# Supplementary material for: Data-independent Acquisition Improves Quantitative Cross-linking Mass Spectrometry
Source: Mol Cell Proteomics. 2019 Jan 16;18(4):786–95. doi: 10.1074/mcp.TIR118.001276 (PMC6442367; doi:10.1074/mcp.TIR118.001276)
Supplement: Spectral library [file 142541_0_supp_249989_pjm5yy.xls]

## Sheet: HSA_BS3_DDA_dilution
file	scan	charge	sequence	score-type	score
HSA_BS3_0.1x_DDA_003.mzML	46987	4	QNC[+57.021]ELFEQLGEYK[+1.008]FQNALLVRK[+25.968]QIK[+156.079]K[+1.008]QTALVELVK	UNKNOWN	11.7717
HSA_BS3_0.1x_DDA_002.mzML	46761	4	QNC[+57.021]ELFEQLGEY[+156.079]K[+1.008]FQNALLVRK[+25.968]QIKK[+1.008]QTALVELVK	UNKNOWN	11.6438
HSA_BS3_0.1X_DDA_001.mzML	46678	4	QNC[+57.021]ELFEQLGEYK[+1.008]FQNALLVRK[+25.968]QIK[+1.008]K[+156.079]QTALVELVK	UNKNOWN	11.5195
HSA_BS3_0.1x_DDA_003.mzML	34048	5	EFNAET[+1.008]FTFHADIC[+57.021]TLSEKERK[+25.968]DVFLGM[+15.995]FLY[+1.008]EYARR	UNKNOWN	7.43212
HSA_BS3_0.1x_DDA_002.mzML	13667	3	C[+57.021]C[+57.021]AAADPHEC[+57.021]Y[+1.008]AKK[+25.968]TYETT[+1.008]LEK	UNKNOWN	4.51332
HSA_BS3_0.1x_DDA_003.mzML	44466	4	QNC[+57.021]ELFEQLGEYK[+1.008]FQNALLVRK[+25.968]K[+1.008]QTALVELVK	UNKNOWN	17.7898
HSA_BS3_0.1X_DDA_001.mzML	24268	4	LC[+57.021]T[+1.008]VATLRK[+25.968]T[+1.008]YETTLEK	UNKNOWN	9.86656
HSA_BS3_0.1X_DDA_001.mzML	33963	5	EFNAET[+1.008]FTFHADIC[+57.021]TLSEKERK[+25.968]DVFLGM[+15.995]FLY[+156.079]EY[+1.008]AR	UNKNOWN	8.10643
HSA_BS3_0.1x_DDA_003.mzML	34053	6	EFNAET[+1.008]FTFHADIC[+57.021]TLSEKERK[+25.968]DVFLGM[+15.995]FLYEY[+1.008]ARR	UNKNOWN	7.31579
HSA_BS3_0.1X_DDA_001.mzML	36433	5	EFNAET[+1.008]FTFHADIC[+57.021]TLSEKK[+25.968]DVFLGM[+15.995]FLYEY[+1.008]ARR	UNKNOWN	7.2885
HSA_BS3_0.1X_DDA_001.mzML	27977	4	SLHTLFGDK[+1.008]LC[+57.021]TVATLRK[+25.968]TC[+57.021]VADES[+1.008]AENC[+57.021]DK	UNKNOWN	7.08388
HSA_BS3_0.1x_DDA_002.mzML	30440	5	S[+1.008]HC[+57.021]IAEVENDEM[+15.995]PADLPSLAADFVESKK[+25.968]DEGKAS[+156.079]S[+156.079]AK[+1.008]QR	UNKNOWN	6.65471
HSA_BS3_0.1x_DDA_003.mzML	29095	6	S[+1.008]HC[+57.021]IAEVENDEM[+15.995]PADLPSLAADFVESKDVC[+57.021]KK[+25.968]DEGKAS[+156.079]S[+156.079]AK[+1.008]QR	UNKNOWN	6.12416
HSA_BS3_0.1X_DDA_001.mzML	23027	6	C[+57.021]C[+57.021]K[+1.008]ADDKETC[+57.021]FAEEGKKK[+25.968]QIK[+156.079]K[+1.008]QTALVELVK	UNKNOWN	5.49524
HSA_BS3_0.1X_DDA_001.mzML	45511	4	M[+15.995]PC[+57.021]AEDYLS[+1.008]VVLNQLC[+57.021]VLHEKK[+25.968]T[+1.008]PVS[+155.095]DR	UNKNOWN	5.4693
HSA_BS3_0.1x_DDA_002.mzML	13587	4	C[+57.021]C[+57.021]AAADPHEC[+57.021]Y[+1.008]AKK[+25.968]TYETT[+1.008]LEK	UNKNOWN	4.18902
HSA_BS3_0.1X_DDA_001.mzML	12123	6	NEC[+57.021]FLQHK[+1.008]DDNPNLPRK[+25.968]ETYGEM[+15.995]ADC[+57.021]C[+57.021]AK[+1.008]QEPER	UNKNOWN	3.39639
HSA_BS3_0.1x_DDA_003.mzML	44263	5	S[+1.008]HC[+57.021]IAEVENDEMPADLPSLAADFVES[+156.079]KDVC[+57.021]KK[+25.968]NLGK[+1.008]VGS[+156.079]K[+156.079]C[+57.021]C[+57.021]K	UNKNOWN	3.31743
HSA_BS3_0.1X_DDA_001.mzML	45208	5	RYK[+1.008]AAFTEC[+57.021]C[+57.021]QAADKAAC[+57.021]LLPKK[+25.968]HPYFYAPELLFFAK[+1.008]R	UNKNOWN	3.2229
HSA_BS3_0.1X_DDA_001.mzML	28036	5	S[+1.008]HC[+57.021]IAEVENDEMPADLPS[+156.079]LAADFVESKK[+25.968]DEGKASS[+156.079]AK[+1.008]QR	UNKNOWN	2.35609
HSA_BS3_0.1X_DDA_001.mzML	28036	5	S[+1.008]HC[+57.021]IAEVENDEMPADLPS[+156.079]LAADFVESKK[+25.968]DEGKAS[+156.079]SAK[+1.008]QR	UNKNOWN	2.35609
HSA_BS3_0.3x_DDA_001.mzML	53301	4	M[+15.995]PC[+57.021]AEDYLS[+1.008]VVLNQLC[+57.021]VLHEKK[+25.968]T[+1.008]PVSDR	UNKNOWN	11.1867
HSA_BS3_0.3x_DDA_002.mzML	28638	5	VHT[+1.008]EC[+57.021]C[+57.021]HGDLLEC[+57.021]ADDRADLAKK[+25.968]Y[+1.008]IC[+57.021]ENQDSISSK	UNKNOWN	11.1647
HSA_BS3_0.3x_DDA_003.mzML	39066	4	QNC[+57.021]ELFEQLGEYK[+1.008]FQNALLVRK[+25.968]ATK[+1.008]EQLK	UNKNOWN	11.127
HSA_BS3_0.3x_DDA_001.mzML	40855	3	VFDEFK[+1.008]PLVEEPQNLIKK[+25.968]C[+57.021]C[+57.021]T[+1.008]ESLVNR	UNKNOWN	10.7701
HSA_BS3_0.3x_DDA_001.mzML	38976	3	QNC[+57.021]ELFEQLGEYK[+1.008]FQNALLVRK[+25.968]ATK[+1.008]EQLK	UNKNOWN	10.6532
HSA_BS3_0.3x_DDA_003.mzML	9184	4	LK[+1.008]C[+57.021]ASLQKK[+25.968]ASSAK[+1.008]QR	UNKNOWN	10.4911
HSA_BS3_0.3x_DDA_002.mzML	22374	4	K[+1.008]VPQVSTPTLVEVSRK[+25.968]ATK[+1.008]EQLK	UNKNOWN	10.3508
HSA_BS3_0.3x_DDA_002.mzML	39492	5	RPC[+57.021]FSALEVDETYVPKEFNAET[+155.095]FTFHADIC[+57.021]TLSEK[+1.008]ERK[+25.968]NLGK[+1.008]VGSK	UNKNOWN	10.0677
HSA_BS3_0.3x_DDA_003.mzML	22128	4	FK[+1.008]DLGEENFKK[+25.968]D[+1.008]AHKS[+156.079]EVAHR	UNKNOWN	10.0645
HSA_BS3_0.3x_DDA_003.mzML	11804	5	C[+57.021]C[+57.021]K[+1.008]HPEAK[+155.095]RK[+25.968]NLGK[+1.008]VGSK	UNKNOWN	9.95902
HSA_BS3_0.3x_DDA_001.mzML	8249	4	C[+57.021]C[+57.021]K[+1.008]HPEAKK[+25.968]NLGK[+1.008]VGSK	UNKNOWN	9.76655
HSA_BS3_0.3x_DDA_001.mzML	30710	5	EFNAETFTFHADIC[+57.021]TLSEK[+1.008]ERK[+25.968]LDELRDEGK[+1.008]ASS[+155.095]AKQR	UNKNOWN	9.31618
HSA_BS3_0.3x_DDA_002.mzML	8794	4	VGS[+155.095]KC[+57.021]C[+57.021]K[+1.008]HPEAKK[+25.968]ASSAK[+1.008]QR	UNKNOWN	8.87552
HSA_BS3_0.3x_DDA_002.mzML	34680	6	YK[+1.008]AAFTEC[+57.021]C[+57.021]QAADKK[+25.968]RHPYFYAPELLFFAK[+1.008]R	UNKNOWN	8.85144
HSA_BS3_0.3x_DDA_001.mzML	9994	5	VGSK[+1.008]C[+57.021]C[+57.021]K[+156.079]HPEAKK[+25.968]ASSAK[+1.008]QR	UNKNOWN	8.81379
HSA_BS3_0.3x_DDA_003.mzML	34440	5	EFNAET[+1.008]FTFHADIC[+57.021]TLSEKERK[+25.968]DVFLGM[+15.995]FLYEY[+1.008]ARR	UNKNOWN	8.32386
HSA_BS3_0.3x_DDA_001.mzML	36769	5	EFNAET[+1.008]FTFHADIC[+57.021]TLSEKK[+25.968]DVFLGM[+15.995]FLY[+1.008]EYARR	UNKNOWN	8.27387
HSA_BS3_0.3x_DDA_001.mzML	36801	4	EFNAET[+1.008]FTFHADIC[+57.021]TLSEKK[+25.968]DVFLGM[+15.995]FLY[+156.079]EY[+1.008]AR	UNKNOWN	8.23948
HSA_BS3_0.3x_DDA_003.mzML	21665	4	LK[+1.008]C[+57.021]ASLQK[+156.079]FGERK[+25.968]ASSAK[+1.008]QR	UNKNOWN	7.97868
HSA_BS3_0.3x_DDA_002.mzML	34295	6	EFNAET[+1.008]FTFHADIC[+57.021]TLSEKERK[+25.968]DVFLGM[+15.995]FLY[+1.008]EYARR	UNKNOWN	7.74051
HSA_BS3_0.3x_DDA_003.mzML	37201	5	EFNAET[+1.008]FTFHADIC[+57.021]TLSEKK[+25.968]DVFLGM[+15.995]FLY[+155.095]EY[+1.008]AR	UNKNOWN	7.12416
HSA_BS3_0.3x_DDA_003.mzML	23426	4	C[+57.021]C[+57.021]KADDK[+1.008]ETC[+57.021]FAEEGK[+155.095]KK[+25.968]K[+1.008]QTALVELVK	UNKNOWN	7.01827
HSA_BS3_0.3x_DDA_003.mzML	39165	4	ERQIK[+1.008]K[+155.095]QTALVELVKK[+25.968]EFNAETFTFHADIC[+57.021]T[+1.008]LSEK	UNKNOWN	6.9127
HSA_BS3_0.3x_DDA_002.mzML	34721	6	RHPYFY[+1.008]APELLFFAKK[+25.968]RYK[+1.008]AAFTEC[+57.021]C[+57.021]QAADK	UNKNOWN	6.89607
HSA_BS3_0.3x_DDA_002.mzML	25122	4	QRLK[+1.008]C[+57.021]ASLQK[+155.095]FGERK[+25.968]LDELRDEGK[+155.095]ASS[+1.008]AK	UNKNOWN	6.6321
HSA_BS3_0.3x_DDA_002.mzML	34753	4	YK[+1.008]AAFTEC[+57.021]C[+57.021]QAADKK[+25.968]RHPYFYAPELLFFAK[+1.008]R	UNKNOWN	6.62219
HSA_BS3_0.3x_DDA_002.mzML	9932	5	VGSK[+156.079]C[+57.021]C[+57.021]K[+1.008]HPEAKK[+25.968]ASSAK[+1.008]QR	UNKNOWN	6.58004
HSA_BS3_0.3x_DDA_001.mzML	43734	6	RHPYFYAPELLFFAK[+1.008]RK[+25.968]RYK[+1.008]AAFTEC[+57.021]C[+57.021]QAADKAAC[+57.021]LLPK	UNKNOWN	6.30551
HSA_BS3_0.3x_DDA_002.mzML	25231	4	VTK[+1.008]C[+57.021]C[+57.021]TESLVNRK[+25.968]LKC[+57.021]AS[+155.095]LQK[+1.008]FGER	UNKNOWN	5.88792
HSA_BS3_0.3x_DDA_003.mzML	21041	5	NEC[+57.021]FLQHK[+1.008]DDNPNLPRK[+25.968]ETY[+156.079]GEMADC[+57.021]C[+57.021]AK[+1.008]QEPER	UNKNOWN	5.61555
HSA_BS3_0.3x_DDA_002.mzML	25681	3	NLGKVGSK[+1.008]C[+57.021]C[+57.021]KK[+25.968]ASSAK[+1.008]QR	UNKNOWN	5.6122
HSA_BS3_0.3x_DDA_003.mzML	43158	5	S[+1.008]HC[+57.021]IAEVENDEMPADLPSLAADFVESK[+156.079]DVC[+57.021]KK[+25.968]NLGK[+1.008]VGS[+155.095]K[+156.079]C[+57.021]C[+57.021]K	UNKNOWN	5.29411
HSA_BS3_0.3x_DDA_003.mzML	30473	7	K[+1.008]YLYEIARK[+25.968]LVRPEVDVMC[+57.021]T[+1.008]AFHDNEETFLK	UNKNOWN	5.01895
HSA_BS3_0.3x_DDA_002.mzML	37253	4	S[+1.008]HC[+57.021]IAEVENDEMPADLPSLAADFVESKK[+25.968]NLGK[+1.008]VGS[+155.095]K[+156.079]C[+57.021]C[+57.021]K	UNKNOWN	4.88025
HSA_BS3_0.3x_DDA_002.mzML	37253	4	S[+1.008]HC[+57.021]IAEVENDEMPADLPSLAADFVESKK[+25.968]NLGK[+1.008]VGS[+156.079]K[+155.095]C[+57.021]C[+57.021]K	UNKNOWN	4.88025
HSA_BS3_0.3x_DDA_001.mzML	38643	5	S[+1.008]HC[+57.021]IAEVENDEMPADLPSLAADFVESKK[+25.968]NLGK[+1.008]VGS[+156.079]K[+155.095]C[+57.021]C[+57.021]K	UNKNOWN	4.178
HSA_BS3_0.3x_DDA_001.mzML	28535	5	S[+1.008]HC[+57.021]IAEVENDEMPADLPS[+156.079]LAADFVESKK[+25.968]DEGK[+156.079]ASSAK[+1.008]QR	UNKNOWN	3.09258
HSA_BS3_0.3x_DDA_003.mzML	40715	4	ERQIK[+1.008]K[+156.079]QTALVELVKK[+25.968]EFNAETFTFHADIC[+57.021]T[+1.008]LSEK	UNKNOWN	3.06049
HSA_BS3_0.3x_DDA_001.mzML	27356	4	YTK[+155.095]K[+1.008]VPQVSTPTLVEVSRK[+25.968]ATK[+1.008]EQLK	UNKNOWN	7.23512
HSA_BS3_0.3x_DDA_001.mzML	54078	4	QNC[+57.021]ELFEQLGEY[+1.008]K[+156.079]FQNALLVRK[+25.968]QIK[+1.008]K[+156.079]QTALVELVK	UNKNOWN	6.58103
HSA_BS3_0.3x_DDA_001.mzML	54078	4	QNC[+57.021]ELFEQLGEY[+1.008]K[+156.079]FQNALLVRK[+25.968]QIK[+156.079]K[+1.008]QTALVELVK	UNKNOWN	6.58103
HSA_BS3_0.3x_DDA_001.mzML	54078	4	QNC[+57.021]ELFEQLGEY[+156.079]K[+1.008]FQNALLVRK[+25.968]QIK[+156.079]K[+1.008]QTALVELVK	UNKNOWN	6.58103
HSA_BS3_0.3x_DDA_001.mzML	54078	4	QNC[+57.021]ELFEQLGEY[+156.079]K[+1.008]FQNALLVRK[+25.968]QIK[+1.008]K[+156.079]QTALVELVK	UNKNOWN	6.58103
HSA_BS3_0.3x_DDA_001.mzML	35202	5	C[+57.021]C[+57.021]AAADPHEC[+57.021]Y[+1.008]AKK[+25.968]VFDEFK[+1.008]PLVEEPQNLIK	UNKNOWN	4.05321
HSA_BS3_0.3x_DDA_003.mzML	44973	3	QNC[+57.021]ELFEQLGEYK[+1.008]FQNALLVRK[+25.968]K[+1.008]QTALVELVK	UNKNOWN	17.837
HSA_BS3_0.3x_DDA_001.mzML	18001	4	LDELRDEGK[+155.095]ASSAK[+1.008]QRK[+25.968]LK[+1.008]C[+57.021]ASLQK	UNKNOWN	15.7759
HSA_BS3_0.3x_DDA_003.mzML	18667	3	LAK[+1.008]TYETTLEKK[+25.968]LK[+1.008]C[+57.021]ASLQK	UNKNOWN	15.437
HSA_BS3_0.3x_DDA_002.mzML	29275	5	EFNAETFTFHADIC[+57.021]TLSEK[+1.008]ERK[+25.968]LDELRDEGK[+1.008]ASSAK	UNKNOWN	14.0272
HSA_BS3_0.3x_DDA_001.mzML	8883	4	VGSK[+1.008]C[+57.021]C[+57.021]K[+155.095]HPEAKK[+25.968]ASSAK[+1.008]QR	UNKNOWN	12.6592
HSA_BS3_0.3x_DDA_002.mzML	20401	5	D[+1.008]AHK[+155.095]SEVAHRK[+25.968]FK[+1.008]DLGEENFK	UNKNOWN	12.2575
HSA_BS3_0.3x_DDA_001.mzML	45706	5	YK[+1.008]AAFTEC[+57.021]C[+57.021]QAADK[+155.095]AAC[+57.021]LLPKK[+25.968]HPYFYAPELLFFAK[+1.008]R	UNKNOWN	11.9445
HSA_BS3_0.3x_DDA_003.mzML	45877	5	HPYFY[+1.008]APELLFFAKK[+25.968]RYK[+1.008]AAFTEC[+57.021]C[+57.021]QAADK[+155.095]AAC[+57.021]LLPK	UNKNOWN	11.7631
HSA_BS3_0.5x_DDA_003.mzML	28615	6	S[+1.008]HC[+57.021]IAEVENDEMPADLPSLAADFVESKK[+25.968]LKEC[+57.021]C[+57.021]EK[+1.008]PLLEK	UNKNOWN	6.30007
HSA_BS3_0.5x_DDA_001.mzML	37489	5	EFNAET[+1.008]FTFHADIC[+57.021]TLSEKK[+25.968]DVFLGM[+15.995]FLY[+156.079]EY[+1.008]AR	UNKNOWN	6.24405
HSA_BS3_0.5x_DDA_002.mzML	44351	5	RM[+15.995]PC[+57.021]AEDYLS[+1.008]VVLNQLC[+57.021]VLHEKK[+25.968]T[+1.008]PVSDRVTK	UNKNOWN	6.21393
HSA_BS3_0.5x_DDA_002.mzML	40963	5	ERQIK[+1.008]K[+156.079]QTALVELVKK[+25.968]EFNAETFTFHADIC[+57.021]T[+1.008]LSEK	UNKNOWN	6.21161
HSA_BS3_0.5x_DDA_003.mzML	26986	4	LK[+1.008]C[+57.021]ASLQK[+155.095]FGERK[+25.968]LDELRDEGK[+1.008]ASSAK[+156.079]QR	UNKNOWN	6.15793
HSA_BS3_0.5x_DDA_003.mzML	51487	4	M[+15.995]PC[+57.021]AEDYLSVVLNQLC[+57.021]VLHEK[+1.008]TPVSDRK[+25.968]VT[+155.095]K[+1.008]C[+57.021]C[+57.021]TESLVNR	UNKNOWN	6.14017
HSA_BS3_0.5x_DDA_001.mzML	46213	5	M[+15.995]PC[+57.021]AEDYLSVVLNQLC[+57.021]VLHEK[+1.008]TPVSDRK[+25.968]C[+57.021]ASLQK[+1.008]FGER	UNKNOWN	5.98618
HSA_BS3_0.5x_DDA_001.mzML	40737	5	Y[+1.008]K[+155.095]AAFTEC[+57.021]C[+57.021]QAADKK[+25.968]LVRPEVDVM[+15.995]C[+57.021]TAFHDNEETFLKK[+1.008]YLYEIAR	UNKNOWN	5.93049
HSA_BS3_0.5x_DDA_001.mzML	21141	5	NEC[+57.021]FLQHK[+1.008]DDNPNLPRK[+25.968]ET[+156.079]YGEMADC[+57.021]C[+57.021]AK[+1.008]QEPER	UNKNOWN	5.74
HSA_BS3_0.5x_DDA_001.mzML	39823	5	EFNAET[+1.008]FTFHADIC[+57.021]TLSEK[+155.095]ERK[+25.968]DVFLGM[+15.995]FLYEY[+1.008]ARR	UNKNOWN	5.73506
HSA_BS3_0.5x_DDA_003.mzML	51237	4	MPC[+57.021]AEDY[+155.095]LS[+1.008]VVLNQLC[+57.021]VLHEKK[+25.968]T[+1.008]PVSDR	UNKNOWN	5.59398
HSA_BS3_0.5x_DDA_003.mzML	57393	5	C[+57.021]C[+57.021]AAADPHEC[+57.021]Y[+155.095]AKVFDEFK[+1.008]PLVEEPQNLIKK[+25.968]DVFLGM[+15.995]FLYEY[+1.008]AR	UNKNOWN	5.33334
HSA_BS3_0.5x_DDA_003.mzML	42379	5	S[+1.008]HC[+57.021]IAEVENDEMPADLPSLAADFVESK[+155.095]DVC[+57.021]KK[+25.968]NLGK[+1.008]VGS[+155.095]K[+155.095]C[+57.021]C[+57.021]K	UNKNOWN	5.32942
HSA_BS3_0.5x_DDA_003.mzML	28690	5	LK[+1.008]C[+57.021]ASLQK[+156.079]FGERK[+25.968]LDELRDEGK[+1.008]ASS[+156.079]AKQR	UNKNOWN	5.26115
HSA_BS3_0.5x_DDA_002.mzML	35394	6	K[+1.008]YLYEIARK[+25.968]LVRPEVDVMC[+57.021]T[+1.008]AFHDNEET[+155.095]FLK	UNKNOWN	5.14515
HSA_BS3_0.5x_DDA_001.mzML	31204	5	S[+1.008]HC[+57.021]IAEVENDEM[+15.995]PADLPSLAADFVESKK[+25.968]DEGKAS[+156.079]S[+155.095]AK[+1.008]QR	UNKNOWN	5.10864
HSA_BS3_0.5x_DDA_003.mzML	28136	6	S[+1.008]HC[+57.021]IAEVENDEMPADLPS[+156.079]LAADFVESKDVC[+57.021]KK[+25.968]DEGKAS[+156.079]SAK[+1.008]QR	UNKNOWN	5.01801
HSA_BS3_0.5x_DDA_002.mzML	46354	4	YK[+1.008]AAFTEC[+57.021]C[+57.021]QAADK[+156.079]AAC[+57.021]LLPKK[+25.968]HPYFYAPELLFFAK[+1.008]R	UNKNOWN	4.93766
HSA_BS3_0.5x_DDA_002.mzML	43680	4	S[+1.008]HC[+57.021]IAEVENDEMPADLPSLAADFVESK[+156.079]DVC[+57.021]KK[+25.968]NLGK[+1.008]VGS[+156.079]K[+155.095]C[+57.021]C[+57.021]K	UNKNOWN	4.90312
HSA_BS3_0.5x_DDA_002.mzML	43680	4	S[+1.008]HC[+57.021]IAEVENDEMPADLPSLAADFVESK[+156.079]DVC[+57.021]KK[+25.968]NLGK[+1.008]VGS[+155.095]K[+156.079]C[+57.021]C[+57.021]K	UNKNOWN	4.90312
HSA_BS3_0.5x_DDA_003.mzML	28149	6	S[+1.008]HC[+57.021]IAEVENDEMPADLPS[+156.079]LAADFVESKDVC[+57.021]KK[+25.968]DEGK[+156.079]ASSAK[+1.008]QR	UNKNOWN	4.86718
HSA_BS3_0.5x_DDA_003.mzML	49205	4	MPC[+57.021]AEDYLS[+1.008]VVLNQLC[+57.021]VLHEKK[+25.968]T[+1.008]PVSDRVTK	UNKNOWN	4.83845
HSA_BS3_0.5x_DDA_003.mzML	30922	5	S[+1.008]HC[+57.021]IAEVENDEMPADLPSLAADFVESKK[+25.968]NLGK[+1.008]VGS[+155.095]K[+156.079]C[+57.021]C[+57.021]K	UNKNOWN	4.67996
HSA_BS3_0.5x_DDA_001.mzML	49233	6	LVRPEVDVMC[+57.021]TAFHDNEETFLKK[+1.008]YLYEIARK[+25.968]RYK[+1.008]AAFTEC[+57.021]C[+57.021]QAADK[+156.079]AAC[+57.021]LLPK	UNKNOWN	4.67519
HSA_BS3_0.5x_DDA_003.mzML	43958	4	S[+1.008]HC[+57.021]IAEVENDEMPADLPSLAADFVESK[+155.095]DVC[+57.021]KK[+25.968]NLGK[+1.008]VGS[+156.079]K[+156.079]C[+57.021]C[+57.021]K	UNKNOWN	4.63913
HSA_BS3_0.5x_DDA_002.mzML	46362	4	RYK[+1.008]AAFTEC[+57.021]C[+57.021]QAADKAAC[+57.021]LLPKK[+25.968]HPYFYAPELLFFAK[+1.008]R	UNKNOWN	4.57277
HSA_BS3_0.5x_DDA_001.mzML	28999	6	S[+1.008]HC[+57.021]IAEVENDEMPADLPS[+156.079]LAADFVESKK[+25.968]DEGKAS[+156.079]SAK[+1.008]QR	UNKNOWN	4.53095
HSA_BS3_0.5x_DDA_001.mzML	28999	6	S[+1.008]HC[+57.021]IAEVENDEMPADLPS[+156.079]LAADFVESKK[+25.968]DEGK[+156.079]ASSAK[+1.008]QR	UNKNOWN	4.53095
HSA_BS3_0.5x_DDA_001.mzML	40340	6	S[+1.008]HC[+57.021]IAEVENDEMPADLPSLAADFVESK[+156.079]DVC[+57.021]KK[+25.968]LK[+1.008]EC[+57.021]C[+57.021]EK[+155.095]PLLEK	UNKNOWN	4.11224
HSA_BS3_0.5x_DDA_003.mzML	28894	6	S[+1.008]HC[+57.021]IAEVENDEMPADLPS[+156.079]LAADFVESKK[+25.968]DEGKASS[+156.079]AK[+1.008]QR	UNKNOWN	4.04602
HSA_BS3_0.5x_DDA_002.mzML	51400	4	K[+155.095]Y[+1.008]LYEIARK[+25.968]LVRPEVDVMC[+57.021]TAFHDNEET[+1.008]FLK	UNKNOWN	3.72485
HSA_BS3_0.5x_DDA_001.mzML	36516	6	K[+155.095]Y[+1.008]LYEIARK[+25.968]LVRPEVDVMC[+57.021]TAFHDNEET[+1.008]FLK	UNKNOWN	3.71586
HSA_BS3_0.5x_DDA_001.mzML	44610	5	S[+1.008]HC[+57.021]IAEVENDEMPADLPSLAADFVESK[+156.079]DVC[+57.021]KK[+25.968]LK[+156.079]EC[+57.021]C[+57.021]EK[+1.008]PLLEK	UNKNOWN	3.5908
HSA_BS3_0.5x_DDA_002.mzML	48672	5	QNC[+57.021]ELFEQLGEY[+155.095]K[+1.008]FQNALLVRK[+25.968]ATK[+1.008]EQLK[+156.079]AVMDDFAAFVEK	UNKNOWN	3.01368
HSA_BS3_0.5x_DDA_002.mzML	48672	5	QNC[+57.021]ELFEQLGEY[+1.008]K[+156.079]FQNALLVRK[+25.968]AT[+155.095]KEQLK[+1.008]AVMDDFAAFVEK	UNKNOWN	3.01368
HSA_BS3_0.5x_DDA_001.mzML	35012	5	S[+1.008]HC[+57.021]IAEVENDEM[+15.995]PADLPSLAADFVESKK[+25.968]LK[+1.008]EC[+57.021]C[+57.021]EK[+155.095]PLLEK	UNKNOWN	2.98753
HSA_BS3_0.5x_DDA_001.mzML	50776	5	VFDEFK[+1.008]PLVEEPQNLIKK[+25.968]DVFLGM[+15.995]FLY[+155.095]EY[+1.008]AR	UNKNOWN	1.32493
HSA_BS3_0.5x_DDA_003.mzML	42165	3	K[+1.008]Y[+155.095]LYEIARK[+25.968]M[+15.995]PC[+57.021]AEDY[+1.008]LSVVLNQLC[+57.021]VLHEK	UNKNOWN	0.795335
HSA_BS3_0.5x_DDA_001.mzML	48084	3	QNC[+57.021]ELFEQLGEY[+156.079]K[+1.008]FQNALLVRK[+25.968]QIKK[+1.008]QTALVELVK	UNKNOWN	11.4929
HSA_BS3_0.5x_DDA_001.mzML	48084	3	QNC[+57.021]ELFEQLGEY[+1.008]K[+156.079]FQNALLVRK[+25.968]QIKK[+1.008]QTALVELVK	UNKNOWN	11.4929
HSA_BS3_0.5x_DDA_003.mzML	37148	5	RMPC[+57.021]AEDYLS[+1.008]VVLNQLC[+57.021]VLHEKK[+25.968]T[+1.008]PVSDR	UNKNOWN	7.12427
HSA_BS3_0.5x_DDA_001.mzML	50108	5	QNC[+57.021]ELFEQLGEY[+1.008]K[+156.079]FQNALLVRK[+25.968]AT[+156.079]KEQLK[+1.008]AVMDDFAAFVEK	UNKNOWN	6.75398
HSA_BS3_0.5x_DDA_001.mzML	50108	5	QNC[+57.021]ELFEQLGEY[+1.008]K[+156.079]FQNALLVRK[+25.968]ATK[+156.079]EQLK[+1.008]AVMDDFAAFVEK	UNKNOWN	6.75398
HSA_BS3_0.5x_DDA_001.mzML	50108	5	QNC[+57.021]ELFEQLGEY[+1.008]K[+156.079]FQNALLVRK[+25.968]ATK[+1.008]EQLK[+156.079]AVMDDFAAFVEK	UNKNOWN	6.75398
HSA_BS3_0.5x_DDA_001.mzML	50108	5	QNC[+57.021]ELFEQLGEY[+156.079]K[+1.008]FQNALLVRK[+25.968]ATK[+1.008]EQLK[+156.079]AVMDDFAAFVEK	UNKNOWN	6.75398
HSA_BS3_0.5x_DDA_002.mzML	23638	4	VHT[+1.008]EC[+57.021]C[+57.021]HGDLLEC[+57.021]ADDRADLAKK[+25.968]Y[+1.008]IC[+57.021]ENQDSISSK	UNKNOWN	6.60072
HSA_BS3_0.5x_DDA_001.mzML	38778	5	LVRPEVDVM[+15.995]C[+57.021]T[+1.008]AFHDNEETFLKK[+25.968]K[+1.008]Y[+156.079]LYEIAR	UNKNOWN	6.42841
HSA_BS3_0.5x_DDA_001.mzML	46773	4	RPC[+57.021]FSALEVDETY[+1.008]VPKK[+25.968]EFNAET[+1.008]FTFHADIC[+57.021]TLSEK[+156.079]ER	UNKNOWN	6.37853
HSA_BS3_0.5x_DDA_003.mzML	57531	5	C[+57.021]C[+57.021]AAADPHEC[+57.021]YAKVFDEFK[+1.008]PLVEEPQNLIKK[+25.968]DVFLGM[+15.995]FLYEY[+1.008]ARR	UNKNOWN	5.02933
HSA_BS3_0.5x_DDA_003.mzML	50419	4	VFDEFK[+1.008]PLVEEPQNLIKK[+25.968]DVFLGM[+15.995]FLY[+1.008]EY[+156.079]AR	UNKNOWN	4.70689
HSA_BS3_0.5x_DDA_003.mzML	40271	4	RMPC[+57.021]AEDYLS[+1.008]VVLNQLC[+57.021]VLHEKK[+25.968]T[+1.008]PVSDR	UNKNOWN	4.40111
HSA_BS3_0.5x_DDA_003.mzML	28370	5	S[+1.008]HC[+57.021]IAEVENDEMPADLPSLAADFVESKK[+25.968]LKEC[+57.021]C[+57.021]EK[+1.008]PLLEK	UNKNOWN	4.07895
HSA_BS3_0.5x_DDA_001.mzML	41626	4	K[+1.008]YLYEIARK[+25.968]RM[+15.995]PC[+57.021]AEDY[+1.008]LSVVLNQLC[+57.021]VLHEK	UNKNOWN	4.07141
HSA_BS3_0.5x_DDA_003.mzML	38027	3	S[+1.008]HC[+57.021]IAEVENDEM[+15.995]PADLPSLAADFVESKK[+25.968]LK[+1.008]EC[+57.021]C[+57.021]EKPLLEK	UNKNOWN	3.9278
HSA_BS3_0.5x_DDA_003.mzML	25683	3	LAK[+1.008]TYETTLEKK[+25.968]AFK[+1.008]AWAVAR	UNKNOWN	17.9331
HSA_BS3_0.5x_DDA_002.mzML	45441	5	QNC[+57.021]ELFEQLGEYK[+1.008]FQNALLVRK[+25.968]K[+1.008]QTALVELVK	UNKNOWN	16.5152
HSA_BS3_0.5x_DDA_001.mzML	23507	6	C[+57.021]C[+57.021]K[+1.008]ADDKETC[+57.021]FAEEGKKK[+25.968]QIK[+155.095]K[+1.008]QTALVELVK	UNKNOWN	14.8692
HSA_BS3_0.5x_DDA_003.mzML	36289	5	LVTDLTK[+155.095]VHT[+1.008]EC[+57.021]C[+57.021]HGDLLEC[+57.021]ADDRADLAKK[+25.968]Y[+1.008]IC[+57.021]ENQDSISSK	UNKNOWN	14.8653
HSA_BS3_0.5x_DDA_001.mzML	59340	4	ATK[+1.008]EQLK[+155.095]AVMDDFAAFVEKK[+25.968]QNC[+57.021]ELFEQLGEYK[+1.008]FQNALLVR	UNKNOWN	12.0968
HSA_BS3_0.5x_DDA_001.mzML	48588	4	RM[+15.995]PC[+57.021]AEDYLS[+1.008]VVLNQLC[+57.021]VLHEKK[+25.968]T[+1.008]PVSDR	UNKNOWN	11.9045
HSA_BS3_0.5x_DDA_003.mzML	59980	4	VFDEFK[+1.008]PLVEEPQNLIKK[+25.968]DVFLGMFLYEY[+1.008]AR	UNKNOWN	11.6683
HSA_BS3_0.5x_DDA_001.mzML	26865	5	QRLK[+1.008]C[+57.021]ASLQK[+156.079]FGERK[+25.968]LDELRDEGK[+155.095]ASS[+1.008]AK	UNKNOWN	11.6133
HSA_BS3_0.5x_DDA_001.mzML	40718	5	LVRPEVDVM[+15.995]C[+57.021]TAFHDNEETFLKK[+1.008]YLYEIARK[+25.968]Y[+155.095]K[+1.008]AAFTEC[+57.021]C[+57.021]QAADK	UNKNOWN	11.3356
HSA_BS3_0.5x_DDA_003.mzML	31349	5	EFNAETFTFHADIC[+57.021]TLSEK[+1.008]ERK[+25.968]NLGK[+1.008]VGSK	UNKNOWN	11.0862
HSA_BS3_0.5x_DDA_002.mzML	44013	5	C[+57.021]C[+57.021]T[+1.008]ESLVNRK[+25.968]M[+15.995]PC[+57.021]AEDYLSVVLNQLC[+57.021]VLHEK[+1.008]TPVSDRVTK	UNKNOWN	10.9792
HSA_BS3_0.5x_DDA_001.mzML	17941	5	LDELRDEGK[+155.095]ASS[+1.008]AKK[+25.968]QRLK[+1.008]C[+57.021]ASLQK	UNKNOWN	10.6353
HSA_BS3_0.5x_DDA_001.mzML	26878	5	SLHTLFGDK[+1.008]LC[+57.021]TVATLRK[+25.968]TC[+57.021]VADES[+1.008]AENC[+57.021]DK	UNKNOWN	10.5905
HSA_BS3_0.5x_DDA_001.mzML	34535	6	HPY[+155.095]FYAPELLFFAK[+1.008]RK[+25.968]LKEC[+57.021]C[+57.021]EK[+1.008]PLLEK	UNKNOWN	10.2114
HSA_BS3_0.5x_DDA_001.mzML	59704	3	ADDK[+1.008]ETC[+57.021]FAEEGKK[+25.968]K[+155.095]LVAAS[+1.008]QAALGL	UNKNOWN	9.8899
HSA_BS3_0.5x_DDA_002.mzML	44581	5	YK[+1.008]AAFTEC[+57.021]C[+57.021]QAADK[+156.079]AAC[+57.021]LLPKK[+25.968]RHPYFYAPELLFFAK[+1.008]R	UNKNOWN	9.55022
HSA_BS3_0.5x_DDA_002.mzML	44316	6	RHPYFYAPELLFFAK[+1.008]RK[+25.968]YK[+1.008]AAFTEC[+57.021]C[+57.021]QAADK[+156.079]AAC[+57.021]LLPK	UNKNOWN	9.41631
HSA_BS3_0.5x_DDA_002.mzML	44273	6	LVRPEVDVMC[+57.021]TAFHDNEETFLKK[+1.008]YLYEIARK[+25.968]Y[+155.095]K[+1.008]AAFTEC[+57.021]C[+57.021]QAADK	UNKNOWN	9.24131
HSA_BS3_0.5x_DDA_002.mzML	44273	6	LVRPEVDVMC[+57.021]TAFHDNEETFLKK[+1.008]YLYEIARK[+25.968]Y[+1.008]K[+155.095]AAFTEC[+57.021]C[+57.021]QAADK	UNKNOWN	9.24131
HSA_BS3_0.5x_DDA_003.mzML	41144	5	RM[+15.995]PC[+57.021]AEDYLSVVLNQLC[+57.021]VLHEK[+1.008]TPVSDRK[+25.968]VTK[+1.008]C[+57.021]C[+57.021]TESLVNR	UNKNOWN	9.18263
HSA_BS3_0.5x_DDA_002.mzML	14679	5	LDELRDEGK[+1.008]ASSAK[+155.095]QRK[+25.968]VGSK[+1.008]C[+57.021]C[+57.021]K	UNKNOWN	8.93245
HSA_BS3_0.5x_DDA_003.mzML	44901	5	YK[+1.008]AAFTEC[+57.021]C[+57.021]QAADK[+155.095]AAC[+57.021]LLPKK[+25.968]HPY[+155.095]FYAPELLFFAK[+1.008]R	UNKNOWN	8.89375
HSA_BS3_0.5x_DDA_003.mzML	44901	5	YK[+1.008]AAFTEC[+57.021]C[+57.021]QAADK[+155.095]AAC[+57.021]LLPKK[+25.968]HPYFY[+155.095]APELLFFAK[+1.008]R	UNKNOWN	8.89375
HSA_BS3_0.5x_DDA_003.mzML	28247	4	TC[+57.021]VADES[+1.008]AENC[+57.021]DKK[+25.968]S[+1.008]LHTLFGDK	UNKNOWN	8.79716
HSA_BS3_0.5x_DDA_002.mzML	5330	3	HPEAK[+1.008]RK[+25.968]VGSK[+1.008]C[+57.021]C[+57.021]K	UNKNOWN	8.58613
HSA_BS3_0.5x_DDA_003.mzML	37786	4	EFNAET[+1.008]FTFHADIC[+57.021]TLSEKK[+25.968]DVFLGM[+15.995]FLYEY[+1.008]ARR	UNKNOWN	8.4096
HSA_BS3_0.5x_DDA_003.mzML	37744	4	EFNAET[+1.008]FTFHADIC[+57.021]TLSEKK[+25.968]DVFLGM[+15.995]FLY[+1.008]EYARR	UNKNOWN	8.39947
HSA_BS3_0.5x_DDA_002.mzML	39201	4	S[+1.008]HC[+57.021]IAEVENDEM[+15.995]PADLPSLAADFVESKK[+25.968]LK[+1.008]EC[+57.021]C[+57.021]EKPLLEK	UNKNOWN	8.24003
HSA_BS3_0.5x_DDA_001.mzML	28478	5	LK[+1.008]C[+57.021]ASLQK[+156.079]FGERK[+25.968]LDELRDEGK[+156.079]ASSAK[+1.008]QR	UNKNOWN	7.88363
HSA_BS3_0.5x_DDA_003.mzML	41432	4	QIK[+1.008]K[+156.079]QTALVELVKK[+25.968]EFNAETFTFHADIC[+57.021]TLSEK[+1.008]ER	UNKNOWN	7.79351
HSA_BS3_0.5x_DDA_003.mzML	51059	4	QNC[+57.021]ELFEQLGEY[+1.008]K[+156.079]FQNALLVRK[+25.968]ATK[+155.095]EQLK[+1.008]AVMDDFAAFVEK	UNKNOWN	7.76107
HSA_BS3_0.5x_DDA_003.mzML	51059	4	QNC[+57.021]ELFEQLGEY[+156.079]K[+1.008]FQNALLVRK[+25.968]ATK[+155.095]EQLK[+1.008]AVMDDFAAFVEK	UNKNOWN	7.76107
HSA_BS3_0.5x_DDA_001.mzML	41188	5	EFNAET[+1.008]FTFHADIC[+57.021]TLSEK[+156.079]ERK[+25.968]DVFLGM[+15.995]FLYEY[+1.008]ARR	UNKNOWN	7.59087
HSA_BS3_0.5x_DDA_001.mzML	45487	6	RM[+15.995]PC[+57.021]AEDYLSVVLNQLC[+57.021]VLHEK[+1.008]TPVSDRK[+25.968]LK[+156.079]C[+57.021]ASLQK[+1.008]FGER	UNKNOWN	7.43198
HSA_BS3_0.5x_DDA_003.mzML	52202	4	QT[+1.008]ALVELVKK[+25.968]QNC[+57.021]ELFEQLGEY[+1.008]K[+156.079]FQNALLVR	UNKNOWN	7.21683
HSA_BS3_0.5x_DDA_003.mzML	52202	4	QT[+1.008]ALVELVKK[+25.968]QNC[+57.021]ELFEQLGEY[+156.079]K[+1.008]FQNALLVR	UNKNOWN	7.21683
HSA_BS3_0.5x_DDA_001.mzML	10656	4	VGSK[+1.008]C[+57.021]C[+57.021]KK[+25.968]LDELRDEGK[+1.008]ASSAK	UNKNOWN	7.20591
HSA_BS3_0.5x_DDA_001.mzML	34801	6	EFNAET[+1.008]FTFHADIC[+57.021]TLSEKERK[+25.968]DVFLGM[+15.995]FLY[+156.079]EY[+1.008]AR	UNKNOWN	7.11405
HSA_BS3_0.5x_DDA_003.mzML	23464	6	C[+57.021]C[+57.021]K[+1.008]ADDKETC[+57.021]FAEEGKKK[+25.968]QIKK[+1.008]QT[+155.095]ALVELVK	UNKNOWN	7.11239
HSA_BS3_0.5x_DDA_002.mzML	45171	5	S[+1.008]HC[+57.021]IAEVENDEMPADLPSLAADFVESK[+156.079]DVC[+57.021]KK[+25.968]NLGK[+1.008]VGS[+156.079]K[+156.079]C[+57.021]C[+57.021]K	UNKNOWN	7.03245
HSA_BS3_0.5x_DDA_003.mzML	51510	4	M[+15.995]PC[+57.021]AEDYLSVVLNQLC[+57.021]VLHEK[+1.008]TPVSDRK[+25.968]VTK[+1.008]C[+57.021]C[+57.021]T[+155.095]ESLVNR	UNKNOWN	6.98184
HSA_BS3_0.5x_DDA_001.mzML	25351	4	QRLK[+1.008]C[+57.021]ASLQK[+155.095]FGERK[+25.968]LDELRDEGK[+156.079]ASS[+1.008]AK	UNKNOWN	6.74666
HSA_BS3_0.5x_DDA_002.mzML	25520	4	LAK[+1.008]TYETTLEKK[+25.968]AFK[+1.008]AWAVAR	UNKNOWN	14.8036
HSA_BS3_0.5x_DDA_002.mzML	23488	5	C[+57.021]C[+57.021]K[+1.008]ADDKETC[+57.021]FAEEGKKK[+25.968]QIK[+155.095]K[+1.008]QTALVELVK	UNKNOWN	14.6549
HSA_BS3_0.5x_DDA_003.mzML	20511	4	D[+1.008]AHK[+155.095]SEVAHRK[+25.968]FK[+1.008]DLGEENFK	UNKNOWN	14.4384
HSA_BS3_0.5x_DDA_003.mzML	38715	4	YK[+1.008]AAFTEC[+57.021]C[+57.021]QAADKK[+25.968]HPYFYAPELLFFAK[+1.008]R	UNKNOWN	14.2231
HSA_BS3_0.5x_DDA_002.mzML	25243	5	LDELRDEGK[+155.095]ASSAK[+1.008]QRK[+25.968]LK[+1.008]C[+57.021]ASLQK[+155.095]FGER	UNKNOWN	13.8716
HSA_BS3_0.5x_DDA_002.mzML	21124	4	NEC[+57.021]FLQHK[+1.008]DDNPNLPRK[+25.968]ETYGEM[+15.995]ADC[+57.021]C[+57.021]AK[+1.008]QEPER	UNKNOWN	13.3009
HSA_BS3_0.5x_DDA_001.mzML	8217	3	NLGK[+1.008]VGSKK[+25.968]ASSAK[+1.008]QR	UNKNOWN	12.9909
HSA_BS3_0.5x_DDA_002.mzML	23435	5	C[+57.021]C[+57.021]K[+1.008]ADDKETC[+57.021]FAEEGKKK[+25.968]QIK[+1.008]K[+155.095]QTALVELVK	UNKNOWN	12.9758
HSA_BS3_0.9x_DDA_002.mzML	34761	5	K[+155.095]Y[+1.008]LYEIARK[+25.968]LVRPEVDVMC[+57.021]TAFHDNEET[+1.008]FLK	UNKNOWN	5.82715
HSA_BS3_0.9x_DDA_002.mzML	36091	4	S[+1.008]HC[+57.021]IAEVENDEM[+15.995]PADLPSLAADFVESKDVC[+57.021]KK[+25.968]LK[+1.008]EC[+57.021]C[+57.021]EKPLLEK	UNKNOWN	5.37628
HSA_BS3_0.9x_DDA_003.mzML	48035	4	LVRPEVDVM[+15.995]C[+57.021]T[+1.008]AFHDNEETFLKK[+25.968]K[+1.008]Y[+156.079]LYEIAR	UNKNOWN	4.98932
HSA_BS3_0.9x_DDA_001.mzML	50633	5	VFDEFK[+1.008]PLVEEPQNLIKK[+25.968]DVFLGM[+15.995]FLY[+1.008]EY[+155.095]AR	UNKNOWN	4.93982
HSA_BS3_0.9x_DDA_002.mzML	45841	3	SLHTLFGDK[+1.008]LC[+57.021]TVATLRK[+25.968]TC[+57.021]VADES[+1.008]AENC[+57.021]DK	UNKNOWN	4.75168
HSA_BS3_0.9x_DDA_003.mzML	55339	4	QNC[+57.021]ELFEQLGEYK[+1.008]FQNALLVRK[+25.968]QIK[+155.095]K[+1.008]QTALVELVK	UNKNOWN	4.55658
HSA_BS3_0.9x_DDA_001.mzML	18510	5	NEC[+57.021]FLQHK[+1.008]DDNPNLPRK[+25.968]ETY[+156.079]GEM[+15.995]ADC[+57.021]C[+57.021]AK[+1.008]QEPER	UNKNOWN	3.9288
HSA_BS3_0.9x_DDA_002.mzML	22257	3	D[+1.008]AHK[+156.079]SEVAHRK[+25.968]FK[+1.008]DLGEENFK	UNKNOWN	20.7436
HSA_BS3_0.9x_DDA_003.mzML	20236	3	FK[+1.008]DLGEENFKK[+25.968]D[+1.008]AHK[+155.095]SEVAHR	UNKNOWN	19.8405
HSA_BS3_0.9x_DDA_001.mzML	28689	5	LVTDLTK[+1.008]VHTEC[+57.021]C[+57.021]HGDLLEC[+57.021]ADDRADLAKK[+25.968]AFK[+1.008]AWAVAR	UNKNOWN	19.4452
HSA_BS3_0.9x_DDA_002.mzML	29631	5	VHTEC[+57.021]C[+57.021]HGDLLEC[+57.021]ADDRADLAK[+1.008]YIC[+57.021]ENQDSISSKK[+25.968]FK[+1.008]DLGEENFK	UNKNOWN	19.4267
HSA_BS3_0.9x_DDA_001.mzML	23678	4	C[+57.021]C[+57.021]K[+1.008]ADDKETC[+57.021]FAEEGK[+155.095]KK[+25.968]K[+1.008]QTALVELVK	UNKNOWN	18.9749
HSA_BS3_0.9x_DDA_002.mzML	49233	5	M[+15.995]PC[+57.021]AEDYLSVVLNQLC[+57.021]VLHEK[+1.008]TPVSDRK[+25.968]VPQVS[+1.008]TPTLVEVSR	UNKNOWN	18.4648
HSA_BS3_0.9x_DDA_002.mzML	18225	5	C[+57.021]C[+57.021]K[+1.008]ADDKETC[+57.021]FAEEGKKK[+25.968]K[+1.008]QTALVELVK	UNKNOWN	17.9542
HSA_BS3_0.9x_DDA_003.mzML	18318	4	C[+57.021]C[+57.021]K[+1.008]ADDKETC[+57.021]FAEEGKKK[+25.968]K[+1.008]QTALVELVK	UNKNOWN	17.4322
HSA_BS3_0.9x_DDA_003.mzML	36380	6	RPC[+57.021]FSALEVDETYVPKEFNAETFTFHADIC[+57.021]TLSEK[+1.008]ERK[+25.968]NLGK[+1.008]VGSK	UNKNOWN	17.1659
HSA_BS3_0.9x_DDA_001.mzML	34668	3	LVNEVTEFAK[+1.008]TC[+57.021]VADESAENC[+57.021]DKK[+25.968]FK[+1.008]DLGEENFK	UNKNOWN	17.1343
HSA_BS3_0.9x_DDA_001.mzML	25427	5	LK[+155.095]C[+57.021]ASLQK[+1.008]FGERK[+25.968]TPVSDRVTK[+1.008]C[+57.021]C[+57.021]TESLVNR	UNKNOWN	17.1266
HSA_BS3_0.9x_DDA_001.mzML	47007	6	LVRPEVDVM[+15.995]C[+57.021]TAFHDNEETFLKK[+1.008]YLYEIARK[+25.968]YK[+1.008]AAFT[+155.095]EC[+57.021]C[+57.021]QAADK[+155.095]AAC[+57.021]LLPK	UNKNOWN	17.0383
HSA_BS3_0.9x_DDA_003.mzML	43186	4	VFDEFK[+1.008]PLVEEPQNLIKK[+25.968]C[+57.021]C[+57.021]AAADPHEC[+57.021]Y[+1.008]AK	UNKNOWN	16.9725
HSA_BS3_0.9x_DDA_002.mzML	29728	4	EFNAETFTFHADIC[+57.021]TLSEK[+1.008]ERK[+25.968]LDELRDEGK[+1.008]ASSAK	UNKNOWN	16.5881
HSA_BS3_0.9x_DDA_001.mzML	36866	4	HPYFYAPELLFFAK[+1.008]RK[+25.968]LKEC[+57.021]C[+57.021]EK[+1.008]PLLEK	UNKNOWN	16.4358
HSA_BS3_0.9x_DDA_001.mzML	47037	6	LVRPEVDVM[+15.995]C[+57.021]TAFHDNEETFLK[+1.008]KYLYEIARK[+25.968]YK[+1.008]AAFT[+155.095]EC[+57.021]C[+57.021]QAADK[+155.095]AAC[+57.021]LLPK	UNKNOWN	16.2087
HSA_BS3_0.9x_DDA_001.mzML	27081	3	VHT[+1.008]EC[+57.021]C[+57.021]HGDLLEC[+57.021]ADDRADLAKK[+25.968]LVTDLT[+1.008]K	UNKNOWN	16.1329
HSA_BS3_0.9x_DDA_003.mzML	40108	3	QIK[+1.008]KQTALVELVKK[+25.968]EFNAETFTFHADIC[+57.021]T[+1.008]LSEK[+155.095]ER	UNKNOWN	16.0189
HSA_BS3_0.9x_DDA_003.mzML	38463	6	VHTEC[+57.021]C[+57.021]HGDLLEC[+57.021]ADDRADLAK[+1.008]YIC[+57.021]ENQDSISSKK[+25.968]AEFAEVSK[+1.008]LVTDLTK	UNKNOWN	16.0149
HSA_BS3_0.9x_DDA_001.mzML	28706	6	LVTDLTK[+1.008]VHTEC[+57.021]C[+57.021]HGDLLEC[+57.021]ADDRADLAKK[+25.968]AFK[+1.008]AWAVAR	UNKNOWN	16.0021
HSA_BS3_0.9x_DDA_003.mzML	57532	3	DVFLGM[+15.995]FLY[+1.008]EYARK[+25.968]VFDEFK[+1.008]PLVEEPQNLIK	UNKNOWN	15.9753
HSA_BS3_0.9x_DDA_002.mzML	19156	4	LDELRDEGK[+156.079]ASSAK[+1.008]QRK[+25.968]LK[+1.008]C[+57.021]ASLQK	UNKNOWN	15.9354
HSA_BS3_0.9x_DDA_003.mzML	26871	4	VHT[+1.008]EC[+57.021]C[+57.021]HGDLLEC[+57.021]ADDRADLAKK[+25.968]LVTDLT[+1.008]K	UNKNOWN	15.9133
HSA_BS3_0.9x_DDA_003.mzML	36449	5	RPC[+57.021]FSALEVDETYVPKEFNAETFTFHADIC[+57.021]TLSEK[+1.008]ERK[+25.968]NLGK[+1.008]VGSK	UNKNOWN	15.8637
HSA_BS3_0.9x_DDA_003.mzML	57539	3	VFDEFK[+1.008]PLVEEPQNLIKK[+25.968]DVFLGM[+15.995]FLYEY[+1.008]AR	UNKNOWN	15.8321
HSA_BS3_0.9x_DDA_002.mzML	20964	4	C[+57.021]C[+57.021]K[+1.008]ADDKETC[+57.021]FAEEGKK[+25.968]K[+1.008]QTALVELVK	UNKNOWN	15.7759
HSA_BS3_0.9x_DDA_002.mzML	25338	4	LK[+155.095]C[+57.021]ASLQK[+1.008]FGERK[+25.968]VTK[+1.008]C[+57.021]C[+57.021]TESLVNR	UNKNOWN	15.6885
HSA_BS3_0.9x_DDA_001.mzML	46836	5	AAFT[+1.008]EC[+57.021]C[+57.021]QAADK[+155.095]AAC[+57.021]LLPKK[+25.968]HPYFYAPELLFFAK[+1.008]RYK	UNKNOWN	15.1937
HSA_BS3_0.9x_DDA_003.mzML	30222	3	ADLAK[+1.008]YIC[+57.021]ENQDSISSKK[+25.968]FK[+1.008]DLGEENFK	UNKNOWN	15.1804
HSA_BS3_0.9x_DDA_001.mzML	34603	4	LVNEVTEFAK[+1.008]TC[+57.021]VADESAENC[+57.021]DKK[+25.968]FK[+1.008]DLGEENFK	UNKNOWN	15.151
HSA_BS3_0.9x_DDA_003.mzML	35023	5	RHPYFYAPELLFFAK[+1.008]RK[+25.968]LKEC[+57.021]C[+57.021]EK[+1.008]PLLEK	UNKNOWN	14.9668
HSA_BS3_0.9x_DDA_002.mzML	21275	4	TPVSDRVTK[+1.008]C[+57.021]C[+57.021]TESLVNRK[+25.968]LAK[+1.008]TYETTLEK	UNKNOWN	14.9285
HSA_BS3_0.9x_DDA_001.mzML	13326	4	D[+1.008]AHKSEVAHRK[+25.968]FK[+1.008]DLGEENFK	UNKNOWN	14.7411
HSA_BS3_0.9x_DDA_001.mzML	40054	4	QIK[+1.008]K[+155.095]QTALVELVKK[+25.968]EFNAETFTFHADIC[+57.021]TLSEK[+1.008]ER	UNKNOWN	14.5792
HSA_BS3_0.9x_DDA_002.mzML	11258	5	VGSK[+1.008]C[+57.021]C[+57.021]K[+155.095]HPEAK[+155.095]RK[+25.968]ASSAK[+1.008]QR	UNKNOWN	14.4169
HSA_BS3_0.9x_DDA_002.mzML	7693	3	NLGK[+1.008]VGSKK[+25.968]C[+57.021]C[+57.021]K[+1.008]HPEAK	UNKNOWN	14.3457
HSA_BS3_0.9x_DDA_002.mzML	29658	7	VHTEC[+57.021]C[+57.021]HGDLLEC[+57.021]ADDRADLAK[+1.008]YIC[+57.021]ENQDSISSKK[+25.968]FK[+1.008]DLGEENFK	UNKNOWN	14.2872
HSA_BS3_0.9x_DDA_001.mzML	20779	4	LAK[+1.008]TYETTLEKK[+25.968]VTK[+1.008]C[+57.021]C[+57.021]TESLVNR	UNKNOWN	14.2454
HSA_BS3_0.9x_DDA_003.mzML	48441	5	M[+15.995]PC[+57.021]AEDYLSVVLNQLC[+57.021]VLHEK[+1.008]TPVSDRK[+25.968]LK[+155.095]C[+57.021]ASLQK[+1.008]FGER	UNKNOWN	14.2327
HSA_BS3_0.9x_DDA_001.mzML	25430	4	LK[+1.008]C[+57.021]ASLQK[+155.095]FGERK[+25.968]LDELRDEGK[+155.095]ASSAK[+1.008]QR	UNKNOWN	14.1953
HSA_BS3_0.9x_DDA_003.mzML	21258	5	TPVSDRVTK[+1.008]C[+57.021]C[+57.021]TESLVNRK[+25.968]LAK[+1.008]TYETTLEK	UNKNOWN	14.1034
HSA_BS3_0.9x_DDA_003.mzML	8558	3	LK[+1.008]C[+57.021]ASLQKK[+25.968]ASSAK[+1.008]QR	UNKNOWN	14.0334
HSA_BS3_0.9x_DDA_001.mzML	45570	4	NYAEAK[+1.008]DVFLGM[+15.995]FLYEYARK[+25.968]LAK[+1.008]TYETTLEK	UNKNOWN	14.0331
HSA_BS3_0.9x_DDA_001.mzML	44986	5	RM[+15.995]PC[+57.021]AEDYLSVVLNQLC[+57.021]VLHEK[+1.008]TPVSDRK[+25.968]LK[+155.095]C[+57.021]ASLQK[+1.008]FGER	UNKNOWN	14.0275
HSA_BS3_0.9x_DDA_003.mzML	31326	5	EFNAETFTFHADIC[+57.021]TLSEK[+1.008]ERK[+25.968]LDELRDEGK[+1.008]ASSAK[+155.095]QR	UNKNOWN	13.9792
HSA_BS3_0.9x_DDA_003.mzML	26859	5	VHT[+1.008]EC[+57.021]C[+57.021]HGDLLEC[+57.021]ADDRADLAKK[+25.968]LVTDLT[+1.008]K	UNKNOWN	13.9599
HSA_BS3_0.9x_DDA_001.mzML	49504	3	RM[+15.995]PC[+57.021]AEDYLS[+1.008]VVLNQLC[+57.021]VLHEKK[+25.968]T[+1.008]PVSDR	UNKNOWN	13.9574
HSA_BS3_0.9x_DDA_001.mzML	27357	4	LK[+156.079]C[+57.021]ASLQK[+1.008]FGERK[+25.968]VTK[+1.008]C[+57.021]C[+57.021]TESLVNR	UNKNOWN	13.7169
HSA_BS3_0.9x_DDA_003.mzML	60623	4	ATK[+155.095]EQLK[+1.008]AVMDDFAAFVEKK[+25.968]QNC[+57.021]ELFEQLGEYK[+1.008]FQNALLVR	UNKNOWN	13.6923
HSA_BS3_0.9x_DDA_001.mzML	39738	5	S[+1.008]HC[+57.021]IAEVENDEM[+15.995]PADLPSLAADFVESKK[+25.968]LKEC[+57.021]C[+57.021]EK[+1.008]PLLEK	UNKNOWN	13.6539
HSA_BS3_0.9x_DDA_001.mzML	36949	5	HPYFYAPELLFFAK[+1.008]RK[+25.968]LKEC[+57.021]C[+57.021]EK[+1.008]PLLEK	UNKNOWN	13.4868
HSA_BS3_0.9x_DDA_003.mzML	27187	4	VHT[+1.008]EC[+57.021]C[+57.021]HGDLLEC[+57.021]ADDRK[+25.968]LVTDLT[+1.008]K	UNKNOWN	13.4341
HSA_BS3_0.9x_DDA_002.mzML	44886	6	LVRPEVDVMC[+57.021]TAFHDNEETFLK[+1.008]K[+155.095]YLYEIARK[+25.968]YK[+1.008]AAFTEC[+57.021]C[+57.021]QAADK	UNKNOWN	13.3821
HSA_BS3_0.9x_DDA_002.mzML	60896	5	LVNEVTEFAK[+1.008]TC[+57.021]VADESAENC[+57.021]DKK[+25.968]FK[+156.079]DLGEENFK[+1.008]ALVLIAFAQYLQQC[+57.021]PFEDHVK	UNKNOWN	13.3328
HSA_BS3_0.9x_DDA_001.mzML	38802	4	AAFT[+1.008]EC[+57.021]C[+57.021]QAADKK[+25.968]HPYFYAPELLFFAK[+1.008]RYK	UNKNOWN	13.2373
HSA_BS3_0.9x_DDA_001.mzML	27131	5	LK[+1.008]C[+57.021]ASLQK[+156.079]FGERK[+25.968]LDELRDEGK[+155.095]ASSAK[+1.008]QR	UNKNOWN	13.2092
HSA_BS3_0.9x_DDA_001.mzML	46914	4	EFNAET[+1.008]FTFHADIC[+57.021]TLSEK[+155.095]ERK[+25.968]RPC[+57.021]FSALEVDETY[+1.008]VPK	UNKNOWN	13.1984
HSA_BS3_0.9x_DDA_001.mzML	46145	5	RHPYFYAPELLFFAK[+1.008]RYKK[+25.968]AAFT[+1.008]EC[+57.021]C[+57.021]QAADK[+155.095]AAC[+57.021]LLPK	UNKNOWN	13.1767
HSA_BS3_0.9x_DDA_002.mzML	14177	4	LDELRDEGK[+1.008]ASSAK[+155.095]QRK[+25.968]VGSK[+1.008]C[+57.021]C[+57.021]K	UNKNOWN	12.9973
HSA_BS3_0.9x_DDA_003.mzML	36998	4	EFNAETFTFHADIC[+57.021]TLSEK[+1.008]ERK[+25.968]K[+1.008]QTALVELVK	UNKNOWN	12.9424
HSA_BS3_0.9x_DDA_001.mzML	14749	5	D[+1.008]AHKSEVAHRK[+25.968]FK[+1.008]DLGEENFK	UNKNOWN	12.7799
HSA_BS3_0.9x_DDA_001.mzML	60738	4	VFDEFK[+1.008]PLVEEPQNLIKK[+25.968]DVFLGMFLY[+1.008]EYAR	UNKNOWN	12.7202
HSA_BS3_0.9x_DDA_001.mzML	49541	5	M[+15.995]PC[+57.021]AEDYLSVVLNQLC[+57.021]VLHEK[+1.008]TPVSDRK[+25.968]LK[+156.079]C[+57.021]ASLQK[+1.008]FGER	UNKNOWN	12.5936
HSA_BS3_0.9x_DDA_002.mzML	39731	5	S[+1.008]HC[+57.021]IAEVENDEM[+15.995]PADLPSLAADFVESKK[+25.968]LK[+1.008]EC[+57.021]C[+57.021]EKPLLEK	UNKNOWN	12.591
HSA_BS3_0.9x_DDA_002.mzML	44696	5	M[+15.995]PC[+57.021]AEDYLSVVLNQLC[+57.021]VLHEK[+1.008]TPVSDRK[+25.968]VTK[+1.008]C[+57.021]C[+57.021]TESLVNR	UNKNOWN	12.5825
HSA_BS3_0.9x_DDA_003.mzML	40530	5	RPC[+57.021]FSALEVDETYVPK[+155.095]EFNAETFTFHADIC[+57.021]TLSEK[+1.008]ERK[+25.968]NLGK[+1.008]VGSK	UNKNOWN	12.5671
HSA_BS3_0.9x_DDA_001.mzML	41792	6	AAC[+57.021]LLPK[+1.008]LDELRDEGKK[+25.968]RHPYFYAPELLFFAK[+1.008]R	UNKNOWN	12.5569
HSA_BS3_0.9x_DDA_002.mzML	20976	5	C[+57.021]C[+57.021]K[+1.008]ADDKETC[+57.021]FAEEGKK[+25.968]K[+1.008]QTALVELVK	UNKNOWN	12.5223
HSA_BS3_0.9x_DDA_003.mzML	34862	6	RHPYFYAPELLFFAK[+1.008]RK[+25.968]LKEC[+57.021]C[+57.021]EK[+1.008]PLLEK	UNKNOWN	12.4586
HSA_BS3_0.9x_DDA_003.mzML	40338	4	HPYFYAPELLFFAK[+1.008]RK[+25.968]EC[+57.021]C[+57.021]EK[+1.008]PLLEK	UNKNOWN	12.4464
HSA_BS3_0.9x_DDA_001.mzML	54982	4	AVM[+15.995]DDFAAFVEK[+1.008]C[+57.021]C[+57.021]KK[+25.968]ADDKETC[+57.021]FAEEGK[+155.095]K[+1.008]LVAASQAALGL	UNKNOWN	12.4052
HSA_BS3_0.9x_DDA_001.mzML	38793	5	YK[+1.008]AAFTEC[+57.021]C[+57.021]QAADKK[+25.968]HPYFYAPELLFFAK[+1.008]R	UNKNOWN	12.3291
HSA_BS3_0.9x_DDA_002.mzML	17585	3	LDELRDEGK[+155.095]ASSAK[+1.008]QRK[+25.968]LK[+1.008]C[+57.021]ASLQK	UNKNOWN	12.3249
HSA_BS3_0.9x_DDA_002.mzML	5019	4	VGSK[+1.008]C[+57.021]C[+57.021]KK[+25.968]HPEAK[+1.008]R	UNKNOWN	12.3026
HSA_BS3_0.9x_DDA_002.mzML	49918	5	MPC[+57.021]AEDYLSVVLNQLC[+57.021]VLHEK[+1.008]TPVSDRK[+25.968]LK[+155.095]C[+57.021]ASLQK[+1.008]FGER	UNKNOWN	12.1896
HSA_BS3_0.9x_DDA_002.mzML	25229	5	QRLK[+1.008]C[+57.021]ASLQK[+155.095]FGERK[+25.968]LDELRDEGK[+155.095]ASS[+1.008]AK	UNKNOWN	12.1837
HSA_BS3_0.9x_DDA_003.mzML	36236	3	C[+57.021]C[+57.021]AAADPHEC[+57.021]Y[+1.008]AKK[+25.968]VFDEFK[+1.008]PLVEEPQNLIK	UNKNOWN	12.1419
HSA_BS3_0.9x_DDA_002.mzML	26299	6	YK[+1.008]AAFTEC[+57.021]C[+57.021]QAADKK[+25.968]LVRPEVDVM[+15.995]C[+57.021]TAFHDNEETFLK[+1.008]K	UNKNOWN	12.0744
HSA_BS3_0.9x_DDA_003.mzML	50075	3	NYAEAK[+1.008]DVFLGMFLYEYARK[+25.968]LAK[+1.008]TYETTLEK	UNKNOWN	12.0653
HSA_BS3_0.9x_DDA_002.mzML	11195	4	C[+57.021]C[+57.021]K[+1.008]HPEAK[+155.095]RK[+25.968]NLGK[+1.008]VGSK	UNKNOWN	12.0545
HSA_BS3_0.9x_DDA_001.mzML	25765	7	VHTEC[+57.021]C[+57.021]HGDLLEC[+57.021]ADDRADLAK[+1.008]YIC[+57.021]ENQDSISSKK[+25.968]D[+1.008]AHK[+156.079]SEVAHR	UNKNOWN	12.046
HSA_BS3_0.9x_DDA_001.mzML	47020	5	LVRPEVDVM[+15.995]C[+57.021]TAFHDNEETFLKK[+1.008]YLYEIARK[+25.968]RYK[+1.008]AAFTEC[+57.021]C[+57.021]QAADK[+155.095]AAC[+57.021]LLPK	UNKNOWN	11.9191
HSA_BS3_0.9x_DDA_001.mzML	44223	5	AAC[+57.021]LLPK[+1.008]LDELRDEGKK[+25.968]HPYFYAPELLFFAK[+1.008]R	UNKNOWN	11.9078
HSA_BS3_0.9x_DDA_003.mzML	37750	5	VHT[+1.008]EC[+57.021]C[+57.021]HGDLLEC[+57.021]ADDRADLAK[+156.079]YIC[+57.021]ENQDSISSKK[+25.968]LVTDLT[+1.008]K	UNKNOWN	11.8821
HSA_BS3_0.9x_DDA_003.mzML	37018	5	EFNAETFTFHADIC[+57.021]TLSEK[+1.008]ERK[+25.968]K[+1.008]QTALVELVK	UNKNOWN	11.8637
HSA_BS3_0.9x_DDA_003.mzML	60612	4	AT[+155.095]KEQLK[+1.008]AVMDDFAAFVEKK[+25.968]QNC[+57.021]ELFEQLGEYK[+1.008]FQNALLVR	UNKNOWN	11.827
HSA_BS3_0.9x_DDA_001.mzML	25426	5	C[+57.021]AS[+1.008]LQK[+155.095]FGERK[+25.968]LDELRDEGK[+155.095]ASSAK[+1.008]QRLK	UNKNOWN	11.8209
HSA_BS3_0.9x_DDA_003.mzML	55099	3	M[+15.995]PC[+57.021]AEDYLS[+1.008]VVLNQLC[+57.021]VLHEKK[+25.968]T[+1.008]PVSDR	UNKNOWN	11.7919
HSA_BS3_0.9x_DDA_001.mzML	14042	5	VGSK[+1.008]C[+57.021]C[+57.021]K[+156.079]HPEAKK[+25.968]LDELRDEGK[+1.008]ASSAK	UNKNOWN	11.7912
HSA_BS3_0.9x_DDA_002.mzML	28477	4	LK[+1.008]C[+57.021]ASLQK[+156.079]FGERK[+25.968]LDELRDEGK[+156.079]ASSAK[+1.008]QR	UNKNOWN	11.7389
HSA_BS3_0.9x_DDA_002.mzML	23349	6	C[+57.021]C[+57.021]K[+1.008]ADDKETC[+57.021]FAEEGKKK[+25.968]QIK[+1.008]K[+155.095]QTALVELVK	UNKNOWN	11.7386
HSA_BS3_0.9x_DDA_003.mzML	45161	6	RM[+15.995]PC[+57.021]AEDYLSVVLNQLC[+57.021]VLHEK[+1.008]TPVSDRK[+25.968]LK[+155.095]C[+57.021]ASLQK[+1.008]FGER	UNKNOWN	11.7189
HSA_BS3_0.9x_DDA_001.mzML	8372	5	VGSK[+1.008]C[+57.021]C[+57.021]K[+155.095]HPEAKK[+25.968]ASSAK[+1.008]QR	UNKNOWN	11.7041
HSA_BS3_0.9x_DDA_002.mzML	47001	4	YK[+1.008]AAFTEC[+57.021]C[+57.021]QAADK[+155.095]AAC[+57.021]LLPKK[+25.968]HPYFYAPELLFFAK[+1.008]R	UNKNOWN	11.6528
HSA_BS3_0.9x_DDA_003.mzML	17600	5	LDELRDEGK[+155.095]ASSAK[+1.008]QRK[+25.968]LK[+1.008]C[+57.021]ASLQK	UNKNOWN	11.6521
HSA_BS3_0.9x_DDA_001.mzML	44776	6	AAFT[+1.008]EC[+57.021]C[+57.021]QAADK[+155.095]AAC[+57.021]LLPKK[+25.968]RHPYFYAPELLFFAK[+1.008]RYK	UNKNOWN	11.6227
HSA_BS3_0.9x_DDA_002.mzML	36743	4	RHPYFYAPELLFFAK[+1.008]RK[+25.968]EC[+57.021]C[+57.021]EK[+1.008]PLLEK	UNKNOWN	11.5986
HSA_BS3_0.9x_DDA_003.mzML	21641	5	LSQRFPK[+1.008]AEFAEVSKK[+25.968]LK[+1.008]EC[+57.021]C[+57.021]EKPLLEK	UNKNOWN	11.5283
HSA_BS3_0.9x_DDA_003.mzML	27002	3	LK[+1.008]C[+57.021]ASLQK[+155.095]FGERK[+25.968]LAK[+1.008]TYETTLEK	UNKNOWN	11.3838
HSA_BS3_0.9x_DDA_002.mzML	51360	4	K[+1.008]QTALVELVKK[+25.968]C[+57.021]C[+57.021]K[+1.008]ADDKETC[+57.021]FAEEGK[+155.095]K[+155.095]LVAASQAALGL	UNKNOWN	11.2731
HSA_BS3_0.9x_DDA_003.mzML	27181	3	VHT[+1.008]EC[+57.021]C[+57.021]HGDLLEC[+57.021]ADDRK[+25.968]LVTDLT[+1.008]K	UNKNOWN	11.2309
HSA_BS3_0.9x_DDA_003.mzML	26143	5	C[+57.021]C[+57.021]K[+1.008]ADDKETC[+57.021]FAEEGKK[+25.968]QIK[+155.095]K[+1.008]QTALVELVK	UNKNOWN	11.1794
HSA_BS3_0.9x_DDA_003.mzML	38992	4	SHC[+57.021]IAEVENDEM[+15.995]PADLPSLAADFVESK[+1.008]DVC[+57.021]KK[+25.968]NY[+1.008]AEAK	UNKNOWN	11.1643
HSA_BS3_0.9x_DDA_002.mzML	44468	6	LVRPEVDVM[+15.995]C[+57.021]TAFHDNEETFLK[+1.008]KYLYEIARK[+25.968]RYK[+1.008]AAFT[+155.095]EC[+57.021]C[+57.021]QAADK[+155.095]AAC[+57.021]LLPK	UNKNOWN	11.0747
HSA_BS3_0.9x_DDA_002.mzML	39315	5	LVRPEVDVM[+15.995]C[+57.021]TAFHDNEETFLK[+1.008]KK[+25.968]HPYFYAPELLFFAK[+1.008]R	UNKNOWN	11.0583
HSA_BS3_0.9x_DDA_002.mzML	29623	5	C[+57.021]C[+57.021]K[+1.008]ADDKETC[+57.021]FAEEGK[+155.095]KK[+25.968]QIK[+156.079]K[+1.008]QTALVELVK	UNKNOWN	11.0211
HSA_BS3_0.9x_DDA_002.mzML	29623	5	C[+57.021]C[+57.021]K[+1.008]ADDKETC[+57.021]FAEEGK[+155.095]KK[+25.968]QIK[+1.008]K[+156.079]QTALVELVK	UNKNOWN	11.0211
HSA_BS3_0.9x_DDA_003.mzML	20200	5	D[+1.008]AHKS[+155.095]EVAHRK[+25.968]FK[+1.008]DLGEENFK	UNKNOWN	10.9394
HSA_BS3_0.9x_DDA_003.mzML	48533	4	M[+15.995]PC[+57.021]AEDYLSVVLNQLC[+57.021]VLHEK[+1.008]TPVSDRK[+25.968]LK[+155.095]C[+57.021]ASLQK[+1.008]FGER	UNKNOWN	10.9269
HSA_BS3_0.9x_DDA_001.mzML	30171	4	C[+57.021]C[+57.021]K[+1.008]ADDKET[+155.095]C[+57.021]FAEEGK[+155.095]KK[+25.968]K[+1.008]QTALVELVK	UNKNOWN	10.8323
HSA_BS3_0.9x_DDA_002.mzML	19121	5	LDELRDEGK[+156.079]ASSAK[+1.008]QRK[+25.968]LK[+1.008]C[+57.021]ASLQK	UNKNOWN	10.8027
HSA_BS3_0.9x_DDA_001.mzML	15973	4	LDELRDEGK[+1.008]ASSAK[+156.079]QRK[+25.968]VGSK[+1.008]C[+57.021]C[+57.021]K	UNKNOWN	10.7958
HSA_BS3_0.9x_DDA_001.mzML	59568	3	VFDEFK[+1.008]PLVEEPQNLIKK[+25.968]DVFLGMFLY[+1.008]EYAR	UNKNOWN	10.7773
HSA_BS3_0.9x_DDA_001.mzML	46096	5	RM[+15.995]PC[+57.021]AEDYLSVVLNQLC[+57.021]VLHEK[+1.008]TPVSDRK[+25.968]LK[+156.079]C[+57.021]ASLQK[+1.008]FGER	UNKNOWN	10.7485
HSA_BS3_0.9x_DDA_002.mzML	28490	4	QRLK[+1.008]C[+57.021]ASLQK[+156.079]FGERK[+25.968]LDELRDEGK[+156.079]ASS[+1.008]AK	UNKNOWN	10.6614
HSA_BS3_0.9x_DDA_003.mzML	29411	6	TC[+57.021]VADESAENC[+57.021]DK[+1.008]SLHTLFGDKLC[+57.021]TVATLRK[+25.968]D[+1.008]AHK[+156.079]SEVAHR	UNKNOWN	10.6249
HSA_BS3_0.9x_DDA_002.mzML	51867	4	QNC[+57.021]ELFEQLGEY[+1.008]K[+156.079]FQNALLVRK[+25.968]K[+1.008]QTALVELVK	UNKNOWN	10.6145
HSA_BS3_0.9x_DDA_002.mzML	51867	4	QNC[+57.021]ELFEQLGEY[+156.079]K[+1.008]FQNALLVRK[+25.968]K[+1.008]QTALVELVK	UNKNOWN	10.6145
HSA_BS3_0.9x_DDA_002.mzML	36107	5	S[+1.008]HC[+57.021]IAEVENDEM[+15.995]PADLPSLAADFVESKDVC[+57.021]KK[+25.968]LKEC[+57.021]C[+57.021]EK[+1.008]PLLEK	UNKNOWN	10.6089
HSA_BS3_0.9x_DDA_001.mzML	29317	5	C[+57.021]C[+57.021]K[+1.008]ADDK[+155.095]ETC[+57.021]FAEEGKKK[+25.968]QIK[+155.095]K[+1.008]QTALVELVK	UNKNOWN	10.5717
HSA_BS3_0.9x_DDA_001.mzML	36047	6	RPC[+57.021]FSALEVDETYVPKEFNAETFTFHADIC[+57.021]TLSEK[+1.008]ERK[+25.968]LDELRDEGK[+155.095]ASSAK[+1.008]QR	UNKNOWN	10.334
HSA_BS3_0.9x_DDA_003.mzML	48566	4	LVRPEVDVM[+15.995]C[+57.021]TAFHDNEET[+1.008]FLKK[+25.968]K[+155.095]Y[+1.008]LYEIAR	UNKNOWN	10.1627
HSA_BS3_0.9x_DDA_003.mzML	39738	4	S[+1.008]HC[+57.021]IAEVENDEM[+15.995]PADLPSLAADFVESKK[+25.968]LKEC[+57.021]C[+57.021]EK[+1.008]PLLEK	UNKNOWN	10.1209
HSA_BS3_0.9x_DDA_002.mzML	15306	5	FK[+1.008]DLGEENFKK[+25.968]DAHK[+1.008]SEVAHR	UNKNOWN	10.0473
HSA_BS3_0.9x_DDA_001.mzML	42119	4	VFDEFK[+1.008]PLVEEPQNLIKK[+25.968]C[+57.021]C[+57.021]T[+1.008]ESLVNR	UNKNOWN	9.96445
HSA_BS3_0.9x_DDA_001.mzML	28760	5	LK[+1.008]C[+57.021]ASLQK[+156.079]FGERK[+25.968]LDELRDEGK[+1.008]ASSAK[+156.079]QR	UNKNOWN	9.9421
HSA_BS3_0.9x_DDA_003.mzML	29730	3	S[+1.008]LHTLFGDKK[+25.968]TC[+57.021]VADES[+1.008]AENC[+57.021]DK	UNKNOWN	9.94097
HSA_BS3_0.9x_DDA_002.mzML	32604	6	EFNAETFTFHADIC[+57.021]TLSEK[+1.008]ERK[+25.968]LDELRDEGK[+1.008]ASSAK[+156.079]QR	UNKNOWN	9.92982
HSA_BS3_0.9x_DDA_002.mzML	53658	4	ATKEQLK[+1.008]AVM[+15.995]DDFAAFVEKK[+25.968]QNC[+57.021]ELFEQLGEY[+1.008]K[+155.095]FQNALLVR	UNKNOWN	9.84807
HSA_BS3_0.9x_DDA_003.mzML	38154	6	LVRPEVDVM[+15.995]C[+57.021]TAFHDNEETFLK[+1.008]KK[+25.968]RHPYFYAPELLFFAK[+1.008]R	UNKNOWN	9.83754
HSA_BS3_0.9x_DDA_002.mzML	19145	3	LK[+1.008]C[+57.021]ASLQKK[+25.968]LDELRDEGKASS[+156.079]AK[+1.008]QR	UNKNOWN	9.68151
HSA_BS3_0.9x_DDA_002.mzML	19145	3	LK[+1.008]C[+57.021]ASLQKK[+25.968]LDELRDEGKAS[+156.079]SAK[+1.008]QR	UNKNOWN	9.68151
HSA_BS3_0.9x_DDA_002.mzML	32488	5	EFNAETFTFHADIC[+57.021]TLSEK[+1.008]ERK[+25.968]LDELRDEGK[+1.008]ASSAK[+156.079]QR	UNKNOWN	9.62549
HSA_BS3_0.9x_DDA_001.mzML	19807	4	C[+57.021]AS[+1.008]LQK[+155.095]FGERK[+25.968]ASSAK[+1.008]QRLK	UNKNOWN	9.62245
HSA_BS3_0.9x_DDA_001.mzML	26988	4	LDELRDEGK[+156.079]ASSAK[+1.008]QRK[+25.968]LK[+1.008]C[+57.021]AS[+155.095]LQKFGER	UNKNOWN	9.60631
HSA_BS3_0.9x_DDA_003.mzML	14978	4	C[+57.021]AS[+1.008]LQKK[+25.968]DEGK[+155.095]ASSAK[+1.008]QRLK	UNKNOWN	9.51554
HSA_BS3_0.9x_DDA_001.mzML	35605	6	YK[+1.008]AAFTEC[+57.021]C[+57.021]QAADK[+155.095]AAC[+57.021]LLPKK[+25.968]LVRPEVDVM[+15.995]C[+57.021]TAFHDNEETFLK[+1.008]K	UNKNOWN	9.46763
HSA_BS3_0.9x_DDA_003.mzML	9276	4	VGS[+156.079]KC[+57.021]C[+57.021]K[+1.008]HPEAKK[+25.968]ASSAK[+1.008]QR	UNKNOWN	9.467
HSA_BS3_0.9x_DDA_001.mzML	41998	3	VFDEFK[+1.008]PLVEEPQNLIKK[+25.968]AFK[+1.008]AWAVAR	UNKNOWN	9.42122
HSA_BS3_0.9x_DDA_001.mzML	13521	5	LDELRDEGK[+1.008]ASSAKK[+25.968]NLGK[+1.008]VGSK	UNKNOWN	9.42085
HSA_BS3_0.9x_DDA_002.mzML	53451	4	QNC[+57.021]ELFEQLGEY[+1.008]K[+155.095]FQNALLVRK[+25.968]QT[+1.008]ALVELVK	UNKNOWN	9.36816
HSA_BS3_0.9x_DDA_002.mzML	53451	4	QNC[+57.021]ELFEQLGEY[+155.095]K[+1.008]FQNALLVRK[+25.968]QT[+1.008]ALVELVK	UNKNOWN	9.36816
HSA_BS3_0.9x_DDA_001.mzML	39484	6	RPC[+57.021]FSALEVDETYVPK[+155.095]EFNAETFTFHADIC[+57.021]TLSEK[+1.008]ERK[+25.968]LDELRDEGK[+1.008]AS[+155.095]SAKQR	UNKNOWN	9.34585
HSA_BS3_0.9x_DDA_002.mzML	38675	6	RPC[+57.021]FSALEVDETYVPKEFNAET[+155.095]FTFHADIC[+57.021]TLSEK[+1.008]ERK[+25.968]LDELRDEGK[+1.008]ASSAK	UNKNOWN	9.2409
HSA_BS3_0.9x_DDA_002.mzML	42386	3	AVM[+15.995]DDFAAFVEK[+1.008]C[+57.021]C[+57.021]KK[+25.968]K[+1.008]LVAASQAALGL	UNKNOWN	9.16535
HSA_BS3_0.9x_DDA_002.mzML	12698	5	C[+57.021]C[+57.021]K[+1.008]HPEAK[+156.079]RK[+25.968]NLGK[+1.008]VGSK	UNKNOWN	9.10574
HSA_BS3_0.9x_DDA_001.mzML	37868	5	VHT[+1.008]EC[+57.021]C[+57.021]HGDLLEC[+57.021]ADDRADLAK[+155.095]YIC[+57.021]ENQDSISSKK[+25.968]LVTDLT[+1.008]K	UNKNOWN	9.09508
HSA_BS3_0.9x_DDA_002.mzML	19152	3	LK[+1.008]C[+57.021]ASLQKK[+25.968]LDELRDEGK[+156.079]ASSAK[+1.008]QR	UNKNOWN	8.98674
HSA_BS3_0.9x_DDA_002.mzML	23433	3	C[+57.021]C[+57.021]KADDK[+1.008]ETC[+57.021]FAEEGK[+155.095]KK[+25.968]K[+1.008]QTALVELVK	UNKNOWN	8.96196
HSA_BS3_0.9x_DDA_002.mzML	38358	6	LVRPEVDVM[+15.995]C[+57.021]TAFHDNEETFLKK[+1.008]YLYEIARK[+25.968]RY[+156.079]K[+1.008]AAFTEC[+57.021]C[+57.021]QAADK	UNKNOWN	8.95104
HSA_BS3_0.9x_DDA_001.mzML	25731	6	VHTEC[+57.021]C[+57.021]HGDLLEC[+57.021]ADDRADLAK[+1.008]YIC[+57.021]ENQDSISSKK[+25.968]D[+1.008]AHK[+156.079]SEVAHR	UNKNOWN	8.94468
HSA_BS3_0.9x_DDA_003.mzML	55084	4	ADDKETC[+57.021]FAEEGKK[+1.008]LVAAS[+155.095]QAALGLK[+25.968]AVM[+15.995]DDFAAFVEK[+1.008]C[+57.021]C[+57.021]K	UNKNOWN	8.86076
HSA_BS3_0.9x_DDA_002.mzML	48465	4	LVRPEVDVM[+15.995]C[+57.021]TAFHDNEET[+1.008]FLKK[+25.968]K[+156.079]Y[+1.008]LYEIAR	UNKNOWN	8.84714
HSA_BS3_0.9x_DDA_001.mzML	43483	6	RYK[+1.008]AAFT[+155.095]EC[+57.021]C[+57.021]QAADK[+155.095]AAC[+57.021]LLPKK[+25.968]LVRPEVDVM[+15.995]C[+57.021]TAFHDNEETFLKK[+1.008]YLYEIAR	UNKNOWN	8.7745
HSA_BS3_0.9x_DDA_003.mzML	28572	5	LDELRDEGK[+1.008]ASSAK[+156.079]QRK[+25.968]LK[+1.008]C[+57.021]AS[+155.095]LQKFGER	UNKNOWN	8.74312
HSA_BS3_0.9x_DDA_003.mzML	39575	6	RPC[+57.021]FSALEVDETYVPK[+155.095]EFNAETFTFHADIC[+57.021]TLSEK[+1.008]ERK[+25.968]LDELRDEGK[+155.095]ASSAK[+1.008]QR	UNKNOWN	8.57369
HSA_BS3_0.9x_DDA_001.mzML	59986	5	C[+57.021]C[+57.021]AAADPHEC[+57.021]YAKVFDEFK[+1.008]PLVEEPQNLIKK[+25.968]DVFLGMFLY[+155.095]EY[+1.008]AR	UNKNOWN	8.5344
HSA_BS3_0.9x_DDA_003.mzML	53857	3	QNC[+57.021]ELFEQLGEY[+1.008]K[+156.079]FQNALLVRK[+25.968]K[+1.008]QTALVELVK	UNKNOWN	8.52121
HSA_BS3_0.9x_DDA_003.mzML	53857	3	QNC[+57.021]ELFEQLGEY[+156.079]K[+1.008]FQNALLVRK[+25.968]K[+1.008]QTALVELVK	UNKNOWN	8.52121
HSA_BS3_0.9x_DDA_003.mzML	49890	5	AT[+156.079]KEQLK[+1.008]AVMDDFAAFVEKK[+25.968]QNC[+57.021]ELFEQLGEY[+1.008]K[+155.095]FQNALLVR	UNKNOWN	8.46788
HSA_BS3_0.9x_DDA_001.mzML	12859	4	C[+57.021]C[+57.021]K[+1.008]HPEAK[+156.079]RK[+25.968]NLGK[+1.008]VGSK	UNKNOWN	8.46629
HSA_BS3_0.9x_DDA_001.mzML	39520	6	RPC[+57.021]FSALEVDETYVPK[+155.095]EFNAETFTFHADIC[+57.021]TLSEK[+1.008]ERK[+25.968]LDELRDEGKASS[+155.095]AK[+1.008]QR	UNKNOWN	8.41372
HSA_BS3_0.9x_DDA_002.mzML	35430	6	LVRPEVDVM[+15.995]C[+57.021]TAFHDNEETFLK[+1.008]KK[+25.968]YK[+1.008]AAFTEC[+57.021]C[+57.021]QAADK[+156.079]AAC[+57.021]LLPK	UNKNOWN	8.37804
HSA_BS3_0.9x_DDA_002.mzML	48461	3	LVRPEVDVM[+15.995]C[+57.021]TAFHDNEET[+1.008]FLKK[+25.968]K[+155.095]Y[+1.008]LYEIAR	UNKNOWN	8.36064
HSA_BS3_0.9x_DDA_001.mzML	29291	5	C[+57.021]C[+57.021]K[+1.008]ADDKET[+155.095]C[+57.021]FAEEGKKK[+25.968]QIK[+155.095]K[+1.008]QTALVELVK	UNKNOWN	8.35459
HSA_BS3_0.9x_DDA_003.mzML	53681	4	QNC[+57.021]ELFEQLGEY[+155.095]K[+1.008]FQNALLVRK[+25.968]ATKEQLK[+1.008]AVM[+15.995]DDFAAFVEK	UNKNOWN	8.25684
HSA_BS3_0.9x_DDA_001.mzML	49440	4	M[+15.995]PC[+57.021]AEDYLS[+1.008]VVLNQLC[+57.021]VLHEKK[+25.968]T[+1.008]PVSDRVTK	UNKNOWN	8.24382
HSA_BS3_0.9x_DDA_002.mzML	50925	4	ATK[+156.079]EQLK[+1.008]AVMDDFAAFVEKK[+25.968]QNC[+57.021]ELFEQLGEY[+156.079]K[+1.008]FQNALLVR	UNKNOWN	8.24326
HSA_BS3_0.9x_DDA_002.mzML	50925	4	AT[+156.079]KEQLK[+1.008]AVMDDFAAFVEKK[+25.968]QNC[+57.021]ELFEQLGEY[+156.079]K[+1.008]FQNALLVR	UNKNOWN	8.24326
HSA_BS3_0.9x_DDA_002.mzML	19104	5	LDELRDEGK[+1.008]AS[+156.079]SAKQRK[+25.968]NLGK[+1.008]VGSK	UNKNOWN	8.16951
HSA_BS3_0.9x_DDA_002.mzML	29699	4	VHTEC[+57.021]C[+57.021]HGDLLEC[+57.021]ADDRADLAK[+1.008]YIC[+57.021]ENQDSISSKK[+25.968]FK[+1.008]DLGEENFK	UNKNOWN	8.16253
HSA_BS3_0.9x_DDA_001.mzML	28673	3	C[+57.021]C[+57.021]AAADPHEC[+57.021]Y[+1.008]AKK[+25.968]LAK[+155.095]TYETT[+1.008]LEK	UNKNOWN	8.14919
HSA_BS3_0.9x_DDA_002.mzML	50985	5	MPC[+57.021]AEDYLSVVLNQLC[+57.021]VLHEK[+1.008]TPVSDRK[+25.968]LK[+156.079]C[+57.021]ASLQK[+1.008]FGER	UNKNOWN	8.08593
HSA_BS3_0.9x_DDA_001.mzML	19361	3	LK[+1.008]C[+57.021]ASLQKK[+25.968]LDELRDEGK[+1.008]ASS[+156.079]AKQR	UNKNOWN	8.05911
HSA_BS3_0.9x_DDA_001.mzML	19361	3	LK[+1.008]C[+57.021]ASLQKK[+25.968]LDELRDEGK[+1.008]AS[+156.079]SAKQR	UNKNOWN	8.05911
HSA_BS3_0.9x_DDA_001.mzML	50933	4	VFDEFK[+1.008]PLVEEPQNLIKK[+25.968]DVFLGM[+15.995]FLY[+155.095]EY[+1.008]AR	UNKNOWN	8.0573
HSA_BS3_0.9x_DDA_003.mzML	19600	3	C[+57.021]AS[+1.008]LQK[+155.095]FGERK[+25.968]ASSAK[+1.008]QRLK	UNKNOWN	7.94959
HSA_BS3_0.9x_DDA_001.mzML	50697	5	MPC[+57.021]AEDYLSVVLNQLC[+57.021]VLHEK[+1.008]TPVSDRK[+25.968]VPQVS[+1.008]TPTLVEVSR	UNKNOWN	7.94926
HSA_BS3_0.9x_DDA_001.mzML	55980	4	C[+57.021]C[+57.021]AAADPHEC[+57.021]Y[+1.008]AK[+155.095]VFDEFK[+155.095]PLVEEPQNLIKK[+25.968]LAK[+155.095]TYETT[+1.008]LEK	UNKNOWN	7.89529
HSA_BS3_0.9x_DDA_001.mzML	36012	6	RPC[+57.021]FSALEVDETYVPKEFNAETFTFHADIC[+57.021]T[+155.095]LSEK[+1.008]ERK[+25.968]LDELRDEGKASSAK[+1.008]QR	UNKNOWN	7.86711
HSA_BS3_0.9x_DDA_001.mzML	36012	6	RPC[+57.021]FSALEVDETYVPKEFNAETFTFHADIC[+57.021]TLS[+155.095]EK[+1.008]ERK[+25.968]LDELRDEGKASSAK[+1.008]QR	UNKNOWN	7.86711
HSA_BS3_0.9x_DDA_003.mzML	28939	4	LAK[+1.008]TYETTLEK[+155.095]C[+57.021]C[+57.021]AAADPHEC[+57.021]YAKK[+25.968]AFK[+1.008]AWAVAR	UNKNOWN	7.81725
HSA_BS3_0.9x_DDA_002.mzML	50877	4	ATK[+1.008]EQLK[+156.079]AVMDDFAAFVEKK[+25.968]QNC[+57.021]ELFEQLGEY[+156.079]K[+1.008]FQNALLVR	UNKNOWN	7.81375
HSA_BS3_0.9x_DDA_001.mzML	50892	5	QNC[+57.021]ELFEQLGEY[+156.079]K[+1.008]FQNALLVRK[+25.968]ATK[+156.079]EQLK[+1.008]AVMDDFAAFVEK	UNKNOWN	7.80665
HSA_BS3_0.9x_DDA_003.mzML	41603	4	QIK[+156.079]K[+1.008]QTALVELVKK[+25.968]EFNAETFTFHADIC[+57.021]TLSEK[+1.008]ER	UNKNOWN	7.79591
HSA_BS3_0.9x_DDA_002.mzML	47059	5	QNC[+57.021]ELFEQLGEY[+1.008]K[+155.095]FQNALLVRK[+25.968]ATK[+1.008]EQLK[+155.095]AVM[+15.995]DDFAAFVEK	UNKNOWN	7.79558
HSA_BS3_0.9x_DDA_002.mzML	47059	5	QNC[+57.021]ELFEQLGEY[+155.095]K[+1.008]FQNALLVRK[+25.968]ATK[+1.008]EQLK[+155.095]AVM[+15.995]DDFAAFVEK	UNKNOWN	7.79558
HSA_BS3_0.9x_DDA_003.mzML	19136	3	LDELRDEGK[+1.008]ASSAKQRK[+25.968]LK[+1.008]C[+57.021]AS[+156.079]LQK	UNKNOWN	7.75425
HSA_BS3_0.9x_DDA_001.mzML	42490	5	S[+1.008]HC[+57.021]IAEVENDEMPADLPSLAADFVESK[+155.095]DVC[+57.021]KK[+25.968]NLGK[+1.008]VGS[+156.079]K[+155.095]C[+57.021]C[+57.021]K	UNKNOWN	7.68385
HSA_BS3_0.9x_DDA_001.mzML	49965	5	QNC[+57.021]ELFEQLGEY[+156.079]K[+1.008]FQNALLVRK[+25.968]AT[+155.095]KEQLK[+1.008]AVMDDFAAFVEK	UNKNOWN	7.66216
HSA_BS3_0.9x_DDA_002.mzML	7826	4	NLGK[+1.008]VGSKK[+25.968]ASSAK[+1.008]QR	UNKNOWN	7.6243
HSA_BS3_0.9x_DDA_003.mzML	47502	3	AVMDDFAAFVEK[+1.008]C[+57.021]C[+57.021]KK[+25.968]K[+1.008]LVAASQAALGL	UNKNOWN	7.5768
HSA_BS3_0.9x_DDA_003.mzML	51851	4	M[+15.995]PC[+57.021]AEDYLSVVLNQLC[+57.021]VLHEK[+1.008]TPVSDRK[+25.968]VTK[+155.095]C[+57.021]C[+57.021]T[+1.008]ESLVNR	UNKNOWN	7.55979
HSA_BS3_0.9x_DDA_002.mzML	28914	4	LAK[+1.008]TYETTLEK[+156.079]C[+57.021]C[+57.021]AAADPHEC[+57.021]YAKK[+25.968]AFK[+1.008]AWAVAR	UNKNOWN	7.55635
HSA_BS3_0.9x_DDA_003.mzML	29428	6	TC[+57.021]VADESAENC[+57.021]DKSLHTLFGDK[+1.008]LC[+57.021]TVATLRK[+25.968]D[+1.008]AHK[+156.079]SEVAHR	UNKNOWN	7.53521
HSA_BS3_0.9x_DDA_001.mzML	36516	4	Y[+1.008]IC[+57.021]ENQDSISSKK[+25.968]LVTDLTK[+155.095]VHT[+1.008]EC[+57.021]C[+57.021]HGDLLEC[+57.021]ADDRADLAK	UNKNOWN	7.5163
HSA_BS3_0.9x_DDA_003.mzML	60874	4	C[+57.021]C[+57.021]AAADPHEC[+57.021]YAK[+1.008]VFDEFKPLVEEPQNLIKK[+25.968]DVFLGMFLY[+155.095]EY[+1.008]AR	UNKNOWN	7.48367
HSA_BS3_0.9x_DDA_001.mzML	50025	5	QNC[+57.021]ELFEQLGEY[+1.008]K[+156.079]FQNALLVRK[+25.968]ATK[+1.008]EQLK[+155.095]AVMDDFAAFVEK	UNKNOWN	7.44344
HSA_BS3_0.9x_DDA_002.mzML	31266	4	EFNAETFTFHADIC[+57.021]TLSEK[+1.008]ERK[+25.968]LDELRDEGKASS[+155.095]AK[+1.008]QR	UNKNOWN	7.44047
HSA_BS3_0.9x_DDA_001.mzML	30771	6	SLHTLFGDK[+1.008]LC[+57.021]TVATLRK[+25.968]D[+1.008]AHK[+156.079]SEVAHR	UNKNOWN	7.42413
HSA_BS3_0.9x_DDA_001.mzML	34584	3	LC[+57.021]T[+1.008]VATLRK[+25.968]LAK[+155.095]T[+1.008]YETTLEK	UNKNOWN	7.37331
HSA_BS3_0.9x_DDA_003.mzML	51461	4	QNC[+57.021]ELFEQLGEY[+1.008]K[+155.095]FQNALLVRK[+25.968]ATK[+155.095]EQLK[+1.008]AVMDDFAAFVEK	UNKNOWN	7.36591
HSA_BS3_0.9x_DDA_003.mzML	51461	4	QNC[+57.021]ELFEQLGEY[+155.095]K[+1.008]FQNALLVRK[+25.968]ATK[+155.095]EQLK[+1.008]AVMDDFAAFVEK	UNKNOWN	7.36591
HSA_BS3_0.9x_DDA_002.mzML	44570	3	AFK[+1.008]AWAVARK[+25.968]LAK[+1.008]T[+155.095]YETTLEK	UNKNOWN	7.35437
HSA_BS3_0.9x_DDA_002.mzML	35258	5	RM[+15.995]PC[+57.021]AEDYLS[+1.008]VVLNQLC[+57.021]VLHEKK[+25.968]T[+1.008]PVSDR	UNKNOWN	7.31445
HSA_BS3_0.9x_DDA_001.mzML	60030	4	C[+57.021]C[+57.021]AAADPHEC[+57.021]YAK[+155.095]VFDEFK[+1.008]PLVEEPQNLIKK[+25.968]DVFLGMFLYEY[+1.008]AR	UNKNOWN	7.30308
HSA_BS3_0.9x_DDA_002.mzML	50127	4	MPC[+57.021]AEDYLS[+1.008]VVLNQLC[+57.021]VLHEKK[+25.968]T[+1.008]PVSDR	UNKNOWN	4.67115
HSA_BS3_0.9x_DDA_003.mzML	58009	5	C[+57.021]C[+57.021]AAADPHEC[+57.021]YAK[+1.008]VFDEFK[+155.095]PLVEEPQNLIKK[+25.968]DVFLGM[+15.995]FLYEY[+1.008]AR	UNKNOWN	4.63599
HSA_BS3_0.9x_DDA_003.mzML	58009	5	C[+57.021]C[+57.021]AAADPHEC[+57.021]YAK[+155.095]VFDEFK[+1.008]PLVEEPQNLIKK[+25.968]DVFLGM[+15.995]FLYEY[+1.008]AR	UNKNOWN	4.63599
HSA_BS3_0.9x_DDA_002.mzML	60680	4	C[+57.021]C[+57.021]AAADPHEC[+57.021]YAKVFDEFK[+1.008]PLVEEPQNLIKK[+25.968]DVFLGMFLY[+1.008]EYARR	UNKNOWN	4.5788
HSA_BS3_0.9x_DDA_002.mzML	42057	5	K[+1.008]Y[+155.095]LYEIARK[+25.968]M[+15.995]PC[+57.021]AEDY[+1.008]LSVVLNQLC[+57.021]VLHEK	UNKNOWN	4.52494
HSA_BS3_0.9x_DDA_002.mzML	38859	5	RM[+15.995]PC[+57.021]AEDYLS[+1.008]VVLNQLC[+57.021]VLHEKK[+25.968]T[+1.008]PVS[+155.095]DR	UNKNOWN	4.26793
HSA_BS3_0.9x_DDA_001.mzML	42408	4	K[+1.008]LVAASQAALGLK[+25.968]AVM[+15.995]DDFAAFVEK[+1.008]C[+57.021]C[+57.021]K	UNKNOWN	4.25983
HSA_BS3_0.9x_DDA_003.mzML	60709	3	VFDEFK[+1.008]PLVEEPQNLIKK[+25.968]DVFLGMFLY[+156.079]EY[+1.008]AR	UNKNOWN	4.22142
HSA_BS3_0.9x_DDA_001.mzML	36919	5	K[+155.095]Y[+1.008]LYEIARK[+25.968]LVRPEVDVM[+15.995]C[+57.021]T[+1.008]AFHDNEETFLK	UNKNOWN	4.0346
HSA_BS3_0.9x_DDA_001.mzML	38060	5	K[+156.079]Y[+1.008]LYEIARK[+25.968]LVRPEVDVM[+15.995]C[+57.021]TAFHDNEET[+1.008]FLK	UNKNOWN	4.00017
HSA_BS3_0.9x_DDA_001.mzML	15320	5	LK[+1.008]C[+57.021]ASLQKK[+25.968]LDELRDEGK[+1.008]AS[+156.079]S[+156.079]AK	UNKNOWN	3.84672
HSA_BS3_0.9x_DDA_003.mzML	42124	4	K[+1.008]Y[+155.095]LYEIARK[+25.968]M[+15.995]PC[+57.021]AEDY[+1.008]LSVVLNQLC[+57.021]VLHEK	UNKNOWN	3.83722
HSA_BS3_0.9x_DDA_003.mzML	37285	6	K[+155.095]Y[+1.008]LYEIARK[+25.968]LVRPEVDVM[+15.995]C[+57.021]TAFHDNEET[+1.008]FLK	UNKNOWN	3.80746
HSA_BS3_0.9x_DDA_001.mzML	37774	6	S[+1.008]HC[+57.021]IAEVENDEMPADLPSLAADFVESKDVC[+57.021]KK[+25.968]NLGK[+1.008]VGS[+155.095]K[+156.079]C[+57.021]C[+57.021]K	UNKNOWN	3.78056
HSA_BS3_0.9x_DDA_002.mzML	43160	6	S[+1.008]HC[+57.021]IAEVENDEMPADLPSLAADFVESK[+156.079]DVC[+57.021]KK[+25.968]LK[+156.079]EC[+57.021]C[+57.021]EK[+1.008]PLLEK	UNKNOWN	3.76933
HSA_BS3_0.9x_DDA_001.mzML	43254	6	S[+1.008]HC[+57.021]IAEVENDEMPADLPSLAADFVESK[+156.079]DVC[+57.021]KK[+25.968]LK[+1.008]EC[+57.021]C[+57.021]EK[+156.079]PLLEK	UNKNOWN	3.7258
HSA_BS3_0.9x_DDA_001.mzML	25501	4	LK[+155.095]C[+57.021]ASLQK[+1.008]FGERK[+25.968]TPVSDRVTK[+1.008]C[+57.021]C[+57.021]TESLVNR	UNKNOWN	3.69667
HSA_BS3_0.9x_DDA_003.mzML	40449	4	K[+1.008]YLYEIARK[+25.968]LVRPEVDVMC[+57.021]T[+1.008]AFHDNEET[+156.079]FLK	UNKNOWN	3.66739
HSA_BS3_0.9x_DDA_001.mzML	48272	5	QNC[+57.021]ELFEQLGEYK[+1.008]FQNALLVRK[+25.968]ATK[+155.095]EQLK[+1.008]AVMDDFAAFVEK	UNKNOWN	3.65923
HSA_BS3_0.9x_DDA_002.mzML	40732	6	S[+1.008]HC[+57.021]IAEVENDEMPADLPSLAADFVESK[+156.079]DVC[+57.021]KK[+25.968]LK[+155.095]EC[+57.021]C[+57.021]EK[+1.008]PLLEK	UNKNOWN	3.58329
HSA_BS3_0.9x_DDA_003.mzML	37313	5	MPC[+57.021]AEDY[+155.095]LS[+1.008]VVLNQLC[+57.021]VLHEKK[+25.968]T[+1.008]PVSDR	UNKNOWN	3.57656
HSA_BS3_0.9x_DDA_002.mzML	34372	5	S[+1.008]HC[+57.021]IAEVENDEMPADLPS[+155.095]LAADFVESKK[+25.968]NLGK[+1.008]VGS[+155.095]K[+156.079]C[+57.021]C[+57.021]K	UNKNOWN	3.54692
HSA_BS3_0.9x_DDA_002.mzML	29108	6	S[+1.008]HC[+57.021]IAEVENDEMPADLPS[+155.095]LAADFVESKK[+25.968]DEGK[+156.079]ASSAK[+1.008]QR	UNKNOWN	3.48115
HSA_BS3_0.9x_DDA_003.mzML	44025	5	S[+1.008]HC[+57.021]IAEVENDEMPADLPSLAADFVESK[+156.079]DVC[+57.021]KK[+25.968]LK[+1.008]EC[+57.021]C[+57.021]EK[+156.079]PLLEK	UNKNOWN	3.28786
HSA_BS3_0.9x_DDA_001.mzML	38018	6	S[+1.008]HC[+57.021]IAEVENDEMPADLPS[+156.079]LAADFVESKK[+25.968]DEGKAS[+156.079]S[+156.079]AK[+1.008]QR	UNKNOWN	3.10883
HSA_BS3_0.9x_DDA_003.mzML	45151	4	QNC[+57.021]ELFEQLGEY[+1.008]K[+156.079]FQNALLVRK[+25.968]ATK[+1.008]EQLK	UNKNOWN	3.04573
HSA_BS3_0.9x_DDA_003.mzML	45151	4	QNC[+57.021]ELFEQLGEY[+156.079]K[+1.008]FQNALLVRK[+25.968]ATK[+1.008]EQLK	UNKNOWN	3.04573
HSA_BS3_0.9x_DDA_003.mzML	40641	4	RM[+15.995]PC[+57.021]AEDYLS[+1.008]VVLNQLC[+57.021]VLHEKK[+25.968]T[+1.008]PVS[+155.095]DR	UNKNOWN	3.01769
HSA_BS3_0.9x_DDA_003.mzML	17754	6	NEC[+57.021]FLQHK[+1.008]DDNPNLPRK[+25.968]ETY[+156.079]GEM[+15.995]ADC[+57.021]C[+57.021]AK[+1.008]QEPER	UNKNOWN	2.93236
HSA_BS3_0.9x_DDA_002.mzML	21096	5	FK[+1.008]DLGEENFKK[+25.968]ADLAK[+1.008]YIC[+57.021]ENQDSISSK	UNKNOWN	2.89819
HSA_BS3_0.9x_DDA_003.mzML	31521	6	VHT[+1.008]EC[+57.021]C[+57.021]HGDLLEC[+57.021]ADDRADLAK[+155.095]YIC[+57.021]ENQDSISSKK[+25.968]LVTDLT[+1.008]K	UNKNOWN	2.74951
HSA_BS3_0.9x_DDA_001.mzML	47475	4	K[+1.008]LVAASQAALGLK[+25.968]AVMDDFAAFVEK[+1.008]C[+57.021]C[+57.021]K	UNKNOWN	2.70296
HSA_BS3_0.9x_DDA_003.mzML	38599	5	QNC[+57.021]ELFEQLGEY[+1.008]K[+156.079]FQNALLVRK[+25.968]QT[+1.008]ALVELVK	UNKNOWN	2.36322
HSA_BS3_0.9x_DDA_003.mzML	38599	5	QNC[+57.021]ELFEQLGEY[+156.079]K[+1.008]FQNALLVRK[+25.968]QT[+1.008]ALVELVK	UNKNOWN	2.36322
HSA_BS3_0.9x_DDA_002.mzML	36502	5	M[+15.995]PC[+57.021]AEDYLS[+1.008]VVLNQLC[+57.021]VLHEKK[+25.968]T[+1.008]PVS[+155.095]DR	UNKNOWN	2.30471
HSA_BS3_0.9x_DDA_003.mzML	57694	5	VFDEFK[+1.008]PLVEEPQNLIKK[+25.968]DVFLGMFLYEY[+1.008]AR	UNKNOWN	2.04699
HSA_BS3_0.9x_DDA_003.mzML	60750	5	VFDEFK[+1.008]PLVEEPQNLIKK[+25.968]DVFLGMFLY[+1.008]EY[+156.079]AR	UNKNOWN	1.9524
HSA_BS3_0.9x_DDA_003.mzML	50531	5	QNC[+57.021]ELFEQLGEY[+1.008]K[+155.095]FQNALLVRK[+25.968]ATK[+155.095]EQLK[+1.008]AVMDDFAAFVEK	UNKNOWN	1.83754
HSA_BS3_0.9x_DDA_001.mzML	35646	6	S[+1.008]HC[+57.021]IAEVENDEM[+15.995]PADLPSLAADFVESKK[+25.968]LK[+1.008]EC[+57.021]C[+57.021]EK[+156.079]PLLEK	UNKNOWN	1.46762
HSA_BS3_0.9x_DDA_002.mzML	34738	4	RHPYFYAPELLFFAK[+1.008]RK[+25.968]LKEC[+57.021]C[+57.021]EK[+1.008]PLLEK	UNKNOWN	17.8953
HSA_BS3_0.9x_DDA_003.mzML	41276	5	LVRPEVDVM[+15.995]C[+57.021]TAFHDNEETFLKK[+1.008]YLYEIARK[+25.968]RYK[+1.008]AAFTEC[+57.021]C[+57.021]QAADK	UNKNOWN	14.7489
HSA_BS3_0.9x_DDA_003.mzML	38839	3	YK[+1.008]AAFTEC[+57.021]C[+57.021]QAADKK[+25.968]HPYFYAPELLFFAK[+1.008]R	UNKNOWN	12.3751
HSA_BS3_0.9x_DDA_003.mzML	9305	4	VGSK[+1.008]C[+57.021]C[+57.021]K[+156.079]HPEAKK[+25.968]ASSAK[+1.008]QR	UNKNOWN	10.7687
HSA_BS3_0.9x_DDA_001.mzML	49629	4	QNC[+57.021]ELFEQLGEY[+1.008]K[+156.079]FQNALLVRK[+25.968]QIKK[+1.008]QTALVELVK	UNKNOWN	10.4099
HSA_BS3_0.9x_DDA_001.mzML	47840	5	RM[+15.995]PC[+57.021]AEDYLSVVLNQLC[+57.021]VLHEK[+1.008]TPVSDRK[+25.968]VTK[+1.008]C[+57.021]C[+57.021]T[+155.095]ESLVNR	UNKNOWN	10.1854
HSA_BS3_0.9x_DDA_003.mzML	21610	3	LK[+1.008]C[+57.021]ASLQK[+156.079]FGERK[+25.968]ASSAK[+1.008]QR	UNKNOWN	9.79539
HSA_BS3_0.9x_DDA_001.mzML	13546	3	NLGK[+1.008]VGSKK[+25.968]LDELRDEGK[+1.008]ASSAK	UNKNOWN	8.85849
HSA_BS3_0.9x_DDA_002.mzML	40062	5	QNC[+57.021]ELFEQLGEYK[+1.008]FQNALLVRK[+25.968]ATK[+1.008]EQLK	UNKNOWN	8.78164
HSA_BS3_0.9x_DDA_003.mzML	47411	5	ATK[+1.008]EQLK[+155.095]AVM[+15.995]DDFAAFVEKK[+25.968]QNC[+57.021]ELFEQLGEY[+1.008]K[+156.079]FQNALLVR	UNKNOWN	8.77083
HSA_BS3_0.9x_DDA_002.mzML	50336	5	K[+1.008]QTALVELVKK[+25.968]EFNAETFTFHADIC[+57.021]T[+156.079]LSEK[+1.008]ERQIKKQTALVELVK	UNKNOWN	8.44243
HSA_BS3_0.9x_DDA_002.mzML	47989	5	ATK[+1.008]EQLK[+156.079]AVM[+15.995]DDFAAFVEKK[+25.968]QNC[+57.021]ELFEQLGEY[+1.008]K[+156.079]FQNALLVR	UNKNOWN	8.41965
HSA_BS3_0.9x_DDA_002.mzML	47989	5	ATK[+1.008]EQLK[+156.079]AVM[+15.995]DDFAAFVEKK[+25.968]QNC[+57.021]ELFEQLGEY[+156.079]K[+1.008]FQNALLVR	UNKNOWN	8.41965
HSA_BS3_0.9x_DDA_002.mzML	23994	4	NEC[+57.021]FLQHK[+1.008]DDNPNLPRK[+25.968]ETYGEMADC[+57.021]C[+57.021]AK[+1.008]QEPER	UNKNOWN	8.29767
HSA_BS3_0.9x_DDA_003.mzML	59578	3	QNC[+57.021]ELFEQLGEY[+1.008]K[+155.095]FQNALLVRK[+25.968]QT[+1.008]ALVELVK	UNKNOWN	8.17814
HSA_BS3_0.9x_DDA_003.mzML	59578	3	QNC[+57.021]ELFEQLGEY[+155.095]K[+1.008]FQNALLVRK[+25.968]QT[+1.008]ALVELVK	UNKNOWN	8.17814
HSA_BS3_0.9x_DDA_001.mzML	60702	3	QNC[+57.021]ELFEQLGEY[+1.008]K[+156.079]FQNALLVRK[+25.968]QT[+1.008]ALVELVK	UNKNOWN	7.85696
HSA_BS3_0.9x_DDA_001.mzML	60702	3	QNC[+57.021]ELFEQLGEY[+156.079]K[+1.008]FQNALLVRK[+25.968]QT[+1.008]ALVELVK	UNKNOWN	7.85696
HSA_BS3_0.9x_DDA_003.mzML	27672	3	YTK[+155.095]K[+1.008]VPQVSTPTLVEVSRK[+25.968]ATK[+1.008]EQLK	UNKNOWN	7.84108
HSA_BS3_0.9x_DDA_002.mzML	50706	4	VPQVS[+1.008]TPTLVEVSRK[+25.968]MPC[+57.021]AEDYLSVVLNQLC[+57.021]VLHEK[+1.008]TPVSDR	UNKNOWN	7.6331
HSA_BS3_0.9x_DDA_003.mzML	44988	5	RHPYFYAPELLFFAK[+1.008]RK[+25.968]RYK[+1.008]AAFTEC[+57.021]C[+57.021]QAADKAAC[+57.021]LLPK	UNKNOWN	7.55072
HSA_BS3_0.9x_DDA_003.mzML	48952	4	SHC[+57.021]IAEVENDEMPADLPSLAADFVESK[+1.008]DVC[+57.021]KK[+25.968]NY[+1.008]AEAK	UNKNOWN	7.42158
HSA_BS3_0.9x_DDA_001.mzML	44739	4	K[+156.079]QT[+1.008]ALVELVKK[+25.968]QNC[+57.021]ELFEQLGEY[+1.008]K[+155.095]FQNALLVR	UNKNOWN	7.4192
HSA_BS3_0.9x_DDA_002.mzML	43525	5	K[+1.008]YLYEIARK[+25.968]RM[+15.995]PC[+57.021]AEDY[+1.008]LSVVLNQLC[+57.021]VLHEK	UNKNOWN	7.3552
HSA_BS3_0.9x_DDA_002.mzML	55961	3	QNC[+57.021]ELFEQLGEY[+1.008]K[+156.079]FQNALLVRK[+25.968]QIK[+1.008]K[+156.079]QTALVELVK	UNKNOWN	7.34186
HSA_BS3_0.9x_DDA_002.mzML	55961	3	QNC[+57.021]ELFEQLGEY[+1.008]K[+156.079]FQNALLVRK[+25.968]QIK[+156.079]K[+1.008]QTALVELVK	UNKNOWN	7.34186
HSA_BS3_0.9x_DDA_002.mzML	55961	3	QNC[+57.021]ELFEQLGEY[+156.079]K[+1.008]FQNALLVRK[+25.968]QIK[+156.079]K[+1.008]QTALVELVK	UNKNOWN	7.34186
HSA_BS3_0.9x_DDA_002.mzML	55961	3	QNC[+57.021]ELFEQLGEY[+156.079]K[+1.008]FQNALLVRK[+25.968]QIK[+1.008]K[+156.079]QTALVELVK	UNKNOWN	7.34186
HSA_BS3_0.9x_DDA_003.mzML	29589	5	C[+57.021]C[+57.021]K[+1.008]ADDKETC[+57.021]FAEEGK[+156.079]KK[+25.968]QIK[+1.008]K[+155.095]QTALVELVK	UNKNOWN	7.18595
HSA_BS3_0.9x_DDA_002.mzML	60882	4	VFDEFKPLVEEPQNLIKQNC[+57.021]ELFEQLGEYK[+1.008]FQNALLVRK[+25.968]QIKK[+1.008]QTALVELVK	UNKNOWN	6.9412
HSA_BS3_0.9x_DDA_003.mzML	38264	5	K[+156.079]Y[+1.008]LYEIARK[+25.968]LVRPEVDVM[+15.995]C[+57.021]T[+1.008]AFHDNEETFLK	UNKNOWN	6.86092
HSA_BS3_0.9x_DDA_002.mzML	51038	5	QNC[+57.021]ELFEQLGEY[+1.008]K[+156.079]FQNALLVRK[+25.968]ATK[+155.095]EQLK[+1.008]AVMDDFAAFVEK	UNKNOWN	6.84542
HSA_BS3_0.9x_DDA_003.mzML	36496	5	K[+1.008]YLYEIARK[+25.968]MPC[+57.021]AEDY[+1.008]LS[+155.095]VVLNQLC[+57.021]VLHEK	UNKNOWN	6.73515
HSA_BS3_0.9x_DDA_002.mzML	37521	5	K[+1.008]YLYEIARK[+25.968]LVRPEVDVM[+15.995]C[+57.021]T[+1.008]AFHDNEETFLK	UNKNOWN	6.66013
HSA_BS3_0.9x_DDA_001.mzML	60310	5	C[+57.021]C[+57.021]AAADPHEC[+57.021]YAKVFDEFKPLVEEPQNLIKQNC[+57.021]ELFEQLGEY[+156.079]K[+1.008]FQNALLVRK[+25.968]QT[+1.008]ALVELVK	UNKNOWN	6.42333
HSA_BS3_0.9x_DDA_002.mzML	36820	5	LVRPEVDVMC[+57.021]T[+1.008]AFHDNEETFLK[+156.079]KK[+25.968]Y[+1.008]LYEIAR	UNKNOWN	6.37024
HSA_BS3_0.9x_DDA_003.mzML	39430	5	K[+1.008]YLYEIARK[+25.968]LVRPEVDVMC[+57.021]T[+1.008]AFHDNEET[+155.095]FLK	UNKNOWN	6.30099
HSA_BS3_0.9x_DDA_003.mzML	57597	5	VFDEFK[+1.008]PLVEEPQNLIKK[+25.968]DVFLGM[+15.995]FLYEY[+1.008]AR	UNKNOWN	5.4012
HSA_BS3_0.9x_DDA_003.mzML	35896	5	S[+1.008]HC[+57.021]IAEVENDEMPADLPS[+156.079]LAADFVESKK[+25.968]NLGK[+1.008]VGS[+155.095]K[+156.079]C[+57.021]C[+57.021]K	UNKNOWN	5.37321
HSA_BS3_0.9x_DDA_003.mzML	60927	4	C[+57.021]C[+57.021]AAADPHEC[+57.021]YAK[+1.008]VFDEFK[+155.095]PLVEEPQNLIKK[+25.968]DVFLGMFLYEY[+1.008]AR	UNKNOWN	5.33415
HSA_BS3_0.9x_DDA_003.mzML	48130	5	M[+15.995]PC[+57.021]AEDYLSVVLNQLC[+57.021]VLHEK[+1.008]TPVSDRK[+25.968]LK[+156.079]C[+57.021]AS[+155.095]LQK[+1.008]FGER	UNKNOWN	5.33045
HSA_BS3_0.9x_DDA_003.mzML	60143	5	C[+57.021]C[+57.021]AAADPHEC[+57.021]YAK[+155.095]VFDEFK[+1.008]PLVEEPQNLIKK[+25.968]DVFLGMFLYEY[+1.008]AR	UNKNOWN	5.32767
HSA_BS3_0.9x_DDA_002.mzML	53729	4	QNC[+57.021]ELFEQLGEY[+1.008]K[+155.095]FQNALLVRK[+25.968]ATK[+1.008]EQLKAVM[+15.995]DDFAAFVEK	UNKNOWN	5.29091
HSA_BS3_0.9x_DDA_002.mzML	53729	4	QNC[+57.021]ELFEQLGEY[+155.095]K[+1.008]FQNALLVRK[+25.968]ATK[+1.008]EQLKAVM[+15.995]DDFAAFVEK	UNKNOWN	5.29091
HSA_BS3_0.9x_DDA_001.mzML	50762	5	QNC[+57.021]ELFEQLGEY[+155.095]K[+1.008]FQNALLVRK[+25.968]ATK[+155.095]EQLK[+1.008]AVMDDFAAFVEK	UNKNOWN	5.26728
HSA_BS3_0.9x_DDA_003.mzML	37774	5	S[+1.008]HC[+57.021]IAEVENDEMPADLPS[+156.079]LAADFVESKK[+25.968]DEGKAS[+156.079]S[+156.079]AK[+1.008]QR	UNKNOWN	5.22431
HSA_BS3_0.9x_DDA_001.mzML	59890	4	ERQIK[+1.008]K[+156.079]QT[+156.079]ALVELVKK[+25.968]QNC[+57.021]ELFEQLGEY[+1.008]K	UNKNOWN	5.21212
HSA_BS3_0.9x_DDA_003.mzML	36134	5	S[+1.008]HC[+57.021]IAEVENDEMPADLPS[+156.079]LAADFVESKK[+25.968]NLGK[+1.008]VGS[+156.079]K[+156.079]C[+57.021]C[+57.021]K	UNKNOWN	5.20918
HSA_BS3_0.9x_DDA_002.mzML	34393	3	LC[+57.021]T[+1.008]VATLRK[+25.968]LAK[+156.079]T[+1.008]YETTLEK	UNKNOWN	5.18809
HSA_BS3_0.9x_DDA_002.mzML	34907	5	S[+1.008]HC[+57.021]IAEVENDEMPADLPS[+155.095]LAADFVESKK[+25.968]NLGK[+1.008]VGS[+156.079]K[+156.079]C[+57.021]C[+57.021]K	UNKNOWN	5.18153
HSA_BS3_0.9x_DDA_003.mzML	27090	5	LK[+1.008]C[+57.021]ASLQK[+156.079]FGERK[+25.968]LDELRDEGK[+1.008]ASS[+155.095]AKQR	UNKNOWN	5.18081
HSA_BS3_0.9x_DDA_003.mzML	51090	5	QNC[+57.021]ELFEQLGEY[+156.079]K[+1.008]FQNALLVRK[+25.968]ATK[+155.095]EQLK[+1.008]AVMDDFAAFVEK	UNKNOWN	5.16482
HSA_BS3_0.9x_DDA_003.mzML	14966	3	DEGK[+155.095]ASSAK[+1.008]QRLKK[+25.968]C[+57.021]AS[+1.008]LQK	UNKNOWN	5.1329
HSA_BS3_0.9x_DDA_002.mzML	56494	5	C[+57.021]C[+57.021]AAADPHEC[+57.021]YAK[+156.079]VFDEFK[+1.008]PLVEEPQNLIKK[+25.968]DVFLGMFLY[+1.008]EY[+155.095]AR	UNKNOWN	5.08492
HSA_BS3_0.9x_DDA_002.mzML	56494	5	C[+57.021]C[+57.021]AAADPHEC[+57.021]Y[+156.079]AKVFDEFK[+1.008]PLVEEPQNLIKK[+25.968]DVFLGMFLY[+1.008]EY[+155.095]AR	UNKNOWN	5.08492
HSA_BS3_0.9x_DDA_001.mzML	42483	4	S[+1.008]HC[+57.021]IAEVENDEMPADLPSLAADFVESK[+155.095]DVC[+57.021]KK[+25.968]NLGK[+1.008]VGS[+156.079]K[+155.095]C[+57.021]C[+57.021]K	UNKNOWN	5.07857
HSA_BS3_0.9x_DDA_001.mzML	42483	4	S[+1.008]HC[+57.021]IAEVENDEMPADLPSLAADFVESK[+155.095]DVC[+57.021]KK[+25.968]NLGK[+1.008]VGS[+155.095]K[+156.079]C[+57.021]C[+57.021]K	UNKNOWN	5.07857
HSA_BS3_0.9x_DDA_002.mzML	36024	5	S[+1.008]HC[+57.021]IAEVENDEMPADLPSLAADFVESKDVC[+57.021]KK[+25.968]NLGK[+1.008]VGS[+156.079]K[+155.095]C[+57.021]C[+57.021]K	UNKNOWN	5.07216
HSA_BS3_0.9x_DDA_002.mzML	60718	4	C[+57.021]C[+57.021]AAADPHEC[+57.021]Y[+156.079]AKVFDEFK[+1.008]PLVEEPQNLIKK[+25.968]DVFLGMFLYEY[+1.008]AR	UNKNOWN	5.06307
HSA_BS3_0.9x_DDA_002.mzML	60718	4	C[+57.021]C[+57.021]AAADPHEC[+57.021]YAK[+156.079]VFDEFK[+1.008]PLVEEPQNLIKK[+25.968]DVFLGMFLYEY[+1.008]AR	UNKNOWN	5.06307
HSA_BS3_0.9x_DDA_001.mzML	36211	5	S[+1.008]HC[+57.021]IAEVENDEMPADLPSLAADFVESKDVC[+57.021]KK[+25.968]NLGK[+1.008]VGS[+155.095]K[+156.079]C[+57.021]C[+57.021]K	UNKNOWN	5.04698
HSA_BS3_0.9x_DDA_002.mzML	59659	3	ERQIK[+1.008]K[+155.095]QT[+156.079]ALVELVKK[+25.968]QNC[+57.021]ELFEQLGEY[+1.008]K	UNKNOWN	5.03499
HSA_BS3_0.9x_DDA_003.mzML	35223	5	LVRPEVDVMC[+57.021]T[+1.008]AFHDNEETFLKK[+25.968]K[+1.008]Y[+155.095]LYEIAR	UNKNOWN	4.98123
HSA_BS3_0.9x_DDA_003.mzML	38612	6	M[+15.995]PC[+57.021]AEDY[+1.008]LSVVLNQLC[+57.021]VLHEKK[+25.968]K[+1.008]Y[+155.095]LY[+155.095]EIAR	UNKNOWN	4.9797
HSA_BS3_0.9x_DDA_003.mzML	35301	5	S[+1.008]HC[+57.021]IAEVENDEMPADLPS[+156.079]LAADFVESKK[+25.968]NLGK[+1.008]VGS[+156.079]K[+155.095]C[+57.021]C[+57.021]K	UNKNOWN	4.93907
HSA_BS3_0.9x_DDA_002.mzML	58569	6	LVNEVTEFAK[+1.008]TC[+57.021]VADESAENC[+57.021]DKK[+25.968]FKDLGEENFK[+1.008]ALVLIAFAQYLQQC[+57.021]PFEDHVK	UNKNOWN	4.91602
HSA_BS3_0.9x_DDA_003.mzML	46647	3	QNC[+57.021]ELFEQLGEY[+1.008]K[+156.079]FQNALLVRK[+25.968]ATK[+1.008]EQLK	UNKNOWN	4.90829
HSA_BS3_0.9x_DDA_003.mzML	46647	3	QNC[+57.021]ELFEQLGEY[+156.079]K[+1.008]FQNALLVRK[+25.968]ATK[+1.008]EQLK	UNKNOWN	4.90829
HSA_BS3_0.9x_DDA_003.mzML	46946	4	C[+57.021]C[+57.021]AAADPHEC[+57.021]YAK[+155.095]VFDEFK[+1.008]PLVEEPQNLIKK[+25.968]C[+57.021]C[+57.021]T[+1.008]ESLVNR	UNKNOWN	4.89507
HSA_BS3_0.9x_DDA_002.mzML	56949	5	C[+57.021]C[+57.021]AAADPHEC[+57.021]YAK[+156.079]VFDEFK[+1.008]PLVEEPQNLIKK[+25.968]DVFLGMFLY[+1.008]EY[+156.079]AR	UNKNOWN	4.80006
HSA_BS3_0.9x_DDA_003.mzML	8220	3	VGSK[+1.008]C[+57.021]C[+57.021]K[+155.095]HPEAKK[+25.968]ASSAK[+1.008]QR	UNKNOWN	4.78678
HSA_BS3_0.9x_DDA_002.mzML	41744	5	EFNAET[+1.008]FTFHADIC[+57.021]TLSEK[+156.079]ERK[+25.968]DVFLGM[+15.995]FLY[+1.008]EYARR	UNKNOWN	4.78034
HSA_BS3_0.9x_DDA_002.mzML	51899	4	M[+15.995]PC[+57.021]AEDYLSVVLNQLC[+57.021]VLHEK[+1.008]TPVSDRVTKK[+25.968]C[+57.021]C[+57.021]T[+1.008]ES[+155.095]LVNR	UNKNOWN	4.75165
HSA_BS3_0.9x_DDA_001.mzML	55896	4	C[+57.021]C[+57.021]AAADPHEC[+57.021]Y[+1.008]AK[+155.095]VFDEFK[+156.079]PLVEEPQNLIKK[+25.968]TYETT[+1.008]LEK	UNKNOWN	4.75129
HSA_BS3_0.9x_DDA_002.mzML	41768	4	EFNAET[+1.008]FTFHADIC[+57.021]TLSEK[+156.079]ERK[+25.968]DVFLGM[+15.995]FLY[+1.008]EY[+155.095]AR	UNKNOWN	4.74878
HSA_BS3_0.9x_DDA_002.mzML	46324	4	S[+1.008]HC[+57.021]IAEVENDEM[+15.995]PADLPSLAADFVESKK[+25.968]LK[+1.008]EC[+57.021]C[+57.021]EK[+156.079]PLLEK	UNKNOWN	4.71617
HSA_BS3_0.9x_DDA_002.mzML	42528	4	S[+1.008]HC[+57.021]IAEVENDEMPADLPSLAADFVESK[+155.095]DVC[+57.021]KK[+25.968]NLGK[+1.008]VGS[+155.095]K[+155.095]C[+57.021]C[+57.021]K	UNKNOWN	4.71387
HSA_BS3_0.9x_DDA_002.mzML	23454	3	C[+57.021]C[+57.021]K[+1.008]ADDKETC[+57.021]FAEEGK[+155.095]KK[+25.968]K[+1.008]QTALVELVK	UNKNOWN	6.27416
HSA_BS3_0.9x_DDA_002.mzML	29098	6	SLHTLFGDK[+1.008]LC[+57.021]TVATLRK[+25.968]D[+1.008]AHKS[+155.095]EVAHR	UNKNOWN	6.22349
HSA_BS3_0.9x_DDA_003.mzML	51072	5	QNC[+57.021]ELFEQLGEY[+155.095]K[+1.008]FQNALLVRK[+25.968]AT[+156.079]KEQLK[+1.008]AVMDDFAAFVEK	UNKNOWN	6.22093
HSA_BS3_0.9x_DDA_003.mzML	51072	5	QNC[+57.021]ELFEQLGEY[+1.008]K[+155.095]FQNALLVRK[+25.968]ATK[+156.079]EQLK[+1.008]AVMDDFAAFVEK	UNKNOWN	6.22093
HSA_BS3_0.9x_DDA_003.mzML	51072	5	QNC[+57.021]ELFEQLGEY[+155.095]K[+1.008]FQNALLVRK[+25.968]ATK[+156.079]EQLK[+1.008]AVMDDFAAFVEK	UNKNOWN	6.22093
HSA_BS3_0.9x_DDA_001.mzML	54447	4	C[+57.021]C[+57.021]AAADPHEC[+57.021]Y[+1.008]AK[+155.095]VFDEFK[+155.095]PLVEEPQNLIKK[+25.968]TYETT[+1.008]LEK	UNKNOWN	6.19068
HSA_BS3_0.9x_DDA_002.mzML	28906	4	LAK[+1.008]TYETT[+156.079]LEKC[+57.021]C[+57.021]AAADPHEC[+57.021]YAKK[+25.968]AFK[+1.008]AWAVAR	UNKNOWN	6.16465
HSA_BS3_0.9x_DDA_002.mzML	28906	4	LAK[+1.008]TYET[+156.079]TLEKC[+57.021]C[+57.021]AAADPHEC[+57.021]YAKK[+25.968]AFK[+1.008]AWAVAR	UNKNOWN	6.16465
HSA_BS3_0.9x_DDA_001.mzML	17320	6	LDELRDEGK[+156.079]ASSAK[+1.008]QRK[+25.968]VGSK[+1.008]C[+57.021]C[+57.021]K[+155.095]HPEAK	UNKNOWN	6.12113
HSA_BS3_0.9x_DDA_001.mzML	57789	4	C[+57.021]C[+57.021]AAADPHEC[+57.021]YAK[+1.008]VFDEFK[+155.095]PLVEEPQNLIKK[+25.968]DVFLGM[+15.995]FLYEY[+1.008]AR	UNKNOWN	6.10681
HSA_BS3_0.9x_DDA_002.mzML	51741	3	VFDEFK[+1.008]PLVEEPQNLIKK[+25.968]DVFLGM[+15.995]FLY[+1.008]EY[+155.095]AR	UNKNOWN	6.06918
HSA_BS3_0.9x_DDA_002.mzML	51741	3	VFDEFK[+1.008]PLVEEPQNLIKK[+25.968]DVFLGM[+15.995]FLY[+155.095]EY[+1.008]AR	UNKNOWN	6.06918
HSA_BS3_0.9x_DDA_002.mzML	7141	5	NLGK[+1.008]VGSKK[+25.968]C[+57.021]C[+57.021]K[+1.008]HPEAKR	UNKNOWN	6.06052
HSA_BS3_0.9x_DDA_001.mzML	53916	3	QNC[+57.021]ELFEQLGEYK[+1.008]FQNALLVRK[+25.968]K[+156.079]QT[+1.008]ALVELVK	UNKNOWN	6.05841
HSA_BS3_0.9x_DDA_001.mzML	41820	5	AAC[+57.021]LLPK[+1.008]LDELRDEGKK[+25.968]RHPYFYAPELLFFAK[+1.008]R	UNKNOWN	6.02709
HSA_BS3_0.9x_DDA_001.mzML	26447	4	C[+57.021]C[+57.021]K[+156.079]ADDK[+1.008]ETC[+57.021]FAEEGKKK[+25.968]K[+1.008]QTALVELVK	UNKNOWN	5.99814
HSA_BS3_0.9x_DDA_001.mzML	50737	5	VFDEFK[+1.008]PLVEEPQNLIKK[+25.968]DVFLGM[+15.995]FLY[+1.008]EY[+156.079]AR	UNKNOWN	5.98717
HSA_BS3_0.9x_DDA_001.mzML	42409	5	S[+1.008]HC[+57.021]IAEVENDEMPADLPSLAADFVESK[+155.095]DVC[+57.021]KK[+25.968]NLGK[+1.008]VGS[+155.095]K[+156.079]C[+57.021]C[+57.021]K	UNKNOWN	5.98519
HSA_BS3_0.9x_DDA_003.mzML	58749	5	C[+57.021]C[+57.021]AAADPHEC[+57.021]Y[+156.079]AKVFDEFK[+1.008]PLVEEPQNLIKK[+25.968]DVFLGM[+15.995]FLYEY[+1.008]AR	UNKNOWN	5.97388
HSA_BS3_0.9x_DDA_001.mzML	27210	4	LK[+1.008]C[+57.021]ASLQK[+156.079]FGERK[+25.968]LDELRDEGK[+155.095]ASSAK[+1.008]QR	UNKNOWN	5.94814
HSA_BS3_0.9x_DDA_001.mzML	55970	4	VFDEFK[+1.008]PLVEEPQNLIKK[+25.968]DVFLGMFLY[+156.079]EY[+1.008]AR	UNKNOWN	5.92782
HSA_BS3_0.9x_DDA_002.mzML	17073	6	LDELRDEGKAS[+155.095]SAK[+1.008]QRK[+25.968]VGSK[+1.008]C[+57.021]C[+57.021]K[+156.079]HPEAK	UNKNOWN	5.89327
HSA_BS3_0.9x_DDA_002.mzML	37881	6	LVRPEVDVM[+15.995]C[+57.021]TAFHDNEETFLKK[+1.008]YLYEIARK[+25.968]Y[+1.008]K[+155.095]AAFT[+156.079]EC[+57.021]C[+57.021]QAADK	UNKNOWN	5.88196
HSA_BS3_0.9x_DDA_002.mzML	48397	4	M[+15.995]PC[+57.021]AEDYLSVVLNQLC[+57.021]VLHEK[+1.008]TPVSDRK[+25.968]LK[+156.079]C[+57.021]ASLQK[+1.008]FGER	UNKNOWN	5.88045
HSA_BS3_0.9x_DDA_001.mzML	46227	4	RMPC[+57.021]AEDY[+156.079]LS[+1.008]VVLNQLC[+57.021]VLHEKK[+25.968]T[+1.008]PVSDR	UNKNOWN	5.85286
HSA_BS3_0.9x_DDA_003.mzML	57797	4	C[+57.021]C[+57.021]AAADPHEC[+57.021]Y[+155.095]AKVFDEFK[+1.008]PLVEEPQNLIKK[+25.968]DVFLGM[+15.995]FLYEY[+1.008]AR	UNKNOWN	5.79951
HSA_BS3_0.9x_DDA_003.mzML	57797	4	C[+57.021]C[+57.021]AAADPHEC[+57.021]YAK[+155.095]VFDEFK[+1.008]PLVEEPQNLIKK[+25.968]DVFLGM[+15.995]FLYEY[+1.008]AR	UNKNOWN	5.79951
HSA_BS3_0.9x_DDA_001.mzML	58699	4	ADDKETC[+57.021]FAEEGK[+155.095]K[+1.008]LVAASQAALGLK[+25.968]AVMDDFAAFVEK[+1.008]C[+57.021]C[+57.021]K	UNKNOWN	5.77634
HSA_BS3_0.9x_DDA_002.mzML	31644	5	NLGK[+1.008]VGSK[+155.095]C[+57.021]C[+57.021]K[+155.095]HPEAKK[+25.968]EFNAETFTFHADIC[+57.021]TLSEK[+1.008]ER	UNKNOWN	5.73949
HSA_BS3_0.9x_DDA_002.mzML	41578	5	QIK[+1.008]K[+156.079]QTALVELVKK[+25.968]EFNAETFTFHADIC[+57.021]TLSEK[+1.008]ER	UNKNOWN	5.72043
HSA_BS3_0.9x_DDA_003.mzML	50423	5	QNC[+57.021]ELFEQLGEY[+156.079]K[+1.008]FQNALLVRK[+25.968]ATK[+1.008]EQLK[+155.095]AVMDDFAAFVEK	UNKNOWN	5.62002
HSA_BS3_0.9x_DDA_001.mzML	39808	5	K[+1.008]YLYEIARK[+25.968]LVRPEVDVMC[+57.021]T[+1.008]AFHDNEET[+156.079]FLK	UNKNOWN	5.59374
HSA_BS3_0.9x_DDA_003.mzML	45786	4	S[+1.008]HC[+57.021]IAEVENDEMPADLPSLAADFVESK[+156.079]DVC[+57.021]KK[+25.968]NLGK[+1.008]VGS[+156.079]K[+156.079]C[+57.021]C[+57.021]K	UNKNOWN	5.56019
HSA_BS3_0.9x_DDA_001.mzML	51354	4	K[+1.008]QTALVELVKK[+25.968]C[+57.021]C[+57.021]KADDK[+1.008]ETC[+57.021]FAEEGK[+155.095]K[+155.095]LVAASQAALGL	UNKNOWN	5.55123
HSA_BS3_0.9x_DDA_002.mzML	29367	5	TC[+57.021]VADESAENC[+57.021]DK[+1.008]SLHTLFGDKLC[+57.021]TVATLRK[+25.968]D[+1.008]AHK[+155.095]SEVAHR	UNKNOWN	5.54765
HSA_BS3_0.9x_DDA_001.mzML	60137	5	C[+57.021]C[+57.021]AAADPHEC[+57.021]Y[+155.095]AKVFDEFK[+1.008]PLVEEPQNLIKK[+25.968]DVFLGMFLYEY[+1.008]AR	UNKNOWN	5.54627
HSA_BS3_0.9x_DDA_003.mzML	35542	6	S[+1.008]HC[+57.021]IAEVENDEMPADLPS[+155.095]LAADFVESKK[+25.968]NLGK[+1.008]VGS[+155.095]K[+156.079]C[+57.021]C[+57.021]K	UNKNOWN	5.51849
HSA_BS3_0.9x_DDA_001.mzML	39483	5	K[+156.079]Y[+1.008]LYEIARK[+25.968]LVRPEVDVMC[+57.021]T[+1.008]AFHDNEETFLK	UNKNOWN	5.44067
HSA_BS3_0.9x_DDA_001.mzML	45007	4	RM[+15.995]PC[+57.021]AEDYLS[+1.008]VVLNQLC[+57.021]VLHEKK[+25.968]T[+1.008]PVSDRVTK	UNKNOWN	5.43614
HSA_BS3_0.9x_DDA_002.mzML	49582	4	M[+15.995]PC[+57.021]AEDYLSVVLNQLC[+57.021]VLHEK[+1.008]TPVSDRK[+25.968]LKC[+57.021]AS[+155.095]LQK[+1.008]FGER	UNKNOWN	7.25734
HSA_BS3_0.9x_DDA_003.mzML	26913	5	LK[+1.008]C[+57.021]ASLQK[+155.095]FGERK[+25.968]LDELRDEGK[+1.008]ASSAK[+155.095]QR	UNKNOWN	7.25462
HSA_BS3_0.9x_DDA_001.mzML	34889	5	LVRPEVDVMC[+57.021]TAFHDNEET[+1.008]FLK[+155.095]KK[+25.968]Y[+1.008]LYEIAR	UNKNOWN	7.22681
HSA_BS3_0.9x_DDA_001.mzML	38758	5	K[+155.095]Y[+1.008]LYEIARK[+25.968]LVRPEVDVM[+15.995]C[+57.021]TAFHDNEET[+1.008]FLK	UNKNOWN	7.20199
HSA_BS3_0.9x_DDA_002.mzML	38804	6	RPC[+57.021]FSALEVDETYVPK[+156.079]EFNAETFTFHADIC[+57.021]TLSEK[+1.008]ERK[+25.968]LDELRDEGK[+1.008]ASSAK	UNKNOWN	7.20175
HSA_BS3_0.9x_DDA_002.mzML	59867	3	ERQIK[+1.008]K[+156.079]QT[+156.079]ALVELVKK[+25.968]QNC[+57.021]ELFEQLGEY[+1.008]K	UNKNOWN	7.19294
HSA_BS3_0.9x_DDA_003.mzML	57738	5	C[+57.021]C[+57.021]AAADPHEC[+57.021]YAKVFDEFK[+1.008]PLVEEPQNLIKK[+25.968]DVFLGM[+15.995]FLY[+1.008]EY[+155.095]AR	UNKNOWN	7.14205
HSA_BS3_0.9x_DDA_002.mzML	36927	5	LVRPEVDVMC[+57.021]T[+1.008]AFHDNEETFLK[+155.095]KK[+25.968]Y[+1.008]LYEIAR	UNKNOWN	7.13812
HSA_BS3_0.9x_DDA_002.mzML	51378	4	AT[+156.079]KEQLK[+1.008]AVMDDFAAFVEKK[+25.968]QNC[+57.021]ELFEQLGEY[+155.095]K[+1.008]FQNALLVR	UNKNOWN	7.13706
HSA_BS3_0.9x_DDA_002.mzML	51378	4	ATK[+156.079]EQLK[+1.008]AVMDDFAAFVEKK[+25.968]QNC[+57.021]ELFEQLGEY[+1.008]K[+155.095]FQNALLVR	UNKNOWN	7.13706
HSA_BS3_0.9x_DDA_002.mzML	51378	4	AT[+156.079]KEQLK[+1.008]AVMDDFAAFVEKK[+25.968]QNC[+57.021]ELFEQLGEY[+1.008]K[+155.095]FQNALLVR	UNKNOWN	7.13706
HSA_BS3_0.9x_DDA_002.mzML	51378	4	ATK[+156.079]EQLK[+1.008]AVMDDFAAFVEKK[+25.968]QNC[+57.021]ELFEQLGEY[+155.095]K[+1.008]FQNALLVR	UNKNOWN	7.13706
HSA_BS3_0.9x_DDA_002.mzML	51480	4	QNC[+57.021]ELFEQLGEY[+1.008]K[+156.079]FQNALLVRK[+25.968]AT[+156.079]KEQLK[+1.008]AVMDDFAAFVEK	UNKNOWN	7.12288
HSA_BS3_0.9x_DDA_002.mzML	51480	4	QNC[+57.021]ELFEQLGEY[+1.008]K[+156.079]FQNALLVRK[+25.968]ATK[+156.079]EQLK[+1.008]AVMDDFAAFVEK	UNKNOWN	7.12288
HSA_BS3_0.9x_DDA_003.mzML	29156	5	S[+1.008]HC[+57.021]IAEVENDEMPADLPS[+155.095]LAADFVESKK[+25.968]DEGK[+156.079]ASSAK[+1.008]QR	UNKNOWN	7.0436
HSA_BS3_0.9x_DDA_002.mzML	51831	3	QNC[+57.021]ELFEQLGEY[+155.095]K[+1.008]FQNALLVRK[+25.968]K[+1.008]QTALVELVK	UNKNOWN	7.01118
HSA_BS3_0.9x_DDA_002.mzML	51831	3	QNC[+57.021]ELFEQLGEY[+1.008]K[+155.095]FQNALLVRK[+25.968]K[+1.008]QTALVELVK	UNKNOWN	7.01118
HSA_BS3_0.9x_DDA_002.mzML	50356	5	QNC[+57.021]ELFEQLGEY[+156.079]K[+1.008]FQNALLVRK[+25.968]AT[+156.079]KEQLK[+1.008]AVMDDFAAFVEK	UNKNOWN	6.98536
HSA_BS3_0.9x_DDA_002.mzML	35316	6	HPYFY[+156.079]APELLFFAK[+1.008]RK[+25.968]LKEC[+57.021]C[+57.021]EK[+1.008]PLLEK	UNKNOWN	6.97699
HSA_BS3_0.9x_DDA_003.mzML	28924	4	LAK[+1.008]TYETT[+155.095]LEKC[+57.021]C[+57.021]AAADPHEC[+57.021]YAKK[+25.968]AFK[+1.008]AWAVAR	UNKNOWN	6.91906
HSA_BS3_0.9x_DDA_001.mzML	35544	5	YK[+1.008]AAFTEC[+57.021]C[+57.021]QAADK[+155.095]AAC[+57.021]LLPKK[+25.968]LVRPEVDVM[+15.995]C[+57.021]TAFHDNEETFLK[+1.008]K	UNKNOWN	6.90261
HSA_BS3_0.9x_DDA_003.mzML	31321	4	EFNAETFTFHADIC[+57.021]TLSEK[+1.008]ERK[+25.968]LDELRDEGK[+1.008]ASSAK[+155.095]QR	UNKNOWN	6.8632
HSA_BS3_0.9x_DDA_003.mzML	31321	4	EFNAETFTFHADIC[+57.021]TLSEK[+1.008]ERK[+25.968]LDELRDEGK[+1.008]AS[+155.095]SAKQR	UNKNOWN	6.8632
HSA_BS3_0.9x_DDA_003.mzML	36765	3	LKEC[+57.021]C[+57.021]EK[+1.008]PLLEKK[+25.968]HPYFYAPELLFFAK[+1.008]R	UNKNOWN	6.7446
HSA_BS3_0.9x_DDA_001.mzML	49758	4	VFDEFK[+1.008]PLVEEPQNLIKK[+25.968]DVFLGM[+15.995]FLY[+1.008]EY[+155.095]AR	UNKNOWN	6.70323
HSA_BS3_0.9x_DDA_002.mzML	28531	4	C[+57.021]C[+57.021]AAADPHEC[+57.021]Y[+1.008]AKK[+25.968]LAK[+155.095]TYETT[+1.008]LEK	UNKNOWN	6.62775
HSA_BS3_0.9x_DDA_003.mzML	41674	5	HPYFYAPELLFFAK[+1.008]RK[+25.968]LK[+155.095]EC[+57.021]C[+57.021]EK[+1.008]PLLEK	UNKNOWN	6.60349
HSA_BS3_0.9x_DDA_002.mzML	45036	4	RM[+15.995]PC[+57.021]AEDYLSVVLNQLC[+57.021]VLHEK[+1.008]TPVSDRK[+25.968]LK[+155.095]C[+57.021]ASLQK[+1.008]FGER	UNKNOWN	6.57508
HSA_BS3_0.9x_DDA_002.mzML	29037	6	SLHTLFGDK[+1.008]LC[+57.021]TVATLRK[+25.968]D[+1.008]AHK[+155.095]SEVAHR	UNKNOWN	6.5168
HSA_BS3_0.9x_DDA_002.mzML	58671	4	ADDKETC[+57.021]FAEEGKK[+1.008]LVAAS[+155.095]QAALGLK[+25.968]AVMDDFAAFVEK[+1.008]C[+57.021]C[+57.021]K	UNKNOWN	6.50964
HSA_BS3_0.9x_DDA_002.mzML	37696	5	S[+1.008]HC[+57.021]IAEVENDEMPADLPS[+155.095]LAADFVESKK[+25.968]LK[+1.008]EC[+57.021]C[+57.021]EKPLLEK	UNKNOWN	6.48638
HSA_BS3_0.9x_DDA_002.mzML	40351	6	RPC[+57.021]FSALEVDETYVPKEFNAETFTFHADIC[+57.021]TLSEK[+1.008]ERK[+25.968]LDELRDEGKAS[+155.095]S[+155.095]AK[+1.008]QR	UNKNOWN	6.47596
HSA_BS3_0.9x_DDA_002.mzML	46299	5	RM[+15.995]PC[+57.021]AEDYLS[+1.008]VVLNQLC[+57.021]VLHEKK[+25.968]T[+1.008]PVSDRVTK[+155.095]C[+57.021]C[+57.021]TESLVNR	UNKNOWN	6.44354
HSA_BS3_0.9x_DDA_002.mzML	31261	4	EFNAETFTFHADIC[+57.021]TLS[+155.095]EK[+1.008]ERK[+25.968]LDELRDEGKASSAK[+1.008]QR	UNKNOWN	6.43345
HSA_BS3_0.9x_DDA_003.mzML	38557	5	HPY[+155.095]FYAPELLFFAK[+1.008]RK[+25.968]LK[+155.095]EC[+57.021]C[+57.021]EK[+1.008]PLLEK	UNKNOWN	6.40394
HSA_BS3_0.9x_DDA_003.mzML	38725	7	RPC[+57.021]FSALEVDETYVPKEFNAETFT[+155.095]FHADIC[+57.021]TLSEK[+1.008]ERK[+25.968]LDELRDEGK[+1.008]ASSAK	UNKNOWN	6.33872
HSA_BS3_1x_DDA_001.mzML	21513	5	LK[+1.008]EC[+57.021]C[+57.021]EKPLLEKK[+25.968]FPK[+1.008]AEFAEVSK	UNKNOWN	14.2682
HSA_BS3_1x_DDA_002.mzML	23652	5	C[+57.021]C[+57.021]K[+1.008]ADDK[+155.095]ETC[+57.021]FAEEGKKK[+25.968]K[+1.008]QTALVELVK	UNKNOWN	13.5703
HSA_BS3_1x_DDA_001.mzML	27977	3	LK[+1.008]C[+57.021]ASLQK[+156.079]FGERK[+25.968]LAK[+1.008]TYETTLEK	UNKNOWN	12.0779
HSA_BS3_1x_DDA_002.mzML	23638	4	C[+57.021]C[+57.021]K[+1.008]ADDK[+155.095]ETC[+57.021]FAEEGKKK[+25.968]K[+1.008]QTALVELVK	UNKNOWN	11.6894
HSA_BS3_1x_DDA_003.mzML	23993	5	C[+57.021]C[+57.021]K[+1.008]ADDKETC[+57.021]FAEEGK[+156.079]KK[+25.968]K[+1.008]QTALVELVK	UNKNOWN	10.3893
HSA_BS3_1x_DDA_001.mzML	47633	5	QNC[+57.021]ELFEQLGEY[+156.079]K[+1.008]FQNALLVRK[+25.968]QIKK[+1.008]QTALVELVK	UNKNOWN	9.62789
HSA_BS3_1x_DDA_001.mzML	47633	5	QNC[+57.021]ELFEQLGEY[+1.008]K[+156.079]FQNALLVRK[+25.968]QIKK[+1.008]QTALVELVK	UNKNOWN	9.62789
HSA_BS3_1x_DDA_003.mzML	23514	5	C[+57.021]C[+57.021]K[+1.008]ADDK[+156.079]ETC[+57.021]FAEEGKKK[+25.968]K[+1.008]QTALVELVK	UNKNOWN	9.58241
HSA_BS3_1x_DDA_002.mzML	54217	3	QNC[+57.021]ELFEQLGEY[+1.008]K[+155.095]FQNALLVRK[+25.968]QIKK[+1.008]QTALVELVK	UNKNOWN	8.94933
HSA_BS3_1x_DDA_002.mzML	54217	3	QNC[+57.021]ELFEQLGEY[+155.095]K[+1.008]FQNALLVRK[+25.968]QIKK[+1.008]QTALVELVK	UNKNOWN	8.94933
HSA_BS3_1x_DDA_001.mzML	59826	3	ADDK[+1.008]ETC[+57.021]FAEEGK[+155.095]KK[+25.968]LVAAS[+1.008]QAALGL	UNKNOWN	8.90812
HSA_BS3_1x_DDA_002.mzML	53964	4	QNC[+57.021]ELFEQLGEY[+1.008]K[+155.095]FQNALLVRK[+25.968]QIKK[+1.008]QTALVELVK	UNKNOWN	8.59115
HSA_BS3_1x_DDA_002.mzML	53964	4	QNC[+57.021]ELFEQLGEY[+155.095]K[+1.008]FQNALLVRK[+25.968]QIKK[+1.008]QTALVELVK	UNKNOWN	8.59115
HSA_BS3_1x_DDA_001.mzML	40591	4	ATK[+1.008]EQLK[+156.079]AVM[+15.995]DDFAAFVEKK[+25.968]K[+1.008]VPQVSTPTLVEVSR	UNKNOWN	8.46419
HSA_BS3_1x_DDA_003.mzML	23912	5	QIK[+1.008]K[+156.079]QTALVELVKK[+25.968]C[+57.021]C[+57.021]K[+1.008]ADDKETC[+57.021]FAEEGKK	UNKNOWN	7.64224
HSA_BS3_1x_DDA_003.mzML	23912	5	QIK[+156.079]K[+1.008]QTALVELVKK[+25.968]C[+57.021]C[+57.021]K[+1.008]ADDKETC[+57.021]FAEEGKK	UNKNOWN	7.64224
HSA_BS3_1x_DDA_002.mzML	59201	4	C[+57.021]C[+57.021]AAADPHEC[+57.021]YAK[+1.008]VFDEFKPLVEEPQNLIKK[+25.968]DVFLGMFLY[+156.079]EY[+1.008]AR	UNKNOWN	7.53849
HSA_BS3_1x_DDA_002.mzML	54158	3	QNC[+57.021]ELFEQLGEYK[+1.008]FQNALLVRK[+25.968]QIK[+155.095]K[+1.008]QTALVELVK	UNKNOWN	7.32866
HSA_BS3_1x_DDA_003.mzML	30319	4	C[+57.021]C[+57.021]K[+1.008]ADDKET[+155.095]C[+57.021]FAEEGK[+156.079]KK[+25.968]K[+1.008]QTALVELVK	UNKNOWN	7.22682
HSA_BS3_1x_DDA_002.mzML	8764	4	ASSAK[+1.008]QRK[+25.968]VGS[+156.079]K[+1.008]C[+57.021]C[+57.021]KHPEAK	UNKNOWN	6.98574
HSA_BS3_1x_DDA_003.mzML	49202	4	ATK[+1.008]EQLK[+156.079]AVMDDFAAFVEKK[+25.968]K[+1.008]VPQVSTPTLVEVSR	UNKNOWN	6.31531
HSA_BS3_1x_DDA_002.mzML	49402	4	QNC[+57.021]ELFEQLGEY[+1.008]K[+156.079]FQNALLVRK[+25.968]ATK[+1.008]EQLK[+156.079]AVMDDFAAFVEK	UNKNOWN	5.32763
HSA_BS3_1x_DDA_003.mzML	58918	5	C[+57.021]C[+57.021]AAADPHEC[+57.021]YAKVFDEFK[+1.008]PLVEEPQNLIKK[+25.968]DVFLGMFLY[+1.008]EYARR	UNKNOWN	4.72534
HSA_BS3_1x_DDA_003.mzML	18193	5	NEC[+57.021]FLQHK[+1.008]DDNPNLPRK[+25.968]ETY[+155.095]GEM[+15.995]ADC[+57.021]C[+57.021]AK[+1.008]QEPER	UNKNOWN	3.94185
HSA_BS3_1x_DDA_001.mzML	17423	6	C[+57.021]C[+57.021]K[+1.008]ADDKETC[+57.021]FAEEGKKK[+25.968]K[+1.008]QTALVELVK	UNKNOWN	17.1793
HSA_BS3_1x_DDA_002.mzML	28730	6	VHTEC[+57.021]C[+57.021]HGDLLEC[+57.021]ADDRADLAK[+1.008]YIC[+57.021]ENQDSISSKK[+25.968]FK[+1.008]DLGEENFK	UNKNOWN	16.5737
HSA_BS3_1x_DDA_002.mzML	24062	4	C[+57.021]C[+57.021]K[+1.008]ADDKETC[+57.021]FAEEGK[+156.079]KK[+25.968]K[+1.008]QTALVELVK	UNKNOWN	16.3928
HSA_BS3_1x_DDA_003.mzML	58602	3	VFDEFK[+1.008]PLVEEPQNLIKK[+25.968]DVFLGMFLYEY[+1.008]AR	UNKNOWN	16.3372
HSA_BS3_1x_DDA_001.mzML	22530	5	C[+57.021]C[+57.021]K[+1.008]ADDKETC[+57.021]FAEEGK[+155.095]KK[+25.968]K[+1.008]QTALVELVK	UNKNOWN	16.2393
HSA_BS3_1x_DDA_002.mzML	56212	4	DVFLGM[+15.995]FLYEY[+1.008]ARK[+25.968]VFDEFK[+1.008]PLVEEPQNLIK	UNKNOWN	16.2096
HSA_BS3_1x_DDA_001.mzML	25993	4	LK[+1.008]C[+57.021]ASLQK[+155.095]FGERK[+25.968]LAK[+1.008]TYETTLEK	UNKNOWN	15.9577
HSA_BS3_1x_DDA_001.mzML	27950	4	LK[+1.008]C[+57.021]ASLQK[+156.079]FGERK[+25.968]LAK[+1.008]TYETTLEK	UNKNOWN	15.7888
HSA_BS3_1x_DDA_001.mzML	21391	4	D[+1.008]AHK[+156.079]SEVAHRK[+25.968]FK[+1.008]DLGEENFK	UNKNOWN	15.6675
HSA_BS3_1x_DDA_001.mzML	56481	4	VFDEFK[+1.008]PLVEEPQNLIKK[+25.968]DVFLGM[+15.995]FLY[+1.008]EYAR	UNKNOWN	15.1408
HSA_BS3_1x_DDA_002.mzML	45545	6	LVRPEVDVM[+15.995]C[+57.021]TAFHDNEETFLKK[+1.008]YLYEIARK[+25.968]RYK[+1.008]AAFTEC[+57.021]C[+57.021]QAADK[+155.095]AAC[+57.021]LLPK	UNKNOWN	15.119
HSA_BS3_1x_DDA_003.mzML	12668	4	LDELRDEGK[+1.008]ASSAKK[+25.968]NLGK[+1.008]VGSK	UNKNOWN	15.1009
HSA_BS3_1x_DDA_001.mzML	38114	6	LVRPEVDVM[+15.995]C[+57.021]TAFHDNEETFLK[+1.008]KK[+25.968]HPYFYAPELLFFAK[+1.008]R	UNKNOWN	15.0716
HSA_BS3_1x_DDA_001.mzML	29256	4	ADLAK[+1.008]YIC[+57.021]ENQDSISSKK[+25.968]FK[+1.008]DLGEENFK	UNKNOWN	13.7489
HSA_BS3_1x_DDA_001.mzML	43700	5	YK[+1.008]AAFTEC[+57.021]C[+57.021]QAADK[+155.095]AAC[+57.021]LLPKK[+25.968]RHPYFYAPELLFFAK[+1.008]R	UNKNOWN	13.6588
HSA_BS3_1x_DDA_001.mzML	20491	3	C[+57.021]C[+57.021]T[+1.008]ESLVNRK[+25.968]TPVSDRVT[+1.008]K	UNKNOWN	13.6424
HSA_BS3_1x_DDA_002.mzML	18246	4	LDELRDEGK[+1.008]ASSAK[+156.079]QRK[+25.968]NLGK[+1.008]VGSK	UNKNOWN	13.6216
HSA_BS3_1x_DDA_003.mzML	39693	6	LVRPEVDVM[+15.995]C[+57.021]TAFHDNEETFLKK[+1.008]YLYEIARK[+25.968]RYK[+1.008]AAFTEC[+57.021]C[+57.021]QAADK	UNKNOWN	13.5613
HSA_BS3_1x_DDA_001.mzML	27703	7	LVTDLTK[+1.008]VHTEC[+57.021]C[+57.021]HGDLLEC[+57.021]ADDRADLAKK[+25.968]AFK[+1.008]AWAVAR	UNKNOWN	13.119
HSA_BS3_1x_DDA_002.mzML	27147	5	C[+57.021]C[+57.021]K[+1.008]ADDKETC[+57.021]FAEEGK[+155.095]KK[+25.968]QIK[+155.095]K[+1.008]QTALVELVK	UNKNOWN	13.0532
HSA_BS3_1x_DDA_001.mzML	40660	4	VFDEFK[+1.008]PLVEEPQNLIKK[+25.968]AFK[+1.008]AWAVAR	UNKNOWN	12.6528
HSA_BS3_1x_DDA_003.mzML	21431	5	FK[+1.008]DLGEENFKK[+25.968]D[+1.008]AHK[+156.079]SEVAHR	UNKNOWN	12.5628
HSA_BS3_1x_DDA_001.mzML	4763	3	VGSK[+1.008]C[+57.021]C[+57.021]KK[+25.968]ASSAK[+1.008]QR	UNKNOWN	12.3709
HSA_BS3_1x_DDA_002.mzML	52152	4	QNC[+57.021]ELFEQLGEYK[+1.008]FQNALLVRK[+25.968]ATK[+1.008]EQLK[+155.095]AVM[+15.995]DDFAAFVEK	UNKNOWN	12.2894
HSA_BS3_1x_DDA_001.mzML	25979	5	LK[+1.008]C[+57.021]ASLQK[+156.079]FGERK[+25.968]LDELRDEGK[+1.008]ASSAK[+155.095]QR	UNKNOWN	11.9088
HSA_BS3_1x_DDA_002.mzML	30288	4	EFNAETFTFHADIC[+57.021]TLSEK[+1.008]ERK[+25.968]NLGK[+1.008]VGSK	UNKNOWN	11.8864
HSA_BS3_1x_DDA_002.mzML	28702	6	EFNAETFTFHADIC[+57.021]TLSEK[+1.008]ERK[+25.968]LDELRDEGK[+1.008]ASSAK	UNKNOWN	11.7802
HSA_BS3_1x_DDA_001.mzML	39986	6	LVRPEVDVM[+15.995]C[+57.021]TAFHDNEETFLKK[+1.008]YLYEIARK[+25.968]Y[+155.095]K[+1.008]AAFTEC[+57.021]C[+57.021]QAADK	UNKNOWN	11.7341
HSA_BS3_1x_DDA_001.mzML	39986	6	LVRPEVDVM[+15.995]C[+57.021]TAFHDNEETFLKK[+1.008]YLYEIARK[+25.968]Y[+1.008]K[+155.095]AAFTEC[+57.021]C[+57.021]QAADK	UNKNOWN	11.7341
HSA_BS3_1x_DDA_001.mzML	43658	6	YK[+1.008]AAFTEC[+57.021]C[+57.021]QAADK[+155.095]AAC[+57.021]LLPKK[+25.968]RHPYFYAPELLFFAK[+1.008]R	UNKNOWN	11.6426
HSA_BS3_1x_DDA_001.mzML	28041	5	LVTDLTK[+1.008]VHTEC[+57.021]C[+57.021]HGDLLEC[+57.021]ADDRK[+25.968]AFK[+1.008]AWAVAR	UNKNOWN	11.543
HSA_BS3_1x_DDA_001.mzML	38126	3	DEGK[+156.079]AS[+1.008]SAKK[+25.968]AAC[+57.021]LLPK[+1.008]LDELR	UNKNOWN	11.3356
HSA_BS3_1x_DDA_001.mzML	17456	4	LAK[+1.008]TYETTLEKK[+25.968]LK[+1.008]C[+57.021]ASLQK	UNKNOWN	11.333
HSA_BS3_1x_DDA_002.mzML	27506	5	QRLK[+1.008]C[+57.021]ASLQK[+156.079]FGERK[+25.968]LDELRDEGK[+156.079]ASS[+1.008]AK	UNKNOWN	11.3103
HSA_BS3_1x_DDA_001.mzML	48779	4	NYAEAK[+1.008]DVFLGMFLYEYARK[+25.968]LAK[+1.008]TYETTLEK	UNKNOWN	11.2703
HSA_BS3_1x_DDA_002.mzML	16589	4	LDELRDEGK[+1.008]ASSAK[+155.095]QRK[+25.968]NLGK[+1.008]VGSK	UNKNOWN	11.1923
HSA_BS3_1x_DDA_001.mzML	10492	4	VGSK[+1.008]C[+57.021]C[+57.021]K[+155.095]HPEAK[+155.095]RK[+25.968]ASSAK[+1.008]QR	UNKNOWN	10.9549
HSA_BS3_1x_DDA_003.mzML	18739	3	LK[+1.008]C[+57.021]ASLQK[+155.095]FGERK[+25.968]ASSAK[+1.008]QR	UNKNOWN	10.792
HSA_BS3_1x_DDA_002.mzML	18733	4	LK[+1.008]C[+57.021]ASLQK[+155.095]FGERK[+25.968]ASSAK[+1.008]QR	UNKNOWN	10.5306
HSA_BS3_1x_DDA_001.mzML	30409	3	EFNAETFTFHADIC[+57.021]TLSEK[+1.008]ERK[+25.968]NLGK[+1.008]VGSK	UNKNOWN	10.5131
HSA_BS3_1x_DDA_001.mzML	19142	5	NEC[+57.021]FLQHK[+1.008]DDNPNLPRK[+25.968]ETYGEM[+15.995]ADC[+57.021]C[+57.021]AK[+1.008]QEPER	UNKNOWN	10.3435
HSA_BS3_1x_DDA_002.mzML	14506	4	FK[+1.008]DLGEENFKK[+25.968]DAHK[+1.008]SEVAHR	UNKNOWN	10.2916
HSA_BS3_1x_DDA_003.mzML	25220	5	QIK[+1.008]K[+155.095]QTALVELVKK[+25.968]C[+57.021]C[+57.021]K[+1.008]ADDKETC[+57.021]FAEEGK	UNKNOWN	10.2868
HSA_BS3_1x_DDA_001.mzML	27733	4	LVTDLTK[+1.008]VHTEC[+57.021]C[+57.021]HGDLLEC[+57.021]ADDRADLAKK[+25.968]AFK[+1.008]AWAVAR	UNKNOWN	10.2493
HSA_BS3_1x_DDA_002.mzML	27143	4	QIK[+155.095]K[+1.008]QTALVELVKK[+25.968]C[+57.021]C[+57.021]K[+1.008]ADDKETC[+57.021]FAEEGK[+155.095]K	UNKNOWN	10.1997
HSA_BS3_1x_DDA_001.mzML	4460	4	C[+57.021]C[+57.021]K[+1.008]HPEAKK[+25.968]ASSAK[+1.008]QR	UNKNOWN	10.0628
HSA_BS3_1x_DDA_002.mzML	21527	3	K[+1.008]VPQVSTPTLVEVSRK[+25.968]ATK[+1.008]EQLK	UNKNOWN	9.7007
HSA_BS3_1x_DDA_002.mzML	8108	3	C[+57.021]AS[+1.008]LQKK[+25.968]ASSAK[+1.008]QRLK	UNKNOWN	9.70007
HSA_BS3_1x_DDA_001.mzML	42251	4	S[+1.008]LHTLFGDK[+155.095]LC[+57.021]TVATLRK[+25.968]TC[+57.021]VADES[+1.008]AENC[+57.021]DK	UNKNOWN	9.51825
HSA_BS3_1x_DDA_002.mzML	34792	5	YK[+1.008]AAFTEC[+57.021]C[+57.021]QAADKK[+25.968]RHPYFYAPELLFFAK[+1.008]R	UNKNOWN	9.50139
HSA_BS3_1x_DDA_001.mzML	25818	5	LK[+156.079]C[+57.021]ASLQK[+1.008]FGERK[+25.968]TPVSDRVTK[+1.008]C[+57.021]C[+57.021]TESLVNR	UNKNOWN	9.38909
HSA_BS3_1x_DDA_002.mzML	30338	4	C[+57.021]C[+57.021]KADDK[+1.008]ET[+155.095]C[+57.021]FAEEGK[+156.079]KK[+25.968]K[+1.008]QTALVELVK	UNKNOWN	9.29054
HSA_BS3_1x_DDA_003.mzML	38938	5	RPC[+57.021]FSALEVDETYVPKEFNAETFT[+155.095]FHADIC[+57.021]TLSEK[+1.008]ERK[+25.968]NLGK[+1.008]VGSK	UNKNOWN	9.20745
HSA_BS3_1x_DDA_003.mzML	35521	5	RHPYFYAPELLFFAK[+1.008]RK[+25.968]EC[+57.021]C[+57.021]EK[+1.008]PLLEK	UNKNOWN	9.15695
HSA_BS3_1x_DDA_001.mzML	28510	4	LK[+1.008]EC[+57.021]C[+57.021]EK[+155.095]PLLEKK[+25.968]FPK[+1.008]AEFAEVSK	UNKNOWN	9.0937
HSA_BS3_1x_DDA_002.mzML	30170	5	EFNAETFTFHADIC[+57.021]TLSEK[+1.008]ERK[+25.968]LDELRDEGKASS[+155.095]AK[+1.008]QR	UNKNOWN	8.9352
HSA_BS3_1x_DDA_001.mzML	28673	5	C[+57.021]C[+57.021]K[+1.008]ADDKETC[+57.021]FAEEGK[+156.079]KK[+25.968]QIK[+155.095]K[+1.008]QTALVELVK	UNKNOWN	8.76714
HSA_BS3_1x_DDA_003.mzML	25842	4	LK[+1.008]C[+57.021]ASLQK[+155.095]FGERK[+25.968]LDELRDEGK[+156.079]ASSAK[+1.008]QR	UNKNOWN	8.61538
HSA_BS3_1x_DDA_002.mzML	52346	4	QNC[+57.021]ELFEQLGEY[+155.095]K[+1.008]FQNALLVRK[+25.968]K[+1.008]QTALVELVK	UNKNOWN	8.59558
HSA_BS3_1x_DDA_002.mzML	52346	4	QNC[+57.021]ELFEQLGEY[+1.008]K[+155.095]FQNALLVRK[+25.968]K[+1.008]QTALVELVK	UNKNOWN	8.59558
HSA_BS3_1x_DDA_002.mzML	42243	4	S[+1.008]HC[+57.021]IAEVENDEM[+15.995]PADLPSLAADFVESKK[+25.968]EC[+57.021]C[+57.021]EK[+1.008]PLLEK	UNKNOWN	8.53224
HSA_BS3_1x_DDA_002.mzML	31322	5	EFNAETFTFHADIC[+57.021]TLSEK[+1.008]ERK[+25.968]LDELRDEGKAS[+156.079]SAK[+1.008]QR	UNKNOWN	8.48394
HSA_BS3_1x_DDA_002.mzML	31322	5	EFNAETFTFHADIC[+57.021]TLSEK[+1.008]ERK[+25.968]LDELRDEGKASS[+156.079]AK[+1.008]QR	UNKNOWN	8.48394
HSA_BS3_1x_DDA_002.mzML	56714	4	QNC[+57.021]ELFEQLGEYK[+1.008]FQNALLVRK[+25.968]K[+156.079]QT[+1.008]ALVELVK	UNKNOWN	8.35754
HSA_BS3_1x_DDA_002.mzML	37416	5	RHPYFYAPELLFFAK[+1.008]RK[+25.968]LK[+155.095]EC[+57.021]C[+57.021]EK[+1.008]PLLEK	UNKNOWN	8.17092
HSA_BS3_1x_DDA_002.mzML	27086	6	TC[+57.021]VADESAENC[+57.021]DK[+1.008]SLHTLFGDKLC[+57.021]TVATLRK[+25.968]D[+1.008]AHK[+155.095]SEVAHR	UNKNOWN	8.12747
HSA_BS3_1x_DDA_002.mzML	45544	5	LVRPEVDVM[+15.995]C[+57.021]TAFHDNEETFLKK[+1.008]YLYEIARK[+25.968]YK[+1.008]AAFT[+155.095]EC[+57.021]C[+57.021]QAADK[+155.095]AAC[+57.021]LLPK	UNKNOWN	8.11807
HSA_BS3_1x_DDA_002.mzML	37140	7	LVRPEVDVM[+15.995]C[+57.021]TAFHDNEETFLK[+1.008]KK[+25.968]RHPYFYAPELLFFAK[+1.008]R	UNKNOWN	8.0995
HSA_BS3_1x_DDA_001.mzML	17492	5	LDELRDEGK[+1.008]ASSAK[+155.095]QRK[+25.968]VGSK[+1.008]C[+57.021]C[+57.021]K[+155.095]HPEAK[+155.095]R	UNKNOWN	8.08607
HSA_BS3_1x_DDA_001.mzML	18191	5	LDELRDEGK[+1.008]ASSAK[+156.079]QRK[+25.968]NLGK[+1.008]VGSK	UNKNOWN	8.03233
HSA_BS3_1x_DDA_001.mzML	34883	6	S[+1.008]HC[+57.021]IAEVENDEM[+15.995]PADLPSLAADFVESKDVC[+57.021]KK[+25.968]LKEC[+57.021]C[+57.021]EK[+1.008]PLLEK	UNKNOWN	7.83293
HSA_BS3_1x_DDA_003.mzML	56064	5	C[+57.021]C[+57.021]AAADPHEC[+57.021]YAKVFDEFK[+1.008]PLVEEPQNLIKK[+25.968]DVFLGM[+15.995]FLY[+1.008]EYARR	UNKNOWN	7.79747
HSA_BS3_1x_DDA_003.mzML	25951	5	LK[+1.008]C[+57.021]ASLQK[+155.095]FGERK[+25.968]LDELRDEGK[+156.079]ASSAK[+1.008]QR	UNKNOWN	7.79617
HSA_BS3_1x_DDA_002.mzML	16773	3	LK[+1.008]C[+57.021]ASLQKK[+25.968]LDELRDEGKASS[+155.095]AK[+1.008]QR	UNKNOWN	7.74641
HSA_BS3_1x_DDA_001.mzML	50209	4	ATK[+1.008]EQLK[+156.079]AVMDDFAAFVEKK[+25.968]QNC[+57.021]ELFEQLGEY[+155.095]K[+1.008]FQNALLVR	UNKNOWN	7.57196
HSA_BS3_1x_DDA_001.mzML	50209	4	ATK[+1.008]EQLK[+156.079]AVMDDFAAFVEKK[+25.968]QNC[+57.021]ELFEQLGEY[+1.008]K[+155.095]FQNALLVR	UNKNOWN	7.57196
HSA_BS3_1x_DDA_002.mzML	27129	4	C[+57.021]C[+57.021]KADDK[+1.008]ETC[+57.021]FAEEGK[+155.095]KK[+25.968]QIK[+155.095]K[+1.008]QTALVELVK	UNKNOWN	7.54161
HSA_BS3_1x_DDA_001.mzML	37528	6	RPC[+57.021]FSALEVDETYVPK[+155.095]EFNAETFTFHADIC[+57.021]TLSEK[+1.008]ERK[+25.968]LDELRDEGK[+1.008]ASSAK	UNKNOWN	7.52807
HSA_BS3_1x_DDA_003.mzML	31370	5	EFNAETFTFHADIC[+57.021]TLSEK[+1.008]ERK[+25.968]LDELRDEGK[+1.008]AS[+156.079]SAKQR	UNKNOWN	7.52703
HSA_BS3_1x_DDA_002.mzML	56228	5	C[+57.021]C[+57.021]AAADPHEC[+57.021]YAKVFDEFK[+1.008]PLVEEPQNLIKK[+25.968]DVFLGM[+15.995]FLY[+155.095]EY[+1.008]AR	UNKNOWN	7.44469
HSA_BS3_1x_DDA_002.mzML	46955	5	YK[+1.008]AAFTEC[+57.021]C[+57.021]QAADK[+156.079]AAC[+57.021]LLPKK[+25.968]HPYFYAPELLFFAK[+1.008]R	UNKNOWN	7.39536
HSA_BS3_1x_DDA_002.mzML	34708	5	S[+1.008]HC[+57.021]IAEVENDEM[+15.995]PADLPSLAADFVESKDVC[+57.021]KK[+25.968]LK[+1.008]EC[+57.021]C[+57.021]EKPLLEK	UNKNOWN	7.31142
HSA_BS3_1x_DDA_001.mzML	49602	4	AT[+155.095]KEQLK[+1.008]AVMDDFAAFVEKK[+25.968]QNC[+57.021]ELFEQLGEY[+156.079]K[+1.008]FQNALLVR	UNKNOWN	7.1817
HSA_BS3_1x_DDA_001.mzML	49602	4	AT[+155.095]KEQLK[+1.008]AVMDDFAAFVEKK[+25.968]QNC[+57.021]ELFEQLGEY[+1.008]K[+156.079]FQNALLVR	UNKNOWN	7.1817
HSA_BS3_1x_DDA_001.mzML	11767	5	LDELRDEGK[+155.095]ASSAK[+1.008]QRK[+25.968]C[+57.021]C[+57.021]K[+1.008]HPEAK	UNKNOWN	7.15805
HSA_BS3_1x_DDA_002.mzML	16791	3	LK[+1.008]C[+57.021]ASLQKK[+25.968]LDELRDEGK[+1.008]ASS[+155.095]AKQR	UNKNOWN	7.12466
HSA_BS3_1x_DDA_001.mzML	57310	4	VFDEFK[+1.008]PLVEEPQNLIKK[+25.968]DVFLGMFLY[+1.008]EY[+156.079]AR	UNKNOWN	6.99835
HSA_BS3_1x_DDA_001.mzML	50182	4	QNC[+57.021]ELFEQLGEY[+155.095]K[+1.008]FQNALLVRK[+25.968]AT[+156.079]K[+1.008]EQLKAVMDDFAAFVEK	UNKNOWN	6.7222
HSA_BS3_1x_DDA_001.mzML	50182	4	QNC[+57.021]ELFEQLGEY[+1.008]K[+155.095]FQNALLVRK[+25.968]AT[+156.079]K[+1.008]EQLKAVMDDFAAFVEK	UNKNOWN	6.7222
HSA_BS3_1x_DDA_001.mzML	50182	4	QNC[+57.021]ELFEQLGEY[+156.079]K[+1.008]FQNALLVRK[+25.968]AT[+155.095]K[+1.008]EQLKAVMDDFAAFVEK	UNKNOWN	6.7222
HSA_BS3_1x_DDA_001.mzML	50182	4	QNC[+57.021]ELFEQLGEY[+1.008]K[+156.079]FQNALLVRK[+25.968]AT[+155.095]K[+1.008]EQLKAVMDDFAAFVEK	UNKNOWN	6.7222
HSA_BS3_1x_DDA_001.mzML	16163	6	LDELRDEGK[+1.008]ASSAK[+155.095]QRK[+25.968]VGSK[+1.008]C[+57.021]C[+57.021]K[+156.079]HPEAK	UNKNOWN	6.72071
HSA_BS3_1x_DDA_003.mzML	14924	5	LDELRDEGK[+1.008]ASSAK[+156.079]QRK[+25.968]VGSK[+1.008]C[+57.021]C[+57.021]K	UNKNOWN	6.70705
HSA_BS3_1x_DDA_002.mzML	56126	5	C[+57.021]C[+57.021]AAADPHEC[+57.021]YAK[+1.008]VFDEFKPLVEEPQNLIKK[+25.968]DVFLGM[+15.995]FLY[+155.095]EY[+1.008]AR	UNKNOWN	6.66953
HSA_BS3_1x_DDA_002.mzML	59516	3	ADDK[+1.008]ETC[+57.021]FAEEGKK[+25.968]K[+156.079]LVAAS[+1.008]QAALGL	UNKNOWN	6.62359
HSA_BS3_1x_DDA_001.mzML	56525	4	C[+57.021]C[+57.021]AAADPHEC[+57.021]YAKVFDEFK[+1.008]PLVEEPQNLIKK[+25.968]DVFLGM[+15.995]FLYEY[+1.008]ARR	UNKNOWN	6.62229
HSA_BS3_1x_DDA_003.mzML	28018	5	C[+57.021]C[+57.021]K[+1.008]ADDKET[+155.095]C[+57.021]FAEEGKKK[+25.968]QIK[+1.008]K[+155.095]QTALVELVK	UNKNOWN	6.47846
HSA_BS3_1x_DDA_003.mzML	28018	5	C[+57.021]C[+57.021]K[+1.008]ADDK[+155.095]ETC[+57.021]FAEEGKKK[+25.968]QIK[+1.008]K[+155.095]QTALVELVK	UNKNOWN	6.47846
HSA_BS3_1x_DDA_001.mzML	7613	4	VGSKC[+57.021]C[+57.021]K[+1.008]HPEAKK[+25.968]ASS[+155.095]AK[+1.008]QR	UNKNOWN	6.26338
HSA_BS3_1x_DDA_002.mzML	42587	5	S[+1.008]HC[+57.021]IAEVENDEMPADLPSLAADFVESK[+155.095]DVC[+57.021]KK[+25.968]NLGK[+1.008]VGS[+156.079]K[+156.079]C[+57.021]C[+57.021]K	UNKNOWN	6.21019
HSA_BS3_1x_DDA_002.mzML	4811	4	ASSAK[+1.008]QRK[+25.968]VGSK[+1.008]C[+57.021]C[+57.021]K	UNKNOWN	6.19385
HSA_BS3_1x_DDA_001.mzML	7663	3	VGSKC[+57.021]C[+57.021]K[+1.008]HPEAKK[+25.968]AS[+155.095]SAK[+1.008]QR	UNKNOWN	6.16733
HSA_BS3_1x_DDA_002.mzML	27880	6	AFK[+1.008]AWAVARK[+25.968]LVTDLTK[+1.008]VHTEC[+57.021]C[+57.021]HGDLLEC[+57.021]ADDR	UNKNOWN	6.113
HSA_BS3_1x_DDA_003.mzML	35400	5	HPY[+155.095]FYAPELLFFAK[+1.008]RK[+25.968]EC[+57.021]C[+57.021]EK[+1.008]PLLEK	UNKNOWN	6.0818
HSA_BS3_1x_DDA_001.mzML	57469	3	VFDEFK[+1.008]PLVEEPQNLIKK[+25.968]DVFLGMFLY[+1.008]EY[+156.079]AR	UNKNOWN	6.06908
HSA_BS3_1x_DDA_002.mzML	38631	5	QIKK[+1.008]QTALVELVKK[+25.968]EFNAETFTFHADIC[+57.021]TLS[+156.079]EK[+1.008]ER	UNKNOWN	5.97472
HSA_BS3_1x_DDA_003.mzML	23581	4	C[+57.021]C[+57.021]K[+1.008]ADDK[+156.079]ETC[+57.021]FAEEGKKK[+25.968]K[+1.008]QTALVELVK	UNKNOWN	5.96308
HSA_BS3_1x_DDA_002.mzML	34523	6	RHPYFY[+1.008]APELLFFAKK[+25.968]Y[+155.095]K[+1.008]AAFTEC[+57.021]C[+57.021]QAADK	UNKNOWN	5.89189
HSA_BS3_1x_DDA_001.mzML	57405	5	C[+57.021]C[+57.021]AAADPHEC[+57.021]YAKVFDEFK[+1.008]PLVEEPQNLIKK[+25.968]DVFLGM[+15.995]FLY[+1.008]EY[+156.079]AR	UNKNOWN	5.78257
HSA_BS3_1x_DDA_001.mzML	49986	5	QNC[+57.021]ELFEQLGEY[+1.008]K[+156.079]FQNALLVRK[+25.968]AT[+156.079]K[+1.008]EQLKAVMDDFAAFVEK	UNKNOWN	5.14199
HSA_BS3_1x_DDA_002.mzML	7460	4	ASSAK[+1.008]QRK[+25.968]C[+57.021]C[+57.021]K[+1.008]HPEAK[+155.095]R	UNKNOWN	5.09199
HSA_BS3_1x_DDA_003.mzML	16303	6	LDELRDEGK[+156.079]ASSAK[+1.008]QRK[+25.968]VGS[+155.095]K[+1.008]C[+57.021]C[+57.021]KHPEAK	UNKNOWN	5.06058
HSA_BS3_1x_DDA_003.mzML	28610	5	AAC[+57.021]LLPK[+1.008]LDELRDEGKAS[+155.095]S[+156.079]AKK[+25.968]AS[+1.008]S[+155.095]AK[+156.079]QR	UNKNOWN	4.95048
HSA_BS3_1x_DDA_003.mzML	4525	3	C[+57.021]C[+57.021]K[+1.008]HPEAKK[+25.968]ASSAK[+1.008]QR	UNKNOWN	4.8753
HSA_BS3_1x_DDA_003.mzML	37183	6	RPC[+57.021]FSALEVDETYVPKEFNAETFT[+155.095]FHADIC[+57.021]TLSEK[+1.008]ERK[+25.968]LDELRDEGK[+1.008]ASSAK	UNKNOWN	4.86151
HSA_BS3_1x_DDA_001.mzML	26040	4	QRLK[+1.008]C[+57.021]ASLQK[+156.079]FGERK[+25.968]LDELRDEGK[+155.095]ASS[+1.008]AK	UNKNOWN	4.7388
HSA_BS3_1x_DDA_003.mzML	56833	6	LVNEVTEFAK[+1.008]TC[+57.021]VADESAENC[+57.021]DKK[+25.968]FK[+1.008]DLGEENFKALVLIAFAQYLQQC[+57.021]PFEDHVK	UNKNOWN	4.6915
HSA_BS3_1x_DDA_002.mzML	45449	4	AAFT[+1.008]EC[+57.021]C[+57.021]QAADK[+155.095]AAC[+57.021]LLPKK[+25.968]HPYFYAPELLFFAK[+1.008]RYK	UNKNOWN	4.36024
HSA_BS3_1x_DDA_003.mzML	31402	4	EFNAETFTFHADIC[+57.021]TLSEK[+1.008]ERK[+25.968]LDELRDEGK[+1.008]ASSAK[+156.079]QR	UNKNOWN	4.34702
HSA_BS3_1x_DDA_001.mzML	7636	3	VGSKC[+57.021]C[+57.021]K[+1.008]HPEAKK[+25.968]ASS[+155.095]AK[+1.008]QR	UNKNOWN	4.17727
HSA_BS3_1x_DDA_003.mzML	31374	4	EFNAETFTFHADIC[+57.021]TLSEK[+1.008]ERK[+25.968]LDELRDEGKAS[+156.079]SAK[+1.008]QR	UNKNOWN	3.84812
HSA_BS3_1x_DDA_003.mzML	31374	4	EFNAETFTFHADIC[+57.021]TLSEK[+1.008]ERK[+25.968]LDELRDEGKASS[+156.079]AK[+1.008]QR	UNKNOWN	3.84812
HSA_BS3_1x_DDA_002.mzML	34719	6	S[+1.008]HC[+57.021]IAEVENDEMPADLPSLAADFVESKDVC[+57.021]KK[+25.968]NLGK[+1.008]VGS[+156.079]K[+155.095]C[+57.021]C[+57.021]K	UNKNOWN	3.84498
HSA_BS3_1x_DDA_002.mzML	40204	5	S[+1.008]HC[+57.021]IAEVENDEMPADLPSLAADFVESK[+155.095]DVC[+57.021]KK[+25.968]LK[+1.008]EC[+57.021]C[+57.021]EK[+156.079]PLLEK	UNKNOWN	3.84384
HSA_BS3_1x_DDA_001.mzML	46835	4	K[+155.095]Y[+1.008]LYEIARK[+25.968]LVRPEVDVM[+15.995]C[+57.021]T[+1.008]AFHDNEETFLK	UNKNOWN	3.82181
HSA_BS3_1x_DDA_002.mzML	44326	4	S[+1.008]HC[+57.021]IAEVENDEMPADLPSLAADFVES[+156.079]KDVC[+57.021]KK[+25.968]NLGK[+1.008]VGS[+156.079]K[+156.079]C[+57.021]C[+57.021]K	UNKNOWN	3.52939
HSA_BS3_1x_DDA_003.mzML	43377	6	LVRPEVDVM[+15.995]C[+57.021]TAFHDNEETFLKK[+1.008]YLYEIARK[+25.968]RYK[+1.008]AAFT[+155.095]EC[+57.021]C[+57.021]QAADK[+156.079]AAC[+57.021]LLPK	UNKNOWN	3.49352
HSA_BS3_1x_DDA_001.mzML	41767	5	S[+1.008]HC[+57.021]IAEVENDEMPADLPSLAADFVESK[+156.079]DVC[+57.021]KK[+25.968]LK[+1.008]EC[+57.021]C[+57.021]EK[+155.095]PLLEK	UNKNOWN	3.34945
HSA_BS3_1x_DDA_003.mzML	33433	6	K[+1.008]Y[+155.095]LYEIARK[+25.968]LVRPEVDVMC[+57.021]T[+1.008]AFHDNEETFLK	UNKNOWN	3.31528
HSA_BS3_1x_DDA_002.mzML	43116	7	LVRPEVDVM[+15.995]C[+57.021]TAFHDNEETFLKK[+1.008]YLYEIARK[+25.968]RYK[+1.008]AAFT[+155.095]EC[+57.021]C[+57.021]QAADK[+156.079]AAC[+57.021]LLPK	UNKNOWN	3.258
HSA_BS3_1x_DDA_002.mzML	56936	4	S[+1.008]HC[+57.021]IAEVENDEMPADLPSLAADFVESK[+156.079]DVC[+57.021]KK[+25.968]LK[+155.095]EC[+57.021]C[+57.021]EK[+1.008]PLLEK	UNKNOWN	3.11564
HSA_BS3_1x_DDA_001.mzML	34344	6	S[+1.008]HC[+57.021]IAEVENDEMPADLPS[+156.079]LAADFVESKK[+25.968]NLGK[+1.008]VGS[+156.079]K[+155.095]C[+57.021]C[+57.021]K	UNKNOWN	3.01492
HSA_BS3_1x_DDA_003.mzML	40076	6	S[+1.008]HC[+57.021]IAEVENDEMPADLPSLAADFVESK[+155.095]DVC[+57.021]KK[+25.968]LK[+1.008]EC[+57.021]C[+57.021]EK[+156.079]PLLEK	UNKNOWN	2.99749
HSA_BS3_1x_DDA_002.mzML	42323	5	S[+1.008]HC[+57.021]IAEVENDEMPADLPSLAADFVESK[+156.079]DVC[+57.021]KK[+25.968]LK[+155.095]EC[+57.021]C[+57.021]EK[+1.008]PLLEK	UNKNOWN	2.9746
HSA_BS3_1x_DDA_003.mzML	58747	4	ERQIK[+1.008]K[+155.095]QT[+156.079]ALVELVKK[+25.968]QNC[+57.021]ELFEQLGEY[+1.008]K	UNKNOWN	2.88103
HSA_BS3_1x_DDA_002.mzML	57062	4	S[+1.008]HC[+57.021]IAEVENDEMPADLPSLAADFVESK[+156.079]DVC[+57.021]KK[+25.968]LK[+1.008]EC[+57.021]C[+57.021]EK[+155.095]PLLEK	UNKNOWN	2.68211
HSA_BS3_1x_DDA_003.mzML	16415	6	NEC[+57.021]FLQHK[+1.008]DDNPNLPRK[+25.968]ETY[+155.095]GEM[+15.995]ADC[+57.021]C[+57.021]AK[+1.008]QEPER	UNKNOWN	2.53828
HSA_BS3_1x_DDA_002.mzML	48253	5	QNC[+57.021]ELFEQLGEY[+1.008]K[+155.095]FQNALLVRK[+25.968]ATK[+1.008]EQLK[+156.079]AVMDDFAAFVEK	UNKNOWN	2.52086
HSA_BS3_1x_DDA_003.mzML	48181	5	QNC[+57.021]ELFEQLGEY[+155.095]K[+1.008]FQNALLVRK[+25.968]AT[+156.079]K[+1.008]EQLKAVMDDFAAFVEK	UNKNOWN	2.3125
HSA_BS3_1x_DDA_003.mzML	48181	5	QNC[+57.021]ELFEQLGEY[+1.008]K[+155.095]FQNALLVRK[+25.968]AT[+156.079]K[+1.008]EQLKAVMDDFAAFVEK	UNKNOWN	2.3125
HSA_BS3_1x_DDA_003.mzML	48181	5	QNC[+57.021]ELFEQLGEY[+156.079]K[+1.008]FQNALLVRK[+25.968]AT[+155.095]K[+1.008]EQLKAVMDDFAAFVEK	UNKNOWN	2.3125
HSA_BS3_1x_DDA_003.mzML	21856	4	NEC[+57.021]FLQHK[+1.008]DDNPNLPRK[+25.968]ETY[+156.079]GEM[+15.995]ADC[+57.021]C[+57.021]AK[+1.008]QEPER	UNKNOWN	2.0789
HSA_BS3_1x_DDA_001.mzML	25225	4	QIK[+155.095]K[+1.008]QTALVELVKK[+25.968]C[+57.021]C[+57.021]K[+1.008]ADDKETC[+57.021]FAEEGK	UNKNOWN	1.98462
HSA_BS3_1x_DDA_001.mzML	25225	4	QIK[+1.008]K[+155.095]QTALVELVKK[+25.968]C[+57.021]C[+57.021]K[+1.008]ADDKETC[+57.021]FAEEGK	UNKNOWN	1.98462
HSA_BS3_1x_DDA_001.mzML	30600	6	NLGK[+1.008]VGSK[+155.095]C[+57.021]C[+57.021]K[+155.095]HPEAKK[+25.968]EFNAETFTFHADIC[+57.021]TLSEK[+1.008]ER	UNKNOWN	1.98227
HSA_BS3_1x_DDA_001.mzML	51933	5	VFDEFK[+1.008]PLVEEPQNLIKK[+25.968]DVFLGMFLY[+156.079]EY[+1.008]AR	UNKNOWN	1.6634
HSA_BS3_1x_DDA_001.mzML	28835	3	EFNAETFTFHADIC[+57.021]TLSEK[+1.008]ERK[+25.968]LDELRDEGK[+1.008]ASSAK	UNKNOWN	1.63553
HSA_BS3_1x_DDA_003.mzML	55007	4	C[+57.021]C[+57.021]AAADPHEC[+57.021]YAK[+156.079]VFDEFK[+1.008]PLVEEPQNLIKK[+25.968]DVFLGMFLY[+1.008]EY[+155.095]AR	UNKNOWN	1.62208
HSA_BS3_1x_DDA_001.mzML	14277	4	LK[+1.008]C[+57.021]ASLQKK[+25.968]LDELRDEGK[+1.008]AS[+156.079]S[+156.079]AK	UNKNOWN	5.72965
HSA_BS3_1x_DDA_003.mzML	42570	5	S[+1.008]HC[+57.021]IAEVENDEMPADLPSLAADFVESK[+156.079]DVC[+57.021]KK[+25.968]NLGK[+1.008]VGS[+156.079]K[+155.095]C[+57.021]C[+57.021]K	UNKNOWN	5.72462
HSA_BS3_1x_DDA_002.mzML	40089	5	QIKK[+1.008]QTALVELVKK[+25.968]EFNAETFT[+156.079]FHADIC[+57.021]TLSEK[+1.008]ER	UNKNOWN	5.72335
HSA_BS3_1x_DDA_001.mzML	45085	4	S[+1.008]HC[+57.021]IAEVENDEM[+15.995]PADLPSLAADFVESKK[+25.968]LK[+1.008]EC[+57.021]C[+57.021]EK[+155.095]PLLEK	UNKNOWN	5.70301
HSA_BS3_1x_DDA_001.mzML	56508	5	C[+57.021]C[+57.021]AAADPHEC[+57.021]YAK[+155.095]VFDEFK[+1.008]PLVEEPQNLIKK[+25.968]DVFLGM[+15.995]FLY[+1.008]EYAR	UNKNOWN	5.63649
HSA_BS3_1x_DDA_001.mzML	38320	6	RPC[+57.021]FSALEVDETYVPK[+155.095]EFNAETFTFHADIC[+57.021]TLSEK[+1.008]ERK[+25.968]LDELRDEGK[+1.008]ASSAK[+155.095]QR	UNKNOWN	5.62897
HSA_BS3_1x_DDA_001.mzML	38320	6	RPC[+57.021]FSALEVDETYVPK[+155.095]EFNAETFTFHADIC[+57.021]TLSEK[+1.008]ERK[+25.968]LDELRDEGKAS[+155.095]SAK[+1.008]QR	UNKNOWN	5.62897
HSA_BS3_1x_DDA_002.mzML	45377	4	VFDEFK[+1.008]PLVEEPQNLIKK[+25.968]TYETTLEK[+155.095]C[+57.021]C[+57.021]AAADPHEC[+57.021]Y[+1.008]AK	UNKNOWN	5.48948
HSA_BS3_1x_DDA_001.mzML	35818	3	AAC[+57.021]LLPK[+1.008]LDELRK[+25.968]DEGK[+155.095]AS[+1.008]SAK	UNKNOWN	5.46999
HSA_BS3_1x_DDA_003.mzML	17577	5	LDELRDEGK[+156.079]ASSAK[+1.008]QRK[+25.968]VGSK[+1.008]C[+57.021]C[+57.021]K[+155.095]HPEAK[+155.095]R	UNKNOWN	5.38297
HSA_BS3_1x_DDA_001.mzML	38260	6	RPC[+57.021]FSALEVDETYVPKEFNAET[+155.095]FTFHADIC[+57.021]TLSEK[+1.008]ERK[+25.968]LDELRDEGK[+1.008]AS[+155.095]SAKQR	UNKNOWN	5.27718
HSA_BS3_1x_DDA_002.mzML	42647	4	S[+1.008]HC[+57.021]IAEVENDEMPADLPSLAADFVES[+155.095]KDVC[+57.021]KK[+25.968]NLGK[+1.008]VGS[+156.079]K[+156.079]C[+57.021]C[+57.021]K	UNKNOWN	5.21784
