# Supplementary material for: Data-independent Acquisition Improves Quantitative Cross-linking Mass Spectrometry
Source: Mol Cell Proteomics. 2019 Jan 16;18(4):786–95. doi: 10.1074/mcp.TIR118.001276 (PMC6442367; doi:10.1074/mcp.TIR118.001276)
Supplement: Spectral library [file 142541_0_supp_249990_pjm7yy.xls]

## Sheet: XiDIALib_7PMix_BS3_ecolibg_nCL1
CLContainingFragment	FragmentCharge	FragmentGroupId	FragmentLossType	FragmentMz	FragmentNumber	FragmentType	IsotopeLabel	LabeledSequence	LossyFragment	ModifiedSequence	PrecursorCharge	PrecursorMz	ProteinId	RT	RelativeFragmentIntensity	StrippedSequence	cl_residue_pair	iRT	run	scanID	searchID
True	3	AACcmLLPKLDELRDEGKASSbs3nh2AKbs3nh2QR_LKCcmASLQK16-2:4		1141.63	18	y	0	AAC[cm]LLPKLDELRDEGK[bs3-light]ASS[bs3nh2]AK[bs3nh2]QR_LK[bs3-light]C[cm]ASLQK	False	AAC[cm]LLPKLDELRDEGK[bs3-light]ASS[bs3nh2]AK[bs3nh2]QR_LK[bs3-light]C[cm]ASLQK	4	988.541	HSA _HSA	73.091	1	AACLLPKLDELRDEGKASSAKQRLKCASLQK	214_223	66.2043	7PMix_BS3_HSA_F4_DDA_iRT_001	19763	12114
True	4	AACcmLLPKLDELRDEGKASSbs3nh2AKbs3nh2QR_LKCcmASLQK16-2:4		856.472	18	y	0	AAC[cm]LLPKLDELRDEGK[bs3-light]ASS[bs3nh2]AK[bs3nh2]QR_LK[bs3-light]C[cm]ASLQK	False	AAC[cm]LLPKLDELRDEGK[bs3-light]ASS[bs3nh2]AK[bs3nh2]QR_LK[bs3-light]C[cm]ASLQK	4	988.541	HSA _HSA	73.091	0.240869	AACLLPKLDELRDEGKASSAKQRLKCASLQK	214_223	66.2043	7PMix_BS3_HSA_F4_DDA_iRT_001	19763	12114
True	3	AACcmLLPKLDELRDEGKASSbs3nh2AKbs3nh2QR_LKCcmASLQK16-2:4		1179.32	19	y	0	AAC[cm]LLPKLDELRDEGK[bs3-light]ASS[bs3nh2]AK[bs3nh2]QR_LK[bs3-light]C[cm]ASLQK	False	AAC[cm]LLPKLDELRDEGK[bs3-light]ASS[bs3nh2]AK[bs3nh2]QR_LK[bs3-light]C[cm]ASLQK	4	988.541	HSA _HSA	73.091	0.197073	AACLLPKLDELRDEGKASSAKQRLKCASLQK	214_223	66.2043	7PMix_BS3_HSA_F4_DDA_iRT_001	19763	12114
True	3	AACcmLLPKLDELRDEGKASSbs3nh2AKbs3nh2QR_LKCcmASLQK16-2:4		1217.02	20	y	0	AAC[cm]LLPKLDELRDEGK[bs3-light]ASS[bs3nh2]AK[bs3nh2]QR_LK[bs3-light]C[cm]ASLQK	False	AAC[cm]LLPKLDELRDEGK[bs3-light]ASS[bs3nh2]AK[bs3nh2]QR_LK[bs3-light]C[cm]ASLQK	4	988.541	HSA _HSA	73.091	0.0942089	AACLLPKLDELRDEGKASSAKQRLKCASLQK	214_223	66.2043	7PMix_BS3_HSA_F4_DDA_iRT_001	19763	12114
True	3	AACcmLLPKLDELRDEGKASSbs3nh2AKbs3nh2QR_LKCcmASLQK16-2:4		1135.95	3	b	0	AAC[cm]LLPKLDELRDEGK[bs3-light]ASS[bs3nh2]AK[bs3nh2]QR_LK[bs3-light]C[cm]ASLQK	False	AAC[cm]LLPKLDELRDEGK[bs3-light]ASS[bs3nh2]AK[bs3nh2]QR_LK[bs3-light]C[cm]ASLQK	4	988.541	HSA _HSA	73.091	0.0634532	AACLLPKLDELRDEGKASSAKQRLKCASLQK	214_223	66.2043	7PMix_BS3_HSA_F4_DDA_iRT_001	19763	12114
True	3	AACcmLLPKLDELRDEGKASSbs3nh2AKbs3nh2QR_LKCcmASLQK16-2:4		1109.61	17	y	0	AAC[cm]LLPKLDELRDEGK[bs3-light]ASS[bs3nh2]AK[bs3nh2]QR_LK[bs3-light]C[cm]ASLQK	False	AAC[cm]LLPKLDELRDEGK[bs3-light]ASS[bs3nh2]AK[bs3nh2]QR_LK[bs3-light]C[cm]ASLQK	4	988.541	HSA _HSA	73.091	0.0579239	AACLLPKLDELRDEGKASSAKQRLKCASLQK	214_223	66.2043	7PMix_BS3_HSA_F4_DDA_iRT_001	19763	12114
False	1	AACcmLLPKLDELRDEGKASSbs3nh2AKbs3nh2QR_LKCcmASLQK16-2:4		303.112	3	b	0	AAC[cm]LLPKLDELRDEGK[bs3-light]ASS[bs3nh2]AK[bs3nh2]QR_LK[bs3-light]C[cm]ASLQK	False	AAC[cm]LLPKLDELRDEGK[bs3-light]ASS[bs3nh2]AK[bs3nh2]QR_LK[bs3-light]C[cm]ASLQK	4	988.541	HSA _HSA	73.091	0.497084	AACLLPKLDELRDEGKASSAKQRLKCASLQK	214_223	66.2043	7PMix_BS3_HSA_F4_DDA_iRT_001	19763	12114
False	1	AACcmLLPKLDELRDEGKASSbs3nh2AKbs3nh2QR_LKCcmASLQK16-2:4		416.196	4	b	0	AAC[cm]LLPKLDELRDEGK[bs3-light]ASS[bs3nh2]AK[bs3nh2]QR_LK[bs3-light]C[cm]ASLQK	False	AAC[cm]LLPKLDELRDEGK[bs3-light]ASS[bs3nh2]AK[bs3nh2]QR_LK[bs3-light]C[cm]ASLQK	4	988.541	HSA _HSA	73.091	0.265166	AACLLPKLDELRDEGKASSAKQRLKCASLQK	214_223	66.2043	7PMix_BS3_HSA_F4_DDA_iRT_001	19763	12114
False	1	AACcmLLPKLDELRDEGKASSbs3nh2AKbs3nh2QR_LKCcmASLQK16-2:4		529.28	5	b	0	AAC[cm]LLPKLDELRDEGK[bs3-light]ASS[bs3nh2]AK[bs3nh2]QR_LK[bs3-light]C[cm]ASLQK	False	AAC[cm]LLPKLDELRDEGK[bs3-light]ASS[bs3nh2]AK[bs3nh2]QR_LK[bs3-light]C[cm]ASLQK	4	988.541	HSA _HSA	73.091	0.126913	AACLLPKLDELRDEGKASSAKQRLKCASLQK	214_223	66.2043	7PMix_BS3_HSA_F4_DDA_iRT_001	19763	12114
False	1	AACcmLLPKLDELRDEGKASSbs3nh2AKbs3nh2QR_LKCcmASLQK16-2:4		706.355	6	y	0	AAC[cm]LLPKLDELRDEGK[bs3-light]ASS[bs3nh2]AK[bs3nh2]QR_LK[bs3-light]C[cm]ASLQK	False	AAC[cm]LLPKLDELRDEGK[bs3-light]ASS[bs3nh2]AK[bs3nh2]QR_LK[bs3-light]C[cm]ASLQK	4	988.541	HSA _HSA	73.091	0.0383745	AACLLPKLDELRDEGKASSAKQRLKCASLQK	214_223	66.2043	7PMix_BS3_HSA_F4_DDA_iRT_001	19763	12114
False	1	AACcmLLPKLDELRDEGKASSbs3nh2AKbs3nh2QR_LKCcmASLQK16-2:4		475.287	4	y	0	AAC[cm]LLPKLDELRDEGK[bs3-light]ASS[bs3nh2]AK[bs3nh2]QR_LK[bs3-light]C[cm]ASLQK	False	AAC[cm]LLPKLDELRDEGK[bs3-light]ASS[bs3nh2]AK[bs3nh2]QR_LK[bs3-light]C[cm]ASLQK	4	988.541	HSA _HSA	73.091	0.0324149	AACLLPKLDELRDEGKASSAKQRLKCASLQK	214_223	66.2043	7PMix_BS3_HSA_F4_DDA_iRT_001	19763	12114
True	4	AACcmLLPKLDELRDEGKASSbs3nh2AKbs3nh2QR_LKCcmASLQK7-2:5		856.472	18	y	0	AAC[cm]LLPK[bs3-light]LDELRDEGKASS[bs3nh2]AK[bs3nh2]QR_LK[bs3-light]C[cm]ASLQK	False	AAC[cm]LLPK[bs3-light]LDELRDEGKASS[bs3nh2]AK[bs3nh2]QR_LK[bs3-light]C[cm]ASLQK	5	791.035	HSA _HSA	72.9824	1	AACLLPKLDELRDEGKASSAKQRLKCASLQK	205_223	65.9191	7PMix_BS3_HSA_F4_DDA_iRT_001	19711	12114
True	4	AACcmLLPKLDELRDEGKASSbs3nh2AKbs3nh2QR_LKCcmASLQK7-2:5		884.743	19	y	0	AAC[cm]LLPK[bs3-light]LDELRDEGKASS[bs3nh2]AK[bs3nh2]QR_LK[bs3-light]C[cm]ASLQK	False	AAC[cm]LLPK[bs3-light]LDELRDEGKASS[bs3nh2]AK[bs3nh2]QR_LK[bs3-light]C[cm]ASLQK	5	791.035	HSA _HSA	72.9824	0.170623	AACLLPKLDELRDEGKASSAKQRLKCASLQK	205_223	65.9191	7PMix_BS3_HSA_F4_DDA_iRT_001	19711	12114
True	3	AACcmLLPKLDELRDEGKASSbs3nh2AKbs3nh2QR_LKCcmASLQK7-2:5		1141.63	18	y	0	AAC[cm]LLPK[bs3-light]LDELRDEGKASS[bs3nh2]AK[bs3nh2]QR_LK[bs3-light]C[cm]ASLQK	False	AAC[cm]LLPK[bs3-light]LDELRDEGKASS[bs3nh2]AK[bs3nh2]QR_LK[bs3-light]C[cm]ASLQK	5	791.035	HSA _HSA	72.9824	0.159003	AACLLPKLDELRDEGKASSAKQRLKCASLQK	205_223	65.9191	7PMix_BS3_HSA_F4_DDA_iRT_001	19711	12114
True	4	AACcmLLPKLDELRDEGKASSbs3nh2AKbs3nh2QR_LKCcmASLQK7-2:5		852.211	3	b	0	AAC[cm]LLPK[bs3-light]LDELRDEGKASS[bs3nh2]AK[bs3nh2]QR_LK[bs3-light]C[cm]ASLQK	False	AAC[cm]LLPK[bs3-light]LDELRDEGKASS[bs3nh2]AK[bs3nh2]QR_LK[bs3-light]C[cm]ASLQK	5	791.035	HSA _HSA	72.9824	0.105588	AACLLPKLDELRDEGKASSAKQRLKCASLQK	205_223	65.9191	7PMix_BS3_HSA_F4_DDA_iRT_001	19711	12114
True	3	AACcmLLPKLDELRDEGKASSbs3nh2AKbs3nh2QR_LKCcmASLQK7-2:5		1179.66	19	y	0	AAC[cm]LLPK[bs3-light]LDELRDEGKASS[bs3nh2]AK[bs3nh2]QR_LK[bs3-light]C[cm]ASLQK	False	AAC[cm]LLPK[bs3-light]LDELRDEGKASS[bs3nh2]AK[bs3nh2]QR_LK[bs3-light]C[cm]ASLQK	5	791.035	HSA _HSA	72.9824	0.0339579	AACLLPKLDELRDEGKASSAKQRLKCASLQK	205_223	65.9191	7PMix_BS3_HSA_F4_DDA_iRT_001	19711	12114
True	3	AACcmLLPKLDELRDEGKASSbs3nh2AKbs3nh2QR_LKCcmASLQK7-2:5		1109.61	17	y	0	AAC[cm]LLPK[bs3-light]LDELRDEGKASS[bs3nh2]AK[bs3nh2]QR_LK[bs3-light]C[cm]ASLQK	False	AAC[cm]LLPK[bs3-light]LDELRDEGKASS[bs3nh2]AK[bs3nh2]QR_LK[bs3-light]C[cm]ASLQK	5	791.035	HSA _HSA	72.9824	0.0270037	AACLLPKLDELRDEGKASSAKQRLKCASLQK	205_223	65.9191	7PMix_BS3_HSA_F4_DDA_iRT_001	19711	12114
False	1	AACcmLLPKLDELRDEGKASSbs3nh2AKbs3nh2QR_LKCcmASLQK7-2:5		303.112	3	b	0	AAC[cm]LLPK[bs3-light]LDELRDEGKASS[bs3nh2]AK[bs3nh2]QR_LK[bs3-light]C[cm]ASLQK	False	AAC[cm]LLPK[bs3-light]LDELRDEGKASS[bs3nh2]AK[bs3nh2]QR_LK[bs3-light]C[cm]ASLQK	5	791.035	HSA _HSA	72.9824	0.430219	AACLLPKLDELRDEGKASSAKQRLKCASLQK	205_223	65.9191	7PMix_BS3_HSA_F4_DDA_iRT_001	19711	12114
False	1	AACcmLLPKLDELRDEGKASSbs3nh2AKbs3nh2QR_LKCcmASLQK7-2:5		416.196	4	b	0	AAC[cm]LLPK[bs3-light]LDELRDEGKASS[bs3nh2]AK[bs3nh2]QR_LK[bs3-light]C[cm]ASLQK	False	AAC[cm]LLPK[bs3-light]LDELRDEGKASS[bs3nh2]AK[bs3nh2]QR_LK[bs3-light]C[cm]ASLQK	5	791.035	HSA _HSA	72.9824	0.232098	AACLLPKLDELRDEGKASSAKQRLKCASLQK	205_223	65.9191	7PMix_BS3_HSA_F4_DDA_iRT_001	19711	12114
False	1	AACcmLLPKLDELRDEGKASSbs3nh2AKbs3nh2QR_LKCcmASLQK7-2:5		706.355	6	y	0	AAC[cm]LLPK[bs3-light]LDELRDEGKASS[bs3nh2]AK[bs3nh2]QR_LK[bs3-light]C[cm]ASLQK	False	AAC[cm]LLPK[bs3-light]LDELRDEGKASS[bs3nh2]AK[bs3nh2]QR_LK[bs3-light]C[cm]ASLQK	5	791.035	HSA _HSA	72.9824	0.183214	AACLLPKLDELRDEGKASSAKQRLKCASLQK	205_223	65.9191	7PMix_BS3_HSA_F4_DDA_iRT_001	19711	12114
False	1	AACcmLLPKLDELRDEGKASSbs3nh2AKbs3nh2QR_LKCcmASLQK7-2:5		529.28	5	b	0	AAC[cm]LLPK[bs3-light]LDELRDEGKASS[bs3nh2]AK[bs3nh2]QR_LK[bs3-light]C[cm]ASLQK	False	AAC[cm]LLPK[bs3-light]LDELRDEGKASS[bs3nh2]AK[bs3nh2]QR_LK[bs3-light]C[cm]ASLQK	5	791.035	HSA _HSA	72.9824	0.0987807	AACLLPKLDELRDEGKASSAKQRLKCASLQK	205_223	65.9191	7PMix_BS3_HSA_F4_DDA_iRT_001	19711	12114
False	1	AACcmLLPKLDELRDEGKASSbs3nh2AKbs3nh2QR_LKCcmASLQK7-2:5		546.325	5	y	0	AAC[cm]LLPK[bs3-light]LDELRDEGKASS[bs3nh2]AK[bs3nh2]QR_LK[bs3-light]C[cm]ASLQK	False	AAC[cm]LLPK[bs3-light]LDELRDEGKASS[bs3nh2]AK[bs3nh2]QR_LK[bs3-light]C[cm]ASLQK	5	791.035	HSA _HSA	72.9824	0.0382716	AACLLPKLDELRDEGKASSAKQRLKCASLQK	205_223	65.9191	7PMix_BS3_HSA_F4_DDA_iRT_001	19711	12114
False	1	AACcmLLPKLDELRDEGKASSbs3nh2AKbs3nh2QR_LKCcmASLQK7-2:5		388.255	3	y	0	AAC[cm]LLPK[bs3-light]LDELRDEGKASS[bs3nh2]AK[bs3nh2]QR_LK[bs3-light]C[cm]ASLQK	False	AAC[cm]LLPK[bs3-light]LDELRDEGKASS[bs3nh2]AK[bs3nh2]QR_LK[bs3-light]C[cm]ASLQK	5	791.035	HSA _HSA	72.9824	0.03069	AACLLPKLDELRDEGKASSAKQRLKCASLQK	205_223	65.9191	7PMix_BS3_HSA_F4_DDA_iRT_001	19711	12114
False	1	AACcmLLPKLDELRDEGKASSbs3nh2AKbs3nh2QR_LKCcmASLQK7-2:5		475.287	4	y	0	AAC[cm]LLPK[bs3-light]LDELRDEGKASS[bs3nh2]AK[bs3nh2]QR_LK[bs3-light]C[cm]ASLQK	False	AAC[cm]LLPK[bs3-light]LDELRDEGKASS[bs3nh2]AK[bs3nh2]QR_LK[bs3-light]C[cm]ASLQK	5	791.035	HSA _HSA	72.9824	0.029751	AACLLPKLDELRDEGKASSAKQRLKCASLQK	205_223	65.9191	7PMix_BS3_HSA_F4_DDA_iRT_001	19711	12114
False	2	AACcmLLPKLDELRDEGKASSbs3nh2AKbs3nh2QR_LKCcmASLQK7-2:5		686.383	10	y	0	AAC[cm]LLPK[bs3-light]LDELRDEGKASS[bs3nh2]AK[bs3nh2]QR_LK[bs3-light]C[cm]ASLQK	False	AAC[cm]LLPK[bs3-light]LDELRDEGKASS[bs3nh2]AK[bs3nh2]QR_LK[bs3-light]C[cm]ASLQK	5	791.035	HSA _HSA	72.9824	0.0206857	AACLLPKLDELRDEGKASSAKQRLKCASLQK	205_223	65.9191	7PMix_BS3_HSA_F4_DDA_iRT_001	19711	12114
True	4	AACcmLLPKLDELRDEGKASbs3nh2SAKbs3ohQR_LKCcmASLQK16-2:5		856.718	18	y	0	AAC[cm]LLPKLDELRDEGK[bs3-light]AS[bs3nh2]SAK[bs3oh]QR_LK[bs3-light]C[cm]ASLQK	False	AAC[cm]LLPKLDELRDEGK[bs3-light]AS[bs3nh2]SAK[bs3oh]QR_LK[bs3-light]C[cm]ASLQK	5	791.231	HSA _HSA	75.1125	1	AACLLPKLDELRDEGKASSAKQRLKCASLQK	214_223	71.5144	7PMix_BS3_HSA_F3_DDA_iRT_001	23524	12114
True	4	AACcmLLPKLDELRDEGKASbs3nh2SAKbs3ohQR_LKCcmASLQK16-2:5		884.989	19	y	0	AAC[cm]LLPKLDELRDEGK[bs3-light]AS[bs3nh2]SAK[bs3oh]QR_LK[bs3-light]C[cm]ASLQK	False	AAC[cm]LLPKLDELRDEGK[bs3-light]AS[bs3nh2]SAK[bs3oh]QR_LK[bs3-light]C[cm]ASLQK	5	791.231	HSA _HSA	75.1125	0.122519	AACLLPKLDELRDEGKASSAKQRLKCASLQK	214_223	71.5144	7PMix_BS3_HSA_F3_DDA_iRT_001	23524	12114
True	3	AACcmLLPKLDELRDEGKASbs3nh2SAKbs3ohQR_LKCcmASLQK16-2:5		1141.96	18	y	0	AAC[cm]LLPKLDELRDEGK[bs3-light]AS[bs3nh2]SAK[bs3oh]QR_LK[bs3-light]C[cm]ASLQK	False	AAC[cm]LLPKLDELRDEGK[bs3-light]AS[bs3nh2]SAK[bs3oh]QR_LK[bs3-light]C[cm]ASLQK	5	791.231	HSA _HSA	75.1125	0.10473	AACLLPKLDELRDEGKASSAKQRLKCASLQK	214_223	71.5144	7PMix_BS3_HSA_F3_DDA_iRT_001	23524	12114
True	3	AACcmLLPKLDELRDEGKASbs3nh2SAKbs3ohQR_LKCcmASLQK16-2:5		1109.94	17	y	0	AAC[cm]LLPKLDELRDEGK[bs3-light]AS[bs3nh2]SAK[bs3oh]QR_LK[bs3-light]C[cm]ASLQK	False	AAC[cm]LLPKLDELRDEGK[bs3-light]AS[bs3nh2]SAK[bs3oh]QR_LK[bs3-light]C[cm]ASLQK	5	791.231	HSA _HSA	75.1125	0.0481577	AACLLPKLDELRDEGKASSAKQRLKCASLQK	214_223	71.5144	7PMix_BS3_HSA_F3_DDA_iRT_001	23524	12114
False	1	AACcmLLPKLDELRDEGKASbs3nh2SAKbs3ohQR_LKCcmASLQK16-2:5		303.112	3	b	0	AAC[cm]LLPKLDELRDEGK[bs3-light]AS[bs3nh2]SAK[bs3oh]QR_LK[bs3-light]C[cm]ASLQK	False	AAC[cm]LLPKLDELRDEGK[bs3-light]AS[bs3nh2]SAK[bs3oh]QR_LK[bs3-light]C[cm]ASLQK	5	791.231	HSA _HSA	75.1125	0.30585	AACLLPKLDELRDEGKASSAKQRLKCASLQK	214_223	71.5144	7PMix_BS3_HSA_F3_DDA_iRT_001	23524	12114
False	1	AACcmLLPKLDELRDEGKASbs3nh2SAKbs3ohQR_LKCcmASLQK16-2:5		706.355	6	y	0	AAC[cm]LLPKLDELRDEGK[bs3-light]AS[bs3nh2]SAK[bs3oh]QR_LK[bs3-light]C[cm]ASLQK	False	AAC[cm]LLPKLDELRDEGK[bs3-light]AS[bs3nh2]SAK[bs3oh]QR_LK[bs3-light]C[cm]ASLQK	5	791.231	HSA _HSA	75.1125	0.184727	AACLLPKLDELRDEGKASSAKQRLKCASLQK	214_223	71.5144	7PMix_BS3_HSA_F3_DDA_iRT_001	23524	12114
False	1	AACcmLLPKLDELRDEGKASbs3nh2SAKbs3ohQR_LKCcmASLQK16-2:5		416.196	4	b	0	AAC[cm]LLPKLDELRDEGK[bs3-light]AS[bs3nh2]SAK[bs3oh]QR_LK[bs3-light]C[cm]ASLQK	False	AAC[cm]LLPKLDELRDEGK[bs3-light]AS[bs3nh2]SAK[bs3oh]QR_LK[bs3-light]C[cm]ASLQK	5	791.231	HSA _HSA	75.1125	0.16226	AACLLPKLDELRDEGKASSAKQRLKCASLQK	214_223	71.5144	7PMix_BS3_HSA_F3_DDA_iRT_001	23524	12114
False	1	AACcmLLPKLDELRDEGKASbs3nh2SAKbs3ohQR_LKCcmASLQK16-2:5		529.28	5	b	0	AAC[cm]LLPKLDELRDEGK[bs3-light]AS[bs3nh2]SAK[bs3oh]QR_LK[bs3-light]C[cm]ASLQK	False	AAC[cm]LLPKLDELRDEGK[bs3-light]AS[bs3nh2]SAK[bs3oh]QR_LK[bs3-light]C[cm]ASLQK	5	791.231	HSA _HSA	75.1125	0.0944721	AACLLPKLDELRDEGKASSAKQRLKCASLQK	214_223	71.5144	7PMix_BS3_HSA_F3_DDA_iRT_001	23524	12114
False	1	AACcmLLPKLDELRDEGKASbs3nh2SAKbs3ohQR_LKCcmASLQK16-2:5		475.287	4	y	0	AAC[cm]LLPKLDELRDEGK[bs3-light]AS[bs3nh2]SAK[bs3oh]QR_LK[bs3-light]C[cm]ASLQK	False	AAC[cm]LLPKLDELRDEGK[bs3-light]AS[bs3nh2]SAK[bs3oh]QR_LK[bs3-light]C[cm]ASLQK	5	791.231	HSA _HSA	75.1125	0.0559825	AACLLPKLDELRDEGKASSAKQRLKCASLQK	214_223	71.5144	7PMix_BS3_HSA_F3_DDA_iRT_001	23524	12114
False	1	AACcmLLPKLDELRDEGKASbs3nh2SAKbs3ohQR_LKCcmASLQK16-2:5		546.325	5	y	0	AAC[cm]LLPKLDELRDEGK[bs3-light]AS[bs3nh2]SAK[bs3oh]QR_LK[bs3-light]C[cm]ASLQK	False	AAC[cm]LLPKLDELRDEGK[bs3-light]AS[bs3nh2]SAK[bs3oh]QR_LK[bs3-light]C[cm]ASLQK	5	791.231	HSA _HSA	75.1125	0.0440233	AACLLPKLDELRDEGKASSAKQRLKCASLQK	214_223	71.5144	7PMix_BS3_HSA_F3_DDA_iRT_001	23524	12114
False	1	AACcmLLPKLDELRDEGKASbs3nh2SAKbs3ohQR_LKCcmASLQK16-2:5		388.255	3	y	0	AAC[cm]LLPKLDELRDEGK[bs3-light]AS[bs3nh2]SAK[bs3oh]QR_LK[bs3-light]C[cm]ASLQK	False	AAC[cm]LLPKLDELRDEGK[bs3-light]AS[bs3nh2]SAK[bs3oh]QR_LK[bs3-light]C[cm]ASLQK	5	791.231	HSA _HSA	75.1125	0.017434	AACLLPKLDELRDEGKASSAKQRLKCASLQK	214_223	71.5144	7PMix_BS3_HSA_F3_DDA_iRT_001	23524	12114
False	1	AACcmLLPKLDELRDEGKASbs3nh2SAKbs3ohQR_LKCcmASLQK16-2:5		303.178	2	y	0	AAC[cm]LLPKLDELRDEGK[bs3-light]AS[bs3nh2]SAK[bs3oh]QR_LK[bs3-light]C[cm]ASLQK	False	AAC[cm]LLPKLDELRDEGK[bs3-light]AS[bs3nh2]SAK[bs3oh]QR_LK[bs3-light]C[cm]ASLQK	5	791.231	HSA _HSA	75.1125	0.01622	AACLLPKLDELRDEGKASSAKQRLKCASLQK	214_223	71.5144	7PMix_BS3_HSA_F3_DDA_iRT_001	23524	12114
True	4	AACcmLLPKLDELRDEGKASbs3nh2Sbs3nh2AKQR_LKCcmASLQK16-2:5		856.472	18	y	0	AAC[cm]LLPKLDELRDEGK[bs3-light]AS[bs3nh2]S[bs3nh2]AKQR_LK[bs3-light]C[cm]ASLQK	False	AAC[cm]LLPKLDELRDEGK[bs3-light]AS[bs3nh2]S[bs3nh2]AKQR_LK[bs3-light]C[cm]ASLQK	5	791.035	HSA _HSA	71.7121	1	AACLLPKLDELRDEGKASSAKQRLKCASLQK	214_223	62.5825	7PMix_BS3_HSA_F5_DDA_iRT_001	18037	12114
True	4	AACcmLLPKLDELRDEGKASbs3nh2Sbs3nh2AKQR_LKCcmASLQK16-2:5		884.743	19	y	0	AAC[cm]LLPKLDELRDEGK[bs3-light]AS[bs3nh2]S[bs3nh2]AKQR_LK[bs3-light]C[cm]ASLQK	False	AAC[cm]LLPKLDELRDEGK[bs3-light]AS[bs3nh2]S[bs3nh2]AKQR_LK[bs3-light]C[cm]ASLQK	5	791.035	HSA _HSA	71.7121	0.16654	AACLLPKLDELRDEGKASSAKQRLKCASLQK	214_223	62.5825	7PMix_BS3_HSA_F5_DDA_iRT_001	18037	12114
True	4	AACcmLLPKLDELRDEGKASbs3nh2Sbs3nh2AKQR_LKCcmASLQK16-2:5		852.211	3	b	0	AAC[cm]LLPKLDELRDEGK[bs3-light]AS[bs3nh2]S[bs3nh2]AKQR_LK[bs3-light]C[cm]ASLQK	False	AAC[cm]LLPKLDELRDEGK[bs3-light]AS[bs3nh2]S[bs3nh2]AKQR_LK[bs3-light]C[cm]ASLQK	5	791.035	HSA _HSA	71.7121	0.159039	AACLLPKLDELRDEGKASSAKQRLKCASLQK	214_223	62.5825	7PMix_BS3_HSA_F5_DDA_iRT_001	18037	12114
True	3	AACcmLLPKLDELRDEGKASbs3nh2Sbs3nh2AKQR_LKCcmASLQK16-2:5		1141.63	18	y	0	AAC[cm]LLPKLDELRDEGK[bs3-light]AS[bs3nh2]S[bs3nh2]AKQR_LK[bs3-light]C[cm]ASLQK	False	AAC[cm]LLPKLDELRDEGK[bs3-light]AS[bs3nh2]S[bs3nh2]AKQR_LK[bs3-light]C[cm]ASLQK	5	791.035	HSA _HSA	71.7121	0.121	AACLLPKLDELRDEGKASSAKQRLKCASLQK	214_223	62.5825	7PMix_BS3_HSA_F5_DDA_iRT_001	18037	12114
False	1	AACcmLLPKLDELRDEGKASbs3nh2Sbs3nh2AKQR_LKCcmASLQK16-2:5		303.112	3	b	0	AAC[cm]LLPKLDELRDEGK[bs3-light]AS[bs3nh2]S[bs3nh2]AKQR_LK[bs3-light]C[cm]ASLQK	False	AAC[cm]LLPKLDELRDEGK[bs3-light]AS[bs3nh2]S[bs3nh2]AKQR_LK[bs3-light]C[cm]ASLQK	5	791.035	HSA _HSA	71.7121	0.373561	AACLLPKLDELRDEGKASSAKQRLKCASLQK	214_223	62.5825	7PMix_BS3_HSA_F5_DDA_iRT_001	18037	12114
False	1	AACcmLLPKLDELRDEGKASbs3nh2Sbs3nh2AKQR_LKCcmASLQK16-2:5		416.196	4	b	0	AAC[cm]LLPKLDELRDEGK[bs3-light]AS[bs3nh2]S[bs3nh2]AKQR_LK[bs3-light]C[cm]ASLQK	False	AAC[cm]LLPKLDELRDEGK[bs3-light]AS[bs3nh2]S[bs3nh2]AKQR_LK[bs3-light]C[cm]ASLQK	5	791.035	HSA _HSA	71.7121	0.241139	AACLLPKLDELRDEGKASSAKQRLKCASLQK	214_223	62.5825	7PMix_BS3_HSA_F5_DDA_iRT_001	18037	12114
False	1	AACcmLLPKLDELRDEGKASbs3nh2Sbs3nh2AKQR_LKCcmASLQK16-2:5		706.355	6	y	0	AAC[cm]LLPKLDELRDEGK[bs3-light]AS[bs3nh2]S[bs3nh2]AKQR_LK[bs3-light]C[cm]ASLQK	False	AAC[cm]LLPKLDELRDEGK[bs3-light]AS[bs3nh2]S[bs3nh2]AKQR_LK[bs3-light]C[cm]ASLQK	5	791.035	HSA _HSA	71.7121	0.227519	AACLLPKLDELRDEGKASSAKQRLKCASLQK	214_223	62.5825	7PMix_BS3_HSA_F5_DDA_iRT_001	18037	12114
False	1	AACcmLLPKLDELRDEGKASbs3nh2Sbs3nh2AKQR_LKCcmASLQK16-2:5		529.28	5	b	0	AAC[cm]LLPKLDELRDEGK[bs3-light]AS[bs3nh2]S[bs3nh2]AKQR_LK[bs3-light]C[cm]ASLQK	False	AAC[cm]LLPKLDELRDEGK[bs3-light]AS[bs3nh2]S[bs3nh2]AKQR_LK[bs3-light]C[cm]ASLQK	5	791.035	HSA _HSA	71.7121	0.0732581	AACLLPKLDELRDEGKASSAKQRLKCASLQK	214_223	62.5825	7PMix_BS3_HSA_F5_DDA_iRT_001	18037	12114
False	1	AACcmLLPKLDELRDEGKASbs3nh2Sbs3nh2AKQR_LKCcmASLQK16-2:5		303.178	2	y	0	AAC[cm]LLPKLDELRDEGK[bs3-light]AS[bs3nh2]S[bs3nh2]AKQR_LK[bs3-light]C[cm]ASLQK	False	AAC[cm]LLPKLDELRDEGK[bs3-light]AS[bs3nh2]S[bs3nh2]AKQR_LK[bs3-light]C[cm]ASLQK	5	791.035	HSA _HSA	71.7121	0.0248598	AACLLPKLDELRDEGKASSAKQRLKCASLQK	214_223	62.5825	7PMix_BS3_HSA_F5_DDA_iRT_001	18037	12114
False	1	AACcmLLPKLDELRDEGKASbs3nh2Sbs3nh2AKQR_LKCcmASLQK16-2:5		546.325	5	y	0	AAC[cm]LLPKLDELRDEGK[bs3-light]AS[bs3nh2]S[bs3nh2]AKQR_LK[bs3-light]C[cm]ASLQK	False	AAC[cm]LLPKLDELRDEGK[bs3-light]AS[bs3nh2]S[bs3nh2]AKQR_LK[bs3-light]C[cm]ASLQK	5	791.035	HSA _HSA	71.7121	0.022151	AACLLPKLDELRDEGKASSAKQRLKCASLQK	214_223	62.5825	7PMix_BS3_HSA_F5_DDA_iRT_001	18037	12114
False	1	AACcmLLPKLDELRDEGKASbs3nh2Sbs3nh2AKQR_LKCcmASLQK16-2:5		475.287	4	y	0	AAC[cm]LLPKLDELRDEGK[bs3-light]AS[bs3nh2]S[bs3nh2]AKQR_LK[bs3-light]C[cm]ASLQK	False	AAC[cm]LLPKLDELRDEGK[bs3-light]AS[bs3nh2]S[bs3nh2]AKQR_LK[bs3-light]C[cm]ASLQK	5	791.035	HSA _HSA	71.7121	0.0189619	AACLLPKLDELRDEGKASSAKQRLKCASLQK	214_223	62.5825	7PMix_BS3_HSA_F5_DDA_iRT_001	18037	12114
False	1	AACcmLLPKLDELRDEGKASbs3nh2Sbs3nh2AKQR_LKCcmASLQK16-2:5		388.255	3	y	0	AAC[cm]LLPKLDELRDEGK[bs3-light]AS[bs3nh2]S[bs3nh2]AKQR_LK[bs3-light]C[cm]ASLQK	False	AAC[cm]LLPKLDELRDEGK[bs3-light]AS[bs3nh2]S[bs3nh2]AKQR_LK[bs3-light]C[cm]ASLQK	5	791.035	HSA _HSA	71.7121	0.0159583	AACLLPKLDELRDEGKASSAKQRLKCASLQK	214_223	62.5825	7PMix_BS3_HSA_F5_DDA_iRT_001	18037	12114
True	4	AACcmLLPKLDELRDEGKASbs3nh2Sbs3ohAKQR_LKCcmASLQK7-2:5		856.718	18	y	0	AAC[cm]LLPK[bs3-light]LDELRDEGKAS[bs3nh2]S[bs3oh]AKQR_LK[bs3-light]C[cm]ASLQK	False	AAC[cm]LLPK[bs3-light]LDELRDEGKAS[bs3nh2]S[bs3oh]AKQR_LK[bs3-light]C[cm]ASLQK	5	791.231	HSA _HSA	76.3953	1	AACLLPKLDELRDEGKASSAKQRLKCASLQK	205_223	74.8838	7PMix_BS3_HSA_F3_DDA_iRT_002	23423	12114
True	4	AACcmLLPKLDELRDEGKASbs3nh2Sbs3ohAKQR_LKCcmASLQK7-2:5		884.989	19	y	0	AAC[cm]LLPK[bs3-light]LDELRDEGKAS[bs3nh2]S[bs3oh]AKQR_LK[bs3-light]C[cm]ASLQK	False	AAC[cm]LLPK[bs3-light]LDELRDEGKAS[bs3nh2]S[bs3oh]AKQR_LK[bs3-light]C[cm]ASLQK	5	791.231	HSA _HSA	76.3953	0.199911	AACLLPKLDELRDEGKASSAKQRLKCASLQK	205_223	74.8838	7PMix_BS3_HSA_F3_DDA_iRT_002	23423	12114
True	3	AACcmLLPKLDELRDEGKASbs3nh2Sbs3ohAKQR_LKCcmASLQK7-2:5		1141.96	18	y	0	AAC[cm]LLPK[bs3-light]LDELRDEGKAS[bs3nh2]S[bs3oh]AKQR_LK[bs3-light]C[cm]ASLQK	False	AAC[cm]LLPK[bs3-light]LDELRDEGKAS[bs3nh2]S[bs3oh]AKQR_LK[bs3-light]C[cm]ASLQK	5	791.231	HSA _HSA	76.3953	0.0718566	AACLLPKLDELRDEGKASSAKQRLKCASLQK	205_223	74.8838	7PMix_BS3_HSA_F3_DDA_iRT_002	23423	12114
True	3	AACcmLLPKLDELRDEGKASbs3nh2Sbs3ohAKQR_LKCcmASLQK7-2:5		1109.6	17	y	0	AAC[cm]LLPK[bs3-light]LDELRDEGKAS[bs3nh2]S[bs3oh]AKQR_LK[bs3-light]C[cm]ASLQK	False	AAC[cm]LLPK[bs3-light]LDELRDEGKAS[bs3nh2]S[bs3oh]AKQR_LK[bs3-light]C[cm]ASLQK	5	791.231	HSA _HSA	76.3953	0.0660394	AACLLPKLDELRDEGKASSAKQRLKCASLQK	205_223	74.8838	7PMix_BS3_HSA_F3_DDA_iRT_002	23423	12114
True	3	AACcmLLPKLDELRDEGKASbs3nh2Sbs3ohAKQR_LKCcmASLQK7-2:5		1179.98	19	y	0	AAC[cm]LLPK[bs3-light]LDELRDEGKAS[bs3nh2]S[bs3oh]AKQR_LK[bs3-light]C[cm]ASLQK	False	AAC[cm]LLPK[bs3-light]LDELRDEGKAS[bs3nh2]S[bs3oh]AKQR_LK[bs3-light]C[cm]ASLQK	5	791.231	HSA _HSA	76.3953	0.0365228	AACLLPKLDELRDEGKASSAKQRLKCASLQK	205_223	74.8838	7PMix_BS3_HSA_F3_DDA_iRT_002	23423	12114
False	1	AACcmLLPKLDELRDEGKASbs3nh2Sbs3ohAKQR_LKCcmASLQK7-2:5		303.112	3	b	0	AAC[cm]LLPK[bs3-light]LDELRDEGKAS[bs3nh2]S[bs3oh]AKQR_LK[bs3-light]C[cm]ASLQK	False	AAC[cm]LLPK[bs3-light]LDELRDEGKAS[bs3nh2]S[bs3oh]AKQR_LK[bs3-light]C[cm]ASLQK	5	791.231	HSA _HSA	76.3953	0.392447	AACLLPKLDELRDEGKASSAKQRLKCASLQK	205_223	74.8838	7PMix_BS3_HSA_F3_DDA_iRT_002	23423	12114
False	1	AACcmLLPKLDELRDEGKASbs3nh2Sbs3ohAKQR_LKCcmASLQK7-2:5		416.196	4	b	0	AAC[cm]LLPK[bs3-light]LDELRDEGKAS[bs3nh2]S[bs3oh]AKQR_LK[bs3-light]C[cm]ASLQK	False	AAC[cm]LLPK[bs3-light]LDELRDEGKAS[bs3nh2]S[bs3oh]AKQR_LK[bs3-light]C[cm]ASLQK	5	791.231	HSA _HSA	76.3953	0.227224	AACLLPKLDELRDEGKASSAKQRLKCASLQK	205_223	74.8838	7PMix_BS3_HSA_F3_DDA_iRT_002	23423	12114
False	1	AACcmLLPKLDELRDEGKASbs3nh2Sbs3ohAKQR_LKCcmASLQK7-2:5		706.355	6	y	0	AAC[cm]LLPK[bs3-light]LDELRDEGKAS[bs3nh2]S[bs3oh]AKQR_LK[bs3-light]C[cm]ASLQK	False	AAC[cm]LLPK[bs3-light]LDELRDEGKAS[bs3nh2]S[bs3oh]AKQR_LK[bs3-light]C[cm]ASLQK	5	791.231	HSA _HSA	76.3953	0.207642	AACLLPKLDELRDEGKASSAKQRLKCASLQK	205_223	74.8838	7PMix_BS3_HSA_F3_DDA_iRT_002	23423	12114
False	4	AACcmLLPKLDELRDEGKASbs3nh2Sbs3ohAKQR_LKCcmASLQK7-2:5		529.283	16	y	0	AAC[cm]LLPK[bs3-light]LDELRDEGKAS[bs3nh2]S[bs3oh]AKQR_LK[bs3-light]C[cm]ASLQK	False	AAC[cm]LLPK[bs3-light]LDELRDEGKAS[bs3nh2]S[bs3oh]AKQR_LK[bs3-light]C[cm]ASLQK	5	791.231	HSA _HSA	76.3953	0.107685	AACLLPKLDELRDEGKASSAKQRLKCASLQK	205_223	74.8838	7PMix_BS3_HSA_F3_DDA_iRT_002	23423	12114
False	1	AACcmLLPKLDELRDEGKASbs3nh2Sbs3ohAKQR_LKCcmASLQK7-2:5		529.28	5	b	0	AAC[cm]LLPK[bs3-light]LDELRDEGKAS[bs3nh2]S[bs3oh]AKQR_LK[bs3-light]C[cm]ASLQK	False	AAC[cm]LLPK[bs3-light]LDELRDEGKAS[bs3nh2]S[bs3oh]AKQR_LK[bs3-light]C[cm]ASLQK	5	791.231	HSA _HSA	76.3953	0.107685	AACLLPKLDELRDEGKASSAKQRLKCASLQK	205_223	74.8838	7PMix_BS3_HSA_F3_DDA_iRT_002	23423	12114
False	1	AACcmLLPKLDELRDEGKASbs3nh2Sbs3ohAKQR_LKCcmASLQK7-2:5		546.325	5	y	0	AAC[cm]LLPK[bs3-light]LDELRDEGKAS[bs3nh2]S[bs3oh]AKQR_LK[bs3-light]C[cm]ASLQK	False	AAC[cm]LLPK[bs3-light]LDELRDEGKAS[bs3nh2]S[bs3oh]AKQR_LK[bs3-light]C[cm]ASLQK	5	791.231	HSA _HSA	76.3953	0.0263432	AACLLPKLDELRDEGKASSAKQRLKCASLQK	205_223	74.8838	7PMix_BS3_HSA_F3_DDA_iRT_002	23423	12114
False	1	AACcmLLPKLDELRDEGKASbs3nh2Sbs3ohAKQR_LKCcmASLQK7-2:5		475.287	4	y	0	AAC[cm]LLPK[bs3-light]LDELRDEGKAS[bs3nh2]S[bs3oh]AKQR_LK[bs3-light]C[cm]ASLQK	False	AAC[cm]LLPK[bs3-light]LDELRDEGKAS[bs3nh2]S[bs3oh]AKQR_LK[bs3-light]C[cm]ASLQK	5	791.231	HSA _HSA	76.3953	0.0233207	AACLLPKLDELRDEGKASSAKQRLKCASLQK	205_223	74.8838	7PMix_BS3_HSA_F3_DDA_iRT_002	23423	12114
True	3	AACcmLLPKLDELRDEGK_HPYFYAPELLFFAKR7-14:5		878.476	5	y	0	AAC[cm]LLPK[bs3-light]LDELRDEGK_HPYFYAPELLFFAK[bs3-light]R	False	AAC[cm]LLPK[bs3-light]LDELRDEGK_HPYFYAPELLFFAK[bs3-light]R	5	773.61	HSA _HSA	131.102	0.257642	AACLLPKLDELRDEGKHPYFYAPELLFFAKR	183_205	218.584	B170317_06_Lumos_ML_IN_205_PMBS3_Tryp_SECFr16	51723	12114
True	3	AACcmLLPKLDELRDEGK_HPYFYAPELLFFAKR7-14:5		916.17	6	y	0	AAC[cm]LLPK[bs3-light]LDELRDEGK_HPYFYAPELLFFAK[bs3-light]R	False	AAC[cm]LLPK[bs3-light]LDELRDEGK_HPYFYAPELLFFAK[bs3-light]R	5	773.61	HSA _HSA	131.102	0.21227	AACLLPKLDELRDEGKHPYFYAPELLFFAKR	183_205	218.584	B170317_06_Lumos_ML_IN_205_PMBS3_Tryp_SECFr16	51723	12114
True	3	AACcmLLPKLDELRDEGK_HPYFYAPELLFFAKR7-14:5		1029.23	9	y	0	AAC[cm]LLPK[bs3-light]LDELRDEGK_HPYFYAPELLFFAK[bs3-light]R	False	AAC[cm]LLPK[bs3-light]LDELRDEGK_HPYFYAPELLFFAK[bs3-light]R	5	773.61	HSA _HSA	131.102	0.176064	AACLLPKLDELRDEGKHPYFYAPELLFFAKR	183_205	218.584	B170317_06_Lumos_ML_IN_205_PMBS3_Tryp_SECFr16	51723	12114
True	3	AACcmLLPKLDELRDEGK_HPYFYAPELLFFAKR7-14:5		953.865	7	y	0	AAC[cm]LLPK[bs3-light]LDELRDEGK_HPYFYAPELLFFAK[bs3-light]R	False	AAC[cm]LLPK[bs3-light]LDELRDEGK_HPYFYAPELLFFAK[bs3-light]R	5	773.61	HSA _HSA	131.102	0.153313	AACLLPKLDELRDEGKHPYFYAPELLFFAKR	183_205	218.584	B170317_06_Lumos_ML_IN_205_PMBS3_Tryp_SECFr16	51723	12114
False	1	AACcmLLPKLDELRDEGK_HPYFYAPELLFFAKR7-14:5		303.112	3	b	0	AAC[cm]LLPK[bs3-light]LDELRDEGK_HPYFYAPELLFFAK[bs3-light]R	False	AAC[cm]LLPK[bs3-light]LDELRDEGK_HPYFYAPELLFFAK[bs3-light]R	5	773.61	HSA _HSA	131.102	1	AACLLPKLDELRDEGKHPYFYAPELLFFAKR	183_205	218.584	B170317_06_Lumos_ML_IN_205_PMBS3_Tryp_SECFr16	51723	12114
False	1	AACcmLLPKLDELRDEGK_HPYFYAPELLFFAKR7-14:5		779.351	6	b	0	AAC[cm]LLPK[bs3-light]LDELRDEGK_HPYFYAPELLFFAK[bs3-light]R	False	AAC[cm]LLPK[bs3-light]LDELRDEGK_HPYFYAPELLFFAK[bs3-light]R	5	773.61	HSA _HSA	131.102	0.924987	AACLLPKLDELRDEGKHPYFYAPELLFFAKR	183_205	218.584	B170317_06_Lumos_ML_IN_205_PMBS3_Tryp_SECFr16	51723	12114
False	1	AACcmLLPKLDELRDEGK_HPYFYAPELLFFAKR7-14:5		416.196	4	b	0	AAC[cm]LLPK[bs3-light]LDELRDEGK_HPYFYAPELLFFAK[bs3-light]R	False	AAC[cm]LLPK[bs3-light]LDELRDEGK_HPYFYAPELLFFAK[bs3-light]R	5	773.61	HSA _HSA	131.102	0.79356	AACLLPKLDELRDEGKHPYFYAPELLFFAKR	183_205	218.584	B170317_06_Lumos_ML_IN_205_PMBS3_Tryp_SECFr16	51723	12114
False	1	AACcmLLPKLDELRDEGK_HPYFYAPELLFFAKR7-14:5		1005.45	8	b	0	AAC[cm]LLPK[bs3-light]LDELRDEGK_HPYFYAPELLFFAK[bs3-light]R	False	AAC[cm]LLPK[bs3-light]LDELRDEGK_HPYFYAPELLFFAK[bs3-light]R	5	773.61	HSA _HSA	131.102	0.555776	AACLLPKLDELRDEGKHPYFYAPELLFFAKR	183_205	218.584	B170317_06_Lumos_ML_IN_205_PMBS3_Tryp_SECFr16	51723	12114
False	1	AACcmLLPKLDELRDEGK_HPYFYAPELLFFAKR7-14:5		708.314	5	b	0	AAC[cm]LLPK[bs3-light]LDELRDEGK_HPYFYAPELLFFAK[bs3-light]R	False	AAC[cm]LLPK[bs3-light]LDELRDEGK_HPYFYAPELLFFAK[bs3-light]R	5	773.61	HSA _HSA	131.102	0.43097	AACLLPKLDELRDEGKHPYFYAPELLFFAKR	183_205	218.584	B170317_06_Lumos_ML_IN_205_PMBS3_Tryp_SECFr16	51723	12114
False	1	AACcmLLPKLDELRDEGK_HPYFYAPELLFFAKR7-14:5		545.251	4	b	0	AAC[cm]LLPK[bs3-light]LDELRDEGK_HPYFYAPELLFFAK[bs3-light]R	False	AAC[cm]LLPK[bs3-light]LDELRDEGK_HPYFYAPELLFFAK[bs3-light]R	5	773.61	HSA _HSA	131.102	0.40665	AACLLPKLDELRDEGKHPYFYAPELLFFAKR	183_205	218.584	B170317_06_Lumos_ML_IN_205_PMBS3_Tryp_SECFr16	51723	12114
False	1	AACcmLLPKLDELRDEGK_HPYFYAPELLFFAKR7-14:5		529.28	5	b	0	AAC[cm]LLPK[bs3-light]LDELRDEGK_HPYFYAPELLFFAK[bs3-light]R	False	AAC[cm]LLPK[bs3-light]LDELRDEGK_HPYFYAPELLFFAK[bs3-light]R	5	773.61	HSA _HSA	131.102	0.285701	AACLLPKLDELRDEGKHPYFYAPELLFFAKR	183_205	218.584	B170317_06_Lumos_ML_IN_205_PMBS3_Tryp_SECFr16	51723	12114
False	1	AACcmLLPKLDELRDEGK_HPYFYAPELLFFAKR7-14:5		846.432	7	y	0	AAC[cm]LLPK[bs3-light]LDELRDEGK_HPYFYAPELLFFAK[bs3-light]R	False	AAC[cm]LLPK[bs3-light]LDELRDEGK_HPYFYAPELLFFAK[bs3-light]R	5	773.61	HSA _HSA	131.102	0.279271	AACLLPKLDELRDEGKHPYFYAPELLFFAKR	183_205	218.584	B170317_06_Lumos_ML_IN_205_PMBS3_Tryp_SECFr16	51723	12114
False	1	AACcmLLPKLDELRDEGK_HPYFYAPELLFFAKR7-14:5		1074.54	9	y	0	AAC[cm]LLPK[bs3-light]LDELRDEGK_HPYFYAPELLFFAK[bs3-light]R	False	AAC[cm]LLPK[bs3-light]LDELRDEGK_HPYFYAPELLFFAK[bs3-light]R	5	773.61	HSA _HSA	131.102	0.250099	AACLLPKLDELRDEGKHPYFYAPELLFFAKR	183_205	218.584	B170317_06_Lumos_ML_IN_205_PMBS3_Tryp_SECFr16	51723	12114
False	1	AACcmLLPKLDELRDEGK_HPYFYAPELLFFAKR7-14:5		961.459	8	y	0	AAC[cm]LLPK[bs3-light]LDELRDEGK_HPYFYAPELLFFAK[bs3-light]R	False	AAC[cm]LLPK[bs3-light]LDELRDEGK_HPYFYAPELLFFAK[bs3-light]R	5	773.61	HSA _HSA	131.102	0.218968	AACLLPKLDELRDEGKHPYFYAPELLFFAKR	183_205	218.584	B170317_06_Lumos_ML_IN_205_PMBS3_Tryp_SECFr16	51723	12114
True	3	AACcmLLPKLDELRDEGK_RHPYFYAPELLFFAKR7-15:6		878.476	5	y	0	AAC[cm]LLPK[bs3-light]LDELRDEGK_RHPYFYAPELLFFAK[bs3-light]R	False	AAC[cm]LLPK[bs3-light]LDELRDEGK_RHPYFYAPELLFFAK[bs3-light]R	6	670.86	HSA _HSA	124.14	0.0784159	AACLLPKLDELRDEGKRHPYFYAPELLFFAKR	183_205	200.296	B170317_06_Lumos_ML_IN_205_PMBS3_Tryp_SECFr16	47645	12114
False	1	AACcmLLPKLDELRDEGK_RHPYFYAPELLFFAKR7-15:6		701.352	5	b	0	AAC[cm]LLPK[bs3-light]LDELRDEGK_RHPYFYAPELLFFAK[bs3-light]R	False	AAC[cm]LLPK[bs3-light]LDELRDEGK_RHPYFYAPELLFFAK[bs3-light]R	6	670.86	HSA _HSA	124.14	1	AACLLPKLDELRDEGKRHPYFYAPELLFFAKR	183_205	200.296	B170317_06_Lumos_ML_IN_205_PMBS3_Tryp_SECFr16	47645	12114
False	1	AACcmLLPKLDELRDEGK_RHPYFYAPELLFFAKR7-15:6		303.112	3	b	0	AAC[cm]LLPK[bs3-light]LDELRDEGK_RHPYFYAPELLFFAK[bs3-light]R	False	AAC[cm]LLPK[bs3-light]LDELRDEGK_RHPYFYAPELLFFAK[bs3-light]R	6	670.86	HSA _HSA	124.14	0.833528	AACLLPKLDELRDEGKRHPYFYAPELLFFAKR	183_205	200.296	B170317_06_Lumos_ML_IN_205_PMBS3_Tryp_SECFr16	47645	12114
False	1	AACcmLLPKLDELRDEGK_RHPYFYAPELLFFAKR7-15:6		935.452	7	b	0	AAC[cm]LLPK[bs3-light]LDELRDEGK_RHPYFYAPELLFFAK[bs3-light]R	False	AAC[cm]LLPK[bs3-light]LDELRDEGK_RHPYFYAPELLFFAK[bs3-light]R	6	670.86	HSA _HSA	124.14	0.781363	AACLLPKLDELRDEGKRHPYFYAPELLFFAKR	183_205	200.296	B170317_06_Lumos_ML_IN_205_PMBS3_Tryp_SECFr16	47645	12114
False	2	AACcmLLPKLDELRDEGK_RHPYFYAPELLFFAKR7-15:6		432.711	6	b	0	AAC[cm]LLPK[bs3-light]LDELRDEGK_RHPYFYAPELLFFAK[bs3-light]R	False	AAC[cm]LLPK[bs3-light]LDELRDEGK_RHPYFYAPELLFFAK[bs3-light]R	6	670.86	HSA _HSA	124.14	0.584141	AACLLPKLDELRDEGKRHPYFYAPELLFFAKR	183_205	200.296	B170317_06_Lumos_ML_IN_205_PMBS3_Tryp_SECFr16	47645	12114
False	2	AACcmLLPKLDELRDEGK_RHPYFYAPELLFFAKR7-15:6		468.23	7	b	0	AAC[cm]LLPK[bs3-light]LDELRDEGK_RHPYFYAPELLFFAK[bs3-light]R	False	AAC[cm]LLPK[bs3-light]LDELRDEGK_RHPYFYAPELLFFAK[bs3-light]R	6	670.86	HSA _HSA	124.14	0.444812	AACLLPKLDELRDEGKRHPYFYAPELLFFAKR	183_205	200.296	B170317_06_Lumos_ML_IN_205_PMBS3_Tryp_SECFr16	47645	12114
False	1	AACcmLLPKLDELRDEGK_RHPYFYAPELLFFAKR7-15:6		416.196	4	b	0	AAC[cm]LLPK[bs3-light]LDELRDEGK_RHPYFYAPELLFFAK[bs3-light]R	False	AAC[cm]LLPK[bs3-light]LDELRDEGK_RHPYFYAPELLFFAK[bs3-light]R	6	670.86	HSA _HSA	124.14	0.441289	AACLLPKLDELRDEGKRHPYFYAPELLFFAKR	183_205	200.296	B170317_06_Lumos_ML_IN_205_PMBS3_Tryp_SECFr16	47645	12114
False	1	AACcmLLPKLDELRDEGK_RHPYFYAPELLFFAKR7-15:6		864.415	6	b	0	AAC[cm]LLPK[bs3-light]LDELRDEGK_RHPYFYAPELLFFAK[bs3-light]R	False	AAC[cm]LLPK[bs3-light]LDELRDEGK_RHPYFYAPELLFFAK[bs3-light]R	6	670.86	HSA _HSA	124.14	0.411047	AACLLPKLDELRDEGKRHPYFYAPELLFFAKR	183_205	200.296	B170317_06_Lumos_ML_IN_205_PMBS3_Tryp_SECFr16	47645	12114
False	2	AACcmLLPKLDELRDEGK_RHPYFYAPELLFFAKR7-15:6		351.18	5	b	0	AAC[cm]LLPK[bs3-light]LDELRDEGK_RHPYFYAPELLFFAK[bs3-light]R	False	AAC[cm]LLPK[bs3-light]LDELRDEGK_RHPYFYAPELLFFAK[bs3-light]R	6	670.86	HSA _HSA	124.14	0.399375	AACLLPKLDELRDEGKRHPYFYAPELLFFAKR	183_205	200.296	B170317_06_Lumos_ML_IN_205_PMBS3_Tryp_SECFr16	47645	12114
False	1	AACcmLLPKLDELRDEGK_RHPYFYAPELLFFAKR7-15:6		554.283	4	b	0	AAC[cm]LLPK[bs3-light]LDELRDEGK_RHPYFYAPELLFFAK[bs3-light]R	False	AAC[cm]LLPK[bs3-light]LDELRDEGK_RHPYFYAPELLFFAK[bs3-light]R	6	670.86	HSA _HSA	124.14	0.370489	AACLLPKLDELRDEGKRHPYFYAPELLFFAKR	183_205	200.296	B170317_06_Lumos_ML_IN_205_PMBS3_Tryp_SECFr16	47645	12114
False	2	AACcmLLPKLDELRDEGK_RHPYFYAPELLFFAKR7-15:6		581.277	9	b	0	AAC[cm]LLPK[bs3-light]LDELRDEGK_RHPYFYAPELLFFAK[bs3-light]R	False	AAC[cm]LLPK[bs3-light]LDELRDEGK_RHPYFYAPELLFFAK[bs3-light]R	6	670.86	HSA _HSA	124.14	0.243726	AACLLPKLDELRDEGKRHPYFYAPELLFFAKR	183_205	200.296	B170317_06_Lumos_ML_IN_205_PMBS3_Tryp_SECFr16	47645	12114
True	4	AACcmLLPKLDELRDEGKbs3ohASSAKQR_LKCcmASLQK21-2:5		817.945	18	y	0	AAC[cm]LLPKLDELRDEGK[bs3oh]ASSAK[bs3-light]QR_LK[bs3-light]C[cm]ASLQK	False	AAC[cm]LLPKLDELRDEGK[bs3oh]ASSAK[bs3-light]QR_LK[bs3-light]C[cm]ASLQK	5	760.212	HSA _HSA	61.4732	1	AACLLPKLDELRDEGKASSAKQRLKCASLQK	219_223	35.6875	7PMix_BS3_HSA_F3_DDA_iRT_001	17034	12114
True	4	AACcmLLPKLDELRDEGKbs3ohASSAKQR_LKCcmASLQK21-2:5		846.467	19	y	0	AAC[cm]LLPKLDELRDEGK[bs3oh]ASSAK[bs3-light]QR_LK[bs3-light]C[cm]ASLQK	False	AAC[cm]LLPKLDELRDEGK[bs3oh]ASSAK[bs3-light]QR_LK[bs3-light]C[cm]ASLQK	5	760.212	HSA _HSA	61.4732	0.111212	AACLLPKLDELRDEGKASSAKQRLKCASLQK	219_223	35.6875	7PMix_BS3_HSA_F3_DDA_iRT_001	17034	12114
True	3	AACcmLLPKLDELRDEGKbs3ohASSAKQR_LKCcmASLQK21-2:5		1057.91	17	y	0	AAC[cm]LLPKLDELRDEGK[bs3oh]ASSAK[bs3-light]QR_LK[bs3-light]C[cm]ASLQK	False	AAC[cm]LLPKLDELRDEGK[bs3oh]ASSAK[bs3-light]QR_LK[bs3-light]C[cm]ASLQK	5	760.212	HSA _HSA	61.4732	0.0932122	AACLLPKLDELRDEGKASSAKQRLKCASLQK	219_223	35.6875	7PMix_BS3_HSA_F3_DDA_iRT_001	17034	12114
True	4	AACcmLLPKLDELRDEGKbs3ohASSAKQR_LKCcmASLQK21-2:5		813.684	3	b	0	AAC[cm]LLPKLDELRDEGK[bs3oh]ASSAK[bs3-light]QR_LK[bs3-light]C[cm]ASLQK	False	AAC[cm]LLPKLDELRDEGK[bs3oh]ASSAK[bs3-light]QR_LK[bs3-light]C[cm]ASLQK	5	760.212	HSA _HSA	61.4732	0.0832725	AACLLPKLDELRDEGKASSAKQRLKCASLQK	219_223	35.6875	7PMix_BS3_HSA_F3_DDA_iRT_001	17034	12114
True	4	AACcmLLPKLDELRDEGKbs3ohASSAKQR_LKCcmASLQK21-2:5		932.505	22	y	0	AAC[cm]LLPKLDELRDEGK[bs3oh]ASSAK[bs3-light]QR_LK[bs3-light]C[cm]ASLQK	False	AAC[cm]LLPKLDELRDEGK[bs3oh]ASSAK[bs3-light]QR_LK[bs3-light]C[cm]ASLQK	5	760.212	HSA _HSA	61.4732	0.0420584	AACLLPKLDELRDEGKASSAKQRLKCASLQK	219_223	35.6875	7PMix_BS3_HSA_F3_DDA_iRT_001	17034	12114
True	2	AACcmLLPKLDELRDEGKbs3ohASSAKQR_LKCcmASLQK21-2:5		916.507	7	y	0	AAC[cm]LLPKLDELRDEGK[bs3oh]ASSAK[bs3-light]QR_LK[bs3-light]C[cm]ASLQK	False	AAC[cm]LLPKLDELRDEGK[bs3oh]ASSAK[bs3-light]QR_LK[bs3-light]C[cm]ASLQK	5	760.212	HSA _HSA	61.4732	0.0410719	AACLLPKLDELRDEGKASSAKQRLKCASLQK	219_223	35.6875	7PMix_BS3_HSA_F3_DDA_iRT_001	17034	12114
True	3	AACcmLLPKLDELRDEGKbs3ohASSAKQR_LKCcmASLQK21-2:5		1090.26	18	y	0	AAC[cm]LLPKLDELRDEGK[bs3oh]ASSAK[bs3-light]QR_LK[bs3-light]C[cm]ASLQK	False	AAC[cm]LLPKLDELRDEGK[bs3oh]ASSAK[bs3-light]QR_LK[bs3-light]C[cm]ASLQK	5	760.212	HSA _HSA	61.4732	0.0396327	AACLLPKLDELRDEGKASSAKQRLKCASLQK	219_223	35.6875	7PMix_BS3_HSA_F3_DDA_iRT_001	17034	12114
True	5	AACcmLLPKLDELRDEGKbs3ohASSAKQR_LKCcmASLQK21-2:5		484.26	11	y	0	AAC[cm]LLPKLDELRDEGK[bs3oh]ASSAK[bs3-light]QR_LK[bs3-light]C[cm]ASLQK	False	AAC[cm]LLPKLDELRDEGK[bs3oh]ASSAK[bs3-light]QR_LK[bs3-light]C[cm]ASLQK	5	760.212	HSA _HSA	61.4732	0.0221459	AACLLPKLDELRDEGKASSAKQRLKCASLQK	219_223	35.6875	7PMix_BS3_HSA_F3_DDA_iRT_001	17034	12114
True	2	AACcmLLPKLDELRDEGKbs3ohASSAKQR_LKCcmASLQK21-2:5		881.49	6	y	0	AAC[cm]LLPKLDELRDEGK[bs3oh]ASSAK[bs3-light]QR_LK[bs3-light]C[cm]ASLQK	False	AAC[cm]LLPKLDELRDEGK[bs3oh]ASSAK[bs3-light]QR_LK[bs3-light]C[cm]ASLQK	5	760.212	HSA _HSA	61.4732	0.021401	AACLLPKLDELRDEGKASSAKQRLKCASLQK	219_223	35.6875	7PMix_BS3_HSA_F3_DDA_iRT_001	17034	12114
True	3	AACcmLLPKLDELRDEGKbs3ohASSAKQR_LKCcmASLQK21-2:5		977.513	15	y	0	AAC[cm]LLPKLDELRDEGK[bs3oh]ASSAK[bs3-light]QR_LK[bs3-light]C[cm]ASLQK	False	AAC[cm]LLPKLDELRDEGK[bs3oh]ASSAK[bs3-light]QR_LK[bs3-light]C[cm]ASLQK	5	760.212	HSA _HSA	61.4732	0.0179095	AACLLPKLDELRDEGKASSAKQRLKCASLQK	219_223	35.6875	7PMix_BS3_HSA_F3_DDA_iRT_001	17034	12114
False	1	AACcmLLPKLDELRDEGKbs3ohASSAKQR_LKCcmASLQK21-2:5		303.112	3	b	0	AAC[cm]LLPKLDELRDEGK[bs3oh]ASSAK[bs3-light]QR_LK[bs3-light]C[cm]ASLQK	False	AAC[cm]LLPKLDELRDEGK[bs3oh]ASSAK[bs3-light]QR_LK[bs3-light]C[cm]ASLQK	5	760.212	HSA _HSA	61.4732	0.343723	AACLLPKLDELRDEGKASSAKQRLKCASLQK	219_223	35.6875	7PMix_BS3_HSA_F3_DDA_iRT_001	17034	12114
False	1	AACcmLLPKLDELRDEGKbs3ohASSAKQR_LKCcmASLQK21-2:5		416.196	4	b	0	AAC[cm]LLPKLDELRDEGK[bs3oh]ASSAK[bs3-light]QR_LK[bs3-light]C[cm]ASLQK	False	AAC[cm]LLPKLDELRDEGK[bs3oh]ASSAK[bs3-light]QR_LK[bs3-light]C[cm]ASLQK	5	760.212	HSA _HSA	61.4732	0.213545	AACLLPKLDELRDEGKASSAKQRLKCASLQK	219_223	35.6875	7PMix_BS3_HSA_F3_DDA_iRT_001	17034	12114
False	1	AACcmLLPKLDELRDEGKbs3ohASSAKQR_LKCcmASLQK21-2:5		706.355	6	y	0	AAC[cm]LLPKLDELRDEGK[bs3oh]ASSAK[bs3-light]QR_LK[bs3-light]C[cm]ASLQK	False	AAC[cm]LLPKLDELRDEGK[bs3oh]ASSAK[bs3-light]QR_LK[bs3-light]C[cm]ASLQK	5	760.212	HSA _HSA	61.4732	0.133989	AACLLPKLDELRDEGKASSAKQRLKCASLQK	219_223	35.6875	7PMix_BS3_HSA_F3_DDA_iRT_001	17034	12114
False	1	AACcmLLPKLDELRDEGKbs3ohASSAKQR_LKCcmASLQK21-2:5		529.28	5	b	0	AAC[cm]LLPKLDELRDEGK[bs3oh]ASSAK[bs3-light]QR_LK[bs3-light]C[cm]ASLQK	False	AAC[cm]LLPKLDELRDEGK[bs3oh]ASSAK[bs3-light]QR_LK[bs3-light]C[cm]ASLQK	5	760.212	HSA _HSA	61.4732	0.0785996	AACLLPKLDELRDEGKASSAKQRLKCASLQK	219_223	35.6875	7PMix_BS3_HSA_F3_DDA_iRT_001	17034	12114
False	1	AACcmLLPKLDELRDEGKbs3ohASSAKQR_LKCcmASLQK21-2:5		475.287	4	y	0	AAC[cm]LLPKLDELRDEGK[bs3oh]ASSAK[bs3-light]QR_LK[bs3-light]C[cm]ASLQK	False	AAC[cm]LLPKLDELRDEGK[bs3oh]ASSAK[bs3-light]QR_LK[bs3-light]C[cm]ASLQK	5	760.212	HSA _HSA	61.4732	0.0358802	AACLLPKLDELRDEGKASSAKQRLKCASLQK	219_223	35.6875	7PMix_BS3_HSA_F3_DDA_iRT_001	17034	12114
False	1	AACcmLLPKLDELRDEGKbs3ohASSAKQR_LKCcmASLQK21-2:5		546.325	5	y	0	AAC[cm]LLPKLDELRDEGK[bs3oh]ASSAK[bs3-light]QR_LK[bs3-light]C[cm]ASLQK	False	AAC[cm]LLPKLDELRDEGK[bs3oh]ASSAK[bs3-light]QR_LK[bs3-light]C[cm]ASLQK	5	760.212	HSA _HSA	61.4732	0.0167885	AACLLPKLDELRDEGKASSAKQRLKCASLQK	219_223	35.6875	7PMix_BS3_HSA_F3_DDA_iRT_001	17034	12114
False	1	AACcmLLPKLDELRDEGKbs3ohASSAKQR_LKCcmASLQK21-2:5		388.255	3	y	0	AAC[cm]LLPKLDELRDEGK[bs3oh]ASSAK[bs3-light]QR_LK[bs3-light]C[cm]ASLQK	False	AAC[cm]LLPKLDELRDEGK[bs3oh]ASSAK[bs3-light]QR_LK[bs3-light]C[cm]ASLQK	5	760.212	HSA _HSA	61.4732	0.0164119	AACLLPKLDELRDEGKASSAKQRLKCASLQK	219_223	35.6875	7PMix_BS3_HSA_F3_DDA_iRT_001	17034	12114
True	4	AACcmLLPKLDELRDEGKbs3ohASSAKQR_LKCcmASLQK7-2:5		817.945	18	y	0	AAC[cm]LLPK[bs3-light]LDELRDEGK[bs3oh]ASSAKQR_LK[bs3-light]C[cm]ASLQK	False	AAC[cm]LLPK[bs3-light]LDELRDEGK[bs3oh]ASSAKQR_LK[bs3-light]C[cm]ASLQK	5	760.212	HSA _HSA	83.4072	1	AACLLPKLDELRDEGKASSAKQRLKCASLQK	205_223	93.3022	B170315_17_Lumos_ML_IN_205_PMBS3_Tryp_Rep3_SECFr16	24711	12114
True	4	AACcmLLPKLDELRDEGKbs3ohASSAKQR_LKCcmASLQK7-2:5		846.467	19	y	0	AAC[cm]LLPK[bs3-light]LDELRDEGK[bs3oh]ASSAKQR_LK[bs3-light]C[cm]ASLQK	False	AAC[cm]LLPK[bs3-light]LDELRDEGK[bs3oh]ASSAKQR_LK[bs3-light]C[cm]ASLQK	5	760.212	HSA _HSA	83.4072	0.206928	AACLLPKLDELRDEGKASSAKQRLKCASLQK	205_223	93.3022	B170315_17_Lumos_ML_IN_205_PMBS3_Tryp_Rep3_SECFr16	24711	12114
True	4	AACcmLLPKLDELRDEGKbs3ohASSAKQR_LKCcmASLQK7-2:5		813.684	3	b	0	AAC[cm]LLPK[bs3-light]LDELRDEGK[bs3oh]ASSAKQR_LK[bs3-light]C[cm]ASLQK	False	AAC[cm]LLPK[bs3-light]LDELRDEGK[bs3oh]ASSAKQR_LK[bs3-light]C[cm]ASLQK	5	760.212	HSA _HSA	83.4072	0.17808	AACLLPKLDELRDEGKASSAKQRLKCASLQK	205_223	93.3022	B170315_17_Lumos_ML_IN_205_PMBS3_Tryp_Rep3_SECFr16	24711	12114
True	3	AACcmLLPKLDELRDEGKbs3ohASSAKQR_LKCcmASLQK7-2:5		1090.59	18	y	0	AAC[cm]LLPK[bs3-light]LDELRDEGK[bs3oh]ASSAKQR_LK[bs3-light]C[cm]ASLQK	False	AAC[cm]LLPK[bs3-light]LDELRDEGK[bs3oh]ASSAKQR_LK[bs3-light]C[cm]ASLQK	5	760.212	HSA _HSA	83.4072	0.147769	AACLLPKLDELRDEGKASSAKQRLKCASLQK	205_223	93.3022	B170315_17_Lumos_ML_IN_205_PMBS3_Tryp_Rep3_SECFr16	24711	12114
True	3	AACcmLLPKLDELRDEGKbs3ohASSAKQR_LKCcmASLQK7-2:5		1057.91	17	y	0	AAC[cm]LLPK[bs3-light]LDELRDEGK[bs3oh]ASSAKQR_LK[bs3-light]C[cm]ASLQK	False	AAC[cm]LLPK[bs3-light]LDELRDEGK[bs3oh]ASSAKQR_LK[bs3-light]C[cm]ASLQK	5	760.212	HSA _HSA	83.4072	0.0951294	AACLLPKLDELRDEGKASSAKQRLKCASLQK	205_223	93.3022	B170315_17_Lumos_ML_IN_205_PMBS3_Tryp_Rep3_SECFr16	24711	12114
True	3	AACcmLLPKLDELRDEGKbs3ohASSAKQR_LKCcmASLQK7-2:5		1041.56	17	b	0	AAC[cm]LLPK[bs3-light]LDELRDEGK[bs3oh]ASSAKQR_LK[bs3-light]C[cm]ASLQK	False	AAC[cm]LLPK[bs3-light]LDELRDEGK[bs3oh]ASSAKQR_LK[bs3-light]C[cm]ASLQK	5	760.212	HSA _HSA	83.4072	0.0509099	AACLLPKLDELRDEGKASSAKQRLKCASLQK	205_223	93.3022	B170315_17_Lumos_ML_IN_205_PMBS3_Tryp_Rep3_SECFr16	24711	12114
True	4	AACcmLLPKLDELRDEGKbs3ohASSAKQR_LKCcmASLQK7-2:5		881.472	6	b	0	AAC[cm]LLPK[bs3-light]LDELRDEGK[bs3oh]ASSAKQR_LK[bs3-light]C[cm]ASLQK	False	AAC[cm]LLPK[bs3-light]LDELRDEGK[bs3oh]ASSAKQR_LK[bs3-light]C[cm]ASLQK	5	760.212	HSA _HSA	83.4072	0.0481775	AACLLPKLDELRDEGKASSAKQRLKCASLQK	205_223	93.3022	B170315_17_Lumos_ML_IN_205_PMBS3_Tryp_Rep3_SECFr16	24711	12114
False	1	AACcmLLPKLDELRDEGKbs3ohASSAKQR_LKCcmASLQK7-2:5		303.112	3	b	0	AAC[cm]LLPK[bs3-light]LDELRDEGK[bs3oh]ASSAKQR_LK[bs3-light]C[cm]ASLQK	False	AAC[cm]LLPK[bs3-light]LDELRDEGK[bs3oh]ASSAKQR_LK[bs3-light]C[cm]ASLQK	5	760.212	HSA _HSA	83.4072	0.38463	AACLLPKLDELRDEGKASSAKQRLKCASLQK	205_223	93.3022	B170315_17_Lumos_ML_IN_205_PMBS3_Tryp_Rep3_SECFr16	24711	12114
False	1	AACcmLLPKLDELRDEGKbs3ohASSAKQR_LKCcmASLQK7-2:5		416.196	4	b	0	AAC[cm]LLPK[bs3-light]LDELRDEGK[bs3oh]ASSAKQR_LK[bs3-light]C[cm]ASLQK	False	AAC[cm]LLPK[bs3-light]LDELRDEGK[bs3oh]ASSAKQR_LK[bs3-light]C[cm]ASLQK	5	760.212	HSA _HSA	83.4072	0.258079	AACLLPKLDELRDEGKASSAKQRLKCASLQK	205_223	93.3022	B170315_17_Lumos_ML_IN_205_PMBS3_Tryp_Rep3_SECFr16	24711	12114
False	1	AACcmLLPKLDELRDEGKbs3ohASSAKQR_LKCcmASLQK7-2:5		706.355	6	y	0	AAC[cm]LLPK[bs3-light]LDELRDEGK[bs3oh]ASSAKQR_LK[bs3-light]C[cm]ASLQK	False	AAC[cm]LLPK[bs3-light]LDELRDEGK[bs3oh]ASSAKQR_LK[bs3-light]C[cm]ASLQK	5	760.212	HSA _HSA	83.4072	0.17287	AACLLPKLDELRDEGKASSAKQRLKCASLQK	205_223	93.3022	B170315_17_Lumos_ML_IN_205_PMBS3_Tryp_Rep3_SECFr16	24711	12114
False	1	AACcmLLPKLDELRDEGKbs3ohASSAKQR_LKCcmASLQK7-2:5		529.28	5	b	0	AAC[cm]LLPK[bs3-light]LDELRDEGK[bs3oh]ASSAKQR_LK[bs3-light]C[cm]ASLQK	False	AAC[cm]LLPK[bs3-light]LDELRDEGK[bs3oh]ASSAKQR_LK[bs3-light]C[cm]ASLQK	5	760.212	HSA _HSA	83.4072	0.0480015	AACLLPKLDELRDEGKASSAKQRLKCASLQK	205_223	93.3022	B170315_17_Lumos_ML_IN_205_PMBS3_Tryp_Rep3_SECFr16	24711	12114
False	1	AACcmLLPKLDELRDEGKbs3ohASSAKQR_LKCcmASLQK7-2:5		475.287	4	y	0	AAC[cm]LLPK[bs3-light]LDELRDEGK[bs3oh]ASSAKQR_LK[bs3-light]C[cm]ASLQK	False	AAC[cm]LLPK[bs3-light]LDELRDEGK[bs3oh]ASSAKQR_LK[bs3-light]C[cm]ASLQK	5	760.212	HSA _HSA	83.4072	0.0320206	AACLLPKLDELRDEGKASSAKQRLKCASLQK	205_223	93.3022	B170315_17_Lumos_ML_IN_205_PMBS3_Tryp_Rep3_SECFr16	24711	12114
True	3	AACcmLLPKLDELR_DEGKASbs3nh2SAKbs3nh2QR7-4:4		832.122	7	y	0	AAC[cm]LLPK[bs3-light]LDELR_DEGK[bs3-light]AS[bs3nh2]SAK[bs3nh2]QR	False	AAC[cm]LLPK[bs3-light]LDELR_DEGK[bs3-light]AS[bs3nh2]SAK[bs3nh2]QR	4	756.412	HSA _HSA	82.5876	1	AACLLPKLDELRDEGKASSAKQR	205_214	91.1496	7PMix_BS3_HSA_F3_DDA_iRT_001	27262	12114
True	3	AACcmLLPKLDELR_DEGKASbs3nh2SAKbs3nh2QR7-4:4		869.817	8	y	0	AAC[cm]LLPK[bs3-light]LDELR_DEGK[bs3-light]AS[bs3nh2]SAK[bs3nh2]QR	False	AAC[cm]LLPK[bs3-light]LDELR_DEGK[bs3-light]AS[bs3nh2]SAK[bs3nh2]QR	4	756.412	HSA _HSA	82.5876	0.111645	AACLLPKLDELRDEGKASSAKQR	205_214	91.1496	7PMix_BS3_HSA_F3_DDA_iRT_001	27262	12114
True	2	AACcmLLPKLDELR_DEGKASbs3nh2SAKbs3nh2QR7-4:4		1247.68	7	y	0	AAC[cm]LLPK[bs3-light]LDELR_DEGK[bs3-light]AS[bs3nh2]SAK[bs3nh2]QR	False	AAC[cm]LLPK[bs3-light]LDELR_DEGK[bs3-light]AS[bs3nh2]SAK[bs3nh2]QR	4	756.412	HSA _HSA	82.5876	0.0938094	AACLLPKLDELRDEGKASSAKQR	205_214	91.1496	7PMix_BS3_HSA_F3_DDA_iRT_001	27262	12114
False	1	AACcmLLPKLDELR_DEGKASbs3nh2SAKbs3nh2QR7-4:4		303.112	3	b	0	AAC[cm]LLPK[bs3-light]LDELR_DEGK[bs3-light]AS[bs3nh2]SAK[bs3nh2]QR	False	AAC[cm]LLPK[bs3-light]LDELR_DEGK[bs3-light]AS[bs3nh2]SAK[bs3nh2]QR	4	756.412	HSA _HSA	82.5876	0.509661	AACLLPKLDELRDEGKASSAKQR	205_214	91.1496	7PMix_BS3_HSA_F3_DDA_iRT_001	27262	12114
False	1	AACcmLLPKLDELR_DEGKASbs3nh2SAKbs3nh2QR7-4:4		303.178	2	y	0	AAC[cm]LLPK[bs3-light]LDELR_DEGK[bs3-light]AS[bs3nh2]SAK[bs3nh2]QR	False	AAC[cm]LLPK[bs3-light]LDELR_DEGK[bs3-light]AS[bs3nh2]SAK[bs3nh2]QR	4	756.412	HSA _HSA	82.5876	0.392185	AACLLPKLDELRDEGKASSAKQR	205_214	91.1496	7PMix_BS3_HSA_F3_DDA_iRT_001	27262	12114
False	1	AACcmLLPKLDELR_DEGKASbs3nh2SAKbs3nh2QR7-4:4		586.367	3	y	0	AAC[cm]LLPK[bs3-light]LDELR_DEGK[bs3-light]AS[bs3nh2]SAK[bs3nh2]QR	False	AAC[cm]LLPK[bs3-light]LDELR_DEGK[bs3-light]AS[bs3nh2]SAK[bs3nh2]QR	4	756.412	HSA _HSA	82.5876	0.380009	AACLLPKLDELRDEGKASSAKQR	205_214	91.1496	7PMix_BS3_HSA_F3_DDA_iRT_001	27262	12114
False	1	AACcmLLPKLDELR_DEGKASbs3nh2SAKbs3nh2QR7-4:4		744.436	5	y	0	AAC[cm]LLPK[bs3-light]LDELR_DEGK[bs3-light]AS[bs3nh2]SAK[bs3nh2]QR	False	AAC[cm]LLPK[bs3-light]LDELR_DEGK[bs3-light]AS[bs3nh2]SAK[bs3nh2]QR	4	756.412	HSA _HSA	82.5876	0.341158	AACLLPKLDELRDEGKASSAKQR	205_214	91.1496	7PMix_BS3_HSA_F3_DDA_iRT_001	27262	12114
False	1	AACcmLLPKLDELR_DEGKASbs3nh2SAKbs3nh2QR7-4:4		657.404	4	y	0	AAC[cm]LLPK[bs3-light]LDELR_DEGK[bs3-light]AS[bs3nh2]SAK[bs3nh2]QR	False	AAC[cm]LLPK[bs3-light]LDELR_DEGK[bs3-light]AS[bs3nh2]SAK[bs3nh2]QR	4	756.412	HSA _HSA	82.5876	0.326682	AACLLPKLDELRDEGKASSAKQR	205_214	91.1496	7PMix_BS3_HSA_F3_DDA_iRT_001	27262	12114
False	1	AACcmLLPKLDELR_DEGKASbs3nh2SAKbs3nh2QR7-4:4		529.28	5	b	0	AAC[cm]LLPK[bs3-light]LDELR_DEGK[bs3-light]AS[bs3nh2]SAK[bs3nh2]QR	False	AAC[cm]LLPK[bs3-light]LDELR_DEGK[bs3-light]AS[bs3nh2]SAK[bs3nh2]QR	4	756.412	HSA _HSA	82.5876	0.25052	AACLLPKLDELRDEGKASSAKQR	205_214	91.1496	7PMix_BS3_HSA_F3_DDA_iRT_001	27262	12114
False	1	AACcmLLPKLDELR_DEGKASbs3nh2SAKbs3nh2QR7-4:4		416.196	4	b	0	AAC[cm]LLPK[bs3-light]LDELR_DEGK[bs3-light]AS[bs3nh2]SAK[bs3nh2]QR	False	AAC[cm]LLPK[bs3-light]LDELR_DEGK[bs3-light]AS[bs3nh2]SAK[bs3nh2]QR	4	756.412	HSA _HSA	82.5876	0.237335	AACLLPKLDELRDEGKASSAKQR	205_214	91.1496	7PMix_BS3_HSA_F3_DDA_iRT_001	27262	12114
True	2	AACcmLLPKLDELR_DEGKASbs3ohSAK7-4:3		1028.54	7	y	0	DEGK[bs3-light]AS[bs3oh]SAK_AAC[cm]LLPK[bs3-light]LDELR	False	DEGK[bs3-light]AS[bs3oh]SAK_AAC[cm]LLPK[bs3-light]LDELR	3	862.123	HSA _HSA	82.6934	1	DEGKASSAKAACLLPKLDELR	205_214	91.4273	7PMix_BS3_HSA_F1F2_DDA_iRT_001	26544	12114
True	2	AACcmLLPKLDELR_DEGKASbs3ohSAK7-4:3		1085.09	8	y	0	DEGK[bs3-light]AS[bs3oh]SAK_AAC[cm]LLPK[bs3-light]LDELR	False	DEGK[bs3-light]AS[bs3oh]SAK_AAC[cm]LLPK[bs3-light]LDELR	3	862.123	HSA _HSA	82.6934	0.245937	DEGKASSAKAACLLPKLDELR	205_214	91.4273	7PMix_BS3_HSA_F1F2_DDA_iRT_001	26544	12114
True	2	AACcmLLPKLDELR_DEGKASbs3ohSAK7-4:3		1141.63	9	y	0	DEGK[bs3-light]AS[bs3oh]SAK_AAC[cm]LLPK[bs3-light]LDELR	False	DEGK[bs3-light]AS[bs3oh]SAK_AAC[cm]LLPK[bs3-light]LDELR	3	862.123	HSA _HSA	82.6934	0.101347	DEGKASSAKAACLLPKLDELR	205_214	91.4273	7PMix_BS3_HSA_F1F2_DDA_iRT_001	26544	12114
True	3	AACcmLLPKLDELR_DEGKASbs3ohSAK7-4:3		686.032	7	y	0	DEGK[bs3-light]AS[bs3oh]SAK_AAC[cm]LLPK[bs3-light]LDELR	False	DEGK[bs3-light]AS[bs3oh]SAK_AAC[cm]LLPK[bs3-light]LDELR	3	862.123	HSA _HSA	82.6934	0.0771076	DEGKASSAKAACLLPKLDELR	205_214	91.4273	7PMix_BS3_HSA_F1F2_DDA_iRT_001	26544	12114
True	2	AACcmLLPKLDELR_DEGKASbs3ohSAK7-4:3		1019.54	5	b	0	DEGK[bs3-light]AS[bs3oh]SAK_AAC[cm]LLPK[bs3-light]LDELR	False	DEGK[bs3-light]AS[bs3oh]SAK_AAC[cm]LLPK[bs3-light]LDELR	3	862.123	HSA _HSA	82.6934	0.0477652	DEGKASSAKAACLLPKLDELR	205_214	91.4273	7PMix_BS3_HSA_F1F2_DDA_iRT_001	26544	12114
True	2	AACcmLLPKLDELR_DEGKASbs3ohSAK7-4:3		980.018	6	y	0	DEGK[bs3-light]AS[bs3oh]SAK_AAC[cm]LLPK[bs3-light]LDELR	False	DEGK[bs3-light]AS[bs3oh]SAK_AAC[cm]LLPK[bs3-light]LDELR	3	862.123	HSA _HSA	82.6934	0.0401036	DEGKASSAKAACLLPKLDELR	205_214	91.4273	7PMix_BS3_HSA_F1F2_DDA_iRT_001	26544	12114
True	2	AACcmLLPKLDELR_DEGKASbs3ohSAK7-4:3		1221.64	10	y	0	DEGK[bs3-light]AS[bs3oh]SAK_AAC[cm]LLPK[bs3-light]LDELR	False	DEGK[bs3-light]AS[bs3oh]SAK_AAC[cm]LLPK[bs3-light]LDELR	3	862.123	HSA _HSA	82.6934	0.024181	DEGKASSAKAACLLPKLDELR	205_214	91.4273	7PMix_BS3_HSA_F1F2_DDA_iRT_001	26544	12114
True	3	AACcmLLPKLDELR_DEGKASbs3ohSAK7-4:3		723.726	8	y	0	DEGK[bs3-light]AS[bs3oh]SAK_AAC[cm]LLPK[bs3-light]LDELR	False	DEGK[bs3-light]AS[bs3oh]SAK_AAC[cm]LLPK[bs3-light]LDELR	3	862.123	HSA _HSA	82.6934	0.0192636	DEGKASSAKAACLLPKLDELR	205_214	91.4273	7PMix_BS3_HSA_F1F2_DDA_iRT_001	26544	12114
False	1	AACcmLLPKLDELR_DEGKASbs3ohSAK7-4:3		303.112	3	b	0	DEGK[bs3-light]AS[bs3oh]SAK_AAC[cm]LLPK[bs3-light]LDELR	False	DEGK[bs3-light]AS[bs3oh]SAK_AAC[cm]LLPK[bs3-light]LDELR	3	862.123	HSA _HSA	82.6934	0.32567	DEGKASSAKAACLLPKLDELR	205_214	91.4273	7PMix_BS3_HSA_F1F2_DDA_iRT_001	26544	12114
False	1	AACcmLLPKLDELR_DEGKASbs3ohSAK7-4:3		416.196	4	b	0	DEGK[bs3-light]AS[bs3oh]SAK_AAC[cm]LLPK[bs3-light]LDELR	False	DEGK[bs3-light]AS[bs3oh]SAK_AAC[cm]LLPK[bs3-light]LDELR	3	862.123	HSA _HSA	82.6934	0.170725	DEGKASSAKAACLLPKLDELR	205_214	91.4273	7PMix_BS3_HSA_F1F2_DDA_iRT_001	26544	12114
False	1	AACcmLLPKLDELR_DEGKASbs3ohSAK7-4:3		529.28	5	b	0	DEGK[bs3-light]AS[bs3oh]SAK_AAC[cm]LLPK[bs3-light]LDELR	False	DEGK[bs3-light]AS[bs3oh]SAK_AAC[cm]LLPK[bs3-light]LDELR	3	862.123	HSA _HSA	82.6934	0.0481727	DEGKASSAKAACLLPKLDELR	205_214	91.4273	7PMix_BS3_HSA_F1F2_DDA_iRT_001	26544	12114
False	1	AACcmLLPKLDELR_DEGKASbs3ohSAK7-4:3		305.182	3	y	0	DEGK[bs3-light]AS[bs3oh]SAK_AAC[cm]LLPK[bs3-light]LDELR	False	DEGK[bs3-light]AS[bs3oh]SAK_AAC[cm]LLPK[bs3-light]LDELR	3	862.123	HSA _HSA	82.6934	0.0338228	DEGKASSAKAACLLPKLDELR	205_214	91.4273	7PMix_BS3_HSA_F1F2_DDA_iRT_001	26544	12114
True	4	AACcmLLPKbs3nh2LDELRDEGKASSAKQR_LKbs3nh2CcmASLQKbs3nh2FGER21-5:5		1017.55	18	y	0	AAC[cm]LLPK[bs3nh2]LDELRDEGKASSAK[bs3-light]QR_LK[bs3nh2]C[cm]AS[bs3-light]LQK[bs3nh2]FGER	False	AAC[cm]LLPK[bs3nh2]LDELRDEGKASSAK[bs3-light]QR_LK[bs3nh2]C[cm]AS[bs3-light]LQK[bs3nh2]FGER	5	919.9	HSA _HSA	78.3103	0.66598	AACLLPKLDELRDEGKASSAKQRLKCASLQKFGER	219_226	79.9142	7PMix_BS3_HSA_F5_DDA_iRT_001	20881	12114
True	2	AACcmLLPKbs3nh2LDELRDEGKASSAKQR_LKbs3nh2CcmASLQKbs3nh2FGER21-5:5		1316.72	7	y	0	AAC[cm]LLPK[bs3nh2]LDELRDEGKASSAK[bs3-light]QR_LK[bs3nh2]C[cm]AS[bs3-light]LQK[bs3nh2]FGER	False	AAC[cm]LLPK[bs3nh2]LDELRDEGKASSAK[bs3-light]QR_LK[bs3nh2]C[cm]AS[bs3-light]LQK[bs3nh2]FGER	5	919.9	HSA _HSA	78.3103	0.28639	AACLLPKLDELRDEGKASSAKQRLKCASLQKFGER	219_226	79.9142	7PMix_BS3_HSA_F5_DDA_iRT_001	20881	12114
True	4	AACcmLLPKbs3nh2LDELRDEGKASSAKQR_LKbs3nh2CcmASLQKbs3nh2FGER21-5:5		1046.08	19	y	0	AAC[cm]LLPK[bs3nh2]LDELRDEGKASSAK[bs3-light]QR_LK[bs3nh2]C[cm]AS[bs3-light]LQK[bs3nh2]FGER	False	AAC[cm]LLPK[bs3nh2]LDELRDEGKASSAK[bs3-light]QR_LK[bs3nh2]C[cm]AS[bs3-light]LQK[bs3nh2]FGER	5	919.9	HSA _HSA	78.3103	0.184041	AACLLPKLDELRDEGKASSAKQRLKCASLQKFGER	219_226	79.9142	7PMix_BS3_HSA_F5_DDA_iRT_001	20881	12114
True	3	AACcmLLPKbs3nh2LDELRDEGKASSAKQR_LKbs3nh2CcmASLQKbs3nh2FGER21-5:5		878.149	7	y	0	AAC[cm]LLPK[bs3nh2]LDELRDEGKASSAK[bs3-light]QR_LK[bs3nh2]C[cm]AS[bs3-light]LQK[bs3nh2]FGER	False	AAC[cm]LLPK[bs3nh2]LDELRDEGKASSAK[bs3-light]QR_LK[bs3nh2]C[cm]AS[bs3-light]LQK[bs3nh2]FGER	5	919.9	HSA _HSA	78.3103	0.178418	AACLLPKLDELRDEGKASSAKQRLKCASLQKFGER	219_226	79.9142	7PMix_BS3_HSA_F5_DDA_iRT_001	20881	12114
True	2	AACcmLLPKbs3nh2LDELRDEGKASSAKQR_LKbs3nh2CcmASLQKbs3nh2FGER21-5:5		1280.7	6	y	0	AAC[cm]LLPK[bs3nh2]LDELRDEGKASSAK[bs3-light]QR_LK[bs3nh2]C[cm]AS[bs3-light]LQK[bs3nh2]FGER	False	AAC[cm]LLPK[bs3nh2]LDELRDEGKASSAK[bs3-light]QR_LK[bs3nh2]C[cm]AS[bs3-light]LQK[bs3nh2]FGER	5	919.9	HSA _HSA	78.3103	0.177009	AACLLPKLDELRDEGKASSAKQRLKCASLQKFGER	219_226	79.9142	7PMix_BS3_HSA_F5_DDA_iRT_001	20881	12114
True	3	AACcmLLPKbs3nh2LDELRDEGKASSAKQR_LKbs3nh2CcmASLQKbs3nh2FGER21-5:5		1110.6	13	y	0	AAC[cm]LLPK[bs3nh2]LDELRDEGKASSAK[bs3-light]QR_LK[bs3nh2]C[cm]AS[bs3-light]LQK[bs3nh2]FGER	False	AAC[cm]LLPK[bs3nh2]LDELRDEGKASSAK[bs3-light]QR_LK[bs3nh2]C[cm]AS[bs3-light]LQK[bs3nh2]FGER	5	919.9	HSA _HSA	78.3103	0.12575	AACLLPKLDELRDEGKASSAKQRLKCASLQKFGER	219_226	79.9142	7PMix_BS3_HSA_F5_DDA_iRT_001	20881	12114
True	3	AACcmLLPKbs3nh2LDELRDEGKASSAKQR_LKbs3nh2CcmASLQKbs3nh2FGER21-5:5		1229.66	16	y	0	AAC[cm]LLPK[bs3nh2]LDELRDEGKASSAK[bs3-light]QR_LK[bs3nh2]C[cm]AS[bs3-light]LQK[bs3nh2]FGER	False	AAC[cm]LLPK[bs3nh2]LDELRDEGKASSAK[bs3-light]QR_LK[bs3nh2]C[cm]AS[bs3-light]LQK[bs3nh2]FGER	5	919.9	HSA _HSA	78.3103	0.0814284	AACLLPKLDELRDEGKASSAKQRLKCASLQKFGER	219_226	79.9142	7PMix_BS3_HSA_F5_DDA_iRT_001	20881	12114
True	3	AACcmLLPKbs3nh2LDELRDEGKASSAKQR_LKbs3nh2CcmASLQKbs3nh2FGER21-5:5		1356.4	18	y	0	AAC[cm]LLPK[bs3nh2]LDELRDEGKASSAK[bs3-light]QR_LK[bs3nh2]C[cm]AS[bs3-light]LQK[bs3nh2]FGER	False	AAC[cm]LLPK[bs3nh2]LDELRDEGKASSAK[bs3-light]QR_LK[bs3nh2]C[cm]AS[bs3-light]LQK[bs3nh2]FGER	5	919.9	HSA _HSA	78.3103	0.0763468	AACLLPKLDELRDEGKASSAKQRLKCASLQKFGER	219_226	79.9142	7PMix_BS3_HSA_F5_DDA_iRT_001	20881	12114
False	1	AACcmLLPKbs3nh2LDELRDEGKASSAKQR_LKbs3nh2CcmASLQKbs3nh2FGER21-5:5		303.112	3	b	0	AAC[cm]LLPK[bs3nh2]LDELRDEGKASSAK[bs3-light]QR_LK[bs3nh2]C[cm]AS[bs3-light]LQK[bs3nh2]FGER	False	AAC[cm]LLPK[bs3nh2]LDELRDEGKASSAK[bs3-light]QR_LK[bs3nh2]C[cm]AS[bs3-light]LQK[bs3nh2]FGER	5	919.9	HSA _HSA	78.3103	1	AACLLPKLDELRDEGKASSAKQRLKCASLQKFGER	219_226	79.9142	7PMix_BS3_HSA_F5_DDA_iRT_001	20881	12114
False	1	AACcmLLPKbs3nh2LDELRDEGKASSAKQR_LKbs3nh2CcmASLQKbs3nh2FGER21-5:5		416.196	4	b	0	AAC[cm]LLPK[bs3nh2]LDELRDEGKASSAK[bs3-light]QR_LK[bs3nh2]C[cm]AS[bs3-light]LQK[bs3nh2]FGER	False	AAC[cm]LLPK[bs3nh2]LDELRDEGKASSAK[bs3-light]QR_LK[bs3nh2]C[cm]AS[bs3-light]LQK[bs3nh2]FGER	5	919.9	HSA _HSA	78.3103	0.508609	AACLLPKLDELRDEGKASSAKQRLKCASLQKFGER	219_226	79.9142	7PMix_BS3_HSA_F5_DDA_iRT_001	20881	12114
False	1	AACcmLLPKbs3nh2LDELRDEGKASSAKQR_LKbs3nh2CcmASLQKbs3nh2FGER21-5:5		508.251	4	y	0	AAC[cm]LLPK[bs3nh2]LDELRDEGKASSAK[bs3-light]QR_LK[bs3nh2]C[cm]AS[bs3-light]LQK[bs3nh2]FGER	False	AAC[cm]LLPK[bs3nh2]LDELRDEGKASSAK[bs3-light]QR_LK[bs3nh2]C[cm]AS[bs3-light]LQK[bs3nh2]FGER	5	919.9	HSA _HSA	78.3103	0.390821	AACLLPKLDELRDEGKASSAKQRLKCASLQKFGER	219_226	79.9142	7PMix_BS3_HSA_F5_DDA_iRT_001	20881	12114
False	1	AACcmLLPKbs3nh2LDELRDEGKASSAKQR_LKbs3nh2CcmASLQKbs3nh2FGER21-5:5		791.441	5	y	0	AAC[cm]LLPK[bs3nh2]LDELRDEGKASSAK[bs3-light]QR_LK[bs3nh2]C[cm]AS[bs3-light]LQK[bs3nh2]FGER	False	AAC[cm]LLPK[bs3nh2]LDELRDEGKASSAK[bs3-light]QR_LK[bs3nh2]C[cm]AS[bs3-light]LQK[bs3nh2]FGER	5	919.9	HSA _HSA	78.3103	0.327096	AACLLPKLDELRDEGKASSAKQRLKCASLQKFGER	219_226	79.9142	7PMix_BS3_HSA_F5_DDA_iRT_001	20881	12114
False	1	AACcmLLPKbs3nh2LDELRDEGKASSAKQR_LKbs3nh2CcmASLQKbs3nh2FGER21-5:5		361.183	3	y	0	AAC[cm]LLPK[bs3nh2]LDELRDEGKASSAK[bs3-light]QR_LK[bs3nh2]C[cm]AS[bs3-light]LQK[bs3nh2]FGER	False	AAC[cm]LLPK[bs3nh2]LDELRDEGKASSAK[bs3-light]QR_LK[bs3nh2]C[cm]AS[bs3-light]LQK[bs3nh2]FGER	5	919.9	HSA _HSA	78.3103	0.273267	AACLLPKLDELRDEGKASSAKQRLKCASLQKFGER	219_226	79.9142	7PMix_BS3_HSA_F5_DDA_iRT_001	20881	12114
False	1	AACcmLLPKbs3nh2LDELRDEGKASSAKQR_LKbs3nh2CcmASLQKbs3nh2FGER21-5:5		1032.58	7	y	0	AAC[cm]LLPK[bs3nh2]LDELRDEGKASSAK[bs3-light]QR_LK[bs3nh2]C[cm]AS[bs3-light]LQK[bs3nh2]FGER	False	AAC[cm]LLPK[bs3nh2]LDELRDEGKASSAK[bs3-light]QR_LK[bs3nh2]C[cm]AS[bs3-light]LQK[bs3nh2]FGER	5	919.9	HSA _HSA	78.3103	0.26815	AACLLPKLDELRDEGKASSAKQRLKCASLQKFGER	219_226	79.9142	7PMix_BS3_HSA_F5_DDA_iRT_001	20881	12114
False	1	AACcmLLPKbs3nh2LDELRDEGKASSAKQR_LKbs3nh2CcmASLQKbs3nh2FGER21-5:5		529.28	5	b	0	AAC[cm]LLPK[bs3nh2]LDELRDEGKASSAK[bs3-light]QR_LK[bs3nh2]C[cm]AS[bs3-light]LQK[bs3nh2]FGER	False	AAC[cm]LLPK[bs3nh2]LDELRDEGKASSAK[bs3-light]QR_LK[bs3nh2]C[cm]AS[bs3-light]LQK[bs3nh2]FGER	5	919.9	HSA _HSA	78.3103	0.130788	AACLLPKLDELRDEGKASSAKQRLKCASLQKFGER	219_226	79.9142	7PMix_BS3_HSA_F5_DDA_iRT_001	20881	12114
False	2	AACcmLLPKbs3nh2LDELRDEGKASSAKQR_LKbs3nh2CcmASLQKbs3nh2FGER21-5:5		460.253	6	y	0	AAC[cm]LLPK[bs3nh2]LDELRDEGKASSAK[bs3-light]QR_LK[bs3nh2]C[cm]AS[bs3-light]LQK[bs3nh2]FGER	False	AAC[cm]LLPK[bs3nh2]LDELRDEGKASSAK[bs3-light]QR_LK[bs3nh2]C[cm]AS[bs3-light]LQK[bs3nh2]FGER	5	919.9	HSA _HSA	78.3103	0.0445323	AACLLPKLDELRDEGKASSAKQRLKCASLQKFGER	219_226	79.9142	7PMix_BS3_HSA_F5_DDA_iRT_001	20881	12114
True	4	AACcmLLPKbs3ohLDELRDEGKASSAKQR_LKbs3nh2CcmASLQKbs3nh2FGER21-5:5		1017.8	18	y	0	AAC[cm]LLPK[bs3oh]LDELRDEGKASSAK[bs3-light]QR_LK[bs3nh2]C[cm]AS[bs3-light]LQK[bs3nh2]FGER	False	AAC[cm]LLPK[bs3oh]LDELRDEGKASSAK[bs3-light]QR_LK[bs3nh2]C[cm]AS[bs3-light]LQK[bs3nh2]FGER	5	920.097	HSA _HSA	80.2053	0.751388	AACLLPKLDELRDEGKASSAKQRLKCASLQKFGER	219_226	84.8917	7PMix_BS3_HSA_F5_DDA_iRT_001	21597	12114
True	3	AACcmLLPKbs3ohLDELRDEGKASSAKQR_LKbs3nh2CcmASLQKbs3nh2FGER21-5:5		854.135	6	y	0	AAC[cm]LLPK[bs3oh]LDELRDEGKASSAK[bs3-light]QR_LK[bs3nh2]C[cm]AS[bs3-light]LQK[bs3nh2]FGER	False	AAC[cm]LLPK[bs3oh]LDELRDEGKASSAK[bs3-light]QR_LK[bs3nh2]C[cm]AS[bs3-light]LQK[bs3nh2]FGER	5	920.097	HSA _HSA	80.2053	0.324657	AACLLPKLDELRDEGKASSAKQRLKCASLQKFGER	219_226	84.8917	7PMix_BS3_HSA_F5_DDA_iRT_001	21597	12114
True	3	AACcmLLPKbs3ohLDELRDEGKASSAKQR_LKbs3nh2CcmASLQKbs3nh2FGER21-5:5		1229.66	16	y	0	AAC[cm]LLPK[bs3oh]LDELRDEGKASSAK[bs3-light]QR_LK[bs3nh2]C[cm]AS[bs3-light]LQK[bs3nh2]FGER	False	AAC[cm]LLPK[bs3oh]LDELRDEGKASSAK[bs3-light]QR_LK[bs3nh2]C[cm]AS[bs3-light]LQK[bs3nh2]FGER	5	920.097	HSA _HSA	80.2053	0.306384	AACLLPKLDELRDEGKASSAKQRLKCASLQKFGER	219_226	84.8917	7PMix_BS3_HSA_F5_DDA_iRT_001	21597	12114
True	3	AACcmLLPKbs3ohLDELRDEGKASSAKQR_LKbs3nh2CcmASLQKbs3nh2FGER21-5:5		1357.07	18	y	0	AAC[cm]LLPK[bs3oh]LDELRDEGKASSAK[bs3-light]QR_LK[bs3nh2]C[cm]AS[bs3-light]LQK[bs3nh2]FGER	False	AAC[cm]LLPK[bs3oh]LDELRDEGKASSAK[bs3-light]QR_LK[bs3nh2]C[cm]AS[bs3-light]LQK[bs3nh2]FGER	5	920.097	HSA _HSA	80.2053	0.298793	AACLLPKLDELRDEGKASSAKQRLKCASLQKFGER	219_226	84.8917	7PMix_BS3_HSA_F5_DDA_iRT_001	21597	12114
True	3	AACcmLLPKbs3ohLDELRDEGKASSAKQR_LKbs3nh2CcmASLQKbs3nh2FGER21-5:5		1324.71	17	y	0	AAC[cm]LLPK[bs3oh]LDELRDEGKASSAK[bs3-light]QR_LK[bs3nh2]C[cm]AS[bs3-light]LQK[bs3nh2]FGER	False	AAC[cm]LLPK[bs3oh]LDELRDEGKASSAK[bs3-light]QR_LK[bs3nh2]C[cm]AS[bs3-light]LQK[bs3nh2]FGER	5	920.097	HSA _HSA	80.2053	0.25507	AACLLPKLDELRDEGKASSAKQRLKCASLQKFGER	219_226	84.8917	7PMix_BS3_HSA_F5_DDA_iRT_001	21597	12114
True	3	AACcmLLPKbs3ohLDELRDEGKASSAKQR_LKbs3nh2CcmASLQKbs3nh2FGER21-5:5		1153.95	14	y	0	AAC[cm]LLPK[bs3oh]LDELRDEGKASSAK[bs3-light]QR_LK[bs3nh2]C[cm]AS[bs3-light]LQK[bs3nh2]FGER	False	AAC[cm]LLPK[bs3oh]LDELRDEGKASSAK[bs3-light]QR_LK[bs3nh2]C[cm]AS[bs3-light]LQK[bs3nh2]FGER	5	920.097	HSA _HSA	80.2053	0.104395	AACLLPKLDELRDEGKASSAKQRLKCASLQKFGER	219_226	84.8917	7PMix_BS3_HSA_F5_DDA_iRT_001	21597	12114
False	1	AACcmLLPKbs3ohLDELRDEGKASSAKQR_LKbs3nh2CcmASLQKbs3nh2FGER21-5:5		303.112	3	b	0	AAC[cm]LLPK[bs3oh]LDELRDEGKASSAK[bs3-light]QR_LK[bs3nh2]C[cm]AS[bs3-light]LQK[bs3nh2]FGER	False	AAC[cm]LLPK[bs3oh]LDELRDEGKASSAK[bs3-light]QR_LK[bs3nh2]C[cm]AS[bs3-light]LQK[bs3nh2]FGER	5	920.097	HSA _HSA	80.2053	1	AACLLPKLDELRDEGKASSAKQRLKCASLQKFGER	219_226	84.8917	7PMix_BS3_HSA_F5_DDA_iRT_001	21597	12114
False	1	AACcmLLPKbs3ohLDELRDEGKASSAKQR_LKbs3nh2CcmASLQKbs3nh2FGER21-5:5		416.196	4	b	0	AAC[cm]LLPK[bs3oh]LDELRDEGKASSAK[bs3-light]QR_LK[bs3nh2]C[cm]AS[bs3-light]LQK[bs3nh2]FGER	False	AAC[cm]LLPK[bs3oh]LDELRDEGKASSAK[bs3-light]QR_LK[bs3nh2]C[cm]AS[bs3-light]LQK[bs3nh2]FGER	5	920.097	HSA _HSA	80.2053	0.617385	AACLLPKLDELRDEGKASSAKQRLKCASLQKFGER	219_226	84.8917	7PMix_BS3_HSA_F5_DDA_iRT_001	21597	12114
False	1	AACcmLLPKbs3ohLDELRDEGKASSAKQR_LKbs3nh2CcmASLQKbs3nh2FGER21-5:5		919.5	6	y	0	AAC[cm]LLPK[bs3oh]LDELRDEGKASSAK[bs3-light]QR_LK[bs3nh2]C[cm]AS[bs3-light]LQK[bs3nh2]FGER	False	AAC[cm]LLPK[bs3oh]LDELRDEGKASSAK[bs3-light]QR_LK[bs3nh2]C[cm]AS[bs3-light]LQK[bs3nh2]FGER	5	920.097	HSA _HSA	80.2053	0.553386	AACLLPKLDELRDEGKASSAKQRLKCASLQKFGER	219_226	84.8917	7PMix_BS3_HSA_F5_DDA_iRT_001	21597	12114
False	1	AACcmLLPKbs3ohLDELRDEGKASSAKQR_LKbs3nh2CcmASLQKbs3nh2FGER21-5:5		791.441	5	y	0	AAC[cm]LLPK[bs3oh]LDELRDEGKASSAK[bs3-light]QR_LK[bs3nh2]C[cm]AS[bs3-light]LQK[bs3nh2]FGER	False	AAC[cm]LLPK[bs3oh]LDELRDEGKASSAK[bs3-light]QR_LK[bs3nh2]C[cm]AS[bs3-light]LQK[bs3nh2]FGER	5	920.097	HSA _HSA	80.2053	0.429111	AACLLPKLDELRDEGKASSAKQRLKCASLQKFGER	219_226	84.8917	7PMix_BS3_HSA_F5_DDA_iRT_001	21597	12114
False	1	AACcmLLPKbs3ohLDELRDEGKASSAKQR_LKbs3nh2CcmASLQKbs3nh2FGER21-5:5		508.251	4	y	0	AAC[cm]LLPK[bs3oh]LDELRDEGKASSAK[bs3-light]QR_LK[bs3nh2]C[cm]AS[bs3-light]LQK[bs3nh2]FGER	False	AAC[cm]LLPK[bs3oh]LDELRDEGKASSAK[bs3-light]QR_LK[bs3nh2]C[cm]AS[bs3-light]LQK[bs3nh2]FGER	5	920.097	HSA _HSA	80.2053	0.372841	AACLLPKLDELRDEGKASSAKQRLKCASLQKFGER	219_226	84.8917	7PMix_BS3_HSA_F5_DDA_iRT_001	21597	12114
False	1	AACcmLLPKbs3ohLDELRDEGKASSAKQR_LKbs3nh2CcmASLQKbs3nh2FGER21-5:5		361.183	3	y	0	AAC[cm]LLPK[bs3oh]LDELRDEGKASSAK[bs3-light]QR_LK[bs3nh2]C[cm]AS[bs3-light]LQK[bs3nh2]FGER	False	AAC[cm]LLPK[bs3oh]LDELRDEGKASSAK[bs3-light]QR_LK[bs3nh2]C[cm]AS[bs3-light]LQK[bs3nh2]FGER	5	920.097	HSA _HSA	80.2053	0.279249	AACLLPKLDELRDEGKASSAKQRLKCASLQKFGER	219_226	84.8917	7PMix_BS3_HSA_F5_DDA_iRT_001	21597	12114
False	1	AACcmLLPKbs3ohLDELRDEGKASSAKQR_LKbs3nh2CcmASLQKbs3nh2FGER21-5:5		1032.58	7	y	0	AAC[cm]LLPK[bs3oh]LDELRDEGKASSAK[bs3-light]QR_LK[bs3nh2]C[cm]AS[bs3-light]LQK[bs3nh2]FGER	False	AAC[cm]LLPK[bs3oh]LDELRDEGKASSAK[bs3-light]QR_LK[bs3nh2]C[cm]AS[bs3-light]LQK[bs3nh2]FGER	5	920.097	HSA _HSA	80.2053	0.153368	AACLLPKLDELRDEGKASSAKQRLKCASLQKFGER	219_226	84.8917	7PMix_BS3_HSA_F5_DDA_iRT_001	21597	12114
False	1	AACcmLLPKbs3ohLDELRDEGKASSAKQR_LKbs3nh2CcmASLQKbs3nh2FGER21-5:5		529.28	5	b	0	AAC[cm]LLPK[bs3oh]LDELRDEGKASSAK[bs3-light]QR_LK[bs3nh2]C[cm]AS[bs3-light]LQK[bs3nh2]FGER	False	AAC[cm]LLPK[bs3oh]LDELRDEGKASSAK[bs3-light]QR_LK[bs3nh2]C[cm]AS[bs3-light]LQK[bs3nh2]FGER	5	920.097	HSA _HSA	80.2053	0.143035	AACLLPKLDELRDEGKASSAKQRLKCASLQKFGER	219_226	84.8917	7PMix_BS3_HSA_F5_DDA_iRT_001	21597	12114
True	2	AACcmLLPKbs3ohLDELRDEGKASSAKQR_LKbs3ohCcmASLQKbs3nh2FGER21-5:5		1317.21	7	y	0	AAC[cm]LLPK[bs3oh]LDELRDEGKASSAK[bs3-light]QR_LK[bs3oh]C[cm]AS[bs3-light]LQK[bs3nh2]FGER	False	AAC[cm]LLPK[bs3oh]LDELRDEGKASSAK[bs3-light]QR_LK[bs3oh]C[cm]AS[bs3-light]LQK[bs3nh2]FGER	5	920.294	HSA _HSA	80.0822	0.494322	AACLLPKLDELRDEGKASSAKQRLKCASLQKFGER	219_226	84.5684	7PMix_BS3_HSA_F5_DDA_iRT_001	21544	12114
True	4	AACcmLLPKbs3ohLDELRDEGKASSAKQR_LKbs3ohCcmASLQKbs3nh2FGER21-5:5		1046.57	19	y	0	AAC[cm]LLPK[bs3oh]LDELRDEGKASSAK[bs3-light]QR_LK[bs3oh]C[cm]AS[bs3-light]LQK[bs3nh2]FGER	False	AAC[cm]LLPK[bs3oh]LDELRDEGKASSAK[bs3-light]QR_LK[bs3oh]C[cm]AS[bs3-light]LQK[bs3nh2]FGER	5	920.294	HSA _HSA	80.0822	0.285899	AACLLPKLDELRDEGKASSAKQRLKCASLQKFGER	219_226	84.5684	7PMix_BS3_HSA_F5_DDA_iRT_001	21544	12114
True	3	AACcmLLPKbs3ohLDELRDEGKASSAKQR_LKbs3ohCcmASLQKbs3nh2FGER21-5:5		1154.28	14	y	0	AAC[cm]LLPK[bs3oh]LDELRDEGKASSAK[bs3-light]QR_LK[bs3oh]C[cm]AS[bs3-light]LQK[bs3nh2]FGER	False	AAC[cm]LLPK[bs3oh]LDELRDEGKASSAK[bs3-light]QR_LK[bs3oh]C[cm]AS[bs3-light]LQK[bs3nh2]FGER	5	920.294	HSA _HSA	80.0822	0.251682	AACLLPKLDELRDEGKASSAKQRLKCASLQKFGER	219_226	84.5684	7PMix_BS3_HSA_F5_DDA_iRT_001	21544	12114
True	3	AACcmLLPKbs3ohLDELRDEGKASSAKQR_LKbs3ohCcmASLQKbs3nh2FGER21-5:5		878.477	7	y	0	AAC[cm]LLPK[bs3oh]LDELRDEGKASSAK[bs3-light]QR_LK[bs3oh]C[cm]AS[bs3-light]LQK[bs3nh2]FGER	False	AAC[cm]LLPK[bs3oh]LDELRDEGKASSAK[bs3-light]QR_LK[bs3oh]C[cm]AS[bs3-light]LQK[bs3nh2]FGER	5	920.294	HSA _HSA	80.0822	0.124635	AACLLPKLDELRDEGKASSAKQRLKCASLQKFGER	219_226	84.5684	7PMix_BS3_HSA_F5_DDA_iRT_001	21544	12114
True	3	AACcmLLPKbs3ohLDELRDEGKASSAKQR_LKbs3ohCcmASLQKbs3nh2FGER21-5:5		1229.98	16	y	0	AAC[cm]LLPK[bs3oh]LDELRDEGKASSAK[bs3-light]QR_LK[bs3oh]C[cm]AS[bs3-light]LQK[bs3nh2]FGER	False	AAC[cm]LLPK[bs3oh]LDELRDEGKASSAK[bs3-light]QR_LK[bs3oh]C[cm]AS[bs3-light]LQK[bs3nh2]FGER	5	920.294	HSA _HSA	80.0822	0.0834704	AACLLPKLDELRDEGKASSAKQRLKCASLQKFGER	219_226	84.5684	7PMix_BS3_HSA_F5_DDA_iRT_001	21544	12114
True	3	AACcmLLPKbs3ohLDELRDEGKASSAKQR_LKbs3ohCcmASLQKbs3nh2FGER21-5:5		1111.27	13	y	0	AAC[cm]LLPK[bs3oh]LDELRDEGKASSAK[bs3-light]QR_LK[bs3oh]C[cm]AS[bs3-light]LQK[bs3nh2]FGER	False	AAC[cm]LLPK[bs3oh]LDELRDEGKASSAK[bs3-light]QR_LK[bs3oh]C[cm]AS[bs3-light]LQK[bs3nh2]FGER	5	920.294	HSA _HSA	80.0822	0.0787268	AACLLPKLDELRDEGKASSAKQRLKCASLQKFGER	219_226	84.5684	7PMix_BS3_HSA_F5_DDA_iRT_001	21544	12114
False	1	AACcmLLPKbs3ohLDELRDEGKASSAKQR_LKbs3ohCcmASLQKbs3nh2FGER21-5:5		303.112	3	b	0	AAC[cm]LLPK[bs3oh]LDELRDEGKASSAK[bs3-light]QR_LK[bs3oh]C[cm]AS[bs3-light]LQK[bs3nh2]FGER	False	AAC[cm]LLPK[bs3oh]LDELRDEGKASSAK[bs3-light]QR_LK[bs3oh]C[cm]AS[bs3-light]LQK[bs3nh2]FGER	5	920.294	HSA _HSA	80.0822	1	AACLLPKLDELRDEGKASSAKQRLKCASLQKFGER	219_226	84.5684	7PMix_BS3_HSA_F5_DDA_iRT_001	21544	12114
False	1	AACcmLLPKbs3ohLDELRDEGKASSAKQR_LKbs3ohCcmASLQKbs3nh2FGER21-5:5		416.196	4	b	0	AAC[cm]LLPK[bs3oh]LDELRDEGKASSAK[bs3-light]QR_LK[bs3oh]C[cm]AS[bs3-light]LQK[bs3nh2]FGER	False	AAC[cm]LLPK[bs3oh]LDELRDEGKASSAK[bs3-light]QR_LK[bs3oh]C[cm]AS[bs3-light]LQK[bs3nh2]FGER	5	920.294	HSA _HSA	80.0822	0.514116	AACLLPKLDELRDEGKASSAKQRLKCASLQKFGER	219_226	84.5684	7PMix_BS3_HSA_F5_DDA_iRT_001	21544	12114
False	1	AACcmLLPKbs3ohLDELRDEGKASSAKQR_LKbs3ohCcmASLQKbs3nh2FGER21-5:5		791.441	5	y	0	AAC[cm]LLPK[bs3oh]LDELRDEGKASSAK[bs3-light]QR_LK[bs3oh]C[cm]AS[bs3-light]LQK[bs3nh2]FGER	False	AAC[cm]LLPK[bs3oh]LDELRDEGKASSAK[bs3-light]QR_LK[bs3oh]C[cm]AS[bs3-light]LQK[bs3nh2]FGER	5	920.294	HSA _HSA	80.0822	0.439702	AACLLPKLDELRDEGKASSAKQRLKCASLQKFGER	219_226	84.5684	7PMix_BS3_HSA_F5_DDA_iRT_001	21544	12114
False	1	AACcmLLPKbs3ohLDELRDEGKASSAKQR_LKbs3ohCcmASLQKbs3nh2FGER21-5:5		919.5	6	y	0	AAC[cm]LLPK[bs3oh]LDELRDEGKASSAK[bs3-light]QR_LK[bs3oh]C[cm]AS[bs3-light]LQK[bs3nh2]FGER	False	AAC[cm]LLPK[bs3oh]LDELRDEGKASSAK[bs3-light]QR_LK[bs3oh]C[cm]AS[bs3-light]LQK[bs3nh2]FGER	5	920.294	HSA _HSA	80.0822	0.42489	AACLLPKLDELRDEGKASSAKQRLKCASLQKFGER	219_226	84.5684	7PMix_BS3_HSA_F5_DDA_iRT_001	21544	12114
False	1	AACcmLLPKbs3ohLDELRDEGKASSAKQR_LKbs3ohCcmASLQKbs3nh2FGER21-5:5		361.183	3	y	0	AAC[cm]LLPK[bs3oh]LDELRDEGKASSAK[bs3-light]QR_LK[bs3oh]C[cm]AS[bs3-light]LQK[bs3nh2]FGER	False	AAC[cm]LLPK[bs3oh]LDELRDEGKASSAK[bs3-light]QR_LK[bs3oh]C[cm]AS[bs3-light]LQK[bs3nh2]FGER	5	920.294	HSA _HSA	80.0822	0.367594	AACLLPKLDELRDEGKASSAKQRLKCASLQKFGER	219_226	84.5684	7PMix_BS3_HSA_F5_DDA_iRT_001	21544	12114
False	1	AACcmLLPKbs3ohLDELRDEGKASSAKQR_LKbs3ohCcmASLQKbs3nh2FGER21-5:5		508.251	4	y	0	AAC[cm]LLPK[bs3oh]LDELRDEGKASSAK[bs3-light]QR_LK[bs3oh]C[cm]AS[bs3-light]LQK[bs3nh2]FGER	False	AAC[cm]LLPK[bs3oh]LDELRDEGKASSAK[bs3-light]QR_LK[bs3oh]C[cm]AS[bs3-light]LQK[bs3nh2]FGER	5	920.294	HSA _HSA	80.0822	0.34933	AACLLPKLDELRDEGKASSAKQRLKCASLQKFGER	219_226	84.5684	7PMix_BS3_HSA_F5_DDA_iRT_001	21544	12114
False	1	AACcmLLPKbs3ohLDELRDEGKASSAKQR_LKbs3ohCcmASLQKbs3nh2FGER21-5:5		1032.58	7	y	0	AAC[cm]LLPK[bs3oh]LDELRDEGKASSAK[bs3-light]QR_LK[bs3oh]C[cm]AS[bs3-light]LQK[bs3nh2]FGER	False	AAC[cm]LLPK[bs3oh]LDELRDEGKASSAK[bs3-light]QR_LK[bs3oh]C[cm]AS[bs3-light]LQK[bs3nh2]FGER	5	920.294	HSA _HSA	80.0822	0.193032	AACLLPKLDELRDEGKASSAKQRLKCASLQKFGER	219_226	84.5684	7PMix_BS3_HSA_F5_DDA_iRT_001	21544	12114
False	1	AACcmLLPKbs3ohLDELRDEGKASSAKQR_LKbs3ohCcmASLQKbs3nh2FGER21-5:5		529.28	5	b	0	AAC[cm]LLPK[bs3oh]LDELRDEGKASSAK[bs3-light]QR_LK[bs3oh]C[cm]AS[bs3-light]LQK[bs3nh2]FGER	False	AAC[cm]LLPK[bs3oh]LDELRDEGKASSAK[bs3-light]QR_LK[bs3oh]C[cm]AS[bs3-light]LQK[bs3nh2]FGER	5	920.294	HSA _HSA	80.0822	0.128642	AACLLPKLDELRDEGKASSAKQRLKCASLQKFGER	219_226	84.5684	7PMix_BS3_HSA_F5_DDA_iRT_001	21544	12114
True	2	AAFTECcmCcmQAADKAACcmLLPK_CcmCcmTESLVNR12-3:3		1181.58	10	y	0	C[cm]C[cm]T[bs3-light]ESLVNR_AAFTEC[cm]C[cm]QAADK[bs3-light]AAC[cm]LLPK	False	C[cm]C[cm]T[bs3-light]ESLVNR_AAFTEC[cm]C[cm]QAADK[bs3-light]AAC[cm]LLPK	3	1134.19	HSA _HSA	108.949	0.26437	CCTESLVNRAAFTECCQAADKAACLLPK	198_502	160.394	B170315_11_Lumos_ML_IN_205_PMBS3_Tryp_Rep2_SECFr17	42419	12114
True	2	AAFTECcmCcmQAADKAACcmLLPK_CcmCcmTESLVNR12-3:3		1088.55	8	y	0	C[cm]C[cm]T[bs3-light]ESLVNR_AAFTEC[cm]C[cm]QAADK[bs3-light]AAC[cm]LLPK	False	C[cm]C[cm]T[bs3-light]ESLVNR_AAFTEC[cm]C[cm]QAADK[bs3-light]AAC[cm]LLPK	3	1134.19	HSA _HSA	108.949	0.262114	CCTESLVNRAAFTECCQAADKAACLLPK	198_502	160.394	B170315_11_Lumos_ML_IN_205_PMBS3_Tryp_Rep2_SECFr17	42419	12114
False	1	AAFTECcmCcmQAADKAACcmLLPK_CcmCcmTESLVNR12-3:3		388.23	3	y	0	C[cm]C[cm]T[bs3-light]ESLVNR_AAFTEC[cm]C[cm]QAADK[bs3-light]AAC[cm]LLPK	False	C[cm]C[cm]T[bs3-light]ESLVNR_AAFTEC[cm]C[cm]QAADK[bs3-light]AAC[cm]LLPK	3	1134.19	HSA _HSA	108.949	1	CCTESLVNRAAFTECCQAADKAACLLPK	198_502	160.394	B170315_11_Lumos_ML_IN_205_PMBS3_Tryp_Rep2_SECFr17	42419	12114
False	1	AAFTECcmCcmQAADKAACcmLLPK_CcmCcmTESLVNR12-3:3		588.346	5	y	0	C[cm]C[cm]T[bs3-light]ESLVNR_AAFTEC[cm]C[cm]QAADK[bs3-light]AAC[cm]LLPK	False	C[cm]C[cm]T[bs3-light]ESLVNR_AAFTEC[cm]C[cm]QAADK[bs3-light]AAC[cm]LLPK	3	1134.19	HSA _HSA	108.949	0.9425	CCTESLVNRAAFTECCQAADKAACLLPK	198_502	160.394	B170315_11_Lumos_ML_IN_205_PMBS3_Tryp_Rep2_SECFr17	42419	12114
False	1	AAFTECcmCcmQAADKAACcmLLPK_CcmCcmTESLVNR12-3:3		357.25	3	y	0	C[cm]C[cm]T[bs3-light]ESLVNR_AAFTEC[cm]C[cm]QAADK[bs3-light]AAC[cm]LLPK	False	C[cm]C[cm]T[bs3-light]ESLVNR_AAFTEC[cm]C[cm]QAADK[bs3-light]AAC[cm]LLPK	3	1134.19	HSA _HSA	108.949	0.91896	CCTESLVNRAAFTECCQAADKAACLLPK	198_502	160.394	B170315_11_Lumos_ML_IN_205_PMBS3_Tryp_Rep2_SECFr17	42419	12114
False	1	AAFTECcmCcmQAADKAACcmLLPK_CcmCcmTESLVNR12-3:3		701.401	6	y	0	C[cm]C[cm]T[bs3-light]ESLVNR_AAFTEC[cm]C[cm]QAADK[bs3-light]AAC[cm]LLPK	False	C[cm]C[cm]T[bs3-light]ESLVNR_AAFTEC[cm]C[cm]QAADK[bs3-light]AAC[cm]LLPK	3	1134.19	HSA _HSA	108.949	0.633796	CCTESLVNRAAFTECCQAADKAACLLPK	198_502	160.394	B170315_11_Lumos_ML_IN_205_PMBS3_Tryp_Rep2_SECFr17	42419	12114
False	1	AAFTECcmCcmQAADKAACcmLLPK_CcmCcmTESLVNR12-3:3		772.439	7	y	0	C[cm]C[cm]T[bs3-light]ESLVNR_AAFTEC[cm]C[cm]QAADK[bs3-light]AAC[cm]LLPK	False	C[cm]C[cm]T[bs3-light]ESLVNR_AAFTEC[cm]C[cm]QAADK[bs3-light]AAC[cm]LLPK	3	1134.19	HSA _HSA	108.949	0.541702	CCTESLVNRAAFTECCQAADKAACLLPK	198_502	160.394	B170315_11_Lumos_ML_IN_205_PMBS3_Tryp_Rep2_SECFr17	42419	12114
False	1	AAFTECcmCcmQAADKAACcmLLPK_CcmCcmTESLVNR12-3:3		630.364	5	y	0	C[cm]C[cm]T[bs3-light]ESLVNR_AAFTEC[cm]C[cm]QAADK[bs3-light]AAC[cm]LLPK	False	C[cm]C[cm]T[bs3-light]ESLVNR_AAFTEC[cm]C[cm]QAADK[bs3-light]AAC[cm]LLPK	3	1134.19	HSA _HSA	108.949	0.534653	CCTESLVNRAAFTECCQAADKAACLLPK	198_502	160.394	B170315_11_Lumos_ML_IN_205_PMBS3_Tryp_Rep2_SECFr17	42419	12114
False	1	AAFTECcmCcmQAADKAACcmLLPK_CcmCcmTESLVNR12-3:3		717.389	6	y	0	C[cm]C[cm]T[bs3-light]ESLVNR_AAFTEC[cm]C[cm]QAADK[bs3-light]AAC[cm]LLPK	False	C[cm]C[cm]T[bs3-light]ESLVNR_AAFTEC[cm]C[cm]QAADK[bs3-light]AAC[cm]LLPK	3	1134.19	HSA _HSA	108.949	0.451591	CCTESLVNRAAFTECCQAADKAACLLPK	198_502	160.394	B170315_11_Lumos_ML_IN_205_PMBS3_Tryp_Rep2_SECFr17	42419	12114
False	1	AAFTECcmCcmQAADKAACcmLLPK_CcmCcmTESLVNR12-3:3		391.198	4	b	0	C[cm]C[cm]T[bs3-light]ESLVNR_AAFTEC[cm]C[cm]QAADK[bs3-light]AAC[cm]LLPK	False	C[cm]C[cm]T[bs3-light]ESLVNR_AAFTEC[cm]C[cm]QAADK[bs3-light]AAC[cm]LLPK	3	1134.19	HSA _HSA	108.949	0.284699	CCTESLVNRAAFTECCQAADKAACLLPK	198_502	160.394	B170315_11_Lumos_ML_IN_205_PMBS3_Tryp_Rep2_SECFr17	42419	12114
False	1	AAFTECcmCcmQAADKAACcmLLPK_CcmCcmTESLVNR12-3:3		501.314	4	y	0	C[cm]C[cm]T[bs3-light]ESLVNR_AAFTEC[cm]C[cm]QAADK[bs3-light]AAC[cm]LLPK	False	C[cm]C[cm]T[bs3-light]ESLVNR_AAFTEC[cm]C[cm]QAADK[bs3-light]AAC[cm]LLPK	3	1134.19	HSA _HSA	108.949	0.241232	CCTESLVNRAAFTECCQAADKAACLLPK	198_502	160.394	B170315_11_Lumos_ML_IN_205_PMBS3_Tryp_Rep2_SECFr17	42419	12114
False	1	AAFTECcmCcmQAADK_RHPYFYAPELLFFAKRYK4-15:6		935.452	7	b	0	RHPYFYAPELLFFAK[bs3-light]RYK_AAFT[bs3-light]EC[cm]C[cm]QAADK	False	RHPYFYAPELLFFAK[bs3-light]RYK_AAFT[bs3-light]EC[cm]C[cm]QAADK	6	643.32	HSA _HSA	111.441	1	RHPYFYAPELLFFAKRYKAAFTECCQAADK	183_190	166.939	B170315_11_Lumos_ML_IN_205_PMBS3_Tryp_Rep2_SECFr17	43859	12114
False	2	AAFTECcmCcmQAADK_RHPYFYAPELLFFAKRYK4-15:6		468.23	7	b	0	RHPYFYAPELLFFAK[bs3-light]RYK_AAFT[bs3-light]EC[cm]C[cm]QAADK	False	RHPYFYAPELLFFAK[bs3-light]RYK_AAFT[bs3-light]EC[cm]C[cm]QAADK	6	643.32	HSA _HSA	111.441	0.672637	RHPYFYAPELLFFAKRYKAAFTECCQAADK	183_190	166.939	B170315_11_Lumos_ML_IN_205_PMBS3_Tryp_Rep2_SECFr17	43859	12114
False	1	AAFTECcmCcmQAADK_RHPYFYAPELLFFAKRYK4-15:6		701.352	5	b	0	RHPYFYAPELLFFAK[bs3-light]RYK_AAFT[bs3-light]EC[cm]C[cm]QAADK	False	RHPYFYAPELLFFAK[bs3-light]RYK_AAFT[bs3-light]EC[cm]C[cm]QAADK	6	643.32	HSA _HSA	111.441	0.642532	RHPYFYAPELLFFAKRYKAAFTECCQAADK	183_190	166.939	B170315_11_Lumos_ML_IN_205_PMBS3_Tryp_Rep2_SECFr17	43859	12114
False	1	AAFTECcmCcmQAADK_RHPYFYAPELLFFAKRYK4-15:6		692.303	6	y	0	RHPYFYAPELLFFAK[bs3-light]RYK_AAFT[bs3-light]EC[cm]C[cm]QAADK	False	RHPYFYAPELLFFAK[bs3-light]RYK_AAFT[bs3-light]EC[cm]C[cm]QAADK	6	643.32	HSA _HSA	111.441	0.566262	RHPYFYAPELLFFAKRYKAAFTECCQAADK	183_190	166.939	B170315_11_Lumos_ML_IN_205_PMBS3_Tryp_Rep2_SECFr17	43859	12114
False	2	AAFTECcmCcmQAADK_RHPYFYAPELLFFAKRYK4-15:6		432.711	6	b	0	RHPYFYAPELLFFAK[bs3-light]RYK_AAFT[bs3-light]EC[cm]C[cm]QAADK	False	RHPYFYAPELLFFAK[bs3-light]RYK_AAFT[bs3-light]EC[cm]C[cm]QAADK	6	643.32	HSA _HSA	111.441	0.496797	RHPYFYAPELLFFAKRYKAAFTECCQAADK	183_190	166.939	B170315_11_Lumos_ML_IN_205_PMBS3_Tryp_Rep2_SECFr17	43859	12114
False	1	AAFTECcmCcmQAADK_RHPYFYAPELLFFAKRYK4-15:6		852.334	7	y	0	RHPYFYAPELLFFAK[bs3-light]RYK_AAFT[bs3-light]EC[cm]C[cm]QAADK	False	RHPYFYAPELLFFAK[bs3-light]RYK_AAFT[bs3-light]EC[cm]C[cm]QAADK	6	643.32	HSA _HSA	111.441	0.478537	RHPYFYAPELLFFAKRYKAAFTECCQAADK	183_190	166.939	B170315_11_Lumos_ML_IN_205_PMBS3_Tryp_Rep2_SECFr17	43859	12114
False	1	AAFTECcmCcmQAADK_RHPYFYAPELLFFAKRYK4-15:6		404.214	4	y	0	RHPYFYAPELLFFAK[bs3-light]RYK_AAFT[bs3-light]EC[cm]C[cm]QAADK	False	RHPYFYAPELLFFAK[bs3-light]RYK_AAFT[bs3-light]EC[cm]C[cm]QAADK	6	643.32	HSA _HSA	111.441	0.463352	RHPYFYAPELLFFAKRYKAAFTECCQAADK	183_190	166.939	B170315_11_Lumos_ML_IN_205_PMBS3_Tryp_Rep2_SECFr17	43859	12114
False	1	AAFTECcmCcmQAADK_RHPYFYAPELLFFAKRYK4-15:6		864.415	6	b	0	RHPYFYAPELLFFAK[bs3-light]RYK_AAFT[bs3-light]EC[cm]C[cm]QAADK	False	RHPYFYAPELLFFAK[bs3-light]RYK_AAFT[bs3-light]EC[cm]C[cm]QAADK	6	643.32	HSA _HSA	111.441	0.419188	RHPYFYAPELLFFAKRYKAAFTECCQAADK	183_190	166.939	B170315_11_Lumos_ML_IN_205_PMBS3_Tryp_Rep2_SECFr17	43859	12114
False	2	AAFTECcmCcmQAADK_RHPYFYAPELLFFAKRYK4-15:6		581.277	9	b	0	RHPYFYAPELLFFAK[bs3-light]RYK_AAFT[bs3-light]EC[cm]C[cm]QAADK	False	RHPYFYAPELLFFAK[bs3-light]RYK_AAFT[bs3-light]EC[cm]C[cm]QAADK	6	643.32	HSA _HSA	111.441	0.255048	RHPYFYAPELLFFAKRYKAAFTECCQAADK	183_190	166.939	B170315_11_Lumos_ML_IN_205_PMBS3_Tryp_Rep2_SECFr17	43859	12114
False	2	AAFTECcmCcmQAADK_RHPYFYAPELLFFAKRYK4-15:6		351.18	5	b	0	RHPYFYAPELLFFAK[bs3-light]RYK_AAFT[bs3-light]EC[cm]C[cm]QAADK	False	RHPYFYAPELLFFAK[bs3-light]RYK_AAFT[bs3-light]EC[cm]C[cm]QAADK	6	643.32	HSA _HSA	111.441	0.211937	RHPYFYAPELLFFAKRYKAAFTECCQAADK	183_190	166.939	B170315_11_Lumos_ML_IN_205_PMBS3_Tryp_Rep2_SECFr17	43859	12114
False	1	AAFTECcmCcmQAADK_TCcmVADESAENCcmDKSbs3nh2LHTbs3nh2LFGDK4-13:3		466.23	4	y	0	AAFT[bs3-light]EC[cm]C[cm]QAADK_TC[cm]VADESAENC[cm]DK[bs3-light]S[bs3nh2]LHT[bs3nh2]LFGDK	False	AAFT[bs3-light]EC[cm]C[cm]QAADK_TC[cm]VADESAENC[cm]DK[bs3-light]S[bs3nh2]LHT[bs3nh2]LFGDK	3	1439.31	HSA _HSA	57.0051	1	AAFTECCQAADKTCVADESAENCDKSLHTLFGDK	88_190	23.951	7PMix_BS3_HSA_F1F2_DDA_iRT_001	14455	12114
False	1	AAFTECcmCcmQAADK_TCcmVADESAENCcmDKSbs3nh2LHTbs3nh2LFGDK4-13:3		361.154	3	b	0	AAFT[bs3-light]EC[cm]C[cm]QAADK_TC[cm]VADESAENC[cm]DK[bs3-light]S[bs3nh2]LHT[bs3nh2]LFGDK	False	AAFT[bs3-light]EC[cm]C[cm]QAADK_TC[cm]VADESAENC[cm]DK[bs3-light]S[bs3nh2]LHT[bs3nh2]LFGDK	3	1439.31	HSA _HSA	57.0051	0.596426	AAFTECCQAADKTCVADESAENCDKSLHTLFGDK	88_190	23.951	7PMix_BS3_HSA_F1F2_DDA_iRT_001	14455	12114
False	1	AAFTECcmCcmQAADK_TCcmVADESAENCcmDKSbs3nh2LHTbs3nh2LFGDK4-13:3		579.314	5	y	0	AAFT[bs3-light]EC[cm]C[cm]QAADK_TC[cm]VADESAENC[cm]DK[bs3-light]S[bs3nh2]LHT[bs3nh2]LFGDK	False	AAFT[bs3-light]EC[cm]C[cm]QAADK_TC[cm]VADESAENC[cm]DK[bs3-light]S[bs3nh2]LHT[bs3nh2]LFGDK	3	1439.31	HSA _HSA	57.0051	0.575571	AAFTECCQAADKTCVADESAENCDKSLHTLFGDK	88_190	23.951	7PMix_BS3_HSA_F1F2_DDA_iRT_001	14455	12114
False	1	AAFTECcmCcmQAADK_TCcmVADESAENCcmDKSbs3nh2LHTbs3nh2LFGDK4-13:3		319.161	3	y	0	AAFT[bs3-light]EC[cm]C[cm]QAADK_TC[cm]VADESAENC[cm]DK[bs3-light]S[bs3nh2]LHT[bs3nh2]LFGDK	False	AAFT[bs3-light]EC[cm]C[cm]QAADK_TC[cm]VADESAENC[cm]DK[bs3-light]S[bs3nh2]LHT[bs3nh2]LFGDK	3	1439.31	HSA _HSA	57.0051	0.446712	AAFTECCQAADKTCVADESAENCDKSLHTLFGDK	88_190	23.951	7PMix_BS3_HSA_F1F2_DDA_iRT_001	14455	12114
False	1	AAFTECcmCcmQAADK_TCcmVADESAENCcmDKSbs3nh2LHTbs3nh2LFGDK4-13:3		852.334	7	y	0	AAFT[bs3-light]EC[cm]C[cm]QAADK_TC[cm]VADESAENC[cm]DK[bs3-light]S[bs3nh2]LHT[bs3nh2]LFGDK	False	AAFT[bs3-light]EC[cm]C[cm]QAADK_TC[cm]VADESAENC[cm]DK[bs3-light]S[bs3nh2]LHT[bs3nh2]LFGDK	3	1439.31	HSA _HSA	57.0051	0.4436	AAFTECCQAADKTCVADESAENCDKSLHTLFGDK	88_190	23.951	7PMix_BS3_HSA_F1F2_DDA_iRT_001	14455	12114
False	1	AAFTECcmCcmQAADK_TCcmVADESAENCcmDKSbs3nh2LHTbs3nh2LFGDK4-13:3		547.218	5	b	0	AAFT[bs3-light]EC[cm]C[cm]QAADK_TC[cm]VADESAENC[cm]DK[bs3-light]S[bs3nh2]LHT[bs3nh2]LFGDK	False	AAFT[bs3-light]EC[cm]C[cm]QAADK_TC[cm]VADESAENC[cm]DK[bs3-light]S[bs3nh2]LHT[bs3nh2]LFGDK	3	1439.31	HSA _HSA	57.0051	0.324108	AAFTECCQAADKTCVADESAENCDKSLHTLFGDK	88_190	23.951	7PMix_BS3_HSA_F1F2_DDA_iRT_001	14455	12114
False	1	AAFTECcmCcmQAADK_TCcmVADESAENCcmDKSbs3nh2LHTbs3nh2LFGDK4-13:3		432.191	4	b	0	AAFT[bs3-light]EC[cm]C[cm]QAADK_TC[cm]VADESAENC[cm]DK[bs3-light]S[bs3nh2]LHT[bs3nh2]LFGDK	False	AAFT[bs3-light]EC[cm]C[cm]QAADK_TC[cm]VADESAENC[cm]DK[bs3-light]S[bs3nh2]LHT[bs3nh2]LFGDK	3	1439.31	HSA _HSA	57.0051	0.305193	AAFTECCQAADKTCVADESAENCDKSLHTLFGDK	88_190	23.951	7PMix_BS3_HSA_F1F2_DDA_iRT_001	14455	12114
False	1	AAFTECcmCcmQAADK_TCcmVADESAENCcmDKSbs3nh2LHTbs3nh2LFGDK4-13:3		981.376	8	y	0	AAFT[bs3-light]EC[cm]C[cm]QAADK_TC[cm]VADESAENC[cm]DK[bs3-light]S[bs3nh2]LHT[bs3nh2]LFGDK	False	AAFT[bs3-light]EC[cm]C[cm]QAADK_TC[cm]VADESAENC[cm]DK[bs3-light]S[bs3nh2]LHT[bs3nh2]LFGDK	3	1439.31	HSA _HSA	57.0051	0.23162	AAFTECCQAADKTCVADESAENCDKSLHTLFGDK	88_190	23.951	7PMix_BS3_HSA_F1F2_DDA_iRT_001	14455	12114
False	1	AAFTECcmCcmQAADK_TCcmVADESAENCcmDKSbs3nh2LHTbs3nh2LFGDK4-13:3		692.303	6	y	0	AAFT[bs3-light]EC[cm]C[cm]QAADK_TC[cm]VADESAENC[cm]DK[bs3-light]S[bs3nh2]LHT[bs3nh2]LFGDK	False	AAFT[bs3-light]EC[cm]C[cm]QAADK_TC[cm]VADESAENC[cm]DK[bs3-light]S[bs3nh2]LHT[bs3nh2]LFGDK	3	1439.31	HSA _HSA	57.0051	0.193639	AAFTECCQAADKTCVADESAENCDKSLHTLFGDK	88_190	23.951	7PMix_BS3_HSA_F1F2_DDA_iRT_001	14455	12114
False	1	AAFTECcmCcmQAADK_TCcmVADESAENCcmDKSbs3nh2LHTbs3nh2LFGDK4-13:3		676.261	6	b	0	AAFT[bs3-light]EC[cm]C[cm]QAADK_TC[cm]VADESAENC[cm]DK[bs3-light]S[bs3nh2]LHT[bs3nh2]LFGDK	False	AAFT[bs3-light]EC[cm]C[cm]QAADK_TC[cm]VADESAENC[cm]DK[bs3-light]S[bs3nh2]LHT[bs3nh2]LFGDK	3	1439.31	HSA _HSA	57.0051	0.168905	AAFTECCQAADKTCVADESAENCDKSLHTLFGDK	88_190	23.951	7PMix_BS3_HSA_F1F2_DDA_iRT_001	14455	12114
False	1	AAFTECcmCcmQAADK_TCcmVADESAENCcmDKSbs3nh2LHTbs3ohLFGDK4-13:3		466.23	4	y	0	AAFT[bs3-light]EC[cm]C[cm]QAADK_TC[cm]VADESAENC[cm]DK[bs3-light]S[bs3nh2]LHT[bs3oh]LFGDK	False	AAFT[bs3-light]EC[cm]C[cm]QAADK_TC[cm]VADESAENC[cm]DK[bs3-light]S[bs3nh2]LHT[bs3oh]LFGDK	3	1439.64	HSA _HSA	56.9978	1	AAFTECCQAADKTCVADESAENCDKSLHTLFGDK	88_190	23.9317	7PMix_BS3_HSA_F1F2_DDA_iRT_001	14452	12114
False	1	AAFTECcmCcmQAADK_TCcmVADESAENCcmDKSbs3nh2LHTbs3ohLFGDK4-13:3		361.154	3	b	0	AAFT[bs3-light]EC[cm]C[cm]QAADK_TC[cm]VADESAENC[cm]DK[bs3-light]S[bs3nh2]LHT[bs3oh]LFGDK	False	AAFT[bs3-light]EC[cm]C[cm]QAADK_TC[cm]VADESAENC[cm]DK[bs3-light]S[bs3nh2]LHT[bs3oh]LFGDK	3	1439.64	HSA _HSA	56.9978	0.698606	AAFTECCQAADKTCVADESAENCDKSLHTLFGDK	88_190	23.9317	7PMix_BS3_HSA_F1F2_DDA_iRT_001	14452	12114
False	1	AAFTECcmCcmQAADK_TCcmVADESAENCcmDKSbs3nh2LHTbs3ohLFGDK4-13:3		579.314	5	y	0	AAFT[bs3-light]EC[cm]C[cm]QAADK_TC[cm]VADESAENC[cm]DK[bs3-light]S[bs3nh2]LHT[bs3oh]LFGDK	False	AAFT[bs3-light]EC[cm]C[cm]QAADK_TC[cm]VADESAENC[cm]DK[bs3-light]S[bs3nh2]LHT[bs3oh]LFGDK	3	1439.64	HSA _HSA	56.9978	0.64942	AAFTECCQAADKTCVADESAENCDKSLHTLFGDK	88_190	23.9317	7PMix_BS3_HSA_F1F2_DDA_iRT_001	14452	12114
False	1	AAFTECcmCcmQAADK_TCcmVADESAENCcmDKSbs3nh2LHTbs3ohLFGDK4-13:3		319.161	3	y	0	AAFT[bs3-light]EC[cm]C[cm]QAADK_TC[cm]VADESAENC[cm]DK[bs3-light]S[bs3nh2]LHT[bs3oh]LFGDK	False	AAFT[bs3-light]EC[cm]C[cm]QAADK_TC[cm]VADESAENC[cm]DK[bs3-light]S[bs3nh2]LHT[bs3oh]LFGDK	3	1439.64	HSA _HSA	56.9978	0.388515	AAFTECCQAADKTCVADESAENCDKSLHTLFGDK	88_190	23.9317	7PMix_BS3_HSA_F1F2_DDA_iRT_001	14452	12114
False	1	AAFTECcmCcmQAADK_TCcmVADESAENCcmDKSbs3nh2LHTbs3ohLFGDK4-13:3		852.334	7	y	0	AAFT[bs3-light]EC[cm]C[cm]QAADK_TC[cm]VADESAENC[cm]DK[bs3-light]S[bs3nh2]LHT[bs3oh]LFGDK	False	AAFT[bs3-light]EC[cm]C[cm]QAADK_TC[cm]VADESAENC[cm]DK[bs3-light]S[bs3nh2]LHT[bs3oh]LFGDK	3	1439.64	HSA _HSA	56.9978	0.338585	AAFTECCQAADKTCVADESAENCDKSLHTLFGDK	88_190	23.9317	7PMix_BS3_HSA_F1F2_DDA_iRT_001	14452	12114
False	1	AAFTECcmCcmQAADK_TCcmVADESAENCcmDKSbs3nh2LHTbs3ohLFGDK4-13:3		547.218	5	b	0	AAFT[bs3-light]EC[cm]C[cm]QAADK_TC[cm]VADESAENC[cm]DK[bs3-light]S[bs3nh2]LHT[bs3oh]LFGDK	False	AAFT[bs3-light]EC[cm]C[cm]QAADK_TC[cm]VADESAENC[cm]DK[bs3-light]S[bs3nh2]LHT[bs3oh]LFGDK	3	1439.64	HSA _HSA	56.9978	0.257562	AAFTECCQAADKTCVADESAENCDKSLHTLFGDK	88_190	23.9317	7PMix_BS3_HSA_F1F2_DDA_iRT_001	14452	12114
False	1	AAFTECcmCcmQAADK_TCcmVADESAENCcmDKSbs3nh2LHTbs3ohLFGDK4-13:3		981.376	8	y	0	AAFT[bs3-light]EC[cm]C[cm]QAADK_TC[cm]VADESAENC[cm]DK[bs3-light]S[bs3nh2]LHT[bs3oh]LFGDK	False	AAFT[bs3-light]EC[cm]C[cm]QAADK_TC[cm]VADESAENC[cm]DK[bs3-light]S[bs3nh2]LHT[bs3oh]LFGDK	3	1439.64	HSA _HSA	56.9978	0.231369	AAFTECCQAADKTCVADESAENCDKSLHTLFGDK	88_190	23.9317	7PMix_BS3_HSA_F1F2_DDA_iRT_001	14452	12114
False	1	AAFTECcmCcmQAADK_TCcmVADESAENCcmDKSbs3nh2LHTbs3ohLFGDK4-13:3		432.191	4	b	0	AAFT[bs3-light]EC[cm]C[cm]QAADK_TC[cm]VADESAENC[cm]DK[bs3-light]S[bs3nh2]LHT[bs3oh]LFGDK	False	AAFT[bs3-light]EC[cm]C[cm]QAADK_TC[cm]VADESAENC[cm]DK[bs3-light]S[bs3nh2]LHT[bs3oh]LFGDK	3	1439.64	HSA _HSA	56.9978	0.231228	AAFTECCQAADKTCVADESAENCDKSLHTLFGDK	88_190	23.9317	7PMix_BS3_HSA_F1F2_DDA_iRT_001	14452	12114
False	1	AAFTECcmCcmQAADK_TCcmVADESAENCcmDKSbs3nh2LHTbs3ohLFGDK4-13:3		963.372	9	b	0	AAFT[bs3-light]EC[cm]C[cm]QAADK_TC[cm]VADESAENC[cm]DK[bs3-light]S[bs3nh2]LHT[bs3oh]LFGDK	False	AAFT[bs3-light]EC[cm]C[cm]QAADK_TC[cm]VADESAENC[cm]DK[bs3-light]S[bs3nh2]LHT[bs3oh]LFGDK	3	1439.64	HSA _HSA	56.9978	0.21989	AAFTECCQAADKTCVADESAENCDKSLHTLFGDK	88_190	23.9317	7PMix_BS3_HSA_F1F2_DDA_iRT_001	14452	12114
False	1	AAFTECcmCcmQAADK_TCcmVADESAENCcmDKSbs3nh2LHTbs3ohLFGDK4-13:3		692.303	6	y	0	AAFT[bs3-light]EC[cm]C[cm]QAADK_TC[cm]VADESAENC[cm]DK[bs3-light]S[bs3nh2]LHT[bs3oh]LFGDK	False	AAFT[bs3-light]EC[cm]C[cm]QAADK_TC[cm]VADESAENC[cm]DK[bs3-light]S[bs3nh2]LHT[bs3oh]LFGDK	3	1439.64	HSA _HSA	56.9978	0.190823	AAFTECCQAADKTCVADESAENCDKSLHTLFGDK	88_190	23.9317	7PMix_BS3_HSA_F1F2_DDA_iRT_001	14452	12114
False	1	AAFTECcmCcmQAADKbs3nh2AACcmLLPK_AAFTECcmCcmQAADKbs3nh2AACcmLLPK4-4:4		1241.69	10	y	0	AAFT[bs3-light]EC[cm]C[cm]QAADK[bs3nh2]AAC[cm]LLPK_AAFT[bs3-light]EC[cm]C[cm]QAADK[bs3nh2]AAC[cm]LLPK	False	AAFT[bs3-light]EC[cm]C[cm]QAADK[bs3nh2]AAC[cm]LLPK_AAFT[bs3-light]EC[cm]C[cm]QAADK[bs3nh2]AAC[cm]LLPK	4	1175.06	HSA _HSA	92.4363	1	AAFTECCQAADKAACLLPKAAFTECCQAADKAACLLPK	190_190	117.02	7PMix_e.coli_DDA_iRT_library_001	31685	13022
False	1	AAFTECcmCcmQAADKbs3nh2AACcmLLPK_AAFTECcmCcmQAADKbs3nh2AACcmLLPK4-4:4		1241.69	10	y	0	AAFT[bs3-light]EC[cm]C[cm]QAADK[bs3nh2]AAC[cm]LLPK_AAFT[bs3-light]EC[cm]C[cm]QAADK[bs3nh2]AAC[cm]LLPK	False	AAFT[bs3-light]EC[cm]C[cm]QAADK[bs3nh2]AAC[cm]LLPK_AAFT[bs3-light]EC[cm]C[cm]QAADK[bs3nh2]AAC[cm]LLPK	4	1175.06	HSA _HSA	92.4363	1	AAFTECCQAADKAACLLPKAAFTECCQAADKAACLLPK	190_190	117.02	7PMix_e.coli_DDA_iRT_library_001	31685	13022
False	1	AAFTECcmCcmQAADKbs3nh2AACcmLLPK_AAFTECcmCcmQAADKbs3nh2AACcmLLPK4-4:4		1170.66	9	y	0	AAFT[bs3-light]EC[cm]C[cm]QAADK[bs3nh2]AAC[cm]LLPK_AAFT[bs3-light]EC[cm]C[cm]QAADK[bs3nh2]AAC[cm]LLPK	False	AAFT[bs3-light]EC[cm]C[cm]QAADK[bs3nh2]AAC[cm]LLPK_AAFT[bs3-light]EC[cm]C[cm]QAADK[bs3nh2]AAC[cm]LLPK	4	1175.06	HSA _HSA	92.4363	0.668991	AAFTECCQAADKAACLLPKAAFTECCQAADKAACLLPK	190_190	117.02	7PMix_e.coli_DDA_iRT_library_001	31685	13022
False	1	AAFTECcmCcmQAADKbs3nh2AACcmLLPK_AAFTECcmCcmQAADKbs3nh2AACcmLLPK4-4:4		1170.66	9	y	0	AAFT[bs3-light]EC[cm]C[cm]QAADK[bs3nh2]AAC[cm]LLPK_AAFT[bs3-light]EC[cm]C[cm]QAADK[bs3nh2]AAC[cm]LLPK	False	AAFT[bs3-light]EC[cm]C[cm]QAADK[bs3nh2]AAC[cm]LLPK_AAFT[bs3-light]EC[cm]C[cm]QAADK[bs3nh2]AAC[cm]LLPK	4	1175.06	HSA _HSA	92.4363	0.668991	AAFTECCQAADKAACLLPKAAFTECCQAADKAACLLPK	190_190	117.02	7PMix_e.coli_DDA_iRT_library_001	31685	13022
False	1	AAFTECcmCcmQAADKbs3nh2AACcmLLPK_AAFTECcmCcmQAADKbs3nh2AACcmLLPK4-4:4		1312.73	11	y	0	AAFT[bs3-light]EC[cm]C[cm]QAADK[bs3nh2]AAC[cm]LLPK_AAFT[bs3-light]EC[cm]C[cm]QAADK[bs3nh2]AAC[cm]LLPK	False	AAFT[bs3-light]EC[cm]C[cm]QAADK[bs3nh2]AAC[cm]LLPK_AAFT[bs3-light]EC[cm]C[cm]QAADK[bs3nh2]AAC[cm]LLPK	4	1175.06	HSA _HSA	92.4363	0.586442	AAFTECCQAADKAACLLPKAAFTECCQAADKAACLLPK	190_190	117.02	7PMix_e.coli_DDA_iRT_library_001	31685	13022
False	1	AAFTECcmCcmQAADKbs3nh2AACcmLLPK_AAFTECcmCcmQAADKbs3nh2AACcmLLPK4-4:4		1312.73	11	y	0	AAFT[bs3-light]EC[cm]C[cm]QAADK[bs3nh2]AAC[cm]LLPK_AAFT[bs3-light]EC[cm]C[cm]QAADK[bs3nh2]AAC[cm]LLPK	False	AAFT[bs3-light]EC[cm]C[cm]QAADK[bs3nh2]AAC[cm]LLPK_AAFT[bs3-light]EC[cm]C[cm]QAADK[bs3nh2]AAC[cm]LLPK	4	1175.06	HSA _HSA	92.4363	0.586442	AAFTECCQAADKAACLLPKAAFTECCQAADKAACLLPK	190_190	117.02	7PMix_e.coli_DDA_iRT_library_001	31685	13022
False	1	AAFTECcmCcmQAADKbs3nh2AACcmLLPK_AAFTECcmCcmQAADKbs3nh2AACcmLLPK4-4:4		630.364	5	y	0	AAFT[bs3-light]EC[cm]C[cm]QAADK[bs3nh2]AAC[cm]LLPK_AAFT[bs3-light]EC[cm]C[cm]QAADK[bs3nh2]AAC[cm]LLPK	False	AAFT[bs3-light]EC[cm]C[cm]QAADK[bs3nh2]AAC[cm]LLPK_AAFT[bs3-light]EC[cm]C[cm]QAADK[bs3nh2]AAC[cm]LLPK	4	1175.06	HSA _HSA	92.4363	0.580751	AAFTECCQAADKAACLLPKAAFTECCQAADKAACLLPK	190_190	117.02	7PMix_e.coli_DDA_iRT_library_001	31685	13022
False	1	AAFTECcmCcmQAADKbs3nh2AACcmLLPK_AAFTECcmCcmQAADKbs3nh2AACcmLLPK4-4:4		630.364	5	y	0	AAFT[bs3-light]EC[cm]C[cm]QAADK[bs3nh2]AAC[cm]LLPK_AAFT[bs3-light]EC[cm]C[cm]QAADK[bs3nh2]AAC[cm]LLPK	False	AAFT[bs3-light]EC[cm]C[cm]QAADK[bs3nh2]AAC[cm]LLPK_AAFT[bs3-light]EC[cm]C[cm]QAADK[bs3nh2]AAC[cm]LLPK	4	1175.06	HSA _HSA	92.4363	0.580751	AAFTECCQAADKAACLLPKAAFTECCQAADKAACLLPK	190_190	117.02	7PMix_e.coli_DDA_iRT_library_001	31685	13022
False	1	AAFTECcmCcmQAADKbs3nh2AACcmLLPK_AAFTECcmCcmQAADKbs3nh2AACcmLLPK4-4:4		357.25	3	y	0	AAFT[bs3-light]EC[cm]C[cm]QAADK[bs3nh2]AAC[cm]LLPK_AAFT[bs3-light]EC[cm]C[cm]QAADK[bs3nh2]AAC[cm]LLPK	False	AAFT[bs3-light]EC[cm]C[cm]QAADK[bs3nh2]AAC[cm]LLPK_AAFT[bs3-light]EC[cm]C[cm]QAADK[bs3nh2]AAC[cm]LLPK	4	1175.06	HSA _HSA	92.4363	0.538221	AAFTECCQAADKAACLLPKAAFTECCQAADKAACLLPK	190_190	117.02	7PMix_e.coli_DDA_iRT_library_001	31685	13022
False	1	AAFTECcmCcmQAADKbs3nh2AACcmLLPK_AAFTECcmCcmQAADKbs3nh2AACcmLLPK4-4:4		357.25	3	y	0	AAFT[bs3-light]EC[cm]C[cm]QAADK[bs3nh2]AAC[cm]LLPK_AAFT[bs3-light]EC[cm]C[cm]QAADK[bs3nh2]AAC[cm]LLPK	False	AAFT[bs3-light]EC[cm]C[cm]QAADK[bs3nh2]AAC[cm]LLPK_AAFT[bs3-light]EC[cm]C[cm]QAADK[bs3nh2]AAC[cm]LLPK	4	1175.06	HSA _HSA	92.4363	0.538221	AAFTECCQAADKAACLLPKAAFTECCQAADKAACLLPK	190_190	117.02	7PMix_e.coli_DDA_iRT_library_001	31685	13022
False	1	AAFTECcmCcmQAADKbs3nh2AACcmLLPK_YTKKVPQVSTPTLVEVSR4-4:3		1241.69	10	y	0	YTKK[bs3-light]VPQVSTPTLVEVSR_AAFT[bs3-light]EC[cm]C[cm]QAADK[bs3nh2]AAC[cm]LLPK	False	YTKK[bs3-light]VPQVSTPTLVEVSR_AAFT[bs3-light]EC[cm]C[cm]QAADK[bs3nh2]AAC[cm]LLPK	3	1483.77	HSA _HSA	77.2757	1	YTKKVPQVSTPTLVEVSRAAFTECCQAADKAACLLPK	190_438	77.1964	7PMix_BS3_HSA_F1F2_DDA_iRT_001	24032	12114
False	1	AAFTECcmCcmQAADKbs3nh2AACcmLLPK_YTKKVPQVSTPTLVEVSR4-4:3		1088.59	10	y	0	YTKK[bs3-light]VPQVSTPTLVEVSR_AAFT[bs3-light]EC[cm]C[cm]QAADK[bs3nh2]AAC[cm]LLPK	False	YTKK[bs3-light]VPQVSTPTLVEVSR_AAFT[bs3-light]EC[cm]C[cm]QAADK[bs3nh2]AAC[cm]LLPK	3	1483.77	HSA _HSA	77.2757	0.942073	YTKKVPQVSTPTLVEVSRAAFTECCQAADKAACLLPK	190_438	77.1964	7PMix_BS3_HSA_F1F2_DDA_iRT_001	24032	12114
False	1	AAFTECcmCcmQAADKbs3nh2AACcmLLPK_YTKKVPQVSTPTLVEVSR4-4:3		1170.66	9	y	0	YTKK[bs3-light]VPQVSTPTLVEVSR_AAFT[bs3-light]EC[cm]C[cm]QAADK[bs3nh2]AAC[cm]LLPK	False	YTKK[bs3-light]VPQVSTPTLVEVSR_AAFT[bs3-light]EC[cm]C[cm]QAADK[bs3nh2]AAC[cm]LLPK	3	1483.77	HSA _HSA	77.2757	0.862724	YTKKVPQVSTPTLVEVSRAAFTECCQAADKAACLLPK	190_438	77.1964	7PMix_BS3_HSA_F1F2_DDA_iRT_001	24032	12114
False	1	AAFTECcmCcmQAADKbs3nh2AACcmLLPK_YTKKVPQVSTPTLVEVSR4-4:3		630.364	5	y	0	YTKK[bs3-light]VPQVSTPTLVEVSR_AAFT[bs3-light]EC[cm]C[cm]QAADK[bs3nh2]AAC[cm]LLPK	False	YTKK[bs3-light]VPQVSTPTLVEVSR_AAFT[bs3-light]EC[cm]C[cm]QAADK[bs3nh2]AAC[cm]LLPK	3	1483.77	HSA _HSA	77.2757	0.849705	YTKKVPQVSTPTLVEVSRAAFTECCQAADKAACLLPK	190_438	77.1964	7PMix_BS3_HSA_F1F2_DDA_iRT_001	24032	12114
False	1	AAFTECcmCcmQAADKbs3nh2AACcmLLPK_YTKKVPQVSTPTLVEVSR4-4:3		1055.63	8	y	0	YTKK[bs3-light]VPQVSTPTLVEVSR_AAFT[bs3-light]EC[cm]C[cm]QAADK[bs3nh2]AAC[cm]LLPK	False	YTKK[bs3-light]VPQVSTPTLVEVSR_AAFT[bs3-light]EC[cm]C[cm]QAADK[bs3nh2]AAC[cm]LLPK	3	1483.77	HSA _HSA	77.2757	0.832852	YTKKVPQVSTPTLVEVSRAAFTECCQAADKAACLLPK	190_438	77.1964	7PMix_BS3_HSA_F1F2_DDA_iRT_001	24032	12114
False	1	AAFTECcmCcmQAADKbs3nh2AACcmLLPK_YTKKVPQVSTPTLVEVSR4-4:3		1312.73	11	y	0	YTKK[bs3-light]VPQVSTPTLVEVSR_AAFT[bs3-light]EC[cm]C[cm]QAADK[bs3nh2]AAC[cm]LLPK	False	YTKK[bs3-light]VPQVSTPTLVEVSR_AAFT[bs3-light]EC[cm]C[cm]QAADK[bs3nh2]AAC[cm]LLPK	3	1483.77	HSA _HSA	77.2757	0.813899	YTKKVPQVSTPTLVEVSRAAFTECCQAADKAACLLPK	190_438	77.1964	7PMix_BS3_HSA_F1F2_DDA_iRT_001	24032	12114
False	1	AAFTECcmCcmQAADKbs3nh2AACcmLLPK_YTKKVPQVSTPTLVEVSR4-4:3		357.25	3	y	0	YTKK[bs3-light]VPQVSTPTLVEVSR_AAFT[bs3-light]EC[cm]C[cm]QAADK[bs3nh2]AAC[cm]LLPK	False	YTKK[bs3-light]VPQVSTPTLVEVSR_AAFT[bs3-light]EC[cm]C[cm]QAADK[bs3nh2]AAC[cm]LLPK	3	1483.77	HSA _HSA	77.2757	0.811721	YTKKVPQVSTPTLVEVSRAAFTECCQAADKAACLLPK	190_438	77.1964	7PMix_BS3_HSA_F1F2_DDA_iRT_001	24032	12114
False	1	AAFTECcmCcmQAADKbs3nh2AACcmLLPK_YTKKVPQVSTPTLVEVSR4-4:3		701.401	6	y	0	YTKK[bs3-light]VPQVSTPTLVEVSR_AAFT[bs3-light]EC[cm]C[cm]QAADK[bs3nh2]AAC[cm]LLPK	False	YTKK[bs3-light]VPQVSTPTLVEVSR_AAFT[bs3-light]EC[cm]C[cm]QAADK[bs3nh2]AAC[cm]LLPK	3	1483.77	HSA _HSA	77.2757	0.775168	YTKKVPQVSTPTLVEVSRAAFTECCQAADKAACLLPK	190_438	77.1964	7PMix_BS3_HSA_F1F2_DDA_iRT_001	24032	12114
False	1	AAFTECcmCcmQAADKbs3nh2AACcmLLPK_YTKKVPQVSTPTLVEVSR4-4:3		772.439	7	y	0	YTKK[bs3-light]VPQVSTPTLVEVSR_AAFT[bs3-light]EC[cm]C[cm]QAADK[bs3nh2]AAC[cm]LLPK	False	YTKK[bs3-light]VPQVSTPTLVEVSR_AAFT[bs3-light]EC[cm]C[cm]QAADK[bs3nh2]AAC[cm]LLPK	3	1483.77	HSA _HSA	77.2757	0.756545	YTKKVPQVSTPTLVEVSRAAFTECCQAADKAACLLPK	190_438	77.1964	7PMix_BS3_HSA_F1F2_DDA_iRT_001	24032	12114
False	1	AAFTECcmCcmQAADKbs3nh2AACcmLLPK_YTKKVPQVSTPTLVEVSR4-4:3		900.515	8	y	0	YTKK[bs3-light]VPQVSTPTLVEVSR_AAFT[bs3-light]EC[cm]C[cm]QAADK[bs3nh2]AAC[cm]LLPK	False	YTKK[bs3-light]VPQVSTPTLVEVSR_AAFT[bs3-light]EC[cm]C[cm]QAADK[bs3nh2]AAC[cm]LLPK	3	1483.77	HSA _HSA	77.2757	0.717606	YTKKVPQVSTPTLVEVSRAAFTECCQAADKAACLLPK	190_438	77.1964	7PMix_BS3_HSA_F1F2_DDA_iRT_001	24032	12114
True	2	AAQKPDVLTTGGGNPVGDKLNSLTVGPR_HWKEQR4-3:5		710.378	4	b	0	HWK[bs3-light]EQR_AAQK[bs3-light]PDVLTTGGGNPVGDKLNSLTVGPR	False	HWK[bs3-light]EQR_AAQK[bs3-light]PDVLTTGGGNPVGDKLNSLTVGPR	5	757.405	Catalase _Catalase	89.6604	0.939843	HWKEQRAAQKPDVLTTGGGNPVGDKLNSLTVGPR	16_23	109.728	B170315_03_Lumos_ML_IN_205_PMBS3_Tryp_Rep1_SECFr16	27291	12114
True	2	AAQKPDVLTTGGGNPVGDKLNSLTVGPR_HWKEQR4-3:5		865.952	7	b	0	HWK[bs3-light]EQR_AAQK[bs3-light]PDVLTTGGGNPVGDKLNSLTVGPR	False	HWK[bs3-light]EQR_AAQK[bs3-light]PDVLTTGGGNPVGDKLNSLTVGPR	5	757.405	Catalase _Catalase	89.6604	0.237696	HWKEQRAAQKPDVLTTGGGNPVGDKLNSLTVGPR	16_23	109.728	B170315_03_Lumos_ML_IN_205_PMBS3_Tryp_Rep1_SECFr16	27291	12114
True	3	AAQKPDVLTTGGGNPVGDKLNSLTVGPR_HWKEQR4-3:5		577.637	7	b	0	HWK[bs3-light]EQR_AAQK[bs3-light]PDVLTTGGGNPVGDKLNSLTVGPR	False	HWK[bs3-light]EQR_AAQK[bs3-light]PDVLTTGGGNPVGDKLNSLTVGPR	5	757.405	Catalase _Catalase	89.6604	0.204102	HWKEQRAAQKPDVLTTGGGNPVGDKLNSLTVGPR	16_23	109.728	B170315_03_Lumos_ML_IN_205_PMBS3_Tryp_Rep1_SECFr16	27291	12114
True	2	AAQKPDVLTTGGGNPVGDKLNSLTVGPR_HWKEQR4-3:5		922.494	8	b	0	HWK[bs3-light]EQR_AAQK[bs3-light]PDVLTTGGGNPVGDKLNSLTVGPR	False	HWK[bs3-light]EQR_AAQK[bs3-light]PDVLTTGGGNPVGDKLNSLTVGPR	5	757.405	Catalase _Catalase	89.6604	0.144608	HWKEQRAAQKPDVLTTGGGNPVGDKLNSLTVGPR	16_23	109.728	B170315_03_Lumos_ML_IN_205_PMBS3_Tryp_Rep1_SECFr16	27291	12114
True	3	AAQKPDVLTTGGGNPVGDKLNSLTVGPR_HWKEQR4-3:5		615.666	8	b	0	HWK[bs3-light]EQR_AAQK[bs3-light]PDVLTTGGGNPVGDKLNSLTVGPR	False	HWK[bs3-light]EQR_AAQK[bs3-light]PDVLTTGGGNPVGDKLNSLTVGPR	5	757.405	Catalase _Catalase	89.6604	0.0874161	HWKEQRAAQKPDVLTTGGGNPVGDKLNSLTVGPR	16_23	109.728	B170315_03_Lumos_ML_IN_205_PMBS3_Tryp_Rep1_SECFr16	27291	12114
True	2	AAQKPDVLTTGGGNPVGDKLNSLTVGPR_HWKEQR4-3:5		973.52	9	b	0	HWK[bs3-light]EQR_AAQK[bs3-light]PDVLTTGGGNPVGDKLNSLTVGPR	False	HWK[bs3-light]EQR_AAQK[bs3-light]PDVLTTGGGNPVGDKLNSLTVGPR	5	757.405	Catalase _Catalase	89.6604	0.0842615	HWKEQRAAQKPDVLTTGGGNPVGDKLNSLTVGPR	16_23	109.728	B170315_03_Lumos_ML_IN_205_PMBS3_Tryp_Rep1_SECFr16	27291	12114
False	2	AAQKPDVLTTGGGNPVGDKLNSLTVGPR_HWKEQR4-3:5		970.513	20	y	0	HWK[bs3-light]EQR_AAQK[bs3-light]PDVLTTGGGNPVGDKLNSLTVGPR	False	HWK[bs3-light]EQR_AAQK[bs3-light]PDVLTTGGGNPVGDKLNSLTVGPR	5	757.405	Catalase _Catalase	89.6604	1	HWKEQRAAQKPDVLTTGGGNPVGDKLNSLTVGPR	16_23	109.728	B170315_03_Lumos_ML_IN_205_PMBS3_Tryp_Rep1_SECFr16	27291	12114
False	2	AAQKPDVLTTGGGNPVGDKLNSLTVGPR_HWKEQR4-3:5		919.99	19	y	0	HWK[bs3-light]EQR_AAQK[bs3-light]PDVLTTGGGNPVGDKLNSLTVGPR	False	HWK[bs3-light]EQR_AAQK[bs3-light]PDVLTTGGGNPVGDKLNSLTVGPR	5	757.405	Catalase _Catalase	89.6604	0.854851	HWKEQRAAQKPDVLTTGGGNPVGDKLNSLTVGPR	16_23	109.728	B170315_03_Lumos_ML_IN_205_PMBS3_Tryp_Rep1_SECFr16	27291	12114
False	2	AAQKPDVLTTGGGNPVGDKLNSLTVGPR_HWKEQR4-3:5		869.466	18	y	0	HWK[bs3-light]EQR_AAQK[bs3-light]PDVLTTGGGNPVGDKLNSLTVGPR	False	HWK[bs3-light]EQR_AAQK[bs3-light]PDVLTTGGGNPVGDKLNSLTVGPR	5	757.405	Catalase _Catalase	89.6604	0.806009	HWKEQRAAQKPDVLTTGGGNPVGDKLNSLTVGPR	16_23	109.728	B170315_03_Lumos_ML_IN_205_PMBS3_Tryp_Rep1_SECFr16	27291	12114
False	2	AAQKPDVLTTGGGNPVGDKLNSLTVGPR_HWKEQR4-3:5		726.912	14	y	0	HWK[bs3-light]EQR_AAQK[bs3-light]PDVLTTGGGNPVGDKLNSLTVGPR	False	HWK[bs3-light]EQR_AAQK[bs3-light]PDVLTTGGGNPVGDKLNSLTVGPR	5	757.405	Catalase _Catalase	89.6604	0.728794	HWKEQRAAQKPDVLTTGGGNPVGDKLNSLTVGPR	16_23	109.728	B170315_03_Lumos_ML_IN_205_PMBS3_Tryp_Rep1_SECFr16	27291	12114
False	2	AAQKPDVLTTGGGNPVGDKLNSLTVGPR_HWKEQR4-3:5		1027.06	21	y	0	HWK[bs3-light]EQR_AAQK[bs3-light]PDVLTTGGGNPVGDKLNSLTVGPR	False	HWK[bs3-light]EQR_AAQK[bs3-light]PDVLTTGGGNPVGDKLNSLTVGPR	5	757.405	Catalase _Catalase	89.6604	0.461903	HWKEQRAAQKPDVLTTGGGNPVGDKLNSLTVGPR	16_23	109.728	B170315_03_Lumos_ML_IN_205_PMBS3_Tryp_Rep1_SECFr16	27291	12114
False	1	AAQKPDVLTTGGGNPVGDKLNSLTVGPR_HWKEQR4-3:5		329.193	3	y	0	HWK[bs3-light]EQR_AAQK[bs3-light]PDVLTTGGGNPVGDKLNSLTVGPR	False	HWK[bs3-light]EQR_AAQK[bs3-light]PDVLTTGGGNPVGDKLNSLTVGPR	5	757.405	Catalase _Catalase	89.6604	0.353498	HWKEQRAAQKPDVLTTGGGNPVGDKLNSLTVGPR	16_23	109.728	B170315_03_Lumos_ML_IN_205_PMBS3_Tryp_Rep1_SECFr16	27291	12114
False	1	AAQKPDVLTTGGGNPVGDKLNSLTVGPR_HWKEQR4-3:5		303.178	2	y	0	HWK[bs3-light]EQR_AAQK[bs3-light]PDVLTTGGGNPVGDKLNSLTVGPR	False	HWK[bs3-light]EQR_AAQK[bs3-light]PDVLTTGGGNPVGDKLNSLTVGPR	5	757.405	Catalase _Catalase	89.6604	0.342305	HWKEQRAAQKPDVLTTGGGNPVGDKLNSLTVGPR	16_23	109.728	B170315_03_Lumos_ML_IN_205_PMBS3_Tryp_Rep1_SECFr16	27291	12114
False	1	AAQKPDVLTTGGGNPVGDKLNSLTVGPR_HWKEQR4-3:5		1256.7	12	y	0	HWK[bs3-light]EQR_AAQK[bs3-light]PDVLTTGGGNPVGDKLNSLTVGPR	False	HWK[bs3-light]EQR_AAQK[bs3-light]PDVLTTGGGNPVGDKLNSLTVGPR	5	757.405	Catalase _Catalase	89.6604	0.341182	HWKEQRAAQKPDVLTTGGGNPVGDKLNSLTVGPR	16_23	109.728	B170315_03_Lumos_ML_IN_205_PMBS3_Tryp_Rep1_SECFr16	27291	12114
False	1	AAQKPDVLTTGGGNPVGDKLNSLTVGPR_HWKEQR4-3:5		956.552	9	y	0	HWK[bs3-light]EQR_AAQK[bs3-light]PDVLTTGGGNPVGDKLNSLTVGPR	False	HWK[bs3-light]EQR_AAQK[bs3-light]PDVLTTGGGNPVGDKLNSLTVGPR	5	757.405	Catalase _Catalase	89.6604	0.335156	HWKEQRAAQKPDVLTTGGGNPVGDKLNSLTVGPR	16_23	109.728	B170315_03_Lumos_ML_IN_205_PMBS3_Tryp_Rep1_SECFr16	27291	12114
False	2	AAQKPDVLTTGGGNPVGDKLNSLTVGPR_HWKEQR4-3:5		840.955	17	y	0	HWK[bs3-light]EQR_AAQK[bs3-light]PDVLTTGGGNPVGDKLNSLTVGPR	False	HWK[bs3-light]EQR_AAQK[bs3-light]PDVLTTGGGNPVGDKLNSLTVGPR	5	757.405	Catalase _Catalase	89.6604	0.329333	HWKEQRAAQKPDVLTTGGGNPVGDKLNSLTVGPR	16_23	109.728	B170315_03_Lumos_ML_IN_205_PMBS3_Tryp_Rep1_SECFr16	27291	12114
True	2	AAQKPDVLTTGGGNPVGDKLNSLTVGPR_HWKEQR4-3:6		710.378	4	b	0	HWK[bs3-light]EQR_AAQK[bs3-light]PDVLTTGGGNPVGDKLNSLTVGPR	False	HWK[bs3-light]EQR_AAQK[bs3-light]PDVLTTGGGNPVGDKLNSLTVGPR	6	631.339	Catalase _Catalase	89.7439	0.80739	HWKEQRAAQKPDVLTTGGGNPVGDKLNSLTVGPR	16_23	109.947	B170315_18_Lumos_ML_IN_205_PMBS3_Tryp_Rep3_SECFr17	31069	12114
True	3	AAQKPDVLTTGGGNPVGDKLNSLTVGPR_HWKEQR4-3:6		473.921	4	b	0	HWK[bs3-light]EQR_AAQK[bs3-light]PDVLTTGGGNPVGDKLNSLTVGPR	False	HWK[bs3-light]EQR_AAQK[bs3-light]PDVLTTGGGNPVGDKLNSLTVGPR	6	631.339	Catalase _Catalase	89.7439	0.167966	HWKEQRAAQKPDVLTTGGGNPVGDKLNSLTVGPR	16_23	109.947	B170315_18_Lumos_ML_IN_205_PMBS3_Tryp_Rep3_SECFr17	31069	12114
False	2	AAQKPDVLTTGGGNPVGDKLNSLTVGPR_HWKEQR4-3:6		628.851	12	y	0	HWK[bs3-light]EQR_AAQK[bs3-light]PDVLTTGGGNPVGDKLNSLTVGPR	False	HWK[bs3-light]EQR_AAQK[bs3-light]PDVLTTGGGNPVGDKLNSLTVGPR	6	631.339	Catalase _Catalase	89.7439	1	HWKEQRAAQKPDVLTTGGGNPVGDKLNSLTVGPR	16_23	109.947	B170315_18_Lumos_ML_IN_205_PMBS3_Tryp_Rep3_SECFr17	31069	12114
False	2	AAQKPDVLTTGGGNPVGDKLNSLTVGPR_HWKEQR4-3:6		726.912	14	y	0	HWK[bs3-light]EQR_AAQK[bs3-light]PDVLTTGGGNPVGDKLNSLTVGPR	False	HWK[bs3-light]EQR_AAQK[bs3-light]PDVLTTGGGNPVGDKLNSLTVGPR	6	631.339	Catalase _Catalase	89.7439	0.924878	HWKEQRAAQKPDVLTTGGGNPVGDKLNSLTVGPR	16_23	109.947	B170315_18_Lumos_ML_IN_205_PMBS3_Tryp_Rep3_SECFr17	31069	12114
False	1	AAQKPDVLTTGGGNPVGDKLNSLTVGPR_HWKEQR4-3:6		329.193	3	y	0	HWK[bs3-light]EQR_AAQK[bs3-light]PDVLTTGGGNPVGDKLNSLTVGPR	False	HWK[bs3-light]EQR_AAQK[bs3-light]PDVLTTGGGNPVGDKLNSLTVGPR	6	631.339	Catalase _Catalase	89.7439	0.728417	HWKEQRAAQKPDVLTTGGGNPVGDKLNSLTVGPR	16_23	109.947	B170315_18_Lumos_ML_IN_205_PMBS3_Tryp_Rep3_SECFr17	31069	12114
False	1	AAQKPDVLTTGGGNPVGDKLNSLTVGPR_HWKEQR4-3:6		529.309	5	y	0	HWK[bs3-light]EQR_AAQK[bs3-light]PDVLTTGGGNPVGDKLNSLTVGPR	False	HWK[bs3-light]EQR_AAQK[bs3-light]PDVLTTGGGNPVGDKLNSLTVGPR	6	631.339	Catalase _Catalase	89.7439	0.699209	HWKEQRAAQKPDVLTTGGGNPVGDKLNSLTVGPR	16_23	109.947	B170315_18_Lumos_ML_IN_205_PMBS3_Tryp_Rep3_SECFr17	31069	12114
False	1	AAQKPDVLTTGGGNPVGDKLNSLTVGPR_HWKEQR4-3:6		843.468	8	y	0	HWK[bs3-light]EQR_AAQK[bs3-light]PDVLTTGGGNPVGDKLNSLTVGPR	False	HWK[bs3-light]EQR_AAQK[bs3-light]PDVLTTGGGNPVGDKLNSLTVGPR	6	631.339	Catalase _Catalase	89.7439	0.640866	HWKEQRAAQKPDVLTTGGGNPVGDKLNSLTVGPR	16_23	109.947	B170315_18_Lumos_ML_IN_205_PMBS3_Tryp_Rep3_SECFr17	31069	12114
False	1	AAQKPDVLTTGGGNPVGDKLNSLTVGPR_HWKEQR4-3:6		956.552	9	y	0	HWK[bs3-light]EQR_AAQK[bs3-light]PDVLTTGGGNPVGDKLNSLTVGPR	False	HWK[bs3-light]EQR_AAQK[bs3-light]PDVLTTGGGNPVGDKLNSLTVGPR	6	631.339	Catalase _Catalase	89.7439	0.514687	HWKEQRAAQKPDVLTTGGGNPVGDKLNSLTVGPR	16_23	109.947	B170315_18_Lumos_ML_IN_205_PMBS3_Tryp_Rep3_SECFr17	31069	12114
False	1	AAQKPDVLTTGGGNPVGDKLNSLTVGPR_HWKEQR4-3:6		428.262	4	y	0	HWK[bs3-light]EQR_AAQK[bs3-light]PDVLTTGGGNPVGDKLNSLTVGPR	False	HWK[bs3-light]EQR_AAQK[bs3-light]PDVLTTGGGNPVGDKLNSLTVGPR	6	631.339	Catalase _Catalase	89.7439	0.290644	HWKEQRAAQKPDVLTTGGGNPVGDKLNSLTVGPR	16_23	109.947	B170315_18_Lumos_ML_IN_205_PMBS3_Tryp_Rep3_SECFr17	31069	12114
False	1	AAQKPDVLTTGGGNPVGDKLNSLTVGPR_HWKEQR4-3:6		324.146	2	b	0	HWK[bs3-light]EQR_AAQK[bs3-light]PDVLTTGGGNPVGDKLNSLTVGPR	False	HWK[bs3-light]EQR_AAQK[bs3-light]PDVLTTGGGNPVGDKLNSLTVGPR	6	631.339	Catalase _Catalase	89.7439	0.230858	HWKEQRAAQKPDVLTTGGGNPVGDKLNSLTVGPR	16_23	109.947	B170315_18_Lumos_ML_IN_205_PMBS3_Tryp_Rep3_SECFr17	31069	12114
False	3	AAQKPDVLTTGGGNPVGDKLNSLTVGPR_HWKEQR4-3:6		484.944	14	y	0	HWK[bs3-light]EQR_AAQK[bs3-light]PDVLTTGGGNPVGDKLNSLTVGPR	False	HWK[bs3-light]EQR_AAQK[bs3-light]PDVLTTGGGNPVGDKLNSLTVGPR	6	631.339	Catalase _Catalase	89.7439	0.221257	HWKEQRAAQKPDVLTTGGGNPVGDKLNSLTVGPR	16_23	109.947	B170315_18_Lumos_ML_IN_205_PMBS3_Tryp_Rep3_SECFr17	31069	12114
False	1	AAQKPDVLTTGGGNPVGDKLNSLTVGPR_HWKEQR4-3:6		303.178	2	y	0	HWK[bs3-light]EQR_AAQK[bs3-light]PDVLTTGGGNPVGDKLNSLTVGPR	False	HWK[bs3-light]EQR_AAQK[bs3-light]PDVLTTGGGNPVGDKLNSLTVGPR	6	631.339	Catalase _Catalase	89.7439	0.208316	HWKEQRAAQKPDVLTTGGGNPVGDKLNSLTVGPR	16_23	109.947	B170315_18_Lumos_ML_IN_205_PMBS3_Tryp_Rep3_SECFr17	31069	12114
True	2	AAQKPDVLTTGGGNPVGDK_AKVFEHIGK4-2:4		782.946	4	b	0	AAQK[bs3-light]PDVLTTGGGNPVGDK_AK[bs3-light]VFEHIGK	False	AAQK[bs3-light]PDVLTTGGGNPVGDK_AK[bs3-light]VFEHIGK	4	748.405	Catalase _Catalase	86.0425	0.477259	AAQKPDVLTTGGGNPVGDKAKVFEHIGK	23_98	100.225	7PMix_pooled_DDA_iRT_library_005	18023	12114
True	2	AAQKPDVLTTGGGNPVGDK_AKVFEHIGK4-2:4		995.062	8	b	0	AAQK[bs3-light]PDVLTTGGGNPVGDK_AK[bs3-light]VFEHIGK	False	AAQK[bs3-light]PDVLTTGGGNPVGDK_AK[bs3-light]VFEHIGK	4	748.405	Catalase _Catalase	86.0425	0.150917	AAQKPDVLTTGGGNPVGDKAKVFEHIGK	23_98	100.225	7PMix_pooled_DDA_iRT_library_005	18023	12114
True	3	AAQKPDVLTTGGGNPVGDK_AKVFEHIGK4-2:4		663.71	8	b	0	AAQK[bs3-light]PDVLTTGGGNPVGDK_AK[bs3-light]VFEHIGK	False	AAQK[bs3-light]PDVLTTGGGNPVGDK_AK[bs3-light]VFEHIGK	4	748.405	Catalase _Catalase	86.0425	0.0720271	AAQKPDVLTTGGGNPVGDKAKVFEHIGK	23_98	100.225	7PMix_pooled_DDA_iRT_library_005	18023	12114
True	3	AAQKPDVLTTGGGNPVGDK_AKVFEHIGK4-2:4		697.393	9	b	0	AAQK[bs3-light]PDVLTTGGGNPVGDK_AK[bs3-light]VFEHIGK	False	AAQK[bs3-light]PDVLTTGGGNPVGDK_AK[bs3-light]VFEHIGK	4	748.405	Catalase _Catalase	86.0425	0.0712598	AAQKPDVLTTGGGNPVGDKAKVFEHIGK	23_98	100.225	7PMix_pooled_DDA_iRT_library_005	18023	12114
True	2	AAQKPDVLTTGGGNPVGDK_AKVFEHIGK4-2:4		889.487	6	b	0	AAQK[bs3-light]PDVLTTGGGNPVGDK_AK[bs3-light]VFEHIGK	False	AAQK[bs3-light]PDVLTTGGGNPVGDK_AK[bs3-light]VFEHIGK	4	748.405	Catalase _Catalase	86.0425	0.0690253	AAQKPDVLTTGGGNPVGDKAKVFEHIGK	23_98	100.225	7PMix_pooled_DDA_iRT_library_005	18023	12114
True	2	AAQKPDVLTTGGGNPVGDK_AKVFEHIGK4-2:4		938.52	7	b	0	AAQK[bs3-light]PDVLTTGGGNPVGDK_AK[bs3-light]VFEHIGK	False	AAQK[bs3-light]PDVLTTGGGNPVGDK_AK[bs3-light]VFEHIGK	4	748.405	Catalase _Catalase	86.0425	0.0635566	AAQKPDVLTTGGGNPVGDKAKVFEHIGK	23_98	100.225	7PMix_pooled_DDA_iRT_library_005	18023	12114
True	2	AAQKPDVLTTGGGNPVGDK_AKVFEHIGK4-2:4		1046.09	9	b	0	AAQK[bs3-light]PDVLTTGGGNPVGDK_AK[bs3-light]VFEHIGK	False	AAQK[bs3-light]PDVLTTGGGNPVGDK_AK[bs3-light]VFEHIGK	4	748.405	Catalase _Catalase	86.0425	0.0563204	AAQKPDVLTTGGGNPVGDKAKVFEHIGK	23_98	100.225	7PMix_pooled_DDA_iRT_library_005	18023	12114
True	3	AAQKPDVLTTGGGNPVGDK_AKVFEHIGK4-2:4		626.016	7	b	0	AAQK[bs3-light]PDVLTTGGGNPVGDK_AK[bs3-light]VFEHIGK	False	AAQK[bs3-light]PDVLTTGGGNPVGDK_AK[bs3-light]VFEHIGK	4	748.405	Catalase _Catalase	86.0425	0.0520127	AAQKPDVLTTGGGNPVGDKAKVFEHIGK	23_98	100.225	7PMix_pooled_DDA_iRT_library_005	18023	12114
False	1	AAQKPDVLTTGGGNPVGDK_AKVFEHIGK4-2:4		800.39	9	y	0	AAQK[bs3-light]PDVLTTGGGNPVGDK_AK[bs3-light]VFEHIGK	False	AAQK[bs3-light]PDVLTTGGGNPVGDK_AK[bs3-light]VFEHIGK	4	748.405	Catalase _Catalase	86.0425	1	AAQKPDVLTTGGGNPVGDKAKVFEHIGK	23_98	100.225	7PMix_pooled_DDA_iRT_library_005	18023	12114
False	1	AAQKPDVLTTGGGNPVGDK_AKVFEHIGK4-2:4		901.437	10	y	0	AAQK[bs3-light]PDVLTTGGGNPVGDK_AK[bs3-light]VFEHIGK	False	AAQK[bs3-light]PDVLTTGGGNPVGDK_AK[bs3-light]VFEHIGK	4	748.405	Catalase _Catalase	86.0425	0.666758	AAQKPDVLTTGGGNPVGDKAKVFEHIGK	23_98	100.225	7PMix_pooled_DDA_iRT_library_005	18023	12114
False	1	AAQKPDVLTTGGGNPVGDK_AKVFEHIGK4-2:4		1002.49	11	y	0	AAQK[bs3-light]PDVLTTGGGNPVGDK_AK[bs3-light]VFEHIGK	False	AAQK[bs3-light]PDVLTTGGGNPVGDK_AK[bs3-light]VFEHIGK	4	748.405	Catalase _Catalase	86.0425	0.657585	AAQKPDVLTTGGGNPVGDKAKVFEHIGK	23_98	100.225	7PMix_pooled_DDA_iRT_library_005	18023	12114
False	1	AAQKPDVLTTGGGNPVGDK_AKVFEHIGK4-2:4		829.457	7	y	0	AAQK[bs3-light]PDVLTTGGGNPVGDK_AK[bs3-light]VFEHIGK	False	AAQK[bs3-light]PDVLTTGGGNPVGDK_AK[bs3-light]VFEHIGK	4	748.405	Catalase _Catalase	86.0425	0.398998	AAQKPDVLTTGGGNPVGDKAKVFEHIGK	23_98	100.225	7PMix_pooled_DDA_iRT_library_005	18023	12114
False	1	AAQKPDVLTTGGGNPVGDK_AKVFEHIGK4-2:4		515.282	5	y	0	AAQK[bs3-light]PDVLTTGGGNPVGDK_AK[bs3-light]VFEHIGK	False	AAQK[bs3-light]PDVLTTGGGNPVGDK_AK[bs3-light]VFEHIGK	4	748.405	Catalase _Catalase	86.0425	0.378464	AAQKPDVLTTGGGNPVGDKAKVFEHIGK	23_98	100.225	7PMix_pooled_DDA_iRT_library_005	18023	12114
False	1	AAQKPDVLTTGGGNPVGDK_AKVFEHIGK4-2:4		730.388	6	y	0	AAQK[bs3-light]PDVLTTGGGNPVGDK_AK[bs3-light]VFEHIGK	False	AAQK[bs3-light]PDVLTTGGGNPVGDK_AK[bs3-light]VFEHIGK	4	748.405	Catalase _Catalase	86.0425	0.327328	AAQKPDVLTTGGGNPVGDKAKVFEHIGK	23_98	100.225	7PMix_pooled_DDA_iRT_library_005	18023	12114
False	1	AAQKPDVLTTGGGNPVGDK_AKVFEHIGK4-2:4		743.368	8	y	0	AAQK[bs3-light]PDVLTTGGGNPVGDK_AK[bs3-light]VFEHIGK	False	AAQK[bs3-light]PDVLTTGGGNPVGDK_AK[bs3-light]VFEHIGK	4	748.405	Catalase _Catalase	86.0425	0.291517	AAQKPDVLTTGGGNPVGDKAKVFEHIGK	23_98	100.225	7PMix_pooled_DDA_iRT_library_005	18023	12114
False	1	AAQKPDVLTTGGGNPVGDK_AKVFEHIGK4-2:4		1115.57	12	y	0	AAQK[bs3-light]PDVLTTGGGNPVGDK_AK[bs3-light]VFEHIGK	False	AAQK[bs3-light]PDVLTTGGGNPVGDK_AK[bs3-light]VFEHIGK	4	748.405	Catalase _Catalase	86.0425	0.222565	AAQKPDVLTTGGGNPVGDKAKVFEHIGK	23_98	100.225	7PMix_pooled_DDA_iRT_library_005	18023	12114
False	1	AAQKPDVLTTGGGNPVGDK_AKVFEHIGK4-2:4		319.161	3	y	0	AAQK[bs3-light]PDVLTTGGGNPVGDK_AK[bs3-light]VFEHIGK	False	AAQK[bs3-light]PDVLTTGGGNPVGDK_AK[bs3-light]VFEHIGK	4	748.405	Catalase _Catalase	86.0425	0.181771	AAQKPDVLTTGGGNPVGDKAKVFEHIGK	23_98	100.225	7PMix_pooled_DDA_iRT_library_005	18023	12114
False	1	AAQKPDVLTTGGGNPVGDK_AKVFEHIGK4-2:4		317.218	3	y	0	AAQK[bs3-light]PDVLTTGGGNPVGDK_AK[bs3-light]VFEHIGK	False	AAQK[bs3-light]PDVLTTGGGNPVGDK_AK[bs3-light]VFEHIGK	4	748.405	Catalase _Catalase	86.0425	0.173689	AAQKPDVLTTGGGNPVGDKAKVFEHIGK	23_98	100.225	7PMix_pooled_DDA_iRT_library_005	18023	12114
True	3	AAQKPDVLTTGGGNPVGDK_AKVFEHIGK4-2:5		626.016	7	b	0	AAQK[bs3-light]PDVLTTGGGNPVGDK_AK[bs3-light]VFEHIGK	False	AAQK[bs3-light]PDVLTTGGGNPVGDK_AK[bs3-light]VFEHIGK	5	598.925	Catalase _Catalase	86.2136	0.308585	AAQKPDVLTTGGGNPVGDKAKVFEHIGK	23_98	100.674	7PMix_pooled_DDA_iRT_library_007	17999	12114
True	2	AAQKPDVLTTGGGNPVGDK_AKVFEHIGK4-2:5		782.946	4	b	0	AAQK[bs3-light]PDVLTTGGGNPVGDK_AK[bs3-light]VFEHIGK	False	AAQK[bs3-light]PDVLTTGGGNPVGDK_AK[bs3-light]VFEHIGK	5	598.925	Catalase _Catalase	86.2136	0.308174	AAQKPDVLTTGGGNPVGDKAKVFEHIGK	23_98	100.674	7PMix_pooled_DDA_iRT_library_007	17999	12114
True	3	AAQKPDVLTTGGGNPVGDK_AKVFEHIGK4-2:5		522.3	4	b	0	AAQK[bs3-light]PDVLTTGGGNPVGDK_AK[bs3-light]VFEHIGK	False	AAQK[bs3-light]PDVLTTGGGNPVGDK_AK[bs3-light]VFEHIGK	5	598.925	Catalase _Catalase	86.2136	0.125522	AAQKPDVLTTGGGNPVGDKAKVFEHIGK	23_98	100.674	7PMix_pooled_DDA_iRT_library_007	17999	12114
True	2	AAQKPDVLTTGGGNPVGDK_AKVFEHIGK4-2:5		939.022	7	b	0	AAQK[bs3-light]PDVLTTGGGNPVGDK_AK[bs3-light]VFEHIGK	False	AAQK[bs3-light]PDVLTTGGGNPVGDK_AK[bs3-light]VFEHIGK	5	598.925	Catalase _Catalase	86.2136	0.047162	AAQKPDVLTTGGGNPVGDKAKVFEHIGK	23_98	100.674	7PMix_pooled_DDA_iRT_library_007	17999	12114
True	3	AAQKPDVLTTGGGNPVGDK_AKVFEHIGK4-2:5		803.432	4	b	0	AAQK[bs3-light]PDVLTTGGGNPVGDK_AK[bs3-light]VFEHIGK	False	AAQK[bs3-light]PDVLTTGGGNPVGDK_AK[bs3-light]VFEHIGK	5	598.925	Catalase _Catalase	86.2136	0.043893	AAQKPDVLTTGGGNPVGDKAKVFEHIGK	23_98	100.674	7PMix_pooled_DDA_iRT_library_007	17999	12114
True	2	AAQKPDVLTTGGGNPVGDK_AKVFEHIGK4-2:5		888.986	6	b	0	AAQK[bs3-light]PDVLTTGGGNPVGDK_AK[bs3-light]VFEHIGK	False	AAQK[bs3-light]PDVLTTGGGNPVGDK_AK[bs3-light]VFEHIGK	5	598.925	Catalase _Catalase	86.2136	0.0425629	AAQKPDVLTTGGGNPVGDKAKVFEHIGK	23_98	100.674	7PMix_pooled_DDA_iRT_library_007	17999	12114
False	1	AAQKPDVLTTGGGNPVGDK_AKVFEHIGK4-2:5		800.39	9	y	0	AAQK[bs3-light]PDVLTTGGGNPVGDK_AK[bs3-light]VFEHIGK	False	AAQK[bs3-light]PDVLTTGGGNPVGDK_AK[bs3-light]VFEHIGK	5	598.925	Catalase _Catalase	86.2136	1	AAQKPDVLTTGGGNPVGDKAKVFEHIGK	23_98	100.674	7PMix_pooled_DDA_iRT_library_007	17999	12114
False	1	AAQKPDVLTTGGGNPVGDK_AKVFEHIGK4-2:5		515.282	5	y	0	AAQK[bs3-light]PDVLTTGGGNPVGDK_AK[bs3-light]VFEHIGK	False	AAQK[bs3-light]PDVLTTGGGNPVGDK_AK[bs3-light]VFEHIGK	5	598.925	Catalase _Catalase	86.2136	0.908717	AAQKPDVLTTGGGNPVGDKAKVFEHIGK	23_98	100.674	7PMix_pooled_DDA_iRT_library_007	17999	12114
False	1	AAQKPDVLTTGGGNPVGDK_AKVFEHIGK4-2:5		901.437	10	y	0	AAQK[bs3-light]PDVLTTGGGNPVGDK_AK[bs3-light]VFEHIGK	False	AAQK[bs3-light]PDVLTTGGGNPVGDK_AK[bs3-light]VFEHIGK	5	598.925	Catalase _Catalase	86.2136	0.478997	AAQKPDVLTTGGGNPVGDKAKVFEHIGK	23_98	100.674	7PMix_pooled_DDA_iRT_library_007	17999	12114
False	1	AAQKPDVLTTGGGNPVGDK_AKVFEHIGK4-2:5		743.368	8	y	0	AAQK[bs3-light]PDVLTTGGGNPVGDK_AK[bs3-light]VFEHIGK	False	AAQK[bs3-light]PDVLTTGGGNPVGDK_AK[bs3-light]VFEHIGK	5	598.925	Catalase _Catalase	86.2136	0.412143	AAQKPDVLTTGGGNPVGDKAKVFEHIGK	23_98	100.674	7PMix_pooled_DDA_iRT_library_007	17999	12114
False	1	AAQKPDVLTTGGGNPVGDK_AKVFEHIGK4-2:5		829.457	7	y	0	AAQK[bs3-light]PDVLTTGGGNPVGDK_AK[bs3-light]VFEHIGK	False	AAQK[bs3-light]PDVLTTGGGNPVGDK_AK[bs3-light]VFEHIGK	5	598.925	Catalase _Catalase	86.2136	0.378542	AAQKPDVLTTGGGNPVGDKAKVFEHIGK	23_98	100.674	7PMix_pooled_DDA_iRT_library_007	17999	12114
False	1	AAQKPDVLTTGGGNPVGDK_AKVFEHIGK4-2:5		319.161	3	y	0	AAQK[bs3-light]PDVLTTGGGNPVGDK_AK[bs3-light]VFEHIGK	False	AAQK[bs3-light]PDVLTTGGGNPVGDK_AK[bs3-light]VFEHIGK	5	598.925	Catalase _Catalase	86.2136	0.371575	AAQKPDVLTTGGGNPVGDKAKVFEHIGK	23_98	100.674	7PMix_pooled_DDA_iRT_library_007	17999	12114
False	1	AAQKPDVLTTGGGNPVGDK_AKVFEHIGK4-2:5		730.388	6	y	0	AAQK[bs3-light]PDVLTTGGGNPVGDK_AK[bs3-light]VFEHIGK	False	AAQK[bs3-light]PDVLTTGGGNPVGDK_AK[bs3-light]VFEHIGK	5	598.925	Catalase _Catalase	86.2136	0.353675	AAQKPDVLTTGGGNPVGDKAKVFEHIGK	23_98	100.674	7PMix_pooled_DDA_iRT_library_007	17999	12114
False	1	AAQKPDVLTTGGGNPVGDK_AKVFEHIGK4-2:5		1002.49	11	y	0	AAQK[bs3-light]PDVLTTGGGNPVGDK_AK[bs3-light]VFEHIGK	False	AAQK[bs3-light]PDVLTTGGGNPVGDK_AK[bs3-light]VFEHIGK	5	598.925	Catalase _Catalase	86.2136	0.326926	AAQKPDVLTTGGGNPVGDKAKVFEHIGK	23_98	100.674	7PMix_pooled_DDA_iRT_library_007	17999	12114
False	2	AAQKPDVLTTGGGNPVGDK_AKVFEHIGK4-2:5		415.232	7	y	0	AAQK[bs3-light]PDVLTTGGGNPVGDK_AK[bs3-light]VFEHIGK	False	AAQK[bs3-light]PDVLTTGGGNPVGDK_AK[bs3-light]VFEHIGK	5	598.925	Catalase _Catalase	86.2136	0.200093	AAQKPDVLTTGGGNPVGDKAKVFEHIGK	23_98	100.674	7PMix_pooled_DDA_iRT_library_007	17999	12114
False	1	AAQKPDVLTTGGGNPVGDK_AKVFEHIGK4-2:5		583.32	5	y	0	AAQK[bs3-light]PDVLTTGGGNPVGDK_AK[bs3-light]VFEHIGK	False	AAQK[bs3-light]PDVLTTGGGNPVGDK_AK[bs3-light]VFEHIGK	5	598.925	Catalase _Catalase	86.2136	0.181076	AAQKPDVLTTGGGNPVGDKAKVFEHIGK	23_98	100.674	7PMix_pooled_DDA_iRT_library_007	17999	12114
True	2	AAQKPDVLTTGGGNPVGDK_HWKEQR4-3:4		710.378	4	b	0	AAQK[bs3-light]PDVLTTGGGNPVGDK_HWK[bs3-light]EQR	False	AAQK[bs3-light]PDVLTTGGGNPVGDK_HWK[bs3-light]EQR	4	712.121	Catalase _Catalase	78.8052	0.816544	AAQKPDVLTTGGGNPVGDKHWKEQR	16_23	81.2141	7PMix_pooled_DDA_iRT_library_003	15814	12114
True	2	AAQKPDVLTTGGGNPVGDK_HWKEQR4-3:4		865.952	7	b	0	AAQK[bs3-light]PDVLTTGGGNPVGDK_HWK[bs3-light]EQR	False	AAQK[bs3-light]PDVLTTGGGNPVGDK_HWK[bs3-light]EQR	4	712.121	Catalase _Catalase	78.8052	0.364298	AAQKPDVLTTGGGNPVGDKHWKEQR	16_23	81.2141	7PMix_pooled_DDA_iRT_library_003	15814	12114
True	3	AAQKPDVLTTGGGNPVGDK_HWKEQR4-3:4		577.637	7	b	0	AAQK[bs3-light]PDVLTTGGGNPVGDK_HWK[bs3-light]EQR	False	AAQK[bs3-light]PDVLTTGGGNPVGDK_HWK[bs3-light]EQR	4	712.121	Catalase _Catalase	78.8052	0.31878	AAQKPDVLTTGGGNPVGDKHWKEQR	16_23	81.2141	7PMix_pooled_DDA_iRT_library_003	15814	12114
True	2	AAQKPDVLTTGGGNPVGDK_HWKEQR4-3:4		816.418	6	b	0	AAQK[bs3-light]PDVLTTGGGNPVGDK_HWK[bs3-light]EQR	False	AAQK[bs3-light]PDVLTTGGGNPVGDK_HWK[bs3-light]EQR	4	712.121	Catalase _Catalase	78.8052	0.279455	AAQKPDVLTTGGGNPVGDKHWKEQR	16_23	81.2141	7PMix_pooled_DDA_iRT_library_003	15814	12114
True	3	AAQKPDVLTTGGGNPVGDK_HWKEQR4-3:4		615.332	8	b	0	AAQK[bs3-light]PDVLTTGGGNPVGDK_HWK[bs3-light]EQR	False	AAQK[bs3-light]PDVLTTGGGNPVGDK_HWK[bs3-light]EQR	4	712.121	Catalase _Catalase	78.8052	0.113953	AAQKPDVLTTGGGNPVGDKHWKEQR	16_23	81.2141	7PMix_pooled_DDA_iRT_library_003	15814	12114
True	4	AAQKPDVLTTGGGNPVGDK_HWKEQR4-3:4		583.802	14	b	0	AAQK[bs3-light]PDVLTTGGGNPVGDK_HWK[bs3-light]EQR	False	AAQK[bs3-light]PDVLTTGGGNPVGDK_HWK[bs3-light]EQR	4	712.121	Catalase _Catalase	78.8052	0.109523	AAQKPDVLTTGGGNPVGDKHWKEQR	16_23	81.2141	7PMix_pooled_DDA_iRT_library_003	15814	12114
True	2	AAQKPDVLTTGGGNPVGDK_HWKEQR4-3:4		922.494	8	b	0	AAQK[bs3-light]PDVLTTGGGNPVGDK_HWK[bs3-light]EQR	False	AAQK[bs3-light]PDVLTTGGGNPVGDK_HWK[bs3-light]EQR	4	712.121	Catalase _Catalase	78.8052	0.0918241	AAQKPDVLTTGGGNPVGDKHWKEQR	16_23	81.2141	7PMix_pooled_DDA_iRT_library_003	15814	12114
True	3	AAQKPDVLTTGGGNPVGDK_HWKEQR4-3:4		649.349	9	b	0	AAQK[bs3-light]PDVLTTGGGNPVGDK_HWK[bs3-light]EQR	False	AAQK[bs3-light]PDVLTTGGGNPVGDK_HWK[bs3-light]EQR	4	712.121	Catalase _Catalase	78.8052	0.0903693	AAQKPDVLTTGGGNPVGDKHWKEQR	16_23	81.2141	7PMix_pooled_DDA_iRT_library_003	15814	12114
False	1	AAQKPDVLTTGGGNPVGDK_HWKEQR4-3:4		800.39	9	y	0	AAQK[bs3-light]PDVLTTGGGNPVGDK_HWK[bs3-light]EQR	False	AAQK[bs3-light]PDVLTTGGGNPVGDK_HWK[bs3-light]EQR	4	712.121	Catalase _Catalase	78.8052	1	AAQKPDVLTTGGGNPVGDKHWKEQR	16_23	81.2141	7PMix_pooled_DDA_iRT_library_003	15814	12114
False	1	AAQKPDVLTTGGGNPVGDK_HWKEQR4-3:4		1002.49	11	y	0	AAQK[bs3-light]PDVLTTGGGNPVGDK_HWK[bs3-light]EQR	False	AAQK[bs3-light]PDVLTTGGGNPVGDK_HWK[bs3-light]EQR	4	712.121	Catalase _Catalase	78.8052	0.884726	AAQKPDVLTTGGGNPVGDKHWKEQR	16_23	81.2141	7PMix_pooled_DDA_iRT_library_003	15814	12114
False	1	AAQKPDVLTTGGGNPVGDK_HWKEQR4-3:4		901.437	10	y	0	AAQK[bs3-light]PDVLTTGGGNPVGDK_HWK[bs3-light]EQR	False	AAQK[bs3-light]PDVLTTGGGNPVGDK_HWK[bs3-light]EQR	4	712.121	Catalase _Catalase	78.8052	0.726486	AAQKPDVLTTGGGNPVGDKHWKEQR	16_23	81.2141	7PMix_pooled_DDA_iRT_library_003	15814	12114
False	1	AAQKPDVLTTGGGNPVGDK_HWKEQR4-3:4		515.282	5	y	0	AAQK[bs3-light]PDVLTTGGGNPVGDK_HWK[bs3-light]EQR	False	AAQK[bs3-light]PDVLTTGGGNPVGDK_HWK[bs3-light]EQR	4	712.121	Catalase _Catalase	78.8052	0.470813	AAQKPDVLTTGGGNPVGDKHWKEQR	16_23	81.2141	7PMix_pooled_DDA_iRT_library_003	15814	12114
False	1	AAQKPDVLTTGGGNPVGDK_HWKEQR4-3:4		1115.57	12	y	0	AAQK[bs3-light]PDVLTTGGGNPVGDK_HWK[bs3-light]EQR	False	AAQK[bs3-light]PDVLTTGGGNPVGDK_HWK[bs3-light]EQR	4	712.121	Catalase _Catalase	78.8052	0.392118	AAQKPDVLTTGGGNPVGDKHWKEQR	16_23	81.2141	7PMix_pooled_DDA_iRT_library_003	15814	12114
False	1	AAQKPDVLTTGGGNPVGDK_HWKEQR4-3:4		743.368	8	y	0	AAQK[bs3-light]PDVLTTGGGNPVGDK_HWK[bs3-light]EQR	False	AAQK[bs3-light]PDVLTTGGGNPVGDK_HWK[bs3-light]EQR	4	712.121	Catalase _Catalase	78.8052	0.361301	AAQKPDVLTTGGGNPVGDKHWKEQR	16_23	81.2141	7PMix_pooled_DDA_iRT_library_003	15814	12114
False	1	AAQKPDVLTTGGGNPVGDK_HWKEQR4-3:4		303.178	2	y	0	AAQK[bs3-light]PDVLTTGGGNPVGDK_HWK[bs3-light]EQR	False	AAQK[bs3-light]PDVLTTGGGNPVGDK_HWK[bs3-light]EQR	4	712.121	Catalase _Catalase	78.8052	0.248442	AAQKPDVLTTGGGNPVGDKHWKEQR	16_23	81.2141	7PMix_pooled_DDA_iRT_library_003	15814	12114
False	2	AAQKPDVLTTGGGNPVGDK_HWKEQR4-3:4		714.364	15	y	0	AAQK[bs3-light]PDVLTTGGGNPVGDK_HWK[bs3-light]EQR	False	AAQK[bs3-light]PDVLTTGGGNPVGDK_HWK[bs3-light]EQR	4	712.121	Catalase _Catalase	78.8052	0.118615	AAQKPDVLTTGGGNPVGDKHWKEQR	16_23	81.2141	7PMix_pooled_DDA_iRT_library_003	15814	12114
False	1	AAQKPDVLTTGGGNPVGDK_HWKEQR4-3:4		432.22	3	y	0	AAQK[bs3-light]PDVLTTGGGNPVGDK_HWK[bs3-light]EQR	False	AAQK[bs3-light]PDVLTTGGGNPVGDK_HWK[bs3-light]EQR	4	712.121	Catalase _Catalase	78.8052	0.0723539	AAQKPDVLTTGGGNPVGDKHWKEQR	16_23	81.2141	7PMix_pooled_DDA_iRT_library_003	15814	12114
True	3	AAQKPDVLTTGGGNPVGDK_LNSLTVGPR4-3:3		883.48	16	y	0	AAQK[bs3-light]PDVLTTGGGNPVGDK_LNS[bs3-light]LTVGPR	False	AAQK[bs3-light]PDVLTTGGGNPVGDK_LNS[bs3-light]LTVGPR	3	973.525	Catalase _Catalase	106.82	0.882282	AAQKPDVLTTGGGNPVGDKLNSLTVGPR	23_41	154.801	7PMix_pooled_DDA_iRT_library_004	24810	12114
True	2	AAQKPDVLTTGGGNPVGDK_LNSLTVGPR4-3:3		1324.72	16	y	0	AAQK[bs3-light]PDVLTTGGGNPVGDK_LNS[bs3-light]LTVGPR	False	AAQK[bs3-light]PDVLTTGGGNPVGDK_LNS[bs3-light]LTVGPR	3	973.525	Catalase _Catalase	106.82	0.85041	AAQKPDVLTTGGGNPVGDKLNSLTVGPR	23_41	154.801	7PMix_pooled_DDA_iRT_library_004	24810	12114
True	3	AAQKPDVLTTGGGNPVGDK_LNSLTVGPR4-3:3		926.501	17	y	0	AAQK[bs3-light]PDVLTTGGGNPVGDK_LNS[bs3-light]LTVGPR	False	AAQK[bs3-light]PDVLTTGGGNPVGDK_LNS[bs3-light]LTVGPR	3	973.525	Catalase _Catalase	106.82	0.670887	AAQKPDVLTTGGGNPVGDKLNSLTVGPR	23_41	154.801	7PMix_pooled_DDA_iRT_library_004	24810	12114
False	1	AAQKPDVLTTGGGNPVGDK_LNSLTVGPR4-3:3		329.193	3	y	0	AAQK[bs3-light]PDVLTTGGGNPVGDK_LNS[bs3-light]LTVGPR	False	AAQK[bs3-light]PDVLTTGGGNPVGDK_LNS[bs3-light]LTVGPR	3	973.525	Catalase _Catalase	106.82	1	AAQKPDVLTTGGGNPVGDKLNSLTVGPR	23_41	154.801	7PMix_pooled_DDA_iRT_library_004	24810	12114
False	1	AAQKPDVLTTGGGNPVGDK_LNSLTVGPR4-3:3		529.309	5	y	0	AAQK[bs3-light]PDVLTTGGGNPVGDK_LNS[bs3-light]LTVGPR	False	AAQK[bs3-light]PDVLTTGGGNPVGDK_LNS[bs3-light]LTVGPR	3	973.525	Catalase _Catalase	106.82	0.380124	AAQKPDVLTTGGGNPVGDKLNSLTVGPR	23_41	154.801	7PMix_pooled_DDA_iRT_library_004	24810	12114
False	1	AAQKPDVLTTGGGNPVGDK_LNSLTVGPR4-3:3		642.393	6	y	0	AAQK[bs3-light]PDVLTTGGGNPVGDK_LNS[bs3-light]LTVGPR	False	AAQK[bs3-light]PDVLTTGGGNPVGDK_LNS[bs3-light]LTVGPR	3	973.525	Catalase _Catalase	106.82	0.293575	AAQKPDVLTTGGGNPVGDKLNSLTVGPR	23_41	154.801	7PMix_pooled_DDA_iRT_library_004	24810	12114
False	1	AAQKPDVLTTGGGNPVGDK_LNSLTVGPR4-3:3		428.262	4	y	0	AAQK[bs3-light]PDVLTTGGGNPVGDK_LNS[bs3-light]LTVGPR	False	AAQK[bs3-light]PDVLTTGGGNPVGDK_LNS[bs3-light]LTVGPR	3	973.525	Catalase _Catalase	106.82	0.225693	AAQKPDVLTTGGGNPVGDKLNSLTVGPR	23_41	154.801	7PMix_pooled_DDA_iRT_library_004	24810	12114
True	2	AAQKPDVLTTGGGNPVGDK_LNSLTVGPR4-3:4		903.003	7	b	0	AAQK[bs3-light]PDVLTTGGGNPVGDK_LNS[bs3-light]LTVGPR	False	AAQK[bs3-light]PDVLTTGGGNPVGDK_LNS[bs3-light]LTVGPR	4	730.396	Catalase _Catalase	95.5011	0.313307	AAQKPDVLTTGGGNPVGDKLNSLTVGPR	23_41	125.07	7PMix_pooled_DDA_iRT_library_006	21104	12114
False	1	AAQKPDVLTTGGGNPVGDK_LNSLTVGPR4-3:4		800.39	9	y	0	AAQK[bs3-light]PDVLTTGGGNPVGDK_LNS[bs3-light]LTVGPR	False	AAQK[bs3-light]PDVLTTGGGNPVGDK_LNS[bs3-light]LTVGPR	4	730.396	Catalase _Catalase	95.5011	1	AAQKPDVLTTGGGNPVGDKLNSLTVGPR	23_41	125.07	7PMix_pooled_DDA_iRT_library_006	21104	12114
False	1	AAQKPDVLTTGGGNPVGDK_LNSLTVGPR4-3:4		901.437	10	y	0	AAQK[bs3-light]PDVLTTGGGNPVGDK_LNS[bs3-light]LTVGPR	False	AAQK[bs3-light]PDVLTTGGGNPVGDK_LNS[bs3-light]LTVGPR	4	730.396	Catalase _Catalase	95.5011	0.442541	AAQKPDVLTTGGGNPVGDKLNSLTVGPR	23_41	125.07	7PMix_pooled_DDA_iRT_library_006	21104	12114
False	1	AAQKPDVLTTGGGNPVGDK_LNSLTVGPR4-3:4		529.309	5	y	0	AAQK[bs3-light]PDVLTTGGGNPVGDK_LNS[bs3-light]LTVGPR	False	AAQK[bs3-light]PDVLTTGGGNPVGDK_LNS[bs3-light]LTVGPR	4	730.396	Catalase _Catalase	95.5011	0.422935	AAQKPDVLTTGGGNPVGDKLNSLTVGPR	23_41	125.07	7PMix_pooled_DDA_iRT_library_006	21104	12114
False	1	AAQKPDVLTTGGGNPVGDK_LNSLTVGPR4-3:4		329.193	3	y	0	AAQK[bs3-light]PDVLTTGGGNPVGDK_LNS[bs3-light]LTVGPR	False	AAQK[bs3-light]PDVLTTGGGNPVGDK_LNS[bs3-light]LTVGPR	4	730.396	Catalase _Catalase	95.5011	0.351646	AAQKPDVLTTGGGNPVGDKLNSLTVGPR	23_41	125.07	7PMix_pooled_DDA_iRT_library_006	21104	12114
False	1	AAQKPDVLTTGGGNPVGDK_LNSLTVGPR4-3:4		743.368	8	y	0	AAQK[bs3-light]PDVLTTGGGNPVGDK_LNS[bs3-light]LTVGPR	False	AAQK[bs3-light]PDVLTTGGGNPVGDK_LNS[bs3-light]LTVGPR	4	730.396	Catalase _Catalase	95.5011	0.336143	AAQKPDVLTTGGGNPVGDKLNSLTVGPR	23_41	125.07	7PMix_pooled_DDA_iRT_library_006	21104	12114
False	1	AAQKPDVLTTGGGNPVGDK_LNSLTVGPR4-3:4		428.262	4	y	0	AAQK[bs3-light]PDVLTTGGGNPVGDK_LNS[bs3-light]LTVGPR	False	AAQK[bs3-light]PDVLTTGGGNPVGDK_LNS[bs3-light]LTVGPR	4	730.396	Catalase _Catalase	95.5011	0.335391	AAQKPDVLTTGGGNPVGDKLNSLTVGPR	23_41	125.07	7PMix_pooled_DDA_iRT_library_006	21104	12114
False	1	AAQKPDVLTTGGGNPVGDK_LNSLTVGPR4-3:4		1002.49	11	y	0	AAQK[bs3-light]PDVLTTGGGNPVGDK_LNS[bs3-light]LTVGPR	False	AAQK[bs3-light]PDVLTTGGGNPVGDK_LNS[bs3-light]LTVGPR	4	730.396	Catalase _Catalase	95.5011	0.281626	AAQKPDVLTTGGGNPVGDKLNSLTVGPR	23_41	125.07	7PMix_pooled_DDA_iRT_library_006	21104	12114
False	1	AAQKPDVLTTGGGNPVGDK_LNSLTVGPR4-3:4		515.282	5	y	0	AAQK[bs3-light]PDVLTTGGGNPVGDK_LNS[bs3-light]LTVGPR	False	AAQK[bs3-light]PDVLTTGGGNPVGDK_LNS[bs3-light]LTVGPR	4	730.396	Catalase _Catalase	95.5011	0.26661	AAQKPDVLTTGGGNPVGDKLNSLTVGPR	23_41	125.07	7PMix_pooled_DDA_iRT_library_006	21104	12114
False	1	AAQKPDVLTTGGGNPVGDK_LNSLTVGPR4-3:4		642.393	6	y	0	AAQK[bs3-light]PDVLTTGGGNPVGDK_LNS[bs3-light]LTVGPR	False	AAQK[bs3-light]PDVLTTGGGNPVGDK_LNS[bs3-light]LTVGPR	4	730.396	Catalase _Catalase	95.5011	0.132558	AAQKPDVLTTGGGNPVGDKLNSLTVGPR	23_41	125.07	7PMix_pooled_DDA_iRT_library_006	21104	12114
True	2	AAQKbs3nh2PDVLTTGGGNPVGDK_LNSLTVGPR10-3:3		1260.67	15	y	0	LNS[bs3-light]LTVGPR_AAQK[bs3nh2]PDVLTT[bs3-light]GGGNPVGDK	False	LNS[bs3-light]LTVGPR_AAQK[bs3nh2]PDVLTT[bs3-light]GGGNPVGDK	3	1025.22	Catalase _Catalase	139.105	0.0220042	LNSLTVGPRAAQKPDVLTTGGGNPVGDK	29_41	239.606	7PMix_pooled_DDA_iRT_library_007	35676	12114
False	1	AAQKbs3nh2PDVLTTGGGNPVGDK_LNSLTVGPR10-3:3		329.193	3	y	0	LNS[bs3-light]LTVGPR_AAQK[bs3nh2]PDVLTT[bs3-light]GGGNPVGDK	False	LNS[bs3-light]LTVGPR_AAQK[bs3nh2]PDVLTT[bs3-light]GGGNPVGDK	3	1025.22	Catalase _Catalase	139.105	1	LNSLTVGPRAAQKPDVLTTGGGNPVGDK	29_41	239.606	7PMix_pooled_DDA_iRT_library_007	35676	12114
False	1	AAQKbs3nh2PDVLTTGGGNPVGDK_LNSLTVGPR10-3:3		554.33	4	b	0	LNS[bs3-light]LTVGPR_AAQK[bs3nh2]PDVLTT[bs3-light]GGGNPVGDK	False	LNS[bs3-light]LTVGPR_AAQK[bs3nh2]PDVLTT[bs3-light]GGGNPVGDK	3	1025.22	Catalase _Catalase	139.105	0.870979	LNSLTVGPRAAQKPDVLTTGGGNPVGDK	29_41	239.606	7PMix_pooled_DDA_iRT_library_007	35676	12114
False	1	AAQKbs3nh2PDVLTTGGGNPVGDK_LNSLTVGPR10-3:3		529.309	5	y	0	LNS[bs3-light]LTVGPR_AAQK[bs3nh2]PDVLTT[bs3-light]GGGNPVGDK	False	LNS[bs3-light]LTVGPR_AAQK[bs3nh2]PDVLTT[bs3-light]GGGNPVGDK	3	1025.22	Catalase _Catalase	139.105	0.457411	LNSLTVGPRAAQKPDVLTTGGGNPVGDK	29_41	239.606	7PMix_pooled_DDA_iRT_library_007	35676	12114
False	1	AAQKbs3nh2PDVLTTGGGNPVGDK_LNSLTVGPR10-3:3		978.562	8	b	0	LNS[bs3-light]LTVGPR_AAQK[bs3nh2]PDVLTT[bs3-light]GGGNPVGDK	False	LNS[bs3-light]LTVGPR_AAQK[bs3nh2]PDVLTT[bs3-light]GGGNPVGDK	3	1025.22	Catalase _Catalase	139.105	0.347033	LNSLTVGPRAAQKPDVLTTGGGNPVGDK	29_41	239.606	7PMix_pooled_DDA_iRT_library_007	35676	12114
False	1	AAQKbs3nh2PDVLTTGGGNPVGDK_LNSLTVGPR10-3:3		865.478	7	b	0	LNS[bs3-light]LTVGPR_AAQK[bs3nh2]PDVLTT[bs3-light]GGGNPVGDK	False	LNS[bs3-light]LTVGPR_AAQK[bs3nh2]PDVLTT[bs3-light]GGGNPVGDK	3	1025.22	Catalase _Catalase	139.105	0.343919	LNSLTVGPRAAQKPDVLTTGGGNPVGDK	29_41	239.606	7PMix_pooled_DDA_iRT_library_007	35676	12114
False	1	AAQKbs3nh2PDVLTTGGGNPVGDK_LNSLTVGPR10-3:3		428.262	4	y	0	LNS[bs3-light]LTVGPR_AAQK[bs3nh2]PDVLTT[bs3-light]GGGNPVGDK	False	LNS[bs3-light]LTVGPR_AAQK[bs3nh2]PDVLTT[bs3-light]GGGNPVGDK	3	1025.22	Catalase _Catalase	139.105	0.238947	LNSLTVGPRAAQKPDVLTTGGGNPVGDK	29_41	239.606	7PMix_pooled_DDA_iRT_library_007	35676	12114
False	1	AAQKbs3nh2PDVLTTGGGNPVGDK_LNSLTVGPR10-3:3		642.393	6	y	0	LNS[bs3-light]LTVGPR_AAQK[bs3nh2]PDVLTT[bs3-light]GGGNPVGDK	False	LNS[bs3-light]LTVGPR_AAQK[bs3nh2]PDVLTT[bs3-light]GGGNPVGDK	3	1025.22	Catalase _Catalase	139.105	0.138286	LNSLTVGPRAAQKPDVLTTGGGNPVGDK	29_41	239.606	7PMix_pooled_DDA_iRT_library_007	35676	12114
False	1	AAQKbs3nh2PDVLTTGGGNPVGDK_LNSLTVGPR10-3:3		1079.61	9	b	0	LNS[bs3-light]LTVGPR_AAQK[bs3nh2]PDVLTT[bs3-light]GGGNPVGDK	False	LNS[bs3-light]LTVGPR_AAQK[bs3nh2]PDVLTT[bs3-light]GGGNPVGDK	3	1025.22	Catalase _Catalase	139.105	0.122937	LNSLTVGPRAAQKPDVLTTGGGNPVGDK	29_41	239.606	7PMix_pooled_DDA_iRT_library_007	35676	12114
False	1	AAQKbs3nh2PDVLTTGGGNPVGDK_LNSLTVGPR10-3:3		766.409	6	b	0	LNS[bs3-light]LTVGPR_AAQK[bs3nh2]PDVLTT[bs3-light]GGGNPVGDK	False	LNS[bs3-light]LTVGPR_AAQK[bs3nh2]PDVLTT[bs3-light]GGGNPVGDK	3	1025.22	Catalase _Catalase	139.105	0.0737625	LNSLTVGPRAAQKPDVLTTGGGNPVGDK	29_41	239.606	7PMix_pooled_DDA_iRT_library_007	35676	12114
False	2	AAQKbs3nh2PDVLTTGGGNPVGDK_LNSLTVGPR10-3:3		433.243	7	b	0	LNS[bs3-light]LTVGPR_AAQK[bs3nh2]PDVLTT[bs3-light]GGGNPVGDK	False	LNS[bs3-light]LTVGPR_AAQK[bs3nh2]PDVLTT[bs3-light]GGGNPVGDK	3	1025.22	Catalase _Catalase	139.105	0.0496314	LNSLTVGPRAAQKPDVLTTGGGNPVGDK	29_41	239.606	7PMix_pooled_DDA_iRT_library_007	35676	12114
True	2	AAQKbs3ohPDVLTTGGGNPVGDK_LNSLTVGPR10-3:3		1260.67	15	y	0	LNS[bs3-light]LTVGPR_AAQK[bs3oh]PDVLTT[bs3-light]GGGNPVGDK	False	LNS[bs3-light]LTVGPR_AAQK[bs3oh]PDVLTT[bs3-light]GGGNPVGDK	3	1025.55	Catalase _Catalase	143.099	0.0894048	LNSLTVGPRAAQKPDVLTTGGGNPVGDK	29_41	250.096	7PMix_pooled_DDA_iRT_library_006	37112	12114
False	1	AAQKbs3ohPDVLTTGGGNPVGDK_LNSLTVGPR10-3:3		329.193	3	y	0	LNS[bs3-light]LTVGPR_AAQK[bs3oh]PDVLTT[bs3-light]GGGNPVGDK	False	LNS[bs3-light]LTVGPR_AAQK[bs3oh]PDVLTT[bs3-light]GGGNPVGDK	3	1025.55	Catalase _Catalase	143.099	1	LNSLTVGPRAAQKPDVLTTGGGNPVGDK	29_41	250.096	7PMix_pooled_DDA_iRT_library_006	37112	12114
False	1	AAQKbs3ohPDVLTTGGGNPVGDK_LNSLTVGPR10-3:3		555.314	4	b	0	LNS[bs3-light]LTVGPR_AAQK[bs3oh]PDVLTT[bs3-light]GGGNPVGDK	False	LNS[bs3-light]LTVGPR_AAQK[bs3oh]PDVLTT[bs3-light]GGGNPVGDK	3	1025.55	Catalase _Catalase	143.099	0.682955	LNSLTVGPRAAQKPDVLTTGGGNPVGDK	29_41	250.096	7PMix_pooled_DDA_iRT_library_006	37112	12114
False	1	AAQKbs3ohPDVLTTGGGNPVGDK_LNSLTVGPR10-3:3		529.309	5	y	0	LNS[bs3-light]LTVGPR_AAQK[bs3oh]PDVLTT[bs3-light]GGGNPVGDK	False	LNS[bs3-light]LTVGPR_AAQK[bs3oh]PDVLTT[bs3-light]GGGNPVGDK	3	1025.55	Catalase _Catalase	143.099	0.459546	LNSLTVGPRAAQKPDVLTTGGGNPVGDK	29_41	250.096	7PMix_pooled_DDA_iRT_library_006	37112	12114
False	1	AAQKbs3ohPDVLTTGGGNPVGDK_LNSLTVGPR10-3:3		979.546	8	b	0	LNS[bs3-light]LTVGPR_AAQK[bs3oh]PDVLTT[bs3-light]GGGNPVGDK	False	LNS[bs3-light]LTVGPR_AAQK[bs3oh]PDVLTT[bs3-light]GGGNPVGDK	3	1025.55	Catalase _Catalase	143.099	0.366498	LNSLTVGPRAAQKPDVLTTGGGNPVGDK	29_41	250.096	7PMix_pooled_DDA_iRT_library_006	37112	12114
False	1	AAQKbs3ohPDVLTTGGGNPVGDK_LNSLTVGPR10-3:3		866.462	7	b	0	LNS[bs3-light]LTVGPR_AAQK[bs3oh]PDVLTT[bs3-light]GGGNPVGDK	False	LNS[bs3-light]LTVGPR_AAQK[bs3oh]PDVLTT[bs3-light]GGGNPVGDK	3	1025.55	Catalase _Catalase	143.099	0.118221	LNSLTVGPRAAQKPDVLTTGGGNPVGDK	29_41	250.096	7PMix_pooled_DDA_iRT_library_006	37112	12114
False	1	AAQKbs3ohPDVLTTGGGNPVGDK_LNSLTVGPR10-3:3		428.262	4	y	0	LNS[bs3-light]LTVGPR_AAQK[bs3oh]PDVLTT[bs3-light]GGGNPVGDK	False	LNS[bs3-light]LTVGPR_AAQK[bs3oh]PDVLTT[bs3-light]GGGNPVGDK	3	1025.55	Catalase _Catalase	143.099	0.112125	LNSLTVGPRAAQKPDVLTTGGGNPVGDK	29_41	250.096	7PMix_pooled_DDA_iRT_library_006	37112	12114
False	1	AAQKbs3ohPDVLTTGGGNPVGDK_LNSLTVGPR10-3:3		1080.59	9	b	0	LNS[bs3-light]LTVGPR_AAQK[bs3oh]PDVLTT[bs3-light]GGGNPVGDK	False	LNS[bs3-light]LTVGPR_AAQK[bs3oh]PDVLTT[bs3-light]GGGNPVGDK	3	1025.55	Catalase _Catalase	143.099	0.0823794	LNSLTVGPRAAQKPDVLTTGGGNPVGDK	29_41	250.096	7PMix_pooled_DDA_iRT_library_006	37112	12114
False	2	AAQKbs3ohPDVLTTGGGNPVGDK_LNSLTVGPR10-3:3		540.8	9	b	0	LNS[bs3-light]LTVGPR_AAQK[bs3oh]PDVLTT[bs3-light]GGGNPVGDK	False	LNS[bs3-light]LTVGPR_AAQK[bs3oh]PDVLTT[bs3-light]GGGNPVGDK	3	1025.55	Catalase _Catalase	143.099	0.0612685	LNSLTVGPRAAQKPDVLTTGGGNPVGDK	29_41	250.096	7PMix_pooled_DDA_iRT_library_006	37112	12114
True	3	ADDKETCcmFAEEGKK_AVMDDFAAFVEKCcmCcmK4-12:5		830.035	5	b	0	ADDK[bs3-light]ETC[cm]FAEEGKK_AVMDDFAAFVEK[bs3-light]C[cm]C[cm]K	False	ADDK[bs3-light]ETC[cm]FAEEGKK_AVMDDFAAFVEK[bs3-light]C[cm]C[cm]K	5	711.922	HSA _HSA	74.624	0.635342	ADDKETCFAEEGKKAVMDDFAAFVEKCCK	581_588	70.2311	7PMix_BS3_HSA_F3_DDA_iRT_001	23278	12114
True	3	ADDKETCcmFAEEGKK_AVMDDFAAFVEKCcmCcmK4-12:5		787.357	4	y	0	ADDK[bs3-light]ETC[cm]FAEEGKK_AVMDDFAAFVEK[bs3-light]C[cm]C[cm]K	False	ADDK[bs3-light]ETC[cm]FAEEGKK_AVMDDFAAFVEK[bs3-light]C[cm]C[cm]K	5	711.922	HSA _HSA	74.624	0.597761	ADDKETCFAEEGKKAVMDDFAAFVEKCCK	581_588	70.2311	7PMix_BS3_HSA_F3_DDA_iRT_001	23278	12114
True	2	ADDKETCcmFAEEGKK_AVMDDFAAFVEKCcmCcmK4-12:5		1244.55	5	b	0	ADDK[bs3-light]ETC[cm]FAEEGKK_AVMDDFAAFVEK[bs3-light]C[cm]C[cm]K	False	ADDK[bs3-light]ETC[cm]FAEEGKK_AVMDDFAAFVEK[bs3-light]C[cm]C[cm]K	5	711.922	HSA _HSA	74.624	0.4331	ADDKETCFAEEGKKAVMDDFAAFVEKCCK	581_588	70.2311	7PMix_BS3_HSA_F3_DDA_iRT_001	23278	12114
True	3	ADDKETCcmFAEEGKK_AVMDDFAAFVEKCcmCcmK4-12:5		1047.14	11	y	0	ADDK[bs3-light]ETC[cm]FAEEGKK_AVMDDFAAFVEK[bs3-light]C[cm]C[cm]K	False	ADDK[bs3-light]ETC[cm]FAEEGKK_AVMDDFAAFVEK[bs3-light]C[cm]C[cm]K	5	711.922	HSA _HSA	74.624	0.341046	ADDKETCFAEEGKKAVMDDFAAFVEKCCK	581_588	70.2311	7PMix_BS3_HSA_F3_DDA_iRT_001	23278	12114
True	3	ADDKETCcmFAEEGKK_AVMDDFAAFVEKCcmCcmK4-12:5		1085.48	12	y	0	ADDK[bs3-light]ETC[cm]FAEEGKK_AVMDDFAAFVEK[bs3-light]C[cm]C[cm]K	False	ADDK[bs3-light]ETC[cm]FAEEGKK_AVMDDFAAFVEK[bs3-light]C[cm]C[cm]K	5	711.922	HSA _HSA	74.624	0.195425	ADDKETCFAEEGKKAVMDDFAAFVEKCCK	581_588	70.2311	7PMix_BS3_HSA_F3_DDA_iRT_001	23278	12114
True	4	ADDKETCcmFAEEGKK_AVMDDFAAFVEKCcmCcmK4-12:5		684.815	7	y	0	ADDK[bs3-light]ETC[cm]FAEEGKK_AVMDDFAAFVEK[bs3-light]C[cm]C[cm]K	False	ADDK[bs3-light]ETC[cm]FAEEGKK_AVMDDFAAFVEK[bs3-light]C[cm]C[cm]K	5	711.922	HSA _HSA	74.624	0.11139	ADDKETCFAEEGKKAVMDDFAAFVEKCCK	581_588	70.2311	7PMix_BS3_HSA_F3_DDA_iRT_001	23278	12114
False	1	ADDKETCcmFAEEGKK_AVMDDFAAFVEKCcmCcmK4-12:5		808.42	7	y	0	ADDK[bs3-light]ETC[cm]FAEEGKK_AVMDDFAAFVEK[bs3-light]C[cm]C[cm]K	False	ADDK[bs3-light]ETC[cm]FAEEGKK_AVMDDFAAFVEK[bs3-light]C[cm]C[cm]K	5	711.922	HSA _HSA	74.624	0.571682	ADDKETCFAEEGKKAVMDDFAAFVEKCCK	581_588	70.2311	7PMix_BS3_HSA_F3_DDA_iRT_001	23278	12114
False	1	ADDKETCcmFAEEGKK_AVMDDFAAFVEKCcmCcmK4-12:5		1069.5	9	y	0	ADDK[bs3-light]ETC[cm]FAEEGKK_AVMDDFAAFVEK[bs3-light]C[cm]C[cm]K	False	ADDK[bs3-light]ETC[cm]FAEEGKK_AVMDDFAAFVEK[bs3-light]C[cm]C[cm]K	5	711.922	HSA _HSA	74.624	0.469362	ADDKETCFAEEGKKAVMDDFAAFVEKCCK	581_588	70.2311	7PMix_BS3_HSA_F3_DDA_iRT_001	23278	12114
False	1	ADDKETCcmFAEEGKK_AVMDDFAAFVEKCcmCcmK4-12:5		1198.54	10	y	0	ADDK[bs3-light]ETC[cm]FAEEGKK_AVMDDFAAFVEK[bs3-light]C[cm]C[cm]K	False	ADDK[bs3-light]ETC[cm]FAEEGKK_AVMDDFAAFVEK[bs3-light]C[cm]C[cm]K	5	711.922	HSA _HSA	74.624	0.401102	ADDKETCFAEEGKKAVMDDFAAFVEKCCK	581_588	70.2311	7PMix_BS3_HSA_F3_DDA_iRT_001	23278	12114
False	1	ADDKETCcmFAEEGKK_AVMDDFAAFVEKCcmCcmK4-12:5		679.276	6	b	0	ADDK[bs3-light]ETC[cm]FAEEGKK_AVMDDFAAFVEK[bs3-light]C[cm]C[cm]K	False	ADDK[bs3-light]ETC[cm]FAEEGKK_AVMDDFAAFVEK[bs3-light]C[cm]C[cm]K	5	711.922	HSA _HSA	74.624	0.334133	ADDKETCFAEEGKKAVMDDFAAFVEKCCK	581_588	70.2311	7PMix_BS3_HSA_F3_DDA_iRT_001	23278	12114
False	1	ADDKETCcmFAEEGKK_AVMDDFAAFVEKCcmCcmK4-12:5		968.451	8	y	0	ADDK[bs3-light]ETC[cm]FAEEGKK_AVMDDFAAFVEK[bs3-light]C[cm]C[cm]K	False	ADDK[bs3-light]ETC[cm]FAEEGKK_AVMDDFAAFVEK[bs3-light]C[cm]C[cm]K	5	711.922	HSA _HSA	74.624	0.327076	ADDKETCFAEEGKKAVMDDFAAFVEKCCK	581_588	70.2311	7PMix_BS3_HSA_F3_DDA_iRT_001	23278	12114
False	1	ADDKETCcmFAEEGKK_AVMDDFAAFVEKCcmCcmK4-12:5		750.313	7	b	0	ADDK[bs3-light]ETC[cm]FAEEGKK_AVMDDFAAFVEK[bs3-light]C[cm]C[cm]K	False	ADDK[bs3-light]ETC[cm]FAEEGKK_AVMDDFAAFVEK[bs3-light]C[cm]C[cm]K	5	711.922	HSA _HSA	74.624	0.19097	ADDKETCFAEEGKKAVMDDFAAFVEKCCK	581_588	70.2311	7PMix_BS3_HSA_F3_DDA_iRT_001	23278	12114
False	1	ADDKETCcmFAEEGKK_AVMDDFAAFVEKCcmCcmK4-12:5		590.314	5	y	0	ADDK[bs3-light]ETC[cm]FAEEGKK_AVMDDFAAFVEK[bs3-light]C[cm]C[cm]K	False	ADDK[bs3-light]ETC[cm]FAEEGKK_AVMDDFAAFVEK[bs3-light]C[cm]C[cm]K	5	711.922	HSA _HSA	74.624	0.147799	ADDKETCFAEEGKKAVMDDFAAFVEKCCK	581_588	70.2311	7PMix_BS3_HSA_F3_DDA_iRT_001	23278	12114
False	1	ADDKETCcmFAEEGKK_AVMDDFAAFVEKCcmCcmK4-12:5		661.352	6	y	0	ADDK[bs3-light]ETC[cm]FAEEGKK_AVMDDFAAFVEK[bs3-light]C[cm]C[cm]K	False	ADDK[bs3-light]ETC[cm]FAEEGKK_AVMDDFAAFVEK[bs3-light]C[cm]C[cm]K	5	711.922	HSA _HSA	74.624	0.141221	ADDKETCFAEEGKKAVMDDFAAFVEKCCK	581_588	70.2311	7PMix_BS3_HSA_F3_DDA_iRT_001	23278	12114
False	1	ADDKETCcmFAEEGKK_AVMDDFAAFVEKCcmCcmK4-12:5		461.272	4	y	0	ADDK[bs3-light]ETC[cm]FAEEGKK_AVMDDFAAFVEK[bs3-light]C[cm]C[cm]K	False	ADDK[bs3-light]ETC[cm]FAEEGKK_AVMDDFAAFVEK[bs3-light]C[cm]C[cm]K	5	711.922	HSA _HSA	74.624	0.138367	ADDKETCFAEEGKKAVMDDFAAFVEKCCK	581_588	70.2311	7PMix_BS3_HSA_F3_DDA_iRT_001	23278	12114
False	1	ADDKETCcmFAEEGKK_AVMDDFAAFVEKCcmCcmK4-12:5		332.229	3	y	0	ADDK[bs3-light]ETC[cm]FAEEGKK_AVMDDFAAFVEK[bs3-light]C[cm]C[cm]K	False	ADDK[bs3-light]ETC[cm]FAEEGKK_AVMDDFAAFVEK[bs3-light]C[cm]C[cm]K	5	711.922	HSA _HSA	74.624	0.118054	ADDKETCFAEEGKKAVMDDFAAFVEKCCK	581_588	70.2311	7PMix_BS3_HSA_F3_DDA_iRT_001	23278	12114
False	1	ADDKETCcmFAEEGKK_CcmCcmAAADPHECcmYAK13-11:4		559.236	5	b	0	ADDKETC[cm]FAEEGK[bs3-light]K_C[cm]C[cm]AAADPHEC[cm]Y[bs3-light]AK	False	ADDKETC[cm]FAEEGK[bs3-light]K_C[cm]C[cm]AAADPHEC[cm]Y[bs3-light]AK	4	830.102	HSA _HSA	62.7105	1	ADDKETCFAEEGKKCCAAADPHECYAK	394_597	38.9376	B170315_10_Lumos_ML_IN_205_PMBS3_Tryp_Rep2_SECFr16	13272	12114
False	1	ADDKETCcmFAEEGKK_CcmCcmAAADPHECcmYAK13-11:4		660.284	6	b	0	ADDKETC[cm]FAEEGK[bs3-light]K_C[cm]C[cm]AAADPHEC[cm]Y[bs3-light]AK	False	ADDKETC[cm]FAEEGK[bs3-light]K_C[cm]C[cm]AAADPHEC[cm]Y[bs3-light]AK	4	830.102	HSA _HSA	62.7105	0.866797	ADDKETCFAEEGKKCCAAADPHECYAK	394_597	38.9376	B170315_10_Lumos_ML_IN_205_PMBS3_Tryp_Rep2_SECFr16	13272	12114
False	1	ADDKETCcmFAEEGKK_CcmCcmAAADPHECcmYAK13-11:4		967.383	8	b	0	ADDKETC[cm]FAEEGK[bs3-light]K_C[cm]C[cm]AAADPHEC[cm]Y[bs3-light]AK	False	ADDKETC[cm]FAEEGK[bs3-light]K_C[cm]C[cm]AAADPHEC[cm]Y[bs3-light]AK	4	830.102	HSA _HSA	62.7105	0.834957	ADDKETCFAEEGKKCCAAADPHECYAK	394_597	38.9376	B170315_10_Lumos_ML_IN_205_PMBS3_Tryp_Rep2_SECFr16	13272	12114
False	1	ADDKETCcmFAEEGKK_CcmCcmAAADPHECcmYAK13-11:4		820.314	7	b	0	ADDKETC[cm]FAEEGK[bs3-light]K_C[cm]C[cm]AAADPHEC[cm]Y[bs3-light]AK	False	ADDKETC[cm]FAEEGK[bs3-light]K_C[cm]C[cm]AAADPHEC[cm]Y[bs3-light]AK	4	830.102	HSA _HSA	62.7105	0.368405	ADDKETCFAEEGKKCCAAADPHECYAK	394_597	38.9376	B170315_10_Lumos_ML_IN_205_PMBS3_Tryp_Rep2_SECFr16	13272	12114
False	2	ADDKETCcmFAEEGKK_CcmCcmAAADPHECcmYAK13-11:4		484.195	8	b	0	ADDKETC[cm]FAEEGK[bs3-light]K_C[cm]C[cm]AAADPHEC[cm]Y[bs3-light]AK	False	ADDKETC[cm]FAEEGK[bs3-light]K_C[cm]C[cm]AAADPHEC[cm]Y[bs3-light]AK	4	830.102	HSA _HSA	62.7105	0.358098	ADDKETCFAEEGKKCCAAADPHECYAK	394_597	38.9376	B170315_10_Lumos_ML_IN_205_PMBS3_Tryp_Rep2_SECFr16	13272	12114
False	1	ADDKETCcmFAEEGKK_CcmCcmAAADPHECcmYAK13-11:4		1167.46	10	b	0	ADDKETC[cm]FAEEGK[bs3-light]K_C[cm]C[cm]AAADPHEC[cm]Y[bs3-light]AK	False	ADDKETC[cm]FAEEGK[bs3-light]K_C[cm]C[cm]AAADPHEC[cm]Y[bs3-light]AK	4	830.102	HSA _HSA	62.7105	0.327634	ADDKETCFAEEGKKCCAAADPHECYAK	394_597	38.9376	B170315_10_Lumos_ML_IN_205_PMBS3_Tryp_Rep2_SECFr16	13272	12114
False	1	ADDKETCcmFAEEGKK_CcmCcmAAADPHECcmYAK13-11:4		1039.42	9	b	0	ADDKETC[cm]FAEEGK[bs3-light]K_C[cm]C[cm]AAADPHEC[cm]Y[bs3-light]AK	False	ADDKETC[cm]FAEEGK[bs3-light]K_C[cm]C[cm]AAADPHEC[cm]Y[bs3-light]AK	4	830.102	HSA _HSA	62.7105	0.281395	ADDKETCFAEEGKKCCAAADPHECYAK	394_597	38.9376	B170315_10_Lumos_ML_IN_205_PMBS3_Tryp_Rep2_SECFr16	13272	12114
False	2	ADDKETCcmFAEEGKK_CcmCcmAAADPHECcmYAK13-11:4		584.235	10	b	0	ADDKETC[cm]FAEEGK[bs3-light]K_C[cm]C[cm]AAADPHEC[cm]Y[bs3-light]AK	False	ADDKETC[cm]FAEEGK[bs3-light]K_C[cm]C[cm]AAADPHEC[cm]Y[bs3-light]AK	4	830.102	HSA _HSA	62.7105	0.276127	ADDKETCFAEEGKKCCAAADPHECYAK	394_597	38.9376	B170315_10_Lumos_ML_IN_205_PMBS3_Tryp_Rep2_SECFr16	13272	12114
True	2	ADDKETCcmFAEEGKK_CcmCcmTESLVNR13-3:3		1173.03	9	y	0	ADDKETC[cm]FAEEGK[bs3-light]K_C[cm]C[cm]T[bs3-light]ESLVNR	False	ADDKETC[cm]FAEEGK[bs3-light]K_C[cm]C[cm]T[bs3-light]ESLVNR	3	968.434	HSA _HSA	72.9733	1	ADDKETCFAEEGKKCCTESLVNR	502_597	65.8952	B170315_11_Lumos_ML_IN_205_PMBS3_Tryp_Rep2_SECFr17	22606	12114
True	2	ADDKETCcmFAEEGKK_CcmCcmTESLVNR13-3:3		804.398	3	y	0	ADDKETC[cm]FAEEGK[bs3-light]K_C[cm]C[cm]T[bs3-light]ESLVNR	False	ADDKETC[cm]FAEEGK[bs3-light]K_C[cm]C[cm]T[bs3-light]ESLVNR	3	968.434	HSA _HSA	72.9733	0.929318	ADDKETCFAEEGKKCCTESLVNR	502_597	65.8952	B170315_11_Lumos_ML_IN_205_PMBS3_Tryp_Rep2_SECFr17	22606	12114
True	2	ADDKETCcmFAEEGKK_CcmCcmTESLVNR13-3:3		1042.49	7	y	0	ADDKETC[cm]FAEEGK[bs3-light]K_C[cm]C[cm]T[bs3-light]ESLVNR	False	ADDKETC[cm]FAEEGK[bs3-light]K_C[cm]C[cm]T[bs3-light]ESLVNR	3	968.434	HSA _HSA	72.9733	0.66101	ADDKETCFAEEGKKCCTESLVNR	502_597	65.8952	B170315_11_Lumos_ML_IN_205_PMBS3_Tryp_Rep2_SECFr17	22606	12114
True	2	ADDKETCcmFAEEGKK_CcmCcmTESLVNR13-3:3		1122.51	8	y	0	ADDKETC[cm]FAEEGK[bs3-light]K_C[cm]C[cm]T[bs3-light]ESLVNR	False	ADDKETC[cm]FAEEGK[bs3-light]K_C[cm]C[cm]T[bs3-light]ESLVNR	3	968.434	HSA _HSA	72.9733	0.591263	ADDKETCFAEEGKKCCTESLVNR	502_597	65.8952	B170315_11_Lumos_ML_IN_205_PMBS3_Tryp_Rep2_SECFr17	22606	12114
True	2	ADDKETCcmFAEEGKK_CcmCcmTESLVNR13-3:3		1237.55	10	y	0	ADDKETC[cm]FAEEGK[bs3-light]K_C[cm]C[cm]T[bs3-light]ESLVNR	False	ADDKETC[cm]FAEEGK[bs3-light]K_C[cm]C[cm]T[bs3-light]ESLVNR	3	968.434	HSA _HSA	72.9733	0.58003	ADDKETCFAEEGKKCCTESLVNR	502_597	65.8952	B170315_11_Lumos_ML_IN_205_PMBS3_Tryp_Rep2_SECFr17	22606	12114
True	3	ADDKETCcmFAEEGKK_CcmCcmTESLVNR13-3:3		906.412	12	y	0	ADDKETC[cm]FAEEGK[bs3-light]K_C[cm]C[cm]T[bs3-light]ESLVNR	False	ADDKETC[cm]FAEEGK[bs3-light]K_C[cm]C[cm]T[bs3-light]ESLVNR	3	968.434	HSA _HSA	72.9733	0.462734	ADDKETCFAEEGKKCCTESLVNR	502_597	65.8952	B170315_11_Lumos_ML_IN_205_PMBS3_Tryp_Rep2_SECFr17	22606	12114
True	2	ADDKETCcmFAEEGKK_CcmCcmTESLVNR13-3:3		868.919	4	y	0	ADDKETC[cm]FAEEGK[bs3-light]K_C[cm]C[cm]T[bs3-light]ESLVNR	False	ADDKETC[cm]FAEEGK[bs3-light]K_C[cm]C[cm]T[bs3-light]ESLVNR	3	968.434	HSA _HSA	72.9733	0.391201	ADDKETCFAEEGKKCCTESLVNR	502_597	65.8952	B170315_11_Lumos_ML_IN_205_PMBS3_Tryp_Rep2_SECFr17	22606	12114
True	2	ADDKETCcmFAEEGKK_CcmCcmTESLVNR13-3:3		933.44	5	y	0	ADDKETC[cm]FAEEGK[bs3-light]K_C[cm]C[cm]T[bs3-light]ESLVNR	False	ADDKETC[cm]FAEEGK[bs3-light]K_C[cm]C[cm]T[bs3-light]ESLVNR	3	968.434	HSA _HSA	72.9733	0.389631	ADDKETCFAEEGKKCCTESLVNR	502_597	65.8952	B170315_11_Lumos_ML_IN_205_PMBS3_Tryp_Rep2_SECFr17	22606	12114
True	2	ADDKETCcmFAEEGKK_CcmCcmTESLVNR13-3:3		775.887	2	y	0	ADDKETC[cm]FAEEGK[bs3-light]K_C[cm]C[cm]T[bs3-light]ESLVNR	False	ADDKETC[cm]FAEEGK[bs3-light]K_C[cm]C[cm]T[bs3-light]ESLVNR	3	968.434	HSA _HSA	72.9733	0.151031	ADDKETCFAEEGKKCCTESLVNR	502_597	65.8952	B170315_11_Lumos_ML_IN_205_PMBS3_Tryp_Rep2_SECFr17	22606	12114
False	1	ADDKETCcmFAEEGKK_CcmCcmTESLVNR13-3:3		559.236	5	b	0	ADDKETC[cm]FAEEGK[bs3-light]K_C[cm]C[cm]T[bs3-light]ESLVNR	False	ADDKETC[cm]FAEEGK[bs3-light]K_C[cm]C[cm]T[bs3-light]ESLVNR	3	968.434	HSA _HSA	72.9733	0.655453	ADDKETCFAEEGKKCCTESLVNR	502_597	65.8952	B170315_11_Lumos_ML_IN_205_PMBS3_Tryp_Rep2_SECFr17	22606	12114
False	1	ADDKETCcmFAEEGKK_CcmCcmTESLVNR13-3:3		388.23	3	y	0	ADDKETC[cm]FAEEGK[bs3-light]K_C[cm]C[cm]T[bs3-light]ESLVNR	False	ADDKETC[cm]FAEEGK[bs3-light]K_C[cm]C[cm]T[bs3-light]ESLVNR	3	968.434	HSA _HSA	72.9733	0.368484	ADDKETCFAEEGKKCCTESLVNR	502_597	65.8952	B170315_11_Lumos_ML_IN_205_PMBS3_Tryp_Rep2_SECFr17	22606	12114
False	1	ADDKETCcmFAEEGKK_CcmCcmTESLVNR13-3:3		717.389	6	y	0	ADDKETC[cm]FAEEGK[bs3-light]K_C[cm]C[cm]T[bs3-light]ESLVNR	False	ADDKETC[cm]FAEEGK[bs3-light]K_C[cm]C[cm]T[bs3-light]ESLVNR	3	968.434	HSA _HSA	72.9733	0.347137	ADDKETCFAEEGKKCCTESLVNR	502_597	65.8952	B170315_11_Lumos_ML_IN_205_PMBS3_Tryp_Rep2_SECFr17	22606	12114
False	1	ADDKETCcmFAEEGKK_CcmCcmTESLVNR13-3:3		430.193	4	b	0	ADDKETC[cm]FAEEGK[bs3-light]K_C[cm]C[cm]T[bs3-light]ESLVNR	False	ADDKETC[cm]FAEEGK[bs3-light]K_C[cm]C[cm]T[bs3-light]ESLVNR	3	968.434	HSA _HSA	72.9733	0.132969	ADDKETCFAEEGKKCCTESLVNR	502_597	65.8952	B170315_11_Lumos_ML_IN_205_PMBS3_Tryp_Rep2_SECFr17	22606	12114
False	1	ADDKETCcmFAEEGKK_CcmCcmTESLVNR13-3:3		501.314	4	y	0	ADDKETC[cm]FAEEGK[bs3-light]K_C[cm]C[cm]T[bs3-light]ESLVNR	False	ADDKETC[cm]FAEEGK[bs3-light]K_C[cm]C[cm]T[bs3-light]ESLVNR	3	968.434	HSA _HSA	72.9733	0.119258	ADDKETCFAEEGKKCCTESLVNR	502_597	65.8952	B170315_11_Lumos_ML_IN_205_PMBS3_Tryp_Rep2_SECFr17	22606	12114
False	1	ADDKETCcmFAEEGKK_CcmCcmTESLVNR13-3:4		588.346	5	y	0	ADDKETC[cm]FAEEGK[bs3-light]K_C[cm]C[cm]T[bs3-light]ESLVNR	False	ADDKETC[cm]FAEEGK[bs3-light]K_C[cm]C[cm]T[bs3-light]ESLVNR	4	726.578	HSA _HSA	73.0566	1	ADDKETCFAEEGKKCCTESLVNR	502_597	66.114	B170315_18_Lumos_ML_IN_205_PMBS3_Tryp_Rep3_SECFr17	22118	12114
False	1	ADDKETCcmFAEEGKK_CcmCcmTESLVNR13-3:4		717.389	6	y	0	ADDKETC[cm]FAEEGK[bs3-light]K_C[cm]C[cm]T[bs3-light]ESLVNR	False	ADDKETC[cm]FAEEGK[bs3-light]K_C[cm]C[cm]T[bs3-light]ESLVNR	4	726.578	HSA _HSA	73.0566	0.704338	ADDKETCFAEEGKKCCTESLVNR	502_597	66.114	B170315_18_Lumos_ML_IN_205_PMBS3_Tryp_Rep3_SECFr17	22118	12114
False	1	ADDKETCcmFAEEGKK_CcmCcmTESLVNR13-3:4		388.23	3	y	0	ADDKETC[cm]FAEEGK[bs3-light]K_C[cm]C[cm]T[bs3-light]ESLVNR	False	ADDKETC[cm]FAEEGK[bs3-light]K_C[cm]C[cm]T[bs3-light]ESLVNR	4	726.578	HSA _HSA	73.0566	0.424141	ADDKETCFAEEGKKCCTESLVNR	502_597	66.114	B170315_18_Lumos_ML_IN_205_PMBS3_Tryp_Rep3_SECFr17	22118	12114
False	1	ADDKETCcmFAEEGKK_CcmCcmTESLVNR13-3:4		501.314	4	y	0	ADDKETC[cm]FAEEGK[bs3-light]K_C[cm]C[cm]T[bs3-light]ESLVNR	False	ADDKETC[cm]FAEEGK[bs3-light]K_C[cm]C[cm]T[bs3-light]ESLVNR	4	726.578	HSA _HSA	73.0566	0.309702	ADDKETCFAEEGKKCCTESLVNR	502_597	66.114	B170315_18_Lumos_ML_IN_205_PMBS3_Tryp_Rep3_SECFr17	22118	12114
False	1	ADDKETCcmFAEEGKK_CcmCcmTESLVNR13-3:4		820.314	7	b	0	ADDKETC[cm]FAEEGK[bs3-light]K_C[cm]C[cm]T[bs3-light]ESLVNR	False	ADDKETC[cm]FAEEGK[bs3-light]K_C[cm]C[cm]T[bs3-light]ESLVNR	4	726.578	HSA _HSA	73.0566	0.195413	ADDKETCFAEEGKKCCTESLVNR	502_597	66.114	B170315_18_Lumos_ML_IN_205_PMBS3_Tryp_Rep3_SECFr17	22118	12114
False	1	ADDKETCcmFAEEGKK_CcmCcmTESLVNR13-3:4		967.383	8	b	0	ADDKETC[cm]FAEEGK[bs3-light]K_C[cm]C[cm]T[bs3-light]ESLVNR	False	ADDKETC[cm]FAEEGK[bs3-light]K_C[cm]C[cm]T[bs3-light]ESLVNR	4	726.578	HSA _HSA	73.0566	0.174909	ADDKETCFAEEGKKCCTESLVNR	502_597	66.114	B170315_18_Lumos_ML_IN_205_PMBS3_Tryp_Rep3_SECFr17	22118	12114
False	1	ADDKETCcmFAEEGKK_CcmCcmTESLVNR13-3:4		1038.42	9	b	0	ADDKETC[cm]FAEEGK[bs3-light]K_C[cm]C[cm]T[bs3-light]ESLVNR	False	ADDKETC[cm]FAEEGK[bs3-light]K_C[cm]C[cm]T[bs3-light]ESLVNR	4	726.578	HSA _HSA	73.0566	0.0896032	ADDKETCFAEEGKKCCTESLVNR	502_597	66.114	B170315_18_Lumos_ML_IN_205_PMBS3_Tryp_Rep3_SECFr17	22118	12114
False	1	ADDKETCcmFAEEGKK_CcmCcmTESLVNR13-3:4		559.236	5	b	0	ADDKETC[cm]FAEEGK[bs3-light]K_C[cm]C[cm]T[bs3-light]ESLVNR	False	ADDKETC[cm]FAEEGK[bs3-light]K_C[cm]C[cm]T[bs3-light]ESLVNR	4	726.578	HSA _HSA	73.0566	0.0894121	ADDKETCFAEEGKKCCTESLVNR	502_597	66.114	B170315_18_Lumos_ML_IN_205_PMBS3_Tryp_Rep3_SECFr17	22118	12114
False	2	ADDKETCcmFAEEGKK_CcmCcmTESLVNR13-3:4		519.713	9	b	0	ADDKETC[cm]FAEEGK[bs3-light]K_C[cm]C[cm]T[bs3-light]ESLVNR	False	ADDKETC[cm]FAEEGK[bs3-light]K_C[cm]C[cm]T[bs3-light]ESLVNR	4	726.578	HSA _HSA	73.0566	0.0654827	ADDKETCFAEEGKKCCTESLVNR	502_597	66.114	B170315_18_Lumos_ML_IN_205_PMBS3_Tryp_Rep3_SECFr17	22118	12114
True	2	ADLAKYICcmENQDSISSK_DAHKSEVAHR5-4:4		893.466	5	b	0	DAHK[bs3-light]SEVAHR_ADLAK[bs3-light]YIC[cm]ENQDSISSK	False	DAHK[bs3-light]SEVAHR_ADLAK[bs3-light]YIC[cm]ENQDSISSK	4	807.896	HSA _HSA	55.2922	0.432364	DAHKSEVAHRADLAKYICENQDSISSK	28_286	19.4516	7PMix_BS3_HSA_F3_DDA_iRT_001	14129	12114
True	2	ADLAKYICcmENQDSISSK_DAHKSEVAHR5-4:4		974.997	6	b	0	DAHK[bs3-light]SEVAHR_ADLAK[bs3-light]YIC[cm]ENQDSISSK	False	DAHK[bs3-light]SEVAHR_ADLAK[bs3-light]YIC[cm]ENQDSISSK	4	807.896	HSA _HSA	55.2922	0.225006	DAHKSEVAHRADLAKYICENQDSISSK	28_286	19.4516	7PMix_BS3_HSA_F3_DDA_iRT_001	14129	12114
True	3	ADLAKYICcmENQDSISSK_DAHKSEVAHR5-4:4		953.797	13	y	0	DAHK[bs3-light]SEVAHR_ADLAK[bs3-light]YIC[cm]ENQDSISSK	False	DAHK[bs3-light]SEVAHR_ADLAK[bs3-light]YIC[cm]ENQDSISSK	4	807.896	HSA _HSA	55.2922	0.0948852	DAHKSEVAHRADLAKYICENQDSISSK	28_286	19.4516	7PMix_BS3_HSA_F3_DDA_iRT_001	14129	12114
True	3	ADLAKYICcmENQDSISSK_DAHKSEVAHR5-4:4		650.334	6	b	0	DAHK[bs3-light]SEVAHR_ADLAK[bs3-light]YIC[cm]ENQDSISSK	False	DAHK[bs3-light]SEVAHR_ADLAK[bs3-light]YIC[cm]ENQDSISSK	4	807.896	HSA _HSA	55.2922	0.0888495	DAHKSEVAHRADLAKYICENQDSISSK	28_286	19.4516	7PMix_BS3_HSA_F3_DDA_iRT_001	14129	12114
True	3	ADLAKYICcmENQDSISSK_DAHKSEVAHR5-4:4		595.98	5	b	0	DAHK[bs3-light]SEVAHR_ADLAK[bs3-light]YIC[cm]ENQDSISSK	False	DAHK[bs3-light]SEVAHR_ADLAK[bs3-light]YIC[cm]ENQDSISSK	4	807.896	HSA _HSA	55.2922	0.0781454	DAHKSEVAHRADLAKYICENQDSISSK	28_286	19.4516	7PMix_BS3_HSA_F3_DDA_iRT_001	14129	12114
False	1	ADLAKYICcmENQDSISSK_DAHKSEVAHR5-4:4		1167.49	10	y	0	DAHK[bs3-light]SEVAHR_ADLAK[bs3-light]YIC[cm]ENQDSISSK	False	DAHK[bs3-light]SEVAHR_ADLAK[bs3-light]YIC[cm]ENQDSISSK	4	807.896	HSA _HSA	55.2922	1	DAHKSEVAHRADLAKYICENQDSISSK	28_286	19.4516	7PMix_BS3_HSA_F3_DDA_iRT_001	14129	12114
False	1	ADLAKYICcmENQDSISSK_DAHKSEVAHR5-4:4		1280.58	11	y	0	DAHK[bs3-light]SEVAHR_ADLAK[bs3-light]YIC[cm]ENQDSISSK	False	DAHK[bs3-light]SEVAHR_ADLAK[bs3-light]YIC[cm]ENQDSISSK	4	807.896	HSA _HSA	55.2922	0.352386	DAHKSEVAHRADLAKYICENQDSISSK	28_286	19.4516	7PMix_BS3_HSA_F3_DDA_iRT_001	14129	12114
False	1	ADLAKYICcmENQDSISSK_DAHKSEVAHR5-4:4		300.155	3	b	0	DAHK[bs3-light]SEVAHR_ADLAK[bs3-light]YIC[cm]ENQDSISSK	False	DAHK[bs3-light]SEVAHR_ADLAK[bs3-light]YIC[cm]ENQDSISSK	4	807.896	HSA _HSA	55.2922	0.28851	DAHKSEVAHRADLAKYICENQDSISSK	28_286	19.4516	7PMix_BS3_HSA_F3_DDA_iRT_001	14129	12114
False	1	ADLAKYICcmENQDSISSK_DAHKSEVAHR5-4:4		321.177	3	y	0	DAHK[bs3-light]SEVAHR_ADLAK[bs3-light]YIC[cm]ENQDSISSK	False	DAHK[bs3-light]SEVAHR_ADLAK[bs3-light]YIC[cm]ENQDSISSK	4	807.896	HSA _HSA	55.2922	0.184378	DAHKSEVAHRADLAKYICENQDSISSK	28_286	19.4516	7PMix_BS3_HSA_F3_DDA_iRT_001	14129	12114
False	1	ADLAKYICcmENQDSISSK_DAHKSEVAHR5-4:4		521.293	5	y	0	DAHK[bs3-light]SEVAHR_ADLAK[bs3-light]YIC[cm]ENQDSISSK	False	DAHK[bs3-light]SEVAHR_ADLAK[bs3-light]YIC[cm]ENQDSISSK	4	807.896	HSA _HSA	55.2922	0.172733	DAHKSEVAHRADLAKYICENQDSISSK	28_286	19.4516	7PMix_BS3_HSA_F3_DDA_iRT_001	14129	12114
False	1	ADLAKYICcmENQDSISSK_DAHKSEVAHR5-4:4		698.358	6	y	0	DAHK[bs3-light]SEVAHR_ADLAK[bs3-light]YIC[cm]ENQDSISSK	False	DAHK[bs3-light]SEVAHR_ADLAK[bs3-light]YIC[cm]ENQDSISSK	4	807.896	HSA _HSA	55.2922	0.101916	DAHKSEVAHRADLAKYICENQDSISSK	28_286	19.4516	7PMix_BS3_HSA_F3_DDA_iRT_001	14129	12114
False	1	ADLAKYICcmENQDSISSK_DAHKSEVAHR5-4:4		1007.46	9	y	0	DAHK[bs3-light]SEVAHR_ADLAK[bs3-light]YIC[cm]ENQDSISSK	False	DAHK[bs3-light]SEVAHR_ADLAK[bs3-light]YIC[cm]ENQDSISSK	4	807.896	HSA _HSA	55.2922	0.0898398	DAHKSEVAHRADLAKYICENQDSISSK	28_286	19.4516	7PMix_BS3_HSA_F3_DDA_iRT_001	14129	12114
False	1	ADLAKYICcmENQDSISSK_DAHKSEVAHR5-4:4		636.32	6	y	0	DAHK[bs3-light]SEVAHR_ADLAK[bs3-light]YIC[cm]ENQDSISSK	False	DAHK[bs3-light]SEVAHR_ADLAK[bs3-light]YIC[cm]ENQDSISSK	4	807.896	HSA _HSA	55.2922	0.0784395	DAHKSEVAHRADLAKYICENQDSISSK	28_286	19.4516	7PMix_BS3_HSA_F3_DDA_iRT_001	14129	12114
False	1	ADLAKYICcmENQDSISSK_DAHKSEVAHR5-4:4		312.178	2	y	0	DAHK[bs3-light]SEVAHR_ADLAK[bs3-light]YIC[cm]ENQDSISSK	False	DAHK[bs3-light]SEVAHR_ADLAK[bs3-light]YIC[cm]ENQDSISSK	4	807.896	HSA _HSA	55.2922	0.0751375	DAHKSEVAHRADLAKYICENQDSISSK	28_286	19.4516	7PMix_BS3_HSA_F3_DDA_iRT_001	14129	12114
False	1	ADLAKYICcmENQDSISSK_DAHKSEVAHR5-4:4		611.326	5	y	0	DAHK[bs3-light]SEVAHR_ADLAK[bs3-light]YIC[cm]ENQDSISSK	False	DAHK[bs3-light]SEVAHR_ADLAK[bs3-light]YIC[cm]ENQDSISSK	4	807.896	HSA _HSA	55.2922	0.0738377	DAHKSEVAHRADLAKYICENQDSISSK	28_286	19.4516	7PMix_BS3_HSA_F3_DDA_iRT_001	14129	12114
True	2	ADLAKYICcmENQDSISSK_DAHKSbs3nh2EVAHR5-4:4		971.013	5	b	0	DAHK[bs3-light]S[bs3nh2]EVAHR_ADLAK[bs3-light]YIC[cm]ENQDSISSK	False	DAHK[bs3-light]S[bs3nh2]EVAHR_ADLAK[bs3-light]YIC[cm]ENQDSISSK	4	846.67	HSA _HSA	88.0144	0.308784	DAHKSEVAHRADLAKYICENQDSISSK	28_286	105.404	7PMix_pooled_DDA_iRT_library_006	18713	12114
True	3	ADLAKYICcmENQDSISSK_DAHKSbs3nh2EVAHR5-4:4		702.032	6	b	0	DAHK[bs3-light]S[bs3nh2]EVAHR_ADLAK[bs3-light]YIC[cm]ENQDSISSK	False	DAHK[bs3-light]S[bs3nh2]EVAHR_ADLAK[bs3-light]YIC[cm]ENQDSISSK	4	846.67	HSA _HSA	88.0144	0.303215	DAHKSEVAHRADLAKYICENQDSISSK	28_286	105.404	7PMix_pooled_DDA_iRT_library_006	18713	12114
True	3	ADLAKYICcmENQDSISSK_DAHKSbs3nh2EVAHR5-4:4		647.678	5	b	0	DAHK[bs3-light]S[bs3nh2]EVAHR_ADLAK[bs3-light]YIC[cm]ENQDSISSK	False	DAHK[bs3-light]S[bs3nh2]EVAHR_ADLAK[bs3-light]YIC[cm]ENQDSISSK	4	846.67	HSA _HSA	88.0144	0.285213	DAHKSEVAHRADLAKYICENQDSISSK	28_286	105.404	7PMix_pooled_DDA_iRT_library_006	18713	12114
True	3	ADLAKYICcmENQDSISSK_DAHKSbs3nh2EVAHR5-4:4		1005.16	13	y	0	DAHK[bs3-light]S[bs3nh2]EVAHR_ADLAK[bs3-light]YIC[cm]ENQDSISSK	False	DAHK[bs3-light]S[bs3nh2]EVAHR_ADLAK[bs3-light]YIC[cm]ENQDSISSK	4	846.67	HSA _HSA	88.0144	0.248747	DAHKSEVAHRADLAKYICENQDSISSK	28_286	105.404	7PMix_pooled_DDA_iRT_library_006	18713	12114
True	2	ADLAKYICcmENQDSISSK_DAHKSbs3nh2EVAHR5-4:4		1052.54	6	b	0	DAHK[bs3-light]S[bs3nh2]EVAHR_ADLAK[bs3-light]YIC[cm]ENQDSISSK	False	DAHK[bs3-light]S[bs3nh2]EVAHR_ADLAK[bs3-light]YIC[cm]ENQDSISSK	4	846.67	HSA _HSA	88.0144	0.211628	DAHKSEVAHRADLAKYICENQDSISSK	28_286	105.404	7PMix_pooled_DDA_iRT_library_006	18713	12114
True	2	ADLAKYICcmENQDSISSK_DAHKSbs3nh2EVAHR5-4:4		1109.59	7	b	0	DAHK[bs3-light]S[bs3nh2]EVAHR_ADLAK[bs3-light]YIC[cm]ENQDSISSK	False	DAHK[bs3-light]S[bs3nh2]EVAHR_ADLAK[bs3-light]YIC[cm]ENQDSISSK	4	846.67	HSA _HSA	88.0144	0.0560189	DAHKSEVAHRADLAKYICENQDSISSK	28_286	105.404	7PMix_pooled_DDA_iRT_library_006	18713	12114
False	1	ADLAKYICcmENQDSISSK_DAHKSbs3nh2EVAHR5-4:4		1167.49	10	y	0	DAHK[bs3-light]S[bs3nh2]EVAHR_ADLAK[bs3-light]YIC[cm]ENQDSISSK	False	DAHK[bs3-light]S[bs3nh2]EVAHR_ADLAK[bs3-light]YIC[cm]ENQDSISSK	4	846.67	HSA _HSA	88.0144	1	DAHKSEVAHRADLAKYICENQDSISSK	28_286	105.404	7PMix_pooled_DDA_iRT_library_006	18713	12114
False	1	ADLAKYICcmENQDSISSK_DAHKSbs3nh2EVAHR5-4:4		1280.58	11	y	0	DAHK[bs3-light]S[bs3nh2]EVAHR_ADLAK[bs3-light]YIC[cm]ENQDSISSK	False	DAHK[bs3-light]S[bs3nh2]EVAHR_ADLAK[bs3-light]YIC[cm]ENQDSISSK	4	846.67	HSA _HSA	88.0144	0.407021	DAHKSEVAHRADLAKYICENQDSISSK	28_286	105.404	7PMix_pooled_DDA_iRT_library_006	18713	12114
False	1	ADLAKYICcmENQDSISSK_DAHKSbs3nh2EVAHR5-4:4		300.155	3	b	0	DAHK[bs3-light]S[bs3nh2]EVAHR_ADLAK[bs3-light]YIC[cm]ENQDSISSK	False	DAHK[bs3-light]S[bs3nh2]EVAHR_ADLAK[bs3-light]YIC[cm]ENQDSISSK	4	846.67	HSA _HSA	88.0144	0.398588	DAHKSEVAHRADLAKYICENQDSISSK	28_286	105.404	7PMix_pooled_DDA_iRT_library_006	18713	12114
False	1	ADLAKYICcmENQDSISSK_DAHKSbs3nh2EVAHR5-4:4		1007.46	9	y	0	DAHK[bs3-light]S[bs3nh2]EVAHR_ADLAK[bs3-light]YIC[cm]ENQDSISSK	False	DAHK[bs3-light]S[bs3nh2]EVAHR_ADLAK[bs3-light]YIC[cm]ENQDSISSK	4	846.67	HSA _HSA	88.0144	0.21345	DAHKSEVAHRADLAKYICENQDSISSK	28_286	105.404	7PMix_pooled_DDA_iRT_library_006	18713	12114
False	1	ADLAKYICcmENQDSISSK_DAHKSbs3nh2EVAHR5-4:4		321.177	3	y	0	DAHK[bs3-light]S[bs3nh2]EVAHR_ADLAK[bs3-light]YIC[cm]ENQDSISSK	False	DAHK[bs3-light]S[bs3nh2]EVAHR_ADLAK[bs3-light]YIC[cm]ENQDSISSK	4	846.67	HSA _HSA	88.0144	0.185435	DAHKSEVAHRADLAKYICENQDSISSK	28_286	105.404	7PMix_pooled_DDA_iRT_library_006	18713	12114
False	1	ADLAKYICcmENQDSISSK_DAHKSbs3nh2EVAHR5-4:4		371.193	4	b	0	DAHK[bs3-light]S[bs3nh2]EVAHR_ADLAK[bs3-light]YIC[cm]ENQDSISSK	False	DAHK[bs3-light]S[bs3nh2]EVAHR_ADLAK[bs3-light]YIC[cm]ENQDSISSK	4	846.67	HSA _HSA	88.0144	0.148144	DAHKSEVAHRADLAKYICENQDSISSK	28_286	105.404	7PMix_pooled_DDA_iRT_library_006	18713	12114
False	1	ADLAKYICcmENQDSISSK_DAHKSbs3nh2EVAHR5-4:4		521.293	5	y	0	DAHK[bs3-light]S[bs3nh2]EVAHR_ADLAK[bs3-light]YIC[cm]ENQDSISSK	False	DAHK[bs3-light]S[bs3nh2]EVAHR_ADLAK[bs3-light]YIC[cm]ENQDSISSK	4	846.67	HSA _HSA	88.0144	0.118499	DAHKSEVAHRADLAKYICENQDSISSK	28_286	105.404	7PMix_pooled_DDA_iRT_library_006	18713	12114
False	1	ADLAKYICcmENQDSISSK_DAHKSbs3nh2EVAHR5-4:4		611.326	5	y	0	DAHK[bs3-light]S[bs3nh2]EVAHR_ADLAK[bs3-light]YIC[cm]ENQDSISSK	False	DAHK[bs3-light]S[bs3nh2]EVAHR_ADLAK[bs3-light]YIC[cm]ENQDSISSK	4	846.67	HSA _HSA	88.0144	0.0598211	DAHKSEVAHRADLAKYICENQDSISSK	28_286	105.404	7PMix_pooled_DDA_iRT_library_006	18713	12114
False	2	ADLAKYICcmENQDSISSK_DAHKSbs3nh2EVAHR5-4:4		584.251	10	y	0	DAHK[bs3-light]S[bs3nh2]EVAHR_ADLAK[bs3-light]YIC[cm]ENQDSISSK	False	DAHK[bs3-light]S[bs3nh2]EVAHR_ADLAK[bs3-light]YIC[cm]ENQDSISSK	4	846.67	HSA _HSA	88.0144	0.055276	DAHKSEVAHRADLAKYICENQDSISSK	28_286	105.404	7PMix_pooled_DDA_iRT_library_006	18713	12114
False	1	ADLAKYICcmENQDSISSK_DAHKSbs3nh2EVAHR5-4:4		383.215	3	y	0	DAHK[bs3-light]S[bs3nh2]EVAHR_ADLAK[bs3-light]YIC[cm]ENQDSISSK	False	DAHK[bs3-light]S[bs3nh2]EVAHR_ADLAK[bs3-light]YIC[cm]ENQDSISSK	4	846.67	HSA _HSA	88.0144	0.0421846	DAHKSEVAHRADLAKYICENQDSISSK	28_286	105.404	7PMix_pooled_DDA_iRT_library_006	18713	12114
True	3	ADLAKYICcmENQDSISSK_DAHKSbs3ohEVAHRFKDLGEENFK5-4:5		1050.53	5	b	0	DAHK[bs3-light]S[bs3oh]EVAHRFKDLGEENFK_ADLAK[bs3-light]YIC[cm]ENQDSISSK	False	DAHK[bs3-light]S[bs3oh]EVAHRFKDLGEENFK_ADLAK[bs3-light]YIC[cm]ENQDSISSK	5	919.251	HSA _HSA	65.9507	0.087247	DAHKSEVAHRFKDLGEENFKADLAKYICENQDSISSK	28_286	47.4486	7PMix_BS3_HSA_F3_DDA_iRT_001	19169	12114
True	3	ADLAKYICcmENQDSISSK_DAHKSbs3ohEVAHRFKDLGEENFK5-4:5		1104.89	6	b	0	DAHK[bs3-light]S[bs3oh]EVAHRFKDLGEENFK_ADLAK[bs3-light]YIC[cm]ENQDSISSK	False	DAHK[bs3-light]S[bs3oh]EVAHRFKDLGEENFK_ADLAK[bs3-light]YIC[cm]ENQDSISSK	5	919.251	HSA _HSA	65.9507	0.0690743	DAHKSEVAHRFKDLGEENFKADLAKYICENQDSISSK	28_286	47.4486	7PMix_BS3_HSA_F3_DDA_iRT_001	19169	12114
True	4	ADLAKYICcmENQDSISSK_DAHKSbs3ohEVAHRFKDLGEENFK5-4:5		1056.52	13	y	0	DAHK[bs3-light]S[bs3oh]EVAHRFKDLGEENFK_ADLAK[bs3-light]YIC[cm]ENQDSISSK	False	DAHK[bs3-light]S[bs3oh]EVAHRFKDLGEENFK_ADLAK[bs3-light]YIC[cm]ENQDSISSK	5	919.251	HSA _HSA	65.9507	0.055594	DAHKSEVAHRFKDLGEENFKADLAKYICENQDSISSK	28_286	47.4486	7PMix_BS3_HSA_F3_DDA_iRT_001	19169	12114
False	1	ADLAKYICcmENQDSISSK_DAHKSbs3ohEVAHRFKDLGEENFK5-4:5		1167.49	10	y	0	DAHK[bs3-light]S[bs3oh]EVAHRFKDLGEENFK_ADLAK[bs3-light]YIC[cm]ENQDSISSK	False	DAHK[bs3-light]S[bs3oh]EVAHRFKDLGEENFK_ADLAK[bs3-light]YIC[cm]ENQDSISSK	5	919.251	HSA _HSA	65.9507	1	DAHKSEVAHRFKDLGEENFKADLAKYICENQDSISSK	28_286	47.4486	7PMix_BS3_HSA_F3_DDA_iRT_001	19169	12114
False	1	ADLAKYICcmENQDSISSK_DAHKSbs3ohEVAHRFKDLGEENFK5-4:5		300.155	3	b	0	DAHK[bs3-light]S[bs3oh]EVAHRFKDLGEENFK_ADLAK[bs3-light]YIC[cm]ENQDSISSK	False	DAHK[bs3-light]S[bs3oh]EVAHRFKDLGEENFK_ADLAK[bs3-light]YIC[cm]ENQDSISSK	5	919.251	HSA _HSA	65.9507	0.538523	DAHKSEVAHRFKDLGEENFKADLAKYICENQDSISSK	28_286	47.4486	7PMix_BS3_HSA_F3_DDA_iRT_001	19169	12114
False	1	ADLAKYICcmENQDSISSK_DAHKSbs3ohEVAHRFKDLGEENFK5-4:5		951.442	8	y	0	DAHK[bs3-light]S[bs3oh]EVAHRFKDLGEENFK_ADLAK[bs3-light]YIC[cm]ENQDSISSK	False	DAHK[bs3-light]S[bs3oh]EVAHRFKDLGEENFK_ADLAK[bs3-light]YIC[cm]ENQDSISSK	5	919.251	HSA _HSA	65.9507	0.484987	DAHKSEVAHRFKDLGEENFKADLAKYICENQDSISSK	28_286	47.4486	7PMix_BS3_HSA_F3_DDA_iRT_001	19169	12114
False	1	ADLAKYICcmENQDSISSK_DAHKSbs3ohEVAHRFKDLGEENFK5-4:5		723.331	6	y	0	DAHK[bs3-light]S[bs3oh]EVAHRFKDLGEENFK_ADLAK[bs3-light]YIC[cm]ENQDSISSK	False	DAHK[bs3-light]S[bs3oh]EVAHRFKDLGEENFK_ADLAK[bs3-light]YIC[cm]ENQDSISSK	5	919.251	HSA _HSA	65.9507	0.412633	DAHKSEVAHRFKDLGEENFKADLAKYICENQDSISSK	28_286	47.4486	7PMix_BS3_HSA_F3_DDA_iRT_001	19169	12114
False	1	ADLAKYICcmENQDSISSK_DAHKSbs3ohEVAHRFKDLGEENFK5-4:5		1280.58	11	y	0	DAHK[bs3-light]S[bs3oh]EVAHRFKDLGEENFK_ADLAK[bs3-light]YIC[cm]ENQDSISSK	False	DAHK[bs3-light]S[bs3oh]EVAHRFKDLGEENFK_ADLAK[bs3-light]YIC[cm]ENQDSISSK	5	919.251	HSA _HSA	65.9507	0.352033	DAHKSEVAHRFKDLGEENFKADLAKYICENQDSISSK	28_286	47.4486	7PMix_BS3_HSA_F3_DDA_iRT_001	19169	12114
False	1	ADLAKYICcmENQDSISSK_DAHKSbs3ohEVAHRFKDLGEENFK5-4:5		321.177	3	y	0	DAHK[bs3-light]S[bs3oh]EVAHRFKDLGEENFK_ADLAK[bs3-light]YIC[cm]ENQDSISSK	False	DAHK[bs3-light]S[bs3oh]EVAHRFKDLGEENFK_ADLAK[bs3-light]YIC[cm]ENQDSISSK	5	919.251	HSA _HSA	65.9507	0.263265	DAHKSEVAHRFKDLGEENFKADLAKYICENQDSISSK	28_286	47.4486	7PMix_BS3_HSA_F3_DDA_iRT_001	19169	12114
False	1	ADLAKYICcmENQDSISSK_DAHKSbs3ohEVAHRFKDLGEENFK5-4:5		878.421	8	y	0	DAHK[bs3-light]S[bs3oh]EVAHRFKDLGEENFK_ADLAK[bs3-light]YIC[cm]ENQDSISSK	False	DAHK[bs3-light]S[bs3oh]EVAHRFKDLGEENFK_ADLAK[bs3-light]YIC[cm]ENQDSISSK	5	919.251	HSA _HSA	65.9507	0.238532	DAHKSEVAHRFKDLGEENFKADLAKYICENQDSISSK	28_286	47.4486	7PMix_BS3_HSA_F3_DDA_iRT_001	19169	12114
False	1	ADLAKYICcmENQDSISSK_DAHKSbs3ohEVAHRFKDLGEENFK5-4:5		1007.46	9	y	0	DAHK[bs3-light]S[bs3oh]EVAHRFKDLGEENFK_ADLAK[bs3-light]YIC[cm]ENQDSISSK	False	DAHK[bs3-light]S[bs3oh]EVAHRFKDLGEENFK_ADLAK[bs3-light]YIC[cm]ENQDSISSK	5	919.251	HSA _HSA	65.9507	0.23015	DAHKSEVAHRFKDLGEENFKADLAKYICENQDSISSK	28_286	47.4486	7PMix_BS3_HSA_F3_DDA_iRT_001	19169	12114
False	1	ADLAKYICcmENQDSISSK_DAHKSbs3ohEVAHRFKDLGEENFK5-4:5		521.293	5	y	0	DAHK[bs3-light]S[bs3oh]EVAHRFKDLGEENFK_ADLAK[bs3-light]YIC[cm]ENQDSISSK	False	DAHK[bs3-light]S[bs3oh]EVAHRFKDLGEENFK_ADLAK[bs3-light]YIC[cm]ENQDSISSK	5	919.251	HSA _HSA	65.9507	0.212588	DAHKSEVAHRFKDLGEENFKADLAKYICENQDSISSK	28_286	47.4486	7PMix_BS3_HSA_F3_DDA_iRT_001	19169	12114
False	1	ADLAKYICcmENQDSISSK_DAHKSbs3ohEVAHRFKDLGEENFK5-4:5		836.415	7	y	0	DAHK[bs3-light]S[bs3oh]EVAHRFKDLGEENFK_ADLAK[bs3-light]YIC[cm]ENQDSISSK	False	DAHK[bs3-light]S[bs3oh]EVAHRFKDLGEENFK_ADLAK[bs3-light]YIC[cm]ENQDSISSK	5	919.251	HSA _HSA	65.9507	0.176861	DAHKSEVAHRFKDLGEENFKADLAKYICENQDSISSK	28_286	47.4486	7PMix_BS3_HSA_F3_DDA_iRT_001	19169	12114
True	2	ADLAKYICcmENQDSISSK_DAHKbs3nh2SEVAHR5-5:4		971.013	5	b	0	DAHK[bs3nh2]S[bs3-light]EVAHR_ADLAK[bs3-light]YIC[cm]ENQDSISSK	False	DAHK[bs3nh2]S[bs3-light]EVAHR_ADLAK[bs3-light]YIC[cm]ENQDSISSK	4	846.67	HSA _HSA	87.9225	0.28381	DAHKSEVAHRADLAKYICENQDSISSK	29_286	105.163	7PMix_pooled_DDA_iRT_library_004	18625	12114
True	3	ADLAKYICcmENQDSISSK_DAHKbs3nh2SEVAHR5-5:4		702.032	6	b	0	DAHK[bs3nh2]S[bs3-light]EVAHR_ADLAK[bs3-light]YIC[cm]ENQDSISSK	False	DAHK[bs3nh2]S[bs3-light]EVAHR_ADLAK[bs3-light]YIC[cm]ENQDSISSK	4	846.67	HSA _HSA	87.9225	0.209972	DAHKSEVAHRADLAKYICENQDSISSK	29_286	105.163	7PMix_pooled_DDA_iRT_library_004	18625	12114
True	3	ADLAKYICcmENQDSISSK_DAHKbs3nh2SEVAHR5-5:4		1005.16	13	y	0	DAHK[bs3nh2]S[bs3-light]EVAHR_ADLAK[bs3-light]YIC[cm]ENQDSISSK	False	DAHK[bs3nh2]S[bs3-light]EVAHR_ADLAK[bs3-light]YIC[cm]ENQDSISSK	4	846.67	HSA _HSA	87.9225	0.186191	DAHKSEVAHRADLAKYICENQDSISSK	29_286	105.163	7PMix_pooled_DDA_iRT_library_004	18625	12114
True	2	ADLAKYICcmENQDSISSK_DAHKbs3nh2SEVAHR5-5:4		1052.54	6	b	0	DAHK[bs3nh2]S[bs3-light]EVAHR_ADLAK[bs3-light]YIC[cm]ENQDSISSK	False	DAHK[bs3nh2]S[bs3-light]EVAHR_ADLAK[bs3-light]YIC[cm]ENQDSISSK	4	846.67	HSA _HSA	87.9225	0.125627	DAHKSEVAHRADLAKYICENQDSISSK	29_286	105.163	7PMix_pooled_DDA_iRT_library_004	18625	12114
True	3	ADLAKYICcmENQDSISSK_DAHKbs3nh2SEVAHR5-5:4		647.678	5	b	0	DAHK[bs3nh2]S[bs3-light]EVAHR_ADLAK[bs3-light]YIC[cm]ENQDSISSK	False	DAHK[bs3nh2]S[bs3-light]EVAHR_ADLAK[bs3-light]YIC[cm]ENQDSISSK	4	846.67	HSA _HSA	87.9225	0.10874	DAHKSEVAHRADLAKYICENQDSISSK	29_286	105.163	7PMix_pooled_DDA_iRT_library_004	18625	12114
True	2	ADLAKYICcmENQDSISSK_DAHKbs3nh2SEVAHR5-5:4		1109.09	7	b	0	DAHK[bs3nh2]S[bs3-light]EVAHR_ADLAK[bs3-light]YIC[cm]ENQDSISSK	False	DAHK[bs3nh2]S[bs3-light]EVAHR_ADLAK[bs3-light]YIC[cm]ENQDSISSK	4	846.67	HSA _HSA	87.9225	0.034568	DAHKSEVAHRADLAKYICENQDSISSK	29_286	105.163	7PMix_pooled_DDA_iRT_library_004	18625	12114
False	1	ADLAKYICcmENQDSISSK_DAHKbs3nh2SEVAHR5-5:4		1167.49	10	y	0	DAHK[bs3nh2]S[bs3-light]EVAHR_ADLAK[bs3-light]YIC[cm]ENQDSISSK	False	DAHK[bs3nh2]S[bs3-light]EVAHR_ADLAK[bs3-light]YIC[cm]ENQDSISSK	4	846.67	HSA _HSA	87.9225	1	DAHKSEVAHRADLAKYICENQDSISSK	29_286	105.163	7PMix_pooled_DDA_iRT_library_004	18625	12114
False	1	ADLAKYICcmENQDSISSK_DAHKbs3nh2SEVAHR5-5:4		300.155	3	b	0	DAHK[bs3nh2]S[bs3-light]EVAHR_ADLAK[bs3-light]YIC[cm]ENQDSISSK	False	DAHK[bs3nh2]S[bs3-light]EVAHR_ADLAK[bs3-light]YIC[cm]ENQDSISSK	4	846.67	HSA _HSA	87.9225	0.3805	DAHKSEVAHRADLAKYICENQDSISSK	29_286	105.163	7PMix_pooled_DDA_iRT_library_004	18625	12114
False	1	ADLAKYICcmENQDSISSK_DAHKbs3nh2SEVAHR5-5:4		1280.58	11	y	0	DAHK[bs3nh2]S[bs3-light]EVAHR_ADLAK[bs3-light]YIC[cm]ENQDSISSK	False	DAHK[bs3nh2]S[bs3-light]EVAHR_ADLAK[bs3-light]YIC[cm]ENQDSISSK	4	846.67	HSA _HSA	87.9225	0.353685	DAHKSEVAHRADLAKYICENQDSISSK	29_286	105.163	7PMix_pooled_DDA_iRT_library_004	18625	12114
False	1	ADLAKYICcmENQDSISSK_DAHKbs3nh2SEVAHR5-5:4		321.177	3	y	0	DAHK[bs3nh2]S[bs3-light]EVAHR_ADLAK[bs3-light]YIC[cm]ENQDSISSK	False	DAHK[bs3nh2]S[bs3-light]EVAHR_ADLAK[bs3-light]YIC[cm]ENQDSISSK	4	846.67	HSA _HSA	87.9225	0.187232	DAHKSEVAHRADLAKYICENQDSISSK	29_286	105.163	7PMix_pooled_DDA_iRT_library_004	18625	12114
False	1	ADLAKYICcmENQDSISSK_DAHKbs3nh2SEVAHR5-5:4		521.293	5	y	0	DAHK[bs3nh2]S[bs3-light]EVAHR_ADLAK[bs3-light]YIC[cm]ENQDSISSK	False	DAHK[bs3nh2]S[bs3-light]EVAHR_ADLAK[bs3-light]YIC[cm]ENQDSISSK	4	846.67	HSA _HSA	87.9225	0.147038	DAHKSEVAHRADLAKYICENQDSISSK	29_286	105.163	7PMix_pooled_DDA_iRT_library_004	18625	12114
False	1	ADLAKYICcmENQDSISSK_DAHKbs3nh2SEVAHR5-5:4		1007.46	9	y	0	DAHK[bs3nh2]S[bs3-light]EVAHR_ADLAK[bs3-light]YIC[cm]ENQDSISSK	False	DAHK[bs3nh2]S[bs3-light]EVAHR_ADLAK[bs3-light]YIC[cm]ENQDSISSK	4	846.67	HSA _HSA	87.9225	0.140643	DAHKSEVAHRADLAKYICENQDSISSK	29_286	105.163	7PMix_pooled_DDA_iRT_library_004	18625	12114
False	1	ADLAKYICcmENQDSISSK_DAHKbs3nh2SEVAHR5-5:4		371.193	4	b	0	DAHK[bs3nh2]S[bs3-light]EVAHR_ADLAK[bs3-light]YIC[cm]ENQDSISSK	False	DAHK[bs3nh2]S[bs3-light]EVAHR_ADLAK[bs3-light]YIC[cm]ENQDSISSK	4	846.67	HSA _HSA	87.9225	0.123138	DAHKSEVAHRADLAKYICENQDSISSK	29_286	105.163	7PMix_pooled_DDA_iRT_library_004	18625	12114
False	1	ADLAKYICcmENQDSISSK_DAHKbs3nh2SEVAHR5-5:4		636.32	6	y	0	DAHK[bs3nh2]S[bs3-light]EVAHR_ADLAK[bs3-light]YIC[cm]ENQDSISSK	False	DAHK[bs3nh2]S[bs3-light]EVAHR_ADLAK[bs3-light]YIC[cm]ENQDSISSK	4	846.67	HSA _HSA	87.9225	0.103376	DAHKSEVAHRADLAKYICENQDSISSK	29_286	105.163	7PMix_pooled_DDA_iRT_library_004	18625	12114
False	2	ADLAKYICcmENQDSISSK_DAHKbs3nh2SEVAHR5-5:4		584.251	10	y	0	DAHK[bs3nh2]S[bs3-light]EVAHR_ADLAK[bs3-light]YIC[cm]ENQDSISSK	False	DAHK[bs3nh2]S[bs3-light]EVAHR_ADLAK[bs3-light]YIC[cm]ENQDSISSK	4	846.67	HSA _HSA	87.9225	0.0985509	DAHKSEVAHRADLAKYICENQDSISSK	29_286	105.163	7PMix_pooled_DDA_iRT_library_004	18625	12114
False	1	ADLAKYICcmENQDSISSK_DAHKbs3nh2SEVAHR5-5:4		383.215	3	y	0	DAHK[bs3nh2]S[bs3-light]EVAHR_ADLAK[bs3-light]YIC[cm]ENQDSISSK	False	DAHK[bs3nh2]S[bs3-light]EVAHR_ADLAK[bs3-light]YIC[cm]ENQDSISSK	4	846.67	HSA _HSA	87.9225	0.0963188	DAHKSEVAHRADLAKYICENQDSISSK	29_286	105.163	7PMix_pooled_DDA_iRT_library_004	18625	12114
False	1	ADLAKYICcmENQDSISSK_ECcmCcmEKPLLEKSHCcmIAEVENDEMPADLPSLAADFVESK5-10:5		1163.59	11	y	0	ADLAK[bs3-light]YIC[cm]ENQDSISSK_EC[cm]C[cm]EKPLLEK[bs3-light]SHC[cm]IAEVENDEMPADLPSLAADFVESK	False	ADLAK[bs3-light]YIC[cm]ENQDSISSK_EC[cm]C[cm]EKPLLEK[bs3-light]SHC[cm]IAEVENDEMPADLPSLAADFVESK	5	1268.79	HSA _HSA	131.008	1	ADLAKYICENQDSISSKECCEKPLLEKSHCIAEVENDEMPADLPSLAADFVESK	286_310	218.337	B170317_02_Lumos_ML_IN_205_PMBS3_Tryp_Rep4_SECFr16	50803	12114
False	1	ADLAKYICcmENQDSISSK_ECcmCcmEKPLLEKSHCcmIAEVENDEMPADLPSLAADFVESK5-10:5		1167.49	10	y	0	ADLAK[bs3-light]YIC[cm]ENQDSISSK_EC[cm]C[cm]EKPLLEK[bs3-light]SHC[cm]IAEVENDEMPADLPSLAADFVESK	False	ADLAK[bs3-light]YIC[cm]ENQDSISSK_EC[cm]C[cm]EKPLLEK[bs3-light]SHC[cm]IAEVENDEMPADLPSLAADFVESK	5	1268.79	HSA _HSA	131.008	0.427275	ADLAKYICENQDSISSKECCEKPLLEKSHCIAEVENDEMPADLPSLAADFVESK	286_310	218.337	B170317_02_Lumos_ML_IN_205_PMBS3_Tryp_Rep4_SECFr16	50803	12114
False	1	ADLAKYICcmENQDSISSK_ECcmCcmEKPLLEKSHCcmIAEVENDEMPADLPSLAADFVESK5-10:5		321.177	3	y	0	ADLAK[bs3-light]YIC[cm]ENQDSISSK_EC[cm]C[cm]EKPLLEK[bs3-light]SHC[cm]IAEVENDEMPADLPSLAADFVESK	False	ADLAK[bs3-light]YIC[cm]ENQDSISSK_EC[cm]C[cm]EKPLLEK[bs3-light]SHC[cm]IAEVENDEMPADLPSLAADFVESK	5	1268.79	HSA _HSA	131.008	0.195086	ADLAKYICENQDSISSKECCEKPLLEKSHCIAEVENDEMPADLPSLAADFVESK	286_310	218.337	B170317_02_Lumos_ML_IN_205_PMBS3_Tryp_Rep4_SECFr16	50803	12114
False	2	ADLAKYICcmENQDSISSK_ECcmCcmEKPLLEKSHCcmIAEVENDEMPADLPSLAADFVESK5-10:5		582.301	11	y	0	ADLAK[bs3-light]YIC[cm]ENQDSISSK_EC[cm]C[cm]EKPLLEK[bs3-light]SHC[cm]IAEVENDEMPADLPSLAADFVESK	False	ADLAK[bs3-light]YIC[cm]ENQDSISSK_EC[cm]C[cm]EKPLLEK[bs3-light]SHC[cm]IAEVENDEMPADLPSLAADFVESK	5	1268.79	HSA _HSA	131.008	0.192578	ADLAKYICENQDSISSKECCEKPLLEKSHCIAEVENDEMPADLPSLAADFVESK	286_310	218.337	B170317_02_Lumos_ML_IN_205_PMBS3_Tryp_Rep4_SECFr16	50803	12114
False	1	ADLAKYICcmENQDSISSK_ECcmCcmEKPLLEKSHCcmIAEVENDEMPADLPSLAADFVESK5-10:5		1280.58	11	y	0	ADLAK[bs3-light]YIC[cm]ENQDSISSK_EC[cm]C[cm]EKPLLEK[bs3-light]SHC[cm]IAEVENDEMPADLPSLAADFVESK	False	ADLAK[bs3-light]YIC[cm]ENQDSISSK_EC[cm]C[cm]EKPLLEK[bs3-light]SHC[cm]IAEVENDEMPADLPSLAADFVESK	5	1268.79	HSA _HSA	131.008	0.163803	ADLAKYICENQDSISSKECCEKPLLEKSHCIAEVENDEMPADLPSLAADFVESK	286_310	218.337	B170317_02_Lumos_ML_IN_205_PMBS3_Tryp_Rep4_SECFr16	50803	12114
False	1	ADLAKYICcmENQDSISSK_ECcmCcmEKPLLEKSHCcmIAEVENDEMPADLPSLAADFVESK5-10:5		300.155	3	b	0	ADLAK[bs3-light]YIC[cm]ENQDSISSK_EC[cm]C[cm]EKPLLEK[bs3-light]SHC[cm]IAEVENDEMPADLPSLAADFVESK	False	ADLAK[bs3-light]YIC[cm]ENQDSISSK_EC[cm]C[cm]EKPLLEK[bs3-light]SHC[cm]IAEVENDEMPADLPSLAADFVESK	5	1268.79	HSA _HSA	131.008	0.15968	ADLAKYICENQDSISSKECCEKPLLEKSHCIAEVENDEMPADLPSLAADFVESK	286_310	218.337	B170317_02_Lumos_ML_IN_205_PMBS3_Tryp_Rep4_SECFr16	50803	12114
False	2	ADLAKYICcmENQDSISSK_ECcmCcmEKPLLEKSHCcmIAEVENDEMPADLPSLAADFVESK5-10:5		780.401	15	y	0	ADLAK[bs3-light]YIC[cm]ENQDSISSK_EC[cm]C[cm]EKPLLEK[bs3-light]SHC[cm]IAEVENDEMPADLPSLAADFVESK	False	ADLAK[bs3-light]YIC[cm]ENQDSISSK_EC[cm]C[cm]EKPLLEK[bs3-light]SHC[cm]IAEVENDEMPADLPSLAADFVESK	5	1268.79	HSA _HSA	131.008	0.153523	ADLAKYICENQDSISSKECCEKPLLEKSHCIAEVENDEMPADLPSLAADFVESK	286_310	218.337	B170317_02_Lumos_ML_IN_205_PMBS3_Tryp_Rep4_SECFr16	50803	12114
False	1	ADLAKYICcmENQDSISSK_ECcmCcmEKPLLEKSHCcmIAEVENDEMPADLPSLAADFVESK5-10:5		521.293	5	y	0	ADLAK[bs3-light]YIC[cm]ENQDSISSK_EC[cm]C[cm]EKPLLEK[bs3-light]SHC[cm]IAEVENDEMPADLPSLAADFVESK	False	ADLAK[bs3-light]YIC[cm]ENQDSISSK_EC[cm]C[cm]EKPLLEK[bs3-light]SHC[cm]IAEVENDEMPADLPSLAADFVESK	5	1268.79	HSA _HSA	131.008	0.152252	ADLAKYICENQDSISSKECCEKPLLEKSHCIAEVENDEMPADLPSLAADFVESK	286_310	218.337	B170317_02_Lumos_ML_IN_205_PMBS3_Tryp_Rep4_SECFr16	50803	12114
False	1	ADLAKYICcmENQDSISSK_ECcmCcmEKPLLEKSHCcmIAEVENDEMPADLPSLAADFVESK5-10:5		1007.46	9	y	0	ADLAK[bs3-light]YIC[cm]ENQDSISSK_EC[cm]C[cm]EKPLLEK[bs3-light]SHC[cm]IAEVENDEMPADLPSLAADFVESK	False	ADLAK[bs3-light]YIC[cm]ENQDSISSK_EC[cm]C[cm]EKPLLEK[bs3-light]SHC[cm]IAEVENDEMPADLPSLAADFVESK	5	1268.79	HSA _HSA	131.008	0.142736	ADLAKYICENQDSISSKECCEKPLLEKSHCIAEVENDEMPADLPSLAADFVESK	286_310	218.337	B170317_02_Lumos_ML_IN_205_PMBS3_Tryp_Rep4_SECFr16	50803	12114
False	1	ADLAKYICcmENQDSISSK_ECcmCcmEKPLLEKSHCcmIAEVENDEMPADLPSLAADFVESK5-10:5		878.421	8	y	0	ADLAK[bs3-light]YIC[cm]ENQDSISSK_EC[cm]C[cm]EKPLLEK[bs3-light]SHC[cm]IAEVENDEMPADLPSLAADFVESK	False	ADLAK[bs3-light]YIC[cm]ENQDSISSK_EC[cm]C[cm]EKPLLEK[bs3-light]SHC[cm]IAEVENDEMPADLPSLAADFVESK	5	1268.79	HSA _HSA	131.008	0.10904	ADLAKYICENQDSISSKECCEKPLLEKSHCIAEVENDEMPADLPSLAADFVESK	286_310	218.337	B170317_02_Lumos_ML_IN_205_PMBS3_Tryp_Rep4_SECFr16	50803	12114
True	2	ADLAKYICcmENQDSISSK_FKDLGEENFK5-2:3		931.98	5	b	0	FK[bs3-light]DLGEENFK_ADLAK[bs3-light]YIC[cm]ENQDSISSK	False	FK[bs3-light]DLGEENFK_ADLAK[bs3-light]YIC[cm]ENQDSISSK	3	1102.53	HSA _HSA	71.6075	0.134464	FKDLGEENFKADLAKYICENQDSISSK	36_286	62.3076	7PMix_BS3_HSA_F1F2_DDA_iRT_001	21281	12114
True	2	ADLAKYICcmENQDSISSK_FKDLGEENFK5-2:3		1013.51	6	b	0	FK[bs3-light]DLGEENFK_ADLAK[bs3-light]YIC[cm]ENQDSISSK	False	FK[bs3-light]DLGEENFK_ADLAK[bs3-light]YIC[cm]ENQDSISSK	3	1102.53	HSA _HSA	71.6075	0.0672621	FKDLGEENFKADLAKYICENQDSISSK	36_286	62.3076	7PMix_BS3_HSA_F1F2_DDA_iRT_001	21281	12114
True	2	ADLAKYICcmENQDSISSK_FKDLGEENFK5-2:3		1070.56	7	b	0	FK[bs3-light]DLGEENFK_ADLAK[bs3-light]YIC[cm]ENQDSISSK	False	FK[bs3-light]DLGEENFK_ADLAK[bs3-light]YIC[cm]ENQDSISSK	3	1102.53	HSA _HSA	71.6075	0.0182527	FKDLGEENFKADLAKYICENQDSISSK	36_286	62.3076	7PMix_BS3_HSA_F1F2_DDA_iRT_001	21281	12114
False	1	ADLAKYICcmENQDSISSK_FKDLGEENFK5-2:3		1167.49	10	y	0	FK[bs3-light]DLGEENFK_ADLAK[bs3-light]YIC[cm]ENQDSISSK	False	FK[bs3-light]DLGEENFK_ADLAK[bs3-light]YIC[cm]ENQDSISSK	3	1102.53	HSA _HSA	71.6075	1	FKDLGEENFKADLAKYICENQDSISSK	36_286	62.3076	7PMix_BS3_HSA_F1F2_DDA_iRT_001	21281	12114
False	1	ADLAKYICcmENQDSISSK_FKDLGEENFK5-2:3		951.442	8	y	0	FK[bs3-light]DLGEENFK_ADLAK[bs3-light]YIC[cm]ENQDSISSK	False	FK[bs3-light]DLGEENFK_ADLAK[bs3-light]YIC[cm]ENQDSISSK	3	1102.53	HSA _HSA	71.6075	0.66462	FKDLGEENFKADLAKYICENQDSISSK	36_286	62.3076	7PMix_BS3_HSA_F1F2_DDA_iRT_001	21281	12114
False	1	ADLAKYICcmENQDSISSK_FKDLGEENFK5-2:3		1280.58	11	y	0	FK[bs3-light]DLGEENFK_ADLAK[bs3-light]YIC[cm]ENQDSISSK	False	FK[bs3-light]DLGEENFK_ADLAK[bs3-light]YIC[cm]ENQDSISSK	3	1102.53	HSA _HSA	71.6075	0.616334	FKDLGEENFKADLAKYICENQDSISSK	36_286	62.3076	7PMix_BS3_HSA_F1F2_DDA_iRT_001	21281	12114
False	1	ADLAKYICcmENQDSISSK_FKDLGEENFK5-2:3		300.155	3	b	0	FK[bs3-light]DLGEENFK_ADLAK[bs3-light]YIC[cm]ENQDSISSK	False	FK[bs3-light]DLGEENFK_ADLAK[bs3-light]YIC[cm]ENQDSISSK	3	1102.53	HSA _HSA	71.6075	0.525476	FKDLGEENFKADLAKYICENQDSISSK	36_286	62.3076	7PMix_BS3_HSA_F1F2_DDA_iRT_001	21281	12114
False	1	ADLAKYICcmENQDSISSK_FKDLGEENFK5-2:3		321.177	3	y	0	FK[bs3-light]DLGEENFK_ADLAK[bs3-light]YIC[cm]ENQDSISSK	False	FK[bs3-light]DLGEENFK_ADLAK[bs3-light]YIC[cm]ENQDSISSK	3	1102.53	HSA _HSA	71.6075	0.484137	FKDLGEENFKADLAKYICENQDSISSK	36_286	62.3076	7PMix_BS3_HSA_F1F2_DDA_iRT_001	21281	12114
False	1	ADLAKYICcmENQDSISSK_FKDLGEENFK5-2:3		723.331	6	y	0	FK[bs3-light]DLGEENFK_ADLAK[bs3-light]YIC[cm]ENQDSISSK	False	FK[bs3-light]DLGEENFK_ADLAK[bs3-light]YIC[cm]ENQDSISSK	3	1102.53	HSA _HSA	71.6075	0.438927	FKDLGEENFKADLAKYICENQDSISSK	36_286	62.3076	7PMix_BS3_HSA_F1F2_DDA_iRT_001	21281	12114
False	1	ADLAKYICcmENQDSISSK_FKDLGEENFK5-2:3		836.415	7	y	0	FK[bs3-light]DLGEENFK_ADLAK[bs3-light]YIC[cm]ENQDSISSK	False	FK[bs3-light]DLGEENFK_ADLAK[bs3-light]YIC[cm]ENQDSISSK	3	1102.53	HSA _HSA	71.6075	0.411681	FKDLGEENFKADLAKYICENQDSISSK	36_286	62.3076	7PMix_BS3_HSA_F1F2_DDA_iRT_001	21281	12114
False	1	ADLAKYICcmENQDSISSK_FKDLGEENFK5-2:3		521.293	5	y	0	FK[bs3-light]DLGEENFK_ADLAK[bs3-light]YIC[cm]ENQDSISSK	False	FK[bs3-light]DLGEENFK_ADLAK[bs3-light]YIC[cm]ENQDSISSK	3	1102.53	HSA _HSA	71.6075	0.366179	FKDLGEENFKADLAKYICENQDSISSK	36_286	62.3076	7PMix_BS3_HSA_F1F2_DDA_iRT_001	21281	12114
False	1	ADLAKYICcmENQDSISSK_FKDLGEENFK5-2:3		878.421	8	y	0	FK[bs3-light]DLGEENFK_ADLAK[bs3-light]YIC[cm]ENQDSISSK	False	FK[bs3-light]DLGEENFK_ADLAK[bs3-light]YIC[cm]ENQDSISSK	3	1102.53	HSA _HSA	71.6075	0.308765	FKDLGEENFKADLAKYICENQDSISSK	36_286	62.3076	7PMix_BS3_HSA_F1F2_DDA_iRT_001	21281	12114
False	1	ADLAKYICcmENQDSISSK_FKDLGEENFK5-2:3		1007.46	9	y	0	FK[bs3-light]DLGEENFK_ADLAK[bs3-light]YIC[cm]ENQDSISSK	False	FK[bs3-light]DLGEENFK_ADLAK[bs3-light]YIC[cm]ENQDSISSK	3	1102.53	HSA _HSA	71.6075	0.278056	FKDLGEENFKADLAKYICENQDSISSK	36_286	62.3076	7PMix_BS3_HSA_F1F2_DDA_iRT_001	21281	12114
True	2	ADLAKYICcmENQDSISSK_FKDLGEENFK5-2:4		931.98	5	b	0	FK[bs3-light]DLGEENFK_ADLAK[bs3-light]YIC[cm]ENQDSISSK	False	FK[bs3-light]DLGEENFK_ADLAK[bs3-light]YIC[cm]ENQDSISSK	4	827.153	HSA _HSA	106.436	0.178187	FKDLGEENFKADLAKYICENQDSISSK	36_286	153.794	7PMix_pooled_DDA_iRT_library_007	24695	12114
True	2	ADLAKYICcmENQDSISSK_FKDLGEENFK5-2:4		1013.51	6	b	0	FK[bs3-light]DLGEENFK_ADLAK[bs3-light]YIC[cm]ENQDSISSK	False	FK[bs3-light]DLGEENFK_ADLAK[bs3-light]YIC[cm]ENQDSISSK	4	827.153	HSA _HSA	106.436	0.0768084	FKDLGEENFKADLAKYICENQDSISSK	36_286	153.794	7PMix_pooled_DDA_iRT_library_007	24695	12114
True	3	ADLAKYICcmENQDSISSK_FKDLGEENFK5-2:4		676.345	6	b	0	FK[bs3-light]DLGEENFK_ADLAK[bs3-light]YIC[cm]ENQDSISSK	False	FK[bs3-light]DLGEENFK_ADLAK[bs3-light]YIC[cm]ENQDSISSK	4	827.153	HSA _HSA	106.436	0.0397682	FKDLGEENFKADLAKYICENQDSISSK	36_286	153.794	7PMix_pooled_DDA_iRT_library_007	24695	12114
True	3	ADLAKYICcmENQDSISSK_FKDLGEENFK5-2:4		621.656	5	b	0	FK[bs3-light]DLGEENFK_ADLAK[bs3-light]YIC[cm]ENQDSISSK	False	FK[bs3-light]DLGEENFK_ADLAK[bs3-light]YIC[cm]ENQDSISSK	4	827.153	HSA _HSA	106.436	0.0382426	FKDLGEENFKADLAKYICENQDSISSK	36_286	153.794	7PMix_pooled_DDA_iRT_library_007	24695	12114
True	3	ADLAKYICcmENQDSISSK_FKDLGEENFK5-2:4		979.139	13	y	0	FK[bs3-light]DLGEENFK_ADLAK[bs3-light]YIC[cm]ENQDSISSK	False	FK[bs3-light]DLGEENFK_ADLAK[bs3-light]YIC[cm]ENQDSISSK	4	827.153	HSA _HSA	106.436	0.0314855	FKDLGEENFKADLAKYICENQDSISSK	36_286	153.794	7PMix_pooled_DDA_iRT_library_007	24695	12114
True	2	ADLAKYICcmENQDSISSK_FKDLGEENFK5-2:4		1070.05	7	b	0	FK[bs3-light]DLGEENFK_ADLAK[bs3-light]YIC[cm]ENQDSISSK	False	FK[bs3-light]DLGEENFK_ADLAK[bs3-light]YIC[cm]ENQDSISSK	4	827.153	HSA _HSA	106.436	0.0275893	FKDLGEENFKADLAKYICENQDSISSK	36_286	153.794	7PMix_pooled_DDA_iRT_library_007	24695	12114
False	1	ADLAKYICcmENQDSISSK_FKDLGEENFK5-2:4		1167.49	10	y	0	FK[bs3-light]DLGEENFK_ADLAK[bs3-light]YIC[cm]ENQDSISSK	False	FK[bs3-light]DLGEENFK_ADLAK[bs3-light]YIC[cm]ENQDSISSK	4	827.153	HSA _HSA	106.436	1	FKDLGEENFKADLAKYICENQDSISSK	36_286	153.794	7PMix_pooled_DDA_iRT_library_007	24695	12114
False	1	ADLAKYICcmENQDSISSK_FKDLGEENFK5-2:4		951.442	8	y	0	FK[bs3-light]DLGEENFK_ADLAK[bs3-light]YIC[cm]ENQDSISSK	False	FK[bs3-light]DLGEENFK_ADLAK[bs3-light]YIC[cm]ENQDSISSK	4	827.153	HSA _HSA	106.436	0.644124	FKDLGEENFKADLAKYICENQDSISSK	36_286	153.794	7PMix_pooled_DDA_iRT_library_007	24695	12114
False	1	ADLAKYICcmENQDSISSK_FKDLGEENFK5-2:4		723.331	6	y	0	FK[bs3-light]DLGEENFK_ADLAK[bs3-light]YIC[cm]ENQDSISSK	False	FK[bs3-light]DLGEENFK_ADLAK[bs3-light]YIC[cm]ENQDSISSK	4	827.153	HSA _HSA	106.436	0.457183	FKDLGEENFKADLAKYICENQDSISSK	36_286	153.794	7PMix_pooled_DDA_iRT_library_007	24695	12114
False	1	ADLAKYICcmENQDSISSK_FKDLGEENFK5-2:4		300.155	3	b	0	FK[bs3-light]DLGEENFK_ADLAK[bs3-light]YIC[cm]ENQDSISSK	False	FK[bs3-light]DLGEENFK_ADLAK[bs3-light]YIC[cm]ENQDSISSK	4	827.153	HSA _HSA	106.436	0.355041	FKDLGEENFKADLAKYICENQDSISSK	36_286	153.794	7PMix_pooled_DDA_iRT_library_007	24695	12114
False	1	ADLAKYICcmENQDSISSK_FKDLGEENFK5-2:4		1280.58	11	y	0	FK[bs3-light]DLGEENFK_ADLAK[bs3-light]YIC[cm]ENQDSISSK	False	FK[bs3-light]DLGEENFK_ADLAK[bs3-light]YIC[cm]ENQDSISSK	4	827.153	HSA _HSA	106.436	0.262405	FKDLGEENFKADLAKYICENQDSISSK	36_286	153.794	7PMix_pooled_DDA_iRT_library_007	24695	12114
False	1	ADLAKYICcmENQDSISSK_FKDLGEENFK5-2:4		878.421	8	y	0	FK[bs3-light]DLGEENFK_ADLAK[bs3-light]YIC[cm]ENQDSISSK	False	FK[bs3-light]DLGEENFK_ADLAK[bs3-light]YIC[cm]ENQDSISSK	4	827.153	HSA _HSA	106.436	0.22833	FKDLGEENFKADLAKYICENQDSISSK	36_286	153.794	7PMix_pooled_DDA_iRT_library_007	24695	12114
False	1	ADLAKYICcmENQDSISSK_FKDLGEENFK5-2:4		1007.46	9	y	0	FK[bs3-light]DLGEENFK_ADLAK[bs3-light]YIC[cm]ENQDSISSK	False	FK[bs3-light]DLGEENFK_ADLAK[bs3-light]YIC[cm]ENQDSISSK	4	827.153	HSA _HSA	106.436	0.214341	FKDLGEENFKADLAKYICENQDSISSK	36_286	153.794	7PMix_pooled_DDA_iRT_library_007	24695	12114
False	1	ADLAKYICcmENQDSISSK_FKDLGEENFK5-2:4		321.177	3	y	0	FK[bs3-light]DLGEENFK_ADLAK[bs3-light]YIC[cm]ENQDSISSK	False	FK[bs3-light]DLGEENFK_ADLAK[bs3-light]YIC[cm]ENQDSISSK	4	827.153	HSA _HSA	106.436	0.192981	FKDLGEENFKADLAKYICENQDSISSK	36_286	153.794	7PMix_pooled_DDA_iRT_library_007	24695	12114
False	1	ADLAKYICcmENQDSISSK_FKDLGEENFK5-2:4		836.415	7	y	0	FK[bs3-light]DLGEENFK_ADLAK[bs3-light]YIC[cm]ENQDSISSK	False	FK[bs3-light]DLGEENFK_ADLAK[bs3-light]YIC[cm]ENQDSISSK	4	827.153	HSA _HSA	106.436	0.16705	FKDLGEENFKADLAKYICENQDSISSK	36_286	153.794	7PMix_pooled_DDA_iRT_library_007	24695	12114
False	1	ADLAKYICcmENQDSISSK_FKDLGEENFK5-2:4		636.32	6	y	0	FK[bs3-light]DLGEENFK_ADLAK[bs3-light]YIC[cm]ENQDSISSK	False	FK[bs3-light]DLGEENFK_ADLAK[bs3-light]YIC[cm]ENQDSISSK	4	827.153	HSA _HSA	106.436	0.15028	FKDLGEENFKADLAKYICENQDSISSK	36_286	153.794	7PMix_pooled_DDA_iRT_library_007	24695	12114
True	5	ADLAKYICcmENQDSISSK_LKECcmCcmEKPLLEKSHCcmIAEVENDEMPADLPSLAADFVESK5-12:5		930.448	21	b	0	ADLAK[bs3-light]YIC[cm]ENQDSISSK_LKEC[cm]C[cm]EKPLLEK[bs3-light]SHC[cm]IAEVENDEMPADLPSLAADFVESK	False	ADLAK[bs3-light]YIC[cm]ENQDSISSK_LKEC[cm]C[cm]EKPLLEK[bs3-light]SHC[cm]IAEVENDEMPADLPSLAADFVESK	5	1317.03	HSA _HSA	125.075	0.0407439	ADLAKYICENQDSISSKLKECCEKPLLEKSHCIAEVENDEMPADLPSLAADFVESK	286_310	202.752	B170315_17_Lumos_ML_IN_205_PMBS3_Tryp_Rep3_SECFr16	49117	12114
False	1	ADLAKYICcmENQDSISSK_LKECcmCcmEKPLLEKSHCcmIAEVENDEMPADLPSLAADFVESK5-12:5		1163.59	11	y	0	ADLAK[bs3-light]YIC[cm]ENQDSISSK_LKEC[cm]C[cm]EKPLLEK[bs3-light]SHC[cm]IAEVENDEMPADLPSLAADFVESK	False	ADLAK[bs3-light]YIC[cm]ENQDSISSK_LKEC[cm]C[cm]EKPLLEK[bs3-light]SHC[cm]IAEVENDEMPADLPSLAADFVESK	5	1317.03	HSA _HSA	125.075	1	ADLAKYICENQDSISSKLKECCEKPLLEKSHCIAEVENDEMPADLPSLAADFVESK	286_310	202.752	B170315_17_Lumos_ML_IN_205_PMBS3_Tryp_Rep3_SECFr16	49117	12114
False	1	ADLAKYICcmENQDSISSK_LKECcmCcmEKPLLEKSHCcmIAEVENDEMPADLPSLAADFVESK5-12:5		1167.49	10	y	0	ADLAK[bs3-light]YIC[cm]ENQDSISSK_LKEC[cm]C[cm]EKPLLEK[bs3-light]SHC[cm]IAEVENDEMPADLPSLAADFVESK	False	ADLAK[bs3-light]YIC[cm]ENQDSISSK_LKEC[cm]C[cm]EKPLLEK[bs3-light]SHC[cm]IAEVENDEMPADLPSLAADFVESK	5	1317.03	HSA _HSA	125.075	0.478919	ADLAKYICENQDSISSKLKECCEKPLLEKSHCIAEVENDEMPADLPSLAADFVESK	286_310	202.752	B170315_17_Lumos_ML_IN_205_PMBS3_Tryp_Rep3_SECFr16	49117	12114
False	2	ADLAKYICcmENQDSISSK_LKECcmCcmEKPLLEKSHCcmIAEVENDEMPADLPSLAADFVESK5-12:5		582.301	11	y	0	ADLAK[bs3-light]YIC[cm]ENQDSISSK_LKEC[cm]C[cm]EKPLLEK[bs3-light]SHC[cm]IAEVENDEMPADLPSLAADFVESK	False	ADLAK[bs3-light]YIC[cm]ENQDSISSK_LKEC[cm]C[cm]EKPLLEK[bs3-light]SHC[cm]IAEVENDEMPADLPSLAADFVESK	5	1317.03	HSA _HSA	125.075	0.273418	ADLAKYICENQDSISSKLKECCEKPLLEKSHCIAEVENDEMPADLPSLAADFVESK	286_310	202.752	B170315_17_Lumos_ML_IN_205_PMBS3_Tryp_Rep3_SECFr16	49117	12114
False	1	ADLAKYICcmENQDSISSK_LKECcmCcmEKPLLEKSHCcmIAEVENDEMPADLPSLAADFVESK5-12:5		321.177	3	y	0	ADLAK[bs3-light]YIC[cm]ENQDSISSK_LKEC[cm]C[cm]EKPLLEK[bs3-light]SHC[cm]IAEVENDEMPADLPSLAADFVESK	False	ADLAK[bs3-light]YIC[cm]ENQDSISSK_LKEC[cm]C[cm]EKPLLEK[bs3-light]SHC[cm]IAEVENDEMPADLPSLAADFVESK	5	1317.03	HSA _HSA	125.075	0.247781	ADLAKYICENQDSISSKLKECCEKPLLEKSHCIAEVENDEMPADLPSLAADFVESK	286_310	202.752	B170315_17_Lumos_ML_IN_205_PMBS3_Tryp_Rep3_SECFr16	49117	12114
False	1	ADLAKYICcmENQDSISSK_LKECcmCcmEKPLLEKSHCcmIAEVENDEMPADLPSLAADFVESK5-12:5		521.293	5	y	0	ADLAK[bs3-light]YIC[cm]ENQDSISSK_LKEC[cm]C[cm]EKPLLEK[bs3-light]SHC[cm]IAEVENDEMPADLPSLAADFVESK	False	ADLAK[bs3-light]YIC[cm]ENQDSISSK_LKEC[cm]C[cm]EKPLLEK[bs3-light]SHC[cm]IAEVENDEMPADLPSLAADFVESK	5	1317.03	HSA _HSA	125.075	0.23973	ADLAKYICENQDSISSKLKECCEKPLLEKSHCIAEVENDEMPADLPSLAADFVESK	286_310	202.752	B170315_17_Lumos_ML_IN_205_PMBS3_Tryp_Rep3_SECFr16	49117	12114
False	1	ADLAKYICcmENQDSISSK_LKECcmCcmEKPLLEKSHCcmIAEVENDEMPADLPSLAADFVESK5-12:5		609.324	5	y	0	ADLAK[bs3-light]YIC[cm]ENQDSISSK_LKEC[cm]C[cm]EKPLLEK[bs3-light]SHC[cm]IAEVENDEMPADLPSLAADFVESK	False	ADLAK[bs3-light]YIC[cm]ENQDSISSK_LKEC[cm]C[cm]EKPLLEK[bs3-light]SHC[cm]IAEVENDEMPADLPSLAADFVESK	5	1317.03	HSA _HSA	125.075	0.235064	ADLAKYICENQDSISSKLKECCEKPLLEKSHCIAEVENDEMPADLPSLAADFVESK	286_310	202.752	B170315_17_Lumos_ML_IN_205_PMBS3_Tryp_Rep3_SECFr16	49117	12114
False	1	ADLAKYICcmENQDSISSK_LKECcmCcmEKPLLEKSHCcmIAEVENDEMPADLPSLAADFVESK5-12:5		866.425	8	y	0	ADLAK[bs3-light]YIC[cm]ENQDSISSK_LKEC[cm]C[cm]EKPLLEK[bs3-light]SHC[cm]IAEVENDEMPADLPSLAADFVESK	False	ADLAK[bs3-light]YIC[cm]ENQDSISSK_LKEC[cm]C[cm]EKPLLEK[bs3-light]SHC[cm]IAEVENDEMPADLPSLAADFVESK	5	1317.03	HSA _HSA	125.075	0.219545	ADLAKYICENQDSISSKLKECCEKPLLEKSHCIAEVENDEMPADLPSLAADFVESK	286_310	202.752	B170315_17_Lumos_ML_IN_205_PMBS3_Tryp_Rep3_SECFr16	49117	12114
False	1	ADLAKYICcmENQDSISSK_LKECcmCcmEKPLLEKSHCcmIAEVENDEMPADLPSLAADFVESK5-12:5		300.155	3	b	0	ADLAK[bs3-light]YIC[cm]ENQDSISSK_LKEC[cm]C[cm]EKPLLEK[bs3-light]SHC[cm]IAEVENDEMPADLPSLAADFVESK	False	ADLAK[bs3-light]YIC[cm]ENQDSISSK_LKEC[cm]C[cm]EKPLLEK[bs3-light]SHC[cm]IAEVENDEMPADLPSLAADFVESK	5	1317.03	HSA _HSA	125.075	0.210917	ADLAKYICENQDSISSKLKECCEKPLLEKSHCIAEVENDEMPADLPSLAADFVESK	286_310	202.752	B170315_17_Lumos_ML_IN_205_PMBS3_Tryp_Rep3_SECFr16	49117	12114
False	1	ADLAKYICcmENQDSISSK_LKECcmCcmEKPLLEKSHCcmIAEVENDEMPADLPSLAADFVESK5-12:5		1280.58	11	y	0	ADLAK[bs3-light]YIC[cm]ENQDSISSK_LKEC[cm]C[cm]EKPLLEK[bs3-light]SHC[cm]IAEVENDEMPADLPSLAADFVESK	False	ADLAK[bs3-light]YIC[cm]ENQDSISSK_LKEC[cm]C[cm]EKPLLEK[bs3-light]SHC[cm]IAEVENDEMPADLPSLAADFVESK	5	1317.03	HSA _HSA	125.075	0.190368	ADLAKYICENQDSISSKLKECCEKPLLEKSHCIAEVENDEMPADLPSLAADFVESK	286_310	202.752	B170315_17_Lumos_ML_IN_205_PMBS3_Tryp_Rep3_SECFr16	49117	12114
False	1	ADLAKYICcmENQDSISSK_LKECcmCcmEKPLLEKSHCcmIAEVENDEMPADLPSLAADFVESK5-12:5		795.388	7	y	0	ADLAK[bs3-light]YIC[cm]ENQDSISSK_LKEC[cm]C[cm]EKPLLEK[bs3-light]SHC[cm]IAEVENDEMPADLPSLAADFVESK	False	ADLAK[bs3-light]YIC[cm]ENQDSISSK_LKEC[cm]C[cm]EKPLLEK[bs3-light]SHC[cm]IAEVENDEMPADLPSLAADFVESK	5	1317.03	HSA _HSA	125.075	0.186978	ADLAKYICENQDSISSKLKECCEKPLLEKSHCIAEVENDEMPADLPSLAADFVESK	286_310	202.752	B170315_17_Lumos_ML_IN_205_PMBS3_Tryp_Rep3_SECFr16	49117	12114
False	1	ADLAKYICcmENQDSISSK_LKECcmCcmEKPLLEKSHCcmIAEVENDEMPADLPSLAADFVESK5-12:6		1167.49	10	y	0	ADLAK[bs3-light]YIC[cm]ENQDSISSK_LKEC[cm]C[cm]EKPLLEK[bs3-light]SHC[cm]IAEVENDEMPADLPSLAADFVESK	False	ADLAK[bs3-light]YIC[cm]ENQDSISSK_LKEC[cm]C[cm]EKPLLEK[bs3-light]SHC[cm]IAEVENDEMPADLPSLAADFVESK	6	1097.69	HSA _HSA	124.114	1	ADLAKYICENQDSISSKLKECCEKPLLEKSHCIAEVENDEMPADLPSLAADFVESK	286_310	200.229	B170315_04_Lumos_ML_IN_205_PMBS3_Tryp_Rep1_SECFr17	51589	12114
False	1	ADLAKYICcmENQDSISSK_LKECcmCcmEKPLLEKSHCcmIAEVENDEMPADLPSLAADFVESK5-12:6		1163.59	11	y	0	ADLAK[bs3-light]YIC[cm]ENQDSISSK_LKEC[cm]C[cm]EKPLLEK[bs3-light]SHC[cm]IAEVENDEMPADLPSLAADFVESK	False	ADLAK[bs3-light]YIC[cm]ENQDSISSK_LKEC[cm]C[cm]EKPLLEK[bs3-light]SHC[cm]IAEVENDEMPADLPSLAADFVESK	6	1097.69	HSA _HSA	124.114	0.963777	ADLAKYICENQDSISSKLKECCEKPLLEKSHCIAEVENDEMPADLPSLAADFVESK	286_310	200.229	B170315_04_Lumos_ML_IN_205_PMBS3_Tryp_Rep1_SECFr17	51589	12114
False	2	ADLAKYICcmENQDSISSK_LKECcmCcmEKPLLEKSHCcmIAEVENDEMPADLPSLAADFVESK5-12:6		582.301	11	y	0	ADLAK[bs3-light]YIC[cm]ENQDSISSK_LKEC[cm]C[cm]EKPLLEK[bs3-light]SHC[cm]IAEVENDEMPADLPSLAADFVESK	False	ADLAK[bs3-light]YIC[cm]ENQDSISSK_LKEC[cm]C[cm]EKPLLEK[bs3-light]SHC[cm]IAEVENDEMPADLPSLAADFVESK	6	1097.69	HSA _HSA	124.114	0.473246	ADLAKYICENQDSISSKLKECCEKPLLEKSHCIAEVENDEMPADLPSLAADFVESK	286_310	200.229	B170315_04_Lumos_ML_IN_205_PMBS3_Tryp_Rep1_SECFr17	51589	12114
False	1	ADLAKYICcmENQDSISSK_LKECcmCcmEKPLLEKSHCcmIAEVENDEMPADLPSLAADFVESK5-12:6		866.425	8	y	0	ADLAK[bs3-light]YIC[cm]ENQDSISSK_LKEC[cm]C[cm]EKPLLEK[bs3-light]SHC[cm]IAEVENDEMPADLPSLAADFVESK	False	ADLAK[bs3-light]YIC[cm]ENQDSISSK_LKEC[cm]C[cm]EKPLLEK[bs3-light]SHC[cm]IAEVENDEMPADLPSLAADFVESK	6	1097.69	HSA _HSA	124.114	0.453943	ADLAKYICENQDSISSKLKECCEKPLLEKSHCIAEVENDEMPADLPSLAADFVESK	286_310	200.229	B170315_04_Lumos_ML_IN_205_PMBS3_Tryp_Rep1_SECFr17	51589	12114
False	1	ADLAKYICcmENQDSISSK_LKECcmCcmEKPLLEKSHCcmIAEVENDEMPADLPSLAADFVESK5-12:6		300.155	3	b	0	ADLAK[bs3-light]YIC[cm]ENQDSISSK_LKEC[cm]C[cm]EKPLLEK[bs3-light]SHC[cm]IAEVENDEMPADLPSLAADFVESK	False	ADLAK[bs3-light]YIC[cm]ENQDSISSK_LKEC[cm]C[cm]EKPLLEK[bs3-light]SHC[cm]IAEVENDEMPADLPSLAADFVESK	6	1097.69	HSA _HSA	124.114	0.41832	ADLAKYICENQDSISSKLKECCEKPLLEKSHCIAEVENDEMPADLPSLAADFVESK	286_310	200.229	B170315_04_Lumos_ML_IN_205_PMBS3_Tryp_Rep1_SECFr17	51589	12114
False	1	ADLAKYICcmENQDSISSK_LKECcmCcmEKPLLEKSHCcmIAEVENDEMPADLPSLAADFVESK5-12:6		795.388	7	y	0	ADLAK[bs3-light]YIC[cm]ENQDSISSK_LKEC[cm]C[cm]EKPLLEK[bs3-light]SHC[cm]IAEVENDEMPADLPSLAADFVESK	False	ADLAK[bs3-light]YIC[cm]ENQDSISSK_LKEC[cm]C[cm]EKPLLEK[bs3-light]SHC[cm]IAEVENDEMPADLPSLAADFVESK	6	1097.69	HSA _HSA	124.114	0.401221	ADLAKYICENQDSISSKLKECCEKPLLEKSHCIAEVENDEMPADLPSLAADFVESK	286_310	200.229	B170315_04_Lumos_ML_IN_205_PMBS3_Tryp_Rep1_SECFr17	51589	12114
False	1	ADLAKYICcmENQDSISSK_LKECcmCcmEKPLLEKSHCcmIAEVENDEMPADLPSLAADFVESK5-12:6		1280.58	11	y	0	ADLAK[bs3-light]YIC[cm]ENQDSISSK_LKEC[cm]C[cm]EKPLLEK[bs3-light]SHC[cm]IAEVENDEMPADLPSLAADFVESK	False	ADLAK[bs3-light]YIC[cm]ENQDSISSK_LKEC[cm]C[cm]EKPLLEK[bs3-light]SHC[cm]IAEVENDEMPADLPSLAADFVESK	6	1097.69	HSA _HSA	124.114	0.327819	ADLAKYICENQDSISSKLKECCEKPLLEKSHCIAEVENDEMPADLPSLAADFVESK	286_310	200.229	B170315_04_Lumos_ML_IN_205_PMBS3_Tryp_Rep1_SECFr17	51589	12114
False	1	ADLAKYICcmENQDSISSK_LKECcmCcmEKPLLEKSHCcmIAEVENDEMPADLPSLAADFVESK5-12:6		321.177	3	y	0	ADLAK[bs3-light]YIC[cm]ENQDSISSK_LKEC[cm]C[cm]EKPLLEK[bs3-light]SHC[cm]IAEVENDEMPADLPSLAADFVESK	False	ADLAK[bs3-light]YIC[cm]ENQDSISSK_LKEC[cm]C[cm]EKPLLEK[bs3-light]SHC[cm]IAEVENDEMPADLPSLAADFVESK	6	1097.69	HSA _HSA	124.114	0.294687	ADLAKYICENQDSISSKLKECCEKPLLEKSHCIAEVENDEMPADLPSLAADFVESK	286_310	200.229	B170315_04_Lumos_ML_IN_205_PMBS3_Tryp_Rep1_SECFr17	51589	12114
False	1	ADLAKYICcmENQDSISSK_LKECcmCcmEKPLLEKSHCcmIAEVENDEMPADLPSLAADFVESK5-12:6		878.421	8	y	0	ADLAK[bs3-light]YIC[cm]ENQDSISSK_LKEC[cm]C[cm]EKPLLEK[bs3-light]SHC[cm]IAEVENDEMPADLPSLAADFVESK	False	ADLAK[bs3-light]YIC[cm]ENQDSISSK_LKEC[cm]C[cm]EKPLLEK[bs3-light]SHC[cm]IAEVENDEMPADLPSLAADFVESK	6	1097.69	HSA _HSA	124.114	0.277349	ADLAKYICENQDSISSKLKECCEKPLLEKSHCIAEVENDEMPADLPSLAADFVESK	286_310	200.229	B170315_04_Lumos_ML_IN_205_PMBS3_Tryp_Rep1_SECFr17	51589	12114
False	1	ADLAKYICcmENQDSISSK_LKECcmCcmEKPLLEKSHCcmIAEVENDEMPADLPSLAADFVESK5-12:6		1066.54	10	y	0	ADLAK[bs3-light]YIC[cm]ENQDSISSK_LKEC[cm]C[cm]EKPLLEK[bs3-light]SHC[cm]IAEVENDEMPADLPSLAADFVESK	False	ADLAK[bs3-light]YIC[cm]ENQDSISSK_LKEC[cm]C[cm]EKPLLEK[bs3-light]SHC[cm]IAEVENDEMPADLPSLAADFVESK	6	1097.69	HSA _HSA	124.114	0.250914	ADLAKYICENQDSISSKLKECCEKPLLEKSHCIAEVENDEMPADLPSLAADFVESK	286_310	200.229	B170315_04_Lumos_ML_IN_205_PMBS3_Tryp_Rep1_SECFr17	51589	12114
False	1	ADLAKYICcmENQDSISSK_LKECcmCcmEKPLLEKSHCcmIAEVENDEMPADLPSLAADFVESK5-2:6		1163.59	11	y	0	ADLAK[bs3-light]YIC[cm]ENQDSISSK_LK[bs3-light]EC[cm]C[cm]EKPLLEKSHC[cm]IAEVENDEMPADLPSLAADFVESK	False	ADLAK[bs3-light]YIC[cm]ENQDSISSK_LK[bs3-light]EC[cm]C[cm]EKPLLEKSHC[cm]IAEVENDEMPADLPSLAADFVESK	6	1097.69	HSA _HSA	125.015	1	ADLAKYICENQDSISSKLKECCEKPLLEKSHCIAEVENDEMPADLPSLAADFVESK	286_300	202.596	B170315_17_Lumos_ML_IN_205_PMBS3_Tryp_Rep3_SECFr16	49078	12114
False	1	ADLAKYICcmENQDSISSK_LKECcmCcmEKPLLEKSHCcmIAEVENDEMPADLPSLAADFVESK5-2:6		1167.49	10	y	0	ADLAK[bs3-light]YIC[cm]ENQDSISSK_LK[bs3-light]EC[cm]C[cm]EKPLLEKSHC[cm]IAEVENDEMPADLPSLAADFVESK	False	ADLAK[bs3-light]YIC[cm]ENQDSISSK_LK[bs3-light]EC[cm]C[cm]EKPLLEKSHC[cm]IAEVENDEMPADLPSLAADFVESK	6	1097.69	HSA _HSA	125.015	0.862407	ADLAKYICENQDSISSKLKECCEKPLLEKSHCIAEVENDEMPADLPSLAADFVESK	286_300	202.596	B170315_17_Lumos_ML_IN_205_PMBS3_Tryp_Rep3_SECFr16	49078	12114
False	2	ADLAKYICcmENQDSISSK_LKECcmCcmEKPLLEKSHCcmIAEVENDEMPADLPSLAADFVESK5-2:6		582.301	11	y	0	ADLAK[bs3-light]YIC[cm]ENQDSISSK_LK[bs3-light]EC[cm]C[cm]EKPLLEKSHC[cm]IAEVENDEMPADLPSLAADFVESK	False	ADLAK[bs3-light]YIC[cm]ENQDSISSK_LK[bs3-light]EC[cm]C[cm]EKPLLEKSHC[cm]IAEVENDEMPADLPSLAADFVESK	6	1097.69	HSA _HSA	125.015	0.541424	ADLAKYICENQDSISSKLKECCEKPLLEKSHCIAEVENDEMPADLPSLAADFVESK	286_300	202.596	B170315_17_Lumos_ML_IN_205_PMBS3_Tryp_Rep3_SECFr16	49078	12114
False	1	ADLAKYICcmENQDSISSK_LKECcmCcmEKPLLEKSHCcmIAEVENDEMPADLPSLAADFVESK5-2:6		866.425	8	y	0	ADLAK[bs3-light]YIC[cm]ENQDSISSK_LK[bs3-light]EC[cm]C[cm]EKPLLEKSHC[cm]IAEVENDEMPADLPSLAADFVESK	False	ADLAK[bs3-light]YIC[cm]ENQDSISSK_LK[bs3-light]EC[cm]C[cm]EKPLLEKSHC[cm]IAEVENDEMPADLPSLAADFVESK	6	1097.69	HSA _HSA	125.015	0.434089	ADLAKYICENQDSISSKLKECCEKPLLEKSHCIAEVENDEMPADLPSLAADFVESK	286_300	202.596	B170315_17_Lumos_ML_IN_205_PMBS3_Tryp_Rep3_SECFr16	49078	12114
False	1	ADLAKYICcmENQDSISSK_LKECcmCcmEKPLLEKSHCcmIAEVENDEMPADLPSLAADFVESK5-2:6		300.155	3	b	0	ADLAK[bs3-light]YIC[cm]ENQDSISSK_LK[bs3-light]EC[cm]C[cm]EKPLLEKSHC[cm]IAEVENDEMPADLPSLAADFVESK	False	ADLAK[bs3-light]YIC[cm]ENQDSISSK_LK[bs3-light]EC[cm]C[cm]EKPLLEKSHC[cm]IAEVENDEMPADLPSLAADFVESK	6	1097.69	HSA _HSA	125.015	0.389248	ADLAKYICENQDSISSKLKECCEKPLLEKSHCIAEVENDEMPADLPSLAADFVESK	286_300	202.596	B170315_17_Lumos_ML_IN_205_PMBS3_Tryp_Rep3_SECFr16	49078	12114
False	1	ADLAKYICcmENQDSISSK_LKECcmCcmEKPLLEKSHCcmIAEVENDEMPADLPSLAADFVESK5-2:6		795.388	7	y	0	ADLAK[bs3-light]YIC[cm]ENQDSISSK_LK[bs3-light]EC[cm]C[cm]EKPLLEKSHC[cm]IAEVENDEMPADLPSLAADFVESK	False	ADLAK[bs3-light]YIC[cm]ENQDSISSK_LK[bs3-light]EC[cm]C[cm]EKPLLEKSHC[cm]IAEVENDEMPADLPSLAADFVESK	6	1097.69	HSA _HSA	125.015	0.3244	ADLAKYICENQDSISSKLKECCEKPLLEKSHCIAEVENDEMPADLPSLAADFVESK	286_300	202.596	B170315_17_Lumos_ML_IN_205_PMBS3_Tryp_Rep3_SECFr16	49078	12114
False	1	ADLAKYICcmENQDSISSK_LKECcmCcmEKPLLEKSHCcmIAEVENDEMPADLPSLAADFVESK5-2:6		609.324	5	y	0	ADLAK[bs3-light]YIC[cm]ENQDSISSK_LK[bs3-light]EC[cm]C[cm]EKPLLEKSHC[cm]IAEVENDEMPADLPSLAADFVESK	False	ADLAK[bs3-light]YIC[cm]ENQDSISSK_LK[bs3-light]EC[cm]C[cm]EKPLLEKSHC[cm]IAEVENDEMPADLPSLAADFVESK	6	1097.69	HSA _HSA	125.015	0.218763	ADLAKYICENQDSISSKLKECCEKPLLEKSHCIAEVENDEMPADLPSLAADFVESK	286_300	202.596	B170315_17_Lumos_ML_IN_205_PMBS3_Tryp_Rep3_SECFr16	49078	12114
False	6	ADLAKYICcmENQDSISSK_LKECcmCcmEKPLLEKSHCcmIAEVENDEMPADLPSLAADFVESK5-2:6		636.313	34	y	0	ADLAK[bs3-light]YIC[cm]ENQDSISSK_LK[bs3-light]EC[cm]C[cm]EKPLLEKSHC[cm]IAEVENDEMPADLPSLAADFVESK	False	ADLAK[bs3-light]YIC[cm]ENQDSISSK_LK[bs3-light]EC[cm]C[cm]EKPLLEKSHC[cm]IAEVENDEMPADLPSLAADFVESK	6	1097.69	HSA _HSA	125.015	0.212572	ADLAKYICENQDSISSKLKECCEKPLLEKSHCIAEVENDEMPADLPSLAADFVESK	286_300	202.596	B170315_17_Lumos_ML_IN_205_PMBS3_Tryp_Rep3_SECFr16	49078	12114
False	1	ADLAKYICcmENQDSISSK_LKECcmCcmEKPLLEKSHCcmIAEVENDEMPADLPSLAADFVESK5-2:6		1066.54	10	y	0	ADLAK[bs3-light]YIC[cm]ENQDSISSK_LK[bs3-light]EC[cm]C[cm]EKPLLEKSHC[cm]IAEVENDEMPADLPSLAADFVESK	False	ADLAK[bs3-light]YIC[cm]ENQDSISSK_LK[bs3-light]EC[cm]C[cm]EKPLLEKSHC[cm]IAEVENDEMPADLPSLAADFVESK	6	1097.69	HSA _HSA	125.015	0.19615	ADLAKYICENQDSISSKLKECCEKPLLEKSHCIAEVENDEMPADLPSLAADFVESK	286_300	202.596	B170315_17_Lumos_ML_IN_205_PMBS3_Tryp_Rep3_SECFr16	49078	12114
False	1	ADLAKYICcmENQDSISSK_LKECcmCcmEKPLLEKSHCcmIAEVENDEMPADLPSLAADFVESK5-2:6		321.177	3	y	0	ADLAK[bs3-light]YIC[cm]ENQDSISSK_LK[bs3-light]EC[cm]C[cm]EKPLLEKSHC[cm]IAEVENDEMPADLPSLAADFVESK	False	ADLAK[bs3-light]YIC[cm]ENQDSISSK_LK[bs3-light]EC[cm]C[cm]EKPLLEKSHC[cm]IAEVENDEMPADLPSLAADFVESK	6	1097.69	HSA _HSA	125.015	0.174728	ADLAKYICENQDSISSKLKECCEKPLLEKSHCIAEVENDEMPADLPSLAADFVESK	286_300	202.596	B170315_17_Lumos_ML_IN_205_PMBS3_Tryp_Rep3_SECFr16	49078	12114
True	4	ADLAKYICcmENQDSISSK_LKECcmCcmEKPLLEKSHCcmIAEVENDEMPADLPSLAADFVESK5-7:5		1280.6	25	b	0	ADLAK[bs3-light]YIC[cm]ENQDSISSK_LKEC[cm]C[cm]EK[bs3-light]PLLEKSHC[cm]IAEVENDEMPADLPSLAADFVESK	False	ADLAK[bs3-light]YIC[cm]ENQDSISSK_LKEC[cm]C[cm]EK[bs3-light]PLLEKSHC[cm]IAEVENDEMPADLPSLAADFVESK	5	1317.03	HSA _HSA	124.58	0.234709	ADLAKYICENQDSISSKLKECCEKPLLEKSHCIAEVENDEMPADLPSLAADFVESK	286_305	201.453	B170317_06_Lumos_ML_IN_205_PMBS3_Tryp_SECFr16	47926	12114
False	1	ADLAKYICcmENQDSISSK_LKECcmCcmEKPLLEKSHCcmIAEVENDEMPADLPSLAADFVESK5-7:5		1163.59	11	y	0	ADLAK[bs3-light]YIC[cm]ENQDSISSK_LKEC[cm]C[cm]EK[bs3-light]PLLEKSHC[cm]IAEVENDEMPADLPSLAADFVESK	False	ADLAK[bs3-light]YIC[cm]ENQDSISSK_LKEC[cm]C[cm]EK[bs3-light]PLLEKSHC[cm]IAEVENDEMPADLPSLAADFVESK	5	1317.03	HSA _HSA	124.58	1	ADLAKYICENQDSISSKLKECCEKPLLEKSHCIAEVENDEMPADLPSLAADFVESK	286_305	201.453	B170317_06_Lumos_ML_IN_205_PMBS3_Tryp_SECFr16	47926	12114
False	1	ADLAKYICcmENQDSISSK_LKECcmCcmEKPLLEKSHCcmIAEVENDEMPADLPSLAADFVESK5-7:5		1167.49	10	y	0	ADLAK[bs3-light]YIC[cm]ENQDSISSK_LKEC[cm]C[cm]EK[bs3-light]PLLEKSHC[cm]IAEVENDEMPADLPSLAADFVESK	False	ADLAK[bs3-light]YIC[cm]ENQDSISSK_LKEC[cm]C[cm]EK[bs3-light]PLLEKSHC[cm]IAEVENDEMPADLPSLAADFVESK	5	1317.03	HSA _HSA	124.58	0.500025	ADLAKYICENQDSISSKLKECCEKPLLEKSHCIAEVENDEMPADLPSLAADFVESK	286_305	201.453	B170317_06_Lumos_ML_IN_205_PMBS3_Tryp_SECFr16	47926	12114
False	1	ADLAKYICcmENQDSISSK_LKECcmCcmEKPLLEKSHCcmIAEVENDEMPADLPSLAADFVESK5-7:5		866.425	8	y	0	ADLAK[bs3-light]YIC[cm]ENQDSISSK_LKEC[cm]C[cm]EK[bs3-light]PLLEKSHC[cm]IAEVENDEMPADLPSLAADFVESK	False	ADLAK[bs3-light]YIC[cm]ENQDSISSK_LKEC[cm]C[cm]EK[bs3-light]PLLEKSHC[cm]IAEVENDEMPADLPSLAADFVESK	5	1317.03	HSA _HSA	124.58	0.246077	ADLAKYICENQDSISSKLKECCEKPLLEKSHCIAEVENDEMPADLPSLAADFVESK	286_305	201.453	B170317_06_Lumos_ML_IN_205_PMBS3_Tryp_SECFr16	47926	12114
False	1	ADLAKYICcmENQDSISSK_LKECcmCcmEKPLLEKSHCcmIAEVENDEMPADLPSLAADFVESK5-7:5		321.177	3	y	0	ADLAK[bs3-light]YIC[cm]ENQDSISSK_LKEC[cm]C[cm]EK[bs3-light]PLLEKSHC[cm]IAEVENDEMPADLPSLAADFVESK	False	ADLAK[bs3-light]YIC[cm]ENQDSISSK_LKEC[cm]C[cm]EK[bs3-light]PLLEKSHC[cm]IAEVENDEMPADLPSLAADFVESK	5	1317.03	HSA _HSA	124.58	0.243375	ADLAKYICENQDSISSKLKECCEKPLLEKSHCIAEVENDEMPADLPSLAADFVESK	286_305	201.453	B170317_06_Lumos_ML_IN_205_PMBS3_Tryp_SECFr16	47926	12114
False	2	ADLAKYICcmENQDSISSK_LKECcmCcmEKPLLEKSHCcmIAEVENDEMPADLPSLAADFVESK5-7:5		582.301	11	y	0	ADLAK[bs3-light]YIC[cm]ENQDSISSK_LKEC[cm]C[cm]EK[bs3-light]PLLEKSHC[cm]IAEVENDEMPADLPSLAADFVESK	False	ADLAK[bs3-light]YIC[cm]ENQDSISSK_LKEC[cm]C[cm]EK[bs3-light]PLLEKSHC[cm]IAEVENDEMPADLPSLAADFVESK	5	1317.03	HSA _HSA	124.58	0.229497	ADLAKYICENQDSISSKLKECCEKPLLEKSHCIAEVENDEMPADLPSLAADFVESK	286_305	201.453	B170317_06_Lumos_ML_IN_205_PMBS3_Tryp_SECFr16	47926	12114
False	1	ADLAKYICcmENQDSISSK_LKECcmCcmEKPLLEKSHCcmIAEVENDEMPADLPSLAADFVESK5-7:5		521.293	5	y	0	ADLAK[bs3-light]YIC[cm]ENQDSISSK_LKEC[cm]C[cm]EK[bs3-light]PLLEKSHC[cm]IAEVENDEMPADLPSLAADFVESK	False	ADLAK[bs3-light]YIC[cm]ENQDSISSK_LKEC[cm]C[cm]EK[bs3-light]PLLEKSHC[cm]IAEVENDEMPADLPSLAADFVESK	5	1317.03	HSA _HSA	124.58	0.125514	ADLAKYICENQDSISSKLKECCEKPLLEKSHCIAEVENDEMPADLPSLAADFVESK	286_305	201.453	B170317_06_Lumos_ML_IN_205_PMBS3_Tryp_SECFr16	47926	12114
False	1	ADLAKYICcmENQDSISSK_LKECcmCcmEKPLLEKSHCcmIAEVENDEMPADLPSLAADFVESK5-7:5		1066.54	10	y	0	ADLAK[bs3-light]YIC[cm]ENQDSISSK_LKEC[cm]C[cm]EK[bs3-light]PLLEKSHC[cm]IAEVENDEMPADLPSLAADFVESK	False	ADLAK[bs3-light]YIC[cm]ENQDSISSK_LKEC[cm]C[cm]EK[bs3-light]PLLEKSHC[cm]IAEVENDEMPADLPSLAADFVESK	5	1317.03	HSA _HSA	124.58	0.119625	ADLAKYICENQDSISSKLKECCEKPLLEKSHCIAEVENDEMPADLPSLAADFVESK	286_305	201.453	B170317_06_Lumos_ML_IN_205_PMBS3_Tryp_SECFr16	47926	12114
False	1	ADLAKYICcmENQDSISSK_LKECcmCcmEKPLLEKSHCcmIAEVENDEMPADLPSLAADFVESK5-7:5		609.324	5	y	0	ADLAK[bs3-light]YIC[cm]ENQDSISSK_LKEC[cm]C[cm]EK[bs3-light]PLLEKSHC[cm]IAEVENDEMPADLPSLAADFVESK	False	ADLAK[bs3-light]YIC[cm]ENQDSISSK_LKEC[cm]C[cm]EK[bs3-light]PLLEKSHC[cm]IAEVENDEMPADLPSLAADFVESK	5	1317.03	HSA _HSA	124.58	0.105086	ADLAKYICENQDSISSKLKECCEKPLLEKSHCIAEVENDEMPADLPSLAADFVESK	286_305	201.453	B170317_06_Lumos_ML_IN_205_PMBS3_Tryp_SECFr16	47926	12114
False	1	ADLAKYICcmENQDSISSK_LKECcmCcmEKPLLEKSHCcmIAEVENDEMPADLPSLAADFVESK5-7:5		878.421	8	y	0	ADLAK[bs3-light]YIC[cm]ENQDSISSK_LKEC[cm]C[cm]EK[bs3-light]PLLEKSHC[cm]IAEVENDEMPADLPSLAADFVESK	False	ADLAK[bs3-light]YIC[cm]ENQDSISSK_LKEC[cm]C[cm]EK[bs3-light]PLLEKSHC[cm]IAEVENDEMPADLPSLAADFVESK	5	1317.03	HSA _HSA	124.58	0.102302	ADLAKYICENQDSISSKLKECCEKPLLEKSHCIAEVENDEMPADLPSLAADFVESK	286_305	201.453	B170317_06_Lumos_ML_IN_205_PMBS3_Tryp_SECFr16	47926	12114
False	2	ADLAKYICcmENQDSISSK_LKECcmCcmEKPLLEKSHCcmIAEVENDEMPADLPSLAADFVESK5-7:5		780.401	15	y	0	ADLAK[bs3-light]YIC[cm]ENQDSISSK_LKEC[cm]C[cm]EK[bs3-light]PLLEKSHC[cm]IAEVENDEMPADLPSLAADFVESK	False	ADLAK[bs3-light]YIC[cm]ENQDSISSK_LKEC[cm]C[cm]EK[bs3-light]PLLEKSHC[cm]IAEVENDEMPADLPSLAADFVESK	5	1317.03	HSA _HSA	124.58	0.0854798	ADLAKYICENQDSISSKLKECCEKPLLEKSHCIAEVENDEMPADLPSLAADFVESK	286_305	201.453	B170317_06_Lumos_ML_IN_205_PMBS3_Tryp_SECFr16	47926	12114
False	1	ADLAKYICcmENQDSISSK_LKECcmCcmEKPLLEKSHCcmIAEVENDEMPADLPSLAADFVESK5-7:6		1163.59	11	y	0	ADLAK[bs3-light]YIC[cm]ENQDSISSK_LKEC[cm]C[cm]EK[bs3-light]PLLEKSHC[cm]IAEVENDEMPADLPSLAADFVESK	False	ADLAK[bs3-light]YIC[cm]ENQDSISSK_LKEC[cm]C[cm]EK[bs3-light]PLLEKSHC[cm]IAEVENDEMPADLPSLAADFVESK	6	1097.69	HSA _HSA	124.215	1	ADLAKYICENQDSISSKLKECCEKPLLEKSHCIAEVENDEMPADLPSLAADFVESK	286_305	200.494	B170315_03_Lumos_ML_IN_205_PMBS3_Tryp_Rep1_SECFr16	46774	12114
False	1	ADLAKYICcmENQDSISSK_LKECcmCcmEKPLLEKSHCcmIAEVENDEMPADLPSLAADFVESK5-7:6		1167.49	10	y	0	ADLAK[bs3-light]YIC[cm]ENQDSISSK_LKEC[cm]C[cm]EK[bs3-light]PLLEKSHC[cm]IAEVENDEMPADLPSLAADFVESK	False	ADLAK[bs3-light]YIC[cm]ENQDSISSK_LKEC[cm]C[cm]EK[bs3-light]PLLEKSHC[cm]IAEVENDEMPADLPSLAADFVESK	6	1097.69	HSA _HSA	124.215	0.737706	ADLAKYICENQDSISSKLKECCEKPLLEKSHCIAEVENDEMPADLPSLAADFVESK	286_305	200.494	B170315_03_Lumos_ML_IN_205_PMBS3_Tryp_Rep1_SECFr16	46774	12114
False	1	ADLAKYICcmENQDSISSK_LKECcmCcmEKPLLEKSHCcmIAEVENDEMPADLPSLAADFVESK5-7:6		866.425	8	y	0	ADLAK[bs3-light]YIC[cm]ENQDSISSK_LKEC[cm]C[cm]EK[bs3-light]PLLEKSHC[cm]IAEVENDEMPADLPSLAADFVESK	False	ADLAK[bs3-light]YIC[cm]ENQDSISSK_LKEC[cm]C[cm]EK[bs3-light]PLLEKSHC[cm]IAEVENDEMPADLPSLAADFVESK	6	1097.69	HSA _HSA	124.215	0.590601	ADLAKYICENQDSISSKLKECCEKPLLEKSHCIAEVENDEMPADLPSLAADFVESK	286_305	200.494	B170315_03_Lumos_ML_IN_205_PMBS3_Tryp_Rep1_SECFr16	46774	12114
False	1	ADLAKYICcmENQDSISSK_LKECcmCcmEKPLLEKSHCcmIAEVENDEMPADLPSLAADFVESK5-7:6		795.388	7	y	0	ADLAK[bs3-light]YIC[cm]ENQDSISSK_LKEC[cm]C[cm]EK[bs3-light]PLLEKSHC[cm]IAEVENDEMPADLPSLAADFVESK	False	ADLAK[bs3-light]YIC[cm]ENQDSISSK_LKEC[cm]C[cm]EK[bs3-light]PLLEKSHC[cm]IAEVENDEMPADLPSLAADFVESK	6	1097.69	HSA _HSA	124.215	0.393026	ADLAKYICENQDSISSKLKECCEKPLLEKSHCIAEVENDEMPADLPSLAADFVESK	286_305	200.494	B170315_03_Lumos_ML_IN_205_PMBS3_Tryp_Rep1_SECFr16	46774	12114
False	1	ADLAKYICcmENQDSISSK_LKECcmCcmEKPLLEKSHCcmIAEVENDEMPADLPSLAADFVESK5-7:6		300.155	3	b	0	ADLAK[bs3-light]YIC[cm]ENQDSISSK_LKEC[cm]C[cm]EK[bs3-light]PLLEKSHC[cm]IAEVENDEMPADLPSLAADFVESK	False	ADLAK[bs3-light]YIC[cm]ENQDSISSK_LKEC[cm]C[cm]EK[bs3-light]PLLEKSHC[cm]IAEVENDEMPADLPSLAADFVESK	6	1097.69	HSA _HSA	124.215	0.255009	ADLAKYICENQDSISSKLKECCEKPLLEKSHCIAEVENDEMPADLPSLAADFVESK	286_305	200.494	B170315_03_Lumos_ML_IN_205_PMBS3_Tryp_Rep1_SECFr16	46774	12114
False	1	ADLAKYICcmENQDSISSK_LKECcmCcmEKPLLEKSHCcmIAEVENDEMPADLPSLAADFVESK5-7:6		1280.58	11	y	0	ADLAK[bs3-light]YIC[cm]ENQDSISSK_LKEC[cm]C[cm]EK[bs3-light]PLLEKSHC[cm]IAEVENDEMPADLPSLAADFVESK	False	ADLAK[bs3-light]YIC[cm]ENQDSISSK_LKEC[cm]C[cm]EK[bs3-light]PLLEKSHC[cm]IAEVENDEMPADLPSLAADFVESK	6	1097.69	HSA _HSA	124.215	0.238444	ADLAKYICENQDSISSKLKECCEKPLLEKSHCIAEVENDEMPADLPSLAADFVESK	286_305	200.494	B170315_03_Lumos_ML_IN_205_PMBS3_Tryp_Rep1_SECFr16	46774	12114
False	1	ADLAKYICcmENQDSISSK_LKECcmCcmEKPLLEKSHCcmIAEVENDEMPADLPSLAADFVESK5-7:6		609.324	5	y	0	ADLAK[bs3-light]YIC[cm]ENQDSISSK_LKEC[cm]C[cm]EK[bs3-light]PLLEKSHC[cm]IAEVENDEMPADLPSLAADFVESK	False	ADLAK[bs3-light]YIC[cm]ENQDSISSK_LKEC[cm]C[cm]EK[bs3-light]PLLEKSHC[cm]IAEVENDEMPADLPSLAADFVESK	6	1097.69	HSA _HSA	124.215	0.216206	ADLAKYICENQDSISSKLKECCEKPLLEKSHCIAEVENDEMPADLPSLAADFVESK	286_305	200.494	B170315_03_Lumos_ML_IN_205_PMBS3_Tryp_Rep1_SECFr16	46774	12114
False	2	ADLAKYICcmENQDSISSK_LKECcmCcmEKPLLEKSHCcmIAEVENDEMPADLPSLAADFVESK5-7:6		582.301	11	y	0	ADLAK[bs3-light]YIC[cm]ENQDSISSK_LKEC[cm]C[cm]EK[bs3-light]PLLEKSHC[cm]IAEVENDEMPADLPSLAADFVESK	False	ADLAK[bs3-light]YIC[cm]ENQDSISSK_LKEC[cm]C[cm]EK[bs3-light]PLLEKSHC[cm]IAEVENDEMPADLPSLAADFVESK	6	1097.69	HSA _HSA	124.215	0.205164	ADLAKYICENQDSISSKLKECCEKPLLEKSHCIAEVENDEMPADLPSLAADFVESK	286_305	200.494	B170315_03_Lumos_ML_IN_205_PMBS3_Tryp_Rep1_SECFr16	46774	12114
False	1	ADLAKYICcmENQDSISSK_LKECcmCcmEKPLLEKSHCcmIAEVENDEMPADLPSLAADFVESK5-7:6		363.187	3	y	0	ADLAK[bs3-light]YIC[cm]ENQDSISSK_LKEC[cm]C[cm]EK[bs3-light]PLLEKSHC[cm]IAEVENDEMPADLPSLAADFVESK	False	ADLAK[bs3-light]YIC[cm]ENQDSISSK_LKEC[cm]C[cm]EK[bs3-light]PLLEKSHC[cm]IAEVENDEMPADLPSLAADFVESK	6	1097.69	HSA _HSA	124.215	0.175459	ADLAKYICENQDSISSKLKECCEKPLLEKSHCIAEVENDEMPADLPSLAADFVESK	286_305	200.494	B170315_03_Lumos_ML_IN_205_PMBS3_Tryp_Rep1_SECFr16	46774	12114
False	1	ADLAKYICcmENQDSISSK_LKECcmCcmEKPLLEKSHCcmIAEVENDEMPADLPSLAADFVESK5-7:6		1007.46	9	y	0	ADLAK[bs3-light]YIC[cm]ENQDSISSK_LKEC[cm]C[cm]EK[bs3-light]PLLEKSHC[cm]IAEVENDEMPADLPSLAADFVESK	False	ADLAK[bs3-light]YIC[cm]ENQDSISSK_LKEC[cm]C[cm]EK[bs3-light]PLLEKSHC[cm]IAEVENDEMPADLPSLAADFVESK	6	1097.69	HSA _HSA	124.215	0.172741	ADLAKYICENQDSISSKLKECCEKPLLEKSHCIAEVENDEMPADLPSLAADFVESK	286_305	200.494	B170315_03_Lumos_ML_IN_205_PMBS3_Tryp_Rep1_SECFr16	46774	12114
False	1	ADLAKYICcmENQDSISSK_LKECcmCcmEKPLLEKSHCcmIAEVENDEMoxPADLPSLAADFVESK5-12:5		1163.59	11	y	0	ADLAK[bs3-light]YIC[cm]ENQDSISSK_LKEC[cm]C[cm]EKPLLEK[bs3-light]SHC[cm]IAEVENDEM[ox]PADLPSLAADFVESK	False	ADLAK[bs3-light]YIC[cm]ENQDSISSK_LKEC[cm]C[cm]EKPLLEK[bs3-light]SHC[cm]IAEVENDEM[ox]PADLPSLAADFVESK	5	1320.23	HSA _HSA	120.31	1	ADLAKYICENQDSISSKLKECCEKPLLEKSHCIAEVENDEMPADLPSLAADFVESK	286_310	190.236	B170315_02_Lumos_ML_IN_205_PMBS3_Tryp_Rep1_SECFr15	26334	12114
False	1	ADLAKYICcmENQDSISSK_LKECcmCcmEKPLLEKSHCcmIAEVENDEMoxPADLPSLAADFVESK5-12:5		1167.49	10	y	0	ADLAK[bs3-light]YIC[cm]ENQDSISSK_LKEC[cm]C[cm]EKPLLEK[bs3-light]SHC[cm]IAEVENDEM[ox]PADLPSLAADFVESK	False	ADLAK[bs3-light]YIC[cm]ENQDSISSK_LKEC[cm]C[cm]EKPLLEK[bs3-light]SHC[cm]IAEVENDEM[ox]PADLPSLAADFVESK	5	1320.23	HSA _HSA	120.31	0.474464	ADLAKYICENQDSISSKLKECCEKPLLEKSHCIAEVENDEMPADLPSLAADFVESK	286_310	190.236	B170315_02_Lumos_ML_IN_205_PMBS3_Tryp_Rep1_SECFr15	26334	12114
False	1	ADLAKYICcmENQDSISSK_LKECcmCcmEKPLLEKSHCcmIAEVENDEMoxPADLPSLAADFVESK5-12:5		1280.58	11	y	0	ADLAK[bs3-light]YIC[cm]ENQDSISSK_LKEC[cm]C[cm]EKPLLEK[bs3-light]SHC[cm]IAEVENDEM[ox]PADLPSLAADFVESK	False	ADLAK[bs3-light]YIC[cm]ENQDSISSK_LKEC[cm]C[cm]EKPLLEK[bs3-light]SHC[cm]IAEVENDEM[ox]PADLPSLAADFVESK	5	1320.23	HSA _HSA	120.31	0.245571	ADLAKYICENQDSISSKLKECCEKPLLEKSHCIAEVENDEMPADLPSLAADFVESK	286_310	190.236	B170315_02_Lumos_ML_IN_205_PMBS3_Tryp_Rep1_SECFr15	26334	12114
False	1	ADLAKYICcmENQDSISSK_LKECcmCcmEKPLLEKSHCcmIAEVENDEMoxPADLPSLAADFVESK5-12:5		321.177	3	y	0	ADLAK[bs3-light]YIC[cm]ENQDSISSK_LKEC[cm]C[cm]EKPLLEK[bs3-light]SHC[cm]IAEVENDEM[ox]PADLPSLAADFVESK	False	ADLAK[bs3-light]YIC[cm]ENQDSISSK_LKEC[cm]C[cm]EKPLLEK[bs3-light]SHC[cm]IAEVENDEM[ox]PADLPSLAADFVESK	5	1320.23	HSA _HSA	120.31	0.220617	ADLAKYICENQDSISSKLKECCEKPLLEKSHCIAEVENDEMPADLPSLAADFVESK	286_310	190.236	B170315_02_Lumos_ML_IN_205_PMBS3_Tryp_Rep1_SECFr15	26334	12114
False	1	ADLAKYICcmENQDSISSK_LKECcmCcmEKPLLEKSHCcmIAEVENDEMoxPADLPSLAADFVESK5-12:5		866.425	8	y	0	ADLAK[bs3-light]YIC[cm]ENQDSISSK_LKEC[cm]C[cm]EKPLLEK[bs3-light]SHC[cm]IAEVENDEM[ox]PADLPSLAADFVESK	False	ADLAK[bs3-light]YIC[cm]ENQDSISSK_LKEC[cm]C[cm]EKPLLEK[bs3-light]SHC[cm]IAEVENDEM[ox]PADLPSLAADFVESK	5	1320.23	HSA _HSA	120.31	0.197598	ADLAKYICENQDSISSKLKECCEKPLLEKSHCIAEVENDEMPADLPSLAADFVESK	286_310	190.236	B170315_02_Lumos_ML_IN_205_PMBS3_Tryp_Rep1_SECFr15	26334	12114
False	1	ADLAKYICcmENQDSISSK_LKECcmCcmEKPLLEKSHCcmIAEVENDEMoxPADLPSLAADFVESK5-12:5		521.293	5	y	0	ADLAK[bs3-light]YIC[cm]ENQDSISSK_LKEC[cm]C[cm]EKPLLEK[bs3-light]SHC[cm]IAEVENDEM[ox]PADLPSLAADFVESK	False	ADLAK[bs3-light]YIC[cm]ENQDSISSK_LKEC[cm]C[cm]EKPLLEK[bs3-light]SHC[cm]IAEVENDEM[ox]PADLPSLAADFVESK	5	1320.23	HSA _HSA	120.31	0.194925	ADLAKYICENQDSISSKLKECCEKPLLEKSHCIAEVENDEMPADLPSLAADFVESK	286_310	190.236	B170315_02_Lumos_ML_IN_205_PMBS3_Tryp_Rep1_SECFr15	26334	12114
False	2	ADLAKYICcmENQDSISSK_LKECcmCcmEKPLLEKSHCcmIAEVENDEMoxPADLPSLAADFVESK5-12:5		582.301	11	y	0	ADLAK[bs3-light]YIC[cm]ENQDSISSK_LKEC[cm]C[cm]EKPLLEK[bs3-light]SHC[cm]IAEVENDEM[ox]PADLPSLAADFVESK	False	ADLAK[bs3-light]YIC[cm]ENQDSISSK_LKEC[cm]C[cm]EKPLLEK[bs3-light]SHC[cm]IAEVENDEM[ox]PADLPSLAADFVESK	5	1320.23	HSA _HSA	120.31	0.172246	ADLAKYICENQDSISSKLKECCEKPLLEKSHCIAEVENDEMPADLPSLAADFVESK	286_310	190.236	B170315_02_Lumos_ML_IN_205_PMBS3_Tryp_Rep1_SECFr15	26334	12114
False	1	ADLAKYICcmENQDSISSK_LKECcmCcmEKPLLEKSHCcmIAEVENDEMoxPADLPSLAADFVESK5-12:5		1391.71	13	y	0	ADLAK[bs3-light]YIC[cm]ENQDSISSK_LKEC[cm]C[cm]EKPLLEK[bs3-light]SHC[cm]IAEVENDEM[ox]PADLPSLAADFVESK	False	ADLAK[bs3-light]YIC[cm]ENQDSISSK_LKEC[cm]C[cm]EKPLLEK[bs3-light]SHC[cm]IAEVENDEM[ox]PADLPSLAADFVESK	5	1320.23	HSA _HSA	120.31	0.163929	ADLAKYICENQDSISSKLKECCEKPLLEKSHCIAEVENDEMPADLPSLAADFVESK	286_310	190.236	B170315_02_Lumos_ML_IN_205_PMBS3_Tryp_Rep1_SECFr15	26334	12114
False	1	ADLAKYICcmENQDSISSK_LKECcmCcmEKPLLEKSHCcmIAEVENDEMoxPADLPSLAADFVESK5-12:5		795.388	7	y	0	ADLAK[bs3-light]YIC[cm]ENQDSISSK_LKEC[cm]C[cm]EKPLLEK[bs3-light]SHC[cm]IAEVENDEM[ox]PADLPSLAADFVESK	False	ADLAK[bs3-light]YIC[cm]ENQDSISSK_LKEC[cm]C[cm]EKPLLEK[bs3-light]SHC[cm]IAEVENDEM[ox]PADLPSLAADFVESK	5	1320.23	HSA _HSA	120.31	0.156925	ADLAKYICENQDSISSKLKECCEKPLLEKSHCIAEVENDEMPADLPSLAADFVESK	286_310	190.236	B170315_02_Lumos_ML_IN_205_PMBS3_Tryp_Rep1_SECFr15	26334	12114
False	1	ADLAKYICcmENQDSISSK_LKECcmCcmEKPLLEKSHCcmIAEVENDEMoxPADLPSLAADFVESK5-12:5		1007.46	9	y	0	ADLAK[bs3-light]YIC[cm]ENQDSISSK_LKEC[cm]C[cm]EKPLLEK[bs3-light]SHC[cm]IAEVENDEM[ox]PADLPSLAADFVESK	False	ADLAK[bs3-light]YIC[cm]ENQDSISSK_LKEC[cm]C[cm]EKPLLEK[bs3-light]SHC[cm]IAEVENDEM[ox]PADLPSLAADFVESK	5	1320.23	HSA _HSA	120.31	0.144079	ADLAKYICENQDSISSKLKECCEKPLLEKSHCIAEVENDEMPADLPSLAADFVESK	286_310	190.236	B170315_02_Lumos_ML_IN_205_PMBS3_Tryp_Rep1_SECFr15	26334	12114
True	6	ADLAKYICcmENQDSISSK_LKECcmCcmEKPLLEKSHCcmIAEVENDEMoxPADLPSLAADFVESK5-12:6		1012.15	35	y	0	ADLAK[bs3-light]YIC[cm]ENQDSISSK_LKEC[cm]C[cm]EKPLLEK[bs3-light]SHC[cm]IAEVENDEM[ox]PADLPSLAADFVESK	False	ADLAK[bs3-light]YIC[cm]ENQDSISSK_LKEC[cm]C[cm]EKPLLEK[bs3-light]SHC[cm]IAEVENDEM[ox]PADLPSLAADFVESK	6	1100.36	HSA _HSA	120.262	0.0920954	ADLAKYICENQDSISSKLKECCEKPLLEKSHCIAEVENDEMPADLPSLAADFVESK	286_310	190.11	B170315_02_Lumos_ML_IN_205_PMBS3_Tryp_Rep1_SECFr15	26312	12114
False	1	ADLAKYICcmENQDSISSK_LKECcmCcmEKPLLEKSHCcmIAEVENDEMoxPADLPSLAADFVESK5-12:6		1163.59	11	y	0	ADLAK[bs3-light]YIC[cm]ENQDSISSK_LKEC[cm]C[cm]EKPLLEK[bs3-light]SHC[cm]IAEVENDEM[ox]PADLPSLAADFVESK	False	ADLAK[bs3-light]YIC[cm]ENQDSISSK_LKEC[cm]C[cm]EKPLLEK[bs3-light]SHC[cm]IAEVENDEM[ox]PADLPSLAADFVESK	6	1100.36	HSA _HSA	120.262	1	ADLAKYICENQDSISSKLKECCEKPLLEKSHCIAEVENDEMPADLPSLAADFVESK	286_310	190.11	B170315_02_Lumos_ML_IN_205_PMBS3_Tryp_Rep1_SECFr15	26312	12114
False	1	ADLAKYICcmENQDSISSK_LKECcmCcmEKPLLEKSHCcmIAEVENDEMoxPADLPSLAADFVESK5-12:6		1167.49	10	y	0	ADLAK[bs3-light]YIC[cm]ENQDSISSK_LKEC[cm]C[cm]EKPLLEK[bs3-light]SHC[cm]IAEVENDEM[ox]PADLPSLAADFVESK	False	ADLAK[bs3-light]YIC[cm]ENQDSISSK_LKEC[cm]C[cm]EKPLLEK[bs3-light]SHC[cm]IAEVENDEM[ox]PADLPSLAADFVESK	6	1100.36	HSA _HSA	120.262	0.801482	ADLAKYICENQDSISSKLKECCEKPLLEKSHCIAEVENDEMPADLPSLAADFVESK	286_310	190.11	B170315_02_Lumos_ML_IN_205_PMBS3_Tryp_Rep1_SECFr15	26312	12114
False	1	ADLAKYICcmENQDSISSK_LKECcmCcmEKPLLEKSHCcmIAEVENDEMoxPADLPSLAADFVESK5-12:6		300.155	3	b	0	ADLAK[bs3-light]YIC[cm]ENQDSISSK_LKEC[cm]C[cm]EKPLLEK[bs3-light]SHC[cm]IAEVENDEM[ox]PADLPSLAADFVESK	False	ADLAK[bs3-light]YIC[cm]ENQDSISSK_LKEC[cm]C[cm]EKPLLEK[bs3-light]SHC[cm]IAEVENDEM[ox]PADLPSLAADFVESK	6	1100.36	HSA _HSA	120.262	0.402609	ADLAKYICENQDSISSKLKECCEKPLLEKSHCIAEVENDEMPADLPSLAADFVESK	286_310	190.11	B170315_02_Lumos_ML_IN_205_PMBS3_Tryp_Rep1_SECFr15	26312	12114
False	1	ADLAKYICcmENQDSISSK_LKECcmCcmEKPLLEKSHCcmIAEVENDEMoxPADLPSLAADFVESK5-12:6		866.425	8	y	0	ADLAK[bs3-light]YIC[cm]ENQDSISSK_LKEC[cm]C[cm]EKPLLEK[bs3-light]SHC[cm]IAEVENDEM[ox]PADLPSLAADFVESK	False	ADLAK[bs3-light]YIC[cm]ENQDSISSK_LKEC[cm]C[cm]EKPLLEK[bs3-light]SHC[cm]IAEVENDEM[ox]PADLPSLAADFVESK	6	1100.36	HSA _HSA	120.262	0.373177	ADLAKYICENQDSISSKLKECCEKPLLEKSHCIAEVENDEMPADLPSLAADFVESK	286_310	190.11	B170315_02_Lumos_ML_IN_205_PMBS3_Tryp_Rep1_SECFr15	26312	12114
False	1	ADLAKYICcmENQDSISSK_LKECcmCcmEKPLLEKSHCcmIAEVENDEMoxPADLPSLAADFVESK5-12:6		795.388	7	y	0	ADLAK[bs3-light]YIC[cm]ENQDSISSK_LKEC[cm]C[cm]EKPLLEK[bs3-light]SHC[cm]IAEVENDEM[ox]PADLPSLAADFVESK	False	ADLAK[bs3-light]YIC[cm]ENQDSISSK_LKEC[cm]C[cm]EKPLLEK[bs3-light]SHC[cm]IAEVENDEM[ox]PADLPSLAADFVESK	6	1100.36	HSA _HSA	120.262	0.332837	ADLAKYICENQDSISSKLKECCEKPLLEKSHCIAEVENDEMPADLPSLAADFVESK	286_310	190.11	B170315_02_Lumos_ML_IN_205_PMBS3_Tryp_Rep1_SECFr15	26312	12114
False	2	ADLAKYICcmENQDSISSK_LKECcmCcmEKPLLEKSHCcmIAEVENDEMoxPADLPSLAADFVESK5-12:6		582.301	11	y	0	ADLAK[bs3-light]YIC[cm]ENQDSISSK_LKEC[cm]C[cm]EKPLLEK[bs3-light]SHC[cm]IAEVENDEM[ox]PADLPSLAADFVESK	False	ADLAK[bs3-light]YIC[cm]ENQDSISSK_LKEC[cm]C[cm]EKPLLEK[bs3-light]SHC[cm]IAEVENDEM[ox]PADLPSLAADFVESK	6	1100.36	HSA _HSA	120.262	0.287514	ADLAKYICENQDSISSKLKECCEKPLLEKSHCIAEVENDEMPADLPSLAADFVESK	286_310	190.11	B170315_02_Lumos_ML_IN_205_PMBS3_Tryp_Rep1_SECFr15	26312	12114
False	1	ADLAKYICcmENQDSISSK_LKECcmCcmEKPLLEKSHCcmIAEVENDEMoxPADLPSLAADFVESK5-12:6		521.293	5	y	0	ADLAK[bs3-light]YIC[cm]ENQDSISSK_LKEC[cm]C[cm]EKPLLEK[bs3-light]SHC[cm]IAEVENDEM[ox]PADLPSLAADFVESK	False	ADLAK[bs3-light]YIC[cm]ENQDSISSK_LKEC[cm]C[cm]EKPLLEK[bs3-light]SHC[cm]IAEVENDEM[ox]PADLPSLAADFVESK	6	1100.36	HSA _HSA	120.262	0.259655	ADLAKYICENQDSISSKLKECCEKPLLEKSHCIAEVENDEMPADLPSLAADFVESK	286_310	190.11	B170315_02_Lumos_ML_IN_205_PMBS3_Tryp_Rep1_SECFr15	26312	12114
False	1	ADLAKYICcmENQDSISSK_LKECcmCcmEKPLLEKSHCcmIAEVENDEMoxPADLPSLAADFVESK5-12:6		1280.58	11	y	0	ADLAK[bs3-light]YIC[cm]ENQDSISSK_LKEC[cm]C[cm]EKPLLEK[bs3-light]SHC[cm]IAEVENDEM[ox]PADLPSLAADFVESK	False	ADLAK[bs3-light]YIC[cm]ENQDSISSK_LKEC[cm]C[cm]EKPLLEK[bs3-light]SHC[cm]IAEVENDEM[ox]PADLPSLAADFVESK	6	1100.36	HSA _HSA	120.262	0.166972	ADLAKYICENQDSISSKLKECCEKPLLEKSHCIAEVENDEMPADLPSLAADFVESK	286_310	190.11	B170315_02_Lumos_ML_IN_205_PMBS3_Tryp_Rep1_SECFr15	26312	12114
False	1	ADLAKYICcmENQDSISSK_LKECcmCcmEKPLLEKSHCcmIAEVENDEMoxPADLPSLAADFVESK5-12:6		724.351	6	y	0	ADLAK[bs3-light]YIC[cm]ENQDSISSK_LKEC[cm]C[cm]EKPLLEK[bs3-light]SHC[cm]IAEVENDEM[ox]PADLPSLAADFVESK	False	ADLAK[bs3-light]YIC[cm]ENQDSISSK_LKEC[cm]C[cm]EKPLLEK[bs3-light]SHC[cm]IAEVENDEM[ox]PADLPSLAADFVESK	6	1100.36	HSA _HSA	120.262	0.163147	ADLAKYICENQDSISSKLKECCEKPLLEKSHCIAEVENDEMPADLPSLAADFVESK	286_310	190.11	B170315_02_Lumos_ML_IN_205_PMBS3_Tryp_Rep1_SECFr15	26312	12114
False	1	ADLAKYICcmENQDSISSK_LKECcmCcmEKPLLEKSHCcmIAEVENDEMoxPADLPSLAADFVESK5-12:6		609.324	5	y	0	ADLAK[bs3-light]YIC[cm]ENQDSISSK_LKEC[cm]C[cm]EKPLLEK[bs3-light]SHC[cm]IAEVENDEM[ox]PADLPSLAADFVESK	False	ADLAK[bs3-light]YIC[cm]ENQDSISSK_LKEC[cm]C[cm]EKPLLEK[bs3-light]SHC[cm]IAEVENDEM[ox]PADLPSLAADFVESK	6	1100.36	HSA _HSA	120.262	0.151852	ADLAKYICENQDSISSKLKECCEKPLLEKSHCIAEVENDEMPADLPSLAADFVESK	286_310	190.11	B170315_02_Lumos_ML_IN_205_PMBS3_Tryp_Rep1_SECFr15	26312	12114
True	3	ADLAKYICcmENQDSISSK_RDAHKSEVAHR5-5:3		1005.5	13	y	0	RDAHK[bs3-light]SEVAHR_ADLAK[bs3-light]YIC[cm]ENQDSISSK	False	RDAHK[bs3-light]SEVAHR_ADLAK[bs3-light]YIC[cm]ENQDSISSK	3	1128.89	HSA _HSA	60.9498	0.404965	RDAHKSEVAHRADLAKYICENQDSISSK	28_286	34.3127	7PMix_BS3_HSA_F1F2_DDA_iRT_001	16203	12114
True	2	ADLAKYICcmENQDSISSK_RDAHKSEVAHR5-5:3		1254.13	9	b	0	RDAHK[bs3-light]SEVAHR_ADLAK[bs3-light]YIC[cm]ENQDSISSK	False	RDAHK[bs3-light]SEVAHR_ADLAK[bs3-light]YIC[cm]ENQDSISSK	3	1128.89	HSA _HSA	60.9498	0.12021	RDAHKSEVAHRADLAKYICENQDSISSK	28_286	34.3127	7PMix_BS3_HSA_F1F2_DDA_iRT_001	16203	12114
True	3	ADLAKYICcmENQDSISSK_RDAHKSEVAHR5-5:3		1015.17	8	y	0	RDAHK[bs3-light]SEVAHR_ADLAK[bs3-light]YIC[cm]ENQDSISSK	False	RDAHK[bs3-light]SEVAHR_ADLAK[bs3-light]YIC[cm]ENQDSISSK	3	1128.89	HSA _HSA	60.9498	0.113977	RDAHKSEVAHRADLAKYICENQDSISSK	28_286	34.3127	7PMix_BS3_HSA_F1F2_DDA_iRT_001	16203	12114
False	1	ADLAKYICcmENQDSISSK_RDAHKSEVAHR5-5:3		321.177	3	y	0	RDAHK[bs3-light]SEVAHR_ADLAK[bs3-light]YIC[cm]ENQDSISSK	False	RDAHK[bs3-light]SEVAHR_ADLAK[bs3-light]YIC[cm]ENQDSISSK	3	1128.89	HSA _HSA	60.9498	1	RDAHKSEVAHRADLAKYICENQDSISSK	28_286	34.3127	7PMix_BS3_HSA_F1F2_DDA_iRT_001	16203	12114
False	1	ADLAKYICcmENQDSISSK_RDAHKSEVAHR5-5:3		1167.49	10	y	0	RDAHK[bs3-light]SEVAHR_ADLAK[bs3-light]YIC[cm]ENQDSISSK	False	RDAHK[bs3-light]SEVAHR_ADLAK[bs3-light]YIC[cm]ENQDSISSK	3	1128.89	HSA _HSA	60.9498	0.709656	RDAHKSEVAHRADLAKYICENQDSISSK	28_286	34.3127	7PMix_BS3_HSA_F1F2_DDA_iRT_001	16203	12114
False	1	ADLAKYICcmENQDSISSK_RDAHKSEVAHR5-5:3		698.358	6	y	0	RDAHK[bs3-light]SEVAHR_ADLAK[bs3-light]YIC[cm]ENQDSISSK	False	RDAHK[bs3-light]SEVAHR_ADLAK[bs3-light]YIC[cm]ENQDSISSK	3	1128.89	HSA _HSA	60.9498	0.557961	RDAHKSEVAHRADLAKYICENQDSISSK	28_286	34.3127	7PMix_BS3_HSA_F1F2_DDA_iRT_001	16203	12114
False	1	ADLAKYICcmENQDSISSK_RDAHKSEVAHR5-5:3		521.293	5	y	0	RDAHK[bs3-light]SEVAHR_ADLAK[bs3-light]YIC[cm]ENQDSISSK	False	RDAHK[bs3-light]SEVAHR_ADLAK[bs3-light]YIC[cm]ENQDSISSK	3	1128.89	HSA _HSA	60.9498	0.505364	RDAHKSEVAHRADLAKYICENQDSISSK	28_286	34.3127	7PMix_BS3_HSA_F1F2_DDA_iRT_001	16203	12114
False	1	ADLAKYICcmENQDSISSK_RDAHKSEVAHR5-5:3		383.215	3	y	0	RDAHK[bs3-light]SEVAHR_ADLAK[bs3-light]YIC[cm]ENQDSISSK	False	RDAHK[bs3-light]SEVAHR_ADLAK[bs3-light]YIC[cm]ENQDSISSK	3	1128.89	HSA _HSA	60.9498	0.397346	RDAHKSEVAHRADLAKYICENQDSISSK	28_286	34.3127	7PMix_BS3_HSA_F1F2_DDA_iRT_001	16203	12114
False	1	ADLAKYICcmENQDSISSK_RDAHKSEVAHR5-5:3		312.178	2	y	0	RDAHK[bs3-light]SEVAHR_ADLAK[bs3-light]YIC[cm]ENQDSISSK	False	RDAHK[bs3-light]SEVAHR_ADLAK[bs3-light]YIC[cm]ENQDSISSK	3	1128.89	HSA _HSA	60.9498	0.387229	RDAHKSEVAHRADLAKYICENQDSISSK	28_286	34.3127	7PMix_BS3_HSA_F1F2_DDA_iRT_001	16203	12114
False	1	ADLAKYICcmENQDSISSK_RDAHKSEVAHR5-5:3		300.155	3	b	0	RDAHK[bs3-light]SEVAHR_ADLAK[bs3-light]YIC[cm]ENQDSISSK	False	RDAHK[bs3-light]SEVAHR_ADLAK[bs3-light]YIC[cm]ENQDSISSK	3	1128.89	HSA _HSA	60.9498	0.189628	RDAHKSEVAHRADLAKYICENQDSISSK	28_286	34.3127	7PMix_BS3_HSA_F1F2_DDA_iRT_001	16203	12114
False	1	ADLAKYICcmENQDSISSK_RDAHKSEVAHR5-5:3		482.283	4	y	0	RDAHK[bs3-light]SEVAHR_ADLAK[bs3-light]YIC[cm]ENQDSISSK	False	RDAHK[bs3-light]SEVAHR_ADLAK[bs3-light]YIC[cm]ENQDSISSK	3	1128.89	HSA _HSA	60.9498	0.186562	RDAHKSEVAHRADLAKYICENQDSISSK	28_286	34.3127	7PMix_BS3_HSA_F1F2_DDA_iRT_001	16203	12114
False	1	ADLAKYICcmENQDSISSK_RDAHKSEVAHR5-5:3		1280.58	11	y	0	RDAHK[bs3-light]SEVAHR_ADLAK[bs3-light]YIC[cm]ENQDSISSK	False	RDAHK[bs3-light]SEVAHR_ADLAK[bs3-light]YIC[cm]ENQDSISSK	3	1128.89	HSA _HSA	60.9498	0.178236	RDAHKSEVAHRADLAKYICENQDSISSK	28_286	34.3127	7PMix_BS3_HSA_F1F2_DDA_iRT_001	16203	12114
False	1	ADLAKYICcmENQDSISSK_RDAHKSEVAHR5-5:3		878.421	8	y	0	RDAHK[bs3-light]SEVAHR_ADLAK[bs3-light]YIC[cm]ENQDSISSK	False	RDAHK[bs3-light]SEVAHR_ADLAK[bs3-light]YIC[cm]ENQDSISSK	3	1128.89	HSA _HSA	60.9498	0.170825	RDAHKSEVAHRADLAKYICENQDSISSK	28_286	34.3127	7PMix_BS3_HSA_F1F2_DDA_iRT_001	16203	12114
True	3	ADLAKYICcmENQDSISSK_RDAHKSEVAHR5-5:4		1005.5	13	y	0	RDAHK[bs3-light]SEVAHR_ADLAK[bs3-light]YIC[cm]ENQDSISSK	False	RDAHK[bs3-light]SEVAHR_ADLAK[bs3-light]YIC[cm]ENQDSISSK	4	846.921	HSA _HSA	62.4078	0.0836462	RDAHKSEVAHRADLAKYICENQDSISSK	28_286	38.1425	7PMix_BS3_HSA_F3_DDA_iRT_002	16876	12114
True	2	ADLAKYICcmENQDSISSK_RDAHKSEVAHR5-5:4		1109.59	7	b	0	RDAHK[bs3-light]SEVAHR_ADLAK[bs3-light]YIC[cm]ENQDSISSK	False	RDAHK[bs3-light]SEVAHR_ADLAK[bs3-light]YIC[cm]ENQDSISSK	4	846.921	HSA _HSA	62.4078	0.0694703	RDAHKSEVAHRADLAKYICENQDSISSK	28_286	38.1425	7PMix_BS3_HSA_F3_DDA_iRT_002	16876	12114
True	3	ADLAKYICcmENQDSISSK_RDAHKSEVAHR5-5:4		702.368	6	b	0	RDAHK[bs3-light]SEVAHR_ADLAK[bs3-light]YIC[cm]ENQDSISSK	False	RDAHK[bs3-light]SEVAHR_ADLAK[bs3-light]YIC[cm]ENQDSISSK	4	846.921	HSA _HSA	62.4078	0.0501953	RDAHKSEVAHRADLAKYICENQDSISSK	28_286	38.1425	7PMix_BS3_HSA_F3_DDA_iRT_002	16876	12114
False	1	ADLAKYICcmENQDSISSK_RDAHKSEVAHR5-5:4		1167.49	10	y	0	RDAHK[bs3-light]SEVAHR_ADLAK[bs3-light]YIC[cm]ENQDSISSK	False	RDAHK[bs3-light]SEVAHR_ADLAK[bs3-light]YIC[cm]ENQDSISSK	4	846.921	HSA _HSA	62.4078	1	RDAHKSEVAHRADLAKYICENQDSISSK	28_286	38.1425	7PMix_BS3_HSA_F3_DDA_iRT_002	16876	12114
False	1	ADLAKYICcmENQDSISSK_RDAHKSEVAHR5-5:4		1280.58	11	y	0	RDAHK[bs3-light]SEVAHR_ADLAK[bs3-light]YIC[cm]ENQDSISSK	False	RDAHK[bs3-light]SEVAHR_ADLAK[bs3-light]YIC[cm]ENQDSISSK	4	846.921	HSA _HSA	62.4078	0.387381	RDAHKSEVAHRADLAKYICENQDSISSK	28_286	38.1425	7PMix_BS3_HSA_F3_DDA_iRT_002	16876	12114
False	1	ADLAKYICcmENQDSISSK_RDAHKSEVAHR5-5:4		300.155	3	b	0	RDAHK[bs3-light]SEVAHR_ADLAK[bs3-light]YIC[cm]ENQDSISSK	False	RDAHK[bs3-light]SEVAHR_ADLAK[bs3-light]YIC[cm]ENQDSISSK	4	846.921	HSA _HSA	62.4078	0.384509	RDAHKSEVAHRADLAKYICENQDSISSK	28_286	38.1425	7PMix_BS3_HSA_F3_DDA_iRT_002	16876	12114
False	1	ADLAKYICcmENQDSISSK_RDAHKSEVAHR5-5:4		321.177	3	y	0	RDAHK[bs3-light]SEVAHR_ADLAK[bs3-light]YIC[cm]ENQDSISSK	False	RDAHK[bs3-light]SEVAHR_ADLAK[bs3-light]YIC[cm]ENQDSISSK	4	846.921	HSA _HSA	62.4078	0.211725	RDAHKSEVAHRADLAKYICENQDSISSK	28_286	38.1425	7PMix_BS3_HSA_F3_DDA_iRT_002	16876	12114
False	1	ADLAKYICcmENQDSISSK_RDAHKSEVAHR5-5:4		521.293	5	y	0	RDAHK[bs3-light]SEVAHR_ADLAK[bs3-light]YIC[cm]ENQDSISSK	False	RDAHK[bs3-light]SEVAHR_ADLAK[bs3-light]YIC[cm]ENQDSISSK	4	846.921	HSA _HSA	62.4078	0.20391	RDAHKSEVAHRADLAKYICENQDSISSK	28_286	38.1425	7PMix_BS3_HSA_F3_DDA_iRT_002	16876	12114
False	1	ADLAKYICcmENQDSISSK_RDAHKSEVAHR5-5:4		1007.46	9	y	0	RDAHK[bs3-light]SEVAHR_ADLAK[bs3-light]YIC[cm]ENQDSISSK	False	RDAHK[bs3-light]SEVAHR_ADLAK[bs3-light]YIC[cm]ENQDSISSK	4	846.921	HSA _HSA	62.4078	0.195674	RDAHKSEVAHRADLAKYICENQDSISSK	28_286	38.1425	7PMix_BS3_HSA_F3_DDA_iRT_002	16876	12114
False	1	ADLAKYICcmENQDSISSK_RDAHKSEVAHR5-5:4		636.32	6	y	0	RDAHK[bs3-light]SEVAHR_ADLAK[bs3-light]YIC[cm]ENQDSISSK	False	RDAHK[bs3-light]SEVAHR_ADLAK[bs3-light]YIC[cm]ENQDSISSK	4	846.921	HSA _HSA	62.4078	0.169763	RDAHKSEVAHRADLAKYICENQDSISSK	28_286	38.1425	7PMix_BS3_HSA_F3_DDA_iRT_002	16876	12114
False	1	ADLAKYICcmENQDSISSK_RDAHKSEVAHR5-5:4		371.193	4	b	0	RDAHK[bs3-light]SEVAHR_ADLAK[bs3-light]YIC[cm]ENQDSISSK	False	RDAHK[bs3-light]SEVAHR_ADLAK[bs3-light]YIC[cm]ENQDSISSK	4	846.921	HSA _HSA	62.4078	0.144272	RDAHKSEVAHRADLAKYICENQDSISSK	28_286	38.1425	7PMix_BS3_HSA_F3_DDA_iRT_002	16876	12114
False	1	ADLAKYICcmENQDSISSK_RDAHKSEVAHR5-5:4		878.421	8	y	0	RDAHK[bs3-light]SEVAHR_ADLAK[bs3-light]YIC[cm]ENQDSISSK	False	RDAHK[bs3-light]SEVAHR_ADLAK[bs3-light]YIC[cm]ENQDSISSK	4	846.921	HSA _HSA	62.4078	0.142371	RDAHKSEVAHRADLAKYICENQDSISSK	28_286	38.1425	7PMix_BS3_HSA_F3_DDA_iRT_002	16876	12114
False	1	ADLAKYICcmENQDSISSK_RDAHKSEVAHR5-5:4		698.358	6	y	0	RDAHK[bs3-light]SEVAHR_ADLAK[bs3-light]YIC[cm]ENQDSISSK	False	RDAHK[bs3-light]SEVAHR_ADLAK[bs3-light]YIC[cm]ENQDSISSK	4	846.921	HSA _HSA	62.4078	0.124645	RDAHKSEVAHRADLAKYICENQDSISSK	28_286	38.1425	7PMix_BS3_HSA_F3_DDA_iRT_002	16876	12114
True	2	ADLAKYICcmENQDSISSK_SEVAHR5-1:3		667.857	5	b	0	ADLAK[bs3-light]YIC[cm]ENQDSISSK_S[bs3-light]EVAHR	False	ADLAK[bs3-light]YIC[cm]ENQDSISSK_S[bs3-light]EVAHR	3	926.453	HSA _HSA	87.6723	0.64094	ADLAKYICENQDSISSKSEVAHR	29_286	104.506	7PMix_pooled_DDA_iRT_library_005	18571	12114
True	2	ADLAKYICcmENQDSISSK_SEVAHR5-1:3		749.388	6	b	0	ADLAK[bs3-light]YIC[cm]ENQDSISSK_S[bs3-light]EVAHR	False	ADLAK[bs3-light]YIC[cm]ENQDSISSK_S[bs3-light]EVAHR	3	926.453	HSA _HSA	87.6723	0.481507	ADLAKYICENQDSISSKSEVAHR	29_286	104.506	7PMix_pooled_DDA_iRT_library_005	18571	12114
True	2	ADLAKYICcmENQDSISSK_SEVAHR5-1:3		805.93	7	b	0	ADLAK[bs3-light]YIC[cm]ENQDSISSK_S[bs3-light]EVAHR	False	ADLAK[bs3-light]YIC[cm]ENQDSISSK_S[bs3-light]EVAHR	3	926.453	HSA _HSA	87.6723	0.220802	ADLAKYICENQDSISSKSEVAHR	29_286	104.506	7PMix_pooled_DDA_iRT_library_005	18571	12114
True	2	ADLAKYICcmENQDSISSK_SEVAHR5-1:3		1204.08	13	y	0	ADLAK[bs3-light]YIC[cm]ENQDSISSK_S[bs3-light]EVAHR	False	ADLAK[bs3-light]YIC[cm]ENQDSISSK_S[bs3-light]EVAHR	3	926.453	HSA _HSA	87.6723	0.168468	ADLAKYICENQDSISSKSEVAHR	29_286	104.506	7PMix_pooled_DDA_iRT_library_005	18571	12114
False	1	ADLAKYICcmENQDSISSK_SEVAHR5-1:3		1167.49	10	y	0	ADLAK[bs3-light]YIC[cm]ENQDSISSK_S[bs3-light]EVAHR	False	ADLAK[bs3-light]YIC[cm]ENQDSISSK_S[bs3-light]EVAHR	3	926.453	HSA _HSA	87.6723	1	ADLAKYICENQDSISSKSEVAHR	29_286	104.506	7PMix_pooled_DDA_iRT_library_005	18571	12114
False	1	ADLAKYICcmENQDSISSK_SEVAHR5-1:3		300.155	3	b	0	ADLAK[bs3-light]YIC[cm]ENQDSISSK_S[bs3-light]EVAHR	False	ADLAK[bs3-light]YIC[cm]ENQDSISSK_S[bs3-light]EVAHR	3	926.453	HSA _HSA	87.6723	0.496431	ADLAKYICENQDSISSKSEVAHR	29_286	104.506	7PMix_pooled_DDA_iRT_library_005	18571	12114
False	1	ADLAKYICcmENQDSISSK_SEVAHR5-1:3		1280.58	11	y	0	ADLAK[bs3-light]YIC[cm]ENQDSISSK_S[bs3-light]EVAHR	False	ADLAK[bs3-light]YIC[cm]ENQDSISSK_S[bs3-light]EVAHR	3	926.453	HSA _HSA	87.6723	0.48793	ADLAKYICENQDSISSKSEVAHR	29_286	104.506	7PMix_pooled_DDA_iRT_library_005	18571	12114
False	1	ADLAKYICcmENQDSISSK_SEVAHR5-1:3		312.178	2	y	0	ADLAK[bs3-light]YIC[cm]ENQDSISSK_S[bs3-light]EVAHR	False	ADLAK[bs3-light]YIC[cm]ENQDSISSK_S[bs3-light]EVAHR	3	926.453	HSA _HSA	87.6723	0.199303	ADLAKYICENQDSISSKSEVAHR	29_286	104.506	7PMix_pooled_DDA_iRT_library_005	18571	12114
False	1	ADLAKYICcmENQDSISSK_SEVAHR5-1:3		321.177	3	y	0	ADLAK[bs3-light]YIC[cm]ENQDSISSK_S[bs3-light]EVAHR	False	ADLAK[bs3-light]YIC[cm]ENQDSISSK_S[bs3-light]EVAHR	3	926.453	HSA _HSA	87.6723	0.192217	ADLAKYICENQDSISSKSEVAHR	29_286	104.506	7PMix_pooled_DDA_iRT_library_005	18571	12114
False	1	ADLAKYICcmENQDSISSK_SEVAHR5-1:3		878.421	8	y	0	ADLAK[bs3-light]YIC[cm]ENQDSISSK_S[bs3-light]EVAHR	False	ADLAK[bs3-light]YIC[cm]ENQDSISSK_S[bs3-light]EVAHR	3	926.453	HSA _HSA	87.6723	0.140184	ADLAKYICENQDSISSKSEVAHR	29_286	104.506	7PMix_pooled_DDA_iRT_library_005	18571	12114
False	1	ADLAKYICcmENQDSISSK_SEVAHR5-1:3		611.326	5	y	0	ADLAK[bs3-light]YIC[cm]ENQDSISSK_S[bs3-light]EVAHR	False	ADLAK[bs3-light]YIC[cm]ENQDSISSK_S[bs3-light]EVAHR	3	926.453	HSA _HSA	87.6723	0.114862	ADLAKYICENQDSISSKSEVAHR	29_286	104.506	7PMix_pooled_DDA_iRT_library_005	18571	12114
False	1	ADLAKYICcmENQDSISSK_SEVAHR5-1:3		521.293	5	y	0	ADLAK[bs3-light]YIC[cm]ENQDSISSK_S[bs3-light]EVAHR	False	ADLAK[bs3-light]YIC[cm]ENQDSISSK_S[bs3-light]EVAHR	3	926.453	HSA _HSA	87.6723	0.113296	ADLAKYICENQDSISSKSEVAHR	29_286	104.506	7PMix_pooled_DDA_iRT_library_005	18571	12114
True	2	ADLAKYICcmENQDSISSK_VHTECcmCcmHGDLLECcmADDR5-3:4		1362.1	5	b	0	VHT[bs3-light]EC[cm]C[cm]HGDLLEC[cm]ADDR_ADLAK[bs3-light]YIC[cm]ENQDSISSK	False	VHT[bs3-light]EC[cm]C[cm]HGDLLEC[cm]ADDR_ADLAK[bs3-light]YIC[cm]ENQDSISSK	4	1042.21	HSA _HSA	70.414	0.354636	VHTECCHGDLLECADDRADLAKYICENQDSISSK	267_286	59.1725	7PMix_e.coli_DDA_iRT_library_001	21374	13022
True	3	ADLAKYICcmENQDSISSK_VHTECcmCcmHGDLLECcmADDR5-3:4		908.4	5	b	0	VHT[bs3-light]EC[cm]C[cm]HGDLLEC[cm]ADDR_ADLAK[bs3-light]YIC[cm]ENQDSISSK	False	VHT[bs3-light]EC[cm]C[cm]HGDLLEC[cm]ADDR_ADLAK[bs3-light]YIC[cm]ENQDSISSK	4	1042.21	HSA _HSA	70.414	0.038419	VHTECCHGDLLECADDRADLAKYICENQDSISSK	267_286	59.1725	7PMix_e.coli_DDA_iRT_library_001	21374	13022
False	1	ADLAKYICcmENQDSISSK_VHTECcmCcmHGDLLECcmADDR5-3:4		1167.49	10	y	0	VHT[bs3-light]EC[cm]C[cm]HGDLLEC[cm]ADDR_ADLAK[bs3-light]YIC[cm]ENQDSISSK	False	VHT[bs3-light]EC[cm]C[cm]HGDLLEC[cm]ADDR_ADLAK[bs3-light]YIC[cm]ENQDSISSK	4	1042.21	HSA _HSA	70.414	1	VHTECCHGDLLECADDRADLAKYICENQDSISSK	267_286	59.1725	7PMix_e.coli_DDA_iRT_library_001	21374	13022
False	1	ADLAKYICcmENQDSISSK_VHTECcmCcmHGDLLECcmADDR5-3:4		878.421	8	y	0	VHT[bs3-light]EC[cm]C[cm]HGDLLEC[cm]ADDR_ADLAK[bs3-light]YIC[cm]ENQDSISSK	False	VHT[bs3-light]EC[cm]C[cm]HGDLLEC[cm]ADDR_ADLAK[bs3-light]YIC[cm]ENQDSISSK	4	1042.21	HSA _HSA	70.414	0.453499	VHTECCHGDLLECADDRADLAKYICENQDSISSK	267_286	59.1725	7PMix_e.coli_DDA_iRT_library_001	21374	13022
False	1	ADLAKYICcmENQDSISSK_VHTECcmCcmHGDLLECcmADDR5-3:4		1280.58	11	y	0	VHT[bs3-light]EC[cm]C[cm]HGDLLEC[cm]ADDR_ADLAK[bs3-light]YIC[cm]ENQDSISSK	False	VHT[bs3-light]EC[cm]C[cm]HGDLLEC[cm]ADDR_ADLAK[bs3-light]YIC[cm]ENQDSISSK	4	1042.21	HSA _HSA	70.414	0.443225	VHTECCHGDLLECADDRADLAKYICENQDSISSK	267_286	59.1725	7PMix_e.coli_DDA_iRT_library_001	21374	13022
False	1	ADLAKYICcmENQDSISSK_VHTECcmCcmHGDLLECcmADDR5-3:4		521.293	5	y	0	VHT[bs3-light]EC[cm]C[cm]HGDLLEC[cm]ADDR_ADLAK[bs3-light]YIC[cm]ENQDSISSK	False	VHT[bs3-light]EC[cm]C[cm]HGDLLEC[cm]ADDR_ADLAK[bs3-light]YIC[cm]ENQDSISSK	4	1042.21	HSA _HSA	70.414	0.404177	VHTECCHGDLLECADDRADLAKYICENQDSISSK	267_286	59.1725	7PMix_e.coli_DDA_iRT_library_001	21374	13022
False	1	ADLAKYICcmENQDSISSK_VHTECcmCcmHGDLLECcmADDR5-3:4		1007.46	9	y	0	VHT[bs3-light]EC[cm]C[cm]HGDLLEC[cm]ADDR_ADLAK[bs3-light]YIC[cm]ENQDSISSK	False	VHT[bs3-light]EC[cm]C[cm]HGDLLEC[cm]ADDR_ADLAK[bs3-light]YIC[cm]ENQDSISSK	4	1042.21	HSA _HSA	70.414	0.34721	VHTECCHGDLLECADDRADLAKYICENQDSISSK	267_286	59.1725	7PMix_e.coli_DDA_iRT_library_001	21374	13022
False	1	ADLAKYICcmENQDSISSK_VHTECcmCcmHGDLLECcmADDR5-3:4		636.32	6	y	0	VHT[bs3-light]EC[cm]C[cm]HGDLLEC[cm]ADDR_ADLAK[bs3-light]YIC[cm]ENQDSISSK	False	VHT[bs3-light]EC[cm]C[cm]HGDLLEC[cm]ADDR_ADLAK[bs3-light]YIC[cm]ENQDSISSK	4	1042.21	HSA _HSA	70.414	0.306745	VHTECCHGDLLECADDRADLAKYICENQDSISSK	267_286	59.1725	7PMix_e.coli_DDA_iRT_library_001	21374	13022
False	1	ADLAKYICcmENQDSISSK_VHTECcmCcmHGDLLECcmADDR5-3:4		434.261	4	y	0	VHT[bs3-light]EC[cm]C[cm]HGDLLEC[cm]ADDR_ADLAK[bs3-light]YIC[cm]ENQDSISSK	False	VHT[bs3-light]EC[cm]C[cm]HGDLLEC[cm]ADDR_ADLAK[bs3-light]YIC[cm]ENQDSISSK	4	1042.21	HSA _HSA	70.414	0.164475	VHTECCHGDLLECADDRADLAKYICENQDSISSK	267_286	59.1725	7PMix_e.coli_DDA_iRT_library_001	21374	13022
False	1	ADLAKYICcmENQDSISSK_VHTECcmCcmHGDLLECcmADDR5-3:4		764.378	7	y	0	VHT[bs3-light]EC[cm]C[cm]HGDLLEC[cm]ADDR_ADLAK[bs3-light]YIC[cm]ENQDSISSK	False	VHT[bs3-light]EC[cm]C[cm]HGDLLEC[cm]ADDR_ADLAK[bs3-light]YIC[cm]ENQDSISSK	4	1042.21	HSA _HSA	70.414	0.138273	VHTECCHGDLLECADDRADLAKYICENQDSISSK	267_286	59.1725	7PMix_e.coli_DDA_iRT_library_001	21374	13022
False	2	ADLAKYICcmENQDSISSK_VHTECcmCcmHGDLLECcmADDR5-3:4		584.251	10	y	0	VHT[bs3-light]EC[cm]C[cm]HGDLLEC[cm]ADDR_ADLAK[bs3-light]YIC[cm]ENQDSISSK	False	VHT[bs3-light]EC[cm]C[cm]HGDLLEC[cm]ADDR_ADLAK[bs3-light]YIC[cm]ENQDSISSK	4	1042.21	HSA _HSA	70.414	0.0391479	VHTECCHGDLLECADDRADLAKYICENQDSISSK	267_286	59.1725	7PMix_e.coli_DDA_iRT_library_001	21374	13022
True	2	ADLAKbs3nh2YICcmENQDSISSK_DAHKSEVAHR6-4:3		1052.54	6	b	0	DAHK[bs3-light]SEVAHR_ADLAK[bs3nh2]Y[bs3-light]IC[cm]ENQDSISSK	False	DAHK[bs3-light]SEVAHR_ADLAK[bs3nh2]Y[bs3-light]IC[cm]ENQDSISSK	3	1128.56	HSA _HSA	60.9108	0.691843	DAHKSEVAHRADLAKYICENQDSISSK	28_287	34.2101	7PMix_BS3_HSA_F1F2_DDA_iRT_001	16183	12114
True	2	ADLAKbs3nh2YICcmENQDSISSK_DAHKSEVAHR6-4:3		1109.09	7	b	0	DAHK[bs3-light]SEVAHR_ADLAK[bs3nh2]Y[bs3-light]IC[cm]ENQDSISSK	False	DAHK[bs3-light]SEVAHR_ADLAK[bs3nh2]Y[bs3-light]IC[cm]ENQDSISSK	3	1128.56	HSA _HSA	60.9108	0.393555	DAHKSEVAHRADLAKYICENQDSISSK	28_287	34.2101	7PMix_BS3_HSA_F1F2_DDA_iRT_001	16183	12114
True	3	ADLAKbs3nh2YICcmENQDSISSK_DAHKSEVAHR6-4:3		1066.87	15	y	0	DAHK[bs3-light]SEVAHR_ADLAK[bs3nh2]Y[bs3-light]IC[cm]ENQDSISSK	False	DAHK[bs3-light]SEVAHR_ADLAK[bs3nh2]Y[bs3-light]IC[cm]ENQDSISSK	3	1128.56	HSA _HSA	60.9108	0.38801	DAHKSEVAHRADLAKYICENQDSISSK	28_287	34.2101	7PMix_BS3_HSA_F1F2_DDA_iRT_001	16183	12114
True	3	ADLAKbs3nh2YICcmENQDSISSK_DAHKSEVAHR6-4:3		1066.87	8	y	0	DAHK[bs3-light]SEVAHR_ADLAK[bs3nh2]Y[bs3-light]IC[cm]ENQDSISSK	False	DAHK[bs3-light]SEVAHR_ADLAK[bs3nh2]Y[bs3-light]IC[cm]ENQDSISSK	3	1128.56	HSA _HSA	60.9108	0.38801	DAHKSEVAHRADLAKYICENQDSISSK	28_287	34.2101	7PMix_BS3_HSA_F1F2_DDA_iRT_001	16183	12114
True	2	ADLAKbs3nh2YICcmENQDSISSK_DAHKSEVAHR6-4:3		1253.62	9	b	0	DAHK[bs3-light]SEVAHR_ADLAK[bs3nh2]Y[bs3-light]IC[cm]ENQDSISSK	False	DAHK[bs3-light]SEVAHR_ADLAK[bs3nh2]Y[bs3-light]IC[cm]ENQDSISSK	3	1128.56	HSA _HSA	60.9108	0.286173	DAHKSEVAHRADLAKYICENQDSISSK	28_287	34.2101	7PMix_BS3_HSA_F1F2_DDA_iRT_001	16183	12114
True	3	ADLAKbs3nh2YICcmENQDSISSK_DAHKSEVAHR6-4:3		1005.5	13	y	0	DAHK[bs3-light]SEVAHR_ADLAK[bs3nh2]Y[bs3-light]IC[cm]ENQDSISSK	False	DAHK[bs3-light]SEVAHR_ADLAK[bs3nh2]Y[bs3-light]IC[cm]ENQDSISSK	3	1128.56	HSA _HSA	60.9108	0.153675	DAHKSEVAHRADLAKYICENQDSISSK	28_287	34.2101	7PMix_BS3_HSA_F1F2_DDA_iRT_001	16183	12114
True	3	ADLAKbs3nh2YICcmENQDSISSK_DAHKSEVAHR6-4:3		955.127	12	b	0	DAHK[bs3-light]SEVAHR_ADLAK[bs3nh2]Y[bs3-light]IC[cm]ENQDSISSK	False	DAHK[bs3-light]SEVAHR_ADLAK[bs3nh2]Y[bs3-light]IC[cm]ENQDSISSK	3	1128.56	HSA _HSA	60.9108	0.101008	DAHKSEVAHRADLAKYICENQDSISSK	28_287	34.2101	7PMix_BS3_HSA_F1F2_DDA_iRT_001	16183	12114
False	1	ADLAKbs3nh2YICcmENQDSISSK_DAHKSEVAHR6-4:3		321.177	3	y	0	DAHK[bs3-light]SEVAHR_ADLAK[bs3nh2]Y[bs3-light]IC[cm]ENQDSISSK	False	DAHK[bs3-light]SEVAHR_ADLAK[bs3nh2]Y[bs3-light]IC[cm]ENQDSISSK	3	1128.56	HSA _HSA	60.9108	1	DAHKSEVAHRADLAKYICENQDSISSK	28_287	34.2101	7PMix_BS3_HSA_F1F2_DDA_iRT_001	16183	12114
False	1	ADLAKbs3nh2YICcmENQDSISSK_DAHKSEVAHR6-4:3		698.358	6	y	0	DAHK[bs3-light]SEVAHR_ADLAK[bs3nh2]Y[bs3-light]IC[cm]ENQDSISSK	False	DAHK[bs3-light]SEVAHR_ADLAK[bs3nh2]Y[bs3-light]IC[cm]ENQDSISSK	3	1128.56	HSA _HSA	60.9108	0.898747	DAHKSEVAHRADLAKYICENQDSISSK	28_287	34.2101	7PMix_BS3_HSA_F1F2_DDA_iRT_001	16183	12114
False	1	ADLAKbs3nh2YICcmENQDSISSK_DAHKSEVAHR6-4:3		1167.49	10	y	0	DAHK[bs3-light]SEVAHR_ADLAK[bs3nh2]Y[bs3-light]IC[cm]ENQDSISSK	False	DAHK[bs3-light]SEVAHR_ADLAK[bs3nh2]Y[bs3-light]IC[cm]ENQDSISSK	3	1128.56	HSA _HSA	60.9108	0.880336	DAHKSEVAHRADLAKYICENQDSISSK	28_287	34.2101	7PMix_BS3_HSA_F1F2_DDA_iRT_001	16183	12114
False	1	ADLAKbs3nh2YICcmENQDSISSK_DAHKSEVAHR6-4:3		1280.58	11	y	0	DAHK[bs3-light]SEVAHR_ADLAK[bs3nh2]Y[bs3-light]IC[cm]ENQDSISSK	False	DAHK[bs3-light]SEVAHR_ADLAK[bs3nh2]Y[bs3-light]IC[cm]ENQDSISSK	3	1128.56	HSA _HSA	60.9108	0.689835	DAHKSEVAHRADLAKYICENQDSISSK	28_287	34.2101	7PMix_BS3_HSA_F1F2_DDA_iRT_001	16183	12114
False	1	ADLAKbs3nh2YICcmENQDSISSK_DAHKSEVAHR6-4:3		521.293	5	y	0	DAHK[bs3-light]SEVAHR_ADLAK[bs3nh2]Y[bs3-light]IC[cm]ENQDSISSK	False	DAHK[bs3-light]SEVAHR_ADLAK[bs3nh2]Y[bs3-light]IC[cm]ENQDSISSK	3	1128.56	HSA _HSA	60.9108	0.575879	DAHKSEVAHRADLAKYICENQDSISSK	28_287	34.2101	7PMix_BS3_HSA_F1F2_DDA_iRT_001	16183	12114
False	1	ADLAKbs3nh2YICcmENQDSISSK_DAHKSEVAHR6-4:3		636.32	6	y	0	DAHK[bs3-light]SEVAHR_ADLAK[bs3nh2]Y[bs3-light]IC[cm]ENQDSISSK	False	DAHK[bs3-light]SEVAHR_ADLAK[bs3nh2]Y[bs3-light]IC[cm]ENQDSISSK	3	1128.56	HSA _HSA	60.9108	0.467527	DAHKSEVAHRADLAKYICENQDSISSK	28_287	34.2101	7PMix_BS3_HSA_F1F2_DDA_iRT_001	16183	12114
False	1	ADLAKbs3nh2YICcmENQDSISSK_DAHKSEVAHR6-4:3		383.215	3	y	0	DAHK[bs3-light]SEVAHR_ADLAK[bs3nh2]Y[bs3-light]IC[cm]ENQDSISSK	False	DAHK[bs3-light]SEVAHR_ADLAK[bs3nh2]Y[bs3-light]IC[cm]ENQDSISSK	3	1128.56	HSA _HSA	60.9108	0.447326	DAHKSEVAHRADLAKYICENQDSISSK	28_287	34.2101	7PMix_BS3_HSA_F1F2_DDA_iRT_001	16183	12114
False	1	ADLAKbs3nh2YICcmENQDSISSK_DAHKSEVAHR6-4:3		300.155	3	b	0	DAHK[bs3-light]SEVAHR_ADLAK[bs3nh2]Y[bs3-light]IC[cm]ENQDSISSK	False	DAHK[bs3-light]SEVAHR_ADLAK[bs3nh2]Y[bs3-light]IC[cm]ENQDSISSK	3	1128.56	HSA _HSA	60.9108	0.342423	DAHKSEVAHRADLAKYICENQDSISSK	28_287	34.2101	7PMix_BS3_HSA_F1F2_DDA_iRT_001	16183	12114
False	1	ADLAKbs3nh2YICcmENQDSISSK_DAHKSEVAHR6-4:3		312.178	2	y	0	DAHK[bs3-light]SEVAHR_ADLAK[bs3nh2]Y[bs3-light]IC[cm]ENQDSISSK	False	DAHK[bs3-light]SEVAHR_ADLAK[bs3nh2]Y[bs3-light]IC[cm]ENQDSISSK	3	1128.56	HSA _HSA	60.9108	0.326643	DAHKSEVAHRADLAKYICENQDSISSK	28_287	34.2101	7PMix_BS3_HSA_F1F2_DDA_iRT_001	16183	12114
False	1	ADLAKbs3nh2YICcmENQDSISSK_DAHKSEVAHR6-4:3		482.283	4	y	0	DAHK[bs3-light]SEVAHR_ADLAK[bs3nh2]Y[bs3-light]IC[cm]ENQDSISSK	False	DAHK[bs3-light]SEVAHR_ADLAK[bs3nh2]Y[bs3-light]IC[cm]ENQDSISSK	3	1128.56	HSA _HSA	60.9108	0.318085	DAHKSEVAHRADLAKYICENQDSISSK	28_287	34.2101	7PMix_BS3_HSA_F1F2_DDA_iRT_001	16183	12114
True	2	AEFAEVSKLVTDLTK_AFKAWAVAR8-3:4		1081.12	9	y	0	AFK[bs3-light]AWAVAR_AEFAEVSK[bs3-light]LVTDLTK	False	AFK[bs3-light]AWAVAR_AEFAEVSK[bs3-light]LVTDLTK	4	702.64	HSA _HSA	126.64	0.21409	AFKAWAVARAEFAEVSKLVTDLTK	236_257	206.863	B170317_07_Lumos_ML_IN_205_PMBS3_Tryp_SECFr17	52624	12114
True	3	AEFAEVSKLVTDLTK_AFKAWAVAR8-3:4		744.412	10	b	0	AFK[bs3-light]AWAVAR_AEFAEVSK[bs3-light]LVTDLTK	False	AFK[bs3-light]AWAVAR_AEFAEVSK[bs3-light]LVTDLTK	4	702.64	HSA _HSA	126.64	0.154628	AFKAWAVARAEFAEVSKLVTDLTK	236_257	206.863	B170317_07_Lumos_ML_IN_205_PMBS3_Tryp_SECFr17	52624	12114
False	1	AEFAEVSKLVTDLTK_AFKAWAVAR8-3:4		673.378	6	y	0	AFK[bs3-light]AWAVAR_AEFAEVSK[bs3-light]LVTDLTK	False	AFK[bs3-light]AWAVAR_AEFAEVSK[bs3-light]LVTDLTK	4	702.64	HSA _HSA	126.64	1	AFKAWAVARAEFAEVSKLVTDLTK	236_257	206.863	B170317_07_Lumos_ML_IN_205_PMBS3_Tryp_SECFr17	52624	12114
False	1	AEFAEVSKLVTDLTK_AFKAWAVAR8-3:4		416.262	4	y	0	AFK[bs3-light]AWAVAR_AEFAEVSK[bs3-light]LVTDLTK	False	AFK[bs3-light]AWAVAR_AEFAEVSK[bs3-light]LVTDLTK	4	702.64	HSA _HSA	126.64	0.834587	AFKAWAVARAEFAEVSKLVTDLTK	236_257	206.863	B170317_07_Lumos_ML_IN_205_PMBS3_Tryp_SECFr17	52624	12114
False	1	AEFAEVSKLVTDLTK_AFKAWAVAR8-3:4		789.472	7	y	0	AFK[bs3-light]AWAVAR_AEFAEVSK[bs3-light]LVTDLTK	False	AFK[bs3-light]AWAVAR_AEFAEVSK[bs3-light]LVTDLTK	4	702.64	HSA _HSA	126.64	0.648742	AFKAWAVARAEFAEVSKLVTDLTK	236_257	206.863	B170317_07_Lumos_ML_IN_205_PMBS3_Tryp_SECFr17	52624	12114
False	1	AEFAEVSKLVTDLTK_AFKAWAVAR8-3:4		577.319	5	y	0	AFK[bs3-light]AWAVAR_AEFAEVSK[bs3-light]LVTDLTK	False	AFK[bs3-light]AWAVAR_AEFAEVSK[bs3-light]LVTDLTK	4	702.64	HSA _HSA	126.64	0.634686	AFKAWAVARAEFAEVSKLVTDLTK	236_257	206.863	B170317_07_Lumos_ML_IN_205_PMBS3_Tryp_SECFr17	52624	12114
False	1	AEFAEVSKLVTDLTK_AFKAWAVAR8-3:4		676.388	6	y	0	AFK[bs3-light]AWAVAR_AEFAEVSK[bs3-light]LVTDLTK	False	AFK[bs3-light]AWAVAR_AEFAEVSK[bs3-light]LVTDLTK	4	702.64	HSA _HSA	126.64	0.551639	AFKAWAVARAEFAEVSKLVTDLTK	236_257	206.863	B170317_07_Lumos_ML_IN_205_PMBS3_Tryp_SECFr17	52624	12114
False	1	AEFAEVSKLVTDLTK_AFKAWAVAR8-3:4		348.155	3	b	0	AFK[bs3-light]AWAVAR_AEFAEVSK[bs3-light]LVTDLTK	False	AFK[bs3-light]AWAVAR_AEFAEVSK[bs3-light]LVTDLTK	4	702.64	HSA _HSA	126.64	0.542963	AFKAWAVARAEFAEVSKLVTDLTK	236_257	206.863	B170317_07_Lumos_ML_IN_205_PMBS3_Tryp_SECFr17	52624	12114
False	1	AEFAEVSKLVTDLTK_AFKAWAVAR8-3:4		602.341	5	y	0	AFK[bs3-light]AWAVAR_AEFAEVSK[bs3-light]LVTDLTK	False	AFK[bs3-light]AWAVAR_AEFAEVSK[bs3-light]LVTDLTK	4	702.64	HSA _HSA	126.64	0.437876	AFKAWAVARAEFAEVSKLVTDLTK	236_257	206.863	B170317_07_Lumos_ML_IN_205_PMBS3_Tryp_SECFr17	52624	12114
False	1	AEFAEVSKLVTDLTK_AFKAWAVAR8-3:4		345.224	3	y	0	AFK[bs3-light]AWAVAR_AEFAEVSK[bs3-light]LVTDLTK	False	AFK[bs3-light]AWAVAR_AEFAEVSK[bs3-light]LVTDLTK	4	702.64	HSA _HSA	126.64	0.160237	AFKAWAVARAEFAEVSKLVTDLTK	236_257	206.863	B170317_07_Lumos_ML_IN_205_PMBS3_Tryp_SECFr17	52624	12114
False	1	AEFAEVSKLVTDLTK_AFKAWAVAR8-3:4		548.235	5	b	0	AFK[bs3-light]AWAVAR_AEFAEVSK[bs3-light]LVTDLTK	False	AFK[bs3-light]AWAVAR_AEFAEVSK[bs3-light]LVTDLTK	4	702.64	HSA _HSA	126.64	0.150704	AFKAWAVARAEFAEVSKLVTDLTK	236_257	206.863	B170317_07_Lumos_ML_IN_205_PMBS3_Tryp_SECFr17	52624	12114
False	1	AEFAEVSKLVTDLTK_AFKAWAVAR8-3:4		361.245	3	y	0	AFK[bs3-light]AWAVAR_AEFAEVSK[bs3-light]LVTDLTK	False	AFK[bs3-light]AWAVAR_AEFAEVSK[bs3-light]LVTDLTK	4	702.64	HSA _HSA	126.64	0.146213	AFKAWAVARAEFAEVSKLVTDLTK	236_257	206.863	B170317_07_Lumos_ML_IN_205_PMBS3_Tryp_SECFr17	52624	12114
True	3	AEFAEVSKLVTDLTK_VHTECcmCcmHGDLLECcmADDRADLAK14-3:5		1028.81	3	y	0	VHT[bs3-light]EC[cm]C[cm]HGDLLEC[cm]ADDRADLAK_AEFAEVSKLVTDLT[bs3-light]K	False	VHT[bs3-light]EC[cm]C[cm]HGDLLEC[cm]ADDRADLAK_AEFAEVSKLVTDLT[bs3-light]K	5	875.421	HSA _HSA	79.7022	0.324787	VHTECCHGDLLECADDRADLAKAEFAEVSKLVTDLTK	263_267	83.5701	7PMix_e.coli_DDA_iRT_library_003	25794	13022
True	4	AEFAEVSKLVTDLTK_VHTECcmCcmHGDLLECcmADDRADLAK14-3:5		1007.49	12	y	0	VHT[bs3-light]EC[cm]C[cm]HGDLLEC[cm]ADDRADLAK_AEFAEVSKLVTDLT[bs3-light]K	False	VHT[bs3-light]EC[cm]C[cm]HGDLLEC[cm]ADDRADLAK_AEFAEVSKLVTDLT[bs3-light]K	5	875.421	HSA _HSA	79.7022	0.319716	VHTECCHGDLLECADDRADLAKAEFAEVSKLVTDLTK	263_267	83.5701	7PMix_e.coli_DDA_iRT_library_003	25794	13022
True	3	AEFAEVSKLVTDLTK_VHTECcmCcmHGDLLECcmADDRADLAK14-3:5		990.785	2	y	0	VHT[bs3-light]EC[cm]C[cm]HGDLLEC[cm]ADDRADLAK_AEFAEVSKLVTDLT[bs3-light]K	False	VHT[bs3-light]EC[cm]C[cm]HGDLLEC[cm]ADDRADLAK_AEFAEVSKLVTDLT[bs3-light]K	5	875.421	HSA _HSA	79.7022	0.300381	VHTECCHGDLLECADDRADLAKAEFAEVSKLVTDLTK	263_267	83.5701	7PMix_e.coli_DDA_iRT_library_003	25794	13022
True	3	AEFAEVSKLVTDLTK_VHTECcmCcmHGDLLECcmADDRADLAK14-3:5		1066.82	4	y	0	VHT[bs3-light]EC[cm]C[cm]HGDLLEC[cm]ADDRADLAK_AEFAEVSKLVTDLT[bs3-light]K	False	VHT[bs3-light]EC[cm]C[cm]HGDLLEC[cm]ADDRADLAK_AEFAEVSKLVTDLT[bs3-light]K	5	875.421	HSA _HSA	79.7022	0.232019	VHTECCHGDLLECADDRADLAKAEFAEVSKLVTDLTK	263_267	83.5701	7PMix_e.coli_DDA_iRT_library_003	25794	13022
True	3	AEFAEVSKLVTDLTK_VHTECcmCcmHGDLLECcmADDRADLAK14-3:5		1171.56	7	y	0	VHT[bs3-light]EC[cm]C[cm]HGDLLEC[cm]ADDRADLAK_AEFAEVSKLVTDLT[bs3-light]K	False	VHT[bs3-light]EC[cm]C[cm]HGDLLEC[cm]ADDRADLAK_AEFAEVSKLVTDLT[bs3-light]K	5	875.421	HSA _HSA	79.7022	0.190584	VHTECCHGDLLECADDRADLAKAEFAEVSKLVTDLTK	263_267	83.5701	7PMix_e.coli_DDA_iRT_library_003	25794	13022
False	1	AEFAEVSKLVTDLTK_VHTECcmCcmHGDLLECcmADDRADLAK14-3:5		1263.56	11	y	0	VHT[bs3-light]EC[cm]C[cm]HGDLLEC[cm]ADDRADLAK_AEFAEVSKLVTDLT[bs3-light]K	False	VHT[bs3-light]EC[cm]C[cm]HGDLLEC[cm]ADDRADLAK_AEFAEVSKLVTDLT[bs3-light]K	5	875.421	HSA _HSA	79.7022	1	VHTECCHGDLLECADDRADLAKAEFAEVSKLVTDLTK	263_267	83.5701	7PMix_e.coli_DDA_iRT_library_003	25794	13022
False	1	AEFAEVSKLVTDLTK_VHTECcmCcmHGDLLECcmADDRADLAK14-3:5		788.426	7	y	0	VHT[bs3-light]EC[cm]C[cm]HGDLLEC[cm]ADDRADLAK_AEFAEVSKLVTDLT[bs3-light]K	False	VHT[bs3-light]EC[cm]C[cm]HGDLLEC[cm]ADDRADLAK_AEFAEVSKLVTDLT[bs3-light]K	5	875.421	HSA _HSA	79.7022	0.75505	VHTECCHGDLLECADDRADLAKAEFAEVSKLVTDLTK	263_267	83.5701	7PMix_e.coli_DDA_iRT_library_003	25794	13022
False	1	AEFAEVSKLVTDLTK_VHTECcmCcmHGDLLECcmADDRADLAK14-3:5		1376.65	12	y	0	VHT[bs3-light]EC[cm]C[cm]HGDLLEC[cm]ADDRADLAK_AEFAEVSKLVTDLT[bs3-light]K	False	VHT[bs3-light]EC[cm]C[cm]HGDLLEC[cm]ADDRADLAK_AEFAEVSKLVTDLT[bs3-light]K	5	875.421	HSA _HSA	79.7022	0.624727	VHTECCHGDLLECADDRADLAKAEFAEVSKLVTDLTK	263_267	83.5701	7PMix_e.coli_DDA_iRT_library_003	25794	13022
False	1	AEFAEVSKLVTDLTK_VHTECcmCcmHGDLLECcmADDRADLAK14-3:5		548.235	5	b	0	VHT[bs3-light]EC[cm]C[cm]HGDLLEC[cm]ADDRADLAK_AEFAEVSKLVTDLT[bs3-light]K	False	VHT[bs3-light]EC[cm]C[cm]HGDLLEC[cm]ADDRADLAK_AEFAEVSKLVTDLT[bs3-light]K	5	875.421	HSA _HSA	79.7022	0.444494	VHTECCHGDLLECADDRADLAKAEFAEVSKLVTDLTK	263_267	83.5701	7PMix_e.coli_DDA_iRT_library_003	25794	13022
False	1	AEFAEVSKLVTDLTK_VHTECcmCcmHGDLLECcmADDRADLAK14-3:5		974.49	9	y	0	VHT[bs3-light]EC[cm]C[cm]HGDLLEC[cm]ADDRADLAK_AEFAEVSKLVTDLT[bs3-light]K	False	VHT[bs3-light]EC[cm]C[cm]HGDLLEC[cm]ADDRADLAK_AEFAEVSKLVTDLT[bs3-light]K	5	875.421	HSA _HSA	79.7022	0.44418	VHTECCHGDLLECADDRADLAKAEFAEVSKLVTDLTK	263_267	83.5701	7PMix_e.coli_DDA_iRT_library_003	25794	13022
False	1	AEFAEVSKLVTDLTK_VHTECcmCcmHGDLLECcmADDRADLAK14-3:5		673.399	6	y	0	VHT[bs3-light]EC[cm]C[cm]HGDLLEC[cm]ADDRADLAK_AEFAEVSKLVTDLT[bs3-light]K	False	VHT[bs3-light]EC[cm]C[cm]HGDLLEC[cm]ADDRADLAK_AEFAEVSKLVTDLT[bs3-light]K	5	875.421	HSA _HSA	79.7022	0.393979	VHTECCHGDLLECADDRADLAKAEFAEVSKLVTDLTK	263_267	83.5701	7PMix_e.coli_DDA_iRT_library_003	25794	13022
False	2	AEFAEVSKLVTDLTK_VHTECcmCcmHGDLLECcmADDRADLAK14-3:5		394.717	7	y	0	VHT[bs3-light]EC[cm]C[cm]HGDLLEC[cm]ADDRADLAK_AEFAEVSKLVTDLT[bs3-light]K	False	VHT[bs3-light]EC[cm]C[cm]HGDLLEC[cm]ADDRADLAK_AEFAEVSKLVTDLT[bs3-light]K	5	875.421	HSA _HSA	79.7022	0.356994	VHTECCHGDLLECADDRADLAKAEFAEVSKLVTDLTK	263_267	83.5701	7PMix_e.coli_DDA_iRT_library_003	25794	13022
False	2	AEFAEVSKLVTDLTK_VHTECcmCcmHGDLLECcmADDRADLAK14-3:5		831.394	15	y	0	VHT[bs3-light]EC[cm]C[cm]HGDLLEC[cm]ADDRADLAK_AEFAEVSKLVTDLT[bs3-light]K	False	VHT[bs3-light]EC[cm]C[cm]HGDLLEC[cm]ADDRADLAK_AEFAEVSKLVTDLT[bs3-light]K	5	875.421	HSA _HSA	79.7022	0.347498	VHTECCHGDLLECADDRADLAKAEFAEVSKLVTDLTK	263_267	83.5701	7PMix_e.coli_DDA_iRT_library_003	25794	13022
False	1	AEFAEVSKLVTDLTK_VHTECcmCcmHGDLLECcmADDRADLAK14-3:5		419.193	4	b	0	VHT[bs3-light]EC[cm]C[cm]HGDLLEC[cm]ADDRADLAK_AEFAEVSKLVTDLT[bs3-light]K	False	VHT[bs3-light]EC[cm]C[cm]HGDLLEC[cm]ADDRADLAK_AEFAEVSKLVTDLT[bs3-light]K	5	875.421	HSA _HSA	79.7022	0.328437	VHTECCHGDLLECADDRADLAKAEFAEVSKLVTDLTK	263_267	83.5701	7PMix_e.coli_DDA_iRT_library_003	25794	13022
False	1	AEFAEVSKLVTDLTK_VHTECcmCcmHGDLLECcmADDRADLAK14-3:5		1135.52	10	y	0	VHT[bs3-light]EC[cm]C[cm]HGDLLEC[cm]ADDRADLAK_AEFAEVSKLVTDLT[bs3-light]K	False	VHT[bs3-light]EC[cm]C[cm]HGDLLEC[cm]ADDRADLAK_AEFAEVSKLVTDLT[bs3-light]K	5	875.421	HSA _HSA	79.7022	0.280325	VHTECCHGDLLECADDRADLAKAEFAEVSKLVTDLTK	263_267	83.5701	7PMix_e.coli_DDA_iRT_library_003	25794	13022
False	1	AEFAEVSKLVTDLTK_VHTECcmCcmHGDLLECcmADDRADLAKYICcmENQDSISSK8-22:5		348.155	3	b	0	VHTEC[cm]C[cm]HGDLLEC[cm]ADDRADLAK[bs3-light]YIC[cm]ENQDSISSK_AEFAEVSK[bs3-light]LVTDLTK	False	VHTEC[cm]C[cm]HGDLLEC[cm]ADDRADLAK[bs3-light]YIC[cm]ENQDSISSK_AEFAEVSK[bs3-light]LVTDLTK	5	1160.35	HSA _HSA	81.2247	1	VHTECCHGDLLECADDRADLAKYICENQDSISSKAEFAEVSKLVTDLTK	257_286	87.5694	7PMix_BS3_HSA_F3_DDA_iRT_001	26617	12114
False	1	AEFAEVSKLVTDLTK_VHTECcmCcmHGDLLECcmADDRADLAKYICcmENQDSISSK8-22:5		577.319	5	y	0	VHTEC[cm]C[cm]HGDLLEC[cm]ADDRADLAK[bs3-light]YIC[cm]ENQDSISSK_AEFAEVSK[bs3-light]LVTDLTK	False	VHTEC[cm]C[cm]HGDLLEC[cm]ADDRADLAK[bs3-light]YIC[cm]ENQDSISSK_AEFAEVSK[bs3-light]LVTDLTK	5	1160.35	HSA _HSA	81.2247	0.777436	VHTECCHGDLLECADDRADLAKYICENQDSISSKAEFAEVSKLVTDLTK	257_286	87.5694	7PMix_BS3_HSA_F3_DDA_iRT_001	26617	12114
False	1	AEFAEVSKLVTDLTK_VHTECcmCcmHGDLLECcmADDRADLAKYICcmENQDSISSK8-22:5		676.388	6	y	0	VHTEC[cm]C[cm]HGDLLEC[cm]ADDRADLAK[bs3-light]YIC[cm]ENQDSISSK_AEFAEVSK[bs3-light]LVTDLTK	False	VHTEC[cm]C[cm]HGDLLEC[cm]ADDRADLAK[bs3-light]YIC[cm]ENQDSISSK_AEFAEVSK[bs3-light]LVTDLTK	5	1160.35	HSA _HSA	81.2247	0.671898	VHTECCHGDLLECADDRADLAKYICENQDSISSKAEFAEVSKLVTDLTK	257_286	87.5694	7PMix_BS3_HSA_F3_DDA_iRT_001	26617	12114
False	1	AEFAEVSKLVTDLTK_VHTECcmCcmHGDLLECcmADDRADLAKYICcmENQDSISSK8-22:5		321.177	3	y	0	VHTEC[cm]C[cm]HGDLLEC[cm]ADDRADLAK[bs3-light]YIC[cm]ENQDSISSK_AEFAEVSK[bs3-light]LVTDLTK	False	VHTEC[cm]C[cm]HGDLLEC[cm]ADDRADLAK[bs3-light]YIC[cm]ENQDSISSK_AEFAEVSK[bs3-light]LVTDLTK	5	1160.35	HSA _HSA	81.2247	0.655248	VHTECCHGDLLECADDRADLAKYICENQDSISSKAEFAEVSKLVTDLTK	257_286	87.5694	7PMix_BS3_HSA_F3_DDA_iRT_001	26617	12114
False	1	AEFAEVSKLVTDLTK_VHTECcmCcmHGDLLECcmADDRADLAKYICcmENQDSISSK8-22:5		521.293	5	y	0	VHTEC[cm]C[cm]HGDLLEC[cm]ADDRADLAK[bs3-light]YIC[cm]ENQDSISSK_AEFAEVSK[bs3-light]LVTDLTK	False	VHTEC[cm]C[cm]HGDLLEC[cm]ADDRADLAK[bs3-light]YIC[cm]ENQDSISSK_AEFAEVSK[bs3-light]LVTDLTK	5	1160.35	HSA _HSA	81.2247	0.627555	VHTECCHGDLLECADDRADLAKYICENQDSISSKAEFAEVSKLVTDLTK	257_286	87.5694	7PMix_BS3_HSA_F3_DDA_iRT_001	26617	12114
False	1	AEFAEVSKLVTDLTK_VHTECcmCcmHGDLLECcmADDRADLAKYICcmENQDSISSK8-22:5		789.472	7	y	0	VHTEC[cm]C[cm]HGDLLEC[cm]ADDRADLAK[bs3-light]YIC[cm]ENQDSISSK_AEFAEVSK[bs3-light]LVTDLTK	False	VHTEC[cm]C[cm]HGDLLEC[cm]ADDRADLAK[bs3-light]YIC[cm]ENQDSISSK_AEFAEVSK[bs3-light]LVTDLTK	5	1160.35	HSA _HSA	81.2247	0.536016	VHTECCHGDLLECADDRADLAKYICENQDSISSKAEFAEVSKLVTDLTK	257_286	87.5694	7PMix_BS3_HSA_F3_DDA_iRT_001	26617	12114
False	1	AEFAEVSKLVTDLTK_VHTECcmCcmHGDLLECcmADDRADLAKYICcmENQDSISSK8-22:5		1167.49	10	y	0	VHTEC[cm]C[cm]HGDLLEC[cm]ADDRADLAK[bs3-light]YIC[cm]ENQDSISSK_AEFAEVSK[bs3-light]LVTDLTK	False	VHTEC[cm]C[cm]HGDLLEC[cm]ADDRADLAK[bs3-light]YIC[cm]ENQDSISSK_AEFAEVSK[bs3-light]LVTDLTK	5	1160.35	HSA _HSA	81.2247	0.518027	VHTECCHGDLLECADDRADLAKYICENQDSISSKAEFAEVSKLVTDLTK	257_286	87.5694	7PMix_BS3_HSA_F3_DDA_iRT_001	26617	12114
False	1	AEFAEVSKLVTDLTK_VHTECcmCcmHGDLLECcmADDRADLAKYICcmENQDSISSK8-22:5		361.245	3	y	0	VHTEC[cm]C[cm]HGDLLEC[cm]ADDRADLAK[bs3-light]YIC[cm]ENQDSISSK_AEFAEVSK[bs3-light]LVTDLTK	False	VHTEC[cm]C[cm]HGDLLEC[cm]ADDRADLAK[bs3-light]YIC[cm]ENQDSISSK_AEFAEVSK[bs3-light]LVTDLTK	5	1160.35	HSA _HSA	81.2247	0.494446	VHTECCHGDLLECADDRADLAKYICENQDSISSKAEFAEVSKLVTDLTK	257_286	87.5694	7PMix_BS3_HSA_F3_DDA_iRT_001	26617	12114
False	1	AEFAEVSKLVTDLTK_VHTECcmCcmHGDLLECcmADDRADLAKYICcmENQDSISSK8-22:5		476.271	4	y	0	VHTEC[cm]C[cm]HGDLLEC[cm]ADDRADLAK[bs3-light]YIC[cm]ENQDSISSK_AEFAEVSK[bs3-light]LVTDLTK	False	VHTEC[cm]C[cm]HGDLLEC[cm]ADDRADLAK[bs3-light]YIC[cm]ENQDSISSK_AEFAEVSK[bs3-light]LVTDLTK	5	1160.35	HSA _HSA	81.2247	0.353297	VHTECCHGDLLECADDRADLAKYICENQDSISSKAEFAEVSKLVTDLTK	257_286	87.5694	7PMix_BS3_HSA_F3_DDA_iRT_001	26617	12114
False	1	AEFAEVSKLVTDLTK_VHTECcmCcmHGDLLECcmADDRADLAKYICcmENQDSISSK8-22:5		548.235	5	b	0	VHTEC[cm]C[cm]HGDLLEC[cm]ADDRADLAK[bs3-light]YIC[cm]ENQDSISSK_AEFAEVSK[bs3-light]LVTDLTK	False	VHTEC[cm]C[cm]HGDLLEC[cm]ADDRADLAK[bs3-light]YIC[cm]ENQDSISSK_AEFAEVSK[bs3-light]LVTDLTK	5	1160.35	HSA _HSA	81.2247	0.279037	VHTECCHGDLLECADDRADLAKYICENQDSISSKAEFAEVSKLVTDLTK	257_286	87.5694	7PMix_BS3_HSA_F3_DDA_iRT_001	26617	12114
False	1	AEFAEVSKLVTDLTK_VHTECcmCcmHGDLLECcmADDRADLAKYICcmENQDSISSK8-22:6		348.155	3	b	0	VHTEC[cm]C[cm]HGDLLEC[cm]ADDRADLAK[bs3-light]YIC[cm]ENQDSISSK_AEFAEVSK[bs3-light]LVTDLTK	False	VHTEC[cm]C[cm]HGDLLEC[cm]ADDRADLAK[bs3-light]YIC[cm]ENQDSISSK_AEFAEVSK[bs3-light]LVTDLTK	6	967.123	HSA _HSA	81.2033	1	VHTECCHGDLLECADDRADLAKYICENQDSISSKAEFAEVSKLVTDLTK	257_286	87.5131	7PMix_BS3_HSA_F3_DDA_iRT_001	26607	12114
False	1	AEFAEVSKLVTDLTK_VHTECcmCcmHGDLLECcmADDRADLAKYICcmENQDSISSK8-22:6		577.319	5	y	0	VHTEC[cm]C[cm]HGDLLEC[cm]ADDRADLAK[bs3-light]YIC[cm]ENQDSISSK_AEFAEVSK[bs3-light]LVTDLTK	False	VHTEC[cm]C[cm]HGDLLEC[cm]ADDRADLAK[bs3-light]YIC[cm]ENQDSISSK_AEFAEVSK[bs3-light]LVTDLTK	6	967.123	HSA _HSA	81.2033	0.786359	VHTECCHGDLLECADDRADLAKYICENQDSISSKAEFAEVSKLVTDLTK	257_286	87.5131	7PMix_BS3_HSA_F3_DDA_iRT_001	26607	12114
False	1	AEFAEVSKLVTDLTK_VHTECcmCcmHGDLLECcmADDRADLAKYICcmENQDSISSK8-22:6		676.388	6	y	0	VHTEC[cm]C[cm]HGDLLEC[cm]ADDRADLAK[bs3-light]YIC[cm]ENQDSISSK_AEFAEVSK[bs3-light]LVTDLTK	False	VHTEC[cm]C[cm]HGDLLEC[cm]ADDRADLAK[bs3-light]YIC[cm]ENQDSISSK_AEFAEVSK[bs3-light]LVTDLTK	6	967.123	HSA _HSA	81.2033	0.689363	VHTECCHGDLLECADDRADLAKYICENQDSISSKAEFAEVSKLVTDLTK	257_286	87.5131	7PMix_BS3_HSA_F3_DDA_iRT_001	26607	12114
False	1	AEFAEVSKLVTDLTK_VHTECcmCcmHGDLLECcmADDRADLAKYICcmENQDSISSK8-22:6		321.177	3	y	0	VHTEC[cm]C[cm]HGDLLEC[cm]ADDRADLAK[bs3-light]YIC[cm]ENQDSISSK_AEFAEVSK[bs3-light]LVTDLTK	False	VHTEC[cm]C[cm]HGDLLEC[cm]ADDRADLAK[bs3-light]YIC[cm]ENQDSISSK_AEFAEVSK[bs3-light]LVTDLTK	6	967.123	HSA _HSA	81.2033	0.687262	VHTECCHGDLLECADDRADLAKYICENQDSISSKAEFAEVSKLVTDLTK	257_286	87.5131	7PMix_BS3_HSA_F3_DDA_iRT_001	26607	12114
False	1	AEFAEVSKLVTDLTK_VHTECcmCcmHGDLLECcmADDRADLAKYICcmENQDSISSK8-22:6		789.472	7	y	0	VHTEC[cm]C[cm]HGDLLEC[cm]ADDRADLAK[bs3-light]YIC[cm]ENQDSISSK_AEFAEVSK[bs3-light]LVTDLTK	False	VHTEC[cm]C[cm]HGDLLEC[cm]ADDRADLAK[bs3-light]YIC[cm]ENQDSISSK_AEFAEVSK[bs3-light]LVTDLTK	6	967.123	HSA _HSA	81.2033	0.662291	VHTECCHGDLLECADDRADLAKYICENQDSISSKAEFAEVSKLVTDLTK	257_286	87.5131	7PMix_BS3_HSA_F3_DDA_iRT_001	26607	12114
False	1	AEFAEVSKLVTDLTK_VHTECcmCcmHGDLLECcmADDRADLAKYICcmENQDSISSK8-22:6		1167.49	10	y	0	VHTEC[cm]C[cm]HGDLLEC[cm]ADDRADLAK[bs3-light]YIC[cm]ENQDSISSK_AEFAEVSK[bs3-light]LVTDLTK	False	VHTEC[cm]C[cm]HGDLLEC[cm]ADDRADLAK[bs3-light]YIC[cm]ENQDSISSK_AEFAEVSK[bs3-light]LVTDLTK	6	967.123	HSA _HSA	81.2033	0.443789	VHTECCHGDLLECADDRADLAKYICENQDSISSKAEFAEVSKLVTDLTK	257_286	87.5131	7PMix_BS3_HSA_F3_DDA_iRT_001	26607	12114
False	1	AEFAEVSKLVTDLTK_VHTECcmCcmHGDLLECcmADDRADLAKYICcmENQDSISSK8-22:6		521.293	5	y	0	VHTEC[cm]C[cm]HGDLLEC[cm]ADDRADLAK[bs3-light]YIC[cm]ENQDSISSK_AEFAEVSK[bs3-light]LVTDLTK	False	VHTEC[cm]C[cm]HGDLLEC[cm]ADDRADLAK[bs3-light]YIC[cm]ENQDSISSK_AEFAEVSK[bs3-light]LVTDLTK	6	967.123	HSA _HSA	81.2033	0.387022	VHTECCHGDLLECADDRADLAKYICENQDSISSKAEFAEVSKLVTDLTK	257_286	87.5131	7PMix_BS3_HSA_F3_DDA_iRT_001	26607	12114
False	1	AEFAEVSKLVTDLTK_VHTECcmCcmHGDLLECcmADDRADLAKYICcmENQDSISSK8-22:6		361.245	3	y	0	VHTEC[cm]C[cm]HGDLLEC[cm]ADDRADLAK[bs3-light]YIC[cm]ENQDSISSK_AEFAEVSK[bs3-light]LVTDLTK	False	VHTEC[cm]C[cm]HGDLLEC[cm]ADDRADLAK[bs3-light]YIC[cm]ENQDSISSK_AEFAEVSK[bs3-light]LVTDLTK	6	967.123	HSA _HSA	81.2033	0.347313	VHTECCHGDLLECADDRADLAKYICENQDSISSKAEFAEVSKLVTDLTK	257_286	87.5131	7PMix_BS3_HSA_F3_DDA_iRT_001	26607	12114
False	1	AEFAEVSKLVTDLTK_VHTECcmCcmHGDLLECcmADDRADLAKYICcmENQDSISSK8-22:6		476.271	4	y	0	VHTEC[cm]C[cm]HGDLLEC[cm]ADDRADLAK[bs3-light]YIC[cm]ENQDSISSK_AEFAEVSK[bs3-light]LVTDLTK	False	VHTEC[cm]C[cm]HGDLLEC[cm]ADDRADLAK[bs3-light]YIC[cm]ENQDSISSK_AEFAEVSK[bs3-light]LVTDLTK	6	967.123	HSA _HSA	81.2033	0.295347	VHTECCHGDLLECADDRADLAKYICENQDSISSKAEFAEVSKLVTDLTK	257_286	87.5131	7PMix_BS3_HSA_F3_DDA_iRT_001	26607	12114
False	1	AEFAEVSKLVTDLTK_VHTECcmCcmHGDLLECcmADDRADLAKYICcmENQDSISSK8-22:6		878.421	8	y	0	VHTEC[cm]C[cm]HGDLLEC[cm]ADDRADLAK[bs3-light]YIC[cm]ENQDSISSK_AEFAEVSK[bs3-light]LVTDLTK	False	VHTEC[cm]C[cm]HGDLLEC[cm]ADDRADLAK[bs3-light]YIC[cm]ENQDSISSK_AEFAEVSK[bs3-light]LVTDLTK	6	967.123	HSA _HSA	81.2033	0.24892	VHTECCHGDLLECADDRADLAKYICENQDSISSKAEFAEVSKLVTDLTK	257_286	87.5131	7PMix_BS3_HSA_F3_DDA_iRT_001	26607	12114
True	2	AFKAWAVAR_CcmCcmTESLVNR3-3:3		1039.02	7	y	0	C[cm]C[cm]T[bs3-light]ESLVNR_AFK[bs3-light]AWAVAR	False	C[cm]C[cm]T[bs3-light]ESLVNR_AFK[bs3-light]AWAVAR	3	765.718	HSA _HSA	70.058	0.0855187	CCTESLVNRAFKAWAVAR	236_502	58.2375	7PMix_BS3_HSA_F4_DDA_iRT_002	18209	12114
True	2	AFKAWAVAR_CcmCcmTESLVNR3-3:3		811.887	3	b	0	C[cm]C[cm]T[bs3-light]ESLVNR_AFK[bs3-light]AWAVAR	False	C[cm]C[cm]T[bs3-light]ESLVNR_AFK[bs3-light]AWAVAR	3	765.718	HSA _HSA	70.058	0.0797379	CCTESLVNRAFKAWAVAR	236_502	58.2375	7PMix_BS3_HSA_F4_DDA_iRT_002	18209	12114
False	1	AFKAWAVAR_CcmCcmTESLVNR3-3:3		673.378	6	y	0	C[cm]C[cm]T[bs3-light]ESLVNR_AFK[bs3-light]AWAVAR	False	C[cm]C[cm]T[bs3-light]ESLVNR_AFK[bs3-light]AWAVAR	3	765.718	HSA _HSA	70.058	1	CCTESLVNRAFKAWAVAR	236_502	58.2375	7PMix_BS3_HSA_F4_DDA_iRT_002	18209	12114
False	1	AFKAWAVAR_CcmCcmTESLVNR3-3:3		602.341	5	y	0	C[cm]C[cm]T[bs3-light]ESLVNR_AFK[bs3-light]AWAVAR	False	C[cm]C[cm]T[bs3-light]ESLVNR_AFK[bs3-light]AWAVAR	3	765.718	HSA _HSA	70.058	0.474889	CCTESLVNRAFKAWAVAR	236_502	58.2375	7PMix_BS3_HSA_F4_DDA_iRT_002	18209	12114
False	1	AFKAWAVAR_CcmCcmTESLVNR3-3:3		588.346	5	y	0	C[cm]C[cm]T[bs3-light]ESLVNR_AFK[bs3-light]AWAVAR	False	C[cm]C[cm]T[bs3-light]ESLVNR_AFK[bs3-light]AWAVAR	3	765.718	HSA _HSA	70.058	0.383362	CCTESLVNRAFKAWAVAR	236_502	58.2375	7PMix_BS3_HSA_F4_DDA_iRT_002	18209	12114
False	1	AFKAWAVAR_CcmCcmTESLVNR3-3:3		416.262	4	y	0	C[cm]C[cm]T[bs3-light]ESLVNR_AFK[bs3-light]AWAVAR	False	C[cm]C[cm]T[bs3-light]ESLVNR_AFK[bs3-light]AWAVAR	3	765.718	HSA _HSA	70.058	0.375184	CCTESLVNRAFKAWAVAR	236_502	58.2375	7PMix_BS3_HSA_F4_DDA_iRT_002	18209	12114
False	1	AFKAWAVAR_CcmCcmTESLVNR3-3:3		717.389	6	y	0	C[cm]C[cm]T[bs3-light]ESLVNR_AFK[bs3-light]AWAVAR	False	C[cm]C[cm]T[bs3-light]ESLVNR_AFK[bs3-light]AWAVAR	3	765.718	HSA _HSA	70.058	0.192327	CCTESLVNRAFKAWAVAR	236_502	58.2375	7PMix_BS3_HSA_F4_DDA_iRT_002	18209	12114
False	1	AFKAWAVAR_CcmCcmTESLVNR3-3:3		345.224	3	y	0	C[cm]C[cm]T[bs3-light]ESLVNR_AFK[bs3-light]AWAVAR	False	C[cm]C[cm]T[bs3-light]ESLVNR_AFK[bs3-light]AWAVAR	3	765.718	HSA _HSA	70.058	0.0984094	CCTESLVNRAFKAWAVAR	236_502	58.2375	7PMix_BS3_HSA_F4_DDA_iRT_002	18209	12114
False	1	AFKAWAVAR_CcmCcmTESLVNR3-3:3		501.314	4	y	0	C[cm]C[cm]T[bs3-light]ESLVNR_AFK[bs3-light]AWAVAR	False	C[cm]C[cm]T[bs3-light]ESLVNR_AFK[bs3-light]AWAVAR	3	765.718	HSA _HSA	70.058	0.0826087	CCTESLVNRAFKAWAVAR	236_502	58.2375	7PMix_BS3_HSA_F4_DDA_iRT_002	18209	12114
False	1	AFKAWAVAR_CcmCcmTESLVNR3-3:3		388.23	3	y	0	C[cm]C[cm]T[bs3-light]ESLVNR_AFK[bs3-light]AWAVAR	False	C[cm]C[cm]T[bs3-light]ESLVNR_AFK[bs3-light]AWAVAR	3	765.718	HSA _HSA	70.058	0.0771802	CCTESLVNRAFKAWAVAR	236_502	58.2375	7PMix_BS3_HSA_F4_DDA_iRT_002	18209	12114
True	3	AFKAWAVAR_FPKAEFAEVSK3-3:4		603.66	4	b	0	FPK[bs3-light]AEFAEVSK_AFK[bs3-light]AWAVAR	False	FPK[bs3-light]AEFAEVSK_AFK[bs3-light]AWAVAR	4	603.08	HSA _HSA	99.7346	0.635735	FPKAEFAEVSKAFKAWAVAR	236_249	136.19	B170315_18_Lumos_ML_IN_205_PMBS3_Tryp_Rep3_SECFr17	36753	12114
True	3	AFKAWAVAR_FPKAEFAEVSK3-3:4		731.403	7	y	0	FPK[bs3-light]AEFAEVSK_AFK[bs3-light]AWAVAR	False	FPK[bs3-light]AEFAEVSK_AFK[bs3-light]AWAVAR	4	603.08	HSA _HSA	99.7346	0.186661	FPKAEFAEVSKAFKAWAVAR	236_249	136.19	B170315_18_Lumos_ML_IN_205_PMBS3_Tryp_Rep3_SECFr17	36753	12114
True	2	AFKAWAVAR_FPKAEFAEVSK3-3:4		868.967	3	b	0	FPK[bs3-light]AEFAEVSK_AFK[bs3-light]AWAVAR	False	FPK[bs3-light]AEFAEVSK_AFK[bs3-light]AWAVAR	4	603.08	HSA _HSA	99.7346	0.0577856	FPKAEFAEVSKAFKAWAVAR	236_249	136.19	B170315_18_Lumos_ML_IN_205_PMBS3_Tryp_Rep3_SECFr17	36753	12114
False	1	AFKAWAVAR_FPKAEFAEVSK3-3:4		416.262	4	y	0	FPK[bs3-light]AEFAEVSK_AFK[bs3-light]AWAVAR	False	FPK[bs3-light]AEFAEVSK_AFK[bs3-light]AWAVAR	4	603.08	HSA _HSA	99.7346	1	FPKAEFAEVSKAFKAWAVAR	236_249	136.19	B170315_18_Lumos_ML_IN_205_PMBS3_Tryp_Rep3_SECFr17	36753	12114
False	1	AFKAWAVAR_FPKAEFAEVSK3-3:4		602.341	5	y	0	FPK[bs3-light]AEFAEVSK_AFK[bs3-light]AWAVAR	False	FPK[bs3-light]AEFAEVSK_AFK[bs3-light]AWAVAR	4	603.08	HSA _HSA	99.7346	0.968102	FPKAEFAEVSKAFKAWAVAR	236_249	136.19	B170315_18_Lumos_ML_IN_205_PMBS3_Tryp_Rep3_SECFr17	36753	12114
False	1	AFKAWAVAR_FPKAEFAEVSK3-3:4		673.378	6	y	0	FPK[bs3-light]AEFAEVSK_AFK[bs3-light]AWAVAR	False	FPK[bs3-light]AEFAEVSK_AFK[bs3-light]AWAVAR	4	603.08	HSA _HSA	99.7346	0.792066	FPKAEFAEVSKAFKAWAVAR	236_249	136.19	B170315_18_Lumos_ML_IN_205_PMBS3_Tryp_Rep3_SECFr17	36753	12114
False	1	AFKAWAVAR_FPKAEFAEVSK3-3:4		345.224	3	y	0	FPK[bs3-light]AEFAEVSK_AFK[bs3-light]AWAVAR	False	FPK[bs3-light]AEFAEVSK_AFK[bs3-light]AWAVAR	4	603.08	HSA _HSA	99.7346	0.194787	FPKAEFAEVSKAFKAWAVAR	236_249	136.19	B170315_18_Lumos_ML_IN_205_PMBS3_Tryp_Rep3_SECFr17	36753	12114
False	1	AFKAWAVAR_FPKAEFAEVSK3-3:4		880.441	8	y	0	FPK[bs3-light]AEFAEVSK_AFK[bs3-light]AWAVAR	False	FPK[bs3-light]AEFAEVSK_AFK[bs3-light]AWAVAR	4	603.08	HSA _HSA	99.7346	0.169632	FPKAEFAEVSKAFKAWAVAR	236_249	136.19	B170315_18_Lumos_ML_IN_205_PMBS3_Tryp_Rep3_SECFr17	36753	12114
False	1	AFKAWAVAR_FPKAEFAEVSK3-3:4		809.404	7	y	0	FPK[bs3-light]AEFAEVSK_AFK[bs3-light]AWAVAR	False	FPK[bs3-light]AEFAEVSK_AFK[bs3-light]AWAVAR	4	603.08	HSA _HSA	99.7346	0.0870881	FPKAEFAEVSKAFKAWAVAR	236_249	136.19	B170315_18_Lumos_ML_IN_205_PMBS3_Tryp_Rep3_SECFr17	36753	12114
False	1	AFKAWAVAR_FPKAEFAEVSK3-3:4		333.213	3	y	0	FPK[bs3-light]AEFAEVSK_AFK[bs3-light]AWAVAR	False	FPK[bs3-light]AEFAEVSK_AFK[bs3-light]AWAVAR	4	603.08	HSA _HSA	99.7346	0.058643	FPKAEFAEVSKAFKAWAVAR	236_249	136.19	B170315_18_Lumos_ML_IN_205_PMBS3_Tryp_Rep3_SECFr17	36753	12114
True	2	AFKAWAVAR_LAKTYETTLEK3-3:3		735.435	3	b	0	LAK[bs3-light]TYETTLEK_AFK[bs3-light]AWAVAR	False	LAK[bs3-light]TYETTLEK_AFK[bs3-light]AWAVAR	3	818.453	HSA _HSA	66.4835	0.29391	LAKTYETTLEKAFKAWAVAR	236_375	48.8481	7PMix_BS3_HSA_F3_DDA_iRT_002	18769	12114
True	3	AFKAWAVAR_LAKTYETTLEK3-3:3		757.079	9	y	0	LAK[bs3-light]TYETTLEK_AFK[bs3-light]AWAVAR	False	LAK[bs3-light]TYETTLEK_AFK[bs3-light]AWAVAR	3	818.453	HSA _HSA	66.4835	0.132558	LAKTYETTLEKAFKAWAVAR	236_375	48.8481	7PMix_BS3_HSA_F3_DDA_iRT_002	18769	12114
True	2	AFKAWAVAR_LAKTYETTLEK3-3:3		890.99	3	b	0	LAK[bs3-light]TYETTLEK_AFK[bs3-light]AWAVAR	False	LAK[bs3-light]TYETTLEK_AFK[bs3-light]AWAVAR	3	818.453	HSA _HSA	66.4835	0.110823	LAKTYETTLEKAFKAWAVAR	236_375	48.8481	7PMix_BS3_HSA_F3_DDA_iRT_002	18769	12114
True	3	AFKAWAVAR_LAKTYETTLEK3-3:3		780.758	10	y	0	LAK[bs3-light]TYETTLEK_AFK[bs3-light]AWAVAR	False	LAK[bs3-light]TYETTLEK_AFK[bs3-light]AWAVAR	3	818.453	HSA _HSA	66.4835	0.11026	LAKTYETTLEKAFKAWAVAR	236_375	48.8481	7PMix_BS3_HSA_F3_DDA_iRT_002	18769	12114
True	3	AFKAWAVAR_LAKTYETTLEK3-3:3		746.085	7	y	0	LAK[bs3-light]TYETTLEK_AFK[bs3-light]AWAVAR	False	LAK[bs3-light]TYETTLEK_AFK[bs3-light]AWAVAR	3	818.453	HSA _HSA	66.4835	0.0658265	LAKTYETTLEKAFKAWAVAR	236_375	48.8481	7PMix_BS3_HSA_F3_DDA_iRT_002	18769	12114
True	2	AFKAWAVAR_LAKTYETTLEK3-3:3		1118.12	7	y	0	LAK[bs3-light]TYETTLEK_AFK[bs3-light]AWAVAR	False	LAK[bs3-light]TYETTLEK_AFK[bs3-light]AWAVAR	3	818.453	HSA _HSA	66.4835	0.0652844	LAKTYETTLEKAFKAWAVAR	236_375	48.8481	7PMix_BS3_HSA_F3_DDA_iRT_002	18769	12114
True	2	AFKAWAVAR_LAKTYETTLEK3-3:3		1135.11	9	y	0	LAK[bs3-light]TYETTLEK_AFK[bs3-light]AWAVAR	False	LAK[bs3-light]TYETTLEK_AFK[bs3-light]AWAVAR	3	818.453	HSA _HSA	66.4835	0.0643901	LAKTYETTLEKAFKAWAVAR	236_375	48.8481	7PMix_BS3_HSA_F3_DDA_iRT_002	18769	12114
True	2	AFKAWAVAR_LAKTYETTLEK3-3:3		926.509	4	b	0	LAK[bs3-light]TYETTLEK_AFK[bs3-light]AWAVAR	False	LAK[bs3-light]TYETTLEK_AFK[bs3-light]AWAVAR	3	818.453	HSA _HSA	66.4835	0.0466759	LAKTYETTLEKAFKAWAVAR	236_375	48.8481	7PMix_BS3_HSA_F3_DDA_iRT_002	18769	12114
True	2	AFKAWAVAR_LAKTYETTLEK3-3:3		1170.63	10	y	0	LAK[bs3-light]TYETTLEK_AFK[bs3-light]AWAVAR	False	LAK[bs3-light]TYETTLEK_AFK[bs3-light]AWAVAR	3	818.453	HSA _HSA	66.4835	0.0395033	LAKTYETTLEKAFKAWAVAR	236_375	48.8481	7PMix_BS3_HSA_F3_DDA_iRT_002	18769	12114
True	2	AFKAWAVAR_LAKTYETTLEK3-3:3		1055.57	6	b	0	LAK[bs3-light]TYETTLEK_AFK[bs3-light]AWAVAR	False	LAK[bs3-light]TYETTLEK_AFK[bs3-light]AWAVAR	3	818.453	HSA _HSA	66.4835	0.0144759	LAKTYETTLEKAFKAWAVAR	236_375	48.8481	7PMix_BS3_HSA_F3_DDA_iRT_002	18769	12114
False	1	AFKAWAVAR_LAKTYETTLEK3-3:3		673.378	6	y	0	LAK[bs3-light]TYETTLEK_AFK[bs3-light]AWAVAR	False	LAK[bs3-light]TYETTLEK_AFK[bs3-light]AWAVAR	3	818.453	HSA _HSA	66.4835	1	LAKTYETTLEKAFKAWAVAR	236_375	48.8481	7PMix_BS3_HSA_F3_DDA_iRT_002	18769	12114
False	1	AFKAWAVAR_LAKTYETTLEK3-3:3		602.341	5	y	0	LAK[bs3-light]TYETTLEK_AFK[bs3-light]AWAVAR	False	LAK[bs3-light]TYETTLEK_AFK[bs3-light]AWAVAR	3	818.453	HSA _HSA	66.4835	0.640311	LAKTYETTLEKAFKAWAVAR	236_375	48.8481	7PMix_BS3_HSA_F3_DDA_iRT_002	18769	12114
False	1	AFKAWAVAR_LAKTYETTLEK3-3:3		984.488	8	y	0	LAK[bs3-light]TYETTLEK_AFK[bs3-light]AWAVAR	False	LAK[bs3-light]TYETTLEK_AFK[bs3-light]AWAVAR	3	818.453	HSA _HSA	66.4835	0.626523	LAKTYETTLEKAFKAWAVAR	236_375	48.8481	7PMix_BS3_HSA_F3_DDA_iRT_002	18769	12114
False	1	AFKAWAVAR_LAKTYETTLEK3-3:3		416.262	4	y	0	LAK[bs3-light]TYETTLEK_AFK[bs3-light]AWAVAR	False	LAK[bs3-light]TYETTLEK_AFK[bs3-light]AWAVAR	3	818.453	HSA _HSA	66.4835	0.459843	LAKTYETTLEKAFKAWAVAR	236_375	48.8481	7PMix_BS3_HSA_F3_DDA_iRT_002	18769	12114
False	1	AFKAWAVAR_LAKTYETTLEK3-3:3		883.441	7	y	0	LAK[bs3-light]TYETTLEK_AFK[bs3-light]AWAVAR	False	LAK[bs3-light]TYETTLEK_AFK[bs3-light]AWAVAR	3	818.453	HSA _HSA	66.4835	0.365142	LAKTYETTLEKAFKAWAVAR	236_375	48.8481	7PMix_BS3_HSA_F3_DDA_iRT_002	18769	12114
False	1	AFKAWAVAR_LAKTYETTLEK3-3:3		345.224	3	y	0	LAK[bs3-light]TYETTLEK_AFK[bs3-light]AWAVAR	False	LAK[bs3-light]TYETTLEK_AFK[bs3-light]AWAVAR	3	818.453	HSA _HSA	66.4835	0.199765	LAKTYETTLEKAFKAWAVAR	236_375	48.8481	7PMix_BS3_HSA_F3_DDA_iRT_002	18769	12114
False	1	AFKAWAVAR_LAKTYETTLEK3-3:3		720.377	6	y	0	LAK[bs3-light]TYETTLEK_AFK[bs3-light]AWAVAR	False	LAK[bs3-light]TYETTLEK_AFK[bs3-light]AWAVAR	3	818.453	HSA _HSA	66.4835	0.165765	LAKTYETTLEKAFKAWAVAR	236_375	48.8481	7PMix_BS3_HSA_F3_DDA_iRT_002	18769	12114
False	1	AFKAWAVAR_LAKTYETTLEK3-3:3		591.335	5	y	0	LAK[bs3-light]TYETTLEK_AFK[bs3-light]AWAVAR	False	LAK[bs3-light]TYETTLEK_AFK[bs3-light]AWAVAR	3	818.453	HSA _HSA	66.4835	0.1606	LAKTYETTLEKAFKAWAVAR	236_375	48.8481	7PMix_BS3_HSA_F3_DDA_iRT_002	18769	12114
False	1	AFKAWAVAR_LAKTYETTLEK3-3:3		490.287	4	y	0	LAK[bs3-light]TYETTLEK_AFK[bs3-light]AWAVAR	False	LAK[bs3-light]TYETTLEK_AFK[bs3-light]AWAVAR	3	818.453	HSA _HSA	66.4835	0.117118	LAKTYETTLEKAFKAWAVAR	236_375	48.8481	7PMix_BS3_HSA_F3_DDA_iRT_002	18769	12114
False	1	AFKAWAVAR_LAKTYETTLEK3-3:3		389.239	3	y	0	LAK[bs3-light]TYETTLEK_AFK[bs3-light]AWAVAR	False	LAK[bs3-light]TYETTLEK_AFK[bs3-light]AWAVAR	3	818.453	HSA _HSA	66.4835	0.114529	LAKTYETTLEKAFKAWAVAR	236_375	48.8481	7PMix_BS3_HSA_F3_DDA_iRT_002	18769	12114
True	2	AFKAWAVAR_LAKTYETTLEK3-3:4		890.99	3	b	0	LAK[bs3-light]TYETTLEK_AFK[bs3-light]AWAVAR	False	LAK[bs3-light]TYETTLEK_AFK[bs3-light]AWAVAR	4	614.092	HSA _HSA	39.3982	0.084327	LAKTYETTLEKAFKAWAVAR	236_375	-22.2978	7PMix_pooled_DDA_library_005	8281	12114
True	3	AFKAWAVAR_LAKTYETTLEK3-3:4		746.085	7	y	0	LAK[bs3-light]TYETTLEK_AFK[bs3-light]AWAVAR	False	LAK[bs3-light]TYETTLEK_AFK[bs3-light]AWAVAR	4	614.092	HSA _HSA	39.3982	0.0571492	LAKTYETTLEKAFKAWAVAR	236_375	-22.2978	7PMix_pooled_DDA_library_005	8281	12114
True	2	AFKAWAVAR_LAKTYETTLEK3-3:4		735.435	3	b	0	LAK[bs3-light]TYETTLEK_AFK[bs3-light]AWAVAR	False	LAK[bs3-light]TYETTLEK_AFK[bs3-light]AWAVAR	4	614.092	HSA _HSA	39.3982	0.0515643	LAKTYETTLEKAFKAWAVAR	236_375	-22.2978	7PMix_pooled_DDA_library_005	8281	12114
True	3	AFKAWAVAR_LAKTYETTLEK3-3:4		781.093	10	y	0	LAK[bs3-light]TYETTLEK_AFK[bs3-light]AWAVAR	False	LAK[bs3-light]TYETTLEK_AFK[bs3-light]AWAVAR	4	614.092	HSA _HSA	39.3982	0.0188818	LAKTYETTLEKAFKAWAVAR	236_375	-22.2978	7PMix_pooled_DDA_library_005	8281	12114
True	2	AFKAWAVAR_LAKTYETTLEK3-3:4		926.509	4	b	0	LAK[bs3-light]TYETTLEK_AFK[bs3-light]AWAVAR	False	LAK[bs3-light]TYETTLEK_AFK[bs3-light]AWAVAR	4	614.092	HSA _HSA	39.3982	0.0149857	LAKTYETTLEKAFKAWAVAR	236_375	-22.2978	7PMix_pooled_DDA_library_005	8281	12114
False	1	AFKAWAVAR_LAKTYETTLEK3-3:4		416.262	4	y	0	LAK[bs3-light]TYETTLEK_AFK[bs3-light]AWAVAR	False	LAK[bs3-light]TYETTLEK_AFK[bs3-light]AWAVAR	4	614.092	HSA _HSA	39.3982	1	LAKTYETTLEKAFKAWAVAR	236_375	-22.2978	7PMix_pooled_DDA_library_005	8281	12114
False	1	AFKAWAVAR_LAKTYETTLEK3-3:4		602.341	5	y	0	LAK[bs3-light]TYETTLEK_AFK[bs3-light]AWAVAR	False	LAK[bs3-light]TYETTLEK_AFK[bs3-light]AWAVAR	4	614.092	HSA _HSA	39.3982	0.804171	LAKTYETTLEKAFKAWAVAR	236_375	-22.2978	7PMix_pooled_DDA_library_005	8281	12114
False	1	AFKAWAVAR_LAKTYETTLEK3-3:4		673.378	6	y	0	LAK[bs3-light]TYETTLEK_AFK[bs3-light]AWAVAR	False	LAK[bs3-light]TYETTLEK_AFK[bs3-light]AWAVAR	4	614.092	HSA _HSA	39.3982	0.772872	LAKTYETTLEKAFKAWAVAR	236_375	-22.2978	7PMix_pooled_DDA_library_005	8281	12114
False	1	AFKAWAVAR_LAKTYETTLEK3-3:4		984.488	8	y	0	LAK[bs3-light]TYETTLEK_AFK[bs3-light]AWAVAR	False	LAK[bs3-light]TYETTLEK_AFK[bs3-light]AWAVAR	4	614.092	HSA _HSA	39.3982	0.378363	LAKTYETTLEKAFKAWAVAR	236_375	-22.2978	7PMix_pooled_DDA_library_005	8281	12114
False	1	AFKAWAVAR_LAKTYETTLEK3-3:4		720.377	6	y	0	LAK[bs3-light]TYETTLEK_AFK[bs3-light]AWAVAR	False	LAK[bs3-light]TYETTLEK_AFK[bs3-light]AWAVAR	4	614.092	HSA _HSA	39.3982	0.327678	LAKTYETTLEKAFKAWAVAR	236_375	-22.2978	7PMix_pooled_DDA_library_005	8281	12114
False	1	AFKAWAVAR_LAKTYETTLEK3-3:4		883.441	7	y	0	LAK[bs3-light]TYETTLEK_AFK[bs3-light]AWAVAR	False	LAK[bs3-light]TYETTLEK_AFK[bs3-light]AWAVAR	4	614.092	HSA _HSA	39.3982	0.293023	LAKTYETTLEKAFKAWAVAR	236_375	-22.2978	7PMix_pooled_DDA_library_005	8281	12114
False	1	AFKAWAVAR_LAKTYETTLEK3-3:4		345.224	3	y	0	LAK[bs3-light]TYETTLEK_AFK[bs3-light]AWAVAR	False	LAK[bs3-light]TYETTLEK_AFK[bs3-light]AWAVAR	4	614.092	HSA _HSA	39.3982	0.225844	LAKTYETTLEKAFKAWAVAR	236_375	-22.2978	7PMix_pooled_DDA_library_005	8281	12114
False	1	AFKAWAVAR_LAKTYETTLEK3-3:4		591.335	5	y	0	LAK[bs3-light]TYETTLEK_AFK[bs3-light]AWAVAR	False	LAK[bs3-light]TYETTLEK_AFK[bs3-light]AWAVAR	4	614.092	HSA _HSA	39.3982	0.167436	LAKTYETTLEKAFKAWAVAR	236_375	-22.2978	7PMix_pooled_DDA_library_005	8281	12114
False	2	AFKAWAVAR_LAKTYETTLEK3-3:4		301.674	5	y	0	LAK[bs3-light]TYETTLEK_AFK[bs3-light]AWAVAR	False	LAK[bs3-light]TYETTLEK_AFK[bs3-light]AWAVAR	4	614.092	HSA _HSA	39.3982	0.0767283	LAKTYETTLEKAFKAWAVAR	236_375	-22.2978	7PMix_pooled_DDA_library_005	8281	12114
False	1	AFKAWAVAR_LAKTYETTLEK3-3:4		490.287	4	y	0	LAK[bs3-light]TYETTLEK_AFK[bs3-light]AWAVAR	False	LAK[bs3-light]TYETTLEK_AFK[bs3-light]AWAVAR	4	614.092	HSA _HSA	39.3982	0.0740713	LAKTYETTLEKAFKAWAVAR	236_375	-22.2978	7PMix_pooled_DDA_library_005	8281	12114
True	2	AFKAWAVAR_LAKTYETTLEKbs3nh2CcmCcmAAADPHECcmYAK3-3:4		735.435	3	b	0	LAK[bs3-light]TYETTLEK[bs3nh2]C[cm]C[cm]AAADPHEC[cm]YAK_AFK[bs3-light]AWAVAR	False	LAK[bs3-light]TYETTLEK[bs3nh2]C[cm]C[cm]AAADPHEC[cm]YAK_AFK[bs3-light]AWAVAR	4	1036.26	HSA _HSA	69.27	0.226873	LAKTYETTLEKCCAAADPHECYAKAFKAWAVAR	236_375	56.1676	7PMix_BS3_HSA_F3_DDA_iRT_001	20764	12114
True	2	AFKAWAVAR_LAKTYETTLEKbs3nh2CcmCcmAAADPHECcmYAK3-3:4		1154.12	10	b	0	LAK[bs3-light]TYETTLEK[bs3nh2]C[cm]C[cm]AAADPHEC[cm]YAK_AFK[bs3-light]AWAVAR	False	LAK[bs3-light]TYETTLEK[bs3nh2]C[cm]C[cm]AAADPHEC[cm]YAK_AFK[bs3-light]AWAVAR	4	1036.26	HSA _HSA	69.27	0.119095	LAKTYETTLEKCCAAADPHECYAKAFKAWAVAR	236_375	56.1676	7PMix_BS3_HSA_F3_DDA_iRT_001	20764	12114
False	1	AFKAWAVAR_LAKTYETTLEKbs3nh2CcmCcmAAADPHECcmYAK3-3:4		904.398	7	y	0	LAK[bs3-light]TYETTLEK[bs3nh2]C[cm]C[cm]AAADPHEC[cm]YAK_AFK[bs3-light]AWAVAR	False	LAK[bs3-light]TYETTLEK[bs3nh2]C[cm]C[cm]AAADPHEC[cm]YAK_AFK[bs3-light]AWAVAR	4	1036.26	HSA _HSA	69.27	1	LAKTYETTLEKCCAAADPHECYAKAFKAWAVAR	236_375	56.1676	7PMix_BS3_HSA_F3_DDA_iRT_001	20764	12114
False	1	AFKAWAVAR_LAKTYETTLEKbs3nh2CcmCcmAAADPHECcmYAK3-3:4		416.262	4	y	0	LAK[bs3-light]TYETTLEK[bs3nh2]C[cm]C[cm]AAADPHEC[cm]YAK_AFK[bs3-light]AWAVAR	False	LAK[bs3-light]TYETTLEK[bs3nh2]C[cm]C[cm]AAADPHEC[cm]YAK_AFK[bs3-light]AWAVAR	4	1036.26	HSA _HSA	69.27	0.462564	LAKTYETTLEKCCAAADPHECYAKAFKAWAVAR	236_375	56.1676	7PMix_BS3_HSA_F3_DDA_iRT_001	20764	12114
False	1	AFKAWAVAR_LAKTYETTLEKbs3nh2CcmCcmAAADPHECcmYAK3-3:4		673.378	6	y	0	LAK[bs3-light]TYETTLEK[bs3nh2]C[cm]C[cm]AAADPHEC[cm]YAK_AFK[bs3-light]AWAVAR	False	LAK[bs3-light]TYETTLEK[bs3nh2]C[cm]C[cm]AAADPHEC[cm]YAK_AFK[bs3-light]AWAVAR	4	1036.26	HSA _HSA	69.27	0.390993	LAKTYETTLEKCCAAADPHECYAKAFKAWAVAR	236_375	56.1676	7PMix_BS3_HSA_F3_DDA_iRT_001	20764	12114
False	2	AFKAWAVAR_LAKTYETTLEKbs3nh2CcmCcmAAADPHECcmYAK3-3:4		452.703	7	y	0	LAK[bs3-light]TYETTLEK[bs3nh2]C[cm]C[cm]AAADPHEC[cm]YAK_AFK[bs3-light]AWAVAR	False	LAK[bs3-light]TYETTLEK[bs3nh2]C[cm]C[cm]AAADPHEC[cm]YAK_AFK[bs3-light]AWAVAR	4	1036.26	HSA _HSA	69.27	0.382246	LAKTYETTLEKCCAAADPHECYAKAFKAWAVAR	236_375	56.1676	7PMix_BS3_HSA_F3_DDA_iRT_001	20764	12114
False	1	AFKAWAVAR_LAKTYETTLEKbs3nh2CcmCcmAAADPHECcmYAK3-3:4		541.244	4	y	0	LAK[bs3-light]TYETTLEK[bs3nh2]C[cm]C[cm]AAADPHEC[cm]YAK_AFK[bs3-light]AWAVAR	False	LAK[bs3-light]TYETTLEK[bs3nh2]C[cm]C[cm]AAADPHEC[cm]YAK_AFK[bs3-light]AWAVAR	4	1036.26	HSA _HSA	69.27	0.278104	LAKTYETTLEKCCAAADPHECYAKAFKAWAVAR	236_375	56.1676	7PMix_BS3_HSA_F3_DDA_iRT_001	20764	12114
False	1	AFKAWAVAR_LAKTYETTLEKbs3nh2CcmCcmAAADPHECcmYAK3-3:4		602.341	5	y	0	LAK[bs3-light]TYETTLEK[bs3nh2]C[cm]C[cm]AAADPHEC[cm]YAK_AFK[bs3-light]AWAVAR	False	LAK[bs3-light]TYETTLEK[bs3nh2]C[cm]C[cm]AAADPHEC[cm]YAK_AFK[bs3-light]AWAVAR	4	1036.26	HSA _HSA	69.27	0.246936	LAKTYETTLEKCCAAADPHECYAKAFKAWAVAR	236_375	56.1676	7PMix_BS3_HSA_F3_DDA_iRT_001	20764	12114
False	2	AFKAWAVAR_LAKTYETTLEKbs3nh2CcmCcmAAADPHECcmYAK3-3:4		1141.01	18	y	0	LAK[bs3-light]TYETTLEK[bs3nh2]C[cm]C[cm]AAADPHEC[cm]YAK_AFK[bs3-light]AWAVAR	False	LAK[bs3-light]TYETTLEK[bs3nh2]C[cm]C[cm]AAADPHEC[cm]YAK_AFK[bs3-light]AWAVAR	4	1036.26	HSA _HSA	69.27	0.156502	LAKTYETTLEKCCAAADPHECYAKAFKAWAVAR	236_375	56.1676	7PMix_BS3_HSA_F3_DDA_iRT_001	20764	12114
False	1	AFKAWAVAR_LAKTYETTLEKbs3nh2CcmCcmAAADPHECcmYAK3-3:4		1161.5	10	y	0	LAK[bs3-light]TYETTLEK[bs3nh2]C[cm]C[cm]AAADPHEC[cm]YAK_AFK[bs3-light]AWAVAR	False	LAK[bs3-light]TYETTLEK[bs3nh2]C[cm]C[cm]AAADPHEC[cm]YAK_AFK[bs3-light]AWAVAR	4	1036.26	HSA _HSA	69.27	0.119201	LAKTYETTLEKCCAAADPHECYAKAFKAWAVAR	236_375	56.1676	7PMix_BS3_HSA_F3_DDA_iRT_001	20764	12114
False	1	AFKAWAVAR_LAKTYETTLEKbs3nh2CcmCcmAAADPHECcmYAK3-3:4		1019.43	8	y	0	LAK[bs3-light]TYETTLEK[bs3nh2]C[cm]C[cm]AAADPHEC[cm]YAK_AFK[bs3-light]AWAVAR	False	LAK[bs3-light]TYETTLEK[bs3nh2]C[cm]C[cm]AAADPHEC[cm]YAK_AFK[bs3-light]AWAVAR	4	1036.26	HSA _HSA	69.27	0.117109	LAKTYETTLEKCCAAADPHECYAKAFKAWAVAR	236_375	56.1676	7PMix_BS3_HSA_F3_DDA_iRT_001	20764	12114
True	2	AFKAWAVAR_LAKTYETTLEKbs3nh2CcmCcmAAADPHECcmYAK3-3:5		735.435	3	b	0	LAK[bs3-light]TYETTLEK[bs3nh2]C[cm]C[cm]AAADPHEC[cm]YAK_AFK[bs3-light]AWAVAR	False	LAK[bs3-light]TYETTLEK[bs3nh2]C[cm]C[cm]AAADPHEC[cm]YAK_AFK[bs3-light]AWAVAR	5	829.21	HSA _HSA	67.662	0.114378	LAKTYETTLEKCCAAADPHECYAKAFKAWAVAR	236_375	51.9437	7PMix_BS3_HSA_F5_DDA_iRT_001	16415	12114
True	2	AFKAWAVAR_LAKTYETTLEKbs3nh2CcmCcmAAADPHECcmYAK3-3:5		932.012	6	b	0	LAK[bs3-light]TYETTLEK[bs3nh2]C[cm]C[cm]AAADPHEC[cm]YAK_AFK[bs3-light]AWAVAR	False	LAK[bs3-light]TYETTLEK[bs3nh2]C[cm]C[cm]AAADPHEC[cm]YAK_AFK[bs3-light]AWAVAR	5	829.21	HSA _HSA	67.662	0.0480669	LAKTYETTLEKCCAAADPHECYAKAFKAWAVAR	236_375	51.9437	7PMix_BS3_HSA_F5_DDA_iRT_001	16415	12114
True	2	AFKAWAVAR_LAKTYETTLEKbs3nh2CcmCcmAAADPHECcmYAK3-3:5		786.461	4	b	0	LAK[bs3-light]TYETTLEK[bs3nh2]C[cm]C[cm]AAADPHEC[cm]YAK_AFK[bs3-light]AWAVAR	False	LAK[bs3-light]TYETTLEK[bs3nh2]C[cm]C[cm]AAADPHEC[cm]YAK_AFK[bs3-light]AWAVAR	5	829.21	HSA _HSA	67.662	0.0234151	LAKTYETTLEKCCAAADPHECYAKAFKAWAVAR	236_375	51.9437	7PMix_BS3_HSA_F5_DDA_iRT_001	16415	12114
True	2	AFKAWAVAR_LAKTYETTLEKbs3nh2CcmCcmAAADPHECcmYAK3-3:5		1033.56	8	b	0	LAK[bs3-light]TYETTLEK[bs3nh2]C[cm]C[cm]AAADPHEC[cm]YAK_AFK[bs3-light]AWAVAR	False	LAK[bs3-light]TYETTLEK[bs3nh2]C[cm]C[cm]AAADPHEC[cm]YAK_AFK[bs3-light]AWAVAR	5	829.21	HSA _HSA	67.662	0.0199087	LAKTYETTLEKCCAAADPHECYAKAFKAWAVAR	236_375	51.9437	7PMix_BS3_HSA_F5_DDA_iRT_001	16415	12114
True	3	AFKAWAVAR_LAKTYETTLEKbs3nh2CcmCcmAAADPHECcmYAK3-3:5		864.482	11	b	0	LAK[bs3-light]TYETTLEK[bs3nh2]C[cm]C[cm]AAADPHEC[cm]YAK_AFK[bs3-light]AWAVAR	False	LAK[bs3-light]TYETTLEK[bs3nh2]C[cm]C[cm]AAADPHEC[cm]YAK_AFK[bs3-light]AWAVAR	5	829.21	HSA _HSA	67.662	0.017453	LAKTYETTLEKCCAAADPHECYAKAFKAWAVAR	236_375	51.9437	7PMix_BS3_HSA_F5_DDA_iRT_001	16415	12114
False	1	AFKAWAVAR_LAKTYETTLEKbs3nh2CcmCcmAAADPHECcmYAK3-3:5		904.398	7	y	0	LAK[bs3-light]TYETTLEK[bs3nh2]C[cm]C[cm]AAADPHEC[cm]YAK_AFK[bs3-light]AWAVAR	False	LAK[bs3-light]TYETTLEK[bs3nh2]C[cm]C[cm]AAADPHEC[cm]YAK_AFK[bs3-light]AWAVAR	5	829.21	HSA _HSA	67.662	1	LAKTYETTLEKCCAAADPHECYAKAFKAWAVAR	236_375	51.9437	7PMix_BS3_HSA_F5_DDA_iRT_001	16415	12114
False	1	AFKAWAVAR_LAKTYETTLEKbs3nh2CcmCcmAAADPHECcmYAK3-3:5		673.378	6	y	0	LAK[bs3-light]TYETTLEK[bs3nh2]C[cm]C[cm]AAADPHEC[cm]YAK_AFK[bs3-light]AWAVAR	False	LAK[bs3-light]TYETTLEK[bs3nh2]C[cm]C[cm]AAADPHEC[cm]YAK_AFK[bs3-light]AWAVAR	5	829.21	HSA _HSA	67.662	0.96356	LAKTYETTLEKCCAAADPHECYAKAFKAWAVAR	236_375	51.9437	7PMix_BS3_HSA_F5_DDA_iRT_001	16415	12114
False	1	AFKAWAVAR_LAKTYETTLEKbs3nh2CcmCcmAAADPHECcmYAK3-3:5		602.341	5	y	0	LAK[bs3-light]TYETTLEK[bs3nh2]C[cm]C[cm]AAADPHEC[cm]YAK_AFK[bs3-light]AWAVAR	False	LAK[bs3-light]TYETTLEK[bs3nh2]C[cm]C[cm]AAADPHEC[cm]YAK_AFK[bs3-light]AWAVAR	5	829.21	HSA _HSA	67.662	0.751287	LAKTYETTLEKCCAAADPHECYAKAFKAWAVAR	236_375	51.9437	7PMix_BS3_HSA_F5_DDA_iRT_001	16415	12114
False	1	AFKAWAVAR_LAKTYETTLEKbs3nh2CcmCcmAAADPHECcmYAK3-3:5		416.262	4	y	0	LAK[bs3-light]TYETTLEK[bs3nh2]C[cm]C[cm]AAADPHEC[cm]YAK_AFK[bs3-light]AWAVAR	False	LAK[bs3-light]TYETTLEK[bs3nh2]C[cm]C[cm]AAADPHEC[cm]YAK_AFK[bs3-light]AWAVAR	5	829.21	HSA _HSA	67.662	0.652604	LAKTYETTLEKCCAAADPHECYAKAFKAWAVAR	236_375	51.9437	7PMix_BS3_HSA_F5_DDA_iRT_001	16415	12114
False	2	AFKAWAVAR_LAKTYETTLEKbs3nh2CcmCcmAAADPHECcmYAK3-3:5		452.703	7	y	0	LAK[bs3-light]TYETTLEK[bs3nh2]C[cm]C[cm]AAADPHEC[cm]YAK_AFK[bs3-light]AWAVAR	False	LAK[bs3-light]TYETTLEK[bs3nh2]C[cm]C[cm]AAADPHEC[cm]YAK_AFK[bs3-light]AWAVAR	5	829.21	HSA _HSA	67.662	0.526928	LAKTYETTLEKCCAAADPHECYAKAFKAWAVAR	236_375	51.9437	7PMix_BS3_HSA_F5_DDA_iRT_001	16415	12114
False	1	AFKAWAVAR_LAKTYETTLEKbs3nh2CcmCcmAAADPHECcmYAK3-3:5		345.224	3	y	0	LAK[bs3-light]TYETTLEK[bs3nh2]C[cm]C[cm]AAADPHEC[cm]YAK_AFK[bs3-light]AWAVAR	False	LAK[bs3-light]TYETTLEK[bs3nh2]C[cm]C[cm]AAADPHEC[cm]YAK_AFK[bs3-light]AWAVAR	5	829.21	HSA _HSA	67.662	0.192008	LAKTYETTLEKCCAAADPHECYAKAFKAWAVAR	236_375	51.9437	7PMix_BS3_HSA_F5_DDA_iRT_001	16415	12114
False	1	AFKAWAVAR_LAKTYETTLEKbs3nh2CcmCcmAAADPHECcmYAK3-3:5		1019.43	8	y	0	LAK[bs3-light]TYETTLEK[bs3nh2]C[cm]C[cm]AAADPHEC[cm]YAK_AFK[bs3-light]AWAVAR	False	LAK[bs3-light]TYETTLEK[bs3nh2]C[cm]C[cm]AAADPHEC[cm]YAK_AFK[bs3-light]AWAVAR	5	829.21	HSA _HSA	67.662	0.170663	LAKTYETTLEKCCAAADPHECYAKAFKAWAVAR	236_375	51.9437	7PMix_BS3_HSA_F5_DDA_iRT_001	16415	12114
False	1	AFKAWAVAR_LAKTYETTLEKbs3nh2CcmCcmAAADPHECcmYAK3-3:5		1161.5	10	y	0	LAK[bs3-light]TYETTLEK[bs3nh2]C[cm]C[cm]AAADPHEC[cm]YAK_AFK[bs3-light]AWAVAR	False	LAK[bs3-light]TYETTLEK[bs3nh2]C[cm]C[cm]AAADPHEC[cm]YAK_AFK[bs3-light]AWAVAR	5	829.21	HSA _HSA	67.662	0.158543	LAKTYETTLEKCCAAADPHECYAKAFKAWAVAR	236_375	51.9437	7PMix_BS3_HSA_F5_DDA_iRT_001	16415	12114
False	1	AFKAWAVAR_LAKTYETTLEKbs3nh2CcmCcmAAADPHECcmYAK3-3:5		670.286	5	y	0	LAK[bs3-light]TYETTLEK[bs3nh2]C[cm]C[cm]AAADPHEC[cm]YAK_AFK[bs3-light]AWAVAR	False	LAK[bs3-light]TYETTLEK[bs3nh2]C[cm]C[cm]AAADPHEC[cm]YAK_AFK[bs3-light]AWAVAR	5	829.21	HSA _HSA	67.662	0.136181	LAKTYETTLEKCCAAADPHECYAKAFKAWAVAR	236_375	51.9437	7PMix_BS3_HSA_F5_DDA_iRT_001	16415	12114
False	2	AFKAWAVAR_LAKTYETTLEKbs3nh2CcmCcmAAADPHECcmYAK3-3:5		776.803	13	y	0	LAK[bs3-light]TYETTLEK[bs3nh2]C[cm]C[cm]AAADPHEC[cm]YAK_AFK[bs3-light]AWAVAR	False	LAK[bs3-light]TYETTLEK[bs3nh2]C[cm]C[cm]AAADPHEC[cm]YAK_AFK[bs3-light]AWAVAR	5	829.21	HSA _HSA	67.662	0.132996	LAKTYETTLEKCCAAADPHECYAKAFKAWAVAR	236_375	51.9437	7PMix_BS3_HSA_F5_DDA_iRT_001	16415	12114
True	2	AFKAWAVAR_LAKTYETTLEKbs3ohCcmCcmAAADPHECcmYAK3-3:5		735.435	3	b	0	AFK[bs3-light]AWAVAR_LAK[bs3-light]TYETTLEK[bs3oh]C[cm]C[cm]AAADPHEC[cm]YAK	False	AFK[bs3-light]AWAVAR_LAK[bs3-light]TYETTLEK[bs3oh]C[cm]C[cm]AAADPHEC[cm]YAK	5	829.407	HSA _HSA	69.6223	0.0624359	AFKAWAVARLAKTYETTLEKCCAAADPHECYAK	236_375	57.093	7PMix_BS3_HSA_F5_DDA_iRT_001	17148	12114
False	1	AFKAWAVAR_LAKTYETTLEKbs3ohCcmCcmAAADPHECcmYAK3-3:5		904.398	7	y	0	AFK[bs3-light]AWAVAR_LAK[bs3-light]TYETTLEK[bs3oh]C[cm]C[cm]AAADPHEC[cm]YAK	False	AFK[bs3-light]AWAVAR_LAK[bs3-light]TYETTLEK[bs3oh]C[cm]C[cm]AAADPHEC[cm]YAK	5	829.407	HSA _HSA	69.6223	1	AFKAWAVARLAKTYETTLEKCCAAADPHECYAK	236_375	57.093	7PMix_BS3_HSA_F5_DDA_iRT_001	17148	12114
False	1	AFKAWAVAR_LAKTYETTLEKbs3ohCcmCcmAAADPHECcmYAK3-3:5		602.341	5	y	0	AFK[bs3-light]AWAVAR_LAK[bs3-light]TYETTLEK[bs3oh]C[cm]C[cm]AAADPHEC[cm]YAK	False	AFK[bs3-light]AWAVAR_LAK[bs3-light]TYETTLEK[bs3oh]C[cm]C[cm]AAADPHEC[cm]YAK	5	829.407	HSA _HSA	69.6223	0.748857	AFKAWAVARLAKTYETTLEKCCAAADPHECYAK	236_375	57.093	7PMix_BS3_HSA_F5_DDA_iRT_001	17148	12114
False	1	AFKAWAVAR_LAKTYETTLEKbs3ohCcmCcmAAADPHECcmYAK3-3:5		673.378	6	y	0	AFK[bs3-light]AWAVAR_LAK[bs3-light]TYETTLEK[bs3oh]C[cm]C[cm]AAADPHEC[cm]YAK	False	AFK[bs3-light]AWAVAR_LAK[bs3-light]TYETTLEK[bs3oh]C[cm]C[cm]AAADPHEC[cm]YAK	5	829.407	HSA _HSA	69.6223	0.683094	AFKAWAVARLAKTYETTLEKCCAAADPHECYAK	236_375	57.093	7PMix_BS3_HSA_F5_DDA_iRT_001	17148	12114
False	1	AFKAWAVAR_LAKTYETTLEKbs3ohCcmCcmAAADPHECcmYAK3-3:5		416.262	4	y	0	AFK[bs3-light]AWAVAR_LAK[bs3-light]TYETTLEK[bs3oh]C[cm]C[cm]AAADPHEC[cm]YAK	False	AFK[bs3-light]AWAVAR_LAK[bs3-light]TYETTLEK[bs3oh]C[cm]C[cm]AAADPHEC[cm]YAK	5	829.407	HSA _HSA	69.6223	0.638149	AFKAWAVARLAKTYETTLEKCCAAADPHECYAK	236_375	57.093	7PMix_BS3_HSA_F5_DDA_iRT_001	17148	12114
False	2	AFKAWAVAR_LAKTYETTLEKbs3ohCcmCcmAAADPHECcmYAK3-3:5		452.703	7	y	0	AFK[bs3-light]AWAVAR_LAK[bs3-light]TYETTLEK[bs3oh]C[cm]C[cm]AAADPHEC[cm]YAK	False	AFK[bs3-light]AWAVAR_LAK[bs3-light]TYETTLEK[bs3oh]C[cm]C[cm]AAADPHEC[cm]YAK	5	829.407	HSA _HSA	69.6223	0.609351	AFKAWAVARLAKTYETTLEKCCAAADPHECYAK	236_375	57.093	7PMix_BS3_HSA_F5_DDA_iRT_001	17148	12114
False	1	AFKAWAVAR_LAKTYETTLEKbs3ohCcmCcmAAADPHECcmYAK3-3:5		1161.5	10	y	0	AFK[bs3-light]AWAVAR_LAK[bs3-light]TYETTLEK[bs3oh]C[cm]C[cm]AAADPHEC[cm]YAK	False	AFK[bs3-light]AWAVAR_LAK[bs3-light]TYETTLEK[bs3oh]C[cm]C[cm]AAADPHEC[cm]YAK	5	829.407	HSA _HSA	69.6223	0.241669	AFKAWAVARLAKTYETTLEKCCAAADPHECYAK	236_375	57.093	7PMix_BS3_HSA_F5_DDA_iRT_001	17148	12114
False	1	AFKAWAVAR_LAKTYETTLEKbs3ohCcmCcmAAADPHECcmYAK3-3:5		1090.46	9	y	0	AFK[bs3-light]AWAVAR_LAK[bs3-light]TYETTLEK[bs3oh]C[cm]C[cm]AAADPHEC[cm]YAK	False	AFK[bs3-light]AWAVAR_LAK[bs3-light]TYETTLEK[bs3oh]C[cm]C[cm]AAADPHEC[cm]YAK	5	829.407	HSA _HSA	69.6223	0.222741	AFKAWAVARLAKTYETTLEKCCAAADPHECYAK	236_375	57.093	7PMix_BS3_HSA_F5_DDA_iRT_001	17148	12114
False	2	AFKAWAVAR_LAKTYETTLEKbs3ohCcmCcmAAADPHECcmYAK3-3:5		776.803	13	y	0	AFK[bs3-light]AWAVAR_LAK[bs3-light]TYETTLEK[bs3oh]C[cm]C[cm]AAADPHEC[cm]YAK	False	AFK[bs3-light]AWAVAR_LAK[bs3-light]TYETTLEK[bs3oh]C[cm]C[cm]AAADPHEC[cm]YAK	5	829.407	HSA _HSA	69.6223	0.200457	AFKAWAVARLAKTYETTLEKCCAAADPHECYAK	236_375	57.093	7PMix_BS3_HSA_F5_DDA_iRT_001	17148	12114
False	1	AFKAWAVAR_LAKTYETTLEKbs3ohCcmCcmAAADPHECcmYAK3-3:5		541.244	4	y	0	AFK[bs3-light]AWAVAR_LAK[bs3-light]TYETTLEK[bs3oh]C[cm]C[cm]AAADPHEC[cm]YAK	False	AFK[bs3-light]AWAVAR_LAK[bs3-light]TYETTLEK[bs3oh]C[cm]C[cm]AAADPHEC[cm]YAK	5	829.407	HSA _HSA	69.6223	0.197125	AFKAWAVARLAKTYETTLEKCCAAADPHECYAK	236_375	57.093	7PMix_BS3_HSA_F5_DDA_iRT_001	17148	12114
False	1	AFKAWAVAR_LAKTYETTLEKbs3ohCcmCcmAAADPHECcmYAK3-3:5		345.224	3	y	0	AFK[bs3-light]AWAVAR_LAK[bs3-light]TYETTLEK[bs3oh]C[cm]C[cm]AAADPHEC[cm]YAK	False	AFK[bs3-light]AWAVAR_LAK[bs3-light]TYETTLEK[bs3oh]C[cm]C[cm]AAADPHEC[cm]YAK	5	829.407	HSA _HSA	69.6223	0.181013	AFKAWAVARLAKTYETTLEKCCAAADPHECYAK	236_375	57.093	7PMix_BS3_HSA_F5_DDA_iRT_001	17148	12114
True	2	AFKAWAVAR_LAKTYETTbs3ohLEKCcmCcmAAADPHECcmYAK3-3:4		735.435	3	b	0	LAK[bs3-light]TYETT[bs3oh]LEKC[cm]C[cm]AAADPHEC[cm]YAK_AFK[bs3-light]AWAVAR	False	LAK[bs3-light]TYETT[bs3oh]LEKC[cm]C[cm]AAADPHEC[cm]YAK_AFK[bs3-light]AWAVAR	4	1036.51	HSA _HSA	69.0988	0.2225	LAKTYETTLEKCCAAADPHECYAKAFKAWAVAR	236_375	55.7179	7PMix_BS3_HSA_F4_DDA_iRT_001	18129	12114
False	1	AFKAWAVAR_LAKTYETTbs3ohLEKCcmCcmAAADPHECcmYAK3-3:4		904.398	7	y	0	LAK[bs3-light]TYETT[bs3oh]LEKC[cm]C[cm]AAADPHEC[cm]YAK_AFK[bs3-light]AWAVAR	False	LAK[bs3-light]TYETT[bs3oh]LEKC[cm]C[cm]AAADPHEC[cm]YAK_AFK[bs3-light]AWAVAR	4	1036.51	HSA _HSA	69.0988	1	LAKTYETTLEKCCAAADPHECYAKAFKAWAVAR	236_375	55.7179	7PMix_BS3_HSA_F4_DDA_iRT_001	18129	12114
False	1	AFKAWAVAR_LAKTYETTbs3ohLEKCcmCcmAAADPHECcmYAK3-3:4		673.378	6	y	0	LAK[bs3-light]TYETT[bs3oh]LEKC[cm]C[cm]AAADPHEC[cm]YAK_AFK[bs3-light]AWAVAR	False	LAK[bs3-light]TYETT[bs3oh]LEKC[cm]C[cm]AAADPHEC[cm]YAK_AFK[bs3-light]AWAVAR	4	1036.51	HSA _HSA	69.0988	0.385373	LAKTYETTLEKCCAAADPHECYAKAFKAWAVAR	236_375	55.7179	7PMix_BS3_HSA_F4_DDA_iRT_001	18129	12114
False	1	AFKAWAVAR_LAKTYETTbs3ohLEKCcmCcmAAADPHECcmYAK3-3:4		416.262	4	y	0	LAK[bs3-light]TYETT[bs3oh]LEKC[cm]C[cm]AAADPHEC[cm]YAK_AFK[bs3-light]AWAVAR	False	LAK[bs3-light]TYETT[bs3oh]LEKC[cm]C[cm]AAADPHEC[cm]YAK_AFK[bs3-light]AWAVAR	4	1036.51	HSA _HSA	69.0988	0.374942	LAKTYETTLEKCCAAADPHECYAKAFKAWAVAR	236_375	55.7179	7PMix_BS3_HSA_F4_DDA_iRT_001	18129	12114
False	2	AFKAWAVAR_LAKTYETTbs3ohLEKCcmCcmAAADPHECcmYAK3-3:4		452.703	7	y	0	LAK[bs3-light]TYETT[bs3oh]LEKC[cm]C[cm]AAADPHEC[cm]YAK_AFK[bs3-light]AWAVAR	False	LAK[bs3-light]TYETT[bs3oh]LEKC[cm]C[cm]AAADPHEC[cm]YAK_AFK[bs3-light]AWAVAR	4	1036.51	HSA _HSA	69.0988	0.369377	LAKTYETTLEKCCAAADPHECYAKAFKAWAVAR	236_375	55.7179	7PMix_BS3_HSA_F4_DDA_iRT_001	18129	12114
False	1	AFKAWAVAR_LAKTYETTbs3ohLEKCcmCcmAAADPHECcmYAK3-3:4		1019.43	8	y	0	LAK[bs3-light]TYETT[bs3oh]LEKC[cm]C[cm]AAADPHEC[cm]YAK_AFK[bs3-light]AWAVAR	False	LAK[bs3-light]TYETT[bs3oh]LEKC[cm]C[cm]AAADPHEC[cm]YAK_AFK[bs3-light]AWAVAR	4	1036.51	HSA _HSA	69.0988	0.168551	LAKTYETTLEKCCAAADPHECYAKAFKAWAVAR	236_375	55.7179	7PMix_BS3_HSA_F4_DDA_iRT_001	18129	12114
False	1	AFKAWAVAR_LAKTYETTbs3ohLEKCcmCcmAAADPHECcmYAK3-3:4		1161.5	10	y	0	LAK[bs3-light]TYETT[bs3oh]LEKC[cm]C[cm]AAADPHEC[cm]YAK_AFK[bs3-light]AWAVAR	False	LAK[bs3-light]TYETT[bs3oh]LEKC[cm]C[cm]AAADPHEC[cm]YAK_AFK[bs3-light]AWAVAR	4	1036.51	HSA _HSA	69.0988	0.159641	LAKTYETTLEKCCAAADPHECYAKAFKAWAVAR	236_375	55.7179	7PMix_BS3_HSA_F4_DDA_iRT_001	18129	12114
False	1	AFKAWAVAR_LAKTYETTbs3ohLEKCcmCcmAAADPHECcmYAK3-3:4		602.341	5	y	0	LAK[bs3-light]TYETT[bs3oh]LEKC[cm]C[cm]AAADPHEC[cm]YAK_AFK[bs3-light]AWAVAR	False	LAK[bs3-light]TYETT[bs3oh]LEKC[cm]C[cm]AAADPHEC[cm]YAK_AFK[bs3-light]AWAVAR	4	1036.51	HSA _HSA	69.0988	0.155185	LAKTYETTLEKCCAAADPHECYAKAFKAWAVAR	236_375	55.7179	7PMix_BS3_HSA_F4_DDA_iRT_001	18129	12114
False	1	AFKAWAVAR_LAKTYETTbs3ohLEKCcmCcmAAADPHECcmYAK3-3:4		1090.46	9	y	0	LAK[bs3-light]TYETT[bs3oh]LEKC[cm]C[cm]AAADPHEC[cm]YAK_AFK[bs3-light]AWAVAR	False	LAK[bs3-light]TYETT[bs3oh]LEKC[cm]C[cm]AAADPHEC[cm]YAK_AFK[bs3-light]AWAVAR	4	1036.51	HSA _HSA	69.0988	0.144627	LAKTYETTLEKCCAAADPHECYAKAFKAWAVAR	236_375	55.7179	7PMix_BS3_HSA_F4_DDA_iRT_001	18129	12114
False	2	AFKAWAVAR_LAKTYETTbs3ohLEKCcmCcmAAADPHECcmYAK3-3:4		1090.48	17	y	0	LAK[bs3-light]TYETT[bs3oh]LEKC[cm]C[cm]AAADPHEC[cm]YAK_AFK[bs3-light]AWAVAR	False	LAK[bs3-light]TYETT[bs3oh]LEKC[cm]C[cm]AAADPHEC[cm]YAK_AFK[bs3-light]AWAVAR	4	1036.51	HSA _HSA	69.0988	0.144627	LAKTYETTLEKCCAAADPHECYAKAFKAWAVAR	236_375	55.7179	7PMix_BS3_HSA_F4_DDA_iRT_001	18129	12114
False	2	AFKAWAVAR_LAKTYETTbs3ohLEKCcmCcmAAADPHECcmYAK3-3:4		1287.05	20	y	0	LAK[bs3-light]TYETT[bs3oh]LEKC[cm]C[cm]AAADPHEC[cm]YAK_AFK[bs3-light]AWAVAR	False	LAK[bs3-light]TYETT[bs3oh]LEKC[cm]C[cm]AAADPHEC[cm]YAK_AFK[bs3-light]AWAVAR	4	1036.51	HSA _HSA	69.0988	0.137363	LAKTYETTLEKCCAAADPHECYAKAFKAWAVAR	236_375	55.7179	7PMix_BS3_HSA_F4_DDA_iRT_001	18129	12114
False	1	AFKAWAVAR_LAKbs3nh2TYETTLEK3-4:3		673.378	6	y	0	AFK[bs3-light]AWAVAR_LAK[bs3nh2]T[bs3-light]YETTLEK	False	AFK[bs3-light]AWAVAR_LAK[bs3nh2]T[bs3-light]YETTLEK	3	870.152	HSA _HSA	85.451	1	AFKAWAVARLAKTYETTLEK	236_376	98.6708	7PMix_BS3_HSA_F3_DDA_iRT_001	28655	12114
False	1	AFKAWAVAR_LAKbs3nh2TYETTLEK3-4:3		602.341	5	y	0	AFK[bs3-light]AWAVAR_LAK[bs3nh2]T[bs3-light]YETTLEK	False	AFK[bs3-light]AWAVAR_LAK[bs3nh2]T[bs3-light]YETTLEK	3	870.152	HSA _HSA	85.451	0.649142	AFKAWAVARLAKTYETTLEK	236_376	98.6708	7PMix_BS3_HSA_F3_DDA_iRT_001	28655	12114
False	1	AFKAWAVAR_LAKbs3nh2TYETTLEK3-4:3		416.262	4	y	0	AFK[bs3-light]AWAVAR_LAK[bs3nh2]T[bs3-light]YETTLEK	False	AFK[bs3-light]AWAVAR_LAK[bs3nh2]T[bs3-light]YETTLEK	3	870.152	HSA _HSA	85.451	0.510873	AFKAWAVARLAKTYETTLEK	236_376	98.6708	7PMix_BS3_HSA_F3_DDA_iRT_001	28655	12114
False	1	AFKAWAVAR_LAKbs3nh2TYETTLEK3-4:3		883.441	7	y	0	AFK[bs3-light]AWAVAR_LAK[bs3nh2]T[bs3-light]YETTLEK	False	AFK[bs3-light]AWAVAR_LAK[bs3nh2]T[bs3-light]YETTLEK	3	870.152	HSA _HSA	85.451	0.489331	AFKAWAVARLAKTYETTLEK	236_376	98.6708	7PMix_BS3_HSA_F3_DDA_iRT_001	28655	12114
False	1	AFKAWAVAR_LAKbs3nh2TYETTLEK3-4:3		591.335	5	y	0	AFK[bs3-light]AWAVAR_LAK[bs3nh2]T[bs3-light]YETTLEK	False	AFK[bs3-light]AWAVAR_LAK[bs3nh2]T[bs3-light]YETTLEK	3	870.152	HSA _HSA	85.451	0.27263	AFKAWAVARLAKTYETTLEK	236_376	98.6708	7PMix_BS3_HSA_F3_DDA_iRT_001	28655	12114
False	1	AFKAWAVAR_LAKbs3nh2TYETTLEK3-4:3		720.377	6	y	0	AFK[bs3-light]AWAVAR_LAK[bs3nh2]T[bs3-light]YETTLEK	False	AFK[bs3-light]AWAVAR_LAK[bs3nh2]T[bs3-light]YETTLEK	3	870.152	HSA _HSA	85.451	0.2615	AFKAWAVARLAKTYETTLEK	236_376	98.6708	7PMix_BS3_HSA_F3_DDA_iRT_001	28655	12114
False	1	AFKAWAVAR_LAKbs3nh2TYETTLEK3-4:3		345.224	3	y	0	AFK[bs3-light]AWAVAR_LAK[bs3nh2]T[bs3-light]YETTLEK	False	AFK[bs3-light]AWAVAR_LAK[bs3nh2]T[bs3-light]YETTLEK	3	870.152	HSA _HSA	85.451	0.215273	AFKAWAVARLAKTYETTLEK	236_376	98.6708	7PMix_BS3_HSA_F3_DDA_iRT_001	28655	12114
False	1	AFKAWAVAR_LAKbs3nh2TYETTLEK3-4:3		490.287	4	y	0	AFK[bs3-light]AWAVAR_LAK[bs3nh2]T[bs3-light]YETTLEK	False	AFK[bs3-light]AWAVAR_LAK[bs3nh2]T[bs3-light]YETTLEK	3	870.152	HSA _HSA	85.451	0.157966	AFKAWAVARLAKTYETTLEK	236_376	98.6708	7PMix_BS3_HSA_F3_DDA_iRT_001	28655	12114
False	1	AFKAWAVAR_LAKbs3nh2TYETTLEK3-4:3		389.239	3	y	0	AFK[bs3-light]AWAVAR_LAK[bs3nh2]T[bs3-light]YETTLEK	False	AFK[bs3-light]AWAVAR_LAK[bs3nh2]T[bs3-light]YETTLEK	3	870.152	HSA _HSA	85.451	0.148242	AFKAWAVARLAKTYETTLEK	236_376	98.6708	7PMix_BS3_HSA_F3_DDA_iRT_001	28655	12114
True	2	AFKAWAVAR_LAKbs3nh2TYETTLEK3-4:4		968.538	3	b	0	AFK[bs3-light]AWAVAR_LAK[bs3nh2]T[bs3-light]YETTLEK	False	AFK[bs3-light]AWAVAR_LAK[bs3nh2]T[bs3-light]YETTLEK	4	652.866	HSA _HSA	85.5198	0.017323	AFKAWAVARLAKTYETTLEK	236_376	98.8515	7PMix_BS3_HSA_F3_DDA_iRT_001	28690	12114
False	1	AFKAWAVAR_LAKbs3nh2TYETTLEK3-4:4		673.378	6	y	0	AFK[bs3-light]AWAVAR_LAK[bs3nh2]T[bs3-light]YETTLEK	False	AFK[bs3-light]AWAVAR_LAK[bs3nh2]T[bs3-light]YETTLEK	4	652.866	HSA _HSA	85.5198	1	AFKAWAVARLAKTYETTLEK	236_376	98.8515	7PMix_BS3_HSA_F3_DDA_iRT_001	28690	12114
False	1	AFKAWAVAR_LAKbs3nh2TYETTLEK3-4:4		602.341	5	y	0	AFK[bs3-light]AWAVAR_LAK[bs3nh2]T[bs3-light]YETTLEK	False	AFK[bs3-light]AWAVAR_LAK[bs3nh2]T[bs3-light]YETTLEK	4	652.866	HSA _HSA	85.5198	0.777098	AFKAWAVARLAKTYETTLEK	236_376	98.8515	7PMix_BS3_HSA_F3_DDA_iRT_001	28690	12114
False	1	AFKAWAVAR_LAKbs3nh2TYETTLEK3-4:4		416.262	4	y	0	AFK[bs3-light]AWAVAR_LAK[bs3nh2]T[bs3-light]YETTLEK	False	AFK[bs3-light]AWAVAR_LAK[bs3nh2]T[bs3-light]YETTLEK	4	652.866	HSA _HSA	85.5198	0.706627	AFKAWAVARLAKTYETTLEK	236_376	98.8515	7PMix_BS3_HSA_F3_DDA_iRT_001	28690	12114
False	1	AFKAWAVAR_LAKbs3nh2TYETTLEK3-4:4		883.441	7	y	0	AFK[bs3-light]AWAVAR_LAK[bs3nh2]T[bs3-light]YETTLEK	False	AFK[bs3-light]AWAVAR_LAK[bs3nh2]T[bs3-light]YETTLEK	4	652.866	HSA _HSA	85.5198	0.227881	AFKAWAVARLAKTYETTLEK	236_376	98.8515	7PMix_BS3_HSA_F3_DDA_iRT_001	28690	12114
False	1	AFKAWAVAR_LAKbs3nh2TYETTLEK3-4:4		345.224	3	y	0	AFK[bs3-light]AWAVAR_LAK[bs3nh2]T[bs3-light]YETTLEK	False	AFK[bs3-light]AWAVAR_LAK[bs3nh2]T[bs3-light]YETTLEK	4	652.866	HSA _HSA	85.5198	0.185677	AFKAWAVARLAKTYETTLEK	236_376	98.8515	7PMix_BS3_HSA_F3_DDA_iRT_001	28690	12114
False	1	AFKAWAVAR_LAKbs3nh2TYETTLEK3-4:4		720.377	6	y	0	AFK[bs3-light]AWAVAR_LAK[bs3nh2]T[bs3-light]YETTLEK	False	AFK[bs3-light]AWAVAR_LAK[bs3nh2]T[bs3-light]YETTLEK	4	652.866	HSA _HSA	85.5198	0.151395	AFKAWAVARLAKTYETTLEK	236_376	98.8515	7PMix_BS3_HSA_F3_DDA_iRT_001	28690	12114
False	1	AFKAWAVAR_LAKbs3nh2TYETTLEK3-4:4		591.335	5	y	0	AFK[bs3-light]AWAVAR_LAK[bs3nh2]T[bs3-light]YETTLEK	False	AFK[bs3-light]AWAVAR_LAK[bs3nh2]T[bs3-light]YETTLEK	4	652.866	HSA _HSA	85.5198	0.065135	AFKAWAVARLAKTYETTLEK	236_376	98.8515	7PMix_BS3_HSA_F3_DDA_iRT_001	28690	12114
False	1	AFKAWAVAR_LAKbs3nh2TYETTLEK3-4:4		389.239	3	y	0	AFK[bs3-light]AWAVAR_LAK[bs3nh2]T[bs3-light]YETTLEK	False	AFK[bs3-light]AWAVAR_LAK[bs3nh2]T[bs3-light]YETTLEK	4	652.866	HSA _HSA	85.5198	0.06507	AFKAWAVARLAKTYETTLEK	236_376	98.8515	7PMix_BS3_HSA_F3_DDA_iRT_001	28690	12114
False	1	AFKAWAVAR_LAKbs3nh2TYETTLEK3-4:4		490.287	4	y	0	AFK[bs3-light]AWAVAR_LAK[bs3nh2]T[bs3-light]YETTLEK	False	AFK[bs3-light]AWAVAR_LAK[bs3nh2]T[bs3-light]YETTLEK	4	652.866	HSA _HSA	85.5198	0.046574	AFKAWAVARLAKTYETTLEK	236_376	98.8515	7PMix_BS3_HSA_F3_DDA_iRT_001	28690	12114
False	2	AFKAWAVAR_LAKbs3nh2TYETTLEK3-4:4		301.674	5	y	0	AFK[bs3-light]AWAVAR_LAK[bs3nh2]T[bs3-light]YETTLEK	False	AFK[bs3-light]AWAVAR_LAK[bs3nh2]T[bs3-light]YETTLEK	4	652.866	HSA _HSA	85.5198	0.0446978	AFKAWAVARLAKTYETTLEK	236_376	98.8515	7PMix_BS3_HSA_F3_DDA_iRT_001	28690	12114
True	2	AFKAWAVAR_LKCcmASLQK3-2:4		716.405	3	b	0	LK[bs3-light]C[cm]ASLQK_AFK[bs3-light]AWAVAR	False	LK[bs3-light]C[cm]ASLQK_AFK[bs3-light]AWAVAR	4	526.8	HSA _HSA	78.4896	0.241291	LKCASLQKAFKAWAVAR	223_236	80.3851	B170317_07_Lumos_ML_IN_205_PMBS3_Tryp_SECFr17	25197	12114
True	3	AFKAWAVAR_LKCcmASLQK3-2:4		629.695	7	y	0	LK[bs3-light]C[cm]ASLQK_AFK[bs3-light]AWAVAR	False	LK[bs3-light]C[cm]ASLQK_AFK[bs3-light]AWAVAR	4	526.8	HSA _HSA	78.4896	0.157661	LKCASLQKAFKAWAVAR	223_236	80.3851	B170317_07_Lumos_ML_IN_205_PMBS3_Tryp_SECFr17	25197	12114
False	1	AFKAWAVAR_LKCcmASLQK3-2:4		416.262	4	y	0	LK[bs3-light]C[cm]ASLQK_AFK[bs3-light]AWAVAR	False	LK[bs3-light]C[cm]ASLQK_AFK[bs3-light]AWAVAR	4	526.8	HSA _HSA	78.4896	1	LKCASLQKAFKAWAVAR	223_236	80.3851	B170317_07_Lumos_ML_IN_205_PMBS3_Tryp_SECFr17	25197	12114
False	1	AFKAWAVAR_LKCcmASLQK3-2:4		602.341	5	y	0	LK[bs3-light]C[cm]ASLQK_AFK[bs3-light]AWAVAR	False	LK[bs3-light]C[cm]ASLQK_AFK[bs3-light]AWAVAR	4	526.8	HSA _HSA	78.4896	0.692797	LKCASLQKAFKAWAVAR	223_236	80.3851	B170317_07_Lumos_ML_IN_205_PMBS3_Tryp_SECFr17	25197	12114
False	1	AFKAWAVAR_LKCcmASLQK3-2:4		673.378	6	y	0	LK[bs3-light]C[cm]ASLQK_AFK[bs3-light]AWAVAR	False	LK[bs3-light]C[cm]ASLQK_AFK[bs3-light]AWAVAR	4	526.8	HSA _HSA	78.4896	0.593943	LKCASLQKAFKAWAVAR	223_236	80.3851	B170317_07_Lumos_ML_IN_205_PMBS3_Tryp_SECFr17	25197	12114
False	1	AFKAWAVAR_LKCcmASLQK3-2:4		706.355	6	y	0	LK[bs3-light]C[cm]ASLQK_AFK[bs3-light]AWAVAR	False	LK[bs3-light]C[cm]ASLQK_AFK[bs3-light]AWAVAR	4	526.8	HSA _HSA	78.4896	0.496608	LKCASLQKAFKAWAVAR	223_236	80.3851	B170317_07_Lumos_ML_IN_205_PMBS3_Tryp_SECFr17	25197	12114
False	1	AFKAWAVAR_LKCcmASLQK3-2:4		345.224	3	y	0	LK[bs3-light]C[cm]ASLQK_AFK[bs3-light]AWAVAR	False	LK[bs3-light]C[cm]ASLQK_AFK[bs3-light]AWAVAR	4	526.8	HSA _HSA	78.4896	0.16694	LKCASLQKAFKAWAVAR	223_236	80.3851	B170317_07_Lumos_ML_IN_205_PMBS3_Tryp_SECFr17	25197	12114
False	1	AFKAWAVAR_LKCcmASLQK3-2:4		475.287	4	y	0	LK[bs3-light]C[cm]ASLQK_AFK[bs3-light]AWAVAR	False	LK[bs3-light]C[cm]ASLQK_AFK[bs3-light]AWAVAR	4	526.8	HSA _HSA	78.4896	0.122545	LKCASLQKAFKAWAVAR	223_236	80.3851	B170317_07_Lumos_ML_IN_205_PMBS3_Tryp_SECFr17	25197	12114
False	1	AFKAWAVAR_LKCcmASLQK3-2:4		546.325	5	y	0	LK[bs3-light]C[cm]ASLQK_AFK[bs3-light]AWAVAR	False	LK[bs3-light]C[cm]ASLQK_AFK[bs3-light]AWAVAR	4	526.8	HSA _HSA	78.4896	0.0731453	LKCASLQKAFKAWAVAR	223_236	80.3851	B170317_07_Lumos_ML_IN_205_PMBS3_Tryp_SECFr17	25197	12114
False	2	AFKAWAVAR_LKCcmASLQK3-2:4		301.674	5	y	0	LK[bs3-light]C[cm]ASLQK_AFK[bs3-light]AWAVAR	False	LK[bs3-light]C[cm]ASLQK_AFK[bs3-light]AWAVAR	4	526.8	HSA _HSA	78.4896	0.0553496	LKCASLQKAFKAWAVAR	223_236	80.3851	B170317_07_Lumos_ML_IN_205_PMBS3_Tryp_SECFr17	25197	12114
True	4	AFKAWAVAR_LVTDLTKVHTECcmCcmHGDLLECcmADDR3-7:4		951.451	22	y	0	LVTDLTK[bs3-light]VHTEC[cm]C[cm]HGDLLEC[cm]ADDR_AFK[bs3-light]AWAVAR	False	LVTDLTK[bs3-light]VHTEC[cm]C[cm]HGDLLEC[cm]ADDR_AFK[bs3-light]AWAVAR	4	1004.24	HSA _HSA	67.9298	0.885744	LVTDLTKVHTECCHGDLLECADDRAFKAWAVAR	236_264	52.6473	7PMix_BS3_HSA_F5_DDA_iRT_001	16481	12114
True	3	AFKAWAVAR_LVTDLTKVHTECcmCcmHGDLLECcmADDR3-7:4		1158.55	19	y	0	LVTDLTK[bs3-light]VHTEC[cm]C[cm]HGDLLEC[cm]ADDR_AFK[bs3-light]AWAVAR	False	LVTDLTK[bs3-light]VHTEC[cm]C[cm]HGDLLEC[cm]ADDR_AFK[bs3-light]AWAVAR	4	1004.24	HSA _HSA	67.9298	0.369623	LVTDLTKVHTECCHGDLLECADDRAFKAWAVAR	236_264	52.6473	7PMix_BS3_HSA_F5_DDA_iRT_001	16481	12114
True	3	AFKAWAVAR_LVTDLTKVHTECcmCcmHGDLLECcmADDR3-7:4		1008.83	16	b	0	LVTDLTK[bs3-light]VHTEC[cm]C[cm]HGDLLEC[cm]ADDR_AFK[bs3-light]AWAVAR	False	LVTDLTK[bs3-light]VHTEC[cm]C[cm]HGDLLEC[cm]ADDR_AFK[bs3-light]AWAVAR	4	1004.24	HSA _HSA	67.9298	0.32756	LVTDLTKVHTECCHGDLLECADDRAFKAWAVAR	236_264	52.6473	7PMix_BS3_HSA_F5_DDA_iRT_001	16481	12114
True	3	AFKAWAVAR_LVTDLTKVHTECcmCcmHGDLLECcmADDR3-7:4		1267.93	22	y	0	LVTDLTK[bs3-light]VHTEC[cm]C[cm]HGDLLEC[cm]ADDR_AFK[bs3-light]AWAVAR	False	LVTDLTK[bs3-light]VHTEC[cm]C[cm]HGDLLEC[cm]ADDR_AFK[bs3-light]AWAVAR	4	1004.24	HSA _HSA	67.9298	0.290886	LVTDLTKVHTECCHGDLLECADDRAFKAWAVAR	236_264	52.6473	7PMix_BS3_HSA_F5_DDA_iRT_001	16481	12114
False	2	AFKAWAVAR_LVTDLTKVHTECcmCcmHGDLLECcmADDR3-7:4		994.388	16	y	0	LVTDLTK[bs3-light]VHTEC[cm]C[cm]HGDLLEC[cm]ADDR_AFK[bs3-light]AWAVAR	False	LVTDLTK[bs3-light]VHTEC[cm]C[cm]HGDLLEC[cm]ADDR_AFK[bs3-light]AWAVAR	4	1004.24	HSA _HSA	67.9298	1	LVTDLTKVHTECCHGDLLECADDRAFKAWAVAR	236_264	52.6473	7PMix_BS3_HSA_F5_DDA_iRT_001	16481	12114
False	1	AFKAWAVAR_LVTDLTKVHTECcmCcmHGDLLECcmADDR3-7:4		765.283	6	y	0	LVTDLTK[bs3-light]VHTEC[cm]C[cm]HGDLLEC[cm]ADDR_AFK[bs3-light]AWAVAR	False	LVTDLTK[bs3-light]VHTEC[cm]C[cm]HGDLLEC[cm]ADDR_AFK[bs3-light]AWAVAR	4	1004.24	HSA _HSA	67.9298	0.815072	LVTDLTKVHTECCHGDLLECADDRAFKAWAVAR	236_264	52.6473	7PMix_BS3_HSA_F5_DDA_iRT_001	16481	12114
False	1	AFKAWAVAR_LVTDLTKVHTECcmCcmHGDLLECcmADDR3-7:4		673.378	6	y	0	LVTDLTK[bs3-light]VHTEC[cm]C[cm]HGDLLEC[cm]ADDR_AFK[bs3-light]AWAVAR	False	LVTDLTK[bs3-light]VHTEC[cm]C[cm]HGDLLEC[cm]ADDR_AFK[bs3-light]AWAVAR	4	1004.24	HSA _HSA	67.9298	0.807746	LVTDLTKVHTECCHGDLLECADDRAFKAWAVAR	236_264	52.6473	7PMix_BS3_HSA_F5_DDA_iRT_001	16481	12114
False	1	AFKAWAVAR_LVTDLTKVHTECcmCcmHGDLLECcmADDR3-7:4		878.367	7	y	0	LVTDLTK[bs3-light]VHTEC[cm]C[cm]HGDLLEC[cm]ADDR_AFK[bs3-light]AWAVAR	False	LVTDLTK[bs3-light]VHTEC[cm]C[cm]HGDLLEC[cm]ADDR_AFK[bs3-light]AWAVAR	4	1004.24	HSA _HSA	67.9298	0.743306	LVTDLTKVHTECCHGDLLECADDRAFKAWAVAR	236_264	52.6473	7PMix_BS3_HSA_F5_DDA_iRT_001	16481	12114
False	1	AFKAWAVAR_LVTDLTKVHTECcmCcmHGDLLECcmADDR3-7:4		602.341	5	y	0	LVTDLTK[bs3-light]VHTEC[cm]C[cm]HGDLLEC[cm]ADDR_AFK[bs3-light]AWAVAR	False	LVTDLTK[bs3-light]VHTEC[cm]C[cm]HGDLLEC[cm]ADDR_AFK[bs3-light]AWAVAR	4	1004.24	HSA _HSA	67.9298	0.372807	LVTDLTKVHTECCHGDLLECADDRAFKAWAVAR	236_264	52.6473	7PMix_BS3_HSA_F5_DDA_iRT_001	16481	12114
False	1	AFKAWAVAR_LVTDLTKVHTECcmCcmHGDLLECcmADDR3-7:4		1163.5	10	y	0	LVTDLTK[bs3-light]VHTEC[cm]C[cm]HGDLLEC[cm]ADDR_AFK[bs3-light]AWAVAR	False	LVTDLTK[bs3-light]VHTEC[cm]C[cm]HGDLLEC[cm]ADDR_AFK[bs3-light]AWAVAR	4	1004.24	HSA _HSA	67.9298	0.369267	LVTDLTKVHTECCHGDLLECADDRAFKAWAVAR	236_264	52.6473	7PMix_BS3_HSA_F5_DDA_iRT_001	16481	12114
False	1	AFKAWAVAR_LVTDLTKVHTECcmCcmHGDLLECcmADDR3-7:4		636.241	5	y	0	LVTDLTK[bs3-light]VHTEC[cm]C[cm]HGDLLEC[cm]ADDR_AFK[bs3-light]AWAVAR	False	LVTDLTK[bs3-light]VHTEC[cm]C[cm]HGDLLEC[cm]ADDR_AFK[bs3-light]AWAVAR	4	1004.24	HSA _HSA	67.9298	0.346903	LVTDLTKVHTECCHGDLLECADDRAFKAWAVAR	236_264	52.6473	7PMix_BS3_HSA_F5_DDA_iRT_001	16481	12114
False	2	AFKAWAVAR_LVTDLTKVHTECcmCcmHGDLLECcmADDR3-7:4		925.859	15	y	0	LVTDLTK[bs3-light]VHTEC[cm]C[cm]HGDLLEC[cm]ADDR_AFK[bs3-light]AWAVAR	False	LVTDLTK[bs3-light]VHTEC[cm]C[cm]HGDLLEC[cm]ADDR_AFK[bs3-light]AWAVAR	4	1004.24	HSA _HSA	67.9298	0.32145	LVTDLTKVHTECCHGDLLECADDRAFKAWAVAR	236_264	52.6473	7PMix_BS3_HSA_F5_DDA_iRT_001	16481	12114
False	1	AFKAWAVAR_LVTDLTKVHTECcmCcmHGDLLECcmADDR3-7:4		416.262	4	y	0	LVTDLTK[bs3-light]VHTEC[cm]C[cm]HGDLLEC[cm]ADDR_AFK[bs3-light]AWAVAR	False	LVTDLTK[bs3-light]VHTEC[cm]C[cm]HGDLLEC[cm]ADDR_AFK[bs3-light]AWAVAR	4	1004.24	HSA _HSA	67.9298	0.321413	LVTDLTKVHTECCHGDLLECADDRAFKAWAVAR	236_264	52.6473	7PMix_BS3_HSA_F5_DDA_iRT_001	16481	12114
False	2	AFKAWAVAR_LVTDLTKVHTECcmCcmHGDLLECcmADDR3-7:4		1043.92	17	y	0	LVTDLTK[bs3-light]VHTEC[cm]C[cm]HGDLLEC[cm]ADDR_AFK[bs3-light]AWAVAR	False	LVTDLTK[bs3-light]VHTEC[cm]C[cm]HGDLLEC[cm]ADDR_AFK[bs3-light]AWAVAR	4	1004.24	HSA _HSA	67.9298	0.281299	LVTDLTKVHTECCHGDLLECADDRAFKAWAVAR	236_264	52.6473	7PMix_BS3_HSA_F5_DDA_iRT_001	16481	12114
True	4	AFKAWAVAR_LVTDLTKVHTECcmCcmHGDLLECcmADDR3-7:5		949.963	7	y	0	LVTDLTK[bs3-light]VHTEC[cm]C[cm]HGDLLEC[cm]ADDR_AFK[bs3-light]AWAVAR	False	LVTDLTK[bs3-light]VHTEC[cm]C[cm]HGDLLEC[cm]ADDR_AFK[bs3-light]AWAVAR	5	803.593	HSA _HSA	98.5901	0.135883	LVTDLTKVHTECCHGDLLECADDRAFKAWAVAR	236_264	133.184	B170315_17_Lumos_ML_IN_205_PMBS3_Tryp_Rep3_SECFr16	33372	12114
True	4	AFKAWAVAR_LVTDLTKVHTECcmCcmHGDLLECcmADDR3-7:5		836.396	3	b	0	LVTDLTK[bs3-light]VHTEC[cm]C[cm]HGDLLEC[cm]ADDR_AFK[bs3-light]AWAVAR	False	LVTDLTK[bs3-light]VHTEC[cm]C[cm]HGDLLEC[cm]ADDR_AFK[bs3-light]AWAVAR	5	803.593	HSA _HSA	98.5901	0.0418231	LVTDLTKVHTECCHGDLLECADDRAFKAWAVAR	236_264	133.184	B170315_17_Lumos_ML_IN_205_PMBS3_Tryp_Rep3_SECFr16	33372	12114
False	1	AFKAWAVAR_LVTDLTKVHTECcmCcmHGDLLECcmADDR3-7:5		673.378	6	y	0	LVTDLTK[bs3-light]VHTEC[cm]C[cm]HGDLLEC[cm]ADDR_AFK[bs3-light]AWAVAR	False	LVTDLTK[bs3-light]VHTEC[cm]C[cm]HGDLLEC[cm]ADDR_AFK[bs3-light]AWAVAR	5	803.593	HSA _HSA	98.5901	1	LVTDLTKVHTECCHGDLLECADDRAFKAWAVAR	236_264	133.184	B170315_17_Lumos_ML_IN_205_PMBS3_Tryp_Rep3_SECFr16	33372	12114
False	1	AFKAWAVAR_LVTDLTKVHTECcmCcmHGDLLECcmADDR3-7:5		416.262	4	y	0	LVTDLTK[bs3-light]VHTEC[cm]C[cm]HGDLLEC[cm]ADDR_AFK[bs3-light]AWAVAR	False	LVTDLTK[bs3-light]VHTEC[cm]C[cm]HGDLLEC[cm]ADDR_AFK[bs3-light]AWAVAR	5	803.593	HSA _HSA	98.5901	0.973243	LVTDLTKVHTECCHGDLLECADDRAFKAWAVAR	236_264	133.184	B170315_17_Lumos_ML_IN_205_PMBS3_Tryp_Rep3_SECFr16	33372	12114
False	1	AFKAWAVAR_LVTDLTKVHTECcmCcmHGDLLECcmADDR3-7:5		602.341	5	y	0	LVTDLTK[bs3-light]VHTEC[cm]C[cm]HGDLLEC[cm]ADDR_AFK[bs3-light]AWAVAR	False	LVTDLTK[bs3-light]VHTEC[cm]C[cm]HGDLLEC[cm]ADDR_AFK[bs3-light]AWAVAR	5	803.593	HSA _HSA	98.5901	0.933248	LVTDLTKVHTECCHGDLLECADDRAFKAWAVAR	236_264	133.184	B170315_17_Lumos_ML_IN_205_PMBS3_Tryp_Rep3_SECFr16	33372	12114
False	2	AFKAWAVAR_LVTDLTKVHTECcmCcmHGDLLECcmADDR3-7:5		994.388	16	y	0	LVTDLTK[bs3-light]VHTEC[cm]C[cm]HGDLLEC[cm]ADDR_AFK[bs3-light]AWAVAR	False	LVTDLTK[bs3-light]VHTEC[cm]C[cm]HGDLLEC[cm]ADDR_AFK[bs3-light]AWAVAR	5	803.593	HSA _HSA	98.5901	0.215823	LVTDLTKVHTECCHGDLLECADDRAFKAWAVAR	236_264	133.184	B170315_17_Lumos_ML_IN_205_PMBS3_Tryp_Rep3_SECFr16	33372	12114
False	1	AFKAWAVAR_LVTDLTKVHTECcmCcmHGDLLECcmADDR3-7:5		345.224	3	y	0	LVTDLTK[bs3-light]VHTEC[cm]C[cm]HGDLLEC[cm]ADDR_AFK[bs3-light]AWAVAR	False	LVTDLTK[bs3-light]VHTEC[cm]C[cm]HGDLLEC[cm]ADDR_AFK[bs3-light]AWAVAR	5	803.593	HSA _HSA	98.5901	0.193667	LVTDLTKVHTECCHGDLLECADDRAFKAWAVAR	236_264	133.184	B170315_17_Lumos_ML_IN_205_PMBS3_Tryp_Rep3_SECFr16	33372	12114
False	1	AFKAWAVAR_LVTDLTKVHTECcmCcmHGDLLECcmADDR3-7:5		765.283	6	y	0	LVTDLTK[bs3-light]VHTEC[cm]C[cm]HGDLLEC[cm]ADDR_AFK[bs3-light]AWAVAR	False	LVTDLTK[bs3-light]VHTEC[cm]C[cm]HGDLLEC[cm]ADDR_AFK[bs3-light]AWAVAR	5	803.593	HSA _HSA	98.5901	0.157877	LVTDLTKVHTECCHGDLLECADDRAFKAWAVAR	236_264	133.184	B170315_17_Lumos_ML_IN_205_PMBS3_Tryp_Rep3_SECFr16	33372	12114
False	1	AFKAWAVAR_LVTDLTKVHTECcmCcmHGDLLECcmADDR3-7:5		991.451	8	y	0	LVTDLTK[bs3-light]VHTEC[cm]C[cm]HGDLLEC[cm]ADDR_AFK[bs3-light]AWAVAR	False	LVTDLTK[bs3-light]VHTEC[cm]C[cm]HGDLLEC[cm]ADDR_AFK[bs3-light]AWAVAR	5	803.593	HSA _HSA	98.5901	0.142811	LVTDLTKVHTECCHGDLLECADDRAFKAWAVAR	236_264	133.184	B170315_17_Lumos_ML_IN_205_PMBS3_Tryp_Rep3_SECFr16	33372	12114
False	1	AFKAWAVAR_LVTDLTKVHTECcmCcmHGDLLECcmADDR3-7:5		1163.5	10	y	0	LVTDLTK[bs3-light]VHTEC[cm]C[cm]HGDLLEC[cm]ADDR_AFK[bs3-light]AWAVAR	False	LVTDLTK[bs3-light]VHTEC[cm]C[cm]HGDLLEC[cm]ADDR_AFK[bs3-light]AWAVAR	5	803.593	HSA _HSA	98.5901	0.138154	LVTDLTKVHTECCHGDLLECADDRAFKAWAVAR	236_264	133.184	B170315_17_Lumos_ML_IN_205_PMBS3_Tryp_Rep3_SECFr16	33372	12114
False	2	AFKAWAVAR_LVTDLTKVHTECcmCcmHGDLLECcmADDR3-7:5		925.859	15	y	0	LVTDLTK[bs3-light]VHTEC[cm]C[cm]HGDLLEC[cm]ADDR_AFK[bs3-light]AWAVAR	False	LVTDLTK[bs3-light]VHTEC[cm]C[cm]HGDLLEC[cm]ADDR_AFK[bs3-light]AWAVAR	5	803.593	HSA _HSA	98.5901	0.105068	LVTDLTKVHTECCHGDLLECADDRAFKAWAVAR	236_264	133.184	B170315_17_Lumos_ML_IN_205_PMBS3_Tryp_Rep3_SECFr16	33372	12114
False	1	AFKAWAVAR_LVTDLTKVHTECcmCcmHGDLLECcmADDR3-7:5		636.241	5	y	0	LVTDLTK[bs3-light]VHTEC[cm]C[cm]HGDLLEC[cm]ADDR_AFK[bs3-light]AWAVAR	False	LVTDLTK[bs3-light]VHTEC[cm]C[cm]HGDLLEC[cm]ADDR_AFK[bs3-light]AWAVAR	5	803.593	HSA _HSA	98.5901	0.0587756	LVTDLTKVHTECCHGDLLECADDRAFKAWAVAR	236_264	133.184	B170315_17_Lumos_ML_IN_205_PMBS3_Tryp_Rep3_SECFr16	33372	12114
True	4	AFKAWAVAR_LVTDLTKVHTECcmCcmHGDLLECcmADDR3-7:6		897.181	20	y	0	LVTDLTK[bs3-light]VHTEC[cm]C[cm]HGDLLEC[cm]ADDR_AFK[bs3-light]AWAVAR	False	LVTDLTK[bs3-light]VHTEC[cm]C[cm]HGDLLEC[cm]ADDR_AFK[bs3-light]AWAVAR	6	669.829	HSA _HSA	98.464	0.138327	LVTDLTKVHTECCHGDLLECADDRAFKAWAVAR	236_264	132.853	B170317_02_Lumos_ML_IN_205_PMBS3_Tryp_Rep4_SECFr16	31727	12114
False	1	AFKAWAVAR_LVTDLTKVHTECcmCcmHGDLLECcmADDR3-7:6		416.262	4	y	0	LVTDLTK[bs3-light]VHTEC[cm]C[cm]HGDLLEC[cm]ADDR_AFK[bs3-light]AWAVAR	False	LVTDLTK[bs3-light]VHTEC[cm]C[cm]HGDLLEC[cm]ADDR_AFK[bs3-light]AWAVAR	6	669.829	HSA _HSA	98.464	1	LVTDLTKVHTECCHGDLLECADDRAFKAWAVAR	236_264	132.853	B170317_02_Lumos_ML_IN_205_PMBS3_Tryp_Rep4_SECFr16	31727	12114
False	1	AFKAWAVAR_LVTDLTKVHTECcmCcmHGDLLECcmADDR3-7:6		602.341	5	y	0	LVTDLTK[bs3-light]VHTEC[cm]C[cm]HGDLLEC[cm]ADDR_AFK[bs3-light]AWAVAR	False	LVTDLTK[bs3-light]VHTEC[cm]C[cm]HGDLLEC[cm]ADDR_AFK[bs3-light]AWAVAR	6	669.829	HSA _HSA	98.464	0.937986	LVTDLTKVHTECCHGDLLECADDRAFKAWAVAR	236_264	132.853	B170317_02_Lumos_ML_IN_205_PMBS3_Tryp_Rep4_SECFr16	31727	12114
False	1	AFKAWAVAR_LVTDLTKVHTECcmCcmHGDLLECcmADDR3-7:6		673.378	6	y	0	LVTDLTK[bs3-light]VHTEC[cm]C[cm]HGDLLEC[cm]ADDR_AFK[bs3-light]AWAVAR	False	LVTDLTK[bs3-light]VHTEC[cm]C[cm]HGDLLEC[cm]ADDR_AFK[bs3-light]AWAVAR	6	669.829	HSA _HSA	98.464	0.806718	LVTDLTKVHTECCHGDLLECADDRAFKAWAVAR	236_264	132.853	B170317_02_Lumos_ML_IN_205_PMBS3_Tryp_Rep4_SECFr16	31727	12114
False	1	AFKAWAVAR_LVTDLTKVHTECcmCcmHGDLLECcmADDR3-7:6		476.21	4	y	0	LVTDLTK[bs3-light]VHTEC[cm]C[cm]HGDLLEC[cm]ADDR_AFK[bs3-light]AWAVAR	False	LVTDLTK[bs3-light]VHTEC[cm]C[cm]HGDLLEC[cm]ADDR_AFK[bs3-light]AWAVAR	6	669.829	HSA _HSA	98.464	0.525715	LVTDLTKVHTECCHGDLLECADDRAFKAWAVAR	236_264	132.853	B170317_02_Lumos_ML_IN_205_PMBS3_Tryp_Rep4_SECFr16	31727	12114
False	1	AFKAWAVAR_LVTDLTKVHTECcmCcmHGDLLECcmADDR3-7:6		636.241	5	y	0	LVTDLTK[bs3-light]VHTEC[cm]C[cm]HGDLLEC[cm]ADDR_AFK[bs3-light]AWAVAR	False	LVTDLTK[bs3-light]VHTEC[cm]C[cm]HGDLLEC[cm]ADDR_AFK[bs3-light]AWAVAR	6	669.829	HSA _HSA	98.464	0.462905	LVTDLTKVHTECCHGDLLECADDRAFKAWAVAR	236_264	132.853	B170317_02_Lumos_ML_IN_205_PMBS3_Tryp_Rep4_SECFr16	31727	12114
False	1	AFKAWAVAR_LVTDLTKVHTECcmCcmHGDLLECcmADDR3-7:6		405.173	3	y	0	LVTDLTK[bs3-light]VHTEC[cm]C[cm]HGDLLEC[cm]ADDR_AFK[bs3-light]AWAVAR	False	LVTDLTK[bs3-light]VHTEC[cm]C[cm]HGDLLEC[cm]ADDR_AFK[bs3-light]AWAVAR	6	669.829	HSA _HSA	98.464	0.369766	LVTDLTKVHTECCHGDLLECADDRAFKAWAVAR	236_264	132.853	B170317_02_Lumos_ML_IN_205_PMBS3_Tryp_Rep4_SECFr16	31727	12114
False	1	AFKAWAVAR_LVTDLTKVHTECcmCcmHGDLLECcmADDR3-7:6		345.224	3	y	0	LVTDLTK[bs3-light]VHTEC[cm]C[cm]HGDLLEC[cm]ADDR_AFK[bs3-light]AWAVAR	False	LVTDLTK[bs3-light]VHTEC[cm]C[cm]HGDLLEC[cm]ADDR_AFK[bs3-light]AWAVAR	6	669.829	HSA _HSA	98.464	0.17652	LVTDLTKVHTECCHGDLLECADDRAFKAWAVAR	236_264	132.853	B170317_02_Lumos_ML_IN_205_PMBS3_Tryp_Rep4_SECFr16	31727	12114
True	4	AFKAWAVAR_LVTDLTKVHTECcmCcmHGDLLECcmADDRADLAK3-7:4		1022	25	y	0	LVTDLTK[bs3-light]VHTEC[cm]C[cm]HGDLLEC[cm]ADDRADLAK_AFK[bs3-light]AWAVAR	False	LVTDLTK[bs3-light]VHTEC[cm]C[cm]HGDLLEC[cm]ADDRADLAK_AFK[bs3-light]AWAVAR	4	1128.81	HSA _HSA	97.7311	0.480763	LVTDLTKVHTECCHGDLLECADDRADLAKAFKAWAVAR	236_264	130.927	B170315_17_Lumos_ML_IN_205_PMBS3_Tryp_Rep3_SECFr16	32843	12114
True	3	AFKAWAVAR_LVTDLTKVHTECcmCcmHGDLLECcmADDRADLAK3-7:4		951.485	14	b	0	LVTDLTK[bs3-light]VHTEC[cm]C[cm]HGDLLEC[cm]ADDRADLAK_AFK[bs3-light]AWAVAR	False	LVTDLTK[bs3-light]VHTEC[cm]C[cm]HGDLLEC[cm]ADDRADLAK_AFK[bs3-light]AWAVAR	4	1128.81	HSA _HSA	97.7311	0.328858	LVTDLTKVHTECCHGDLLECADDRADLAKAFKAWAVAR	236_264	130.927	B170315_17_Lumos_ML_IN_205_PMBS3_Tryp_Rep3_SECFr16	32843	12114
True	3	AFKAWAVAR_LVTDLTKVHTECcmCcmHGDLLECcmADDRADLAK3-7:4		1290.96	23	y	0	LVTDLTK[bs3-light]VHTEC[cm]C[cm]HGDLLEC[cm]ADDRADLAK_AFK[bs3-light]AWAVAR	False	LVTDLTK[bs3-light]VHTEC[cm]C[cm]HGDLLEC[cm]ADDRADLAK_AFK[bs3-light]AWAVAR	4	1128.81	HSA _HSA	97.7311	0.297493	LVTDLTKVHTECCHGDLLECADDRADLAKAFKAWAVAR	236_264	130.927	B170315_17_Lumos_ML_IN_205_PMBS3_Tryp_Rep3_SECFr16	32843	12114
True	3	AFKAWAVAR_LVTDLTKVHTECcmCcmHGDLLECcmADDRADLAK3-7:4		1324.64	24	y	0	LVTDLTK[bs3-light]VHTEC[cm]C[cm]HGDLLEC[cm]ADDRADLAK_AFK[bs3-light]AWAVAR	False	LVTDLTK[bs3-light]VHTEC[cm]C[cm]HGDLLEC[cm]ADDRADLAK_AFK[bs3-light]AWAVAR	4	1128.81	HSA _HSA	97.7311	0.277673	LVTDLTKVHTECCHGDLLECADDRADLAKAFKAWAVAR	236_264	130.927	B170315_17_Lumos_ML_IN_205_PMBS3_Tryp_Rep3_SECFr16	32843	12114
False	1	AFKAWAVAR_LVTDLTKVHTECcmCcmHGDLLECcmADDRADLAK3-7:4		673.399	6	y	0	LVTDLTK[bs3-light]VHTEC[cm]C[cm]HGDLLEC[cm]ADDRADLAK_AFK[bs3-light]AWAVAR	False	LVTDLTK[bs3-light]VHTEC[cm]C[cm]HGDLLEC[cm]ADDRADLAK_AFK[bs3-light]AWAVAR	4	1128.81	HSA _HSA	97.7311	1	LVTDLTKVHTECCHGDLLECADDRADLAKAFKAWAVAR	236_264	130.927	B170315_17_Lumos_ML_IN_205_PMBS3_Tryp_Rep3_SECFr16	32843	12114
False	1	AFKAWAVAR_LVTDLTKVHTECcmCcmHGDLLECcmADDRADLAK3-7:4		788.426	7	y	0	LVTDLTK[bs3-light]VHTEC[cm]C[cm]HGDLLEC[cm]ADDRADLAK_AFK[bs3-light]AWAVAR	False	LVTDLTK[bs3-light]VHTEC[cm]C[cm]HGDLLEC[cm]ADDRADLAK_AFK[bs3-light]AWAVAR	4	1128.81	HSA _HSA	97.7311	0.832312	LVTDLTKVHTECCHGDLLECADDRADLAKAFKAWAVAR	236_264	130.927	B170315_17_Lumos_ML_IN_205_PMBS3_Tryp_Rep3_SECFr16	32843	12114
False	2	AFKAWAVAR_LVTDLTKVHTECcmCcmHGDLLECcmADDRADLAK3-7:4		1243.53	21	y	0	LVTDLTK[bs3-light]VHTEC[cm]C[cm]HGDLLEC[cm]ADDRADLAK_AFK[bs3-light]AWAVAR	False	LVTDLTK[bs3-light]VHTEC[cm]C[cm]HGDLLEC[cm]ADDRADLAK_AFK[bs3-light]AWAVAR	4	1128.81	HSA _HSA	97.7311	0.505833	LVTDLTKVHTECCHGDLLECADDRADLAKAFKAWAVAR	236_264	130.927	B170315_17_Lumos_ML_IN_205_PMBS3_Tryp_Rep3_SECFr16	32843	12114
False	1	AFKAWAVAR_LVTDLTKVHTECcmCcmHGDLLECcmADDRADLAK3-7:4		1263.56	11	y	0	LVTDLTK[bs3-light]VHTEC[cm]C[cm]HGDLLEC[cm]ADDRADLAK_AFK[bs3-light]AWAVAR	False	LVTDLTK[bs3-light]VHTEC[cm]C[cm]HGDLLEC[cm]ADDRADLAK_AFK[bs3-light]AWAVAR	4	1128.81	HSA _HSA	97.7311	0.439337	LVTDLTKVHTECCHGDLLECADDRADLAKAFKAWAVAR	236_264	130.927	B170315_17_Lumos_ML_IN_205_PMBS3_Tryp_Rep3_SECFr16	32843	12114
False	3	AFKAWAVAR_LVTDLTKVHTECcmCcmHGDLLECcmADDRADLAK3-7:4		829.355	21	y	0	LVTDLTK[bs3-light]VHTEC[cm]C[cm]HGDLLEC[cm]ADDRADLAK_AFK[bs3-light]AWAVAR	False	LVTDLTK[bs3-light]VHTEC[cm]C[cm]HGDLLEC[cm]ADDRADLAK_AFK[bs3-light]AWAVAR	4	1128.81	HSA _HSA	97.7311	0.430241	LVTDLTKVHTECCHGDLLECADDRADLAKAFKAWAVAR	236_264	130.927	B170315_17_Lumos_ML_IN_205_PMBS3_Tryp_Rep3_SECFr16	32843	12114
False	2	AFKAWAVAR_LVTDLTKVHTECcmCcmHGDLLECcmADDRADLAK3-7:4		1293.56	22	y	0	LVTDLTK[bs3-light]VHTEC[cm]C[cm]HGDLLEC[cm]ADDRADLAK_AFK[bs3-light]AWAVAR	False	LVTDLTK[bs3-light]VHTEC[cm]C[cm]HGDLLEC[cm]ADDRADLAK_AFK[bs3-light]AWAVAR	4	1128.81	HSA _HSA	97.7311	0.377986	LVTDLTKVHTECCHGDLLECADDRADLAKAFKAWAVAR	236_264	130.927	B170315_17_Lumos_ML_IN_205_PMBS3_Tryp_Rep3_SECFr16	32843	12114
False	1	AFKAWAVAR_LVTDLTKVHTECcmCcmHGDLLECcmADDRADLAK3-7:4		602.341	5	y	0	LVTDLTK[bs3-light]VHTEC[cm]C[cm]HGDLLEC[cm]ADDRADLAK_AFK[bs3-light]AWAVAR	False	LVTDLTK[bs3-light]VHTEC[cm]C[cm]HGDLLEC[cm]ADDRADLAK_AFK[bs3-light]AWAVAR	4	1128.81	HSA _HSA	97.7311	0.351047	LVTDLTKVHTECCHGDLLECADDRADLAKAFKAWAVAR	236_264	130.927	B170315_17_Lumos_ML_IN_205_PMBS3_Tryp_Rep3_SECFr16	32843	12114
False	1	AFKAWAVAR_LVTDLTKVHTECcmCcmHGDLLECcmADDRADLAK3-7:4		416.262	4	y	0	LVTDLTK[bs3-light]VHTEC[cm]C[cm]HGDLLEC[cm]ADDRADLAK_AFK[bs3-light]AWAVAR	False	LVTDLTK[bs3-light]VHTEC[cm]C[cm]HGDLLEC[cm]ADDRADLAK_AFK[bs3-light]AWAVAR	4	1128.81	HSA _HSA	97.7311	0.315196	LVTDLTKVHTECCHGDLLECADDRADLAKAFKAWAVAR	236_264	130.927	B170315_17_Lumos_ML_IN_205_PMBS3_Tryp_Rep3_SECFr16	32843	12114
False	1	AFKAWAVAR_LVTDLTKVHTECcmCcmHGDLLECcmADDRADLAK3-7:4		429.234	4	b	0	LVTDLTK[bs3-light]VHTEC[cm]C[cm]HGDLLEC[cm]ADDRADLAK_AFK[bs3-light]AWAVAR	False	LVTDLTK[bs3-light]VHTEC[cm]C[cm]HGDLLEC[cm]ADDRADLAK_AFK[bs3-light]AWAVAR	4	1128.81	HSA _HSA	97.7311	0.295507	LVTDLTKVHTECCHGDLLECADDRADLAKAFKAWAVAR	236_264	130.927	B170315_17_Lumos_ML_IN_205_PMBS3_Tryp_Rep3_SECFr16	32843	12114
False	1	AFKAWAVAR_LVTDLTKVHTECcmCcmHGDLLECcmADDRADLAK3-7:4		1134.52	10	y	0	LVTDLTK[bs3-light]VHTEC[cm]C[cm]HGDLLEC[cm]ADDRADLAK_AFK[bs3-light]AWAVAR	False	LVTDLTK[bs3-light]VHTEC[cm]C[cm]HGDLLEC[cm]ADDRADLAK_AFK[bs3-light]AWAVAR	4	1128.81	HSA _HSA	97.7311	0.275151	LVTDLTKVHTECCHGDLLECADDRADLAKAFKAWAVAR	236_264	130.927	B170315_17_Lumos_ML_IN_205_PMBS3_Tryp_Rep3_SECFr16	32843	12114
True	4	AFKAWAVAR_LVTDLTKVHTECcmCcmHGDLLECcmADDRADLAK3-7:5		968.469	23	y	0	LVTDLTK[bs3-light]VHTEC[cm]C[cm]HGDLLEC[cm]ADDRADLAK_AFK[bs3-light]AWAVAR	False	LVTDLTK[bs3-light]VHTEC[cm]C[cm]HGDLLEC[cm]ADDRADLAK_AFK[bs3-light]AWAVAR	5	903.249	HSA _HSA	97.6557	0.0943415	LVTDLTKVHTECCHGDLLECADDRADLAKAFKAWAVAR	236_264	130.73	B170315_17_Lumos_ML_IN_205_PMBS3_Tryp_Rep3_SECFr16	32784	12114
True	5	AFKAWAVAR_LVTDLTKVHTECcmCcmHGDLLECcmADDRADLAK3-7:5		859.819	27	b	0	LVTDLTK[bs3-light]VHTEC[cm]C[cm]HGDLLEC[cm]ADDRADLAK_AFK[bs3-light]AWAVAR	False	LVTDLTK[bs3-light]VHTEC[cm]C[cm]HGDLLEC[cm]ADDRADLAK_AFK[bs3-light]AWAVAR	5	903.249	HSA _HSA	97.6557	0.093408	LVTDLTKVHTECCHGDLLECADDRADLAKAFKAWAVAR	236_264	130.73	B170315_17_Lumos_ML_IN_205_PMBS3_Tryp_Rep3_SECFr16	32784	12114
True	5	AFKAWAVAR_LVTDLTKVHTECcmCcmHGDLLECcmADDRADLAK3-7:5		859.828	7	y	0	LVTDLTK[bs3-light]VHTEC[cm]C[cm]HGDLLEC[cm]ADDRADLAK_AFK[bs3-light]AWAVAR	False	LVTDLTK[bs3-light]VHTEC[cm]C[cm]HGDLLEC[cm]ADDRADLAK_AFK[bs3-light]AWAVAR	5	903.249	HSA _HSA	97.6557	0.093408	LVTDLTKVHTECCHGDLLECADDRADLAKAFKAWAVAR	236_264	130.73	B170315_17_Lumos_ML_IN_205_PMBS3_Tryp_Rep3_SECFr16	32784	12114
True	4	AFKAWAVAR_LVTDLTKVHTECcmCcmHGDLLECcmADDRADLAK3-7:5		993.731	24	y	0	LVTDLTK[bs3-light]VHTEC[cm]C[cm]HGDLLEC[cm]ADDRADLAK_AFK[bs3-light]AWAVAR	False	LVTDLTK[bs3-light]VHTEC[cm]C[cm]HGDLLEC[cm]ADDRADLAK_AFK[bs3-light]AWAVAR	5	903.249	HSA _HSA	97.6557	0.09051	LVTDLTKVHTECCHGDLLECADDRADLAKAFKAWAVAR	236_264	130.73	B170315_17_Lumos_ML_IN_205_PMBS3_Tryp_Rep3_SECFr16	32784	12114
True	4	AFKAWAVAR_LVTDLTKVHTECcmCcmHGDLLECcmADDRADLAK3-7:5		1050.51	26	y	0	LVTDLTK[bs3-light]VHTEC[cm]C[cm]HGDLLEC[cm]ADDRADLAK_AFK[bs3-light]AWAVAR	False	LVTDLTK[bs3-light]VHTEC[cm]C[cm]HGDLLEC[cm]ADDRADLAK_AFK[bs3-light]AWAVAR	5	903.249	HSA _HSA	97.6557	0.0784491	LVTDLTKVHTECCHGDLLECADDRADLAKAFKAWAVAR	236_264	130.73	B170315_17_Lumos_ML_IN_205_PMBS3_Tryp_Rep3_SECFr16	32784	12114
True	4	AFKAWAVAR_LVTDLTKVHTECcmCcmHGDLLECcmADDRADLAK3-7:5		960.966	3	b	0	LVTDLTK[bs3-light]VHTEC[cm]C[cm]HGDLLEC[cm]ADDRADLAK_AFK[bs3-light]AWAVAR	False	LVTDLTK[bs3-light]VHTEC[cm]C[cm]HGDLLEC[cm]ADDRADLAK_AFK[bs3-light]AWAVAR	5	903.249	HSA _HSA	97.6557	0.0700115	LVTDLTKVHTECCHGDLLECADDRADLAKAFKAWAVAR	236_264	130.73	B170315_17_Lumos_ML_IN_205_PMBS3_Tryp_Rep3_SECFr16	32784	12114
True	4	AFKAWAVAR_LVTDLTKVHTECcmCcmHGDLLECcmADDRADLAK3-7:5		960.961	23	b	0	LVTDLTK[bs3-light]VHTEC[cm]C[cm]HGDLLEC[cm]ADDRADLAK_AFK[bs3-light]AWAVAR	False	LVTDLTK[bs3-light]VHTEC[cm]C[cm]HGDLLEC[cm]ADDRADLAK_AFK[bs3-light]AWAVAR	5	903.249	HSA _HSA	97.6557	0.0700115	LVTDLTKVHTECCHGDLLECADDRADLAKAFKAWAVAR	236_264	130.73	B170315_17_Lumos_ML_IN_205_PMBS3_Tryp_Rep3_SECFr16	32784	12114
True	3	AFKAWAVAR_LVTDLTKVHTECcmCcmHGDLLECcmADDRADLAK3-7:5		643.372	7	b	0	LVTDLTK[bs3-light]VHTEC[cm]C[cm]HGDLLEC[cm]ADDRADLAK_AFK[bs3-light]AWAVAR	False	LVTDLTK[bs3-light]VHTEC[cm]C[cm]HGDLLEC[cm]ADDRADLAK_AFK[bs3-light]AWAVAR	5	903.249	HSA _HSA	97.6557	0.0210982	LVTDLTKVHTECCHGDLLECADDRADLAKAFKAWAVAR	236_264	130.73	B170315_17_Lumos_ML_IN_205_PMBS3_Tryp_Rep3_SECFr16	32784	12114
False	1	AFKAWAVAR_LVTDLTKVHTECcmCcmHGDLLECcmADDRADLAK3-7:5		673.378	6	y	0	LVTDLTK[bs3-light]VHTEC[cm]C[cm]HGDLLEC[cm]ADDRADLAK_AFK[bs3-light]AWAVAR	False	LVTDLTK[bs3-light]VHTEC[cm]C[cm]HGDLLEC[cm]ADDRADLAK_AFK[bs3-light]AWAVAR	5	903.249	HSA _HSA	97.6557	1	LVTDLTKVHTECCHGDLLECADDRADLAKAFKAWAVAR	236_264	130.73	B170315_17_Lumos_ML_IN_205_PMBS3_Tryp_Rep3_SECFr16	32784	12114
False	1	AFKAWAVAR_LVTDLTKVHTECcmCcmHGDLLECcmADDRADLAK3-7:5		602.341	5	y	0	LVTDLTK[bs3-light]VHTEC[cm]C[cm]HGDLLEC[cm]ADDRADLAK_AFK[bs3-light]AWAVAR	False	LVTDLTK[bs3-light]VHTEC[cm]C[cm]HGDLLEC[cm]ADDRADLAK_AFK[bs3-light]AWAVAR	5	903.249	HSA _HSA	97.6557	0.721582	LVTDLTKVHTECCHGDLLECADDRADLAKAFKAWAVAR	236_264	130.73	B170315_17_Lumos_ML_IN_205_PMBS3_Tryp_Rep3_SECFr16	32784	12114
False	1	AFKAWAVAR_LVTDLTKVHTECcmCcmHGDLLECcmADDRADLAK3-7:5		416.262	4	y	0	LVTDLTK[bs3-light]VHTEC[cm]C[cm]HGDLLEC[cm]ADDRADLAK_AFK[bs3-light]AWAVAR	False	LVTDLTK[bs3-light]VHTEC[cm]C[cm]HGDLLEC[cm]ADDRADLAK_AFK[bs3-light]AWAVAR	5	903.249	HSA _HSA	97.6557	0.671299	LVTDLTKVHTECCHGDLLECADDRADLAKAFKAWAVAR	236_264	130.73	B170315_17_Lumos_ML_IN_205_PMBS3_Tryp_Rep3_SECFr16	32784	12114
False	1	AFKAWAVAR_LVTDLTKVHTECcmCcmHGDLLECcmADDRADLAK3-7:5		331.234	3	y	0	LVTDLTK[bs3-light]VHTEC[cm]C[cm]HGDLLEC[cm]ADDRADLAK_AFK[bs3-light]AWAVAR	False	LVTDLTK[bs3-light]VHTEC[cm]C[cm]HGDLLEC[cm]ADDRADLAK_AFK[bs3-light]AWAVAR	5	903.249	HSA _HSA	97.6557	0.178683	LVTDLTKVHTECCHGDLLECADDRADLAKAFKAWAVAR	236_264	130.73	B170315_17_Lumos_ML_IN_205_PMBS3_Tryp_Rep3_SECFr16	32784	12114
False	1	AFKAWAVAR_LVTDLTKVHTECcmCcmHGDLLECcmADDRADLAK3-7:5		345.224	3	y	0	LVTDLTK[bs3-light]VHTEC[cm]C[cm]HGDLLEC[cm]ADDRADLAK_AFK[bs3-light]AWAVAR	False	LVTDLTK[bs3-light]VHTEC[cm]C[cm]HGDLLEC[cm]ADDRADLAK_AFK[bs3-light]AWAVAR	5	903.249	HSA _HSA	97.6557	0.177235	LVTDLTKVHTECCHGDLLECADDRADLAKAFKAWAVAR	236_264	130.73	B170315_17_Lumos_ML_IN_205_PMBS3_Tryp_Rep3_SECFr16	32784	12114
False	2	AFKAWAVAR_LVTDLTKVHTECcmCcmHGDLLECcmADDRADLAK3-7:5		394.717	7	y	0	LVTDLTK[bs3-light]VHTEC[cm]C[cm]HGDLLEC[cm]ADDRADLAK_AFK[bs3-light]AWAVAR	False	LVTDLTK[bs3-light]VHTEC[cm]C[cm]HGDLLEC[cm]ADDRADLAK_AFK[bs3-light]AWAVAR	5	903.249	HSA _HSA	97.6557	0.154917	LVTDLTKVHTECCHGDLLECADDRADLAKAFKAWAVAR	236_264	130.73	B170315_17_Lumos_ML_IN_205_PMBS3_Tryp_Rep3_SECFr16	32784	12114
False	1	AFKAWAVAR_LVTDLTKVHTECcmCcmHGDLLECcmADDRADLAK3-7:5		429.234	4	b	0	LVTDLTK[bs3-light]VHTEC[cm]C[cm]HGDLLEC[cm]ADDRADLAK_AFK[bs3-light]AWAVAR	False	LVTDLTK[bs3-light]VHTEC[cm]C[cm]HGDLLEC[cm]ADDRADLAK_AFK[bs3-light]AWAVAR	5	903.249	HSA _HSA	97.6557	0.137743	LVTDLTKVHTECCHGDLLECADDRADLAKAFKAWAVAR	236_264	130.73	B170315_17_Lumos_ML_IN_205_PMBS3_Tryp_Rep3_SECFr16	32784	12114
False	2	AFKAWAVAR_LVTDLTKVHTECcmCcmHGDLLECcmADDRADLAK3-7:5		831.394	15	y	0	LVTDLTK[bs3-light]VHTEC[cm]C[cm]HGDLLEC[cm]ADDRADLAK_AFK[bs3-light]AWAVAR	False	LVTDLTK[bs3-light]VHTEC[cm]C[cm]HGDLLEC[cm]ADDRADLAK_AFK[bs3-light]AWAVAR	5	903.249	HSA _HSA	97.6557	0.105812	LVTDLTKVHTECCHGDLLECADDRADLAKAFKAWAVAR	236_264	130.73	B170315_17_Lumos_ML_IN_205_PMBS3_Tryp_Rep3_SECFr16	32784	12114
False	1	AFKAWAVAR_LVTDLTKVHTECcmCcmHGDLLECcmADDRADLAK3-7:5		788.426	7	y	0	LVTDLTK[bs3-light]VHTEC[cm]C[cm]HGDLLEC[cm]ADDRADLAK_AFK[bs3-light]AWAVAR	False	LVTDLTK[bs3-light]VHTEC[cm]C[cm]HGDLLEC[cm]ADDRADLAK_AFK[bs3-light]AWAVAR	5	903.249	HSA _HSA	97.6557	0.103846	LVTDLTKVHTECCHGDLLECADDRADLAKAFKAWAVAR	236_264	130.73	B170315_17_Lumos_ML_IN_205_PMBS3_Tryp_Rep3_SECFr16	32784	12114
False	1	AFKAWAVAR_LVTDLTKVHTECcmCcmHGDLLECcmADDRADLAK3-7:5		1134.52	10	y	0	LVTDLTK[bs3-light]VHTEC[cm]C[cm]HGDLLEC[cm]ADDRADLAK_AFK[bs3-light]AWAVAR	False	LVTDLTK[bs3-light]VHTEC[cm]C[cm]HGDLLEC[cm]ADDRADLAK_AFK[bs3-light]AWAVAR	5	903.249	HSA _HSA	97.6557	0.100613	LVTDLTKVHTECCHGDLLECADDRADLAKAFKAWAVAR	236_264	130.73	B170315_17_Lumos_ML_IN_205_PMBS3_Tryp_Rep3_SECFr16	32784	12114
True	4	AFKAWAVAR_LVTDLTKVHTECcmCcmHGDLLECcmADDRADLAK3-7:6		960.966	3	b	0	LVTDLTK[bs3-light]VHTEC[cm]C[cm]HGDLLEC[cm]ADDRADLAK_AFK[bs3-light]AWAVAR	False	LVTDLTK[bs3-light]VHTEC[cm]C[cm]HGDLLEC[cm]ADDRADLAK_AFK[bs3-light]AWAVAR	6	752.875	HSA _HSA	67.1749	0.0266781	LVTDLTKVHTECCHGDLLECADDRADLAKAFKAWAVAR	236_264	50.6643	7PMix_BS3_HSA_F5_DDA_iRT_001	16229	12114
False	1	AFKAWAVAR_LVTDLTKVHTECcmCcmHGDLLECcmADDRADLAK3-7:6		416.262	4	y	0	LVTDLTK[bs3-light]VHTEC[cm]C[cm]HGDLLEC[cm]ADDRADLAK_AFK[bs3-light]AWAVAR	False	LVTDLTK[bs3-light]VHTEC[cm]C[cm]HGDLLEC[cm]ADDRADLAK_AFK[bs3-light]AWAVAR	6	752.875	HSA _HSA	67.1749	1	LVTDLTKVHTECCHGDLLECADDRADLAKAFKAWAVAR	236_264	50.6643	7PMix_BS3_HSA_F5_DDA_iRT_001	16229	12114
False	1	AFKAWAVAR_LVTDLTKVHTECcmCcmHGDLLECcmADDRADLAK3-7:6		602.341	5	y	0	LVTDLTK[bs3-light]VHTEC[cm]C[cm]HGDLLEC[cm]ADDRADLAK_AFK[bs3-light]AWAVAR	False	LVTDLTK[bs3-light]VHTEC[cm]C[cm]HGDLLEC[cm]ADDRADLAK_AFK[bs3-light]AWAVAR	6	752.875	HSA _HSA	67.1749	0.8271	LVTDLTKVHTECCHGDLLECADDRADLAKAFKAWAVAR	236_264	50.6643	7PMix_BS3_HSA_F5_DDA_iRT_001	16229	12114
False	1	AFKAWAVAR_LVTDLTKVHTECcmCcmHGDLLECcmADDRADLAK3-7:6		673.378	6	y	0	LVTDLTK[bs3-light]VHTEC[cm]C[cm]HGDLLEC[cm]ADDRADLAK_AFK[bs3-light]AWAVAR	False	LVTDLTK[bs3-light]VHTEC[cm]C[cm]HGDLLEC[cm]ADDRADLAK_AFK[bs3-light]AWAVAR	6	752.875	HSA _HSA	67.1749	0.818797	LVTDLTKVHTECCHGDLLECADDRADLAKAFKAWAVAR	236_264	50.6643	7PMix_BS3_HSA_F5_DDA_iRT_001	16229	12114
False	1	AFKAWAVAR_LVTDLTKVHTECcmCcmHGDLLECcmADDRADLAK3-7:6		345.224	3	y	0	LVTDLTK[bs3-light]VHTEC[cm]C[cm]HGDLLEC[cm]ADDRADLAK_AFK[bs3-light]AWAVAR	False	LVTDLTK[bs3-light]VHTEC[cm]C[cm]HGDLLEC[cm]ADDRADLAK_AFK[bs3-light]AWAVAR	6	752.875	HSA _HSA	67.1749	0.20086	LVTDLTKVHTECCHGDLLECADDRADLAKAFKAWAVAR	236_264	50.6643	7PMix_BS3_HSA_F5_DDA_iRT_001	16229	12114
False	2	AFKAWAVAR_LVTDLTKVHTECcmCcmHGDLLECcmADDRADLAK3-7:6		394.717	7	y	0	LVTDLTK[bs3-light]VHTEC[cm]C[cm]HGDLLEC[cm]ADDRADLAK_AFK[bs3-light]AWAVAR	False	LVTDLTK[bs3-light]VHTEC[cm]C[cm]HGDLLEC[cm]ADDRADLAK_AFK[bs3-light]AWAVAR	6	752.875	HSA _HSA	67.1749	0.144166	LVTDLTKVHTECCHGDLLECADDRADLAKAFKAWAVAR	236_264	50.6643	7PMix_BS3_HSA_F5_DDA_iRT_001	16229	12114
False	1	AFKAWAVAR_LVTDLTKVHTECcmCcmHGDLLECcmADDRADLAK3-7:6		331.234	3	y	0	LVTDLTK[bs3-light]VHTEC[cm]C[cm]HGDLLEC[cm]ADDRADLAK_AFK[bs3-light]AWAVAR	False	LVTDLTK[bs3-light]VHTEC[cm]C[cm]HGDLLEC[cm]ADDRADLAK_AFK[bs3-light]AWAVAR	6	752.875	HSA _HSA	67.1749	0.127217	LVTDLTKVHTECCHGDLLECADDRADLAKAFKAWAVAR	236_264	50.6643	7PMix_BS3_HSA_F5_DDA_iRT_001	16229	12114
False	3	AFKAWAVAR_LVTDLTKVHTECcmCcmHGDLLECcmADDRADLAK3-7:6		829.355	21	y	0	LVTDLTK[bs3-light]VHTEC[cm]C[cm]HGDLLEC[cm]ADDRADLAK_AFK[bs3-light]AWAVAR	False	LVTDLTK[bs3-light]VHTEC[cm]C[cm]HGDLLEC[cm]ADDRADLAK_AFK[bs3-light]AWAVAR	6	752.875	HSA _HSA	67.1749	0.125129	LVTDLTKVHTECCHGDLLECADDRADLAKAFKAWAVAR	236_264	50.6643	7PMix_BS3_HSA_F5_DDA_iRT_001	16229	12114
False	2	AFKAWAVAR_LVTDLTKVHTECcmCcmHGDLLECcmADDRADLAK3-7:6		831.394	15	y	0	LVTDLTK[bs3-light]VHTEC[cm]C[cm]HGDLLEC[cm]ADDRADLAK_AFK[bs3-light]AWAVAR	False	LVTDLTK[bs3-light]VHTEC[cm]C[cm]HGDLLEC[cm]ADDRADLAK_AFK[bs3-light]AWAVAR	6	752.875	HSA _HSA	67.1749	0.0867422	LVTDLTKVHTECCHGDLLECADDRADLAKAFKAWAVAR	236_264	50.6643	7PMix_BS3_HSA_F5_DDA_iRT_001	16229	12114
False	2	AFKAWAVAR_LVTDLTKVHTECcmCcmHGDLLECcmADDRADLAK3-7:6		1243.53	21	y	0	LVTDLTK[bs3-light]VHTEC[cm]C[cm]HGDLLEC[cm]ADDRADLAK_AFK[bs3-light]AWAVAR	False	LVTDLTK[bs3-light]VHTEC[cm]C[cm]HGDLLEC[cm]ADDRADLAK_AFK[bs3-light]AWAVAR	6	752.875	HSA _HSA	67.1749	0.0738	LVTDLTKVHTECCHGDLLECADDRADLAKAFKAWAVAR	236_264	50.6643	7PMix_BS3_HSA_F5_DDA_iRT_001	16229	12114
False	3	AFKAWAVAR_LVTDLTKVHTECcmCcmHGDLLECcmADDRADLAK3-7:6		862.712	22	y	0	LVTDLTK[bs3-light]VHTEC[cm]C[cm]HGDLLEC[cm]ADDRADLAK_AFK[bs3-light]AWAVAR	False	LVTDLTK[bs3-light]VHTEC[cm]C[cm]HGDLLEC[cm]ADDRADLAK_AFK[bs3-light]AWAVAR	6	752.875	HSA _HSA	67.1749	0.0702066	LVTDLTKVHTECCHGDLLECADDRADLAKAFKAWAVAR	236_264	50.6643	7PMix_BS3_HSA_F5_DDA_iRT_001	16229	12114
False	1	AFKAWAVAR_LVTDLTKVHTECcmCcmHGDLLECcmADDRADLAK3-7:7		416.262	4	y	0	LVTDLTK[bs3-light]VHTEC[cm]C[cm]HGDLLEC[cm]ADDRADLAK_AFK[bs3-light]AWAVAR	False	LVTDLTK[bs3-light]VHTEC[cm]C[cm]HGDLLEC[cm]ADDRADLAK_AFK[bs3-light]AWAVAR	7	645.466	HSA _HSA	67.1966	1	LVTDLTKVHTECCHGDLLECADDRADLAKAFKAWAVAR	236_264	50.7212	7PMix_BS3_HSA_F5_DDA_iRT_001	16239	12114
False	1	AFKAWAVAR_LVTDLTKVHTECcmCcmHGDLLECcmADDRADLAK3-7:7		602.341	5	y	0	LVTDLTK[bs3-light]VHTEC[cm]C[cm]HGDLLEC[cm]ADDRADLAK_AFK[bs3-light]AWAVAR	False	LVTDLTK[bs3-light]VHTEC[cm]C[cm]HGDLLEC[cm]ADDRADLAK_AFK[bs3-light]AWAVAR	7	645.466	HSA _HSA	67.1966	0.571057	LVTDLTKVHTECCHGDLLECADDRADLAKAFKAWAVAR	236_264	50.7212	7PMix_BS3_HSA_F5_DDA_iRT_001	16239	12114
False	1	AFKAWAVAR_LVTDLTKVHTECcmCcmHGDLLECcmADDRADLAK3-7:7		673.378	6	y	0	LVTDLTK[bs3-light]VHTEC[cm]C[cm]HGDLLEC[cm]ADDRADLAK_AFK[bs3-light]AWAVAR	False	LVTDLTK[bs3-light]VHTEC[cm]C[cm]HGDLLEC[cm]ADDRADLAK_AFK[bs3-light]AWAVAR	7	645.466	HSA _HSA	67.1966	0.46079	LVTDLTKVHTECCHGDLLECADDRADLAKAFKAWAVAR	236_264	50.7212	7PMix_BS3_HSA_F5_DDA_iRT_001	16239	12114
False	1	AFKAWAVAR_LVTDLTKVHTECcmCcmHGDLLECcmADDRADLAK3-7:7		345.224	3	y	0	LVTDLTK[bs3-light]VHTEC[cm]C[cm]HGDLLEC[cm]ADDRADLAK_AFK[bs3-light]AWAVAR	False	LVTDLTK[bs3-light]VHTEC[cm]C[cm]HGDLLEC[cm]ADDRADLAK_AFK[bs3-light]AWAVAR	7	645.466	HSA _HSA	67.1966	0.229082	LVTDLTKVHTECCHGDLLECADDRADLAKAFKAWAVAR	236_264	50.7212	7PMix_BS3_HSA_F5_DDA_iRT_001	16239	12114
False	2	AFKAWAVAR_LVTDLTKVHTECcmCcmHGDLLECcmADDRADLAK3-7:7		394.717	7	y	0	LVTDLTK[bs3-light]VHTEC[cm]C[cm]HGDLLEC[cm]ADDRADLAK_AFK[bs3-light]AWAVAR	False	LVTDLTK[bs3-light]VHTEC[cm]C[cm]HGDLLEC[cm]ADDRADLAK_AFK[bs3-light]AWAVAR	7	645.466	HSA _HSA	67.1966	0.150231	LVTDLTKVHTECCHGDLLECADDRADLAKAFKAWAVAR	236_264	50.7212	7PMix_BS3_HSA_F5_DDA_iRT_001	16239	12114
False	1	AFKAWAVAR_LVTDLTKVHTECcmCcmHGDLLECcmADDRADLAK3-7:7		331.234	3	y	0	LVTDLTK[bs3-light]VHTEC[cm]C[cm]HGDLLEC[cm]ADDRADLAK_AFK[bs3-light]AWAVAR	False	LVTDLTK[bs3-light]VHTEC[cm]C[cm]HGDLLEC[cm]ADDRADLAK_AFK[bs3-light]AWAVAR	7	645.466	HSA _HSA	67.1966	0.106419	LVTDLTKVHTECCHGDLLECADDRADLAKAFKAWAVAR	236_264	50.7212	7PMix_BS3_HSA_F5_DDA_iRT_001	16239	12114
False	3	AFKAWAVAR_LVTDLTKVHTECcmCcmHGDLLECcmADDRADLAK3-7:7		829.355	21	y	0	LVTDLTK[bs3-light]VHTEC[cm]C[cm]HGDLLEC[cm]ADDRADLAK_AFK[bs3-light]AWAVAR	False	LVTDLTK[bs3-light]VHTEC[cm]C[cm]HGDLLEC[cm]ADDRADLAK_AFK[bs3-light]AWAVAR	7	645.466	HSA _HSA	67.1966	0.100232	LVTDLTKVHTECCHGDLLECADDRADLAKAFKAWAVAR	236_264	50.7212	7PMix_BS3_HSA_F5_DDA_iRT_001	16239	12114
False	2	AFKAWAVAR_LVTDLTKVHTECcmCcmHGDLLECcmADDRADLAK3-7:7		831.394	15	y	0	LVTDLTK[bs3-light]VHTEC[cm]C[cm]HGDLLEC[cm]ADDRADLAK_AFK[bs3-light]AWAVAR	False	LVTDLTK[bs3-light]VHTEC[cm]C[cm]HGDLLEC[cm]ADDRADLAK_AFK[bs3-light]AWAVAR	7	645.466	HSA _HSA	67.1966	0.100074	LVTDLTKVHTECCHGDLLECADDRADLAKAFKAWAVAR	236_264	50.7212	7PMix_BS3_HSA_F5_DDA_iRT_001	16239	12114
False	3	AFKAWAVAR_LVTDLTKVHTECcmCcmHGDLLECcmADDRADLAK3-7:7		862.712	22	y	0	LVTDLTK[bs3-light]VHTEC[cm]C[cm]HGDLLEC[cm]ADDRADLAK_AFK[bs3-light]AWAVAR	False	LVTDLTK[bs3-light]VHTEC[cm]C[cm]HGDLLEC[cm]ADDRADLAK_AFK[bs3-light]AWAVAR	7	645.466	HSA _HSA	67.1966	0.0927073	LVTDLTKVHTECCHGDLLECADDRADLAKAFKAWAVAR	236_264	50.7212	7PMix_BS3_HSA_F5_DDA_iRT_001	16239	12114
False	2	AFKAWAVAR_LVTDLTKVHTECcmCcmHGDLLECcmADDRADLAK3-7:7		567.764	10	y	0	LVTDLTK[bs3-light]VHTEC[cm]C[cm]HGDLLEC[cm]ADDRADLAK_AFK[bs3-light]AWAVAR	False	LVTDLTK[bs3-light]VHTEC[cm]C[cm]HGDLLEC[cm]ADDRADLAK_AFK[bs3-light]AWAVAR	7	645.466	HSA _HSA	67.1966	0.0443023	LVTDLTKVHTECCHGDLLECADDRADLAKAFKAWAVAR	236_264	50.7212	7PMix_BS3_HSA_F5_DDA_iRT_001	16239	12114
True	4	AFKAWAVAR_LVTDLTKVHTECcmCcmHGDLLECcmADDRADLAKbs3nh2YICcmENQDSISSK3-7:6		1074.77	27	b	0	LVTDLTK[bs3-light]VHTEC[cm]C[cm]HGDLLEC[cm]ADDRADLAK[bs3nh2]YIC[cm]ENQDSISSK_AFK[bs3-light]AWAVAR	False	LVTDLTK[bs3-light]VHTEC[cm]C[cm]HGDLLEC[cm]ADDRADLAK[bs3nh2]YIC[cm]ENQDSISSK_AFK[bs3-light]AWAVAR	6	1016.16	HSA _HSA	76.5946	0.27945	LVTDLTKVHTECCHGDLLECADDRADLAKYICENQDSISSKAFKAWAVAR	236_264	75.4073	7PMix_BS3_HSA_F5_DDA_iRT_001	20154	12114
True	4	AFKAWAVAR_LVTDLTKVHTECcmCcmHGDLLECcmADDRADLAKbs3nh2YICcmENQDSISSK3-7:6		1092.28	28	b	0	LVTDLTK[bs3-light]VHTEC[cm]C[cm]HGDLLEC[cm]ADDRADLAK[bs3nh2]YIC[cm]ENQDSISSK_AFK[bs3-light]AWAVAR	False	LVTDLTK[bs3-light]VHTEC[cm]C[cm]HGDLLEC[cm]ADDRADLAK[bs3nh2]YIC[cm]ENQDSISSK_AFK[bs3-light]AWAVAR	6	1016.16	HSA _HSA	76.5946	0.241974	LVTDLTKVHTECCHGDLLECADDRADLAKYICENQDSISSKAFKAWAVAR	236_264	75.4073	7PMix_BS3_HSA_F5_DDA_iRT_001	20154	12114
True	4	AFKAWAVAR_LVTDLTKVHTECcmCcmHGDLLECcmADDRADLAKbs3nh2YICcmENQDSISSK3-7:6		1163.33	29	b	0	LVTDLTK[bs3-light]VHTEC[cm]C[cm]HGDLLEC[cm]ADDRADLAK[bs3nh2]YIC[cm]ENQDSISSK_AFK[bs3-light]AWAVAR	False	LVTDLTK[bs3-light]VHTEC[cm]C[cm]HGDLLEC[cm]ADDRADLAK[bs3nh2]YIC[cm]ENQDSISSK_AFK[bs3-light]AWAVAR	6	1016.16	HSA _HSA	76.5946	0.239454	LVTDLTKVHTECCHGDLLECADDRADLAKYICENQDSISSKAFKAWAVAR	236_264	75.4073	7PMix_BS3_HSA_F5_DDA_iRT_001	20154	12114
True	3	AFKAWAVAR_LVTDLTKVHTECcmCcmHGDLLECcmADDRADLAKbs3nh2YICcmENQDSISSK3-7:6		1394.67	26	b	0	LVTDLTK[bs3-light]VHTEC[cm]C[cm]HGDLLEC[cm]ADDRADLAK[bs3nh2]YIC[cm]ENQDSISSK_AFK[bs3-light]AWAVAR	False	LVTDLTK[bs3-light]VHTEC[cm]C[cm]HGDLLEC[cm]ADDRADLAK[bs3nh2]YIC[cm]ENQDSISSK_AFK[bs3-light]AWAVAR	6	1016.16	HSA _HSA	76.5946	0.0758507	LVTDLTKVHTECCHGDLLECADDRADLAKYICENQDSISSKAFKAWAVAR	236_264	75.4073	7PMix_BS3_HSA_F5_DDA_iRT_001	20154	12114
True	4	AFKAWAVAR_LVTDLTKVHTECcmCcmHGDLLECcmADDRADLAKbs3nh2YICcmENQDSISSK3-7:6		903.448	21	b	0	LVTDLTK[bs3-light]VHTEC[cm]C[cm]HGDLLEC[cm]ADDRADLAK[bs3nh2]YIC[cm]ENQDSISSK_AFK[bs3-light]AWAVAR	False	LVTDLTK[bs3-light]VHTEC[cm]C[cm]HGDLLEC[cm]ADDRADLAK[bs3nh2]YIC[cm]ENQDSISSK_AFK[bs3-light]AWAVAR	6	1016.16	HSA _HSA	76.5946	0.0640569	LVTDLTKVHTECCHGDLLECADDRADLAKYICENQDSISSKAFKAWAVAR	236_264	75.4073	7PMix_BS3_HSA_F5_DDA_iRT_001	20154	12114
False	1	AFKAWAVAR_LVTDLTKVHTECcmCcmHGDLLECcmADDRADLAKbs3nh2YICcmENQDSISSK3-7:6		1167.49	10	y	0	LVTDLTK[bs3-light]VHTEC[cm]C[cm]HGDLLEC[cm]ADDRADLAK[bs3nh2]YIC[cm]ENQDSISSK_AFK[bs3-light]AWAVAR	False	LVTDLTK[bs3-light]VHTEC[cm]C[cm]HGDLLEC[cm]ADDRADLAK[bs3nh2]YIC[cm]ENQDSISSK_AFK[bs3-light]AWAVAR	6	1016.16	HSA _HSA	76.5946	1	LVTDLTKVHTECCHGDLLECADDRADLAKYICENQDSISSKAFKAWAVAR	236_264	75.4073	7PMix_BS3_HSA_F5_DDA_iRT_001	20154	12114
False	1	AFKAWAVAR_LVTDLTKVHTECcmCcmHGDLLECcmADDRADLAKbs3nh2YICcmENQDSISSK3-7:6		321.177	3	y	0	LVTDLTK[bs3-light]VHTEC[cm]C[cm]HGDLLEC[cm]ADDRADLAK[bs3nh2]YIC[cm]ENQDSISSK_AFK[bs3-light]AWAVAR	False	LVTDLTK[bs3-light]VHTEC[cm]C[cm]HGDLLEC[cm]ADDRADLAK[bs3nh2]YIC[cm]ENQDSISSK_AFK[bs3-light]AWAVAR	6	1016.16	HSA _HSA	76.5946	0.736446	LVTDLTKVHTECCHGDLLECADDRADLAKYICENQDSISSKAFKAWAVAR	236_264	75.4073	7PMix_BS3_HSA_F5_DDA_iRT_001	20154	12114
False	1	AFKAWAVAR_LVTDLTKVHTECcmCcmHGDLLECcmADDRADLAKbs3nh2YICcmENQDSISSK3-7:6		602.341	5	y	0	LVTDLTK[bs3-light]VHTEC[cm]C[cm]HGDLLEC[cm]ADDRADLAK[bs3nh2]YIC[cm]ENQDSISSK_AFK[bs3-light]AWAVAR	False	LVTDLTK[bs3-light]VHTEC[cm]C[cm]HGDLLEC[cm]ADDRADLAK[bs3nh2]YIC[cm]ENQDSISSK_AFK[bs3-light]AWAVAR	6	1016.16	HSA _HSA	76.5946	0.54346	LVTDLTKVHTECCHGDLLECADDRADLAKYICENQDSISSKAFKAWAVAR	236_264	75.4073	7PMix_BS3_HSA_F5_DDA_iRT_001	20154	12114
False	1	AFKAWAVAR_LVTDLTKVHTECcmCcmHGDLLECcmADDRADLAKbs3nh2YICcmENQDSISSK3-7:6		416.262	4	y	0	LVTDLTK[bs3-light]VHTEC[cm]C[cm]HGDLLEC[cm]ADDRADLAK[bs3nh2]YIC[cm]ENQDSISSK_AFK[bs3-light]AWAVAR	False	LVTDLTK[bs3-light]VHTEC[cm]C[cm]HGDLLEC[cm]ADDRADLAK[bs3nh2]YIC[cm]ENQDSISSK_AFK[bs3-light]AWAVAR	6	1016.16	HSA _HSA	76.5946	0.509236	LVTDLTKVHTECCHGDLLECADDRADLAKYICENQDSISSKAFKAWAVAR	236_264	75.4073	7PMix_BS3_HSA_F5_DDA_iRT_001	20154	12114
False	1	AFKAWAVAR_LVTDLTKVHTECcmCcmHGDLLECcmADDRADLAKbs3nh2YICcmENQDSISSK3-7:6		673.378	6	y	0	LVTDLTK[bs3-light]VHTEC[cm]C[cm]HGDLLEC[cm]ADDRADLAK[bs3nh2]YIC[cm]ENQDSISSK_AFK[bs3-light]AWAVAR	False	LVTDLTK[bs3-light]VHTEC[cm]C[cm]HGDLLEC[cm]ADDRADLAK[bs3nh2]YIC[cm]ENQDSISSK_AFK[bs3-light]AWAVAR	6	1016.16	HSA _HSA	76.5946	0.484099	LVTDLTKVHTECCHGDLLECADDRADLAKYICENQDSISSKAFKAWAVAR	236_264	75.4073	7PMix_BS3_HSA_F5_DDA_iRT_001	20154	12114
False	1	AFKAWAVAR_LVTDLTKVHTECcmCcmHGDLLECcmADDRADLAKbs3nh2YICcmENQDSISSK3-7:6		878.421	8	y	0	LVTDLTK[bs3-light]VHTEC[cm]C[cm]HGDLLEC[cm]ADDRADLAK[bs3nh2]YIC[cm]ENQDSISSK_AFK[bs3-light]AWAVAR	False	LVTDLTK[bs3-light]VHTEC[cm]C[cm]HGDLLEC[cm]ADDRADLAK[bs3nh2]YIC[cm]ENQDSISSK_AFK[bs3-light]AWAVAR	6	1016.16	HSA _HSA	76.5946	0.405702	LVTDLTKVHTECCHGDLLECADDRADLAKYICENQDSISSKAFKAWAVAR	236_264	75.4073	7PMix_BS3_HSA_F5_DDA_iRT_001	20154	12114
False	1	AFKAWAVAR_LVTDLTKVHTECcmCcmHGDLLECcmADDRADLAKbs3nh2YICcmENQDSISSK3-7:6		1007.46	9	y	0	LVTDLTK[bs3-light]VHTEC[cm]C[cm]HGDLLEC[cm]ADDRADLAK[bs3nh2]YIC[cm]ENQDSISSK_AFK[bs3-light]AWAVAR	False	LVTDLTK[bs3-light]VHTEC[cm]C[cm]HGDLLEC[cm]ADDRADLAK[bs3nh2]YIC[cm]ENQDSISSK_AFK[bs3-light]AWAVAR	6	1016.16	HSA _HSA	76.5946	0.374233	LVTDLTKVHTECCHGDLLECADDRADLAKYICENQDSISSKAFKAWAVAR	236_264	75.4073	7PMix_BS3_HSA_F5_DDA_iRT_001	20154	12114
False	1	AFKAWAVAR_LVTDLTKVHTECcmCcmHGDLLECcmADDRADLAKbs3nh2YICcmENQDSISSK3-7:6		521.293	5	y	0	LVTDLTK[bs3-light]VHTEC[cm]C[cm]HGDLLEC[cm]ADDRADLAK[bs3nh2]YIC[cm]ENQDSISSK_AFK[bs3-light]AWAVAR	False	LVTDLTK[bs3-light]VHTEC[cm]C[cm]HGDLLEC[cm]ADDRADLAK[bs3nh2]YIC[cm]ENQDSISSK_AFK[bs3-light]AWAVAR	6	1016.16	HSA _HSA	76.5946	0.314022	LVTDLTKVHTECCHGDLLECADDRADLAKYICENQDSISSKAFKAWAVAR	236_264	75.4073	7PMix_BS3_HSA_F5_DDA_iRT_001	20154	12114
False	1	AFKAWAVAR_LVTDLTKVHTECcmCcmHGDLLECcmADDRADLAKbs3nh2YICcmENQDSISSK3-7:6		636.32	6	y	0	LVTDLTK[bs3-light]VHTEC[cm]C[cm]HGDLLEC[cm]ADDRADLAK[bs3nh2]YIC[cm]ENQDSISSK_AFK[bs3-light]AWAVAR	False	LVTDLTK[bs3-light]VHTEC[cm]C[cm]HGDLLEC[cm]ADDRADLAK[bs3nh2]YIC[cm]ENQDSISSK_AFK[bs3-light]AWAVAR	6	1016.16	HSA _HSA	76.5946	0.277371	LVTDLTKVHTECCHGDLLECADDRADLAKYICENQDSISSKAFKAWAVAR	236_264	75.4073	7PMix_BS3_HSA_F5_DDA_iRT_001	20154	12114
False	1	AFKAWAVAR_LVTDLTKVHTECcmCcmHGDLLECcmADDRADLAKbs3nh2YICcmENQDSISSK3-7:6		1280.58	11	y	0	LVTDLTK[bs3-light]VHTEC[cm]C[cm]HGDLLEC[cm]ADDRADLAK[bs3nh2]YIC[cm]ENQDSISSK_AFK[bs3-light]AWAVAR	False	LVTDLTK[bs3-light]VHTEC[cm]C[cm]HGDLLEC[cm]ADDRADLAK[bs3nh2]YIC[cm]ENQDSISSK_AFK[bs3-light]AWAVAR	6	1016.16	HSA _HSA	76.5946	0.196426	LVTDLTKVHTECCHGDLLECADDRADLAKYICENQDSISSKAFKAWAVAR	236_264	75.4073	7PMix_BS3_HSA_F5_DDA_iRT_001	20154	12114
True	4	AFKAWAVAR_LVTDLTKVHTECcmCcmHGDLLECcmADDRADLAKbs3ohYICcmENQDSISSK3-7:6		1092.28	28	b	0	LVTDLTK[bs3-light]VHTEC[cm]C[cm]HGDLLEC[cm]ADDRADLAK[bs3oh]YIC[cm]ENQDSISSK_AFK[bs3-light]AWAVAR	False	LVTDLTK[bs3-light]VHTEC[cm]C[cm]HGDLLEC[cm]ADDRADLAK[bs3oh]YIC[cm]ENQDSISSK_AFK[bs3-light]AWAVAR	6	1016.33	HSA _HSA	77.5644	0.281994	LVTDLTKVHTECCHGDLLECADDRADLAKYICENQDSISSKAFKAWAVAR	236_264	77.9548	7PMix_BS3_HSA_F3_DDA_iRT_001	24766	12114
True	4	AFKAWAVAR_LVTDLTKVHTECcmCcmHGDLLECcmADDRADLAKbs3ohYICcmENQDSISSK3-7:6		1074.77	27	b	0	LVTDLTK[bs3-light]VHTEC[cm]C[cm]HGDLLEC[cm]ADDRADLAK[bs3oh]YIC[cm]ENQDSISSK_AFK[bs3-light]AWAVAR	False	LVTDLTK[bs3-light]VHTEC[cm]C[cm]HGDLLEC[cm]ADDRADLAK[bs3oh]YIC[cm]ENQDSISSK_AFK[bs3-light]AWAVAR	6	1016.33	HSA _HSA	77.5644	0.251714	LVTDLTKVHTECCHGDLLECADDRADLAKYICENQDSISSKAFKAWAVAR	236_264	77.9548	7PMix_BS3_HSA_F3_DDA_iRT_001	24766	12114
True	3	AFKAWAVAR_LVTDLTKVHTECcmCcmHGDLLECcmADDRADLAKbs3ohYICcmENQDSISSK3-7:6		1242.6	22	b	0	LVTDLTK[bs3-light]VHTEC[cm]C[cm]HGDLLEC[cm]ADDRADLAK[bs3oh]YIC[cm]ENQDSISSK_AFK[bs3-light]AWAVAR	False	LVTDLTK[bs3-light]VHTEC[cm]C[cm]HGDLLEC[cm]ADDRADLAK[bs3oh]YIC[cm]ENQDSISSK_AFK[bs3-light]AWAVAR	6	1016.33	HSA _HSA	77.5644	0.126203	LVTDLTKVHTECCHGDLLECADDRADLAKYICENQDSISSKAFKAWAVAR	236_264	77.9548	7PMix_BS3_HSA_F3_DDA_iRT_001	24766	12114
True	4	AFKAWAVAR_LVTDLTKVHTECcmCcmHGDLLECcmADDRADLAKbs3ohYICcmENQDSISSK3-7:6		903.448	21	b	0	LVTDLTK[bs3-light]VHTEC[cm]C[cm]HGDLLEC[cm]ADDRADLAK[bs3oh]YIC[cm]ENQDSISSK_AFK[bs3-light]AWAVAR	False	LVTDLTK[bs3-light]VHTEC[cm]C[cm]HGDLLEC[cm]ADDRADLAK[bs3oh]YIC[cm]ENQDSISSK_AFK[bs3-light]AWAVAR	6	1016.33	HSA _HSA	77.5644	0.0677692	LVTDLTKVHTECCHGDLLECADDRADLAKYICENQDSISSKAFKAWAVAR	236_264	77.9548	7PMix_BS3_HSA_F3_DDA_iRT_001	24766	12114
False	1	AFKAWAVAR_LVTDLTKVHTECcmCcmHGDLLECcmADDRADLAKbs3ohYICcmENQDSISSK3-7:6		1167.49	10	y	0	LVTDLTK[bs3-light]VHTEC[cm]C[cm]HGDLLEC[cm]ADDRADLAK[bs3oh]YIC[cm]ENQDSISSK_AFK[bs3-light]AWAVAR	False	LVTDLTK[bs3-light]VHTEC[cm]C[cm]HGDLLEC[cm]ADDRADLAK[bs3oh]YIC[cm]ENQDSISSK_AFK[bs3-light]AWAVAR	6	1016.33	HSA _HSA	77.5644	1	LVTDLTKVHTECCHGDLLECADDRADLAKYICENQDSISSKAFKAWAVAR	236_264	77.9548	7PMix_BS3_HSA_F3_DDA_iRT_001	24766	12114
False	1	AFKAWAVAR_LVTDLTKVHTECcmCcmHGDLLECcmADDRADLAKbs3ohYICcmENQDSISSK3-7:6		321.177	3	y	0	LVTDLTK[bs3-light]VHTEC[cm]C[cm]HGDLLEC[cm]ADDRADLAK[bs3oh]YIC[cm]ENQDSISSK_AFK[bs3-light]AWAVAR	False	LVTDLTK[bs3-light]VHTEC[cm]C[cm]HGDLLEC[cm]ADDRADLAK[bs3oh]YIC[cm]ENQDSISSK_AFK[bs3-light]AWAVAR	6	1016.33	HSA _HSA	77.5644	0.770945	LVTDLTKVHTECCHGDLLECADDRADLAKYICENQDSISSKAFKAWAVAR	236_264	77.9548	7PMix_BS3_HSA_F3_DDA_iRT_001	24766	12114
False	1	AFKAWAVAR_LVTDLTKVHTECcmCcmHGDLLECcmADDRADLAKbs3ohYICcmENQDSISSK3-7:6		416.262	4	y	0	LVTDLTK[bs3-light]VHTEC[cm]C[cm]HGDLLEC[cm]ADDRADLAK[bs3oh]YIC[cm]ENQDSISSK_AFK[bs3-light]AWAVAR	False	LVTDLTK[bs3-light]VHTEC[cm]C[cm]HGDLLEC[cm]ADDRADLAK[bs3oh]YIC[cm]ENQDSISSK_AFK[bs3-light]AWAVAR	6	1016.33	HSA _HSA	77.5644	0.560744	LVTDLTKVHTECCHGDLLECADDRADLAKYICENQDSISSKAFKAWAVAR	236_264	77.9548	7PMix_BS3_HSA_F3_DDA_iRT_001	24766	12114
False	1	AFKAWAVAR_LVTDLTKVHTECcmCcmHGDLLECcmADDRADLAKbs3ohYICcmENQDSISSK3-7:6		673.378	6	y	0	LVTDLTK[bs3-light]VHTEC[cm]C[cm]HGDLLEC[cm]ADDRADLAK[bs3oh]YIC[cm]ENQDSISSK_AFK[bs3-light]AWAVAR	False	LVTDLTK[bs3-light]VHTEC[cm]C[cm]HGDLLEC[cm]ADDRADLAK[bs3oh]YIC[cm]ENQDSISSK_AFK[bs3-light]AWAVAR	6	1016.33	HSA _HSA	77.5644	0.544931	LVTDLTKVHTECCHGDLLECADDRADLAKYICENQDSISSKAFKAWAVAR	236_264	77.9548	7PMix_BS3_HSA_F3_DDA_iRT_001	24766	12114
False	1	AFKAWAVAR_LVTDLTKVHTECcmCcmHGDLLECcmADDRADLAKbs3ohYICcmENQDSISSK3-7:6		878.421	8	y	0	LVTDLTK[bs3-light]VHTEC[cm]C[cm]HGDLLEC[cm]ADDRADLAK[bs3oh]YIC[cm]ENQDSISSK_AFK[bs3-light]AWAVAR	False	LVTDLTK[bs3-light]VHTEC[cm]C[cm]HGDLLEC[cm]ADDRADLAK[bs3oh]YIC[cm]ENQDSISSK_AFK[bs3-light]AWAVAR	6	1016.33	HSA _HSA	77.5644	0.47872	LVTDLTKVHTECCHGDLLECADDRADLAKYICENQDSISSKAFKAWAVAR	236_264	77.9548	7PMix_BS3_HSA_F3_DDA_iRT_001	24766	12114
False	1	AFKAWAVAR_LVTDLTKVHTECcmCcmHGDLLECcmADDRADLAKbs3ohYICcmENQDSISSK3-7:6		636.32	6	y	0	LVTDLTK[bs3-light]VHTEC[cm]C[cm]HGDLLEC[cm]ADDRADLAK[bs3oh]YIC[cm]ENQDSISSK_AFK[bs3-light]AWAVAR	False	LVTDLTK[bs3-light]VHTEC[cm]C[cm]HGDLLEC[cm]ADDRADLAK[bs3oh]YIC[cm]ENQDSISSK_AFK[bs3-light]AWAVAR	6	1016.33	HSA _HSA	77.5644	0.453856	LVTDLTKVHTECCHGDLLECADDRADLAKYICENQDSISSKAFKAWAVAR	236_264	77.9548	7PMix_BS3_HSA_F3_DDA_iRT_001	24766	12114
False	1	AFKAWAVAR_LVTDLTKVHTECcmCcmHGDLLECcmADDRADLAKbs3ohYICcmENQDSISSK3-7:6		1007.46	9	y	0	LVTDLTK[bs3-light]VHTEC[cm]C[cm]HGDLLEC[cm]ADDRADLAK[bs3oh]YIC[cm]ENQDSISSK_AFK[bs3-light]AWAVAR	False	LVTDLTK[bs3-light]VHTEC[cm]C[cm]HGDLLEC[cm]ADDRADLAK[bs3oh]YIC[cm]ENQDSISSK_AFK[bs3-light]AWAVAR	6	1016.33	HSA _HSA	77.5644	0.414897	LVTDLTKVHTECCHGDLLECADDRADLAKYICENQDSISSKAFKAWAVAR	236_264	77.9548	7PMix_BS3_HSA_F3_DDA_iRT_001	24766	12114
False	1	AFKAWAVAR_LVTDLTKVHTECcmCcmHGDLLECcmADDRADLAKbs3ohYICcmENQDSISSK3-7:6		602.341	5	y	0	LVTDLTK[bs3-light]VHTEC[cm]C[cm]HGDLLEC[cm]ADDRADLAK[bs3oh]YIC[cm]ENQDSISSK_AFK[bs3-light]AWAVAR	False	LVTDLTK[bs3-light]VHTEC[cm]C[cm]HGDLLEC[cm]ADDRADLAK[bs3oh]YIC[cm]ENQDSISSK_AFK[bs3-light]AWAVAR	6	1016.33	HSA _HSA	77.5644	0.403812	LVTDLTKVHTECCHGDLLECADDRADLAKYICENQDSISSKAFKAWAVAR	236_264	77.9548	7PMix_BS3_HSA_F3_DDA_iRT_001	24766	12114
False	1	AFKAWAVAR_LVTDLTKVHTECcmCcmHGDLLECcmADDRADLAKbs3ohYICcmENQDSISSK3-7:6		521.293	5	y	0	LVTDLTK[bs3-light]VHTEC[cm]C[cm]HGDLLEC[cm]ADDRADLAK[bs3oh]YIC[cm]ENQDSISSK_AFK[bs3-light]AWAVAR	False	LVTDLTK[bs3-light]VHTEC[cm]C[cm]HGDLLEC[cm]ADDRADLAK[bs3oh]YIC[cm]ENQDSISSK_AFK[bs3-light]AWAVAR	6	1016.33	HSA _HSA	77.5644	0.372022	LVTDLTKVHTECCHGDLLECADDRADLAKYICENQDSISSKAFKAWAVAR	236_264	77.9548	7PMix_BS3_HSA_F3_DDA_iRT_001	24766	12114
False	1	AFKAWAVAR_LVTDLTKVHTECcmCcmHGDLLECcmADDRADLAKbs3ohYICcmENQDSISSK3-7:6		1280.58	11	y	0	LVTDLTK[bs3-light]VHTEC[cm]C[cm]HGDLLEC[cm]ADDRADLAK[bs3oh]YIC[cm]ENQDSISSK_AFK[bs3-light]AWAVAR	False	LVTDLTK[bs3-light]VHTEC[cm]C[cm]HGDLLEC[cm]ADDRADLAK[bs3oh]YIC[cm]ENQDSISSK_AFK[bs3-light]AWAVAR	6	1016.33	HSA _HSA	77.5644	0.277621	LVTDLTKVHTECCHGDLLECADDRADLAKYICENQDSISSKAFKAWAVAR	236_264	77.9548	7PMix_BS3_HSA_F3_DDA_iRT_001	24766	12114
True	5	AFKAWAVAR_LVTDLTKVHTbs3nh2ECcmCcmHGDLLECcmADDRADLAKYICcmENQDSISSK3-29:7		1150.55	6	b	0	LVTDLTKVHT[bs3nh2]EC[cm]C[cm]HGDLLEC[cm]ADDRADLAK[bs3-light]YIC[cm]ENQDSISSK_AFK[bs3-light]AWAVAR	False	LVTDLTKVHT[bs3nh2]EC[cm]C[cm]HGDLLEC[cm]ADDRADLAK[bs3-light]YIC[cm]ENQDSISSK_AFK[bs3-light]AWAVAR	7	871.14	HSA _HSA	76.6129	0.30598	LVTDLTKVHTECCHGDLLECADDRADLAKYICENQDSISSKAFKAWAVAR	236_286	75.4555	7PMix_BS3_HSA_F5_DDA_iRT_001	20162	12114
True	3	AFKAWAVAR_LVTDLTKVHTbs3nh2ECcmCcmHGDLLECcmADDRADLAKYICcmENQDSISSK3-29:7		1282.28	23	y	0	LVTDLTKVHT[bs3nh2]EC[cm]C[cm]HGDLLEC[cm]ADDRADLAK[bs3-light]YIC[cm]ENQDSISSK_AFK[bs3-light]AWAVAR	False	LVTDLTKVHT[bs3nh2]EC[cm]C[cm]HGDLLEC[cm]ADDRADLAK[bs3-light]YIC[cm]ENQDSISSK_AFK[bs3-light]AWAVAR	7	871.14	HSA _HSA	76.6129	0.110971	LVTDLTKVHTECCHGDLLECADDRADLAKYICENQDSISSKAFKAWAVAR	236_286	75.4555	7PMix_BS3_HSA_F5_DDA_iRT_001	20162	12114
False	1	AFKAWAVAR_LVTDLTKVHTbs3nh2ECcmCcmHGDLLECcmADDRADLAKYICcmENQDSISSK3-29:7		416.262	4	y	0	LVTDLTKVHT[bs3nh2]EC[cm]C[cm]HGDLLEC[cm]ADDRADLAK[bs3-light]YIC[cm]ENQDSISSK_AFK[bs3-light]AWAVAR	False	LVTDLTKVHT[bs3nh2]EC[cm]C[cm]HGDLLEC[cm]ADDRADLAK[bs3-light]YIC[cm]ENQDSISSK_AFK[bs3-light]AWAVAR	7	871.14	HSA _HSA	76.6129	1	LVTDLTKVHTECCHGDLLECADDRADLAKYICENQDSISSKAFKAWAVAR	236_286	75.4555	7PMix_BS3_HSA_F5_DDA_iRT_001	20162	12114
False	1	AFKAWAVAR_LVTDLTKVHTbs3nh2ECcmCcmHGDLLECcmADDRADLAKYICcmENQDSISSK3-29:7		673.378	6	y	0	LVTDLTKVHT[bs3nh2]EC[cm]C[cm]HGDLLEC[cm]ADDRADLAK[bs3-light]YIC[cm]ENQDSISSK_AFK[bs3-light]AWAVAR	False	LVTDLTKVHT[bs3nh2]EC[cm]C[cm]HGDLLEC[cm]ADDRADLAK[bs3-light]YIC[cm]ENQDSISSK_AFK[bs3-light]AWAVAR	7	871.14	HSA _HSA	76.6129	0.819212	LVTDLTKVHTECCHGDLLECADDRADLAKYICENQDSISSKAFKAWAVAR	236_286	75.4555	7PMix_BS3_HSA_F5_DDA_iRT_001	20162	12114
False	1	AFKAWAVAR_LVTDLTKVHTbs3nh2ECcmCcmHGDLLECcmADDRADLAKYICcmENQDSISSK3-29:7		602.341	5	y	0	LVTDLTKVHT[bs3nh2]EC[cm]C[cm]HGDLLEC[cm]ADDRADLAK[bs3-light]YIC[cm]ENQDSISSK_AFK[bs3-light]AWAVAR	False	LVTDLTKVHT[bs3nh2]EC[cm]C[cm]HGDLLEC[cm]ADDRADLAK[bs3-light]YIC[cm]ENQDSISSK_AFK[bs3-light]AWAVAR	7	871.14	HSA _HSA	76.6129	0.639508	LVTDLTKVHTECCHGDLLECADDRADLAKYICENQDSISSKAFKAWAVAR	236_286	75.4555	7PMix_BS3_HSA_F5_DDA_iRT_001	20162	12114
False	1	AFKAWAVAR_LVTDLTKVHTbs3nh2ECcmCcmHGDLLECcmADDRADLAKYICcmENQDSISSK3-29:7		1167.49	10	y	0	LVTDLTKVHT[bs3nh2]EC[cm]C[cm]HGDLLEC[cm]ADDRADLAK[bs3-light]YIC[cm]ENQDSISSK_AFK[bs3-light]AWAVAR	False	LVTDLTKVHT[bs3nh2]EC[cm]C[cm]HGDLLEC[cm]ADDRADLAK[bs3-light]YIC[cm]ENQDSISSK_AFK[bs3-light]AWAVAR	7	871.14	HSA _HSA	76.6129	0.530141	LVTDLTKVHTECCHGDLLECADDRADLAKYICENQDSISSKAFKAWAVAR	236_286	75.4555	7PMix_BS3_HSA_F5_DDA_iRT_001	20162	12114
False	1	AFKAWAVAR_LVTDLTKVHTbs3nh2ECcmCcmHGDLLECcmADDRADLAKYICcmENQDSISSK3-29:7		1007.46	9	y	0	LVTDLTKVHT[bs3nh2]EC[cm]C[cm]HGDLLEC[cm]ADDRADLAK[bs3-light]YIC[cm]ENQDSISSK_AFK[bs3-light]AWAVAR	False	LVTDLTKVHT[bs3nh2]EC[cm]C[cm]HGDLLEC[cm]ADDRADLAK[bs3-light]YIC[cm]ENQDSISSK_AFK[bs3-light]AWAVAR	7	871.14	HSA _HSA	76.6129	0.450822	LVTDLTKVHTECCHGDLLECADDRADLAKYICENQDSISSKAFKAWAVAR	236_286	75.4555	7PMix_BS3_HSA_F5_DDA_iRT_001	20162	12114
False	1	AFKAWAVAR_LVTDLTKVHTbs3nh2ECcmCcmHGDLLECcmADDRADLAKYICcmENQDSISSK3-29:7		321.177	3	y	0	LVTDLTKVHT[bs3nh2]EC[cm]C[cm]HGDLLEC[cm]ADDRADLAK[bs3-light]YIC[cm]ENQDSISSK_AFK[bs3-light]AWAVAR	False	LVTDLTKVHT[bs3nh2]EC[cm]C[cm]HGDLLEC[cm]ADDRADLAK[bs3-light]YIC[cm]ENQDSISSK_AFK[bs3-light]AWAVAR	7	871.14	HSA _HSA	76.6129	0.367277	LVTDLTKVHTECCHGDLLECADDRADLAKYICENQDSISSKAFKAWAVAR	236_286	75.4555	7PMix_BS3_HSA_F5_DDA_iRT_001	20162	12114
False	1	AFKAWAVAR_LVTDLTKVHTbs3nh2ECcmCcmHGDLLECcmADDRADLAKYICcmENQDSISSK3-29:7		878.421	8	y	0	LVTDLTKVHT[bs3nh2]EC[cm]C[cm]HGDLLEC[cm]ADDRADLAK[bs3-light]YIC[cm]ENQDSISSK_AFK[bs3-light]AWAVAR	False	LVTDLTKVHT[bs3nh2]EC[cm]C[cm]HGDLLEC[cm]ADDRADLAK[bs3-light]YIC[cm]ENQDSISSK_AFK[bs3-light]AWAVAR	7	871.14	HSA _HSA	76.6129	0.349976	LVTDLTKVHTECCHGDLLECADDRADLAKYICENQDSISSKAFKAWAVAR	236_286	75.4555	7PMix_BS3_HSA_F5_DDA_iRT_001	20162	12114
False	1	AFKAWAVAR_LVTDLTKVHTbs3nh2ECcmCcmHGDLLECcmADDRADLAKYICcmENQDSISSK3-29:7		345.224	3	y	0	LVTDLTKVHT[bs3nh2]EC[cm]C[cm]HGDLLEC[cm]ADDRADLAK[bs3-light]YIC[cm]ENQDSISSK_AFK[bs3-light]AWAVAR	False	LVTDLTKVHT[bs3nh2]EC[cm]C[cm]HGDLLEC[cm]ADDRADLAK[bs3-light]YIC[cm]ENQDSISSK_AFK[bs3-light]AWAVAR	7	871.14	HSA _HSA	76.6129	0.139668	LVTDLTKVHTECCHGDLLECADDRADLAKYICENQDSISSKAFKAWAVAR	236_286	75.4555	7PMix_BS3_HSA_F5_DDA_iRT_001	20162	12114
False	1	AFKAWAVAR_LVTDLTKVHTbs3nh2ECcmCcmHGDLLECcmADDRADLAKYICcmENQDSISSK3-29:7		521.293	5	y	0	LVTDLTKVHT[bs3nh2]EC[cm]C[cm]HGDLLEC[cm]ADDRADLAK[bs3-light]YIC[cm]ENQDSISSK_AFK[bs3-light]AWAVAR	False	LVTDLTKVHT[bs3nh2]EC[cm]C[cm]HGDLLEC[cm]ADDRADLAK[bs3-light]YIC[cm]ENQDSISSK_AFK[bs3-light]AWAVAR	7	871.14	HSA _HSA	76.6129	0.136661	LVTDLTKVHTECCHGDLLECADDRADLAKYICENQDSISSKAFKAWAVAR	236_286	75.4555	7PMix_BS3_HSA_F5_DDA_iRT_001	20162	12114
False	1	AFKAWAVAR_LVTDLTKVHTbs3nh2ECcmCcmHGDLLECcmADDRADLAKYICcmENQDSISSK3-29:7		1280.58	11	y	0	LVTDLTKVHT[bs3nh2]EC[cm]C[cm]HGDLLEC[cm]ADDRADLAK[bs3-light]YIC[cm]ENQDSISSK_AFK[bs3-light]AWAVAR	False	LVTDLTKVHT[bs3nh2]EC[cm]C[cm]HGDLLEC[cm]ADDRADLAK[bs3-light]YIC[cm]ENQDSISSK_AFK[bs3-light]AWAVAR	7	871.14	HSA _HSA	76.6129	0.135312	LVTDLTKVHTECCHGDLLECADDRADLAKYICENQDSISSKAFKAWAVAR	236_286	75.4555	7PMix_BS3_HSA_F5_DDA_iRT_001	20162	12114
False	1	AFKAWAVAR_VFDEFKPLVEEPQNLIK3-6:3		1279.73	11	y	0	AFK[bs3-light]AWAVAR_VFDEFK[bs3-light]PLVEEPQNLIK	False	AFK[bs3-light]AWAVAR_VFDEFK[bs3-light]PLVEEPQNLIK	3	1067.92	HSA _HSA	84.3204	1	AFKAWAVARVFDEFKPLVEEPQNLIK	236_402	95.7011	7PMix_BS3_HSA_F5_DDA_iRT_001	23385	12114
False	1	AFKAWAVAR_VFDEFKPLVEEPQNLIK3-6:3		712.435	6	y	0	AFK[bs3-light]AWAVAR_VFDEFK[bs3-light]PLVEEPQNLIK	False	AFK[bs3-light]AWAVAR_VFDEFK[bs3-light]PLVEEPQNLIK	3	1067.92	HSA _HSA	84.3204	0.756192	AFKAWAVARVFDEFKPLVEEPQNLIK	236_402	95.7011	7PMix_BS3_HSA_F5_DDA_iRT_001	23385	12114
False	1	AFKAWAVAR_VFDEFKPLVEEPQNLIK3-6:3		673.378	6	y	0	AFK[bs3-light]AWAVAR_VFDEFK[bs3-light]PLVEEPQNLIK	False	AFK[bs3-light]AWAVAR_VFDEFK[bs3-light]PLVEEPQNLIK	3	1067.92	HSA _HSA	84.3204	0.438123	AFKAWAVARVFDEFKPLVEEPQNLIK	236_402	95.7011	7PMix_BS3_HSA_F5_DDA_iRT_001	23385	12114
False	1	AFKAWAVAR_VFDEFKPLVEEPQNLIK3-6:3		602.341	5	y	0	AFK[bs3-light]AWAVAR_VFDEFK[bs3-light]PLVEEPQNLIK	False	AFK[bs3-light]AWAVAR_VFDEFK[bs3-light]PLVEEPQNLIK	3	1067.92	HSA _HSA	84.3204	0.410648	AFKAWAVARVFDEFKPLVEEPQNLIK	236_402	95.7011	7PMix_BS3_HSA_F5_DDA_iRT_001	23385	12114
False	1	AFKAWAVAR_VFDEFKPLVEEPQNLIK3-6:3		416.262	4	y	0	AFK[bs3-light]AWAVAR_VFDEFK[bs3-light]PLVEEPQNLIK	False	AFK[bs3-light]AWAVAR_VFDEFK[bs3-light]PLVEEPQNLIK	3	1067.92	HSA _HSA	84.3204	0.244066	AFKAWAVARVFDEFKPLVEEPQNLIK	236_402	95.7011	7PMix_BS3_HSA_F5_DDA_iRT_001	23385	12114
False	1	AFKAWAVAR_VFDEFKPLVEEPQNLIK3-6:3		1069.59	9	y	0	AFK[bs3-light]AWAVAR_VFDEFK[bs3-light]PLVEEPQNLIK	False	AFK[bs3-light]AWAVAR_VFDEFK[bs3-light]PLVEEPQNLIK	3	1067.92	HSA _HSA	84.3204	0.194732	AFKAWAVARVFDEFKPLVEEPQNLIK	236_402	95.7011	7PMix_BS3_HSA_F5_DDA_iRT_001	23385	12114
False	1	AFKAWAVAR_VFDEFKPLVEEPQNLIK3-6:3		841.478	7	y	0	AFK[bs3-light]AWAVAR_VFDEFK[bs3-light]PLVEEPQNLIK	False	AFK[bs3-light]AWAVAR_VFDEFK[bs3-light]PLVEEPQNLIK	3	1067.92	HSA _HSA	84.3204	0.188796	AFKAWAVARVFDEFKPLVEEPQNLIK	236_402	95.7011	7PMix_BS3_HSA_F5_DDA_iRT_001	23385	12114
False	1	AFKAWAVAR_VFDEFKPLVEEPQNLIK3-6:3		345.224	3	y	0	AFK[bs3-light]AWAVAR_VFDEFK[bs3-light]PLVEEPQNLIK	False	AFK[bs3-light]AWAVAR_VFDEFK[bs3-light]PLVEEPQNLIK	3	1067.92	HSA _HSA	84.3204	0.147657	AFKAWAVARVFDEFKPLVEEPQNLIK	236_402	95.7011	7PMix_BS3_HSA_F5_DDA_iRT_001	23385	12114
True	2	AFKAWAVAR_VFDEFKPLVEEPQNLIK3-6:4		962.513	6	b	0	AFK[bs3-light]AWAVAR_VFDEFK[bs3-light]PLVEEPQNLIK	False	AFK[bs3-light]AWAVAR_VFDEFK[bs3-light]PLVEEPQNLIK	4	801.19	HSA _HSA	85.4633	0.047562	AFKAWAVARVFDEFKPLVEEPQNLIK	236_402	98.7031	7PMix_BS3_HSA_F3_DDA_iRT_001	28661	12114
True	3	AFKAWAVAR_VFDEFKPLVEEPQNLIK3-6:4		855.491	12	y	0	AFK[bs3-light]AWAVAR_VFDEFK[bs3-light]PLVEEPQNLIK	False	AFK[bs3-light]AWAVAR_VFDEFK[bs3-light]PLVEEPQNLIK	4	801.19	HSA _HSA	85.4633	0.0423599	AFKAWAVARVFDEFKPLVEEPQNLIK	236_402	98.7031	7PMix_BS3_HSA_F3_DDA_iRT_001	28661	12114
False	1	AFKAWAVAR_VFDEFKPLVEEPQNLIK3-6:4		673.378	6	y	0	AFK[bs3-light]AWAVAR_VFDEFK[bs3-light]PLVEEPQNLIK	False	AFK[bs3-light]AWAVAR_VFDEFK[bs3-light]PLVEEPQNLIK	4	801.19	HSA _HSA	85.4633	1	AFKAWAVARVFDEFKPLVEEPQNLIK	236_402	98.7031	7PMix_BS3_HSA_F3_DDA_iRT_001	28661	12114
False	1	AFKAWAVAR_VFDEFKPLVEEPQNLIK3-6:4		1279.73	11	y	0	AFK[bs3-light]AWAVAR_VFDEFK[bs3-light]PLVEEPQNLIK	False	AFK[bs3-light]AWAVAR_VFDEFK[bs3-light]PLVEEPQNLIK	4	801.19	HSA _HSA	85.4633	0.938874	AFKAWAVARVFDEFKPLVEEPQNLIK	236_402	98.7031	7PMix_BS3_HSA_F3_DDA_iRT_001	28661	12114
False	1	AFKAWAVAR_VFDEFKPLVEEPQNLIK3-6:4		712.435	6	y	0	AFK[bs3-light]AWAVAR_VFDEFK[bs3-light]PLVEEPQNLIK	False	AFK[bs3-light]AWAVAR_VFDEFK[bs3-light]PLVEEPQNLIK	4	801.19	HSA _HSA	85.4633	0.713772	AFKAWAVARVFDEFKPLVEEPQNLIK	236_402	98.7031	7PMix_BS3_HSA_F3_DDA_iRT_001	28661	12114
False	1	AFKAWAVAR_VFDEFKPLVEEPQNLIK3-6:4		602.341	5	y	0	AFK[bs3-light]AWAVAR_VFDEFK[bs3-light]PLVEEPQNLIK	False	AFK[bs3-light]AWAVAR_VFDEFK[bs3-light]PLVEEPQNLIK	4	801.19	HSA _HSA	85.4633	0.646557	AFKAWAVARVFDEFKPLVEEPQNLIK	236_402	98.7031	7PMix_BS3_HSA_F3_DDA_iRT_001	28661	12114
False	1	AFKAWAVAR_VFDEFKPLVEEPQNLIK3-6:4		970.52	8	y	0	AFK[bs3-light]AWAVAR_VFDEFK[bs3-light]PLVEEPQNLIK	False	AFK[bs3-light]AWAVAR_VFDEFK[bs3-light]PLVEEPQNLIK	4	801.19	HSA _HSA	85.4633	0.564638	AFKAWAVARVFDEFKPLVEEPQNLIK	236_402	98.7031	7PMix_BS3_HSA_F3_DDA_iRT_001	28661	12114
False	1	AFKAWAVAR_VFDEFKPLVEEPQNLIK3-6:4		416.262	4	y	0	AFK[bs3-light]AWAVAR_VFDEFK[bs3-light]PLVEEPQNLIK	False	AFK[bs3-light]AWAVAR_VFDEFK[bs3-light]PLVEEPQNLIK	4	801.19	HSA _HSA	85.4633	0.547121	AFKAWAVARVFDEFKPLVEEPQNLIK	236_402	98.7031	7PMix_BS3_HSA_F3_DDA_iRT_001	28661	12114
False	1	AFKAWAVAR_VFDEFKPLVEEPQNLIK3-6:4		1069.59	9	y	0	AFK[bs3-light]AWAVAR_VFDEFK[bs3-light]PLVEEPQNLIK	False	AFK[bs3-light]AWAVAR_VFDEFK[bs3-light]PLVEEPQNLIK	4	801.19	HSA _HSA	85.4633	0.421187	AFKAWAVARVFDEFKPLVEEPQNLIK	236_402	98.7031	7PMix_BS3_HSA_F3_DDA_iRT_001	28661	12114
False	2	AFKAWAVAR_VFDEFKPLVEEPQNLIK3-6:4		640.366	11	y	0	AFK[bs3-light]AWAVAR_VFDEFK[bs3-light]PLVEEPQNLIK	False	AFK[bs3-light]AWAVAR_VFDEFK[bs3-light]PLVEEPQNLIK	4	801.19	HSA _HSA	85.4633	0.301554	AFKAWAVARVFDEFKPLVEEPQNLIK	236_402	98.7031	7PMix_BS3_HSA_F3_DDA_iRT_001	28661	12114
False	1	AFKAWAVAR_VFDEFKPLVEEPQNLIK3-6:4		345.224	3	y	0	AFK[bs3-light]AWAVAR_VFDEFK[bs3-light]PLVEEPQNLIK	False	AFK[bs3-light]AWAVAR_VFDEFK[bs3-light]PLVEEPQNLIK	4	801.19	HSA _HSA	85.4633	0.228479	AFKAWAVARVFDEFKPLVEEPQNLIK	236_402	98.7031	7PMix_BS3_HSA_F3_DDA_iRT_001	28661	12114
False	1	AFKAWAVAR_VFDEFKPLVEEPQNLIK3-6:4		362.171	3	b	0	AFK[bs3-light]AWAVAR_VFDEFK[bs3-light]PLVEEPQNLIK	False	AFK[bs3-light]AWAVAR_VFDEFK[bs3-light]PLVEEPQNLIK	4	801.19	HSA _HSA	85.4633	0.164553	AFKAWAVARVFDEFKPLVEEPQNLIK	236_402	98.7031	7PMix_BS3_HSA_F3_DDA_iRT_001	28661	12114
True	3	AGHPFMWNEHLGYVLTCcmPSNLGTGLR_GGVHVKLAHLSK19-6:6		766.441	9	y	0	AGHPFMWNEHLGYVLTC[cm]PS[bs3-light]NLGTGLR_GGVHVK[bs3-light]LAHLSK	False	AGHPFMWNEHLGYVLTC[cm]PS[bs3-light]NLGTGLR_GGVHVK[bs3-light]LAHLSK	6	719.209	Creatine kinase M-type _Creatine kinase M-type	101.622	0.302049	AGHPFMWNEHLGYVLTCPSNLGTGLRGGVHVKLAHLSK	285_298	141.147	B170315_17_Lumos_ML_IN_205_PMBS3_Tryp_Rep3_SECFr16	35131	12114
False	1	AGHPFMWNEHLGYVLTCcmPSNLGTGLR_GGVHVKLAHLSK19-6:6		503.294	5	y	0	AGHPFMWNEHLGYVLTC[cm]PS[bs3-light]NLGTGLR_GGVHVK[bs3-light]LAHLSK	False	AGHPFMWNEHLGYVLTC[cm]PS[bs3-light]NLGTGLR_GGVHVK[bs3-light]LAHLSK	6	719.209	Creatine kinase M-type _Creatine kinase M-type	101.622	1	AGHPFMWNEHLGYVLTCPSNLGTGLRGGVHVKLAHLSK	285_298	141.147	B170315_17_Lumos_ML_IN_205_PMBS3_Tryp_Rep3_SECFr16	35131	12114
False	2	AGHPFMWNEHLGYVLTCcmPSNLGTGLR_GGVHVKLAHLSK19-6:6		770.843	13	b	0	AGHPFMWNEHLGYVLTC[cm]PS[bs3-light]NLGTGLR_GGVHVK[bs3-light]LAHLSK	False	AGHPFMWNEHLGYVLTC[cm]PS[bs3-light]NLGTGLR_GGVHVK[bs3-light]LAHLSK	6	719.209	Creatine kinase M-type _Creatine kinase M-type	101.622	0.623602	AGHPFMWNEHLGYVLTCPSNLGTGLRGGVHVKLAHLSK	285_298	141.147	B170315_17_Lumos_ML_IN_205_PMBS3_Tryp_Rep3_SECFr16	35131	12114
False	2	AGHPFMWNEHLGYVLTCcmPSNLGTGLR_GGVHVKLAHLSK19-6:6		820.377	14	b	0	AGHPFMWNEHLGYVLTC[cm]PS[bs3-light]NLGTGLR_GGVHVK[bs3-light]LAHLSK	False	AGHPFMWNEHLGYVLTC[cm]PS[bs3-light]NLGTGLR_GGVHVK[bs3-light]LAHLSK	6	719.209	Creatine kinase M-type _Creatine kinase M-type	101.622	0.454412	AGHPFMWNEHLGYVLTCPSNLGTGLRGGVHVKLAHLSK	285_298	141.147	B170315_17_Lumos_ML_IN_205_PMBS3_Tryp_Rep3_SECFr16	35131	12114
False	1	AGHPFMWNEHLGYVLTCcmPSNLGTGLR_GGVHVKLAHLSK19-6:6		351.178	4	b	0	AGHPFMWNEHLGYVLTC[cm]PS[bs3-light]NLGTGLR_GGVHVK[bs3-light]LAHLSK	False	AGHPFMWNEHLGYVLTC[cm]PS[bs3-light]NLGTGLR_GGVHVK[bs3-light]LAHLSK	6	719.209	Creatine kinase M-type _Creatine kinase M-type	101.622	0.358187	AGHPFMWNEHLGYVLTCPSNLGTGLRGGVHVKLAHLSK	285_298	141.147	B170315_17_Lumos_ML_IN_205_PMBS3_Tryp_Rep3_SECFr16	35131	12114
False	1	AGHPFMWNEHLGYVLTCcmPSNLGTGLR_GGVHVKLAHLSK19-6:6		616.378	6	y	0	AGHPFMWNEHLGYVLTC[cm]PS[bs3-light]NLGTGLR_GGVHVK[bs3-light]LAHLSK	False	AGHPFMWNEHLGYVLTC[cm]PS[bs3-light]NLGTGLR_GGVHVK[bs3-light]LAHLSK	6	719.209	Creatine kinase M-type _Creatine kinase M-type	101.622	0.139261	AGHPFMWNEHLGYVLTCPSNLGTGLRGGVHVKLAHLSK	285_298	141.147	B170315_17_Lumos_ML_IN_205_PMBS3_Tryp_Rep3_SECFr16	35131	12114
False	1	AGHPFMWNEHLGYVLTCcmPSNLGTGLR_GGVHVKLAHLSK19-6:6		446.272	4	y	0	AGHPFMWNEHLGYVLTC[cm]PS[bs3-light]NLGTGLR_GGVHVK[bs3-light]LAHLSK	False	AGHPFMWNEHLGYVLTC[cm]PS[bs3-light]NLGTGLR_GGVHVK[bs3-light]LAHLSK	6	719.209	Creatine kinase M-type _Creatine kinase M-type	101.622	0.129671	AGHPFMWNEHLGYVLTCPSNLGTGLRGGVHVKLAHLSK	285_298	141.147	B170315_17_Lumos_ML_IN_205_PMBS3_Tryp_Rep3_SECFr16	35131	12114
False	1	AGHPFMWNEHLGYVLTCcmPSNLGTGLR_GGVHVKLAHLSK19-6:6		668.409	6	y	0	AGHPFMWNEHLGYVLTC[cm]PS[bs3-light]NLGTGLR_GGVHVK[bs3-light]LAHLSK	False	AGHPFMWNEHLGYVLTC[cm]PS[bs3-light]NLGTGLR_GGVHVK[bs3-light]LAHLSK	6	719.209	Creatine kinase M-type _Creatine kinase M-type	101.622	0.115096	AGHPFMWNEHLGYVLTCPSNLGTGLRGGVHVKLAHLSK	285_298	141.147	B170315_17_Lumos_ML_IN_205_PMBS3_Tryp_Rep3_SECFr16	35131	12114
False	2	AGHPFMWNEHLGYVLTCcmPSNLGTGLR_GGVHVKLAHLSK19-6:6		604.76	10	b	0	AGHPFMWNEHLGYVLTC[cm]PS[bs3-light]NLGTGLR_GGVHVK[bs3-light]LAHLSK	False	AGHPFMWNEHLGYVLTC[cm]PS[bs3-light]NLGTGLR_GGVHVK[bs3-light]LAHLSK	6	719.209	Creatine kinase M-type _Creatine kinase M-type	101.622	0.108167	AGHPFMWNEHLGYVLTCPSNLGTGLRGGVHVKLAHLSK	285_298	141.147	B170315_17_Lumos_ML_IN_205_PMBS3_Tryp_Rep3_SECFr16	35131	12114
False	1	AGHPFMWNEHLGYVLTCcmPSNLGTGLR_GGVHVKLAHLSK19-6:6		450.246	5	b	0	AGHPFMWNEHLGYVLTC[cm]PS[bs3-light]NLGTGLR_GGVHVK[bs3-light]LAHLSK	False	AGHPFMWNEHLGYVLTC[cm]PS[bs3-light]NLGTGLR_GGVHVK[bs3-light]LAHLSK	6	719.209	Creatine kinase M-type _Creatine kinase M-type	101.622	0.0982661	AGHPFMWNEHLGYVLTCPSNLGTGLRGGVHVKLAHLSK	285_298	141.147	B170315_17_Lumos_ML_IN_205_PMBS3_Tryp_Rep3_SECFr16	35131	12114
False	1	AGHPFMWNEHLGYVLTCcmPSNLGTGLR_GGVHVKLAHLSK19-6:6		555.325	5	y	0	AGHPFMWNEHLGYVLTC[cm]PS[bs3-light]NLGTGLR_GGVHVK[bs3-light]LAHLSK	False	AGHPFMWNEHLGYVLTC[cm]PS[bs3-light]NLGTGLR_GGVHVK[bs3-light]LAHLSK	6	719.209	Creatine kinase M-type _Creatine kinase M-type	101.622	0.0978543	AGHPFMWNEHLGYVLTCPSNLGTGLRGGVHVKLAHLSK	285_298	141.147	B170315_17_Lumos_ML_IN_205_PMBS3_Tryp_Rep3_SECFr16	35131	12114
True	3	AGHPFMWNEHLGYVLTCcmPSNLGTGLR_GGVHVKLAHLSK19-6:7		766.441	9	y	0	AGHPFMWNEHLGYVLTC[cm]PS[bs3-light]NLGTGLR_GGVHVK[bs3-light]LAHLSK	False	AGHPFMWNEHLGYVLTC[cm]PS[bs3-light]NLGTGLR_GGVHVK[bs3-light]LAHLSK	7	616.609	Creatine kinase M-type _Creatine kinase M-type	101.711	0.242001	AGHPFMWNEHLGYVLTCPSNLGTGLRGGVHVKLAHLSK	285_298	141.382	B170315_17_Lumos_ML_IN_205_PMBS3_Tryp_Rep3_SECFr16	35176	12114
False	1	AGHPFMWNEHLGYVLTCcmPSNLGTGLR_GGVHVKLAHLSK19-6:7		503.294	5	y	0	AGHPFMWNEHLGYVLTC[cm]PS[bs3-light]NLGTGLR_GGVHVK[bs3-light]LAHLSK	False	AGHPFMWNEHLGYVLTC[cm]PS[bs3-light]NLGTGLR_GGVHVK[bs3-light]LAHLSK	7	616.609	Creatine kinase M-type _Creatine kinase M-type	101.711	1	AGHPFMWNEHLGYVLTCPSNLGTGLRGGVHVKLAHLSK	285_298	141.382	B170315_17_Lumos_ML_IN_205_PMBS3_Tryp_Rep3_SECFr16	35176	12114
False	2	AGHPFMWNEHLGYVLTCcmPSNLGTGLR_GGVHVKLAHLSK19-6:7		770.843	13	b	0	AGHPFMWNEHLGYVLTC[cm]PS[bs3-light]NLGTGLR_GGVHVK[bs3-light]LAHLSK	False	AGHPFMWNEHLGYVLTC[cm]PS[bs3-light]NLGTGLR_GGVHVK[bs3-light]LAHLSK	7	616.609	Creatine kinase M-type _Creatine kinase M-type	101.711	0.585265	AGHPFMWNEHLGYVLTCPSNLGTGLRGGVHVKLAHLSK	285_298	141.382	B170315_17_Lumos_ML_IN_205_PMBS3_Tryp_Rep3_SECFr16	35176	12114
False	2	AGHPFMWNEHLGYVLTCcmPSNLGTGLR_GGVHVKLAHLSK19-6:7		820.377	14	b	0	AGHPFMWNEHLGYVLTC[cm]PS[bs3-light]NLGTGLR_GGVHVK[bs3-light]LAHLSK	False	AGHPFMWNEHLGYVLTC[cm]PS[bs3-light]NLGTGLR_GGVHVK[bs3-light]LAHLSK	7	616.609	Creatine kinase M-type _Creatine kinase M-type	101.711	0.256287	AGHPFMWNEHLGYVLTCPSNLGTGLRGGVHVKLAHLSK	285_298	141.382	B170315_17_Lumos_ML_IN_205_PMBS3_Tryp_Rep3_SECFr16	35176	12114
False	2	AGHPFMWNEHLGYVLTCcmPSNLGTGLR_GGVHVKLAHLSK19-6:7		689.311	12	b	0	AGHPFMWNEHLGYVLTC[cm]PS[bs3-light]NLGTGLR_GGVHVK[bs3-light]LAHLSK	False	AGHPFMWNEHLGYVLTC[cm]PS[bs3-light]NLGTGLR_GGVHVK[bs3-light]LAHLSK	7	616.609	Creatine kinase M-type _Creatine kinase M-type	101.711	0.203637	AGHPFMWNEHLGYVLTCPSNLGTGLRGGVHVKLAHLSK	285_298	141.382	B170315_17_Lumos_ML_IN_205_PMBS3_Tryp_Rep3_SECFr16	35176	12114
False	1	AGHPFMWNEHLGYVLTCcmPSNLGTGLR_GGVHVKLAHLSK19-6:7		351.178	4	b	0	AGHPFMWNEHLGYVLTC[cm]PS[bs3-light]NLGTGLR_GGVHVK[bs3-light]LAHLSK	False	AGHPFMWNEHLGYVLTC[cm]PS[bs3-light]NLGTGLR_GGVHVK[bs3-light]LAHLSK	7	616.609	Creatine kinase M-type _Creatine kinase M-type	101.711	0.197277	AGHPFMWNEHLGYVLTCPSNLGTGLRGGVHVKLAHLSK	285_298	141.382	B170315_17_Lumos_ML_IN_205_PMBS3_Tryp_Rep3_SECFr16	35176	12114
False	2	AGHPFMWNEHLGYVLTCcmPSNLGTGLR_GGVHVKLAHLSK19-6:7		877.421	15	b	0	AGHPFMWNEHLGYVLTC[cm]PS[bs3-light]NLGTGLR_GGVHVK[bs3-light]LAHLSK	False	AGHPFMWNEHLGYVLTC[cm]PS[bs3-light]NLGTGLR_GGVHVK[bs3-light]LAHLSK	7	616.609	Creatine kinase M-type _Creatine kinase M-type	101.711	0.122352	AGHPFMWNEHLGYVLTCPSNLGTGLRGGVHVKLAHLSK	285_298	141.382	B170315_17_Lumos_ML_IN_205_PMBS3_Tryp_Rep3_SECFr16	35176	12114
False	1	AGHPFMWNEHLGYVLTCcmPSNLGTGLR_GGVHVKLAHLSK19-6:7		446.272	4	y	0	AGHPFMWNEHLGYVLTC[cm]PS[bs3-light]NLGTGLR_GGVHVK[bs3-light]LAHLSK	False	AGHPFMWNEHLGYVLTC[cm]PS[bs3-light]NLGTGLR_GGVHVK[bs3-light]LAHLSK	7	616.609	Creatine kinase M-type _Creatine kinase M-type	101.711	0.082309	AGHPFMWNEHLGYVLTCPSNLGTGLRGGVHVKLAHLSK	285_298	141.382	B170315_17_Lumos_ML_IN_205_PMBS3_Tryp_Rep3_SECFr16	35176	12114
False	1	AGHPFMWNEHLGYVLTCcmPSNLGTGLR_GGVHVKLAHLSK19-6:7		347.229	3	y	0	AGHPFMWNEHLGYVLTC[cm]PS[bs3-light]NLGTGLR_GGVHVK[bs3-light]LAHLSK	False	AGHPFMWNEHLGYVLTC[cm]PS[bs3-light]NLGTGLR_GGVHVK[bs3-light]LAHLSK	7	616.609	Creatine kinase M-type _Creatine kinase M-type	101.711	0.0733887	AGHPFMWNEHLGYVLTCPSNLGTGLRGGVHVKLAHLSK	285_298	141.382	B170315_17_Lumos_ML_IN_205_PMBS3_Tryp_Rep3_SECFr16	35176	12114
False	1	AGHPFMWNEHLGYVLTCcmPSNLGTGLR_IEEIFKK13-6:4		914.505	9	y	0	AGHPFMWNEHLGY[bs3-light]VLTC[cm]PSNLGTGLR_IEEIFK[bs3-light]K	False	AGHPFMWNEHLGY[bs3-light]VLTC[cm]PSNLGTGLR_IEEIFK[bs3-light]K	4	993.506	Creatine kinase M-type _Creatine kinase M-type	130.862	1	AGHPFMWNEHLGYVLTCPSNLGTGLRIEEIFKK	265_279	217.953	B170315_03_Lumos_ML_IN_205_PMBS3_Tryp_Rep1_SECFr16	50470	12114
False	1	AGHPFMWNEHLGYVLTCcmPSNLGTGLR_IEEIFKK13-6:4		372.177	3	b	0	AGHPFMWNEHLGY[bs3-light]VLTC[cm]PSNLGTGLR_IEEIFK[bs3-light]K	False	AGHPFMWNEHLGY[bs3-light]VLTC[cm]PSNLGTGLR_IEEIFK[bs3-light]K	4	993.506	Creatine kinase M-type _Creatine kinase M-type	130.862	0.32696	AGHPFMWNEHLGYVLTCPSNLGTGLRIEEIFKK	265_279	217.953	B170315_03_Lumos_ML_IN_205_PMBS3_Tryp_Rep1_SECFr16	50470	12114
False	1	AGHPFMWNEHLGYVLTCcmPSNLGTGLR_IEEIFKK13-6:4		503.294	5	y	0	AGHPFMWNEHLGY[bs3-light]VLTC[cm]PSNLGTGLR_IEEIFK[bs3-light]K	False	AGHPFMWNEHLGY[bs3-light]VLTC[cm]PSNLGTGLR_IEEIFK[bs3-light]K	4	993.506	Creatine kinase M-type _Creatine kinase M-type	130.862	0.291521	AGHPFMWNEHLGYVLTCPSNLGTGLRIEEIFKK	265_279	217.953	B170315_03_Lumos_ML_IN_205_PMBS3_Tryp_Rep1_SECFr16	50470	12114
False	1	AGHPFMWNEHLGYVLTCcmPSNLGTGLR_IEEIFKK13-6:4		1074.54	10	y	0	AGHPFMWNEHLGY[bs3-light]VLTC[cm]PSNLGTGLR_IEEIFK[bs3-light]K	False	AGHPFMWNEHLGY[bs3-light]VLTC[cm]PSNLGTGLR_IEEIFK[bs3-light]K	4	993.506	Creatine kinase M-type _Creatine kinase M-type	130.862	0.2274	AGHPFMWNEHLGYVLTCPSNLGTGLRIEEIFKK	265_279	217.953	B170315_03_Lumos_ML_IN_205_PMBS3_Tryp_Rep1_SECFr16	50470	12114
False	1	AGHPFMWNEHLGYVLTCcmPSNLGTGLR_IEEIFKK13-6:4		1175.58	11	y	0	AGHPFMWNEHLGY[bs3-light]VLTC[cm]PSNLGTGLR_IEEIFK[bs3-light]K	False	AGHPFMWNEHLGY[bs3-light]VLTC[cm]PSNLGTGLR_IEEIFK[bs3-light]K	4	993.506	Creatine kinase M-type _Creatine kinase M-type	130.862	0.220287	AGHPFMWNEHLGYVLTCPSNLGTGLRIEEIFKK	265_279	217.953	B170315_03_Lumos_ML_IN_205_PMBS3_Tryp_Rep1_SECFr16	50470	12114
False	1	AGHPFMWNEHLGYVLTCcmPSNLGTGLR_IEEIFKK13-6:4		1288.67	12	y	0	AGHPFMWNEHLGY[bs3-light]VLTC[cm]PSNLGTGLR_IEEIFK[bs3-light]K	False	AGHPFMWNEHLGY[bs3-light]VLTC[cm]PSNLGTGLR_IEEIFK[bs3-light]K	4	993.506	Creatine kinase M-type _Creatine kinase M-type	130.862	0.124143	AGHPFMWNEHLGYVLTCPSNLGTGLRIEEIFKK	265_279	217.953	B170315_03_Lumos_ML_IN_205_PMBS3_Tryp_Rep1_SECFr16	50470	12114
False	2	AGHPFMWNEHLGYVLTCcmPSNLGTGLR_IEEIFKK13-6:4		457.756	9	y	0	AGHPFMWNEHLGY[bs3-light]VLTC[cm]PSNLGTGLR_IEEIFK[bs3-light]K	False	AGHPFMWNEHLGY[bs3-light]VLTC[cm]PSNLGTGLR_IEEIFK[bs3-light]K	4	993.506	Creatine kinase M-type _Creatine kinase M-type	130.862	0.10198	AGHPFMWNEHLGYVLTCPSNLGTGLRIEEIFKK	265_279	217.953	B170315_03_Lumos_ML_IN_205_PMBS3_Tryp_Rep1_SECFr16	50470	12114
False	1	AGHPFMWNEHLGYVLTCcmPSNLGTGLR_IEEIFKK13-6:4		817.453	8	y	0	AGHPFMWNEHLGY[bs3-light]VLTC[cm]PSNLGTGLR_IEEIFK[bs3-light]K	False	AGHPFMWNEHLGY[bs3-light]VLTC[cm]PSNLGTGLR_IEEIFK[bs3-light]K	4	993.506	Creatine kinase M-type _Creatine kinase M-type	130.862	0.0614402	AGHPFMWNEHLGYVLTCPSNLGTGLRIEEIFKK	265_279	217.953	B170315_03_Lumos_ML_IN_205_PMBS3_Tryp_Rep1_SECFr16	50470	12114
False	1	AGHPFMWNEHLGYVLTCcmPSNLGTGLR_IEEIFKK13-6:4		616.378	6	y	0	AGHPFMWNEHLGY[bs3-light]VLTC[cm]PSNLGTGLR_IEEIFK[bs3-light]K	False	AGHPFMWNEHLGY[bs3-light]VLTC[cm]PSNLGTGLR_IEEIFK[bs3-light]K	4	993.506	Creatine kinase M-type _Creatine kinase M-type	130.862	0.0577835	AGHPFMWNEHLGYVLTCPSNLGTGLRIEEIFKK	265_279	217.953	B170315_03_Lumos_ML_IN_205_PMBS3_Tryp_Rep1_SECFr16	50470	12114
False	2	AGHPFMWNEHLGYVLTCcmPSNLGTGLR_IEEIFKK13-6:4		537.772	10	y	0	AGHPFMWNEHLGY[bs3-light]VLTC[cm]PSNLGTGLR_IEEIFK[bs3-light]K	False	AGHPFMWNEHLGY[bs3-light]VLTC[cm]PSNLGTGLR_IEEIFK[bs3-light]K	4	993.506	Creatine kinase M-type _Creatine kinase M-type	130.862	0.0509621	AGHPFMWNEHLGYVLTCPSNLGTGLRIEEIFKK	265_279	217.953	B170315_03_Lumos_ML_IN_205_PMBS3_Tryp_Rep1_SECFr16	50470	12114
False	1	AGHPFMWNEHLGYbs3nh2VLTCcmPSNLGTGLR_FCcmVGLQKIEEIFK16-7:5		914.505	9	y	0	AGHPFMWNEHLGY[bs3nh2]VLT[bs3-light]C[cm]PSNLGTGLR_FC[cm]VGLQK[bs3-light]IEEIFK	False	AGHPFMWNEHLGY[bs3nh2]VLT[bs3-light]C[cm]PSNLGTGLR_FC[cm]VGLQK[bs3-light]IEEIFK	5	966.891	Creatine kinase M-type _Creatine kinase M-type	140.873	1	AGHPFMWNEHLGYVLTCPSNLGTGLRFCVGLQKIEEIFK	259_282	244.251	B170315_17_Lumos_ML_IN_205_PMBS3_Tryp_Rep3_SECFr16	58411	12114
False	1	AGHPFMWNEHLGYbs3nh2VLTCcmPSNLGTGLR_FCcmVGLQKIEEIFK16-7:5		308.106	2	b	0	AGHPFMWNEHLGY[bs3nh2]VLT[bs3-light]C[cm]PSNLGTGLR_FC[cm]VGLQK[bs3-light]IEEIFK	False	AGHPFMWNEHLGY[bs3nh2]VLT[bs3-light]C[cm]PSNLGTGLR_FC[cm]VGLQK[bs3-light]IEEIFK	5	966.891	Creatine kinase M-type _Creatine kinase M-type	140.873	0.788513	AGHPFMWNEHLGYVLTCPSNLGTGLRFCVGLQKIEEIFK	259_282	244.251	B170315_17_Lumos_ML_IN_205_PMBS3_Tryp_Rep3_SECFr16	58411	12114
False	1	AGHPFMWNEHLGYbs3nh2VLTCcmPSNLGTGLR_FCcmVGLQKIEEIFK16-7:5		1074.54	10	y	0	AGHPFMWNEHLGY[bs3nh2]VLT[bs3-light]C[cm]PSNLGTGLR_FC[cm]VGLQK[bs3-light]IEEIFK	False	AGHPFMWNEHLGY[bs3nh2]VLT[bs3-light]C[cm]PSNLGTGLR_FC[cm]VGLQK[bs3-light]IEEIFK	5	966.891	Creatine kinase M-type _Creatine kinase M-type	140.873	0.38219	AGHPFMWNEHLGYVLTCPSNLGTGLRFCVGLQKIEEIFK	259_282	244.251	B170315_17_Lumos_ML_IN_205_PMBS3_Tryp_Rep3_SECFr16	58411	12114
False	1	AGHPFMWNEHLGYbs3nh2VLTCcmPSNLGTGLR_FCcmVGLQKIEEIFK16-7:5		503.294	5	y	0	AGHPFMWNEHLGY[bs3nh2]VLT[bs3-light]C[cm]PSNLGTGLR_FC[cm]VGLQK[bs3-light]IEEIFK	False	AGHPFMWNEHLGY[bs3nh2]VLT[bs3-light]C[cm]PSNLGTGLR_FC[cm]VGLQK[bs3-light]IEEIFK	5	966.891	Creatine kinase M-type _Creatine kinase M-type	140.873	0.320989	AGHPFMWNEHLGYVLTCPSNLGTGLRFCVGLQKIEEIFK	259_282	244.251	B170315_17_Lumos_ML_IN_205_PMBS3_Tryp_Rep3_SECFr16	58411	12114
False	1	AGHPFMWNEHLGYbs3nh2VLTCcmPSNLGTGLR_FCcmVGLQKIEEIFK16-7:5		665.35	5	y	0	AGHPFMWNEHLGY[bs3nh2]VLT[bs3-light]C[cm]PSNLGTGLR_FC[cm]VGLQK[bs3-light]IEEIFK	False	AGHPFMWNEHLGY[bs3nh2]VLT[bs3-light]C[cm]PSNLGTGLR_FC[cm]VGLQK[bs3-light]IEEIFK	5	966.891	Creatine kinase M-type _Creatine kinase M-type	140.873	0.263851	AGHPFMWNEHLGYVLTCPSNLGTGLRFCVGLQKIEEIFK	259_282	244.251	B170315_17_Lumos_ML_IN_205_PMBS3_Tryp_Rep3_SECFr16	58411	12114
False	1	AGHPFMWNEHLGYbs3nh2VLTCcmPSNLGTGLR_FCcmVGLQKIEEIFK16-7:5		778.435	6	y	0	AGHPFMWNEHLGY[bs3nh2]VLT[bs3-light]C[cm]PSNLGTGLR_FC[cm]VGLQK[bs3-light]IEEIFK	False	AGHPFMWNEHLGY[bs3nh2]VLT[bs3-light]C[cm]PSNLGTGLR_FC[cm]VGLQK[bs3-light]IEEIFK	5	966.891	Creatine kinase M-type _Creatine kinase M-type	140.873	0.228289	AGHPFMWNEHLGYVLTCPSNLGTGLRFCVGLQKIEEIFK	259_282	244.251	B170315_17_Lumos_ML_IN_205_PMBS3_Tryp_Rep3_SECFr16	58411	12114
False	1	AGHPFMWNEHLGYbs3nh2VLTCcmPSNLGTGLR_FCcmVGLQKIEEIFK16-7:5		536.308	4	y	0	AGHPFMWNEHLGY[bs3nh2]VLT[bs3-light]C[cm]PSNLGTGLR_FC[cm]VGLQK[bs3-light]IEEIFK	False	AGHPFMWNEHLGY[bs3nh2]VLT[bs3-light]C[cm]PSNLGTGLR_FC[cm]VGLQK[bs3-light]IEEIFK	5	966.891	Creatine kinase M-type _Creatine kinase M-type	140.873	0.195017	AGHPFMWNEHLGYVLTCPSNLGTGLRFCVGLQKIEEIFK	259_282	244.251	B170315_17_Lumos_ML_IN_205_PMBS3_Tryp_Rep3_SECFr16	58411	12114
False	1	AGHPFMWNEHLGYbs3nh2VLTCcmPSNLGTGLR_FCcmVGLQKIEEIFK16-7:5		407.265	3	y	0	AGHPFMWNEHLGY[bs3nh2]VLT[bs3-light]C[cm]PSNLGTGLR_FC[cm]VGLQK[bs3-light]IEEIFK	False	AGHPFMWNEHLGY[bs3nh2]VLT[bs3-light]C[cm]PSNLGTGLR_FC[cm]VGLQK[bs3-light]IEEIFK	5	966.891	Creatine kinase M-type _Creatine kinase M-type	140.873	0.138095	AGHPFMWNEHLGYVLTCPSNLGTGLRFCVGLQKIEEIFK	259_282	244.251	B170315_17_Lumos_ML_IN_205_PMBS3_Tryp_Rep3_SECFr16	58411	12114
False	1	AGHPFMWNEHLGYbs3nh2VLTCcmPSNLGTGLR_FCcmVGLQKIEEIFK16-7:5		616.378	6	y	0	AGHPFMWNEHLGY[bs3nh2]VLT[bs3-light]C[cm]PSNLGTGLR_FC[cm]VGLQK[bs3-light]IEEIFK	False	AGHPFMWNEHLGY[bs3nh2]VLT[bs3-light]C[cm]PSNLGTGLR_FC[cm]VGLQK[bs3-light]IEEIFK	5	966.891	Creatine kinase M-type _Creatine kinase M-type	140.873	0.117949	AGHPFMWNEHLGYVLTCPSNLGTGLRFCVGLQKIEEIFK	259_282	244.251	B170315_17_Lumos_ML_IN_205_PMBS3_Tryp_Rep3_SECFr16	58411	12114
False	1	AGHPFMWNEHLGYbs3nh2VLTCcmPSNLGTGLR_FCcmVGLQKIEEIFK16-7:5		817.453	8	y	0	AGHPFMWNEHLGY[bs3nh2]VLT[bs3-light]C[cm]PSNLGTGLR_FC[cm]VGLQK[bs3-light]IEEIFK	False	AGHPFMWNEHLGY[bs3nh2]VLT[bs3-light]C[cm]PSNLGTGLR_FC[cm]VGLQK[bs3-light]IEEIFK	5	966.891	Creatine kinase M-type _Creatine kinase M-type	140.873	0.0746024	AGHPFMWNEHLGYVLTCPSNLGTGLRFCVGLQKIEEIFK	259_282	244.251	B170315_17_Lumos_ML_IN_205_PMBS3_Tryp_Rep3_SECFr16	58411	12114
True	3	AGHPFMWNEHLGYbs3nh2VLTCcmPSNLGTGLR_FCcmVGLQKIEEIFK16-7:6		1045.89	13	y	0	AGHPFMWNEHLGY[bs3nh2]VLT[bs3-light]C[cm]PSNLGTGLR_FC[cm]VGLQK[bs3-light]IEEIFK	False	AGHPFMWNEHLGY[bs3nh2]VLT[bs3-light]C[cm]PSNLGTGLR_FC[cm]VGLQK[bs3-light]IEEIFK	6	805.911	Creatine kinase M-type _Creatine kinase M-type	140.273	0.155358	AGHPFMWNEHLGYVLTCPSNLGTGLRFCVGLQKIEEIFK	259_282	242.675	B170315_03_Lumos_ML_IN_205_PMBS3_Tryp_Rep1_SECFr16	55996	12114
True	4	AGHPFMWNEHLGYbs3nh2VLTCcmPSNLGTGLR_FCcmVGLQKIEEIFK16-7:6		1074.54	9	b	0	AGHPFMWNEHLGY[bs3nh2]VLT[bs3-light]C[cm]PSNLGTGLR_FC[cm]VGLQK[bs3-light]IEEIFK	False	AGHPFMWNEHLGY[bs3nh2]VLT[bs3-light]C[cm]PSNLGTGLR_FC[cm]VGLQK[bs3-light]IEEIFK	6	805.911	Creatine kinase M-type _Creatine kinase M-type	140.273	0.049354	AGHPFMWNEHLGYVLTCPSNLGTGLRFCVGLQKIEEIFK	259_282	242.675	B170315_03_Lumos_ML_IN_205_PMBS3_Tryp_Rep1_SECFr16	55996	12114
False	1	AGHPFMWNEHLGYbs3nh2VLTCcmPSNLGTGLR_FCcmVGLQKIEEIFK16-7:6		503.294	5	y	0	AGHPFMWNEHLGY[bs3nh2]VLT[bs3-light]C[cm]PSNLGTGLR_FC[cm]VGLQK[bs3-light]IEEIFK	False	AGHPFMWNEHLGY[bs3nh2]VLT[bs3-light]C[cm]PSNLGTGLR_FC[cm]VGLQK[bs3-light]IEEIFK	6	805.911	Creatine kinase M-type _Creatine kinase M-type	140.273	1	AGHPFMWNEHLGYVLTCPSNLGTGLRFCVGLQKIEEIFK	259_282	242.675	B170315_03_Lumos_ML_IN_205_PMBS3_Tryp_Rep1_SECFr16	55996	12114
False	1	AGHPFMWNEHLGYbs3nh2VLTCcmPSNLGTGLR_FCcmVGLQKIEEIFK16-7:6		914.505	9	y	0	AGHPFMWNEHLGY[bs3nh2]VLT[bs3-light]C[cm]PSNLGTGLR_FC[cm]VGLQK[bs3-light]IEEIFK	False	AGHPFMWNEHLGY[bs3nh2]VLT[bs3-light]C[cm]PSNLGTGLR_FC[cm]VGLQK[bs3-light]IEEIFK	6	805.911	Creatine kinase M-type _Creatine kinase M-type	140.273	0.650304	AGHPFMWNEHLGYVLTCPSNLGTGLRFCVGLQKIEEIFK	259_282	242.675	B170315_03_Lumos_ML_IN_205_PMBS3_Tryp_Rep1_SECFr16	55996	12114
False	1	AGHPFMWNEHLGYbs3nh2VLTCcmPSNLGTGLR_FCcmVGLQKIEEIFK16-7:6		308.106	2	b	0	AGHPFMWNEHLGY[bs3nh2]VLT[bs3-light]C[cm]PSNLGTGLR_FC[cm]VGLQK[bs3-light]IEEIFK	False	AGHPFMWNEHLGY[bs3nh2]VLT[bs3-light]C[cm]PSNLGTGLR_FC[cm]VGLQK[bs3-light]IEEIFK	6	805.911	Creatine kinase M-type _Creatine kinase M-type	140.273	0.618168	AGHPFMWNEHLGYVLTCPSNLGTGLRFCVGLQKIEEIFK	259_282	242.675	B170315_03_Lumos_ML_IN_205_PMBS3_Tryp_Rep1_SECFr16	55996	12114
False	1	AGHPFMWNEHLGYbs3nh2VLTCcmPSNLGTGLR_FCcmVGLQKIEEIFK16-7:6		730.421	7	y	0	AGHPFMWNEHLGY[bs3nh2]VLT[bs3-light]C[cm]PSNLGTGLR_FC[cm]VGLQK[bs3-light]IEEIFK	False	AGHPFMWNEHLGY[bs3nh2]VLT[bs3-light]C[cm]PSNLGTGLR_FC[cm]VGLQK[bs3-light]IEEIFK	6	805.911	Creatine kinase M-type _Creatine kinase M-type	140.273	0.369703	AGHPFMWNEHLGYVLTCPSNLGTGLRFCVGLQKIEEIFK	259_282	242.675	B170315_03_Lumos_ML_IN_205_PMBS3_Tryp_Rep1_SECFr16	55996	12114
False	1	AGHPFMWNEHLGYbs3nh2VLTCcmPSNLGTGLR_FCcmVGLQKIEEIFK16-7:6		616.378	6	y	0	AGHPFMWNEHLGY[bs3nh2]VLT[bs3-light]C[cm]PSNLGTGLR_FC[cm]VGLQK[bs3-light]IEEIFK	False	AGHPFMWNEHLGY[bs3nh2]VLT[bs3-light]C[cm]PSNLGTGLR_FC[cm]VGLQK[bs3-light]IEEIFK	6	805.911	Creatine kinase M-type _Creatine kinase M-type	140.273	0.304332	AGHPFMWNEHLGYVLTCPSNLGTGLRFCVGLQKIEEIFK	259_282	242.675	B170315_03_Lumos_ML_IN_205_PMBS3_Tryp_Rep1_SECFr16	55996	12114
False	2	AGHPFMWNEHLGYbs3nh2VLTCcmPSNLGTGLR_FCcmVGLQKIEEIFK16-7:6		457.756	9	y	0	AGHPFMWNEHLGY[bs3nh2]VLT[bs3-light]C[cm]PSNLGTGLR_FC[cm]VGLQK[bs3-light]IEEIFK	False	AGHPFMWNEHLGY[bs3nh2]VLT[bs3-light]C[cm]PSNLGTGLR_FC[cm]VGLQK[bs3-light]IEEIFK	6	805.911	Creatine kinase M-type _Creatine kinase M-type	140.273	0.296348	AGHPFMWNEHLGYVLTCPSNLGTGLRFCVGLQKIEEIFK	259_282	242.675	B170315_03_Lumos_ML_IN_205_PMBS3_Tryp_Rep1_SECFr16	55996	12114
False	1	AGHPFMWNEHLGYbs3nh2VLTCcmPSNLGTGLR_FCcmVGLQKIEEIFK16-7:6		665.35	5	y	0	AGHPFMWNEHLGY[bs3nh2]VLT[bs3-light]C[cm]PSNLGTGLR_FC[cm]VGLQK[bs3-light]IEEIFK	False	AGHPFMWNEHLGY[bs3nh2]VLT[bs3-light]C[cm]PSNLGTGLR_FC[cm]VGLQK[bs3-light]IEEIFK	6	805.911	Creatine kinase M-type _Creatine kinase M-type	140.273	0.269766	AGHPFMWNEHLGYVLTCPSNLGTGLRFCVGLQKIEEIFK	259_282	242.675	B170315_03_Lumos_ML_IN_205_PMBS3_Tryp_Rep1_SECFr16	55996	12114
False	1	AGHPFMWNEHLGYbs3nh2VLTCcmPSNLGTGLR_FCcmVGLQKIEEIFK16-7:6		817.453	8	y	0	AGHPFMWNEHLGY[bs3nh2]VLT[bs3-light]C[cm]PSNLGTGLR_FC[cm]VGLQK[bs3-light]IEEIFK	False	AGHPFMWNEHLGY[bs3nh2]VLT[bs3-light]C[cm]PSNLGTGLR_FC[cm]VGLQK[bs3-light]IEEIFK	6	805.911	Creatine kinase M-type _Creatine kinase M-type	140.273	0.246686	AGHPFMWNEHLGYVLTCPSNLGTGLRFCVGLQKIEEIFK	259_282	242.675	B170315_03_Lumos_ML_IN_205_PMBS3_Tryp_Rep1_SECFr16	55996	12114
False	1	AGHPFMWNEHLGYbs3nh2VLTCcmPSNLGTGLR_FCcmVGLQKIEEIFK16-7:6		446.272	4	y	0	AGHPFMWNEHLGY[bs3nh2]VLT[bs3-light]C[cm]PSNLGTGLR_FC[cm]VGLQK[bs3-light]IEEIFK	False	AGHPFMWNEHLGY[bs3nh2]VLT[bs3-light]C[cm]PSNLGTGLR_FC[cm]VGLQK[bs3-light]IEEIFK	6	805.911	Creatine kinase M-type _Creatine kinase M-type	140.273	0.123978	AGHPFMWNEHLGYVLTCPSNLGTGLRFCVGLQKIEEIFK	259_282	242.675	B170315_03_Lumos_ML_IN_205_PMBS3_Tryp_Rep1_SECFr16	55996	12114
False	1	AGHPFMWNEHLGYbs3nh2VLTCcmPSNLGTGLR_FCcmVGLQKIEEIFK16-7:6		536.308	4	y	0	AGHPFMWNEHLGY[bs3nh2]VLT[bs3-light]C[cm]PSNLGTGLR_FC[cm]VGLQK[bs3-light]IEEIFK	False	AGHPFMWNEHLGY[bs3nh2]VLT[bs3-light]C[cm]PSNLGTGLR_FC[cm]VGLQK[bs3-light]IEEIFK	6	805.911	Creatine kinase M-type _Creatine kinase M-type	140.273	0.0744444	AGHPFMWNEHLGYVLTCPSNLGTGLRFCVGLQKIEEIFK	259_282	242.675	B170315_03_Lumos_ML_IN_205_PMBS3_Tryp_Rep1_SECFr16	55996	12114
True	3	AGHPFMoxWNEHLGYVLTCcmPSNLGTGLR_IEEIFKK13-6:4		1168.25	3	y	0	IEEIFK[bs3-light]K_AGHPFM[ox]WNEHLGY[bs3-light]VLTC[cm]PSNLGTGLR	False	IEEIFK[bs3-light]K_AGHPFM[ox]WNEHLGY[bs3-light]VLTC[cm]PSNLGTGLR	4	997.504	Creatine kinase M-type _Creatine kinase M-type	133.391	0.15998	IEEIFKKAGHPFMWNEHLGYVLTCPSNLGTGLR	265_279	224.598	B170317_06_Lumos_ML_IN_205_PMBS3_Tryp_SECFr16	53086	12114
False	1	AGHPFMoxWNEHLGYVLTCcmPSNLGTGLR_IEEIFKK13-6:4		372.177	3	b	0	IEEIFK[bs3-light]K_AGHPFM[ox]WNEHLGY[bs3-light]VLTC[cm]PSNLGTGLR	False	IEEIFK[bs3-light]K_AGHPFM[ox]WNEHLGY[bs3-light]VLTC[cm]PSNLGTGLR	4	997.504	Creatine kinase M-type _Creatine kinase M-type	133.391	1	IEEIFKKAGHPFMWNEHLGYVLTCPSNLGTGLR	265_279	224.598	B170317_06_Lumos_ML_IN_205_PMBS3_Tryp_SECFr16	53086	12114
False	1	AGHPFMoxWNEHLGYVLTCcmPSNLGTGLR_IEEIFKK13-6:4		914.505	9	y	0	IEEIFK[bs3-light]K_AGHPFM[ox]WNEHLGY[bs3-light]VLTC[cm]PSNLGTGLR	False	IEEIFK[bs3-light]K_AGHPFM[ox]WNEHLGY[bs3-light]VLTC[cm]PSNLGTGLR	4	997.504	Creatine kinase M-type _Creatine kinase M-type	133.391	0.879729	IEEIFKKAGHPFMWNEHLGYVLTCPSNLGTGLR	265_279	224.598	B170317_06_Lumos_ML_IN_205_PMBS3_Tryp_SECFr16	53086	12114
False	1	AGHPFMoxWNEHLGYVLTCcmPSNLGTGLR_IEEIFKK13-6:4		503.294	5	y	0	IEEIFK[bs3-light]K_AGHPFM[ox]WNEHLGY[bs3-light]VLTC[cm]PSNLGTGLR	False	IEEIFK[bs3-light]K_AGHPFM[ox]WNEHLGY[bs3-light]VLTC[cm]PSNLGTGLR	4	997.504	Creatine kinase M-type _Creatine kinase M-type	133.391	0.661367	IEEIFKKAGHPFMWNEHLGYVLTCPSNLGTGLR	265_279	224.598	B170317_06_Lumos_ML_IN_205_PMBS3_Tryp_SECFr16	53086	12114
False	1	AGHPFMoxWNEHLGYVLTCcmPSNLGTGLR_IEEIFKK13-6:4		616.378	6	y	0	IEEIFK[bs3-light]K_AGHPFM[ox]WNEHLGY[bs3-light]VLTC[cm]PSNLGTGLR	False	IEEIFK[bs3-light]K_AGHPFM[ox]WNEHLGY[bs3-light]VLTC[cm]PSNLGTGLR	4	997.504	Creatine kinase M-type _Creatine kinase M-type	133.391	0.361393	IEEIFKKAGHPFMWNEHLGYVLTCPSNLGTGLR	265_279	224.598	B170317_06_Lumos_ML_IN_205_PMBS3_Tryp_SECFr16	53086	12114
False	1	AGHPFMoxWNEHLGYVLTCcmPSNLGTGLR_IEEIFKK13-6:4		730.421	7	y	0	IEEIFK[bs3-light]K_AGHPFM[ox]WNEHLGY[bs3-light]VLTC[cm]PSNLGTGLR	False	IEEIFK[bs3-light]K_AGHPFM[ox]WNEHLGY[bs3-light]VLTC[cm]PSNLGTGLR	4	997.504	Creatine kinase M-type _Creatine kinase M-type	133.391	0.157994	IEEIFKKAGHPFMWNEHLGYVLTCPSNLGTGLR	265_279	224.598	B170317_06_Lumos_ML_IN_205_PMBS3_Tryp_SECFr16	53086	12114
False	2	AGHPFMoxWNEHLGYVLTCcmPSNLGTGLR_IEEIFKK13-6:4		457.756	9	y	0	IEEIFK[bs3-light]K_AGHPFM[ox]WNEHLGY[bs3-light]VLTC[cm]PSNLGTGLR	False	IEEIFK[bs3-light]K_AGHPFM[ox]WNEHLGY[bs3-light]VLTC[cm]PSNLGTGLR	4	997.504	Creatine kinase M-type _Creatine kinase M-type	133.391	0.147181	IEEIFKKAGHPFMWNEHLGYVLTCPSNLGTGLR	265_279	224.598	B170317_06_Lumos_ML_IN_205_PMBS3_Tryp_SECFr16	53086	12114
False	1	AGHPFMoxWNEHLGYVLTCcmPSNLGTGLR_IEEIFKK13-6:4		345.224	3	y	0	IEEIFK[bs3-light]K_AGHPFM[ox]WNEHLGY[bs3-light]VLTC[cm]PSNLGTGLR	False	IEEIFK[bs3-light]K_AGHPFM[ox]WNEHLGY[bs3-light]VLTC[cm]PSNLGTGLR	4	997.504	Creatine kinase M-type _Creatine kinase M-type	133.391	0.0880778	IEEIFKKAGHPFMWNEHLGYVLTCPSNLGTGLR	265_279	224.598	B170317_06_Lumos_ML_IN_205_PMBS3_Tryp_SECFr16	53086	12114
False	1	AGHPFMoxWNEHLGYVLTCcmPSNLGTGLR_RFCcmVGLQKIEEIFK16-8:6		503.294	5	y	0	AGHPFM[ox]WNEHLGYVLT[bs3-light]C[cm]PSNLGTGLR_RFC[cm]VGLQK[bs3-light]IEEIFK	False	AGHPFM[ox]WNEHLGYVLT[bs3-light]C[cm]PSNLGTGLR_RFC[cm]VGLQK[bs3-light]IEEIFK	6	808.744	Creatine kinase M-type _Creatine kinase M-type	149.292	1	AGHPFMWNEHLGYVLTCPSNLGTGLRRFCVGLQKIEEIFK	259_282	266.364	B170317_02_Lumos_ML_IN_205_PMBS3_Tryp_Rep4_SECFr16	61799	12114
False	1	AGHPFMoxWNEHLGYVLTCcmPSNLGTGLR_RFCcmVGLQKIEEIFK16-8:6		914.505	9	y	0	AGHPFM[ox]WNEHLGYVLT[bs3-light]C[cm]PSNLGTGLR_RFC[cm]VGLQK[bs3-light]IEEIFK	False	AGHPFM[ox]WNEHLGYVLT[bs3-light]C[cm]PSNLGTGLR_RFC[cm]VGLQK[bs3-light]IEEIFK	6	808.744	Creatine kinase M-type _Creatine kinase M-type	149.292	0.700918	AGHPFMWNEHLGYVLTCPSNLGTGLRRFCVGLQKIEEIFK	259_282	266.364	B170317_02_Lumos_ML_IN_205_PMBS3_Tryp_Rep4_SECFr16	61799	12114
False	1	AGHPFMoxWNEHLGYVLTCcmPSNLGTGLR_RFCcmVGLQKIEEIFK16-8:6		616.378	6	y	0	AGHPFM[ox]WNEHLGYVLT[bs3-light]C[cm]PSNLGTGLR_RFC[cm]VGLQK[bs3-light]IEEIFK	False	AGHPFM[ox]WNEHLGYVLT[bs3-light]C[cm]PSNLGTGLR_RFC[cm]VGLQK[bs3-light]IEEIFK	6	808.744	Creatine kinase M-type _Creatine kinase M-type	149.292	0.504972	AGHPFMWNEHLGYVLTCPSNLGTGLRRFCVGLQKIEEIFK	259_282	266.364	B170317_02_Lumos_ML_IN_205_PMBS3_Tryp_Rep4_SECFr16	61799	12114
False	1	AGHPFMoxWNEHLGYVLTCcmPSNLGTGLR_RFCcmVGLQKIEEIFK16-8:6		730.421	7	y	0	AGHPFM[ox]WNEHLGYVLT[bs3-light]C[cm]PSNLGTGLR_RFC[cm]VGLQK[bs3-light]IEEIFK	False	AGHPFM[ox]WNEHLGYVLT[bs3-light]C[cm]PSNLGTGLR_RFC[cm]VGLQK[bs3-light]IEEIFK	6	808.744	Creatine kinase M-type _Creatine kinase M-type	149.292	0.44925	AGHPFMWNEHLGYVLTCPSNLGTGLRRFCVGLQKIEEIFK	259_282	266.364	B170317_02_Lumos_ML_IN_205_PMBS3_Tryp_Rep4_SECFr16	61799	12114
False	1	AGHPFMoxWNEHLGYVLTCcmPSNLGTGLR_RFCcmVGLQKIEEIFK16-8:6		665.35	5	y	0	AGHPFM[ox]WNEHLGYVLT[bs3-light]C[cm]PSNLGTGLR_RFC[cm]VGLQK[bs3-light]IEEIFK	False	AGHPFM[ox]WNEHLGYVLT[bs3-light]C[cm]PSNLGTGLR_RFC[cm]VGLQK[bs3-light]IEEIFK	6	808.744	Creatine kinase M-type _Creatine kinase M-type	149.292	0.359977	AGHPFMWNEHLGYVLTCPSNLGTGLRRFCVGLQKIEEIFK	259_282	266.364	B170317_02_Lumos_ML_IN_205_PMBS3_Tryp_Rep4_SECFr16	61799	12114
False	1	AGHPFMoxWNEHLGYVLTCcmPSNLGTGLR_RFCcmVGLQKIEEIFK16-8:6		778.435	6	y	0	AGHPFM[ox]WNEHLGYVLT[bs3-light]C[cm]PSNLGTGLR_RFC[cm]VGLQK[bs3-light]IEEIFK	False	AGHPFM[ox]WNEHLGYVLT[bs3-light]C[cm]PSNLGTGLR_RFC[cm]VGLQK[bs3-light]IEEIFK	6	808.744	Creatine kinase M-type _Creatine kinase M-type	149.292	0.33278	AGHPFMWNEHLGYVLTCPSNLGTGLRRFCVGLQKIEEIFK	259_282	266.364	B170317_02_Lumos_ML_IN_205_PMBS3_Tryp_Rep4_SECFr16	61799	12114
False	1	AGHPFMoxWNEHLGYVLTCcmPSNLGTGLR_RFCcmVGLQKIEEIFK16-8:6		817.453	8	y	0	AGHPFM[ox]WNEHLGYVLT[bs3-light]C[cm]PSNLGTGLR_RFC[cm]VGLQK[bs3-light]IEEIFK	False	AGHPFM[ox]WNEHLGYVLT[bs3-light]C[cm]PSNLGTGLR_RFC[cm]VGLQK[bs3-light]IEEIFK	6	808.744	Creatine kinase M-type _Creatine kinase M-type	149.292	0.187884	AGHPFMWNEHLGYVLTCPSNLGTGLRRFCVGLQKIEEIFK	259_282	266.364	B170317_02_Lumos_ML_IN_205_PMBS3_Tryp_Rep4_SECFr16	61799	12114
False	2	AGHPFMoxWNEHLGYVLTCcmPSNLGTGLR_RFCcmVGLQKIEEIFK16-8:6		457.756	9	y	0	AGHPFM[ox]WNEHLGYVLT[bs3-light]C[cm]PSNLGTGLR_RFC[cm]VGLQK[bs3-light]IEEIFK	False	AGHPFM[ox]WNEHLGYVLT[bs3-light]C[cm]PSNLGTGLR_RFC[cm]VGLQK[bs3-light]IEEIFK	6	808.744	Creatine kinase M-type _Creatine kinase M-type	149.292	0.141219	AGHPFMWNEHLGYVLTCPSNLGTGLRRFCVGLQKIEEIFK	259_282	266.364	B170317_02_Lumos_ML_IN_205_PMBS3_Tryp_Rep4_SECFr16	61799	12114
False	1	AGHPFMoxWNEHLGYVLTCcmPSNLGTGLR_RFCcmVGLQKIEEIFK16-8:6		407.265	3	y	0	AGHPFM[ox]WNEHLGYVLT[bs3-light]C[cm]PSNLGTGLR_RFC[cm]VGLQK[bs3-light]IEEIFK	False	AGHPFM[ox]WNEHLGYVLT[bs3-light]C[cm]PSNLGTGLR_RFC[cm]VGLQK[bs3-light]IEEIFK	6	808.744	Creatine kinase M-type _Creatine kinase M-type	149.292	0.0961742	AGHPFMWNEHLGYVLTCPSNLGTGLRRFCVGLQKIEEIFK	259_282	266.364	B170317_02_Lumos_ML_IN_205_PMBS3_Tryp_Rep4_SECFr16	61799	12114
True	2	ANKIRDLLER_KDQLTPSPR3-1:4		804.957	2	b	0	ANK[bs3-light]IRDLLER_K[bs3-light]DQLTPSPR	False	ANK[bs3-light]IRDLLER_K[bs3-light]DQLTPSPR	4	602.343	Ovotransferrin _Ovotransferrin	61.2018	1	ANKIRDLLERKDQLTPSPR	352_622	34.9745	7PMix_e.coli_DDA_iRT_library_001	17056	13022
True	2	ANKIRDLLER_KDQLTPSPR3-1:4		803.452	4	b	0	ANK[bs3-light]IRDLLER_K[bs3-light]DQLTPSPR	False	ANK[bs3-light]IRDLLER_K[bs3-light]DQLTPSPR	4	602.343	Ovotransferrin _Ovotransferrin	61.2018	0.365168	ANKIRDLLERKDQLTPSPR	352_622	34.9745	7PMix_e.coli_DDA_iRT_library_001	17056	13022
True	2	ANKIRDLLER_KDQLTPSPR3-1:4		868.986	3	b	0	ANK[bs3-light]IRDLLER_K[bs3-light]DQLTPSPR	False	ANK[bs3-light]IRDLLER_K[bs3-light]DQLTPSPR	4	602.343	Ovotransferrin _Ovotransferrin	61.2018	0.249329	ANKIRDLLERKDQLTPSPR	352_622	34.9745	7PMix_e.coli_DDA_iRT_library_001	17056	13022
True	3	ANKIRDLLER_KDQLTPSPR3-1:4		579.66	3	b	0	ANK[bs3-light]IRDLLER_K[bs3-light]DQLTPSPR	False	ANK[bs3-light]IRDLLER_K[bs3-light]DQLTPSPR	4	602.343	Ovotransferrin _Ovotransferrin	61.2018	0.153622	ANKIRDLLERKDQLTPSPR	352_622	34.9745	7PMix_e.coli_DDA_iRT_library_001	17056	13022
True	3	ANKIRDLLER_KDQLTPSPR3-1:4		536.974	2	b	0	ANK[bs3-light]IRDLLER_K[bs3-light]DQLTPSPR	False	ANK[bs3-light]IRDLLER_K[bs3-light]DQLTPSPR	4	602.343	Ovotransferrin _Ovotransferrin	61.2018	0.0818835	ANKIRDLLERKDQLTPSPR	352_622	34.9745	7PMix_e.coli_DDA_iRT_library_001	17056	13022
True	3	ANKIRDLLER_KDQLTPSPR3-1:4		651.037	5	b	0	ANK[bs3-light]IRDLLER_K[bs3-light]DQLTPSPR	False	ANK[bs3-light]IRDLLER_K[bs3-light]DQLTPSPR	4	602.343	Ovotransferrin _Ovotransferrin	61.2018	0.0310277	ANKIRDLLERKDQLTPSPR	352_622	34.9745	7PMix_e.coli_DDA_iRT_library_001	17056	13022
True	3	ANKIRDLLER_KDQLTPSPR3-1:4		617.355	4	b	0	ANK[bs3-light]IRDLLER_K[bs3-light]DQLTPSPR	False	ANK[bs3-light]IRDLLER_K[bs3-light]DQLTPSPR	4	602.343	Ovotransferrin _Ovotransferrin	61.2018	0.0237891	ANKIRDLLERKDQLTPSPR	352_622	34.9745	7PMix_e.coli_DDA_iRT_library_001	17056	13022
True	2	ANKIRDLLER_KDQLTPSPR3-1:4		925.528	4	b	0	ANK[bs3-light]IRDLLER_K[bs3-light]DQLTPSPR	False	ANK[bs3-light]IRDLLER_K[bs3-light]DQLTPSPR	4	602.343	Ovotransferrin _Ovotransferrin	61.2018	0.0224518	ANKIRDLLERKDQLTPSPR	352_622	34.9745	7PMix_e.coli_DDA_iRT_library_001	17056	13022
True	2	ANKIRDLLER_KDQLTPSPR3-1:4		976.052	5	b	0	ANK[bs3-light]IRDLLER_K[bs3-light]DQLTPSPR	False	ANK[bs3-light]IRDLLER_K[bs3-light]DQLTPSPR	4	602.343	Ovotransferrin _Ovotransferrin	61.2018	0.00582643	ANKIRDLLERKDQLTPSPR	352_622	34.9745	7PMix_e.coli_DDA_iRT_library_001	17056	13022
False	1	ANKIRDLLER_KDQLTPSPR3-1:4		456.257	4	y	0	ANK[bs3-light]IRDLLER_K[bs3-light]DQLTPSPR	False	ANK[bs3-light]IRDLLER_K[bs3-light]DQLTPSPR	4	602.343	Ovotransferrin _Ovotransferrin	61.2018	0.817662	ANKIRDLLERKDQLTPSPR	352_622	34.9745	7PMix_e.coli_DDA_iRT_library_001	17056	13022
False	1	ANKIRDLLER_KDQLTPSPR3-1:4		557.304	5	y	0	ANK[bs3-light]IRDLLER_K[bs3-light]DQLTPSPR	False	ANK[bs3-light]IRDLLER_K[bs3-light]DQLTPSPR	4	602.343	Ovotransferrin _Ovotransferrin	61.2018	0.492033	ANKIRDLLERKDQLTPSPR	352_622	34.9745	7PMix_e.coli_DDA_iRT_library_001	17056	13022
False	1	ANKIRDLLER_KDQLTPSPR3-1:4		670.388	6	y	0	ANK[bs3-light]IRDLLER_K[bs3-light]DQLTPSPR	False	ANK[bs3-light]IRDLLER_K[bs3-light]DQLTPSPR	4	602.343	Ovotransferrin _Ovotransferrin	61.2018	0.261276	ANKIRDLLERKDQLTPSPR	352_622	34.9745	7PMix_e.coli_DDA_iRT_library_001	17056	13022
False	1	ANKIRDLLER_KDQLTPSPR3-1:4		530.33	4	y	0	ANK[bs3-light]IRDLLER_K[bs3-light]DQLTPSPR	False	ANK[bs3-light]IRDLLER_K[bs3-light]DQLTPSPR	4	602.343	Ovotransferrin _Ovotransferrin	61.2018	0.0633587	ANKIRDLLERKDQLTPSPR	352_622	34.9745	7PMix_e.coli_DDA_iRT_library_001	17056	13022
False	1	ANKIRDLLER_KDQLTPSPR3-1:4		798.447	7	y	0	ANK[bs3-light]IRDLLER_K[bs3-light]DQLTPSPR	False	ANK[bs3-light]IRDLLER_K[bs3-light]DQLTPSPR	4	602.343	Ovotransferrin _Ovotransferrin	61.2018	0.057652	ANKIRDLLERKDQLTPSPR	352_622	34.9745	7PMix_e.coli_DDA_iRT_library_001	17056	13022
False	1	ANKIRDLLER_KDQLTPSPR3-1:4		359.204	3	y	0	ANK[bs3-light]IRDLLER_K[bs3-light]DQLTPSPR	False	ANK[bs3-light]IRDLLER_K[bs3-light]DQLTPSPR	4	602.343	Ovotransferrin _Ovotransferrin	61.2018	0.0494004	ANKIRDLLERKDQLTPSPR	352_622	34.9745	7PMix_e.coli_DDA_iRT_library_001	17056	13022
False	1	ANKIRDLLER_KDQLTPSPR3-1:4		913.474	8	y	0	ANK[bs3-light]IRDLLER_K[bs3-light]DQLTPSPR	False	ANK[bs3-light]IRDLLER_K[bs3-light]DQLTPSPR	4	602.343	Ovotransferrin _Ovotransferrin	61.2018	0.0360514	ANKIRDLLERKDQLTPSPR	352_622	34.9745	7PMix_e.coli_DDA_iRT_library_001	17056	13022
False	1	ANKIRDLLER_KDQLTPSPR3-1:4		645.357	5	y	0	ANK[bs3-light]IRDLLER_K[bs3-light]DQLTPSPR	False	ANK[bs3-light]IRDLLER_K[bs3-light]DQLTPSPR	4	602.343	Ovotransferrin _Ovotransferrin	61.2018	0.0274066	ANKIRDLLERKDQLTPSPR	352_622	34.9745	7PMix_e.coli_DDA_iRT_library_001	17056	13022
False	2	ANKIRDLLER_KDQLTPSPR3-1:4		457.775	7	y	0	ANK[bs3-light]IRDLLER_K[bs3-light]DQLTPSPR	False	ANK[bs3-light]IRDLLER_K[bs3-light]DQLTPSPR	4	602.343	Ovotransferrin _Ovotransferrin	61.2018	0.0236188	ANKIRDLLERKDQLTPSPR	352_622	34.9745	7PMix_e.coli_DDA_iRT_library_001	17056	13022
False	2	ANKIRDLLER_KDQLTPSPR3-1:4		401.232	6	y	0	ANK[bs3-light]IRDLLER_K[bs3-light]DQLTPSPR	False	ANK[bs3-light]IRDLLER_K[bs3-light]DQLTPSPR	4	602.343	Ovotransferrin _Ovotransferrin	61.2018	0.0153077	ANKIRDLLERKDQLTPSPR	352_622	34.9745	7PMix_e.coli_DDA_iRT_library_001	17056	13022
True	3	ANVMDYRECcmNLAEVPTHAVVVRPEKANK_DQLTPSPR25-6:5		866.145	14	y	0	DQLTPS[bs3-light]PR_ANVMDYREC[cm]NLAEVPTHAVVVRPEK[bs3-light]ANK	False	DQLTPS[bs3-light]PR_ANVMDYREC[cm]NLAEVPTHAVVVRPEK[bs3-light]ANK	5	853.036	Ovotransferrin _Ovotransferrin	64.4205	1	DQLTPSPRANVMDYRECNLAEVPTHAVVVRPEKANK	358_619	43.4291	7PMix_BS3_Conal_F4_DDA_iRT_002	15891	12114
True	2	ANVMDYRECcmNLAEVPTHAVVVRPEKANK_DQLTPSPR25-6:5		1298.71	14	y	0	DQLTPS[bs3-light]PR_ANVMDYREC[cm]NLAEVPTHAVVVRPEK[bs3-light]ANK	False	DQLTPS[bs3-light]PR_ANVMDYREC[cm]NLAEVPTHAVVVRPEK[bs3-light]ANK	5	853.036	Ovotransferrin _Ovotransferrin	64.4205	0.913852	DQLTPSPRANVMDYRECNLAEVPTHAVVVRPEKANK	358_619	43.4291	7PMix_BS3_Conal_F4_DDA_iRT_002	15891	12114
True	4	ANVMDYRECcmNLAEVPTHAVVVRPEKANK_DQLTPSPR25-6:5		933.74	23	y	0	DQLTPS[bs3-light]PR_ANVMDYREC[cm]NLAEVPTHAVVVRPEK[bs3-light]ANK	False	DQLTPS[bs3-light]PR_ANVMDYREC[cm]NLAEVPTHAVVVRPEK[bs3-light]ANK	5	853.036	Ovotransferrin _Ovotransferrin	64.4205	0.70111	DQLTPSPRANVMDYRECNLAEVPTHAVVVRPEKANK	358_619	43.4291	7PMix_BS3_Conal_F4_DDA_iRT_002	15891	12114
True	4	ANVMDYRECcmNLAEVPTHAVVVRPEKANK_DQLTPSPR25-6:5		962.496	24	y	0	DQLTPS[bs3-light]PR_ANVMDYREC[cm]NLAEVPTHAVVVRPEK[bs3-light]ANK	False	DQLTPS[bs3-light]PR_ANVMDYREC[cm]NLAEVPTHAVVVRPEK[bs3-light]ANK	5	853.036	Ovotransferrin _Ovotransferrin	64.4205	0.696299	DQLTPSPRANVMDYRECNLAEVPTHAVVVRPEKANK	358_619	43.4291	7PMix_BS3_Conal_F4_DDA_iRT_002	15891	12114
True	4	ANVMDYRECcmNLAEVPTHAVVVRPEKANK_DQLTPSPR25-6:5		1020.02	26	y	0	DQLTPS[bs3-light]PR_ANVMDYREC[cm]NLAEVPTHAVVVRPEK[bs3-light]ANK	False	DQLTPS[bs3-light]PR_ANVMDYREC[cm]NLAEVPTHAVVVRPEK[bs3-light]ANK	5	853.036	Ovotransferrin _Ovotransferrin	64.4205	0.666529	DQLTPSPRANVMDYRECNLAEVPTHAVVVRPEKANK	358_619	43.4291	7PMix_BS3_Conal_F4_DDA_iRT_002	15891	12114
True	2	ANVMDYRECcmNLAEVPTHAVVVRPEKANK_DQLTPSPR25-6:5		1095.62	10	y	0	DQLTPS[bs3-light]PR_ANVMDYREC[cm]NLAEVPTHAVVVRPEK[bs3-light]ANK	False	DQLTPS[bs3-light]PR_ANVMDYREC[cm]NLAEVPTHAVVVRPEK[bs3-light]ANK	5	853.036	Ovotransferrin _Ovotransferrin	64.4205	0.545196	DQLTPSPRANVMDYRECNLAEVPTHAVVVRPEKANK	358_619	43.4291	7PMix_BS3_Conal_F4_DDA_iRT_002	15891	12114
True	3	ANVMDYRECcmNLAEVPTHAVVVRPEKANK_DQLTPSPR25-6:5		966.196	17	y	0	DQLTPS[bs3-light]PR_ANVMDYREC[cm]NLAEVPTHAVVVRPEK[bs3-light]ANK	False	DQLTPS[bs3-light]PR_ANVMDYREC[cm]NLAEVPTHAVVVRPEK[bs3-light]ANK	5	853.036	Ovotransferrin _Ovotransferrin	64.4205	0.466816	DQLTPSPRANVMDYRECNLAEVPTHAVVVRPEKANK	358_619	43.4291	7PMix_BS3_Conal_F4_DDA_iRT_002	15891	12114
True	2	ANVMDYRECcmNLAEVPTHAVVVRPEKANK_DQLTPSPR25-6:5		1131.13	11	y	0	DQLTPS[bs3-light]PR_ANVMDYREC[cm]NLAEVPTHAVVVRPEK[bs3-light]ANK	False	DQLTPS[bs3-light]PR_ANVMDYREC[cm]NLAEVPTHAVVVRPEK[bs3-light]ANK	5	853.036	Ovotransferrin _Ovotransferrin	64.4205	0.457899	DQLTPSPRANVMDYRECNLAEVPTHAVVVRPEKANK	358_619	43.4291	7PMix_BS3_Conal_F4_DDA_iRT_002	15891	12114
True	4	ANVMDYRECcmNLAEVPTHAVVVRPEKANK_DQLTPSPR25-6:5		995.006	25	y	0	DQLTPS[bs3-light]PR_ANVMDYREC[cm]NLAEVPTHAVVVRPEK[bs3-light]ANK	False	DQLTPS[bs3-light]PR_ANVMDYREC[cm]NLAEVPTHAVVVRPEK[bs3-light]ANK	5	853.036	Ovotransferrin _Ovotransferrin	64.4205	0.409063	DQLTPSPRANVMDYRECNLAEVPTHAVVVRPEKANK	358_619	43.4291	7PMix_BS3_Conal_F4_DDA_iRT_002	15891	12114
True	3	ANVMDYRECcmNLAEVPTHAVVVRPEKANK_DQLTPSPR25-6:5		899.168	15	y	0	DQLTPS[bs3-light]PR_ANVMDYREC[cm]NLAEVPTHAVVVRPEK[bs3-light]ANK	False	DQLTPS[bs3-light]PR_ANVMDYREC[cm]NLAEVPTHAVVVRPEK[bs3-light]ANK	5	853.036	Ovotransferrin _Ovotransferrin	64.4205	0.359567	DQLTPSPRANVMDYRECNLAEVPTHAVVVRPEKANK	358_619	43.4291	7PMix_BS3_Conal_F4_DDA_iRT_002	15891	12114
False	2	ANVMDYRECcmNLAEVPTHAVVVRPEKANK_DQLTPSPR25-6:5		683.798	11	b	0	DQLTPS[bs3-light]PR_ANVMDYREC[cm]NLAEVPTHAVVVRPEK[bs3-light]ANK	False	DQLTPS[bs3-light]PR_ANVMDYREC[cm]NLAEVPTHAVVVRPEK[bs3-light]ANK	5	853.036	Ovotransferrin _Ovotransferrin	64.4205	0.18004	DQLTPSPRANVMDYRECNLAEVPTHAVVVRPEKANK	358_619	43.4291	7PMix_BS3_Conal_F4_DDA_iRT_002	15891	12114
False	1	ANVMDYRECcmNLAEVPTHAVVVRPEKANK_DQLTPSPR25-6:5		357.177	3	b	0	DQLTPS[bs3-light]PR_ANVMDYREC[cm]NLAEVPTHAVVVRPEK[bs3-light]ANK	False	DQLTPS[bs3-light]PR_ANVMDYREC[cm]NLAEVPTHAVVVRPEK[bs3-light]ANK	5	853.036	Ovotransferrin _Ovotransferrin	64.4205	0.145068	DQLTPSPRANVMDYRECNLAEVPTHAVVVRPEKANK	358_619	43.4291	7PMix_BS3_Conal_F4_DDA_iRT_002	15891	12114
False	1	ANVMDYRECcmNLAEVPTHAVVVRPEKANK_DQLTPSPR25-6:5		1253.5	10	b	0	DQLTPS[bs3-light]PR_ANVMDYREC[cm]NLAEVPTHAVVVRPEK[bs3-light]ANK	False	DQLTPS[bs3-light]PR_ANVMDYREC[cm]NLAEVPTHAVVVRPEK[bs3-light]ANK	5	853.036	Ovotransferrin _Ovotransferrin	64.4205	0.140531	DQLTPSPRANVMDYRECNLAEVPTHAVVVRPEKANK	358_619	43.4291	7PMix_BS3_Conal_F4_DDA_iRT_002	15891	12114
False	1	ANVMDYRECcmNLAEVPTHAVVVRPEKANK_DQLTPSPR25-6:5		458.225	4	b	0	DQLTPS[bs3-light]PR_ANVMDYREC[cm]NLAEVPTHAVVVRPEK[bs3-light]ANK	False	DQLTPS[bs3-light]PR_ANVMDYREC[cm]NLAEVPTHAVVVRPEK[bs3-light]ANK	5	853.036	Ovotransferrin _Ovotransferrin	64.4205	0.0473837	DQLTPSPRANVMDYRECNLAEVPTHAVVVRPEKANK	358_619	43.4291	7PMix_BS3_Conal_F4_DDA_iRT_002	15891	12114
False	2	ANVMDYRECcmNLAEVPTHAVVVRPEKANK_DQLTPSPR25-6:5		719.316	12	b	0	DQLTPS[bs3-light]PR_ANVMDYREC[cm]NLAEVPTHAVVVRPEK[bs3-light]ANK	False	DQLTPS[bs3-light]PR_ANVMDYREC[cm]NLAEVPTHAVVVRPEK[bs3-light]ANK	5	853.036	Ovotransferrin _Ovotransferrin	64.4205	0.0426737	DQLTPSPRANVMDYRECNLAEVPTHAVVVRPEKANK	358_619	43.4291	7PMix_BS3_Conal_F4_DDA_iRT_002	15891	12114
False	1	ANVMDYRECcmNLAEVPTHAVVVRPEKANK_DQLTPSPR25-6:5		531.223	5	b	0	DQLTPS[bs3-light]PR_ANVMDYREC[cm]NLAEVPTHAVVVRPEK[bs3-light]ANK	False	DQLTPS[bs3-light]PR_ANVMDYREC[cm]NLAEVPTHAVVVRPEK[bs3-light]ANK	5	853.036	Ovotransferrin _Ovotransferrin	64.4205	0.0408161	DQLTPSPRANVMDYRECNLAEVPTHAVVVRPEKANK	358_619	43.4291	7PMix_BS3_Conal_F4_DDA_iRT_002	15891	12114
False	1	ANVMDYRECcmNLAEVPTHAVVVRPEKANK_DQLTPSPR25-6:5		332.193	3	y	0	DQLTPS[bs3-light]PR_ANVMDYREC[cm]NLAEVPTHAVVVRPEK[bs3-light]ANK	False	DQLTPS[bs3-light]PR_ANVMDYREC[cm]NLAEVPTHAVVVRPEK[bs3-light]ANK	5	853.036	Ovotransferrin _Ovotransferrin	64.4205	0.0334499	DQLTPSPRANVMDYRECNLAEVPTHAVVVRPEKANK	358_619	43.4291	7PMix_BS3_Conal_F4_DDA_iRT_002	15891	12114
False	1	ANVMDYRECcmNLAEVPTHAVVVRPEKANK_DQLTPSPR25-6:5		416.196	4	b	0	DQLTPS[bs3-light]PR_ANVMDYREC[cm]NLAEVPTHAVVVRPEK[bs3-light]ANK	False	DQLTPS[bs3-light]PR_ANVMDYREC[cm]NLAEVPTHAVVVRPEK[bs3-light]ANK	5	853.036	Ovotransferrin _Ovotransferrin	64.4205	0.0304592	DQLTPSPRANVMDYRECNLAEVPTHAVVVRPEKANK	358_619	43.4291	7PMix_BS3_Conal_F4_DDA_iRT_002	15891	12114
True	3	ANVMDYRECcmNLAEVPTHAVVVRPEKANK_DQLTPSPR25-6:6		866.145	14	y	0	DQLTPS[bs3-light]PR_ANVMDYREC[cm]NLAEVPTHAVVVRPEK[bs3-light]ANK	False	DQLTPS[bs3-light]PR_ANVMDYREC[cm]NLAEVPTHAVVVRPEK[bs3-light]ANK	6	711.032	Ovotransferrin _Ovotransferrin	64.8327	1	DQLTPSPRANVMDYRECNLAEVPTHAVVVRPEKANK	358_619	44.5119	7PMix_BS3_Conal_F3_DDA_iRT_002	16054	12114
True	3	ANVMDYRECcmNLAEVPTHAVVVRPEKANK_DQLTPSPR25-6:6		966.196	17	y	0	DQLTPS[bs3-light]PR_ANVMDYREC[cm]NLAEVPTHAVVVRPEK[bs3-light]ANK	False	DQLTPS[bs3-light]PR_ANVMDYREC[cm]NLAEVPTHAVVVRPEK[bs3-light]ANK	6	711.032	Ovotransferrin _Ovotransferrin	64.8327	0.28987	DQLTPSPRANVMDYRECNLAEVPTHAVVVRPEKANK	358_619	44.5119	7PMix_BS3_Conal_F3_DDA_iRT_002	16054	12114
True	2	ANVMDYRECcmNLAEVPTHAVVVRPEKANK_DQLTPSPR25-6:6		1131.13	11	y	0	DQLTPS[bs3-light]PR_ANVMDYREC[cm]NLAEVPTHAVVVRPEK[bs3-light]ANK	False	DQLTPS[bs3-light]PR_ANVMDYREC[cm]NLAEVPTHAVVVRPEK[bs3-light]ANK	6	711.032	Ovotransferrin _Ovotransferrin	64.8327	0.262855	DQLTPSPRANVMDYRECNLAEVPTHAVVVRPEKANK	358_619	44.5119	7PMix_BS3_Conal_F3_DDA_iRT_002	16054	12114
True	2	ANVMDYRECcmNLAEVPTHAVVVRPEKANK_DQLTPSPR25-6:6		1046.58	9	y	0	DQLTPS[bs3-light]PR_ANVMDYREC[cm]NLAEVPTHAVVVRPEK[bs3-light]ANK	False	DQLTPS[bs3-light]PR_ANVMDYREC[cm]NLAEVPTHAVVVRPEK[bs3-light]ANK	6	711.032	Ovotransferrin _Ovotransferrin	64.8327	0.204681	DQLTPSPRANVMDYRECNLAEVPTHAVVVRPEKANK	358_619	44.5119	7PMix_BS3_Conal_F3_DDA_iRT_002	16054	12114
True	2	ANVMDYRECcmNLAEVPTHAVVVRPEKANK_DQLTPSPR25-6:6		1095.62	10	y	0	DQLTPS[bs3-light]PR_ANVMDYREC[cm]NLAEVPTHAVVVRPEK[bs3-light]ANK	False	DQLTPS[bs3-light]PR_ANVMDYREC[cm]NLAEVPTHAVVVRPEK[bs3-light]ANK	6	711.032	Ovotransferrin _Ovotransferrin	64.8327	0.201226	DQLTPSPRANVMDYRECNLAEVPTHAVVVRPEKANK	358_619	44.5119	7PMix_BS3_Conal_F3_DDA_iRT_002	16054	12114
True	2	ANVMDYRECcmNLAEVPTHAVVVRPEKANK_DQLTPSPR25-6:6		1298.71	14	y	0	DQLTPS[bs3-light]PR_ANVMDYREC[cm]NLAEVPTHAVVVRPEK[bs3-light]ANK	False	DQLTPS[bs3-light]PR_ANVMDYREC[cm]NLAEVPTHAVVVRPEK[bs3-light]ANK	6	711.032	Ovotransferrin _Ovotransferrin	64.8327	0.187188	DQLTPSPRANVMDYRECNLAEVPTHAVVVRPEKANK	358_619	44.5119	7PMix_BS3_Conal_F3_DDA_iRT_002	16054	12114
True	2	ANVMDYRECcmNLAEVPTHAVVVRPEKANK_DQLTPSPR25-6:6		1200.17	12	y	0	DQLTPS[bs3-light]PR_ANVMDYREC[cm]NLAEVPTHAVVVRPEK[bs3-light]ANK	False	DQLTPS[bs3-light]PR_ANVMDYREC[cm]NLAEVPTHAVVVRPEK[bs3-light]ANK	6	711.032	Ovotransferrin _Ovotransferrin	64.8327	0.082905	DQLTPSPRANVMDYRECNLAEVPTHAVVVRPEKANK	358_619	44.5119	7PMix_BS3_Conal_F3_DDA_iRT_002	16054	12114
False	1	ANVMDYRECcmNLAEVPTHAVVVRPEKANK_DQLTPSPR25-6:6		357.177	3	b	0	DQLTPS[bs3-light]PR_ANVMDYREC[cm]NLAEVPTHAVVVRPEK[bs3-light]ANK	False	DQLTPS[bs3-light]PR_ANVMDYREC[cm]NLAEVPTHAVVVRPEK[bs3-light]ANK	6	711.032	Ovotransferrin _Ovotransferrin	64.8327	0.316493	DQLTPSPRANVMDYRECNLAEVPTHAVVVRPEKANK	358_619	44.5119	7PMix_BS3_Conal_F3_DDA_iRT_002	16054	12114
False	1	ANVMDYRECcmNLAEVPTHAVVVRPEKANK_DQLTPSPR25-6:6		458.225	4	b	0	DQLTPS[bs3-light]PR_ANVMDYREC[cm]NLAEVPTHAVVVRPEK[bs3-light]ANK	False	DQLTPS[bs3-light]PR_ANVMDYREC[cm]NLAEVPTHAVVVRPEK[bs3-light]ANK	6	711.032	Ovotransferrin _Ovotransferrin	64.8327	0.177244	DQLTPSPRANVMDYRECNLAEVPTHAVVVRPEKANK	358_619	44.5119	7PMix_BS3_Conal_F3_DDA_iRT_002	16054	12114
True	3	ANVMDYRECcmNLAEVPTHAVVVRPEKANK_KDQLTPSPR25-1:5		908.843	14	y	0	K[bs3-light]DQLTPSPR_ANVMDYREC[cm]NLAEVPTHAVVVRPEK[bs3-light]ANK	False	K[bs3-light]DQLTPSPR_ANVMDYREC[cm]NLAEVPTHAVVVRPEK[bs3-light]ANK	5	878.655	Ovotransferrin _Ovotransferrin	62.2431	0.894052	KDQLTPSPRANVMDYRECNLAEVPTHAVVVRPEKANK	352_619	37.7097	7PMix_BS3_Conal_F4_DDA_iRT_002	14849	12114
True	3	ANVMDYRECcmNLAEVPTHAVVVRPEKANK_KDQLTPSPR25-1:5		1008.89	17	y	0	K[bs3-light]DQLTPSPR_ANVMDYREC[cm]NLAEVPTHAVVVRPEK[bs3-light]ANK	False	K[bs3-light]DQLTPSPR_ANVMDYREC[cm]NLAEVPTHAVVVRPEK[bs3-light]ANK	5	878.655	Ovotransferrin _Ovotransferrin	62.2431	0.280187	KDQLTPSPRANVMDYRECNLAEVPTHAVVVRPEKANK	352_619	37.7097	7PMix_BS3_Conal_F4_DDA_iRT_002	14849	12114
True	4	ANVMDYRECcmNLAEVPTHAVVVRPEKANK_KDQLTPSPR25-1:5		1027.03	25	y	0	K[bs3-light]DQLTPSPR_ANVMDYREC[cm]NLAEVPTHAVVVRPEK[bs3-light]ANK	False	K[bs3-light]DQLTPSPR_ANVMDYREC[cm]NLAEVPTHAVVVRPEK[bs3-light]ANK	5	878.655	Ovotransferrin _Ovotransferrin	62.2431	0.279044	KDQLTPSPRANVMDYRECNLAEVPTHAVVVRPEKANK	352_619	37.7097	7PMix_BS3_Conal_F4_DDA_iRT_002	14849	12114
True	2	ANVMDYRECcmNLAEVPTHAVVVRPEKANK_KDQLTPSPR25-1:5		1159.66	10	y	0	K[bs3-light]DQLTPSPR_ANVMDYREC[cm]NLAEVPTHAVVVRPEK[bs3-light]ANK	False	K[bs3-light]DQLTPSPR_ANVMDYREC[cm]NLAEVPTHAVVVRPEK[bs3-light]ANK	5	878.655	Ovotransferrin _Ovotransferrin	62.2431	0.25532	KDQLTPSPRANVMDYRECNLAEVPTHAVVVRPEKANK	352_619	37.7097	7PMix_BS3_Conal_F4_DDA_iRT_002	14849	12114
True	3	ANVMDYRECcmNLAEVPTHAVVVRPEKANK_KDQLTPSPR25-1:5		985.215	16	y	0	K[bs3-light]DQLTPSPR_ANVMDYREC[cm]NLAEVPTHAVVVRPEK[bs3-light]ANK	False	K[bs3-light]DQLTPSPR_ANVMDYREC[cm]NLAEVPTHAVVVRPEK[bs3-light]ANK	5	878.655	Ovotransferrin _Ovotransferrin	62.2431	0.25462	KDQLTPSPRANVMDYRECNLAEVPTHAVVVRPEKANK	352_619	37.7097	7PMix_BS3_Conal_F4_DDA_iRT_002	14849	12114
True	4	ANVMDYRECcmNLAEVPTHAVVVRPEKANK_KDQLTPSPR25-1:5		1052.05	26	y	0	K[bs3-light]DQLTPSPR_ANVMDYREC[cm]NLAEVPTHAVVVRPEK[bs3-light]ANK	False	K[bs3-light]DQLTPSPR_ANVMDYREC[cm]NLAEVPTHAVVVRPEK[bs3-light]ANK	5	878.655	Ovotransferrin _Ovotransferrin	62.2431	0.239311	KDQLTPSPRANVMDYRECNLAEVPTHAVVVRPEKANK	352_619	37.7097	7PMix_BS3_Conal_F4_DDA_iRT_002	14849	12114
True	3	ANVMDYRECcmNLAEVPTHAVVVRPEKANK_KDQLTPSPR25-1:5		941.866	15	y	0	K[bs3-light]DQLTPSPR_ANVMDYREC[cm]NLAEVPTHAVVVRPEK[bs3-light]ANK	False	K[bs3-light]DQLTPSPR_ANVMDYREC[cm]NLAEVPTHAVVVRPEK[bs3-light]ANK	5	878.655	Ovotransferrin _Ovotransferrin	62.2431	0.235286	KDQLTPSPRANVMDYRECNLAEVPTHAVVVRPEKANK	352_619	37.7097	7PMix_BS3_Conal_F4_DDA_iRT_002	14849	12114
True	3	ANVMDYRECcmNLAEVPTHAVVVRPEKANK_KDQLTPSPR25-1:5		842.81	12	y	0	K[bs3-light]DQLTPSPR_ANVMDYREC[cm]NLAEVPTHAVVVRPEK[bs3-light]ANK	False	K[bs3-light]DQLTPSPR_ANVMDYREC[cm]NLAEVPTHAVVVRPEK[bs3-light]ANK	5	878.655	Ovotransferrin _Ovotransferrin	62.2431	0.232484	KDQLTPSPRANVMDYRECNLAEVPTHAVVVRPEKANK	352_619	37.7097	7PMix_BS3_Conal_F4_DDA_iRT_002	14849	12114
True	4	ANVMDYRECcmNLAEVPTHAVVVRPEKANK_KDQLTPSPR25-1:5		994.52	24	y	0	K[bs3-light]DQLTPSPR_ANVMDYREC[cm]NLAEVPTHAVVVRPEK[bs3-light]ANK	False	K[bs3-light]DQLTPSPR_ANVMDYREC[cm]NLAEVPTHAVVVRPEK[bs3-light]ANK	5	878.655	Ovotransferrin _Ovotransferrin	62.2431	0.231626	KDQLTPSPRANVMDYRECNLAEVPTHAVVVRPEKANK	352_619	37.7097	7PMix_BS3_Conal_F4_DDA_iRT_002	14849	12114
True	2	ANVMDYRECcmNLAEVPTHAVVVRPEKANK_KDQLTPSPR25-1:5		1195.18	11	y	0	K[bs3-light]DQLTPSPR_ANVMDYREC[cm]NLAEVPTHAVVVRPEK[bs3-light]ANK	False	K[bs3-light]DQLTPSPR_ANVMDYREC[cm]NLAEVPTHAVVVRPEK[bs3-light]ANK	5	878.655	Ovotransferrin _Ovotransferrin	62.2431	0.224517	KDQLTPSPRANVMDYRECNLAEVPTHAVVVRPEKANK	352_619	37.7097	7PMix_BS3_Conal_F4_DDA_iRT_002	14849	12114
False	1	ANVMDYRECcmNLAEVPTHAVVVRPEKANK_KDQLTPSPR25-1:5		456.257	4	y	0	K[bs3-light]DQLTPSPR_ANVMDYREC[cm]NLAEVPTHAVVVRPEK[bs3-light]ANK	False	K[bs3-light]DQLTPSPR_ANVMDYREC[cm]NLAEVPTHAVVVRPEK[bs3-light]ANK	5	878.655	Ovotransferrin _Ovotransferrin	62.2431	1	KDQLTPSPRANVMDYRECNLAEVPTHAVVVRPEKANK	352_619	37.7097	7PMix_BS3_Conal_F4_DDA_iRT_002	14849	12114
False	1	ANVMDYRECcmNLAEVPTHAVVVRPEKANK_KDQLTPSPR25-1:5		557.304	5	y	0	K[bs3-light]DQLTPSPR_ANVMDYREC[cm]NLAEVPTHAVVVRPEK[bs3-light]ANK	False	K[bs3-light]DQLTPSPR_ANVMDYREC[cm]NLAEVPTHAVVVRPEK[bs3-light]ANK	5	878.655	Ovotransferrin _Ovotransferrin	62.2431	0.687846	KDQLTPSPRANVMDYRECNLAEVPTHAVVVRPEKANK	352_619	37.7097	7PMix_BS3_Conal_F4_DDA_iRT_002	14849	12114
False	1	ANVMDYRECcmNLAEVPTHAVVVRPEKANK_KDQLTPSPR25-1:5		670.388	6	y	0	K[bs3-light]DQLTPSPR_ANVMDYREC[cm]NLAEVPTHAVVVRPEK[bs3-light]ANK	False	K[bs3-light]DQLTPSPR_ANVMDYREC[cm]NLAEVPTHAVVVRPEK[bs3-light]ANK	5	878.655	Ovotransferrin _Ovotransferrin	62.2431	0.345038	KDQLTPSPRANVMDYRECNLAEVPTHAVVVRPEKANK	352_619	37.7097	7PMix_BS3_Conal_F4_DDA_iRT_002	14849	12114
False	1	ANVMDYRECcmNLAEVPTHAVVVRPEKANK_KDQLTPSPR25-1:5		798.447	7	y	0	K[bs3-light]DQLTPSPR_ANVMDYREC[cm]NLAEVPTHAVVVRPEK[bs3-light]ANK	False	K[bs3-light]DQLTPSPR_ANVMDYREC[cm]NLAEVPTHAVVVRPEK[bs3-light]ANK	5	878.655	Ovotransferrin _Ovotransferrin	62.2431	0.320577	KDQLTPSPRANVMDYRECNLAEVPTHAVVVRPEKANK	352_619	37.7097	7PMix_BS3_Conal_F4_DDA_iRT_002	14849	12114
False	1	ANVMDYRECcmNLAEVPTHAVVVRPEKANK_KDQLTPSPR25-1:5		1253.5	10	b	0	K[bs3-light]DQLTPSPR_ANVMDYREC[cm]NLAEVPTHAVVVRPEK[bs3-light]ANK	False	K[bs3-light]DQLTPSPR_ANVMDYREC[cm]NLAEVPTHAVVVRPEK[bs3-light]ANK	5	878.655	Ovotransferrin _Ovotransferrin	62.2431	0.169919	KDQLTPSPRANVMDYRECNLAEVPTHAVVVRPEKANK	352_619	37.7097	7PMix_BS3_Conal_F4_DDA_iRT_002	14849	12114
False	2	ANVMDYRECcmNLAEVPTHAVVVRPEKANK_KDQLTPSPR25-1:5		683.798	11	b	0	K[bs3-light]DQLTPSPR_ANVMDYREC[cm]NLAEVPTHAVVVRPEK[bs3-light]ANK	False	K[bs3-light]DQLTPSPR_ANVMDYREC[cm]NLAEVPTHAVVVRPEK[bs3-light]ANK	5	878.655	Ovotransferrin _Ovotransferrin	62.2431	0.155602	KDQLTPSPRANVMDYRECNLAEVPTHAVVVRPEKANK	352_619	37.7097	7PMix_BS3_Conal_F4_DDA_iRT_002	14849	12114
False	2	ANVMDYRECcmNLAEVPTHAVVVRPEKANK_KDQLTPSPR25-1:5		627.256	10	b	0	K[bs3-light]DQLTPSPR_ANVMDYREC[cm]NLAEVPTHAVVVRPEK[bs3-light]ANK	False	K[bs3-light]DQLTPSPR_ANVMDYREC[cm]NLAEVPTHAVVVRPEK[bs3-light]ANK	5	878.655	Ovotransferrin _Ovotransferrin	62.2431	0.144016	KDQLTPSPRANVMDYRECNLAEVPTHAVVVRPEKANK	352_619	37.7097	7PMix_BS3_Conal_F4_DDA_iRT_002	14849	12114
False	2	ANVMDYRECcmNLAEVPTHAVVVRPEKANK_KDQLTPSPR25-1:5		783.837	13	b	0	K[bs3-light]DQLTPSPR_ANVMDYREC[cm]NLAEVPTHAVVVRPEK[bs3-light]ANK	False	K[bs3-light]DQLTPSPR_ANVMDYREC[cm]NLAEVPTHAVVVRPEK[bs3-light]ANK	5	878.655	Ovotransferrin _Ovotransferrin	62.2431	0.0971263	KDQLTPSPRANVMDYRECNLAEVPTHAVVVRPEKANK	352_619	37.7097	7PMix_BS3_Conal_F4_DDA_iRT_002	14849	12114
False	2	ANVMDYRECcmNLAEVPTHAVVVRPEKANK_KDQLTPSPR25-1:5		719.316	12	b	0	K[bs3-light]DQLTPSPR_ANVMDYREC[cm]NLAEVPTHAVVVRPEK[bs3-light]ANK	False	K[bs3-light]DQLTPSPR_ANVMDYREC[cm]NLAEVPTHAVVVRPEK[bs3-light]ANK	5	878.655	Ovotransferrin _Ovotransferrin	62.2431	0.078221	KDQLTPSPRANVMDYRECNLAEVPTHAVVVRPEKANK	352_619	37.7097	7PMix_BS3_Conal_F4_DDA_iRT_002	14849	12114
False	1	ANVMDYRECcmNLAEVPTHAVVVRPEKANK_KDQLTPSPR25-1:5		359.204	3	y	0	K[bs3-light]DQLTPSPR_ANVMDYREC[cm]NLAEVPTHAVVVRPEK[bs3-light]ANK	False	K[bs3-light]DQLTPSPR_ANVMDYREC[cm]NLAEVPTHAVVVRPEK[bs3-light]ANK	5	878.655	Ovotransferrin _Ovotransferrin	62.2431	0.0383643	KDQLTPSPRANVMDYRECNLAEVPTHAVVVRPEKANK	352_619	37.7097	7PMix_BS3_Conal_F4_DDA_iRT_002	14849	12114
True	3	ANVMDYRECcmNLAEVPTHAVVVRPEKANK_KDQLTPSPR25-1:6		908.843	14	y	0	K[bs3-light]DQLTPSPR_ANVMDYREC[cm]NLAEVPTHAVVVRPEK[bs3-light]ANK	False	K[bs3-light]DQLTPSPR_ANVMDYREC[cm]NLAEVPTHAVVVRPEK[bs3-light]ANK	6	732.381	Ovotransferrin _Ovotransferrin	62.2446	0.225403	KDQLTPSPRANVMDYRECNLAEVPTHAVVVRPEKANK	352_619	37.7137	7PMix_BS3_Conal_F4_DDA_iRT_002	14850	12114
True	4	ANVMDYRECcmNLAEVPTHAVVVRPEKANK_KDQLTPSPR25-1:6		682.135	14	y	0	K[bs3-light]DQLTPSPR_ANVMDYREC[cm]NLAEVPTHAVVVRPEK[bs3-light]ANK	False	K[bs3-light]DQLTPSPR_ANVMDYREC[cm]NLAEVPTHAVVVRPEK[bs3-light]ANK	6	732.381	Ovotransferrin _Ovotransferrin	62.2446	0.0713264	KDQLTPSPRANVMDYRECNLAEVPTHAVVVRPEKANK	352_619	37.7137	7PMix_BS3_Conal_F4_DDA_iRT_002	14850	12114
True	3	ANVMDYRECcmNLAEVPTHAVVVRPEKANK_KDQLTPSPR25-1:6		842.81	12	y	0	K[bs3-light]DQLTPSPR_ANVMDYREC[cm]NLAEVPTHAVVVRPEK[bs3-light]ANK	False	K[bs3-light]DQLTPSPR_ANVMDYREC[cm]NLAEVPTHAVVVRPEK[bs3-light]ANK	6	732.381	Ovotransferrin _Ovotransferrin	62.2446	0.0656767	KDQLTPSPRANVMDYRECNLAEVPTHAVVVRPEKANK	352_619	37.7137	7PMix_BS3_Conal_F4_DDA_iRT_002	14850	12114
True	3	ANVMDYRECcmNLAEVPTHAVVVRPEKANK_KDQLTPSPR25-1:6		1008.89	17	y	0	K[bs3-light]DQLTPSPR_ANVMDYREC[cm]NLAEVPTHAVVVRPEK[bs3-light]ANK	False	K[bs3-light]DQLTPSPR_ANVMDYREC[cm]NLAEVPTHAVVVRPEK[bs3-light]ANK	6	732.381	Ovotransferrin _Ovotransferrin	62.2446	0.0494144	KDQLTPSPRANVMDYRECNLAEVPTHAVVVRPEKANK	352_619	37.7137	7PMix_BS3_Conal_F4_DDA_iRT_002	14850	12114
True	3	ANVMDYRECcmNLAEVPTHAVVVRPEKANK_KDQLTPSPR25-1:6		942.201	15	y	0	K[bs3-light]DQLTPSPR_ANVMDYREC[cm]NLAEVPTHAVVVRPEK[bs3-light]ANK	False	K[bs3-light]DQLTPSPR_ANVMDYREC[cm]NLAEVPTHAVVVRPEK[bs3-light]ANK	6	732.381	Ovotransferrin _Ovotransferrin	62.2446	0.0376783	KDQLTPSPRANVMDYRECNLAEVPTHAVVVRPEKANK	352_619	37.7137	7PMix_BS3_Conal_F4_DDA_iRT_002	14850	12114
True	3	ANVMDYRECcmNLAEVPTHAVVVRPEKANK_KDQLTPSPR25-1:6		985.215	16	y	0	K[bs3-light]DQLTPSPR_ANVMDYREC[cm]NLAEVPTHAVVVRPEK[bs3-light]ANK	False	K[bs3-light]DQLTPSPR_ANVMDYREC[cm]NLAEVPTHAVVVRPEK[bs3-light]ANK	6	732.381	Ovotransferrin _Ovotransferrin	62.2446	0.0358035	KDQLTPSPRANVMDYRECNLAEVPTHAVVVRPEKANK	352_619	37.7137	7PMix_BS3_Conal_F4_DDA_iRT_002	14850	12114
True	2	ANVMDYRECcmNLAEVPTHAVVVRPEKANK_KDQLTPSPR25-1:6		1195.18	11	y	0	K[bs3-light]DQLTPSPR_ANVMDYREC[cm]NLAEVPTHAVVVRPEK[bs3-light]ANK	False	K[bs3-light]DQLTPSPR_ANVMDYREC[cm]NLAEVPTHAVVVRPEK[bs3-light]ANK	6	732.381	Ovotransferrin _Ovotransferrin	62.2446	0.0293978	KDQLTPSPRANVMDYRECNLAEVPTHAVVVRPEKANK	352_619	37.7137	7PMix_BS3_Conal_F4_DDA_iRT_002	14850	12114
True	2	ANVMDYRECcmNLAEVPTHAVVVRPEKANK_KDQLTPSPR25-1:6		1159.66	10	y	0	K[bs3-light]DQLTPSPR_ANVMDYREC[cm]NLAEVPTHAVVVRPEK[bs3-light]ANK	False	K[bs3-light]DQLTPSPR_ANVMDYREC[cm]NLAEVPTHAVVVRPEK[bs3-light]ANK	6	732.381	Ovotransferrin _Ovotransferrin	62.2446	0.0250968	KDQLTPSPRANVMDYRECNLAEVPTHAVVVRPEKANK	352_619	37.7137	7PMix_BS3_Conal_F4_DDA_iRT_002	14850	12114
True	2	ANVMDYRECcmNLAEVPTHAVVVRPEKANK_KDQLTPSPR25-1:6		1110.63	9	y	0	K[bs3-light]DQLTPSPR_ANVMDYREC[cm]NLAEVPTHAVVVRPEK[bs3-light]ANK	False	K[bs3-light]DQLTPSPR_ANVMDYREC[cm]NLAEVPTHAVVVRPEK[bs3-light]ANK	6	732.381	Ovotransferrin _Ovotransferrin	62.2446	0.0224281	KDQLTPSPRANVMDYRECNLAEVPTHAVVVRPEKANK	352_619	37.7137	7PMix_BS3_Conal_F4_DDA_iRT_002	14850	12114
True	2	ANVMDYRECcmNLAEVPTHAVVVRPEKANK_KDQLTPSPR25-1:6		1264.21	12	y	0	K[bs3-light]DQLTPSPR_ANVMDYREC[cm]NLAEVPTHAVVVRPEK[bs3-light]ANK	False	K[bs3-light]DQLTPSPR_ANVMDYREC[cm]NLAEVPTHAVVVRPEK[bs3-light]ANK	6	732.381	Ovotransferrin _Ovotransferrin	62.2446	0.00885507	KDQLTPSPRANVMDYRECNLAEVPTHAVVVRPEKANK	352_619	37.7137	7PMix_BS3_Conal_F4_DDA_iRT_002	14850	12114
False	1	ANVMDYRECcmNLAEVPTHAVVVRPEKANK_KDQLTPSPR25-1:6		456.257	4	y	0	K[bs3-light]DQLTPSPR_ANVMDYREC[cm]NLAEVPTHAVVVRPEK[bs3-light]ANK	False	K[bs3-light]DQLTPSPR_ANVMDYREC[cm]NLAEVPTHAVVVRPEK[bs3-light]ANK	6	732.381	Ovotransferrin _Ovotransferrin	62.2446	1	KDQLTPSPRANVMDYRECNLAEVPTHAVVVRPEKANK	352_619	37.7137	7PMix_BS3_Conal_F4_DDA_iRT_002	14850	12114
False	1	ANVMDYRECcmNLAEVPTHAVVVRPEKANK_KDQLTPSPR25-1:6		557.304	5	y	0	K[bs3-light]DQLTPSPR_ANVMDYREC[cm]NLAEVPTHAVVVRPEK[bs3-light]ANK	False	K[bs3-light]DQLTPSPR_ANVMDYREC[cm]NLAEVPTHAVVVRPEK[bs3-light]ANK	6	732.381	Ovotransferrin _Ovotransferrin	62.2446	0.546161	KDQLTPSPRANVMDYRECNLAEVPTHAVVVRPEKANK	352_619	37.7137	7PMix_BS3_Conal_F4_DDA_iRT_002	14850	12114
False	1	ANVMDYRECcmNLAEVPTHAVVVRPEKANK_KDQLTPSPR25-1:6		670.388	6	y	0	K[bs3-light]DQLTPSPR_ANVMDYREC[cm]NLAEVPTHAVVVRPEK[bs3-light]ANK	False	K[bs3-light]DQLTPSPR_ANVMDYREC[cm]NLAEVPTHAVVVRPEK[bs3-light]ANK	6	732.381	Ovotransferrin _Ovotransferrin	62.2446	0.249568	KDQLTPSPRANVMDYRECNLAEVPTHAVVVRPEKANK	352_619	37.7137	7PMix_BS3_Conal_F4_DDA_iRT_002	14850	12114
False	1	ANVMDYRECcmNLAEVPTHAVVVRPEKANK_KDQLTPSPR25-1:6		798.447	7	y	0	K[bs3-light]DQLTPSPR_ANVMDYREC[cm]NLAEVPTHAVVVRPEK[bs3-light]ANK	False	K[bs3-light]DQLTPSPR_ANVMDYREC[cm]NLAEVPTHAVVVRPEK[bs3-light]ANK	6	732.381	Ovotransferrin _Ovotransferrin	62.2446	0.0959316	KDQLTPSPRANVMDYRECNLAEVPTHAVVVRPEKANK	352_619	37.7137	7PMix_BS3_Conal_F4_DDA_iRT_002	14850	12114
False	1	ANVMDYRECcmNLAEVPTHAVVVRPEKANK_KDQLTPSPR25-1:6		913.474	8	y	0	K[bs3-light]DQLTPSPR_ANVMDYREC[cm]NLAEVPTHAVVVRPEK[bs3-light]ANK	False	K[bs3-light]DQLTPSPR_ANVMDYREC[cm]NLAEVPTHAVVVRPEK[bs3-light]ANK	6	732.381	Ovotransferrin _Ovotransferrin	62.2446	0.0876612	KDQLTPSPRANVMDYRECNLAEVPTHAVVVRPEKANK	352_619	37.7137	7PMix_BS3_Conal_F4_DDA_iRT_002	14850	12114
[truncated: 28,061 more rows]
