# Supplementary material for: Data-independent Acquisition Improves Quantitative Cross-linking Mass Spectrometry
Source: Mol Cell Proteomics. 2019 Jan 16;18(4):786–95. doi: 10.1074/mcp.TIR118.001276 (PMC6442367; doi:10.1074/mcp.TIR118.001276)
Supplement: Spectral library [file 142541_0_supp_249992_pjmcyy.xls]

## Sheet: XiDIALib_7PMix_BS3_nCL10_nLin10
CLContainingFragment	FragmentCharge	FragmentGroupId	FragmentLossType	FragmentMz	FragmentNumber	FragmentType	IsotopeLabel	LabeledSequence	LossyFragment	ModifiedSequence	PrecursorCharge	PrecursorMz	ProteinId	RT	RelativeFragmentIntensity	StrippedSequence	cl_residue_pair	iRT	run	scanID	searchID
True	4	AACcmLLPKLDELRDEGKASSAKbs3ohQR_LKCcmASLQK7-2:5		817.945	18	y	0	LK[bs3-light]C[cm]ASLQK_AAC[cm]LLPK[bs3-light]LDELRDEGKASSAK[bs3oh]QR	False	LKC[cm]ASLQK_AAC[cm]LLPKLDELRDEGKASSAK[bs3oh]QR	5	760.212	HSA _HSA	83.0454	1	LKCASLQKAACLLPKLDELRDEGKASSAKQR	205_223	56.6028	B170317_06_Lumos_ML_IN_205_PMBS3_Tryp_SECFr16	23924	11788
True	4	AACcmLLPKLDELRDEGKASSAKbs3ohQR_LKCcmASLQK7-2:5		846.467	19	y	0	LK[bs3-light]C[cm]ASLQK_AAC[cm]LLPK[bs3-light]LDELRDEGKASSAK[bs3oh]QR	False	LKC[cm]ASLQK_AAC[cm]LLPKLDELRDEGKASSAK[bs3oh]QR	5	760.212	HSA _HSA	83.0454	0.114842	LKCASLQKAACLLPKLDELRDEGKASSAKQR	205_223	56.6028	B170317_06_Lumos_ML_IN_205_PMBS3_Tryp_SECFr16	23924	11788
True	3	AACcmLLPKLDELRDEGKASSAKbs3ohQR_LKCcmASLQK7-2:5		1090.59	18	y	0	LK[bs3-light]C[cm]ASLQK_AAC[cm]LLPK[bs3-light]LDELRDEGKASSAK[bs3oh]QR	False	LKC[cm]ASLQK_AAC[cm]LLPKLDELRDEGKASSAK[bs3oh]QR	5	760.212	HSA _HSA	83.0454	0.0944667	LKCASLQKAACLLPKLDELRDEGKASSAKQR	205_223	56.6028	B170317_06_Lumos_ML_IN_205_PMBS3_Tryp_SECFr16	23924	11788
True	3	AACcmLLPKLDELRDEGKASSAKbs3ohQR_LKCcmASLQK7-2:5		1057.91	17	y	0	LK[bs3-light]C[cm]ASLQK_AAC[cm]LLPK[bs3-light]LDELRDEGKASSAK[bs3oh]QR	False	LKC[cm]ASLQK_AAC[cm]LLPKLDELRDEGKASSAK[bs3oh]QR	5	760.212	HSA _HSA	83.0454	0.0273054	LKCASLQKAACLLPKLDELRDEGKASSAKQR	205_223	56.6028	B170317_06_Lumos_ML_IN_205_PMBS3_Tryp_SECFr16	23924	11788
False	1	AACcmLLPKLDELRDEGKASSAKbs3ohQR_LKCcmASLQK7-2:5		303.112	3	b	0	LK[bs3-light]C[cm]ASLQK_AAC[cm]LLPK[bs3-light]LDELRDEGKASSAK[bs3oh]QR	False	LKC[cm]ASLQK_AAC[cm]LLPKLDELRDEGKASSAK[bs3oh]QR	5	760.212	HSA _HSA	83.0454	0.330258	LKCASLQKAACLLPKLDELRDEGKASSAKQR	205_223	56.6028	B170317_06_Lumos_ML_IN_205_PMBS3_Tryp_SECFr16	23924	11788
False	1	AACcmLLPKLDELRDEGKASSAKbs3ohQR_LKCcmASLQK7-2:5		416.196	4	b	0	LK[bs3-light]C[cm]ASLQK_AAC[cm]LLPK[bs3-light]LDELRDEGKASSAK[bs3oh]QR	False	LKC[cm]ASLQK_AAC[cm]LLPKLDELRDEGKASSAK[bs3oh]QR	5	760.212	HSA _HSA	83.0454	0.204225	LKCASLQKAACLLPKLDELRDEGKASSAKQR	205_223	56.6028	B170317_06_Lumos_ML_IN_205_PMBS3_Tryp_SECFr16	23924	11788
False	1	AACcmLLPKLDELRDEGKASSAKbs3ohQR_LKCcmASLQK7-2:5		706.355	6	y	0	LK[bs3-light]C[cm]ASLQK_AAC[cm]LLPK[bs3-light]LDELRDEGKASSAK[bs3oh]QR	False	LKC[cm]ASLQK_AAC[cm]LLPKLDELRDEGKASSAK[bs3oh]QR	5	760.212	HSA _HSA	83.0454	0.151399	LKCASLQKAACLLPKLDELRDEGKASSAKQR	205_223	56.6028	B170317_06_Lumos_ML_IN_205_PMBS3_Tryp_SECFr16	23924	11788
False	1	AACcmLLPKLDELRDEGKASSAKbs3ohQR_LKCcmASLQK7-2:5		529.28	5	b	0	LK[bs3-light]C[cm]ASLQK_AAC[cm]LLPK[bs3-light]LDELRDEGKASSAK[bs3oh]QR	False	LKC[cm]ASLQK_AAC[cm]LLPKLDELRDEGKASSAK[bs3oh]QR	5	760.212	HSA _HSA	83.0454	0.0457622	LKCASLQKAACLLPKLDELRDEGKASSAKQR	205_223	56.6028	B170317_06_Lumos_ML_IN_205_PMBS3_Tryp_SECFr16	23924	11788
False	1	AACcmLLPKLDELRDEGKASSAKbs3ohQR_LKCcmASLQK7-2:5		475.287	4	y	0	LK[bs3-light]C[cm]ASLQK_AAC[cm]LLPK[bs3-light]LDELRDEGKASSAK[bs3oh]QR	False	LKC[cm]ASLQK_AAC[cm]LLPKLDELRDEGKASSAK[bs3oh]QR	5	760.212	HSA _HSA	83.0454	0.0420473	LKCASLQKAACLLPKLDELRDEGKASSAKQR	205_223	56.6028	B170317_06_Lumos_ML_IN_205_PMBS3_Tryp_SECFr16	23924	11788
False	1	AACcmLLPKLDELRDEGKASSAKbs3ohQR_LKCcmASLQK7-2:5		546.325	5	y	0	LK[bs3-light]C[cm]ASLQK_AAC[cm]LLPK[bs3-light]LDELRDEGKASSAK[bs3oh]QR	False	LKC[cm]ASLQK_AAC[cm]LLPKLDELRDEGKASSAK[bs3oh]QR	5	760.212	HSA _HSA	83.0454	0.0356405	LKCASLQKAACLLPKLDELRDEGKASSAKQR	205_223	56.6028	B170317_06_Lumos_ML_IN_205_PMBS3_Tryp_SECFr16	23924	11788
False	1	AACcmLLPKLDELRDEGKASSAKbs3ohQR_LKCcmASLQK7-2:5		147.113	1	y	0	LK[bs3-light]C[cm]ASLQK_AAC[cm]LLPK[bs3-light]LDELRDEGKASSAK[bs3oh]QR	False	LKC[cm]ASLQK_AAC[cm]LLPKLDELRDEGKASSAK[bs3oh]QR	5	760.212	HSA _HSA	83.0454	0.03273	LKCASLQKAACLLPKLDELRDEGKASSAKQR	205_223	56.6028	B170317_06_Lumos_ML_IN_205_PMBS3_Tryp_SECFr16	23924	11788
False	5	AACcmLLPKLDELRDEGKASSAKbs3ohQR_LKCcmASLQK7-2:5		110.071	5	y	0	LK[bs3-light]C[cm]ASLQK_AAC[cm]LLPK[bs3-light]LDELRDEGKASSAK[bs3oh]QR	False	LKC[cm]ASLQK_AAC[cm]LLPKLDELRDEGKASSAK[bs3oh]QR	5	760.212	HSA _HSA	83.0454	0.0120536	LKCASLQKAACLLPKLDELRDEGKASSAKQR	205_223	56.6028	B170317_06_Lumos_ML_IN_205_PMBS3_Tryp_SECFr16	23924	11788
True	4	AACcmLLPKLDELRDEGKASSbs3ohAKQR_LKCcmASLQK7-2:5		817.945	18	y	0	LK[bs3-light]C[cm]ASLQK_AAC[cm]LLPK[bs3-light]LDELRDEGKASS[bs3oh]AKQR	False	LKC[cm]ASLQK_AAC[cm]LLPKLDELRDEGKASS[bs3oh]AKQR	5	760.212	HSA _HSA	83.0454	1	LKCASLQKAACLLPKLDELRDEGKASSAKQR	205_223	56.6028	B170317_06_Lumos_ML_IN_205_PMBS3_Tryp_SECFr16	23924	11788
True	4	AACcmLLPKLDELRDEGKASSbs3ohAKQR_LKCcmASLQK7-2:5		846.467	19	y	0	LK[bs3-light]C[cm]ASLQK_AAC[cm]LLPK[bs3-light]LDELRDEGKASS[bs3oh]AKQR	False	LKC[cm]ASLQK_AAC[cm]LLPKLDELRDEGKASS[bs3oh]AKQR	5	760.212	HSA _HSA	83.0454	0.114842	LKCASLQKAACLLPKLDELRDEGKASSAKQR	205_223	56.6028	B170317_06_Lumos_ML_IN_205_PMBS3_Tryp_SECFr16	23924	11788
True	3	AACcmLLPKLDELRDEGKASSbs3ohAKQR_LKCcmASLQK7-2:5		1090.59	18	y	0	LK[bs3-light]C[cm]ASLQK_AAC[cm]LLPK[bs3-light]LDELRDEGKASS[bs3oh]AKQR	False	LKC[cm]ASLQK_AAC[cm]LLPKLDELRDEGKASS[bs3oh]AKQR	5	760.212	HSA _HSA	83.0454	0.0944667	LKCASLQKAACLLPKLDELRDEGKASSAKQR	205_223	56.6028	B170317_06_Lumos_ML_IN_205_PMBS3_Tryp_SECFr16	23924	11788
True	3	AACcmLLPKLDELRDEGKASSbs3ohAKQR_LKCcmASLQK7-2:5		1057.91	17	y	0	LK[bs3-light]C[cm]ASLQK_AAC[cm]LLPK[bs3-light]LDELRDEGKASS[bs3oh]AKQR	False	LKC[cm]ASLQK_AAC[cm]LLPKLDELRDEGKASS[bs3oh]AKQR	5	760.212	HSA _HSA	83.0454	0.0273054	LKCASLQKAACLLPKLDELRDEGKASSAKQR	205_223	56.6028	B170317_06_Lumos_ML_IN_205_PMBS3_Tryp_SECFr16	23924	11788
False	1	AACcmLLPKLDELRDEGKASSbs3ohAKQR_LKCcmASLQK7-2:5		303.112	3	b	0	LK[bs3-light]C[cm]ASLQK_AAC[cm]LLPK[bs3-light]LDELRDEGKASS[bs3oh]AKQR	False	LKC[cm]ASLQK_AAC[cm]LLPKLDELRDEGKASS[bs3oh]AKQR	5	760.212	HSA _HSA	83.0454	0.330258	LKCASLQKAACLLPKLDELRDEGKASSAKQR	205_223	56.6028	B170317_06_Lumos_ML_IN_205_PMBS3_Tryp_SECFr16	23924	11788
False	1	AACcmLLPKLDELRDEGKASSbs3ohAKQR_LKCcmASLQK7-2:5		416.196	4	b	0	LK[bs3-light]C[cm]ASLQK_AAC[cm]LLPK[bs3-light]LDELRDEGKASS[bs3oh]AKQR	False	LKC[cm]ASLQK_AAC[cm]LLPKLDELRDEGKASS[bs3oh]AKQR	5	760.212	HSA _HSA	83.0454	0.204225	LKCASLQKAACLLPKLDELRDEGKASSAKQR	205_223	56.6028	B170317_06_Lumos_ML_IN_205_PMBS3_Tryp_SECFr16	23924	11788
False	1	AACcmLLPKLDELRDEGKASSbs3ohAKQR_LKCcmASLQK7-2:5		706.355	6	y	0	LK[bs3-light]C[cm]ASLQK_AAC[cm]LLPK[bs3-light]LDELRDEGKASS[bs3oh]AKQR	False	LKC[cm]ASLQK_AAC[cm]LLPKLDELRDEGKASS[bs3oh]AKQR	5	760.212	HSA _HSA	83.0454	0.151399	LKCASLQKAACLLPKLDELRDEGKASSAKQR	205_223	56.6028	B170317_06_Lumos_ML_IN_205_PMBS3_Tryp_SECFr16	23924	11788
False	1	AACcmLLPKLDELRDEGKASSbs3ohAKQR_LKCcmASLQK7-2:5		529.28	5	b	0	LK[bs3-light]C[cm]ASLQK_AAC[cm]LLPK[bs3-light]LDELRDEGKASS[bs3oh]AKQR	False	LKC[cm]ASLQK_AAC[cm]LLPKLDELRDEGKASS[bs3oh]AKQR	5	760.212	HSA _HSA	83.0454	0.0457622	LKCASLQKAACLLPKLDELRDEGKASSAKQR	205_223	56.6028	B170317_06_Lumos_ML_IN_205_PMBS3_Tryp_SECFr16	23924	11788
False	1	AACcmLLPKLDELRDEGKASSbs3ohAKQR_LKCcmASLQK7-2:5		475.287	4	y	0	LK[bs3-light]C[cm]ASLQK_AAC[cm]LLPK[bs3-light]LDELRDEGKASS[bs3oh]AKQR	False	LKC[cm]ASLQK_AAC[cm]LLPKLDELRDEGKASS[bs3oh]AKQR	5	760.212	HSA _HSA	83.0454	0.0420473	LKCASLQKAACLLPKLDELRDEGKASSAKQR	205_223	56.6028	B170317_06_Lumos_ML_IN_205_PMBS3_Tryp_SECFr16	23924	11788
False	1	AACcmLLPKLDELRDEGKASSbs3ohAKQR_LKCcmASLQK7-2:5		546.325	5	y	0	LK[bs3-light]C[cm]ASLQK_AAC[cm]LLPK[bs3-light]LDELRDEGKASS[bs3oh]AKQR	False	LKC[cm]ASLQK_AAC[cm]LLPKLDELRDEGKASS[bs3oh]AKQR	5	760.212	HSA _HSA	83.0454	0.0356405	LKCASLQKAACLLPKLDELRDEGKASSAKQR	205_223	56.6028	B170317_06_Lumos_ML_IN_205_PMBS3_Tryp_SECFr16	23924	11788
False	1	AACcmLLPKLDELRDEGKASSbs3ohAKQR_LKCcmASLQK7-2:5		147.113	1	y	0	LK[bs3-light]C[cm]ASLQK_AAC[cm]LLPK[bs3-light]LDELRDEGKASS[bs3oh]AKQR	False	LKC[cm]ASLQK_AAC[cm]LLPKLDELRDEGKASS[bs3oh]AKQR	5	760.212	HSA _HSA	83.0454	0.03273	LKCASLQKAACLLPKLDELRDEGKASSAKQR	205_223	56.6028	B170317_06_Lumos_ML_IN_205_PMBS3_Tryp_SECFr16	23924	11788
False	5	AACcmLLPKLDELRDEGKASSbs3ohAKQR_LKCcmASLQK7-2:5		110.071	5	y	0	LK[bs3-light]C[cm]ASLQK_AAC[cm]LLPK[bs3-light]LDELRDEGKASS[bs3oh]AKQR	False	LKC[cm]ASLQK_AAC[cm]LLPKLDELRDEGKASS[bs3oh]AKQR	5	760.212	HSA _HSA	83.0454	0.0120536	LKCASLQKAACLLPKLDELRDEGKASSAKQR	205_223	56.6028	B170317_06_Lumos_ML_IN_205_PMBS3_Tryp_SECFr16	23924	11788
True	4	AACcmLLPKLDELRDEGKASbs3ohSAKQR_LKCcmASLQK7-2:5		817.945	18	y	0	LK[bs3-light]C[cm]ASLQK_AAC[cm]LLPK[bs3-light]LDELRDEGKAS[bs3oh]SAKQR	False	LKC[cm]ASLQK_AAC[cm]LLPKLDELRDEGKAS[bs3oh]SAKQR	5	760.212	HSA _HSA	83.0454	1	LKCASLQKAACLLPKLDELRDEGKASSAKQR	205_223	56.6028	B170317_06_Lumos_ML_IN_205_PMBS3_Tryp_SECFr16	23924	11788
True	4	AACcmLLPKLDELRDEGKASbs3ohSAKQR_LKCcmASLQK7-2:5		846.467	19	y	0	LK[bs3-light]C[cm]ASLQK_AAC[cm]LLPK[bs3-light]LDELRDEGKAS[bs3oh]SAKQR	False	LKC[cm]ASLQK_AAC[cm]LLPKLDELRDEGKAS[bs3oh]SAKQR	5	760.212	HSA _HSA	83.0454	0.114842	LKCASLQKAACLLPKLDELRDEGKASSAKQR	205_223	56.6028	B170317_06_Lumos_ML_IN_205_PMBS3_Tryp_SECFr16	23924	11788
True	3	AACcmLLPKLDELRDEGKASbs3ohSAKQR_LKCcmASLQK7-2:5		1090.59	18	y	0	LK[bs3-light]C[cm]ASLQK_AAC[cm]LLPK[bs3-light]LDELRDEGKAS[bs3oh]SAKQR	False	LKC[cm]ASLQK_AAC[cm]LLPKLDELRDEGKAS[bs3oh]SAKQR	5	760.212	HSA _HSA	83.0454	0.0944667	LKCASLQKAACLLPKLDELRDEGKASSAKQR	205_223	56.6028	B170317_06_Lumos_ML_IN_205_PMBS3_Tryp_SECFr16	23924	11788
True	3	AACcmLLPKLDELRDEGKASbs3ohSAKQR_LKCcmASLQK7-2:5		1057.91	17	y	0	LK[bs3-light]C[cm]ASLQK_AAC[cm]LLPK[bs3-light]LDELRDEGKAS[bs3oh]SAKQR	False	LKC[cm]ASLQK_AAC[cm]LLPKLDELRDEGKAS[bs3oh]SAKQR	5	760.212	HSA _HSA	83.0454	0.0273054	LKCASLQKAACLLPKLDELRDEGKASSAKQR	205_223	56.6028	B170317_06_Lumos_ML_IN_205_PMBS3_Tryp_SECFr16	23924	11788
False	1	AACcmLLPKLDELRDEGKASbs3ohSAKQR_LKCcmASLQK7-2:5		303.112	3	b	0	LK[bs3-light]C[cm]ASLQK_AAC[cm]LLPK[bs3-light]LDELRDEGKAS[bs3oh]SAKQR	False	LKC[cm]ASLQK_AAC[cm]LLPKLDELRDEGKAS[bs3oh]SAKQR	5	760.212	HSA _HSA	83.0454	0.330258	LKCASLQKAACLLPKLDELRDEGKASSAKQR	205_223	56.6028	B170317_06_Lumos_ML_IN_205_PMBS3_Tryp_SECFr16	23924	11788
False	1	AACcmLLPKLDELRDEGKASbs3ohSAKQR_LKCcmASLQK7-2:5		416.196	4	b	0	LK[bs3-light]C[cm]ASLQK_AAC[cm]LLPK[bs3-light]LDELRDEGKAS[bs3oh]SAKQR	False	LKC[cm]ASLQK_AAC[cm]LLPKLDELRDEGKAS[bs3oh]SAKQR	5	760.212	HSA _HSA	83.0454	0.204225	LKCASLQKAACLLPKLDELRDEGKASSAKQR	205_223	56.6028	B170317_06_Lumos_ML_IN_205_PMBS3_Tryp_SECFr16	23924	11788
False	1	AACcmLLPKLDELRDEGKASbs3ohSAKQR_LKCcmASLQK7-2:5		706.355	6	y	0	LK[bs3-light]C[cm]ASLQK_AAC[cm]LLPK[bs3-light]LDELRDEGKAS[bs3oh]SAKQR	False	LKC[cm]ASLQK_AAC[cm]LLPKLDELRDEGKAS[bs3oh]SAKQR	5	760.212	HSA _HSA	83.0454	0.151399	LKCASLQKAACLLPKLDELRDEGKASSAKQR	205_223	56.6028	B170317_06_Lumos_ML_IN_205_PMBS3_Tryp_SECFr16	23924	11788
False	1	AACcmLLPKLDELRDEGKASbs3ohSAKQR_LKCcmASLQK7-2:5		529.28	5	b	0	LK[bs3-light]C[cm]ASLQK_AAC[cm]LLPK[bs3-light]LDELRDEGKAS[bs3oh]SAKQR	False	LKC[cm]ASLQK_AAC[cm]LLPKLDELRDEGKAS[bs3oh]SAKQR	5	760.212	HSA _HSA	83.0454	0.0457622	LKCASLQKAACLLPKLDELRDEGKASSAKQR	205_223	56.6028	B170317_06_Lumos_ML_IN_205_PMBS3_Tryp_SECFr16	23924	11788
False	1	AACcmLLPKLDELRDEGKASbs3ohSAKQR_LKCcmASLQK7-2:5		475.287	4	y	0	LK[bs3-light]C[cm]ASLQK_AAC[cm]LLPK[bs3-light]LDELRDEGKAS[bs3oh]SAKQR	False	LKC[cm]ASLQK_AAC[cm]LLPKLDELRDEGKAS[bs3oh]SAKQR	5	760.212	HSA _HSA	83.0454	0.0420473	LKCASLQKAACLLPKLDELRDEGKASSAKQR	205_223	56.6028	B170317_06_Lumos_ML_IN_205_PMBS3_Tryp_SECFr16	23924	11788
False	1	AACcmLLPKLDELRDEGKASbs3ohSAKQR_LKCcmASLQK7-2:5		546.325	5	y	0	LK[bs3-light]C[cm]ASLQK_AAC[cm]LLPK[bs3-light]LDELRDEGKAS[bs3oh]SAKQR	False	LKC[cm]ASLQK_AAC[cm]LLPKLDELRDEGKAS[bs3oh]SAKQR	5	760.212	HSA _HSA	83.0454	0.0356405	LKCASLQKAACLLPKLDELRDEGKASSAKQR	205_223	56.6028	B170317_06_Lumos_ML_IN_205_PMBS3_Tryp_SECFr16	23924	11788
False	1	AACcmLLPKLDELRDEGKASbs3ohSAKQR_LKCcmASLQK7-2:5		147.113	1	y	0	LK[bs3-light]C[cm]ASLQK_AAC[cm]LLPK[bs3-light]LDELRDEGKAS[bs3oh]SAKQR	False	LKC[cm]ASLQK_AAC[cm]LLPKLDELRDEGKAS[bs3oh]SAKQR	5	760.212	HSA _HSA	83.0454	0.03273	LKCASLQKAACLLPKLDELRDEGKASSAKQR	205_223	56.6028	B170317_06_Lumos_ML_IN_205_PMBS3_Tryp_SECFr16	23924	11788
False	5	AACcmLLPKLDELRDEGKASbs3ohSAKQR_LKCcmASLQK7-2:5		110.071	5	y	0	LK[bs3-light]C[cm]ASLQK_AAC[cm]LLPK[bs3-light]LDELRDEGKAS[bs3oh]SAKQR	False	LKC[cm]ASLQK_AAC[cm]LLPKLDELRDEGKAS[bs3oh]SAKQR	5	760.212	HSA _HSA	83.0454	0.0120536	LKCASLQKAACLLPKLDELRDEGKASSAKQR	205_223	56.6028	B170317_06_Lumos_ML_IN_205_PMBS3_Tryp_SECFr16	23924	11788
True	3	AACcmLLPKLDELRDEGK_HPYFYAPELLFFAKR7-14:5		878.476	5	y	0	HPYFYAPELLFFAK[bs3-light]R_AAC[cm]LLPK[bs3-light]LDELRDEGK	False	HPYFYAPELLFFAKR_AAC[cm]LLPKLDELRDEGK	5	773.61	HSA _HSA	131.744	0.272581	HPYFYAPELLFFAKRAACLLPKLDELRDEGK	183_205	131.271	B170315_17_Lumos_ML_IN_205_PMBS3_Tryp_Rep3_SECFr16	52970	11788
True	3	AACcmLLPKLDELRDEGK_HPYFYAPELLFFAKR7-14:5		953.865	7	y	0	HPYFYAPELLFFAK[bs3-light]R_AAC[cm]LLPK[bs3-light]LDELRDEGK	False	HPYFYAPELLFFAKR_AAC[cm]LLPKLDELRDEGK	5	773.61	HSA _HSA	131.744	0.152996	HPYFYAPELLFFAKRAACLLPKLDELRDEGK	183_205	131.271	B170315_17_Lumos_ML_IN_205_PMBS3_Tryp_Rep3_SECFr16	52970	11788
True	3	AACcmLLPKLDELRDEGK_HPYFYAPELLFFAKR7-14:5		829.453	4	y	0	HPYFYAPELLFFAK[bs3-light]R_AAC[cm]LLPK[bs3-light]LDELRDEGK	False	HPYFYAPELLFFAKR_AAC[cm]LLPKLDELRDEGK	5	773.61	HSA _HSA	131.744	0.132787	HPYFYAPELLFFAKRAACLLPKLDELRDEGK	183_205	131.271	B170315_17_Lumos_ML_IN_205_PMBS3_Tryp_Rep3_SECFr16	52970	11788
True	3	AACcmLLPKLDELRDEGK_HPYFYAPELLFFAKR7-14:5		997.214	8	y	0	HPYFYAPELLFFAK[bs3-light]R_AAC[cm]LLPK[bs3-light]LDELRDEGK	False	HPYFYAPELLFFAKR_AAC[cm]LLPKLDELRDEGK	5	773.61	HSA _HSA	131.744	0.0915429	HPYFYAPELLFFAKRAACLLPKLDELRDEGK	183_205	131.271	B170315_17_Lumos_ML_IN_205_PMBS3_Tryp_Rep3_SECFr16	52970	11788
True	3	AACcmLLPKLDELRDEGK_HPYFYAPELLFFAKR7-14:5		1029.23	9	y	0	HPYFYAPELLFFAK[bs3-light]R_AAC[cm]LLPK[bs3-light]LDELRDEGK	False	HPYFYAPELLFFAKR_AAC[cm]LLPKLDELRDEGK	5	773.61	HSA _HSA	131.744	0.0704096	HPYFYAPELLFFAKRAACLLPKLDELRDEGK	183_205	131.271	B170315_17_Lumos_ML_IN_205_PMBS3_Tryp_Rep3_SECFr16	52970	11788
True	3	AACcmLLPKLDELRDEGK_HPYFYAPELLFFAKR7-14:5		916.17	6	y	0	HPYFYAPELLFFAK[bs3-light]R_AAC[cm]LLPK[bs3-light]LDELRDEGK	False	HPYFYAPELLFFAKR_AAC[cm]LLPKLDELRDEGK	5	773.61	HSA _HSA	131.744	0.0651995	HPYFYAPELLFFAKRAACLLPKLDELRDEGK	183_205	131.271	B170315_17_Lumos_ML_IN_205_PMBS3_Tryp_Rep3_SECFr16	52970	11788
True	4	AACcmLLPKLDELRDEGK_HPYFYAPELLFFAKR7-14:5		772.425	9	y	0	HPYFYAPELLFFAK[bs3-light]R_AAC[cm]LLPK[bs3-light]LDELRDEGK	False	HPYFYAPELLFFAKR_AAC[cm]LLPKLDELRDEGK	5	773.61	HSA _HSA	131.744	0.0495877	HPYFYAPELLFFAKRAACLLPKLDELRDEGK	183_205	131.271	B170315_17_Lumos_ML_IN_205_PMBS3_Tryp_Rep3_SECFr16	52970	11788
False	1	AACcmLLPKLDELRDEGK_HPYFYAPELLFFAKR7-14:5		303.112	3	b	0	HPYFYAPELLFFAK[bs3-light]R_AAC[cm]LLPK[bs3-light]LDELRDEGK	False	HPYFYAPELLFFAKR_AAC[cm]LLPKLDELRDEGK	5	773.61	HSA _HSA	131.744	1	HPYFYAPELLFFAKRAACLLPKLDELRDEGK	183_205	131.271	B170315_17_Lumos_ML_IN_205_PMBS3_Tryp_Rep3_SECFr16	52970	11788
False	1	AACcmLLPKLDELRDEGK_HPYFYAPELLFFAKR7-14:5		779.351	6	b	0	HPYFYAPELLFFAK[bs3-light]R_AAC[cm]LLPK[bs3-light]LDELRDEGK	False	HPYFYAPELLFFAKR_AAC[cm]LLPKLDELRDEGK	5	773.61	HSA _HSA	131.744	0.985474	HPYFYAPELLFFAKRAACLLPKLDELRDEGK	183_205	131.271	B170315_17_Lumos_ML_IN_205_PMBS3_Tryp_Rep3_SECFr16	52970	11788
False	1	AACcmLLPKLDELRDEGK_HPYFYAPELLFFAKR7-14:5		235.119	2	b	0	HPYFYAPELLFFAK[bs3-light]R_AAC[cm]LLPK[bs3-light]LDELRDEGK	False	HPYFYAPELLFFAKR_AAC[cm]LLPKLDELRDEGK	5	773.61	HSA _HSA	131.744	0.755761	HPYFYAPELLFFAKRAACLLPKLDELRDEGK	183_205	131.271	B170315_17_Lumos_ML_IN_205_PMBS3_Tryp_Rep3_SECFr16	52970	11788
False	1	AACcmLLPKLDELRDEGK_HPYFYAPELLFFAKR7-14:5		416.196	4	b	0	HPYFYAPELLFFAK[bs3-light]R_AAC[cm]LLPK[bs3-light]LDELRDEGK	False	HPYFYAPELLFFAKR_AAC[cm]LLPKLDELRDEGK	5	773.61	HSA _HSA	131.744	0.639479	HPYFYAPELLFFAKRAACLLPKLDELRDEGK	183_205	131.271	B170315_17_Lumos_ML_IN_205_PMBS3_Tryp_Rep3_SECFr16	52970	11788
False	1	AACcmLLPKLDELRDEGK_HPYFYAPELLFFAKR7-14:5		708.314	5	b	0	HPYFYAPELLFFAK[bs3-light]R_AAC[cm]LLPK[bs3-light]LDELRDEGK	False	HPYFYAPELLFFAKR_AAC[cm]LLPKLDELRDEGK	5	773.61	HSA _HSA	131.744	0.566318	HPYFYAPELLFFAKRAACLLPKLDELRDEGK	183_205	131.271	B170315_17_Lumos_ML_IN_205_PMBS3_Tryp_Rep3_SECFr16	52970	11788
False	1	AACcmLLPKLDELRDEGK_HPYFYAPELLFFAKR7-14:5		545.251	4	b	0	HPYFYAPELLFFAK[bs3-light]R_AAC[cm]LLPK[bs3-light]LDELRDEGK	False	HPYFYAPELLFFAKR_AAC[cm]LLPKLDELRDEGK	5	773.61	HSA _HSA	131.744	0.515131	HPYFYAPELLFFAKRAACLLPKLDELRDEGK	183_205	131.271	B170315_17_Lumos_ML_IN_205_PMBS3_Tryp_Rep3_SECFr16	52970	11788
False	1	AACcmLLPKLDELRDEGK_HPYFYAPELLFFAKR7-14:5		1005.45	8	b	0	HPYFYAPELLFFAK[bs3-light]R_AAC[cm]LLPK[bs3-light]LDELRDEGK	False	HPYFYAPELLFFAKR_AAC[cm]LLPKLDELRDEGK	5	773.61	HSA _HSA	131.744	0.511003	HPYFYAPELLFFAKRAACLLPKLDELRDEGK	183_205	131.271	B170315_17_Lumos_ML_IN_205_PMBS3_Tryp_Rep3_SECFr16	52970	11788
False	1	AACcmLLPKLDELRDEGK_HPYFYAPELLFFAKR7-14:5		846.432	7	y	0	HPYFYAPELLFFAK[bs3-light]R_AAC[cm]LLPK[bs3-light]LDELRDEGK	False	HPYFYAPELLFFAKR_AAC[cm]LLPKLDELRDEGK	5	773.61	HSA _HSA	131.744	0.288737	HPYFYAPELLFFAKRAACLLPKLDELRDEGK	183_205	131.271	B170315_17_Lumos_ML_IN_205_PMBS3_Tryp_Rep3_SECFr16	52970	11788
False	1	AACcmLLPKLDELRDEGK_HPYFYAPELLFFAKR7-14:5		529.28	5	b	0	HPYFYAPELLFFAK[bs3-light]R_AAC[cm]LLPK[bs3-light]LDELRDEGK	False	HPYFYAPELLFFAKR_AAC[cm]LLPKLDELRDEGK	5	773.61	HSA _HSA	131.744	0.232941	HPYFYAPELLFFAKRAACLLPKLDELRDEGK	183_205	131.271	B170315_17_Lumos_ML_IN_205_PMBS3_Tryp_Rep3_SECFr16	52970	11788
False	1	AACcmLLPKLDELRDEGK_HPYFYAPELLFFAKR7-14:5		1118.53	9	b	0	HPYFYAPELLFFAK[bs3-light]R_AAC[cm]LLPK[bs3-light]LDELRDEGK	False	HPYFYAPELLFFAKR_AAC[cm]LLPKLDELRDEGK	5	773.61	HSA _HSA	131.744	0.186882	HPYFYAPELLFFAKRAACLLPKLDELRDEGK	183_205	131.271	B170315_17_Lumos_ML_IN_205_PMBS3_Tryp_Rep3_SECFr16	52970	11788
True	3	AACcmLLPKLDELRDEGK_RHPYFYAPELLFFAKR7-15:6		878.476	5	y	0	RHPYFYAPELLFFAK[bs3-light]R_AAC[cm]LLPK[bs3-light]LDELRDEGK	False	RHPYFYAPELLFFAKR_AAC[cm]LLPKLDELRDEGK	6	670.86	HSA _HSA	124.14	0.0558197	RHPYFYAPELLFFAKRAACLLPKLDELRDEGK	183_205	119.612	B170317_06_Lumos_ML_IN_205_PMBS3_Tryp_SECFr16	47645	11788
False	1	AACcmLLPKLDELRDEGK_RHPYFYAPELLFFAKR7-15:6		701.352	5	b	0	RHPYFYAPELLFFAK[bs3-light]R_AAC[cm]LLPK[bs3-light]LDELRDEGK	False	RHPYFYAPELLFFAKR_AAC[cm]LLPKLDELRDEGK	6	670.86	HSA _HSA	124.14	1	RHPYFYAPELLFFAKRAACLLPKLDELRDEGK	183_205	119.612	B170317_06_Lumos_ML_IN_205_PMBS3_Tryp_SECFr16	47645	11788
False	1	AACcmLLPKLDELRDEGK_RHPYFYAPELLFFAKR7-15:6		303.112	3	b	0	RHPYFYAPELLFFAK[bs3-light]R_AAC[cm]LLPK[bs3-light]LDELRDEGK	False	RHPYFYAPELLFFAKR_AAC[cm]LLPKLDELRDEGK	6	670.86	HSA _HSA	124.14	0.819339	RHPYFYAPELLFFAKRAACLLPKLDELRDEGK	183_205	119.612	B170317_06_Lumos_ML_IN_205_PMBS3_Tryp_SECFr16	47645	11788
False	1	AACcmLLPKLDELRDEGK_RHPYFYAPELLFFAKR7-15:6		935.452	7	b	0	RHPYFYAPELLFFAK[bs3-light]R_AAC[cm]LLPK[bs3-light]LDELRDEGK	False	RHPYFYAPELLFFAKR_AAC[cm]LLPKLDELRDEGK	6	670.86	HSA _HSA	124.14	0.774579	RHPYFYAPELLFFAKRAACLLPKLDELRDEGK	183_205	119.612	B170317_06_Lumos_ML_IN_205_PMBS3_Tryp_SECFr16	47645	11788
False	2	AACcmLLPKLDELRDEGK_RHPYFYAPELLFFAKR7-15:6		432.711	6	b	0	RHPYFYAPELLFFAK[bs3-light]R_AAC[cm]LLPK[bs3-light]LDELRDEGK	False	RHPYFYAPELLFFAKR_AAC[cm]LLPKLDELRDEGK	6	670.86	HSA _HSA	124.14	0.572663	RHPYFYAPELLFFAKRAACLLPKLDELRDEGK	183_205	119.612	B170317_06_Lumos_ML_IN_205_PMBS3_Tryp_SECFr16	47645	11788
False	2	AACcmLLPKLDELRDEGK_RHPYFYAPELLFFAKR7-15:6		468.23	7	b	0	RHPYFYAPELLFFAK[bs3-light]R_AAC[cm]LLPK[bs3-light]LDELRDEGK	False	RHPYFYAPELLFFAKR_AAC[cm]LLPKLDELRDEGK	6	670.86	HSA _HSA	124.14	0.449882	RHPYFYAPELLFFAKRAACLLPKLDELRDEGK	183_205	119.612	B170317_06_Lumos_ML_IN_205_PMBS3_Tryp_SECFr16	47645	11788
False	1	AACcmLLPKLDELRDEGK_RHPYFYAPELLFFAKR7-15:6		416.196	4	b	0	RHPYFYAPELLFFAK[bs3-light]R_AAC[cm]LLPK[bs3-light]LDELRDEGK	False	RHPYFYAPELLFFAKR_AAC[cm]LLPKLDELRDEGK	6	670.86	HSA _HSA	124.14	0.42134	RHPYFYAPELLFFAKRAACLLPKLDELRDEGK	183_205	119.612	B170317_06_Lumos_ML_IN_205_PMBS3_Tryp_SECFr16	47645	11788
False	2	AACcmLLPKLDELRDEGK_RHPYFYAPELLFFAKR7-15:6		351.18	5	b	0	RHPYFYAPELLFFAK[bs3-light]R_AAC[cm]LLPK[bs3-light]LDELRDEGK	False	RHPYFYAPELLFFAKR_AAC[cm]LLPKLDELRDEGK	6	670.86	HSA _HSA	124.14	0.394993	RHPYFYAPELLFFAKRAACLLPKLDELRDEGK	183_205	119.612	B170317_06_Lumos_ML_IN_205_PMBS3_Tryp_SECFr16	47645	11788
False	1	AACcmLLPKLDELRDEGK_RHPYFYAPELLFFAKR7-15:6		864.415	6	b	0	RHPYFYAPELLFFAK[bs3-light]R_AAC[cm]LLPK[bs3-light]LDELRDEGK	False	RHPYFYAPELLFFAKR_AAC[cm]LLPKLDELRDEGK	6	670.86	HSA _HSA	124.14	0.385502	RHPYFYAPELLFFAKRAACLLPKLDELRDEGK	183_205	119.612	B170317_06_Lumos_ML_IN_205_PMBS3_Tryp_SECFr16	47645	11788
False	1	AACcmLLPKLDELRDEGK_RHPYFYAPELLFFAKR7-15:6		554.283	4	b	0	RHPYFYAPELLFFAK[bs3-light]R_AAC[cm]LLPK[bs3-light]LDELRDEGK	False	RHPYFYAPELLFFAKR_AAC[cm]LLPKLDELRDEGK	6	670.86	HSA _HSA	124.14	0.356103	RHPYFYAPELLFFAKRAACLLPKLDELRDEGK	183_205	119.612	B170317_06_Lumos_ML_IN_205_PMBS3_Tryp_SECFr16	47645	11788
False	1	AACcmLLPKLDELRDEGK_RHPYFYAPELLFFAKR7-15:6		1074.54	9	y	0	RHPYFYAPELLFFAK[bs3-light]R_AAC[cm]LLPK[bs3-light]LDELRDEGK	False	RHPYFYAPELLFFAKR_AAC[cm]LLPKLDELRDEGK	6	670.86	HSA _HSA	124.14	0.319144	RHPYFYAPELLFFAKRAACLLPKLDELRDEGK	183_205	119.612	B170317_06_Lumos_ML_IN_205_PMBS3_Tryp_SECFr16	47645	11788
True	4	AACcmLLPKLDELRDEGKbs3ohASSAKQR_LKCcmASLQK7-2:5		817.945	18	y	0	LK[bs3-light]C[cm]ASLQK_AAC[cm]LLPK[bs3-light]LDELRDEGK[bs3oh]ASSAKQR	False	LKC[cm]ASLQK_AAC[cm]LLPKLDELRDEGK[bs3oh]ASSAKQR	5	760.212	HSA _HSA	83.0454	1	LKCASLQKAACLLPKLDELRDEGKASSAKQR	205_223	56.6028	B170317_06_Lumos_ML_IN_205_PMBS3_Tryp_SECFr16	23924	11788
True	4	AACcmLLPKLDELRDEGKbs3ohASSAKQR_LKCcmASLQK7-2:5		846.467	19	y	0	LK[bs3-light]C[cm]ASLQK_AAC[cm]LLPK[bs3-light]LDELRDEGK[bs3oh]ASSAKQR	False	LKC[cm]ASLQK_AAC[cm]LLPKLDELRDEGK[bs3oh]ASSAKQR	5	760.212	HSA _HSA	83.0454	0.114842	LKCASLQKAACLLPKLDELRDEGKASSAKQR	205_223	56.6028	B170317_06_Lumos_ML_IN_205_PMBS3_Tryp_SECFr16	23924	11788
True	3	AACcmLLPKLDELRDEGKbs3ohASSAKQR_LKCcmASLQK7-2:5		1090.59	18	y	0	LK[bs3-light]C[cm]ASLQK_AAC[cm]LLPK[bs3-light]LDELRDEGK[bs3oh]ASSAKQR	False	LKC[cm]ASLQK_AAC[cm]LLPKLDELRDEGK[bs3oh]ASSAKQR	5	760.212	HSA _HSA	83.0454	0.0944667	LKCASLQKAACLLPKLDELRDEGKASSAKQR	205_223	56.6028	B170317_06_Lumos_ML_IN_205_PMBS3_Tryp_SECFr16	23924	11788
True	3	AACcmLLPKLDELRDEGKbs3ohASSAKQR_LKCcmASLQK7-2:5		1057.91	17	y	0	LK[bs3-light]C[cm]ASLQK_AAC[cm]LLPK[bs3-light]LDELRDEGK[bs3oh]ASSAKQR	False	LKC[cm]ASLQK_AAC[cm]LLPKLDELRDEGK[bs3oh]ASSAKQR	5	760.212	HSA _HSA	83.0454	0.0273054	LKCASLQKAACLLPKLDELRDEGKASSAKQR	205_223	56.6028	B170317_06_Lumos_ML_IN_205_PMBS3_Tryp_SECFr16	23924	11788
False	1	AACcmLLPKLDELRDEGKbs3ohASSAKQR_LKCcmASLQK7-2:5		303.112	3	b	0	LK[bs3-light]C[cm]ASLQK_AAC[cm]LLPK[bs3-light]LDELRDEGK[bs3oh]ASSAKQR	False	LKC[cm]ASLQK_AAC[cm]LLPKLDELRDEGK[bs3oh]ASSAKQR	5	760.212	HSA _HSA	83.0454	0.330258	LKCASLQKAACLLPKLDELRDEGKASSAKQR	205_223	56.6028	B170317_06_Lumos_ML_IN_205_PMBS3_Tryp_SECFr16	23924	11788
False	1	AACcmLLPKLDELRDEGKbs3ohASSAKQR_LKCcmASLQK7-2:5		416.196	4	b	0	LK[bs3-light]C[cm]ASLQK_AAC[cm]LLPK[bs3-light]LDELRDEGK[bs3oh]ASSAKQR	False	LKC[cm]ASLQK_AAC[cm]LLPKLDELRDEGK[bs3oh]ASSAKQR	5	760.212	HSA _HSA	83.0454	0.204225	LKCASLQKAACLLPKLDELRDEGKASSAKQR	205_223	56.6028	B170317_06_Lumos_ML_IN_205_PMBS3_Tryp_SECFr16	23924	11788
False	1	AACcmLLPKLDELRDEGKbs3ohASSAKQR_LKCcmASLQK7-2:5		706.355	6	y	0	LK[bs3-light]C[cm]ASLQK_AAC[cm]LLPK[bs3-light]LDELRDEGK[bs3oh]ASSAKQR	False	LKC[cm]ASLQK_AAC[cm]LLPKLDELRDEGK[bs3oh]ASSAKQR	5	760.212	HSA _HSA	83.0454	0.151399	LKCASLQKAACLLPKLDELRDEGKASSAKQR	205_223	56.6028	B170317_06_Lumos_ML_IN_205_PMBS3_Tryp_SECFr16	23924	11788
False	1	AACcmLLPKLDELRDEGKbs3ohASSAKQR_LKCcmASLQK7-2:5		529.28	5	b	0	LK[bs3-light]C[cm]ASLQK_AAC[cm]LLPK[bs3-light]LDELRDEGK[bs3oh]ASSAKQR	False	LKC[cm]ASLQK_AAC[cm]LLPKLDELRDEGK[bs3oh]ASSAKQR	5	760.212	HSA _HSA	83.0454	0.0457622	LKCASLQKAACLLPKLDELRDEGKASSAKQR	205_223	56.6028	B170317_06_Lumos_ML_IN_205_PMBS3_Tryp_SECFr16	23924	11788
False	1	AACcmLLPKLDELRDEGKbs3ohASSAKQR_LKCcmASLQK7-2:5		475.287	4	y	0	LK[bs3-light]C[cm]ASLQK_AAC[cm]LLPK[bs3-light]LDELRDEGK[bs3oh]ASSAKQR	False	LKC[cm]ASLQK_AAC[cm]LLPKLDELRDEGK[bs3oh]ASSAKQR	5	760.212	HSA _HSA	83.0454	0.0420473	LKCASLQKAACLLPKLDELRDEGKASSAKQR	205_223	56.6028	B170317_06_Lumos_ML_IN_205_PMBS3_Tryp_SECFr16	23924	11788
False	1	AACcmLLPKLDELRDEGKbs3ohASSAKQR_LKCcmASLQK7-2:5		546.325	5	y	0	LK[bs3-light]C[cm]ASLQK_AAC[cm]LLPK[bs3-light]LDELRDEGK[bs3oh]ASSAKQR	False	LKC[cm]ASLQK_AAC[cm]LLPKLDELRDEGK[bs3oh]ASSAKQR	5	760.212	HSA _HSA	83.0454	0.0356405	LKCASLQKAACLLPKLDELRDEGKASSAKQR	205_223	56.6028	B170317_06_Lumos_ML_IN_205_PMBS3_Tryp_SECFr16	23924	11788
False	1	AACcmLLPKLDELRDEGKbs3ohASSAKQR_LKCcmASLQK7-2:5		147.113	1	y	0	LK[bs3-light]C[cm]ASLQK_AAC[cm]LLPK[bs3-light]LDELRDEGK[bs3oh]ASSAKQR	False	LKC[cm]ASLQK_AAC[cm]LLPKLDELRDEGK[bs3oh]ASSAKQR	5	760.212	HSA _HSA	83.0454	0.03273	LKCASLQKAACLLPKLDELRDEGKASSAKQR	205_223	56.6028	B170317_06_Lumos_ML_IN_205_PMBS3_Tryp_SECFr16	23924	11788
False	5	AACcmLLPKLDELRDEGKbs3ohASSAKQR_LKCcmASLQK7-2:5		110.071	5	y	0	LK[bs3-light]C[cm]ASLQK_AAC[cm]LLPK[bs3-light]LDELRDEGK[bs3oh]ASSAKQR	False	LKC[cm]ASLQK_AAC[cm]LLPKLDELRDEGK[bs3oh]ASSAKQR	5	760.212	HSA _HSA	83.0454	0.0120536	LKCASLQKAACLLPKLDELRDEGKASSAKQR	205_223	56.6028	B170317_06_Lumos_ML_IN_205_PMBS3_Tryp_SECFr16	23924	11788
True	4	AACcmLLPKLDELRDEGKbs3ohASSAK_QRLKCcmASLQK7-4:5		817.945	16	y	0	QRLK[bs3-light]C[cm]ASLQK_AAC[cm]LLPK[bs3-light]LDELRDEGK[bs3oh]ASSAK	False	QRLKC[cm]ASLQK_AAC[cm]LLPKLDELRDEGK[bs3oh]ASSAK	5	760.212	HSA _HSA	83.5006	1	QRLKCASLQKAACLLPKLDELRDEGKASSAK	205_223	57.3008	B170317_02_Lumos_ML_IN_205_PMBS3_Tryp_Rep4_SECFr16	23417	11788
True	3	AACcmLLPKLDELRDEGKbs3ohASSAK_QRLKCcmASLQK7-4:5		1057.91	15	y	0	QRLK[bs3-light]C[cm]ASLQK_AAC[cm]LLPK[bs3-light]LDELRDEGK[bs3oh]ASSAK	False	QRLKC[cm]ASLQK_AAC[cm]LLPKLDELRDEGK[bs3oh]ASSAK	5	760.212	HSA _HSA	83.5006	0.0313119	QRLKCASLQKAACLLPKLDELRDEGKASSAK	205_223	57.3008	B170317_02_Lumos_ML_IN_205_PMBS3_Tryp_Rep4_SECFr16	23417	11788
True	4	AACcmLLPKLDELRDEGKbs3ohASSAK_QRLKCcmASLQK7-4:5		846.216	17	y	0	QRLK[bs3-light]C[cm]ASLQK_AAC[cm]LLPK[bs3-light]LDELRDEGK[bs3oh]ASSAK	False	QRLKC[cm]ASLQK_AAC[cm]LLPKLDELRDEGK[bs3oh]ASSAK	5	760.212	HSA _HSA	83.5006	0.0290931	QRLKCASLQKAACLLPKLDELRDEGKASSAK	205_223	57.3008	B170317_02_Lumos_ML_IN_205_PMBS3_Tryp_Rep4_SECFr16	23417	11788
True	3	AACcmLLPKLDELRDEGKbs3ohASSAK_QRLKCcmASLQK7-4:5		1090.26	16	y	0	QRLK[bs3-light]C[cm]ASLQK_AAC[cm]LLPK[bs3-light]LDELRDEGK[bs3oh]ASSAK	False	QRLKC[cm]ASLQK_AAC[cm]LLPKLDELRDEGK[bs3oh]ASSAK	5	760.212	HSA _HSA	83.5006	0.0278331	QRLKCASLQKAACLLPKLDELRDEGKASSAK	205_223	57.3008	B170317_02_Lumos_ML_IN_205_PMBS3_Tryp_Rep4_SECFr16	23417	11788
True	3	AACcmLLPKLDELRDEGKbs3ohASSAK_QRLKCcmASLQK7-4:5		917.513	12	b	0	QRLK[bs3-light]C[cm]ASLQK_AAC[cm]LLPK[bs3-light]LDELRDEGK[bs3oh]ASSAK	False	QRLKC[cm]ASLQK_AAC[cm]LLPKLDELRDEGK[bs3oh]ASSAK	5	760.212	HSA _HSA	83.5006	0.0277	QRLKCASLQKAACLLPKLDELRDEGKASSAK	205_223	57.3008	B170317_02_Lumos_ML_IN_205_PMBS3_Tryp_Rep4_SECFr16	23417	11788
True	3	AACcmLLPKLDELRDEGKbs3ohASSAK_QRLKCcmASLQK7-4:5		955.855	13	b	0	QRLK[bs3-light]C[cm]ASLQK_AAC[cm]LLPK[bs3-light]LDELRDEGK[bs3oh]ASSAK	False	QRLKC[cm]ASLQK_AAC[cm]LLPKLDELRDEGK[bs3oh]ASSAK	5	760.212	HSA _HSA	83.5006	0.0224893	QRLKCASLQKAACLLPKLDELRDEGKASSAK	205_223	57.3008	B170317_02_Lumos_ML_IN_205_PMBS3_Tryp_Rep4_SECFr16	23417	11788
False	1	AACcmLLPKLDELRDEGKbs3ohASSAK_QRLKCcmASLQK7-4:5		303.112	3	b	0	QRLK[bs3-light]C[cm]ASLQK_AAC[cm]LLPK[bs3-light]LDELRDEGK[bs3oh]ASSAK	False	QRLKC[cm]ASLQK_AAC[cm]LLPKLDELRDEGK[bs3oh]ASSAK	5	760.212	HSA _HSA	83.5006	0.30667	QRLKCASLQKAACLLPKLDELRDEGKASSAK	205_223	57.3008	B170317_02_Lumos_ML_IN_205_PMBS3_Tryp_Rep4_SECFr16	23417	11788
False	1	AACcmLLPKLDELRDEGKbs3ohASSAK_QRLKCcmASLQK7-4:5		416.196	4	b	0	QRLK[bs3-light]C[cm]ASLQK_AAC[cm]LLPK[bs3-light]LDELRDEGK[bs3oh]ASSAK	False	QRLKC[cm]ASLQK_AAC[cm]LLPKLDELRDEGK[bs3oh]ASSAK	5	760.212	HSA _HSA	83.5006	0.200579	QRLKCASLQKAACLLPKLDELRDEGKASSAK	205_223	57.3008	B170317_02_Lumos_ML_IN_205_PMBS3_Tryp_Rep4_SECFr16	23417	11788
False	1	AACcmLLPKLDELRDEGKbs3ohASSAK_QRLKCcmASLQK7-4:5		706.355	6	y	0	QRLK[bs3-light]C[cm]ASLQK_AAC[cm]LLPK[bs3-light]LDELRDEGK[bs3oh]ASSAK	False	QRLKC[cm]ASLQK_AAC[cm]LLPKLDELRDEGK[bs3oh]ASSAK	5	760.212	HSA _HSA	83.5006	0.0980695	QRLKCASLQKAACLLPKLDELRDEGKASSAK	205_223	57.3008	B170317_02_Lumos_ML_IN_205_PMBS3_Tryp_Rep4_SECFr16	23417	11788
False	1	AACcmLLPKLDELRDEGKbs3ohASSAK_QRLKCcmASLQK7-4:5		147.113	1	y	0	QRLK[bs3-light]C[cm]ASLQK_AAC[cm]LLPK[bs3-light]LDELRDEGK[bs3oh]ASSAK	False	QRLKC[cm]ASLQK_AAC[cm]LLPKLDELRDEGK[bs3oh]ASSAK	5	760.212	HSA _HSA	83.5006	0.0807608	QRLKCASLQKAACLLPKLDELRDEGKASSAK	205_223	57.3008	B170317_02_Lumos_ML_IN_205_PMBS3_Tryp_Rep4_SECFr16	23417	11788
False	1	AACcmLLPKLDELRDEGKbs3ohASSAK_QRLKCcmASLQK7-4:5		147.113	1	y	0	QRLK[bs3-light]C[cm]ASLQK_AAC[cm]LLPK[bs3-light]LDELRDEGK[bs3oh]ASSAK	False	QRLKC[cm]ASLQK_AAC[cm]LLPKLDELRDEGK[bs3oh]ASSAK	5	760.212	HSA _HSA	83.5006	0.0807608	QRLKCASLQKAACLLPKLDELRDEGKASSAK	205_223	57.3008	B170317_02_Lumos_ML_IN_205_PMBS3_Tryp_Rep4_SECFr16	23417	11788
False	1	AACcmLLPKLDELRDEGKbs3ohASSAK_QRLKCcmASLQK7-4:5		529.28	5	b	0	QRLK[bs3-light]C[cm]ASLQK_AAC[cm]LLPK[bs3-light]LDELRDEGK[bs3oh]ASSAK	False	QRLKC[cm]ASLQK_AAC[cm]LLPKLDELRDEGK[bs3oh]ASSAK	5	760.212	HSA _HSA	83.5006	0.0761837	QRLKCASLQKAACLLPKLDELRDEGKASSAK	205_223	57.3008	B170317_02_Lumos_ML_IN_205_PMBS3_Tryp_Rep4_SECFr16	23417	11788
False	1	AACcmLLPKLDELRDEGKbs3ohASSAK_QRLKCcmASLQK7-4:5		275.171	2	y	0	QRLK[bs3-light]C[cm]ASLQK_AAC[cm]LLPK[bs3-light]LDELRDEGK[bs3oh]ASSAK	False	QRLKC[cm]ASLQK_AAC[cm]LLPKLDELRDEGK[bs3oh]ASSAK	5	760.212	HSA _HSA	83.5006	0.0341746	QRLKCASLQKAACLLPKLDELRDEGKASSAK	205_223	57.3008	B170317_02_Lumos_ML_IN_205_PMBS3_Tryp_Rep4_SECFr16	23417	11788
False	1	AACcmLLPKLDELRDEGKbs3ohASSAK_QRLKCcmASLQK7-4:5		475.287	4	y	0	QRLK[bs3-light]C[cm]ASLQK_AAC[cm]LLPK[bs3-light]LDELRDEGK[bs3oh]ASSAK	False	QRLKC[cm]ASLQK_AAC[cm]LLPKLDELRDEGK[bs3oh]ASSAK	5	760.212	HSA _HSA	83.5006	0.0259896	QRLKCASLQKAACLLPKLDELRDEGKASSAK	205_223	57.3008	B170317_02_Lumos_ML_IN_205_PMBS3_Tryp_Rep4_SECFr16	23417	11788
False	1	AACcmLLPKLDELRDEGKbs3ohASSAK_QRLKCcmASLQK7-4:5		546.325	5	y	0	QRLK[bs3-light]C[cm]ASLQK_AAC[cm]LLPK[bs3-light]LDELRDEGK[bs3oh]ASSAK	False	QRLKC[cm]ASLQK_AAC[cm]LLPKLDELRDEGK[bs3oh]ASSAK	5	760.212	HSA _HSA	83.5006	0.0175967	QRLKCASLQKAACLLPKLDELRDEGKASSAK	205_223	57.3008	B170317_02_Lumos_ML_IN_205_PMBS3_Tryp_Rep4_SECFr16	23417	11788
False	4	AACcmLLPKLDELRDEGKbs3ohASSAK_QRLKCcmASLQK7-4:5		100.318	3	b	0	QRLK[bs3-light]C[cm]ASLQK_AAC[cm]LLPK[bs3-light]LDELRDEGK[bs3oh]ASSAK	False	QRLKC[cm]ASLQK_AAC[cm]LLPKLDELRDEGK[bs3oh]ASSAK	5	760.212	HSA _HSA	83.5006	0.00794438	QRLKCASLQKAACLLPKLDELRDEGKASSAK	205_223	57.3008	B170317_02_Lumos_ML_IN_205_PMBS3_Tryp_Rep4_SECFr16	23417	11788
True	4	AACcmLLPKLDELR_DEGKASSAKQRLKbs3ohCcmASLQK7-4:5		817.945	7	y	0	DEGK[bs3-light]ASSAKQRLK[bs3oh]C[cm]ASLQK_AAC[cm]LLPK[bs3-light]LDELR	False	DEGKASSAKQRLK[bs3oh]C[cm]ASLQK_AAC[cm]LLPKLDELR	5	760.211	HSA _HSA	83.1795	1	DEGKASSAKQRLKCASLQKAACLLPKLDELR	205_214	56.8085	B170315_03_Lumos_ML_IN_205_PMBS3_Tryp_Rep1_SECFr16	23664	11788
True	4	AACcmLLPKLDELR_DEGKASSAKQRLKbs3ohCcmASLQK7-4:5		846.467	8	y	0	DEGK[bs3-light]ASSAKQRLK[bs3oh]C[cm]ASLQK_AAC[cm]LLPK[bs3-light]LDELR	False	DEGKASSAKQRLK[bs3oh]C[cm]ASLQK_AAC[cm]LLPKLDELR	5	760.211	HSA _HSA	83.1795	0.118793	DEGKASSAKQRLKCASLQKAACLLPKLDELR	205_214	56.8085	B170315_03_Lumos_ML_IN_205_PMBS3_Tryp_Rep1_SECFr16	23664	11788
True	3	AACcmLLPKLDELR_DEGKASSAKQRLKbs3ohCcmASLQK7-4:5		1057.91	6	y	0	DEGK[bs3-light]ASSAKQRLK[bs3oh]C[cm]ASLQK_AAC[cm]LLPK[bs3-light]LDELR	False	DEGKASSAKQRLK[bs3oh]C[cm]ASLQK_AAC[cm]LLPKLDELR	5	760.211	HSA _HSA	83.1795	0.116575	DEGKASSAKQRLKCASLQKAACLLPKLDELR	205_214	56.8085	B170315_03_Lumos_ML_IN_205_PMBS3_Tryp_Rep1_SECFr16	23664	11788
True	3	AACcmLLPKLDELR_DEGKASSAKQRLKbs3ohCcmASLQK7-4:5		1090.26	7	y	0	DEGK[bs3-light]ASSAKQRLK[bs3oh]C[cm]ASLQK_AAC[cm]LLPK[bs3-light]LDELR	False	DEGKASSAKQRLK[bs3oh]C[cm]ASLQK_AAC[cm]LLPKLDELR	5	760.211	HSA _HSA	83.1795	0.0919333	DEGKASSAKQRLKCASLQKAACLLPKLDELR	205_214	56.8085	B170315_03_Lumos_ML_IN_205_PMBS3_Tryp_Rep1_SECFr16	23664	11788
False	1	AACcmLLPKLDELR_DEGKASSAKQRLKbs3ohCcmASLQK7-4:5		303.112	3	b	0	DEGK[bs3-light]ASSAKQRLK[bs3oh]C[cm]ASLQK_AAC[cm]LLPK[bs3-light]LDELR	False	DEGKASSAKQRLK[bs3oh]C[cm]ASLQK_AAC[cm]LLPKLDELR	5	760.211	HSA _HSA	83.1795	0.380217	DEGKASSAKQRLKCASLQKAACLLPKLDELR	205_214	56.8085	B170315_03_Lumos_ML_IN_205_PMBS3_Tryp_Rep1_SECFr16	23664	11788
False	1	AACcmLLPKLDELR_DEGKASSAKQRLKbs3ohCcmASLQK7-4:5		416.196	4	b	0	DEGK[bs3-light]ASSAKQRLK[bs3oh]C[cm]ASLQK_AAC[cm]LLPK[bs3-light]LDELR	False	DEGKASSAKQRLK[bs3oh]C[cm]ASLQK_AAC[cm]LLPKLDELR	5	760.211	HSA _HSA	83.1795	0.187161	DEGKASSAKQRLKCASLQKAACLLPKLDELR	205_214	56.8085	B170315_03_Lumos_ML_IN_205_PMBS3_Tryp_Rep1_SECFr16	23664	11788
False	1	AACcmLLPKLDELR_DEGKASSAKQRLKbs3ohCcmASLQK7-4:5		706.355	6	y	0	DEGK[bs3-light]ASSAKQRLK[bs3oh]C[cm]ASLQK_AAC[cm]LLPK[bs3-light]LDELR	False	DEGKASSAKQRLK[bs3oh]C[cm]ASLQK_AAC[cm]LLPKLDELR	5	760.211	HSA _HSA	83.1795	0.149367	DEGKASSAKQRLKCASLQKAACLLPKLDELR	205_214	56.8085	B170315_03_Lumos_ML_IN_205_PMBS3_Tryp_Rep1_SECFr16	23664	11788
False	2	AACcmLLPKLDELR_DEGKASSAKQRLKbs3ohCcmASLQK7-4:5		917.008	15	y	0	DEGK[bs3-light]ASSAKQRLK[bs3oh]C[cm]ASLQK_AAC[cm]LLPK[bs3-light]LDELR	False	DEGKASSAKQRLK[bs3oh]C[cm]ASLQK_AAC[cm]LLPKLDELR	5	760.211	HSA _HSA	83.1795	0.0635041	DEGKASSAKQRLKCASLQKAACLLPKLDELR	205_214	56.8085	B170315_03_Lumos_ML_IN_205_PMBS3_Tryp_Rep1_SECFr16	23664	11788
False	2	AACcmLLPKLDELR_DEGKASSAKQRLKbs3ohCcmASLQK7-4:5		881.49	14	y	0	DEGK[bs3-light]ASSAKQRLK[bs3oh]C[cm]ASLQK_AAC[cm]LLPK[bs3-light]LDELR	False	DEGKASSAKQRLK[bs3oh]C[cm]ASLQK_AAC[cm]LLPKLDELR	5	760.211	HSA _HSA	83.1795	0.0556916	DEGKASSAKQRLKCASLQKAACLLPKLDELR	205_214	56.8085	B170315_03_Lumos_ML_IN_205_PMBS3_Tryp_Rep1_SECFr16	23664	11788
False	1	AACcmLLPKLDELR_DEGKASSAKQRLKbs3ohCcmASLQK7-4:5		147.113	1	y	0	DEGK[bs3-light]ASSAKQRLK[bs3oh]C[cm]ASLQK_AAC[cm]LLPK[bs3-light]LDELR	False	DEGKASSAKQRLK[bs3oh]C[cm]ASLQK_AAC[cm]LLPKLDELR	5	760.211	HSA _HSA	83.1795	0.0454766	DEGKASSAKQRLKCASLQKAACLLPKLDELR	205_214	56.8085	B170315_03_Lumos_ML_IN_205_PMBS3_Tryp_Rep1_SECFr16	23664	11788
False	1	AACcmLLPKLDELR_DEGKASSAKQRLKbs3ohCcmASLQK7-4:5		529.28	5	b	0	DEGK[bs3-light]ASSAKQRLK[bs3oh]C[cm]ASLQK_AAC[cm]LLPK[bs3-light]LDELR	False	DEGKASSAKQRLK[bs3oh]C[cm]ASLQK_AAC[cm]LLPKLDELR	5	760.211	HSA _HSA	83.1795	0.0432467	DEGKASSAKQRLKCASLQKAACLLPKLDELR	205_214	56.8085	B170315_03_Lumos_ML_IN_205_PMBS3_Tryp_Rep1_SECFr16	23664	11788
False	1	AACcmLLPKLDELR_DEGKASSAKQRLKbs3ohCcmASLQK7-4:5		175.119	1	y	0	DEGK[bs3-light]ASSAKQRLK[bs3oh]C[cm]ASLQK_AAC[cm]LLPK[bs3-light]LDELR	False	DEGKASSAKQRLK[bs3oh]C[cm]ASLQK_AAC[cm]LLPKLDELR	5	760.211	HSA _HSA	83.1795	0.0326376	DEGKASSAKQRLKCASLQKAACLLPKLDELR	205_214	56.8085	B170315_03_Lumos_ML_IN_205_PMBS3_Tryp_Rep1_SECFr16	23664	11788
False	1	AACcmLLPKLDELR_DEGKASSAKQRLKbs3ohCcmASLQK7-4:5		275.171	2	y	0	DEGK[bs3-light]ASSAKQRLK[bs3oh]C[cm]ASLQK_AAC[cm]LLPK[bs3-light]LDELR	False	DEGKASSAKQRLK[bs3oh]C[cm]ASLQK_AAC[cm]LLPKLDELR	5	760.211	HSA _HSA	83.1795	0.0318506	DEGKASSAKQRLKCASLQKAACLLPKLDELR	205_214	56.8085	B170315_03_Lumos_ML_IN_205_PMBS3_Tryp_Rep1_SECFr16	23664	11788
False	2	AACcmLLPKLDELR_DEGKASSAKQRLKbs3ohCcmASLQK7-4:5		837.472	13	y	0	DEGK[bs3-light]ASSAKQRLK[bs3oh]C[cm]ASLQK_AAC[cm]LLPK[bs3-light]LDELR	False	DEGKASSAKQRLK[bs3oh]C[cm]ASLQK_AAC[cm]LLPKLDELR	5	760.211	HSA _HSA	83.1795	0.0276344	DEGKASSAKQRLKCASLQKAACLLPKLDELR	205_214	56.8085	B170315_03_Lumos_ML_IN_205_PMBS3_Tryp_Rep1_SECFr16	23664	11788
True	4	AACcmLLPKLDELR_DEGKASSAKbs3ohQRLKCcmASLQK7-4:5		817.945	7	y	0	DEGK[bs3-light]ASSAK[bs3oh]QRLKC[cm]ASLQK_AAC[cm]LLPK[bs3-light]LDELR	False	DEGKASSAK[bs3oh]QRLKC[cm]ASLQK_AAC[cm]LLPKLDELR	5	760.212	HSA _HSA	83.5831	1	DEGKASSAKQRLKCASLQKAACLLPKLDELR	205_214	57.4273	B170317_02_Lumos_ML_IN_205_PMBS3_Tryp_Rep4_SECFr16	23466	11788
True	3	AACcmLLPKLDELR_DEGKASSAKbs3ohQRLKCcmASLQK7-4:5		1058.24	6	y	0	DEGK[bs3-light]ASSAK[bs3oh]QRLKC[cm]ASLQK_AAC[cm]LLPK[bs3-light]LDELR	False	DEGKASSAK[bs3oh]QRLKC[cm]ASLQK_AAC[cm]LLPKLDELR	5	760.212	HSA _HSA	83.5831	0.210409	DEGKASSAKQRLKCASLQKAACLLPKLDELR	205_214	57.4273	B170317_02_Lumos_ML_IN_205_PMBS3_Tryp_Rep4_SECFr16	23466	11788
True	4	AACcmLLPKLDELR_DEGKASSAKbs3ohQRLKCcmASLQK7-4:5		813.684	14	b	0	DEGK[bs3-light]ASSAK[bs3oh]QRLKC[cm]ASLQK_AAC[cm]LLPK[bs3-light]LDELR	False	DEGKASSAK[bs3oh]QRLKC[cm]ASLQK_AAC[cm]LLPKLDELR	5	760.212	HSA _HSA	83.5831	0.107657	DEGKASSAKQRLKCASLQKAACLLPKLDELR	205_214	57.4273	B170317_02_Lumos_ML_IN_205_PMBS3_Tryp_Rep4_SECFr16	23466	11788
True	4	AACcmLLPKLDELR_DEGKASSAKbs3ohQRLKCcmASLQK7-4:5		932.505	11	y	0	DEGK[bs3-light]ASSAK[bs3oh]QRLKC[cm]ASLQK_AAC[cm]LLPK[bs3-light]LDELR	False	DEGKASSAK[bs3oh]QRLKC[cm]ASLQK_AAC[cm]LLPKLDELR	5	760.212	HSA _HSA	83.5831	0.0202771	DEGKASSAKQRLKCASLQKAACLLPKLDELR	205_214	57.4273	B170317_02_Lumos_ML_IN_205_PMBS3_Tryp_Rep4_SECFr16	23466	11788
True	4	AACcmLLPKLDELR_DEGKASSAKbs3ohQRLKCcmASLQK7-4:5		846.216	8	y	0	DEGK[bs3-light]ASSAK[bs3oh]QRLKC[cm]ASLQK_AAC[cm]LLPK[bs3-light]LDELR	False	DEGKASSAK[bs3oh]QRLKC[cm]ASLQK_AAC[cm]LLPKLDELR	5	760.212	HSA _HSA	83.5831	0.0200738	DEGKASSAKQRLKCASLQKAACLLPKLDELR	205_214	57.4273	B170317_02_Lumos_ML_IN_205_PMBS3_Tryp_Rep4_SECFr16	23466	11788
False	1	AACcmLLPKLDELR_DEGKASSAKbs3ohQRLKCcmASLQK7-4:5		303.112	3	b	0	DEGK[bs3-light]ASSAK[bs3oh]QRLKC[cm]ASLQK_AAC[cm]LLPK[bs3-light]LDELR	False	DEGKASSAK[bs3oh]QRLKC[cm]ASLQK_AAC[cm]LLPKLDELR	5	760.212	HSA _HSA	83.5831	0.409784	DEGKASSAKQRLKCASLQKAACLLPKLDELR	205_214	57.4273	B170317_02_Lumos_ML_IN_205_PMBS3_Tryp_Rep4_SECFr16	23466	11788
False	1	AACcmLLPKLDELR_DEGKASSAKbs3ohQRLKCcmASLQK7-4:5		416.196	4	b	0	DEGK[bs3-light]ASSAK[bs3oh]QRLKC[cm]ASLQK_AAC[cm]LLPK[bs3-light]LDELR	False	DEGKASSAK[bs3oh]QRLKC[cm]ASLQK_AAC[cm]LLPKLDELR	5	760.212	HSA _HSA	83.5831	0.203655	DEGKASSAKQRLKCASLQKAACLLPKLDELR	205_214	57.4273	B170317_02_Lumos_ML_IN_205_PMBS3_Tryp_Rep4_SECFr16	23466	11788
False	1	AACcmLLPKLDELR_DEGKASSAKbs3ohQRLKCcmASLQK7-4:5		706.355	6	y	0	DEGK[bs3-light]ASSAK[bs3oh]QRLKC[cm]ASLQK_AAC[cm]LLPK[bs3-light]LDELR	False	DEGKASSAK[bs3oh]QRLKC[cm]ASLQK_AAC[cm]LLPKLDELR	5	760.212	HSA _HSA	83.5831	0.139205	DEGKASSAKQRLKCASLQKAACLLPKLDELR	205_214	57.4273	B170317_02_Lumos_ML_IN_205_PMBS3_Tryp_Rep4_SECFr16	23466	11788
False	1	AACcmLLPKLDELR_DEGKASSAKbs3ohQRLKCcmASLQK7-4:5		529.28	5	b	0	DEGK[bs3-light]ASSAK[bs3oh]QRLKC[cm]ASLQK_AAC[cm]LLPK[bs3-light]LDELR	False	DEGKASSAK[bs3oh]QRLKC[cm]ASLQK_AAC[cm]LLPKLDELR	5	760.212	HSA _HSA	83.5831	0.0339869	DEGKASSAKQRLKCASLQKAACLLPKLDELR	205_214	57.4273	B170317_02_Lumos_ML_IN_205_PMBS3_Tryp_Rep4_SECFr16	23466	11788
False	5	AACcmLLPKLDELR_DEGKASSAKbs3ohQRLKCcmASLQK7-4:5		110.071	5	y	0	DEGK[bs3-light]ASSAK[bs3oh]QRLKC[cm]ASLQK_AAC[cm]LLPK[bs3-light]LDELR	False	DEGKASSAK[bs3oh]QRLKC[cm]ASLQK_AAC[cm]LLPKLDELR	5	760.212	HSA _HSA	83.5831	0.0274187	DEGKASSAKQRLKCASLQKAACLLPKLDELR	205_214	57.4273	B170317_02_Lumos_ML_IN_205_PMBS3_Tryp_Rep4_SECFr16	23466	11788
False	1	AACcmLLPKLDELR_DEGKASSAKbs3ohQRLKCcmASLQK7-4:5		147.113	1	y	0	DEGK[bs3-light]ASSAK[bs3oh]QRLKC[cm]ASLQK_AAC[cm]LLPK[bs3-light]LDELR	False	DEGKASSAK[bs3oh]QRLKC[cm]ASLQK_AAC[cm]LLPKLDELR	5	760.212	HSA _HSA	83.5831	0.0267293	DEGKASSAKQRLKCASLQKAACLLPKLDELR	205_214	57.4273	B170317_02_Lumos_ML_IN_205_PMBS3_Tryp_Rep4_SECFr16	23466	11788
False	1	AACcmLLPKLDELR_DEGKASSAKbs3ohQRLKCcmASLQK7-4:5		175.119	1	y	0	DEGK[bs3-light]ASSAK[bs3oh]QRLKC[cm]ASLQK_AAC[cm]LLPK[bs3-light]LDELR	False	DEGKASSAK[bs3oh]QRLKC[cm]ASLQK_AAC[cm]LLPKLDELR	5	760.212	HSA _HSA	83.5831	0.0264763	DEGKASSAKQRLKCASLQKAACLLPKLDELR	205_214	57.4273	B170317_02_Lumos_ML_IN_205_PMBS3_Tryp_Rep4_SECFr16	23466	11788
False	2	AACcmLLPKLDELR_DEGKASSAKbs3ohQRLKCcmASLQK7-4:5		880.988	14	y	0	DEGK[bs3-light]ASSAK[bs3oh]QRLKC[cm]ASLQK_AAC[cm]LLPK[bs3-light]LDELR	False	DEGKASSAK[bs3oh]QRLKC[cm]ASLQK_AAC[cm]LLPKLDELR	5	760.212	HSA _HSA	83.5831	0.0264023	DEGKASSAKQRLKCASLQKAACLLPKLDELR	205_214	57.4273	B170317_02_Lumos_ML_IN_205_PMBS3_Tryp_Rep4_SECFr16	23466	11788
False	1	AACcmLLPKLDELR_DEGKASSAKbs3ohQRLKCcmASLQK7-4:5		275.171	2	y	0	DEGK[bs3-light]ASSAK[bs3oh]QRLKC[cm]ASLQK_AAC[cm]LLPK[bs3-light]LDELR	False	DEGKASSAK[bs3oh]QRLKC[cm]ASLQK_AAC[cm]LLPKLDELR	5	760.212	HSA _HSA	83.5831	0.0239272	DEGKASSAKQRLKCASLQKAACLLPKLDELR	205_214	57.4273	B170317_02_Lumos_ML_IN_205_PMBS3_Tryp_Rep4_SECFr16	23466	11788
False	1	AACcmLLPKLDELR_DEGKASSAKbs3ohQRLKCcmASLQK7-4:5		475.287	4	y	0	DEGK[bs3-light]ASSAK[bs3oh]QRLKC[cm]ASLQK_AAC[cm]LLPK[bs3-light]LDELR	False	DEGKASSAK[bs3oh]QRLKC[cm]ASLQK_AAC[cm]LLPKLDELR	5	760.212	HSA _HSA	83.5831	0.0207184	DEGKASSAKQRLKCASLQKAACLLPKLDELR	205_214	57.4273	B170317_02_Lumos_ML_IN_205_PMBS3_Tryp_Rep4_SECFr16	23466	11788
True	4	AACcmLLPKLDELR_DEGKASSbs3ohAKQRLKCcmASLQK7-4:5		817.945	7	y	0	DEGK[bs3-light]ASS[bs3oh]AKQRLKC[cm]ASLQK_AAC[cm]LLPK[bs3-light]LDELR	False	DEGKASS[bs3oh]AKQRLKC[cm]ASLQK_AAC[cm]LLPKLDELR	5	760.212	HSA _HSA	83.4475	1	DEGKASSAKQRLKCASLQKAACLLPKLDELR	205_214	57.2194	B170315_17_Lumos_ML_IN_205_PMBS3_Tryp_Rep3_SECFr16	24733	11788
True	4	AACcmLLPKLDELR_DEGKASSbs3ohAKQRLKCcmASLQK7-4:5		846.467	8	y	0	DEGK[bs3-light]ASS[bs3oh]AKQRLKC[cm]ASLQK_AAC[cm]LLPK[bs3-light]LDELR	False	DEGKASS[bs3oh]AKQRLKC[cm]ASLQK_AAC[cm]LLPKLDELR	5	760.212	HSA _HSA	83.4475	0.0998835	DEGKASSAKQRLKCASLQKAACLLPKLDELR	205_214	57.2194	B170315_17_Lumos_ML_IN_205_PMBS3_Tryp_Rep3_SECFr16	24733	11788
True	3	AACcmLLPKLDELR_DEGKASSbs3ohAKQRLKCcmASLQK7-4:5		1057.91	6	y	0	DEGK[bs3-light]ASS[bs3oh]AKQRLKC[cm]ASLQK_AAC[cm]LLPK[bs3-light]LDELR	False	DEGKASS[bs3oh]AKQRLKC[cm]ASLQK_AAC[cm]LLPKLDELR	5	760.212	HSA _HSA	83.4475	0.0786455	DEGKASSAKQRLKCASLQKAACLLPKLDELR	205_214	57.2194	B170315_17_Lumos_ML_IN_205_PMBS3_Tryp_Rep3_SECFr16	24733	11788
True	4	AACcmLLPKLDELR_DEGKASSbs3ohAKQRLKCcmASLQK7-4:5		813.684	14	b	0	DEGK[bs3-light]ASS[bs3oh]AKQRLKC[cm]ASLQK_AAC[cm]LLPK[bs3-light]LDELR	False	DEGKASS[bs3oh]AKQRLKC[cm]ASLQK_AAC[cm]LLPKLDELR	5	760.212	HSA _HSA	83.4475	0.0678132	DEGKASSAKQRLKCASLQKAACLLPKLDELR	205_214	57.2194	B170315_17_Lumos_ML_IN_205_PMBS3_Tryp_Rep3_SECFr16	24733	11788
False	1	AACcmLLPKLDELR_DEGKASSbs3ohAKQRLKCcmASLQK7-4:5		303.112	3	b	0	DEGK[bs3-light]ASS[bs3oh]AKQRLKC[cm]ASLQK_AAC[cm]LLPK[bs3-light]LDELR	False	DEGKASS[bs3oh]AKQRLKC[cm]ASLQK_AAC[cm]LLPKLDELR	5	760.212	HSA _HSA	83.4475	0.453269	DEGKASSAKQRLKCASLQKAACLLPKLDELR	205_214	57.2194	B170315_17_Lumos_ML_IN_205_PMBS3_Tryp_Rep3_SECFr16	24733	11788
False	1	AACcmLLPKLDELR_DEGKASSbs3ohAKQRLKCcmASLQK7-4:5		416.196	4	b	0	DEGK[bs3-light]ASS[bs3oh]AKQRLKC[cm]ASLQK_AAC[cm]LLPK[bs3-light]LDELR	False	DEGKASS[bs3oh]AKQRLKC[cm]ASLQK_AAC[cm]LLPKLDELR	5	760.212	HSA _HSA	83.4475	0.251585	DEGKASSAKQRLKCASLQKAACLLPKLDELR	205_214	57.2194	B170315_17_Lumos_ML_IN_205_PMBS3_Tryp_Rep3_SECFr16	24733	11788
False	1	AACcmLLPKLDELR_DEGKASSbs3ohAKQRLKCcmASLQK7-4:5		706.355	6	y	0	DEGK[bs3-light]ASS[bs3oh]AKQRLKC[cm]ASLQK_AAC[cm]LLPK[bs3-light]LDELR	False	DEGKASS[bs3oh]AKQRLKC[cm]ASLQK_AAC[cm]LLPKLDELR	5	760.212	HSA _HSA	83.4475	0.175694	DEGKASSAKQRLKCASLQKAACLLPKLDELR	205_214	57.2194	B170315_17_Lumos_ML_IN_205_PMBS3_Tryp_Rep3_SECFr16	24733	11788
False	1	AACcmLLPKLDELR_DEGKASSbs3ohAKQRLKCcmASLQK7-4:5		529.28	5	b	0	DEGK[bs3-light]ASS[bs3oh]AKQRLKC[cm]ASLQK_AAC[cm]LLPK[bs3-light]LDELR	False	DEGKASS[bs3oh]AKQRLKC[cm]ASLQK_AAC[cm]LLPKLDELR	5	760.212	HSA _HSA	83.4475	0.0906028	DEGKASSAKQRLKCASLQKAACLLPKLDELR	205_214	57.2194	B170315_17_Lumos_ML_IN_205_PMBS3_Tryp_Rep3_SECFr16	24733	11788
False	1	AACcmLLPKLDELR_DEGKASSbs3ohAKQRLKCcmASLQK7-4:5		147.113	1	y	0	DEGK[bs3-light]ASS[bs3oh]AKQRLKC[cm]ASLQK_AAC[cm]LLPK[bs3-light]LDELR	False	DEGKASS[bs3oh]AKQRLKC[cm]ASLQK_AAC[cm]LLPKLDELR	5	760.212	HSA _HSA	83.4475	0.0884549	DEGKASSAKQRLKCASLQKAACLLPKLDELR	205_214	57.2194	B170315_17_Lumos_ML_IN_205_PMBS3_Tryp_Rep3_SECFr16	24733	11788
False	2	AACcmLLPKLDELR_DEGKASSbs3ohAKQRLKCcmASLQK7-4:5		916.507	15	y	0	DEGK[bs3-light]ASS[bs3oh]AKQRLKC[cm]ASLQK_AAC[cm]LLPK[bs3-light]LDELR	False	DEGKASS[bs3oh]AKQRLKC[cm]ASLQK_AAC[cm]LLPKLDELR	5	760.212	HSA _HSA	83.4475	0.0569771	DEGKASSAKQRLKCASLQKAACLLPKLDELR	205_214	57.2194	B170315_17_Lumos_ML_IN_205_PMBS3_Tryp_Rep3_SECFr16	24733	11788
False	1	AACcmLLPKLDELR_DEGKASSbs3ohAKQRLKCcmASLQK7-4:5		275.171	2	y	0	DEGK[bs3-light]ASS[bs3oh]AKQRLKC[cm]ASLQK_AAC[cm]LLPK[bs3-light]LDELR	False	DEGKASS[bs3oh]AKQRLKC[cm]ASLQK_AAC[cm]LLPKLDELR	5	760.212	HSA _HSA	83.4475	0.0283177	DEGKASSAKQRLKCASLQKAACLLPKLDELR	205_214	57.2194	B170315_17_Lumos_ML_IN_205_PMBS3_Tryp_Rep3_SECFr16	24733	11788
False	2	AACcmLLPKLDELR_DEGKASSbs3ohAKQRLKCcmASLQK7-4:5		881.49	14	y	0	DEGK[bs3-light]ASS[bs3oh]AKQRLKC[cm]ASLQK_AAC[cm]LLPK[bs3-light]LDELR	False	DEGKASS[bs3oh]AKQRLKC[cm]ASLQK_AAC[cm]LLPKLDELR	5	760.212	HSA _HSA	83.4475	0.0240974	DEGKASSAKQRLKCASLQKAACLLPKLDELR	205_214	57.2194	B170315_17_Lumos_ML_IN_205_PMBS3_Tryp_Rep3_SECFr16	24733	11788
False	1	AACcmLLPKLDELR_DEGKASSbs3ohAKQRLKCcmASLQK7-4:5		175.119	1	y	0	DEGK[bs3-light]ASS[bs3oh]AKQRLKC[cm]ASLQK_AAC[cm]LLPK[bs3-light]LDELR	False	DEGKASS[bs3oh]AKQRLKC[cm]ASLQK_AAC[cm]LLPKLDELR	5	760.212	HSA _HSA	83.4475	0.023027	DEGKASSAKQRLKCASLQKAACLLPKLDELR	205_214	57.2194	B170315_17_Lumos_ML_IN_205_PMBS3_Tryp_Rep3_SECFr16	24733	11788
False	5	AACcmLLPKLDELR_DEGKASSbs3ohAKQRLKCcmASLQK7-4:5		110.071	5	y	0	DEGK[bs3-light]ASS[bs3oh]AKQRLKC[cm]ASLQK_AAC[cm]LLPK[bs3-light]LDELR	False	DEGKASS[bs3oh]AKQRLKC[cm]ASLQK_AAC[cm]LLPKLDELR	5	760.212	HSA _HSA	83.4475	0.0165655	DEGKASSAKQRLKCASLQKAACLLPKLDELR	205_214	57.2194	B170315_17_Lumos_ML_IN_205_PMBS3_Tryp_Rep3_SECFr16	24733	11788
True	4	AACcmLLPKLDELR_DEGKASbs3ohSAKQRLKCcmASLQK7-13:5		817.945	7	y	0	DEGKAS[bs3oh]SAKQRLK[bs3-light]C[cm]ASLQK_AAC[cm]LLPK[bs3-light]LDELR	False	DEGKAS[bs3oh]SAKQRLKC[cm]ASLQK_AAC[cm]LLPKLDELR	5	760.212	HSA _HSA	83.0925	1	DEGKASSAKQRLKCASLQKAACLLPKLDELR	205_223	56.6751	B170315_10_Lumos_ML_IN_205_PMBS3_Tryp_Rep2_SECFr16	22901	11788
True	4	AACcmLLPKLDELR_DEGKASbs3ohSAKQRLKCcmASLQK7-13:5		813.684	14	b	0	DEGKAS[bs3oh]SAKQRLK[bs3-light]C[cm]ASLQK_AAC[cm]LLPK[bs3-light]LDELR	False	DEGKAS[bs3oh]SAKQRLKC[cm]ASLQK_AAC[cm]LLPKLDELR	5	760.212	HSA _HSA	83.0925	0.139964	DEGKASSAKQRLKCASLQKAACLLPKLDELR	205_223	56.6751	B170315_10_Lumos_ML_IN_205_PMBS3_Tryp_Rep2_SECFr16	22901	11788
True	3	AACcmLLPKLDELR_DEGKASbs3ohSAKQRLKCcmASLQK7-13:5		1090.59	7	y	0	DEGKAS[bs3oh]SAKQRLK[bs3-light]C[cm]ASLQK_AAC[cm]LLPK[bs3-light]LDELR	False	DEGKAS[bs3oh]SAKQRLKC[cm]ASLQK_AAC[cm]LLPKLDELR	5	760.212	HSA _HSA	83.0925	0.121169	DEGKASSAKQRLKCASLQKAACLLPKLDELR	205_223	56.6751	B170315_10_Lumos_ML_IN_205_PMBS3_Tryp_Rep2_SECFr16	22901	11788
True	3	AACcmLLPKLDELR_DEGKASbs3ohSAKQRLKCcmASLQK7-13:5		1058.24	6	y	0	DEGKAS[bs3oh]SAKQRLK[bs3-light]C[cm]ASLQK_AAC[cm]LLPK[bs3-light]LDELR	False	DEGKAS[bs3oh]SAKQRLKC[cm]ASLQK_AAC[cm]LLPKLDELR	5	760.212	HSA _HSA	83.0925	0.0857665	DEGKASSAKQRLKCASLQKAACLLPKLDELR	205_223	56.6751	B170315_10_Lumos_ML_IN_205_PMBS3_Tryp_Rep2_SECFr16	22901	11788
True	4	AACcmLLPKLDELR_DEGKASbs3ohSAKQRLKCcmASLQK7-13:5		846.216	8	y	0	DEGKAS[bs3oh]SAKQRLK[bs3-light]C[cm]ASLQK_AAC[cm]LLPK[bs3-light]LDELR	False	DEGKAS[bs3oh]SAKQRLKC[cm]ASLQK_AAC[cm]LLPKLDELR	5	760.212	HSA _HSA	83.0925	0.0306302	DEGKASSAKQRLKCASLQKAACLLPKLDELR	205_223	56.6751	B170315_10_Lumos_ML_IN_205_PMBS3_Tryp_Rep2_SECFr16	22901	11788
False	1	AACcmLLPKLDELR_DEGKASbs3ohSAKQRLKCcmASLQK7-13:5		303.112	3	b	0	DEGKAS[bs3oh]SAKQRLK[bs3-light]C[cm]ASLQK_AAC[cm]LLPK[bs3-light]LDELR	False	DEGKAS[bs3oh]SAKQRLKC[cm]ASLQK_AAC[cm]LLPKLDELR	5	760.212	HSA _HSA	83.0925	0.31899	DEGKASSAKQRLKCASLQKAACLLPKLDELR	205_223	56.6751	B170315_10_Lumos_ML_IN_205_PMBS3_Tryp_Rep2_SECFr16	22901	11788
False	2	AACcmLLPKLDELR_DEGKASbs3ohSAKQRLKCcmASLQK7-13:5		416.19	7	b	0	DEGKAS[bs3oh]SAKQRLK[bs3-light]C[cm]ASLQK_AAC[cm]LLPK[bs3-light]LDELR	False	DEGKAS[bs3oh]SAKQRLKC[cm]ASLQK_AAC[cm]LLPKLDELR	5	760.212	HSA _HSA	83.0925	0.219941	DEGKASSAKQRLKCASLQKAACLLPKLDELR	205_223	56.6751	B170315_10_Lumos_ML_IN_205_PMBS3_Tryp_Rep2_SECFr16	22901	11788
False	1	AACcmLLPKLDELR_DEGKASbs3ohSAKQRLKCcmASLQK7-13:5		416.196	4	b	0	DEGKAS[bs3oh]SAKQRLK[bs3-light]C[cm]ASLQK_AAC[cm]LLPK[bs3-light]LDELR	False	DEGKAS[bs3oh]SAKQRLKC[cm]ASLQK_AAC[cm]LLPKLDELR	5	760.212	HSA _HSA	83.0925	0.219941	DEGKASSAKQRLKCASLQKAACLLPKLDELR	205_223	56.6751	B170315_10_Lumos_ML_IN_205_PMBS3_Tryp_Rep2_SECFr16	22901	11788
False	1	AACcmLLPKLDELR_DEGKASbs3ohSAKQRLKCcmASLQK7-13:5		706.355	6	y	0	DEGKAS[bs3oh]SAKQRLK[bs3-light]C[cm]ASLQK_AAC[cm]LLPK[bs3-light]LDELR	False	DEGKAS[bs3oh]SAKQRLKC[cm]ASLQK_AAC[cm]LLPKLDELR	5	760.212	HSA _HSA	83.0925	0.159172	DEGKASSAKQRLKCASLQKAACLLPKLDELR	205_223	56.6751	B170315_10_Lumos_ML_IN_205_PMBS3_Tryp_Rep2_SECFr16	22901	11788
False	1	AACcmLLPKLDELR_DEGKASbs3ohSAKQRLKCcmASLQK7-13:5		529.28	5	b	0	DEGKAS[bs3oh]SAKQRLK[bs3-light]C[cm]ASLQK_AAC[cm]LLPK[bs3-light]LDELR	False	DEGKAS[bs3oh]SAKQRLKC[cm]ASLQK_AAC[cm]LLPKLDELR	5	760.212	HSA _HSA	83.0925	0.0940748	DEGKASSAKQRLKCASLQKAACLLPKLDELR	205_223	56.6751	B170315_10_Lumos_ML_IN_205_PMBS3_Tryp_Rep2_SECFr16	22901	11788
False	1	AACcmLLPKLDELR_DEGKASbs3ohSAKQRLKCcmASLQK7-13:5		147.113	1	y	0	DEGKAS[bs3oh]SAKQRLK[bs3-light]C[cm]ASLQK_AAC[cm]LLPK[bs3-light]LDELR	False	DEGKAS[bs3oh]SAKQRLKC[cm]ASLQK_AAC[cm]LLPKLDELR	5	760.212	HSA _HSA	83.0925	0.0332138	DEGKASSAKQRLKCASLQKAACLLPKLDELR	205_223	56.6751	B170315_10_Lumos_ML_IN_205_PMBS3_Tryp_Rep2_SECFr16	22901	11788
False	1	AACcmLLPKLDELR_DEGKASbs3ohSAKQRLKCcmASLQK7-13:5		175.119	1	y	0	DEGKAS[bs3oh]SAKQRLK[bs3-light]C[cm]ASLQK_AAC[cm]LLPK[bs3-light]LDELR	False	DEGKAS[bs3oh]SAKQRLKC[cm]ASLQK_AAC[cm]LLPKLDELR	5	760.212	HSA _HSA	83.0925	0.0281503	DEGKASSAKQRLKCASLQKAACLLPKLDELR	205_223	56.6751	B170315_10_Lumos_ML_IN_205_PMBS3_Tryp_Rep2_SECFr16	22901	11788
False	1	AACcmLLPKLDELR_DEGKASbs3ohSAKQRLKCcmASLQK7-13:5		275.171	2	y	0	DEGKAS[bs3oh]SAKQRLK[bs3-light]C[cm]ASLQK_AAC[cm]LLPK[bs3-light]LDELR	False	DEGKAS[bs3oh]SAKQRLKC[cm]ASLQK_AAC[cm]LLPKLDELR	5	760.212	HSA _HSA	83.0925	0.02582	DEGKASSAKQRLKCASLQKAACLLPKLDELR	205_223	56.6751	B170315_10_Lumos_ML_IN_205_PMBS3_Tryp_Rep2_SECFr16	22901	11788
False	1	AACcmLLPKLDELR_DEGKASbs3ohSAKQRLKCcmASLQK7-13:5		475.287	4	y	0	DEGKAS[bs3oh]SAKQRLK[bs3-light]C[cm]ASLQK_AAC[cm]LLPK[bs3-light]LDELR	False	DEGKAS[bs3oh]SAKQRLKC[cm]ASLQK_AAC[cm]LLPKLDELR	5	760.212	HSA _HSA	83.0925	0.0252022	DEGKASSAKQRLKCASLQKAACLLPKLDELR	205_223	56.6751	B170315_10_Lumos_ML_IN_205_PMBS3_Tryp_Rep2_SECFr16	22901	11788
False	1	AACcmLLPKLDELR_DEGKASbs3ohSAKQRLKCcmASLQK7-13:5		388.255	3	y	0	DEGKAS[bs3oh]SAKQRLK[bs3-light]C[cm]ASLQK_AAC[cm]LLPK[bs3-light]LDELR	False	DEGKAS[bs3oh]SAKQRLKC[cm]ASLQK_AAC[cm]LLPKLDELR	5	760.212	HSA _HSA	83.0925	0.024818	DEGKASSAKQRLKCASLQKAACLLPKLDELR	205_223	56.6751	B170315_10_Lumos_ML_IN_205_PMBS3_Tryp_Rep2_SECFr16	22901	11788
True	4	AACcmLLPKbs3ohLDELRDEGKASSAKQR_LKCcmASLQK16-2:5		817.945	18	y	0	LK[bs3-light]C[cm]ASLQK_AAC[cm]LLPK[bs3oh]LDELRDEGK[bs3-light]ASSAKQR	False	LKC[cm]ASLQK_AAC[cm]LLPK[bs3oh]LDELRDEGKASSAKQR	5	760.212	HSA _HSA	83.4072	1	LKCASLQKAACLLPKLDELRDEGKASSAKQR	214_223	57.1576	B170315_17_Lumos_ML_IN_205_PMBS3_Tryp_Rep3_SECFr16	24711	11788
True	4	AACcmLLPKbs3ohLDELRDEGKASSAKQR_LKCcmASLQK16-2:5		846.467	19	y	0	LK[bs3-light]C[cm]ASLQK_AAC[cm]LLPK[bs3oh]LDELRDEGK[bs3-light]ASSAKQR	False	LKC[cm]ASLQK_AAC[cm]LLPK[bs3oh]LDELRDEGKASSAKQR	5	760.212	HSA _HSA	83.4072	0.195878	LKCASLQKAACLLPKLDELRDEGKASSAKQR	214_223	57.1576	B170315_17_Lumos_ML_IN_205_PMBS3_Tryp_Rep3_SECFr16	24711	11788
True	4	AACcmLLPKbs3ohLDELRDEGKASSAKQR_LKCcmASLQK16-2:5		813.684	3	b	0	LK[bs3-light]C[cm]ASLQK_AAC[cm]LLPK[bs3oh]LDELRDEGK[bs3-light]ASSAKQR	False	LKC[cm]ASLQK_AAC[cm]LLPK[bs3oh]LDELRDEGKASSAKQR	5	760.212	HSA _HSA	83.4072	0.173611	LKCASLQKAACLLPKLDELRDEGKASSAKQR	214_223	57.1576	B170315_17_Lumos_ML_IN_205_PMBS3_Tryp_Rep3_SECFr16	24711	11788
True	3	AACcmLLPKbs3ohLDELRDEGKASSAKQR_LKCcmASLQK16-2:5		1057.91	17	y	0	LK[bs3-light]C[cm]ASLQK_AAC[cm]LLPK[bs3oh]LDELRDEGK[bs3-light]ASSAKQR	False	LKC[cm]ASLQK_AAC[cm]LLPK[bs3oh]LDELRDEGKASSAKQR	5	760.212	HSA _HSA	83.4072	0.084186	LKCASLQKAACLLPKLDELRDEGKASSAKQR	214_223	57.1576	B170315_17_Lumos_ML_IN_205_PMBS3_Tryp_Rep3_SECFr16	24711	11788
True	3	AACcmLLPKbs3ohLDELRDEGKASSAKQR_LKCcmASLQK16-2:5		1041.56	17	b	0	LK[bs3-light]C[cm]ASLQK_AAC[cm]LLPK[bs3oh]LDELRDEGK[bs3-light]ASSAKQR	False	LKC[cm]ASLQK_AAC[cm]LLPK[bs3oh]LDELRDEGKASSAKQR	5	760.212	HSA _HSA	83.4072	0.0442882	LKCASLQKAACLLPKLDELRDEGKASSAKQR	214_223	57.1576	B170315_17_Lumos_ML_IN_205_PMBS3_Tryp_Rep3_SECFr16	24711	11788
True	4	AACcmLLPKbs3ohLDELRDEGKASSAKQR_LKCcmASLQK16-2:5		881.472	6	b	0	LK[bs3-light]C[cm]ASLQK_AAC[cm]LLPK[bs3oh]LDELRDEGK[bs3-light]ASSAKQR	False	LKC[cm]ASLQK_AAC[cm]LLPK[bs3oh]LDELRDEGKASSAKQR	5	760.212	HSA _HSA	83.4072	0.042739	LKCASLQKAACLLPKLDELRDEGKASSAKQR	214_223	57.1576	B170315_17_Lumos_ML_IN_205_PMBS3_Tryp_Rep3_SECFr16	24711	11788
False	1	AACcmLLPKbs3ohLDELRDEGKASSAKQR_LKCcmASLQK16-2:5		303.112	3	b	0	LK[bs3-light]C[cm]ASLQK_AAC[cm]LLPK[bs3oh]LDELRDEGK[bs3-light]ASSAKQR	False	LKC[cm]ASLQK_AAC[cm]LLPK[bs3oh]LDELRDEGKASSAKQR	5	760.212	HSA _HSA	83.4072	0.386624	LKCASLQKAACLLPKLDELRDEGKASSAKQR	214_223	57.1576	B170315_17_Lumos_ML_IN_205_PMBS3_Tryp_Rep3_SECFr16	24711	11788
False	1	AACcmLLPKbs3ohLDELRDEGKASSAKQR_LKCcmASLQK16-2:5		416.196	4	b	0	LK[bs3-light]C[cm]ASLQK_AAC[cm]LLPK[bs3oh]LDELRDEGK[bs3-light]ASSAKQR	False	LKC[cm]ASLQK_AAC[cm]LLPK[bs3oh]LDELRDEGKASSAKQR	5	760.212	HSA _HSA	83.4072	0.249604	LKCASLQKAACLLPKLDELRDEGKASSAKQR	214_223	57.1576	B170315_17_Lumos_ML_IN_205_PMBS3_Tryp_Rep3_SECFr16	24711	11788
False	1	AACcmLLPKbs3ohLDELRDEGKASSAKQR_LKCcmASLQK16-2:5		706.355	6	y	0	LK[bs3-light]C[cm]ASLQK_AAC[cm]LLPK[bs3oh]LDELRDEGK[bs3-light]ASSAKQR	False	LKC[cm]ASLQK_AAC[cm]LLPK[bs3oh]LDELRDEGKASSAKQR	5	760.212	HSA _HSA	83.4072	0.152633	LKCASLQKAACLLPKLDELRDEGKASSAKQR	214_223	57.1576	B170315_17_Lumos_ML_IN_205_PMBS3_Tryp_Rep3_SECFr16	24711	11788
False	1	AACcmLLPKbs3ohLDELRDEGKASSAKQR_LKCcmASLQK16-2:5		147.113	1	y	0	LK[bs3-light]C[cm]ASLQK_AAC[cm]LLPK[bs3oh]LDELRDEGK[bs3-light]ASSAKQR	False	LKC[cm]ASLQK_AAC[cm]LLPK[bs3oh]LDELRDEGKASSAKQR	5	760.212	HSA _HSA	83.4072	0.0792176	LKCASLQKAACLLPKLDELRDEGKASSAKQR	214_223	57.1576	B170315_17_Lumos_ML_IN_205_PMBS3_Tryp_Rep3_SECFr16	24711	11788
False	1	AACcmLLPKbs3ohLDELRDEGKASSAKQR_LKCcmASLQK16-2:5		529.28	5	b	0	LK[bs3-light]C[cm]ASLQK_AAC[cm]LLPK[bs3oh]LDELRDEGK[bs3-light]ASSAKQR	False	LKC[cm]ASLQK_AAC[cm]LLPK[bs3oh]LDELRDEGKASSAKQR	5	760.212	HSA _HSA	83.4072	0.0405677	LKCASLQKAACLLPKLDELRDEGKASSAKQR	214_223	57.1576	B170315_17_Lumos_ML_IN_205_PMBS3_Tryp_Rep3_SECFr16	24711	11788
False	1	AACcmLLPKbs3ohLDELRDEGKASSAKQR_LKCcmASLQK16-2:5		275.171	2	y	0	LK[bs3-light]C[cm]ASLQK_AAC[cm]LLPK[bs3oh]LDELRDEGK[bs3-light]ASSAKQR	False	LKC[cm]ASLQK_AAC[cm]LLPK[bs3oh]LDELRDEGKASSAKQR	5	760.212	HSA _HSA	83.4072	0.0315505	LKCASLQKAACLLPKLDELRDEGKASSAKQR	214_223	57.1576	B170315_17_Lumos_ML_IN_205_PMBS3_Tryp_Rep3_SECFr16	24711	11788
False	1	AACcmLLPKbs3ohLDELRDEGKASSAKQR_LKCcmASLQK16-2:5		143.082	2	b	0	LK[bs3-light]C[cm]ASLQK_AAC[cm]LLPK[bs3oh]LDELRDEGK[bs3-light]ASSAKQR	False	LKC[cm]ASLQK_AAC[cm]LLPK[bs3oh]LDELRDEGKASSAKQR	5	760.212	HSA _HSA	83.4072	0.024451	LKCASLQKAACLLPKLDELRDEGKASSAKQR	214_223	57.1576	B170315_17_Lumos_ML_IN_205_PMBS3_Tryp_Rep3_SECFr16	24711	11788
False	1	AACcmLLPKbs3ohLDELRDEGKASSAKQR_LKCcmASLQK16-2:5		475.287	4	y	0	LK[bs3-light]C[cm]ASLQK_AAC[cm]LLPK[bs3oh]LDELRDEGK[bs3-light]ASSAKQR	False	LKC[cm]ASLQK_AAC[cm]LLPK[bs3oh]LDELRDEGKASSAKQR	5	760.212	HSA _HSA	83.4072	0.0223773	LKCASLQKAACLLPKLDELRDEGKASSAKQR	214_223	57.1576	B170315_17_Lumos_ML_IN_205_PMBS3_Tryp_Rep3_SECFr16	24711	11788
False	3	AACcmLLPKbs3ohLDELRDEGKASSAKQR_LKCcmASLQK16-2:5		183.114	5	y	0	LK[bs3-light]C[cm]ASLQK_AAC[cm]LLPK[bs3oh]LDELRDEGK[bs3-light]ASSAKQR	False	LKC[cm]ASLQK_AAC[cm]LLPK[bs3oh]LDELRDEGKASSAKQR	5	760.212	HSA _HSA	83.4072	0.0161154	LKCASLQKAACLLPKLDELRDEGKASSAKQR	214_223	57.1576	B170315_17_Lumos_ML_IN_205_PMBS3_Tryp_Rep3_SECFr16	24711	11788
False	5	AACcmLLPKbs3ohLDELRDEGKASSAKQR_LKCcmASLQK16-2:5		183.108	7	b	0	LK[bs3-light]C[cm]ASLQK_AAC[cm]LLPK[bs3oh]LDELRDEGK[bs3-light]ASSAKQR	False	LKC[cm]ASLQK_AAC[cm]LLPK[bs3oh]LDELRDEGKASSAKQR	5	760.212	HSA _HSA	83.4072	0.0161154	LKCASLQKAACLLPKLDELRDEGKASSAKQR	214_223	57.1576	B170315_17_Lumos_ML_IN_205_PMBS3_Tryp_Rep3_SECFr16	24711	11788
True	4	AACcmLLPKbs3ohLDELRDEGKASSAKQR_LKCcmASLQK21-2:5		817.945	18	y	0	LK[bs3-light]C[cm]ASLQK_AAC[cm]LLPK[bs3oh]LDELRDEGKASSAK[bs3-light]QR	False	LKC[cm]ASLQK_AAC[cm]LLPK[bs3oh]LDELRDEGKASSAKQR	5	760.212	HSA _HSA	61.4732	1	LKCASLQKAACLLPKLDELRDEGKASSAKQR	219_223	23.5269	7PMix_BS3_HSA_F3_DDA_iRT_001	17034	11788
True	3	AACcmLLPKbs3ohLDELRDEGKASSAKQR_LKCcmASLQK21-2:5		1057.91	17	y	0	LK[bs3-light]C[cm]ASLQK_AAC[cm]LLPK[bs3oh]LDELRDEGKASSAK[bs3-light]QR	False	LKC[cm]ASLQK_AAC[cm]LLPK[bs3oh]LDELRDEGKASSAKQR	5	760.212	HSA _HSA	61.4732	0.0862149	LKCASLQKAACLLPKLDELRDEGKASSAKQR	219_223	23.5269	7PMix_BS3_HSA_F3_DDA_iRT_001	17034	11788
True	4	AACcmLLPKbs3ohLDELRDEGKASSAKQR_LKCcmASLQK21-2:5		846.216	19	y	0	LK[bs3-light]C[cm]ASLQK_AAC[cm]LLPK[bs3oh]LDELRDEGKASSAK[bs3-light]QR	False	LKC[cm]ASLQK_AAC[cm]LLPK[bs3oh]LDELRDEGKASSAKQR	5	760.212	HSA _HSA	61.4732	0.0493851	LKCASLQKAACLLPKLDELRDEGKASSAKQR	219_223	23.5269	7PMix_BS3_HSA_F3_DDA_iRT_001	17034	11788
True	4	AACcmLLPKbs3ohLDELRDEGKASSAKQR_LKCcmASLQK21-2:5		932.505	22	y	0	LK[bs3-light]C[cm]ASLQK_AAC[cm]LLPK[bs3oh]LDELRDEGKASSAK[bs3-light]QR	False	LKC[cm]ASLQK_AAC[cm]LLPK[bs3oh]LDELRDEGKASSAKQR	5	760.212	HSA _HSA	61.4732	0.0357986	LKCASLQKAACLLPKLDELRDEGKASSAKQR	219_223	23.5269	7PMix_BS3_HSA_F3_DDA_iRT_001	17034	11788
True	3	AACcmLLPKbs3ohLDELRDEGKASSAKQR_LKCcmASLQK21-2:5		1090.26	18	y	0	LK[bs3-light]C[cm]ASLQK_AAC[cm]LLPK[bs3oh]LDELRDEGKASSAK[bs3-light]QR	False	LKC[cm]ASLQK_AAC[cm]LLPK[bs3oh]LDELRDEGKASSAKQR	5	760.212	HSA _HSA	61.4732	0.0337615	LKCASLQKAACLLPKLDELRDEGKASSAKQR	219_223	23.5269	7PMix_BS3_HSA_F3_DDA_iRT_001	17034	11788
True	2	AACcmLLPKbs3ohLDELRDEGKASSAKQR_LKCcmASLQK21-2:5		916.507	7	y	0	LK[bs3-light]C[cm]ASLQK_AAC[cm]LLPK[bs3oh]LDELRDEGKASSAK[bs3-light]QR	False	LKC[cm]ASLQK_AAC[cm]LLPK[bs3oh]LDELRDEGKASSAKQR	5	760.212	HSA _HSA	61.4732	0.0273171	LKCASLQKAACLLPKLDELRDEGKASSAKQR	219_223	23.5269	7PMix_BS3_HSA_F3_DDA_iRT_001	17034	11788
True	5	AACcmLLPKbs3ohLDELRDEGKASSAKQR_LKCcmASLQK21-2:5		484.264	12	y	0	LK[bs3-light]C[cm]ASLQK_AAC[cm]LLPK[bs3oh]LDELRDEGKASSAK[bs3-light]QR	False	LKC[cm]ASLQK_AAC[cm]LLPK[bs3oh]LDELRDEGKASSAKQR	5	760.212	HSA _HSA	61.4732	0.0180962	LKCASLQKAACLLPKLDELRDEGKASSAKQR	219_223	23.5269	7PMix_BS3_HSA_F3_DDA_iRT_001	17034	11788
True	2	AACcmLLPKbs3ohLDELRDEGKASSAKQR_LKCcmASLQK21-2:5		880.988	6	y	0	LK[bs3-light]C[cm]ASLQK_AAC[cm]LLPK[bs3oh]LDELRDEGKASSAK[bs3-light]QR	False	LKC[cm]ASLQK_AAC[cm]LLPK[bs3oh]LDELRDEGKASSAKQR	5	760.212	HSA _HSA	61.4732	0.0117136	LKCASLQKAACLLPKLDELRDEGKASSAKQR	219_223	23.5269	7PMix_BS3_HSA_F3_DDA_iRT_001	17034	11788
True	3	AACcmLLPKbs3ohLDELRDEGKASSAKQR_LKCcmASLQK21-2:5		1128.29	19	y	0	LK[bs3-light]C[cm]ASLQK_AAC[cm]LLPK[bs3oh]LDELRDEGKASSAK[bs3-light]QR	False	LKC[cm]ASLQK_AAC[cm]LLPK[bs3oh]LDELRDEGKASSAKQR	5	760.212	HSA _HSA	61.4732	0.00981348	LKCASLQKAACLLPKLDELRDEGKASSAKQR	219_223	23.5269	7PMix_BS3_HSA_F3_DDA_iRT_001	17034	11788
True	4	AACcmLLPKbs3ohLDELRDEGKASSAKQR_LKCcmASLQK21-2:5		793.682	17	y	0	LK[bs3-light]C[cm]ASLQK_AAC[cm]LLPK[bs3oh]LDELRDEGKASSAK[bs3-light]QR	False	LKC[cm]ASLQK_AAC[cm]LLPK[bs3oh]LDELRDEGKASSAKQR	5	760.212	HSA _HSA	61.4732	0.00910406	LKCASLQKAACLLPKLDELRDEGKASSAKQR	219_223	23.5269	7PMix_BS3_HSA_F3_DDA_iRT_001	17034	11788
False	1	AACcmLLPKbs3ohLDELRDEGKASSAKQR_LKCcmASLQK21-2:5		303.112	3	b	0	LK[bs3-light]C[cm]ASLQK_AAC[cm]LLPK[bs3oh]LDELRDEGKASSAK[bs3-light]QR	False	LKC[cm]ASLQK_AAC[cm]LLPK[bs3oh]LDELRDEGKASSAKQR	5	760.212	HSA _HSA	61.4732	0.337073	LKCASLQKAACLLPKLDELRDEGKASSAKQR	219_223	23.5269	7PMix_BS3_HSA_F3_DDA_iRT_001	17034	11788
False	1	AACcmLLPKbs3ohLDELRDEGKASSAKQR_LKCcmASLQK21-2:5		416.196	4	b	0	LK[bs3-light]C[cm]ASLQK_AAC[cm]LLPK[bs3oh]LDELRDEGKASSAK[bs3-light]QR	False	LKC[cm]ASLQK_AAC[cm]LLPK[bs3oh]LDELRDEGKASSAKQR	5	760.212	HSA _HSA	61.4732	0.205706	LKCASLQKAACLLPKLDELRDEGKASSAKQR	219_223	23.5269	7PMix_BS3_HSA_F3_DDA_iRT_001	17034	11788
False	1	AACcmLLPKbs3ohLDELRDEGKASSAKQR_LKCcmASLQK21-2:5		706.355	6	y	0	LK[bs3-light]C[cm]ASLQK_AAC[cm]LLPK[bs3oh]LDELRDEGKASSAK[bs3-light]QR	False	LKC[cm]ASLQK_AAC[cm]LLPK[bs3oh]LDELRDEGKASSAKQR	5	760.212	HSA _HSA	61.4732	0.129327	LKCASLQKAACLLPKLDELRDEGKASSAKQR	219_223	23.5269	7PMix_BS3_HSA_F3_DDA_iRT_001	17034	11788
False	1	AACcmLLPKbs3ohLDELRDEGKASSAKQR_LKCcmASLQK21-2:5		529.28	5	b	0	LK[bs3-light]C[cm]ASLQK_AAC[cm]LLPK[bs3oh]LDELRDEGKASSAK[bs3-light]QR	False	LKC[cm]ASLQK_AAC[cm]LLPK[bs3oh]LDELRDEGKASSAKQR	5	760.212	HSA _HSA	61.4732	0.0771872	LKCASLQKAACLLPKLDELRDEGKASSAKQR	219_223	23.5269	7PMix_BS3_HSA_F3_DDA_iRT_001	17034	11788
False	1	AACcmLLPKbs3ohLDELRDEGKASSAKQR_LKCcmASLQK21-2:5		147.113	1	y	0	LK[bs3-light]C[cm]ASLQK_AAC[cm]LLPK[bs3oh]LDELRDEGKASSAK[bs3-light]QR	False	LKC[cm]ASLQK_AAC[cm]LLPK[bs3oh]LDELRDEGKASSAKQR	5	760.212	HSA _HSA	61.4732	0.0682102	LKCASLQKAACLLPKLDELRDEGKASSAKQR	219_223	23.5269	7PMix_BS3_HSA_F3_DDA_iRT_001	17034	11788
False	1	AACcmLLPKbs3ohLDELRDEGKASSAKQR_LKCcmASLQK21-2:5		275.171	2	y	0	LK[bs3-light]C[cm]ASLQK_AAC[cm]LLPK[bs3oh]LDELRDEGKASSAK[bs3-light]QR	False	LKC[cm]ASLQK_AAC[cm]LLPK[bs3oh]LDELRDEGKASSAKQR	5	760.212	HSA _HSA	61.4732	0.0446862	LKCASLQKAACLLPKLDELRDEGKASSAKQR	219_223	23.5269	7PMix_BS3_HSA_F3_DDA_iRT_001	17034	11788
False	1	AACcmLLPKbs3ohLDELRDEGKASSAKQR_LKCcmASLQK21-2:5		175.119	1	y	0	LK[bs3-light]C[cm]ASLQK_AAC[cm]LLPK[bs3oh]LDELRDEGKASSAK[bs3-light]QR	False	LKC[cm]ASLQK_AAC[cm]LLPK[bs3oh]LDELRDEGKASSAKQR	5	760.212	HSA _HSA	61.4732	0.0361955	LKCASLQKAACLLPKLDELRDEGKASSAKQR	219_223	23.5269	7PMix_BS3_HSA_F3_DDA_iRT_001	17034	11788
False	1	AACcmLLPKbs3ohLDELRDEGKASSAKQR_LKCcmASLQK21-2:5		475.287	4	y	0	LK[bs3-light]C[cm]ASLQK_AAC[cm]LLPK[bs3oh]LDELRDEGKASSAK[bs3-light]QR	False	LKC[cm]ASLQK_AAC[cm]LLPK[bs3oh]LDELRDEGKASSAKQR	5	760.212	HSA _HSA	61.4732	0.0297991	LKCASLQKAACLLPKLDELRDEGKASSAKQR	219_223	23.5269	7PMix_BS3_HSA_F3_DDA_iRT_001	17034	11788
False	3	AACcmLLPKbs3ohLDELRDEGKASSAKQR_LKCcmASLQK21-2:5		183.114	5	y	0	LK[bs3-light]C[cm]ASLQK_AAC[cm]LLPK[bs3oh]LDELRDEGKASSAK[bs3-light]QR	False	LKC[cm]ASLQK_AAC[cm]LLPK[bs3oh]LDELRDEGKASSAKQR	5	760.212	HSA _HSA	61.4732	0.0169202	LKCASLQKAACLLPKLDELRDEGKASSAKQR	219_223	23.5269	7PMix_BS3_HSA_F3_DDA_iRT_001	17034	11788
False	1	AACcmLLPKbs3ohLDELRDEGKASSAKQR_LKCcmASLQK21-2:5		143.082	2	b	0	LK[bs3-light]C[cm]ASLQK_AAC[cm]LLPK[bs3oh]LDELRDEGKASSAK[bs3-light]QR	False	LKC[cm]ASLQK_AAC[cm]LLPK[bs3oh]LDELRDEGKASSAKQR	5	760.212	HSA _HSA	61.4732	0.0135354	LKCASLQKAACLLPKLDELRDEGKASSAKQR	219_223	23.5269	7PMix_BS3_HSA_F3_DDA_iRT_001	17034	11788
True	2	AAFTECcmCcmQAADKAACcmLLPK_CcmCcmTESLVNR12-3:3		1217.1	11	y	0	AAFTEC[cm]C[cm]QAADK[bs3-light]AAC[cm]LLPK_C[cm]C[cm]T[bs3-light]ESLVNR	False	AAFTEC[cm]C[cm]QAADKAAC[cm]LLPK_C[cm]C[cm]TESLVNR	3	1134.19	HSA _HSA	109.128	0.107302	AAFTECCQAADKAACLLPKCCTESLVNR	198_502	96.594	B170315_03_Lumos_ML_IN_205_PMBS3_Tryp_Rep1_SECFr16	38158	11788
True	2	AAFTECcmCcmQAADKAACcmLLPK_CcmCcmTESLVNR12-3:3		1089.05	8	y	0	AAFTEC[cm]C[cm]QAADK[bs3-light]AAC[cm]LLPK_C[cm]C[cm]T[bs3-light]ESLVNR	False	AAFTEC[cm]C[cm]QAADKAAC[cm]LLPK_C[cm]C[cm]TESLVNR	3	1134.19	HSA _HSA	109.128	0.0565551	AAFTECCQAADKAACLLPKCCTESLVNR	198_502	96.594	B170315_03_Lumos_ML_IN_205_PMBS3_Tryp_Rep1_SECFr16	38158	11788
True	2	AAFTECcmCcmQAADKAACcmLLPK_CcmCcmTESLVNR12-3:3		1181.58	10	y	0	AAFTEC[cm]C[cm]QAADK[bs3-light]AAC[cm]LLPK_C[cm]C[cm]T[bs3-light]ESLVNR	False	AAFTEC[cm]C[cm]QAADKAAC[cm]LLPK_C[cm]C[cm]TESLVNR	3	1134.19	HSA _HSA	109.128	0.0522624	AAFTECCQAADKAACLLPKCCTESLVNR	198_502	96.594	B170315_03_Lumos_ML_IN_205_PMBS3_Tryp_Rep1_SECFr16	38158	11788
True	2	AAFTECcmCcmQAADKAACcmLLPK_CcmCcmTESLVNR12-3:3		1146.06	9	y	0	AAFTEC[cm]C[cm]QAADK[bs3-light]AAC[cm]LLPK_C[cm]C[cm]T[bs3-light]ESLVNR	False	AAFTEC[cm]C[cm]QAADKAAC[cm]LLPK_C[cm]C[cm]TESLVNR	3	1134.19	HSA _HSA	109.128	0.0279467	AAFTECCQAADKAACLLPKCCTESLVNR	198_502	96.594	B170315_03_Lumos_ML_IN_205_PMBS3_Tryp_Rep1_SECFr16	38158	11788
False	1	AAFTECcmCcmQAADKAACcmLLPK_CcmCcmTESLVNR12-3:3		244.166	2	y	0	AAFTEC[cm]C[cm]QAADK[bs3-light]AAC[cm]LLPK_C[cm]C[cm]T[bs3-light]ESLVNR	False	AAFTEC[cm]C[cm]QAADKAAC[cm]LLPK_C[cm]C[cm]TESLVNR	3	1134.19	HSA _HSA	109.128	1	AAFTECCQAADKAACLLPKCCTESLVNR	198_502	96.594	B170315_03_Lumos_ML_IN_205_PMBS3_Tryp_Rep1_SECFr16	38158	11788
False	1	AAFTECcmCcmQAADKAACcmLLPK_CcmCcmTESLVNR12-3:3		289.162	2	y	0	AAFTEC[cm]C[cm]QAADK[bs3-light]AAC[cm]LLPK_C[cm]C[cm]T[bs3-light]ESLVNR	False	AAFTEC[cm]C[cm]QAADKAAC[cm]LLPK_C[cm]C[cm]TESLVNR	3	1134.19	HSA _HSA	109.128	0.326045	AAFTECCQAADKAACLLPKCCTESLVNR	198_502	96.594	B170315_03_Lumos_ML_IN_205_PMBS3_Tryp_Rep1_SECFr16	38158	11788
False	1	AAFTECcmCcmQAADKAACcmLLPK_CcmCcmTESLVNR12-3:3		388.23	3	y	0	AAFTEC[cm]C[cm]QAADK[bs3-light]AAC[cm]LLPK_C[cm]C[cm]T[bs3-light]ESLVNR	False	AAFTEC[cm]C[cm]QAADKAAC[cm]LLPK_C[cm]C[cm]TESLVNR	3	1134.19	HSA _HSA	109.128	0.221287	AAFTECCQAADKAACLLPKCCTESLVNR	198_502	96.594	B170315_03_Lumos_ML_IN_205_PMBS3_Tryp_Rep1_SECFr16	38158	11788
False	1	AAFTECcmCcmQAADKAACcmLLPK_CcmCcmTESLVNR12-3:3		588.346	5	y	0	AAFTEC[cm]C[cm]QAADK[bs3-light]AAC[cm]LLPK_C[cm]C[cm]T[bs3-light]ESLVNR	False	AAFTEC[cm]C[cm]QAADKAAC[cm]LLPK_C[cm]C[cm]TESLVNR	3	1134.19	HSA _HSA	109.128	0.217636	AAFTECCQAADKAACLLPKCCTESLVNR	198_502	96.594	B170315_03_Lumos_ML_IN_205_PMBS3_Tryp_Rep1_SECFr16	38158	11788
False	1	AAFTECcmCcmQAADKAACcmLLPK_CcmCcmTESLVNR12-3:3		357.25	3	y	0	AAFTEC[cm]C[cm]QAADK[bs3-light]AAC[cm]LLPK_C[cm]C[cm]T[bs3-light]ESLVNR	False	AAFTEC[cm]C[cm]QAADKAAC[cm]LLPK_C[cm]C[cm]TESLVNR	3	1134.19	HSA _HSA	109.128	0.196136	AAFTECCQAADKAACLLPKCCTESLVNR	198_502	96.594	B170315_03_Lumos_ML_IN_205_PMBS3_Tryp_Rep1_SECFr16	38158	11788
False	1	AAFTECcmCcmQAADKAACcmLLPK_CcmCcmTESLVNR12-3:3		175.119	1	y	0	AAFTEC[cm]C[cm]QAADK[bs3-light]AAC[cm]LLPK_C[cm]C[cm]T[bs3-light]ESLVNR	False	AAFTEC[cm]C[cm]QAADKAAC[cm]LLPK_C[cm]C[cm]TESLVNR	3	1134.19	HSA _HSA	109.128	0.154995	AAFTECCQAADKAACLLPKCCTESLVNR	198_502	96.594	B170315_03_Lumos_ML_IN_205_PMBS3_Tryp_Rep1_SECFr16	38158	11788
False	1	AAFTECcmCcmQAADKAACcmLLPK_CcmCcmTESLVNR12-3:3		701.401	6	y	0	AAFTEC[cm]C[cm]QAADK[bs3-light]AAC[cm]LLPK_C[cm]C[cm]T[bs3-light]ESLVNR	False	AAFTEC[cm]C[cm]QAADKAAC[cm]LLPK_C[cm]C[cm]TESLVNR	3	1134.19	HSA _HSA	109.128	0.134758	AAFTECCQAADKAACLLPKCCTESLVNR	198_502	96.594	B170315_03_Lumos_ML_IN_205_PMBS3_Tryp_Rep1_SECFr16	38158	11788
False	1	AAFTECcmCcmQAADKAACcmLLPK_CcmCcmTESLVNR12-3:3		630.364	5	y	0	AAFTEC[cm]C[cm]QAADK[bs3-light]AAC[cm]LLPK_C[cm]C[cm]T[bs3-light]ESLVNR	False	AAFTEC[cm]C[cm]QAADKAAC[cm]LLPK_C[cm]C[cm]TESLVNR	3	1134.19	HSA _HSA	109.128	0.12525	AAFTECCQAADKAACLLPKCCTESLVNR	198_502	96.594	B170315_03_Lumos_ML_IN_205_PMBS3_Tryp_Rep1_SECFr16	38158	11788
False	1	AAFTECcmCcmQAADKAACcmLLPK_CcmCcmTESLVNR12-3:3		147.113	1	y	0	AAFTEC[cm]C[cm]QAADK[bs3-light]AAC[cm]LLPK_C[cm]C[cm]T[bs3-light]ESLVNR	False	AAFTEC[cm]C[cm]QAADKAAC[cm]LLPK_C[cm]C[cm]TESLVNR	3	1134.19	HSA _HSA	109.128	0.112387	AAFTECCQAADKAACLLPKCCTESLVNR	198_502	96.594	B170315_03_Lumos_ML_IN_205_PMBS3_Tryp_Rep1_SECFr16	38158	11788
False	1	AAFTECcmCcmQAADKAACcmLLPK_CcmCcmTESLVNR12-3:3		391.198	4	b	0	AAFTEC[cm]C[cm]QAADK[bs3-light]AAC[cm]LLPK_C[cm]C[cm]T[bs3-light]ESLVNR	False	AAFTEC[cm]C[cm]QAADKAAC[cm]LLPK_C[cm]C[cm]TESLVNR	3	1134.19	HSA _HSA	109.128	0.10239	AAFTECCQAADKAACLLPKCCTESLVNR	198_502	96.594	B170315_03_Lumos_ML_IN_205_PMBS3_Tryp_Rep1_SECFr16	38158	11788
False	1	AAFTECcmCcmQAADK_HPYFYAPELLFFAKRYK4-14:3		235.119	2	b	0	HPYFYAPELLFFAK[bs3-light]RYK_AAFT[bs3-light]EC[cm]C[cm]QAADK	False	HPYFYAPELLFFAKRYK_AAFTEC[cm]C[cm]QAADK	3	1233.6	HSA _HSA	119.961	1	HPYFYAPELLFFAKRYKAAFTECCQAADK	183_190	113.205	B170315_18_Lumos_ML_IN_205_PMBS3_Tryp_Rep3_SECFr17	48511	11788
False	1	AAFTECcmCcmQAADK_HPYFYAPELLFFAKRYK4-14:3		404.214	4	y	0	HPYFYAPELLFFAK[bs3-light]RYK_AAFT[bs3-light]EC[cm]C[cm]QAADK	False	HPYFYAPELLFFAKRYK_AAFTEC[cm]C[cm]QAADK	3	1233.6	HSA _HSA	119.961	0.133082	HPYFYAPELLFFAKRYKAAFTECCQAADK	183_190	113.205	B170315_18_Lumos_ML_IN_205_PMBS3_Tryp_Rep3_SECFr17	48511	11788
False	1	AAFTECcmCcmQAADK_HPYFYAPELLFFAKRYK4-14:3		333.177	3	y	0	HPYFYAPELLFFAK[bs3-light]RYK_AAFT[bs3-light]EC[cm]C[cm]QAADK	False	HPYFYAPELLFFAKRYK_AAFTEC[cm]C[cm]QAADK	3	1233.6	HSA _HSA	119.961	0.0940393	HPYFYAPELLFFAKRYKAAFTECCQAADK	183_190	113.205	B170315_18_Lumos_ML_IN_205_PMBS3_Tryp_Rep3_SECFr17	48511	11788
False	1	AAFTECcmCcmQAADK_HPYFYAPELLFFAKRYK4-14:3		262.14	2	y	0	HPYFYAPELLFFAK[bs3-light]RYK_AAFT[bs3-light]EC[cm]C[cm]QAADK	False	HPYFYAPELLFFAKRYK_AAFTEC[cm]C[cm]QAADK	3	1233.6	HSA _HSA	119.961	0.0764712	HPYFYAPELLFFAKRYKAAFTECCQAADK	183_190	113.205	B170315_18_Lumos_ML_IN_205_PMBS3_Tryp_Rep3_SECFr17	48511	11788
False	1	AAFTECcmCcmQAADK_HPYFYAPELLFFAKRYK4-14:3		852.334	7	y	0	HPYFYAPELLFFAK[bs3-light]RYK_AAFT[bs3-light]EC[cm]C[cm]QAADK	False	HPYFYAPELLFFAKRYK_AAFTEC[cm]C[cm]QAADK	3	1233.6	HSA _HSA	119.961	0.0514375	HPYFYAPELLFFAKRYKAAFTECCQAADK	183_190	113.205	B170315_18_Lumos_ML_IN_205_PMBS3_Tryp_Rep3_SECFr17	48511	11788
False	1	AAFTECcmCcmQAADK_HPYFYAPELLFFAKRYK4-14:3		147.113	1	y	0	HPYFYAPELLFFAK[bs3-light]RYK_AAFT[bs3-light]EC[cm]C[cm]QAADK	False	HPYFYAPELLFFAKRYK_AAFTEC[cm]C[cm]QAADK	3	1233.6	HSA _HSA	119.961	0.0457857	HPYFYAPELLFFAKRYKAAFTECCQAADK	183_190	113.205	B170315_18_Lumos_ML_IN_205_PMBS3_Tryp_Rep3_SECFr17	48511	11788
False	1	AAFTECcmCcmQAADK_HPYFYAPELLFFAKRYK4-14:3		147.113	1	y	0	HPYFYAPELLFFAK[bs3-light]RYK_AAFT[bs3-light]EC[cm]C[cm]QAADK	False	HPYFYAPELLFFAKRYK_AAFTEC[cm]C[cm]QAADK	3	1233.6	HSA _HSA	119.961	0.0457857	HPYFYAPELLFFAKRYKAAFTECCQAADK	183_190	113.205	B170315_18_Lumos_ML_IN_205_PMBS3_Tryp_Rep3_SECFr17	48511	11788
False	1	AAFTECcmCcmQAADK_HPYFYAPELLFFAKRYK4-14:3		779.351	6	b	0	HPYFYAPELLFFAK[bs3-light]RYK_AAFT[bs3-light]EC[cm]C[cm]QAADK	False	HPYFYAPELLFFAKRYK_AAFTEC[cm]C[cm]QAADK	3	1233.6	HSA _HSA	119.961	0.0356702	HPYFYAPELLFFAKRYKAAFTECCQAADK	183_190	113.205	B170315_18_Lumos_ML_IN_205_PMBS3_Tryp_Rep3_SECFr17	48511	11788
False	1	AAFTECcmCcmQAADK_HPYFYAPELLFFAKRYK4-14:3		692.303	6	y	0	HPYFYAPELLFFAK[bs3-light]RYK_AAFT[bs3-light]EC[cm]C[cm]QAADK	False	HPYFYAPELLFFAKRYK_AAFTEC[cm]C[cm]QAADK	3	1233.6	HSA _HSA	119.961	0.0313486	HPYFYAPELLFFAKRYKAAFTECCQAADK	183_190	113.205	B170315_18_Lumos_ML_IN_205_PMBS3_Tryp_Rep3_SECFr17	48511	11788
False	1	AAFTECcmCcmQAADK_HPYFYAPELLFFAKRYK4-14:3		545.251	4	b	0	HPYFYAPELLFFAK[bs3-light]RYK_AAFT[bs3-light]EC[cm]C[cm]QAADK	False	HPYFYAPELLFFAKRYK_AAFTEC[cm]C[cm]QAADK	3	1233.6	HSA _HSA	119.961	0.0213394	HPYFYAPELLFFAKRYKAAFTECCQAADK	183_190	113.205	B170315_18_Lumos_ML_IN_205_PMBS3_Tryp_Rep3_SECFr17	48511	11788
True	2	AAFTECcmCcmQAADK_RHPYFYAPELLFFAKRYK4-15:6		1161.56	6	y	0	AAFT[bs3-light]EC[cm]C[cm]QAADK_RHPYFYAPELLFFAK[bs3-light]RYK	False	AAFTEC[cm]C[cm]QAADK_RHPYFYAPELLFFAKRYK	6	643.32	HSA _HSA	112.246	0.223311	AAFTECCQAADKRHPYFYAPELLFFAKRYK	183_190	101.375	B170317_02_Lumos_ML_IN_205_PMBS3_Tryp_Rep4_SECFr16	39615	11788
False	1	AAFTECcmCcmQAADK_RHPYFYAPELLFFAKRYK4-15:6		935.452	7	b	0	AAFT[bs3-light]EC[cm]C[cm]QAADK_RHPYFYAPELLFFAK[bs3-light]RYK	False	AAFTEC[cm]C[cm]QAADK_RHPYFYAPELLFFAKRYK	6	643.32	HSA _HSA	112.246	1	AAFTECCQAADKRHPYFYAPELLFFAKRYK	183_190	101.375	B170317_02_Lumos_ML_IN_205_PMBS3_Tryp_Rep4_SECFr16	39615	11788
False	1	AAFTECcmCcmQAADK_RHPYFYAPELLFFAKRYK4-15:6		852.334	7	y	0	AAFT[bs3-light]EC[cm]C[cm]QAADK_RHPYFYAPELLFFAK[bs3-light]RYK	False	AAFTEC[cm]C[cm]QAADK_RHPYFYAPELLFFAKRYK	6	643.32	HSA _HSA	112.246	0.701236	AAFTECCQAADKRHPYFYAPELLFFAKRYK	183_190	101.375	B170317_02_Lumos_ML_IN_205_PMBS3_Tryp_Rep4_SECFr16	39615	11788
False	1	AAFTECcmCcmQAADK_RHPYFYAPELLFFAKRYK4-15:6		701.352	5	b	0	AAFT[bs3-light]EC[cm]C[cm]QAADK_RHPYFYAPELLFFAK[bs3-light]RYK	False	AAFTEC[cm]C[cm]QAADK_RHPYFYAPELLFFAKRYK	6	643.32	HSA _HSA	112.246	0.650551	AAFTECCQAADKRHPYFYAPELLFFAKRYK	183_190	101.375	B170317_02_Lumos_ML_IN_205_PMBS3_Tryp_Rep4_SECFr16	39615	11788
False	2	AAFTECcmCcmQAADK_RHPYFYAPELLFFAKRYK4-15:6		432.711	6	b	0	AAFT[bs3-light]EC[cm]C[cm]QAADK_RHPYFYAPELLFFAK[bs3-light]RYK	False	AAFTEC[cm]C[cm]QAADK_RHPYFYAPELLFFAKRYK	6	643.32	HSA _HSA	112.246	0.522936	AAFTECCQAADKRHPYFYAPELLFFAKRYK	183_190	101.375	B170317_02_Lumos_ML_IN_205_PMBS3_Tryp_Rep4_SECFr16	39615	11788
False	2	AAFTECcmCcmQAADK_RHPYFYAPELLFFAKRYK4-15:6		468.23	7	b	0	AAFT[bs3-light]EC[cm]C[cm]QAADK_RHPYFYAPELLFFAK[bs3-light]RYK	False	AAFTEC[cm]C[cm]QAADK_RHPYFYAPELLFFAKRYK	6	643.32	HSA _HSA	112.246	0.52066	AAFTECCQAADKRHPYFYAPELLFFAKRYK	183_190	101.375	B170317_02_Lumos_ML_IN_205_PMBS3_Tryp_Rep4_SECFr16	39615	11788
False	2	AAFTECcmCcmQAADK_RHPYFYAPELLFFAKRYK4-15:6		581.277	9	b	0	AAFT[bs3-light]EC[cm]C[cm]QAADK_RHPYFYAPELLFFAK[bs3-light]RYK	False	AAFTEC[cm]C[cm]QAADK_RHPYFYAPELLFFAKRYK	6	643.32	HSA _HSA	112.246	0.495789	AAFTECCQAADKRHPYFYAPELLFFAKRYK	183_190	101.375	B170317_02_Lumos_ML_IN_205_PMBS3_Tryp_Rep4_SECFr16	39615	11788
False	1	AAFTECcmCcmQAADK_RHPYFYAPELLFFAKRYK4-15:6		692.303	6	y	0	AAFT[bs3-light]EC[cm]C[cm]QAADK_RHPYFYAPELLFFAK[bs3-light]RYK	False	AAFTEC[cm]C[cm]QAADK_RHPYFYAPELLFFAKRYK	6	643.32	HSA _HSA	112.246	0.487118	AAFTECCQAADKRHPYFYAPELLFFAKRYK	183_190	101.375	B170317_02_Lumos_ML_IN_205_PMBS3_Tryp_Rep4_SECFr16	39615	11788
False	1	AAFTECcmCcmQAADK_RHPYFYAPELLFFAKRYK4-15:6		404.214	4	y	0	AAFT[bs3-light]EC[cm]C[cm]QAADK_RHPYFYAPELLFFAK[bs3-light]RYK	False	AAFTEC[cm]C[cm]QAADK_RHPYFYAPELLFFAKRYK	6	643.32	HSA _HSA	112.246	0.439211	AAFTECCQAADKRHPYFYAPELLFFAKRYK	183_190	101.375	B170317_02_Lumos_ML_IN_205_PMBS3_Tryp_Rep4_SECFr16	39615	11788
False	1	AAFTECcmCcmQAADK_RHPYFYAPELLFFAKRYK4-15:6		864.415	6	b	0	AAFT[bs3-light]EC[cm]C[cm]QAADK_RHPYFYAPELLFFAK[bs3-light]RYK	False	AAFTEC[cm]C[cm]QAADK_RHPYFYAPELLFFAKRYK	6	643.32	HSA _HSA	112.246	0.41669	AAFTECCQAADKRHPYFYAPELLFFAKRYK	183_190	101.375	B170317_02_Lumos_ML_IN_205_PMBS3_Tryp_Rep4_SECFr16	39615	11788
False	2	AAFTECcmCcmQAADK_RHPYFYAPELLFFAKRYK4-15:6		351.18	5	b	0	AAFT[bs3-light]EC[cm]C[cm]QAADK_RHPYFYAPELLFFAK[bs3-light]RYK	False	AAFTEC[cm]C[cm]QAADK_RHPYFYAPELLFFAKRYK	6	643.32	HSA _HSA	112.246	0.293097	AAFTECCQAADKRHPYFYAPELLFFAKRYK	183_190	101.375	B170317_02_Lumos_ML_IN_205_PMBS3_Tryp_Rep4_SECFr16	39615	11788
True	2	AAFTECcmCcmQAADKbs3nh2AACcmLLPKLDELR_DEGKASSAK19-4:4		950.505	7	y	0	DEGK[bs3-light]ASSAK_AAFTEC[cm]C[cm]QAADK[bs3nh2]AAC[cm]LLPK[bs3-light]LDELR	False	DEGKASSAK_AAFTEC[cm]C[cm]QAADK[bs3nh2]AAC[cm]LLPKLDELR	4	984.737	HSA _HSA	73.9704	1	DEGKASSAKAAFTECCQAADKAACLLPKLDELR	205_214	42.6884	7PMix_BS3_HSA_F1F2_DDA_iRT_001	22474	11788
True	2	AAFTECcmCcmQAADKbs3nh2AACcmLLPKLDELR_DEGKASSAK19-4:4		901.978	6	y	0	DEGK[bs3-light]ASSAK_AAFTEC[cm]C[cm]QAADK[bs3nh2]AAC[cm]LLPK[bs3-light]LDELR	False	DEGKASSAK_AAFTEC[cm]C[cm]QAADK[bs3nh2]AAC[cm]LLPKLDELR	4	984.737	HSA _HSA	73.9704	0.135572	DEGKASSAKAAFTECCQAADKAACLLPKLDELR	205_214	42.6884	7PMix_BS3_HSA_F1F2_DDA_iRT_001	22474	11788
True	3	AAFTECcmCcmQAADKbs3nh2AACcmLLPKLDELR_DEGKASSAK19-4:4		634.006	7	y	0	DEGK[bs3-light]ASSAK_AAFTEC[cm]C[cm]QAADK[bs3nh2]AAC[cm]LLPK[bs3-light]LDELR	False	DEGKASSAK_AAFTEC[cm]C[cm]QAADK[bs3nh2]AAC[cm]LLPKLDELR	4	984.737	HSA _HSA	73.9704	0.0826624	DEGKASSAKAAFTECCQAADKAACLLPKLDELR	205_214	42.6884	7PMix_BS3_HSA_F1F2_DDA_iRT_001	22474	11788
True	2	AAFTECcmCcmQAADKbs3nh2AACcmLLPKLDELR_DEGKASSAK19-4:4		1007.05	8	y	0	DEGK[bs3-light]ASSAK_AAFTEC[cm]C[cm]QAADK[bs3nh2]AAC[cm]LLPK[bs3-light]LDELR	False	DEGKASSAK_AAFTEC[cm]C[cm]QAADK[bs3nh2]AAC[cm]LLPKLDELR	4	984.737	HSA _HSA	73.9704	0.0542274	DEGKASSAKAAFTECCQAADKAACLLPKLDELR	205_214	42.6884	7PMix_BS3_HSA_F1F2_DDA_iRT_001	22474	11788
True	2	AAFTECcmCcmQAADKbs3nh2AACcmLLPKLDELR_DEGKASSAK19-4:4		1143.6	10	y	0	DEGK[bs3-light]ASSAK_AAFTEC[cm]C[cm]QAADK[bs3nh2]AAC[cm]LLPK[bs3-light]LDELR	False	DEGKASSAK_AAFTEC[cm]C[cm]QAADK[bs3nh2]AAC[cm]LLPKLDELR	4	984.737	HSA _HSA	73.9704	0.0123226	DEGKASSAKAAFTECCQAADKAACLLPKLDELR	205_214	42.6884	7PMix_BS3_HSA_F1F2_DDA_iRT_001	22474	11788
True	2	AAFTECcmCcmQAADKbs3nh2AACcmLLPKLDELR_DEGKASSAK19-4:4		1064.09	9	y	0	DEGK[bs3-light]ASSAK_AAFTEC[cm]C[cm]QAADK[bs3nh2]AAC[cm]LLPK[bs3-light]LDELR	False	DEGKASSAK_AAFTEC[cm]C[cm]QAADK[bs3nh2]AAC[cm]LLPKLDELR	4	984.737	HSA _HSA	73.9704	0.0106533	DEGKASSAKAAFTECCQAADKAACLLPKLDELR	205_214	42.6884	7PMix_BS3_HSA_F1F2_DDA_iRT_001	22474	11788
True	2	AAFTECcmCcmQAADKbs3nh2AACcmLLPKLDELR_DEGKASSAK19-4:4		1179.12	11	y	0	DEGK[bs3-light]ASSAK_AAFTEC[cm]C[cm]QAADK[bs3nh2]AAC[cm]LLPK[bs3-light]LDELR	False	DEGKASSAK_AAFTEC[cm]C[cm]QAADK[bs3nh2]AAC[cm]LLPKLDELR	4	984.737	HSA _HSA	73.9704	0.00883776	DEGKASSAKAAFTECCQAADKAACLLPKLDELR	205_214	42.6884	7PMix_BS3_HSA_F1F2_DDA_iRT_001	22474	11788
False	2	AAFTECcmCcmQAADKbs3nh2AACcmLLPKLDELR_DEGKASSAK19-4:4		754.829	12	b	0	DEGK[bs3-light]ASSAK_AAFTEC[cm]C[cm]QAADK[bs3nh2]AAC[cm]LLPK[bs3-light]LDELR	False	DEGKASSAK_AAFTEC[cm]C[cm]QAADK[bs3nh2]AAC[cm]LLPKLDELR	4	984.737	HSA _HSA	73.9704	0.089223	DEGKASSAKAAFTECCQAADKAACLLPKLDELR	205_214	42.6884	7PMix_BS3_HSA_F1F2_DDA_iRT_001	22474	11788
False	1	AAFTECcmCcmQAADKbs3nh2AACcmLLPKLDELR_DEGKASSAK19-4:4		1039.4	9	b	0	DEGK[bs3-light]ASSAK_AAFTEC[cm]C[cm]QAADK[bs3nh2]AAC[cm]LLPK[bs3-light]LDELR	False	DEGKASSAK_AAFTEC[cm]C[cm]QAADK[bs3nh2]AAC[cm]LLPKLDELR	4	984.737	HSA _HSA	73.9704	0.0732032	DEGKASSAKAAFTECCQAADKAACLLPKLDELR	205_214	42.6884	7PMix_BS3_HSA_F1F2_DDA_iRT_001	22474	11788
False	2	AAFTECcmCcmQAADKbs3nh2AACcmLLPKLDELR_DEGKASSAK19-4:4		790.348	13	b	0	DEGK[bs3-light]ASSAK_AAFTEC[cm]C[cm]QAADK[bs3nh2]AAC[cm]LLPK[bs3-light]LDELR	False	DEGKASSAK_AAFTEC[cm]C[cm]QAADK[bs3nh2]AAC[cm]LLPKLDELR	4	984.737	HSA _HSA	73.9704	0.0471104	DEGKASSAKAAFTECCQAADKAACLLPKLDELR	205_214	42.6884	7PMix_BS3_HSA_F1F2_DDA_iRT_001	22474	11788
False	1	AAFTECcmCcmQAADKbs3nh2AACcmLLPKLDELR_DEGKASSAK19-4:4		968.36	8	b	0	DEGK[bs3-light]ASSAK_AAFTEC[cm]C[cm]QAADK[bs3nh2]AAC[cm]LLPK[bs3-light]LDELR	False	DEGKASSAK_AAFTEC[cm]C[cm]QAADK[bs3nh2]AAC[cm]LLPKLDELR	4	984.737	HSA _HSA	73.9704	0.0315496	DEGKASSAKAAFTECCQAADKAACLLPKLDELR	205_214	42.6884	7PMix_BS3_HSA_F1F2_DDA_iRT_001	22474	11788
False	1	AAFTECcmCcmQAADKbs3nh2AACcmLLPKLDELR_DEGKASSAK19-4:4		147.113	1	y	0	DEGK[bs3-light]ASSAK_AAFTEC[cm]C[cm]QAADK[bs3nh2]AAC[cm]LLPK[bs3-light]LDELR	False	DEGKASSAK_AAFTEC[cm]C[cm]QAADK[bs3nh2]AAC[cm]LLPKLDELR	4	984.737	HSA _HSA	73.9704	0.0296103	DEGKASSAKAAFTECCQAADKAACLLPKLDELR	205_214	42.6884	7PMix_BS3_HSA_F1F2_DDA_iRT_001	22474	11788
False	1	AAFTECcmCcmQAADKbs3nh2AACcmLLPKLDELR_DEGKASSAK19-4:4		1225.46	11	b	0	DEGK[bs3-light]ASSAK_AAFTEC[cm]C[cm]QAADK[bs3nh2]AAC[cm]LLPK[bs3-light]LDELR	False	DEGKASSAK_AAFTEC[cm]C[cm]QAADK[bs3nh2]AAC[cm]LLPKLDELR	4	984.737	HSA _HSA	73.9704	0.0271393	DEGKASSAKAAFTECCQAADKAACLLPKLDELR	205_214	42.6884	7PMix_BS3_HSA_F1F2_DDA_iRT_001	22474	11788
False	1	AAFTECcmCcmQAADKbs3nh2AACcmLLPKLDELR_DEGKASSAK19-4:4		1110.43	10	b	0	DEGK[bs3-light]ASSAK_AAFTEC[cm]C[cm]QAADK[bs3nh2]AAC[cm]LLPK[bs3-light]LDELR	False	DEGKASSAK_AAFTEC[cm]C[cm]QAADK[bs3nh2]AAC[cm]LLPKLDELR	4	984.737	HSA _HSA	73.9704	0.0224467	DEGKASSAKAAFTECCQAADKAACLLPKLDELR	205_214	42.6884	7PMix_BS3_HSA_F1F2_DDA_iRT_001	22474	11788
False	2	AAFTECcmCcmQAADKbs3nh2AACcmLLPKLDELR_DEGKASSAK19-4:4		825.866	14	b	0	DEGK[bs3-light]ASSAK_AAFTEC[cm]C[cm]QAADK[bs3nh2]AAC[cm]LLPK[bs3-light]LDELR	False	DEGKASSAK_AAFTEC[cm]C[cm]QAADK[bs3nh2]AAC[cm]LLPKLDELR	4	984.737	HSA _HSA	73.9704	0.0197158	DEGKASSAKAAFTECCQAADKAACLLPKLDELR	205_214	42.6884	7PMix_BS3_HSA_F1F2_DDA_iRT_001	22474	11788
False	1	AAFTECcmCcmQAADKbs3nh2AACcmLLPKLDELR_DEGKASSAK19-4:4		290.15	3	b	0	DEGK[bs3-light]ASSAK_AAFTEC[cm]C[cm]QAADK[bs3nh2]AAC[cm]LLPK[bs3-light]LDELR	False	DEGKASSAK_AAFTEC[cm]C[cm]QAADK[bs3nh2]AAC[cm]LLPKLDELR	4	984.737	HSA _HSA	73.9704	0.0103517	DEGKASSAKAAFTECCQAADKAACLLPKLDELR	205_214	42.6884	7PMix_BS3_HSA_F1F2_DDA_iRT_001	22474	11788
False	1	AAFTECcmCcmQAADKbs3nh2AACcmLLPKLDELR_DEGKASSAK19-4:4		392.214	4	y	0	DEGK[bs3-light]ASSAK_AAFTEC[cm]C[cm]QAADK[bs3nh2]AAC[cm]LLPK[bs3-light]LDELR	False	DEGKASSAK_AAFTEC[cm]C[cm]QAADK[bs3nh2]AAC[cm]LLPKLDELR	4	984.737	HSA _HSA	73.9704	0.010013	DEGKASSAKAAFTECCQAADKAACLLPKLDELR	205_214	42.6884	7PMix_BS3_HSA_F1F2_DDA_iRT_001	22474	11788
False	1	AAFTECcmCcmQAADKbs3nh2AACcmLLPK_YTKKVPQVSTPTLVEVSR4-3:3		244.166	2	y	0	AAFT[bs3-light]EC[cm]C[cm]QAADK[bs3nh2]AAC[cm]LLPK_YTK[bs3-light]KVPQVSTPTLVEVSR	False	AAFTEC[cm]C[cm]QAADK[bs3nh2]AAC[cm]LLPK_YTKKVPQVSTPTLVEVSR	3	1483.77	HSA _HSA	77.2267	1	AAFTECCQAADKAACLLPKYTKKVPQVSTPTLVEVSR	190_437	47.6812	7PMix_BS3_HSA_F1F2_DDA_iRT_001	24016	11788
False	1	AAFTECcmCcmQAADKbs3nh2AACcmLLPK_YTKKVPQVSTPTLVEVSR4-3:3		1241.69	10	y	0	AAFT[bs3-light]EC[cm]C[cm]QAADK[bs3nh2]AAC[cm]LLPK_YTK[bs3-light]KVPQVSTPTLVEVSR	False	AAFTEC[cm]C[cm]QAADK[bs3nh2]AAC[cm]LLPK_YTKKVPQVSTPTLVEVSR	3	1483.77	HSA _HSA	77.2267	0.311186	AAFTECCQAADKAACLLPKYTKKVPQVSTPTLVEVSR	190_437	47.6812	7PMix_BS3_HSA_F1F2_DDA_iRT_001	24016	11788
False	1	AAFTECcmCcmQAADKbs3nh2AACcmLLPK_YTKKVPQVSTPTLVEVSR4-3:3		1088.59	10	y	0	AAFT[bs3-light]EC[cm]C[cm]QAADK[bs3nh2]AAC[cm]LLPK_YTK[bs3-light]KVPQVSTPTLVEVSR	False	AAFTEC[cm]C[cm]QAADK[bs3nh2]AAC[cm]LLPK_YTKKVPQVSTPTLVEVSR	3	1483.77	HSA _HSA	77.2267	0.291924	AAFTECCQAADKAACLLPKYTKKVPQVSTPTLVEVSR	190_437	47.6812	7PMix_BS3_HSA_F1F2_DDA_iRT_001	24016	11788
False	1	AAFTECcmCcmQAADKbs3nh2AACcmLLPK_YTKKVPQVSTPTLVEVSR4-3:3		357.25	3	y	0	AAFT[bs3-light]EC[cm]C[cm]QAADK[bs3nh2]AAC[cm]LLPK_YTK[bs3-light]KVPQVSTPTLVEVSR	False	AAFTEC[cm]C[cm]QAADK[bs3nh2]AAC[cm]LLPK_YTKKVPQVSTPTLVEVSR	3	1483.77	HSA _HSA	77.2267	0.274135	AAFTECCQAADKAACLLPKYTKKVPQVSTPTLVEVSR	190_437	47.6812	7PMix_BS3_HSA_F1F2_DDA_iRT_001	24016	11788
False	1	AAFTECcmCcmQAADKbs3nh2AACcmLLPK_YTKKVPQVSTPTLVEVSR4-3:3		900.515	8	y	0	AAFT[bs3-light]EC[cm]C[cm]QAADK[bs3nh2]AAC[cm]LLPK_YTK[bs3-light]KVPQVSTPTLVEVSR	False	AAFTEC[cm]C[cm]QAADK[bs3nh2]AAC[cm]LLPK_YTKKVPQVSTPTLVEVSR	3	1483.77	HSA _HSA	77.2267	0.263047	AAFTECCQAADKAACLLPKYTKKVPQVSTPTLVEVSR	190_437	47.6812	7PMix_BS3_HSA_F1F2_DDA_iRT_001	24016	11788
False	1	AAFTECcmCcmQAADKbs3nh2AACcmLLPK_YTKKVPQVSTPTLVEVSR4-3:3		1170.66	9	y	0	AAFT[bs3-light]EC[cm]C[cm]QAADK[bs3nh2]AAC[cm]LLPK_YTK[bs3-light]KVPQVSTPTLVEVSR	False	AAFTEC[cm]C[cm]QAADK[bs3nh2]AAC[cm]LLPK_YTKKVPQVSTPTLVEVSR	3	1483.77	HSA _HSA	77.2267	0.258553	AAFTECCQAADKAACLLPKYTKKVPQVSTPTLVEVSR	190_437	47.6812	7PMix_BS3_HSA_F1F2_DDA_iRT_001	24016	11788
False	1	AAFTECcmCcmQAADKbs3nh2AACcmLLPK_YTKKVPQVSTPTLVEVSR4-3:3		701.401	6	y	0	AAFT[bs3-light]EC[cm]C[cm]QAADK[bs3nh2]AAC[cm]LLPK_YTK[bs3-light]KVPQVSTPTLVEVSR	False	AAFTEC[cm]C[cm]QAADK[bs3nh2]AAC[cm]LLPK_YTKKVPQVSTPTLVEVSR	3	1483.77	HSA _HSA	77.2267	0.250788	AAFTECCQAADKAACLLPKYTKKVPQVSTPTLVEVSR	190_437	47.6812	7PMix_BS3_HSA_F1F2_DDA_iRT_001	24016	11788
False	1	AAFTECcmCcmQAADKbs3nh2AACcmLLPK_YTKKVPQVSTPTLVEVSR4-3:3		1055.63	8	y	0	AAFT[bs3-light]EC[cm]C[cm]QAADK[bs3nh2]AAC[cm]LLPK_YTK[bs3-light]KVPQVSTPTLVEVSR	False	AAFTEC[cm]C[cm]QAADK[bs3nh2]AAC[cm]LLPK_YTKKVPQVSTPTLVEVSR	3	1483.77	HSA _HSA	77.2267	0.245956	AAFTECCQAADKAACLLPKYTKKVPQVSTPTLVEVSR	190_437	47.6812	7PMix_BS3_HSA_F1F2_DDA_iRT_001	24016	11788
False	1	AAFTECcmCcmQAADKbs3nh2AACcmLLPK_YTKKVPQVSTPTLVEVSR4-3:3		630.364	5	y	0	AAFT[bs3-light]EC[cm]C[cm]QAADK[bs3nh2]AAC[cm]LLPK_YTK[bs3-light]KVPQVSTPTLVEVSR	False	AAFTEC[cm]C[cm]QAADK[bs3nh2]AAC[cm]LLPK_YTKKVPQVSTPTLVEVSR	3	1483.77	HSA _HSA	77.2267	0.23673	AAFTECCQAADKAACLLPKYTKKVPQVSTPTLVEVSR	190_437	47.6812	7PMix_BS3_HSA_F1F2_DDA_iRT_001	24016	11788
False	1	AAFTECcmCcmQAADKbs3nh2AACcmLLPK_YTKKVPQVSTPTLVEVSR4-3:3		772.439	7	y	0	AAFT[bs3-light]EC[cm]C[cm]QAADK[bs3nh2]AAC[cm]LLPK_YTK[bs3-light]KVPQVSTPTLVEVSR	False	AAFTEC[cm]C[cm]QAADK[bs3nh2]AAC[cm]LLPK_YTKKVPQVSTPTLVEVSR	3	1483.77	HSA _HSA	77.2267	0.231719	AAFTECCQAADKAACLLPKYTKKVPQVSTPTLVEVSR	190_437	47.6812	7PMix_BS3_HSA_F1F2_DDA_iRT_001	24016	11788
False	1	AAFTECcmCcmQAADKbs3nh2AACcmLLPK_YTKKVPQVSTPTLVEVSR4-4:3		244.166	2	y	0	AAFT[bs3-light]EC[cm]C[cm]QAADK[bs3nh2]AAC[cm]LLPK_YTKK[bs3-light]VPQVSTPTLVEVSR	False	AAFTEC[cm]C[cm]QAADK[bs3nh2]AAC[cm]LLPK_YTKKVPQVSTPTLVEVSR	3	1483.77	HSA _HSA	77.2757	1	AAFTECCQAADKAACLLPKYTKKVPQVSTPTLVEVSR	190_438	47.7563	7PMix_BS3_HSA_F1F2_DDA_iRT_001	24032	11788
False	1	AAFTECcmCcmQAADKbs3nh2AACcmLLPK_YTKKVPQVSTPTLVEVSR4-4:3		1241.69	10	y	0	AAFT[bs3-light]EC[cm]C[cm]QAADK[bs3nh2]AAC[cm]LLPK_YTKK[bs3-light]VPQVSTPTLVEVSR	False	AAFTEC[cm]C[cm]QAADK[bs3nh2]AAC[cm]LLPK_YTKKVPQVSTPTLVEVSR	3	1483.77	HSA _HSA	77.2757	0.314622	AAFTECCQAADKAACLLPKYTKKVPQVSTPTLVEVSR	190_438	47.7563	7PMix_BS3_HSA_F1F2_DDA_iRT_001	24032	11788
False	1	AAFTECcmCcmQAADKbs3nh2AACcmLLPK_YTKKVPQVSTPTLVEVSR4-4:3		1088.59	10	y	0	AAFT[bs3-light]EC[cm]C[cm]QAADK[bs3nh2]AAC[cm]LLPK_YTKK[bs3-light]VPQVSTPTLVEVSR	False	AAFTEC[cm]C[cm]QAADK[bs3nh2]AAC[cm]LLPK_YTKKVPQVSTPTLVEVSR	3	1483.77	HSA _HSA	77.2757	0.297531	AAFTECCQAADKAACLLPKYTKKVPQVSTPTLVEVSR	190_438	47.7563	7PMix_BS3_HSA_F1F2_DDA_iRT_001	24032	11788
False	1	AAFTECcmCcmQAADKbs3nh2AACcmLLPK_YTKKVPQVSTPTLVEVSR4-4:3		1170.66	9	y	0	AAFT[bs3-light]EC[cm]C[cm]QAADK[bs3nh2]AAC[cm]LLPK_YTKK[bs3-light]VPQVSTPTLVEVSR	False	AAFTEC[cm]C[cm]QAADK[bs3nh2]AAC[cm]LLPK_YTKKVPQVSTPTLVEVSR	3	1483.77	HSA _HSA	77.2757	0.272882	AAFTECCQAADKAACLLPKYTKKVPQVSTPTLVEVSR	190_438	47.7563	7PMix_BS3_HSA_F1F2_DDA_iRT_001	24032	11788
False	1	AAFTECcmCcmQAADKbs3nh2AACcmLLPK_YTKKVPQVSTPTLVEVSR4-4:3		630.364	5	y	0	AAFT[bs3-light]EC[cm]C[cm]QAADK[bs3nh2]AAC[cm]LLPK_YTKK[bs3-light]VPQVSTPTLVEVSR	False	AAFTEC[cm]C[cm]QAADK[bs3nh2]AAC[cm]LLPK_YTKKVPQVSTPTLVEVSR	3	1483.77	HSA _HSA	77.2757	0.269454	AAFTECCQAADKAACLLPKYTKKVPQVSTPTLVEVSR	190_438	47.7563	7PMix_BS3_HSA_F1F2_DDA_iRT_001	24032	11788
False	1	AAFTECcmCcmQAADKbs3nh2AACcmLLPK_YTKKVPQVSTPTLVEVSR4-4:3		1055.63	8	y	0	AAFT[bs3-light]EC[cm]C[cm]QAADK[bs3nh2]AAC[cm]LLPK_YTKK[bs3-light]VPQVSTPTLVEVSR	False	AAFTEC[cm]C[cm]QAADK[bs3nh2]AAC[cm]LLPK_YTKKVPQVSTPTLVEVSR	3	1483.77	HSA _HSA	77.2757	0.26528	AAFTECCQAADKAACLLPKYTKKVPQVSTPTLVEVSR	190_438	47.7563	7PMix_BS3_HSA_F1F2_DDA_iRT_001	24032	11788
False	1	AAFTECcmCcmQAADKbs3nh2AACcmLLPK_YTKKVPQVSTPTLVEVSR4-4:3		357.25	3	y	0	AAFT[bs3-light]EC[cm]C[cm]QAADK[bs3nh2]AAC[cm]LLPK_YTKK[bs3-light]VPQVSTPTLVEVSR	False	AAFTEC[cm]C[cm]QAADK[bs3nh2]AAC[cm]LLPK_YTKKVPQVSTPTLVEVSR	3	1483.77	HSA _HSA	77.2757	0.257141	AAFTECCQAADKAACLLPKYTKKVPQVSTPTLVEVSR	190_438	47.7563	7PMix_BS3_HSA_F1F2_DDA_iRT_001	24032	11788
False	1	AAFTECcmCcmQAADKbs3nh2AACcmLLPK_YTKKVPQVSTPTLVEVSR4-4:3		701.401	6	y	0	AAFT[bs3-light]EC[cm]C[cm]QAADK[bs3nh2]AAC[cm]LLPK_YTKK[bs3-light]VPQVSTPTLVEVSR	False	AAFTEC[cm]C[cm]QAADK[bs3nh2]AAC[cm]LLPK_YTKKVPQVSTPTLVEVSR	3	1483.77	HSA _HSA	77.2757	0.245469	AAFTECCQAADKAACLLPKYTKKVPQVSTPTLVEVSR	190_438	47.7563	7PMix_BS3_HSA_F1F2_DDA_iRT_001	24032	11788
False	1	AAFTECcmCcmQAADKbs3nh2AACcmLLPK_YTKKVPQVSTPTLVEVSR4-4:3		772.439	7	y	0	AAFT[bs3-light]EC[cm]C[cm]QAADK[bs3nh2]AAC[cm]LLPK_YTKK[bs3-light]VPQVSTPTLVEVSR	False	AAFTEC[cm]C[cm]QAADK[bs3nh2]AAC[cm]LLPK_YTKKVPQVSTPTLVEVSR	3	1483.77	HSA _HSA	77.2757	0.238393	AAFTECCQAADKAACLLPKYTKKVPQVSTPTLVEVSR	190_438	47.7563	7PMix_BS3_HSA_F1F2_DDA_iRT_001	24032	11788
False	1	AAFTECcmCcmQAADKbs3nh2AACcmLLPK_YTKKVPQVSTPTLVEVSR4-4:3		900.515	8	y	0	AAFT[bs3-light]EC[cm]C[cm]QAADK[bs3nh2]AAC[cm]LLPK_YTKK[bs3-light]VPQVSTPTLVEVSR	False	AAFTEC[cm]C[cm]QAADK[bs3nh2]AAC[cm]LLPK_YTKKVPQVSTPTLVEVSR	3	1483.77	HSA _HSA	77.2757	0.225501	AAFTECCQAADKAACLLPKYTKKVPQVSTPTLVEVSR	190_438	47.7563	7PMix_BS3_HSA_F1F2_DDA_iRT_001	24032	11788
True	4	AAFTECcmCcmQAADKbs3ohAACcmLLPK_SHCcmIAEVENDEMoxPADLPSLAADFVESK4-26:5		696.335	3	y	0	SHC[cm]IAEVENDEM[ox]PADLPSLAADFVES[bs3-light]K_AAFT[bs3-light]EC[cm]C[cm]QAADK[bs3oh]AAC[cm]LLPK	False	SHC[cm]IAEVENDEM[ox]PADLPSLAADFVESK_AAFTEC[cm]C[cm]QAADK[bs3oh]AAC[cm]LLPK	5	1082.5	HSA _HSA	84.7489	0.0938368	SHCIAEVENDEMPADLPSLAADFVESKAAFTECCQAADKAACLLPK	190_336	59.2147	7PMix_BS3_HSA_F1F2_DDA_iRT_001	27567	11788
False	1	AAFTECcmCcmQAADKbs3ohAACcmLLPK_SHCcmIAEVENDEMoxPADLPSLAADFVESK4-26:5		244.166	2	y	0	SHC[cm]IAEVENDEM[ox]PADLPSLAADFVES[bs3-light]K_AAFT[bs3-light]EC[cm]C[cm]QAADK[bs3oh]AAC[cm]LLPK	False	SHC[cm]IAEVENDEM[ox]PADLPSLAADFVESK_AAFTEC[cm]C[cm]QAADK[bs3oh]AAC[cm]LLPK	5	1082.5	HSA _HSA	84.7489	1	SHCIAEVENDEMPADLPSLAADFVESKAAFTECCQAADKAACLLPK	190_336	59.2147	7PMix_BS3_HSA_F1F2_DDA_iRT_001	27567	11788
False	1	AAFTECcmCcmQAADKbs3ohAACcmLLPK_SHCcmIAEVENDEMoxPADLPSLAADFVESK4-26:5		698.293	6	b	0	SHC[cm]IAEVENDEM[ox]PADLPSLAADFVES[bs3-light]K_AAFT[bs3-light]EC[cm]C[cm]QAADK[bs3oh]AAC[cm]LLPK	False	SHC[cm]IAEVENDEM[ox]PADLPSLAADFVESK_AAFTEC[cm]C[cm]QAADK[bs3oh]AAC[cm]LLPK	5	1082.5	HSA _HSA	84.7489	0.509764	SHCIAEVENDEMPADLPSLAADFVESKAAFTECCQAADKAACLLPK	190_336	59.2147	7PMix_BS3_HSA_F1F2_DDA_iRT_001	27567	11788
False	1	AAFTECcmCcmQAADKbs3ohAACcmLLPK_SHCcmIAEVENDEMoxPADLPSLAADFVESK4-26:5		797.361	7	b	0	SHC[cm]IAEVENDEM[ox]PADLPSLAADFVES[bs3-light]K_AAFT[bs3-light]EC[cm]C[cm]QAADK[bs3oh]AAC[cm]LLPK	False	SHC[cm]IAEVENDEM[ox]PADLPSLAADFVESK_AAFTEC[cm]C[cm]QAADK[bs3oh]AAC[cm]LLPK	5	1082.5	HSA _HSA	84.7489	0.432425	SHCIAEVENDEMPADLPSLAADFVESKAAFTECCQAADKAACLLPK	190_336	59.2147	7PMix_BS3_HSA_F1F2_DDA_iRT_001	27567	11788
False	1	AAFTECcmCcmQAADKbs3ohAACcmLLPK_SHCcmIAEVENDEMoxPADLPSLAADFVESK4-26:5		569.25	5	b	0	SHC[cm]IAEVENDEM[ox]PADLPSLAADFVES[bs3-light]K_AAFT[bs3-light]EC[cm]C[cm]QAADK[bs3oh]AAC[cm]LLPK	False	SHC[cm]IAEVENDEM[ox]PADLPSLAADFVESK_AAFTEC[cm]C[cm]QAADK[bs3oh]AAC[cm]LLPK	5	1082.5	HSA _HSA	84.7489	0.374249	SHCIAEVENDEMPADLPSLAADFVESKAAFTECCQAADKAACLLPK	190_336	59.2147	7PMix_BS3_HSA_F1F2_DDA_iRT_001	27567	11788
False	1	AAFTECcmCcmQAADKbs3ohAACcmLLPK_SHCcmIAEVENDEMoxPADLPSLAADFVESK4-26:5		498.213	4	b	0	SHC[cm]IAEVENDEM[ox]PADLPSLAADFVES[bs3-light]K_AAFT[bs3-light]EC[cm]C[cm]QAADK[bs3oh]AAC[cm]LLPK	False	SHC[cm]IAEVENDEM[ox]PADLPSLAADFVESK_AAFTEC[cm]C[cm]QAADK[bs3oh]AAC[cm]LLPK	5	1082.5	HSA _HSA	84.7489	0.304483	SHCIAEVENDEMPADLPSLAADFVESKAAFTECCQAADKAACLLPK	190_336	59.2147	7PMix_BS3_HSA_F1F2_DDA_iRT_001	27567	11788
False	1	AAFTECcmCcmQAADKbs3ohAACcmLLPK_SHCcmIAEVENDEMoxPADLPSLAADFVESK4-26:5		225.098	2	b	0	SHC[cm]IAEVENDEM[ox]PADLPSLAADFVES[bs3-light]K_AAFT[bs3-light]EC[cm]C[cm]QAADK[bs3oh]AAC[cm]LLPK	False	SHC[cm]IAEVENDEM[ox]PADLPSLAADFVESK_AAFTEC[cm]C[cm]QAADK[bs3oh]AAC[cm]LLPK	5	1082.5	HSA _HSA	84.7489	0.251348	SHCIAEVENDEMPADLPSLAADFVESKAAFTECCQAADKAACLLPK	190_336	59.2147	7PMix_BS3_HSA_F1F2_DDA_iRT_001	27567	11788
False	1	AAFTECcmCcmQAADKbs3ohAACcmLLPK_SHCcmIAEVENDEMoxPADLPSLAADFVESK4-26:5		772.439	7	y	0	SHC[cm]IAEVENDEM[ox]PADLPSLAADFVES[bs3-light]K_AAFT[bs3-light]EC[cm]C[cm]QAADK[bs3oh]AAC[cm]LLPK	False	SHC[cm]IAEVENDEM[ox]PADLPSLAADFVESK_AAFTEC[cm]C[cm]QAADK[bs3oh]AAC[cm]LLPK	5	1082.5	HSA _HSA	84.7489	0.249712	SHCIAEVENDEMPADLPSLAADFVESKAAFTECCQAADKAACLLPK	190_336	59.2147	7PMix_BS3_HSA_F1F2_DDA_iRT_001	27567	11788
False	1	AAFTECcmCcmQAADKbs3ohAACcmLLPK_SHCcmIAEVENDEMoxPADLPSLAADFVESK4-26:5		385.129	3	b	0	SHC[cm]IAEVENDEM[ox]PADLPSLAADFVES[bs3-light]K_AAFT[bs3-light]EC[cm]C[cm]QAADK[bs3oh]AAC[cm]LLPK	False	SHC[cm]IAEVENDEM[ox]PADLPSLAADFVESK_AAFTEC[cm]C[cm]QAADK[bs3oh]AAC[cm]LLPK	5	1082.5	HSA _HSA	84.7489	0.244452	SHCIAEVENDEMPADLPSLAADFVESKAAFTECCQAADKAACLLPK	190_336	59.2147	7PMix_BS3_HSA_F1F2_DDA_iRT_001	27567	11788
False	1	AAFTECcmCcmQAADKbs3ohAACcmLLPK_SHCcmIAEVENDEMoxPADLPSLAADFVESK4-26:5		926.404	8	b	0	SHC[cm]IAEVENDEM[ox]PADLPSLAADFVES[bs3-light]K_AAFT[bs3-light]EC[cm]C[cm]QAADK[bs3oh]AAC[cm]LLPK	False	SHC[cm]IAEVENDEM[ox]PADLPSLAADFVESK_AAFTEC[cm]C[cm]QAADK[bs3oh]AAC[cm]LLPK	5	1082.5	HSA _HSA	84.7489	0.209429	SHCIAEVENDEMPADLPSLAADFVESKAAFTECCQAADKAACLLPK	190_336	59.2147	7PMix_BS3_HSA_F1F2_DDA_iRT_001	27567	11788
False	1	AAFTECcmCcmQAADKbs3ohAACcmLLPK_SHCcmIAEVENDEMoxPADLPSLAADFVESK4-26:5		701.401	6	y	0	SHC[cm]IAEVENDEM[ox]PADLPSLAADFVES[bs3-light]K_AAFT[bs3-light]EC[cm]C[cm]QAADK[bs3oh]AAC[cm]LLPK	False	SHC[cm]IAEVENDEM[ox]PADLPSLAADFVESK_AAFTEC[cm]C[cm]QAADK[bs3oh]AAC[cm]LLPK	5	1082.5	HSA _HSA	84.7489	0.205719	SHCIAEVENDEMPADLPSLAADFVESKAAFTECCQAADKAACLLPK	190_336	59.2147	7PMix_BS3_HSA_F1F2_DDA_iRT_001	27567	11788
True	2	AAQKPDVLTTGGGNPVGDKLNSLTVGPR_HWKEQR4-3:5		710.378	4	b	0	AAQK[bs3-light]PDVLTTGGGNPVGDKLNSLTVGPR_HWK[bs3-light]EQR	False	AAQKPDVLTTGGGNPVGDKLNSLTVGPR_HWKEQR	5	757.404	Catalase _Catalase	89.9229	0.783757	AAQKPDVLTTGGGNPVGDKLNSLTVGPRHWKEQR	16_23	67.1479	B170315_17_Lumos_ML_IN_205_PMBS3_Tryp_Rep3_SECFr16	28413	11788
True	3	AAQKPDVLTTGGGNPVGDKLNSLTVGPR_HWKEQR4-3:5		577.637	7	b	0	AAQK[bs3-light]PDVLTTGGGNPVGDKLNSLTVGPR_HWK[bs3-light]EQR	False	AAQKPDVLTTGGGNPVGDKLNSLTVGPR_HWKEQR	5	757.404	Catalase _Catalase	89.9229	0.203806	AAQKPDVLTTGGGNPVGDKLNSLTVGPRHWKEQR	16_23	67.1479	B170315_17_Lumos_ML_IN_205_PMBS3_Tryp_Rep3_SECFr16	28413	11788
True	2	AAQKPDVLTTGGGNPVGDKLNSLTVGPR_HWKEQR4-3:5		865.952	7	b	0	AAQK[bs3-light]PDVLTTGGGNPVGDKLNSLTVGPR_HWK[bs3-light]EQR	False	AAQKPDVLTTGGGNPVGDKLNSLTVGPR_HWKEQR	5	757.404	Catalase _Catalase	89.9229	0.154783	AAQKPDVLTTGGGNPVGDKLNSLTVGPRHWKEQR	16_23	67.1479	B170315_17_Lumos_ML_IN_205_PMBS3_Tryp_Rep3_SECFr16	28413	11788
True	3	AAQKPDVLTTGGGNPVGDKLNSLTVGPR_HWKEQR4-3:5		615.332	8	b	0	AAQK[bs3-light]PDVLTTGGGNPVGDKLNSLTVGPR_HWK[bs3-light]EQR	False	AAQKPDVLTTGGGNPVGDKLNSLTVGPR_HWKEQR	5	757.404	Catalase _Catalase	89.9229	0.141414	AAQKPDVLTTGGGNPVGDKLNSLTVGPRHWKEQR	16_23	67.1479	B170315_17_Lumos_ML_IN_205_PMBS3_Tryp_Rep3_SECFr16	28413	11788
True	2	AAQKPDVLTTGGGNPVGDKLNSLTVGPR_HWKEQR4-3:5		922.494	8	b	0	AAQK[bs3-light]PDVLTTGGGNPVGDKLNSLTVGPR_HWK[bs3-light]EQR	False	AAQKPDVLTTGGGNPVGDKLNSLTVGPR_HWKEQR	5	757.404	Catalase _Catalase	89.9229	0.12798	AAQKPDVLTTGGGNPVGDKLNSLTVGPRHWKEQR	16_23	67.1479	B170315_17_Lumos_ML_IN_205_PMBS3_Tryp_Rep3_SECFr16	28413	11788
True	4	AAQKPDVLTTGGGNPVGDKLNSLTVGPR_HWKEQR4-3:5		879.222	25	y	0	AAQK[bs3-light]PDVLTTGGGNPVGDKLNSLTVGPR_HWK[bs3-light]EQR	False	AAQKPDVLTTGGGNPVGDKLNSLTVGPR_HWKEQR	5	757.404	Catalase _Catalase	89.9229	0.0809984	AAQKPDVLTTGGGNPVGDKLNSLTVGPRHWKEQR	16_23	67.1479	B170315_17_Lumos_ML_IN_205_PMBS3_Tryp_Rep3_SECFr16	28413	11788
True	3	AAQKPDVLTTGGGNPVGDKLNSLTVGPR_HWKEQR4-3:5		649.349	9	b	0	AAQK[bs3-light]PDVLTTGGGNPVGDKLNSLTVGPR_HWK[bs3-light]EQR	False	AAQKPDVLTTGGGNPVGDKLNSLTVGPR_HWKEQR	5	757.404	Catalase _Catalase	89.9229	0.0512518	AAQKPDVLTTGGGNPVGDKLNSLTVGPRHWKEQR	16_23	67.1479	B170315_17_Lumos_ML_IN_205_PMBS3_Tryp_Rep3_SECFr16	28413	11788
True	3	AAQKPDVLTTGGGNPVGDKLNSLTVGPR_HWKEQR4-3:5		506.607	5	b	0	AAQK[bs3-light]PDVLTTGGGNPVGDKLNSLTVGPR_HWK[bs3-light]EQR	False	AAQKPDVLTTGGGNPVGDKLNSLTVGPR_HWKEQR	5	757.404	Catalase _Catalase	89.9229	0.0345378	AAQKPDVLTTGGGNPVGDKLNSLTVGPRHWKEQR	16_23	67.1479	B170315_17_Lumos_ML_IN_205_PMBS3_Tryp_Rep3_SECFr16	28413	11788
True	3	AAQKPDVLTTGGGNPVGDKLNSLTVGPR_HWKEQR4-3:5		473.921	4	b	0	AAQK[bs3-light]PDVLTTGGGNPVGDKLNSLTVGPR_HWK[bs3-light]EQR	False	AAQKPDVLTTGGGNPVGDKLNSLTVGPR_HWKEQR	5	757.404	Catalase _Catalase	89.9229	0.0345302	AAQKPDVLTTGGGNPVGDKLNSLTVGPRHWKEQR	16_23	67.1479	B170315_17_Lumos_ML_IN_205_PMBS3_Tryp_Rep3_SECFr16	28413	11788
False	2	AAQKPDVLTTGGGNPVGDKLNSLTVGPR_HWKEQR4-3:5		970.513	20	y	0	AAQK[bs3-light]PDVLTTGGGNPVGDKLNSLTVGPR_HWK[bs3-light]EQR	False	AAQKPDVLTTGGGNPVGDKLNSLTVGPR_HWKEQR	5	757.404	Catalase _Catalase	89.9229	1	AAQKPDVLTTGGGNPVGDKLNSLTVGPRHWKEQR	16_23	67.1479	B170315_17_Lumos_ML_IN_205_PMBS3_Tryp_Rep3_SECFr16	28413	11788
False	2	AAQKPDVLTTGGGNPVGDKLNSLTVGPR_HWKEQR4-3:5		869.466	18	y	0	AAQK[bs3-light]PDVLTTGGGNPVGDKLNSLTVGPR_HWK[bs3-light]EQR	False	AAQKPDVLTTGGGNPVGDKLNSLTVGPR_HWKEQR	5	757.404	Catalase _Catalase	89.9229	0.826876	AAQKPDVLTTGGGNPVGDKLNSLTVGPRHWKEQR	16_23	67.1479	B170315_17_Lumos_ML_IN_205_PMBS3_Tryp_Rep3_SECFr16	28413	11788
False	2	AAQKPDVLTTGGGNPVGDKLNSLTVGPR_HWKEQR4-3:5		726.912	14	y	0	AAQK[bs3-light]PDVLTTGGGNPVGDKLNSLTVGPR_HWK[bs3-light]EQR	False	AAQKPDVLTTGGGNPVGDKLNSLTVGPR_HWKEQR	5	757.404	Catalase _Catalase	89.9229	0.738158	AAQKPDVLTTGGGNPVGDKLNSLTVGPRHWKEQR	16_23	67.1479	B170315_17_Lumos_ML_IN_205_PMBS3_Tryp_Rep3_SECFr16	28413	11788
False	2	AAQKPDVLTTGGGNPVGDKLNSLTVGPR_HWKEQR4-3:5		919.99	19	y	0	AAQK[bs3-light]PDVLTTGGGNPVGDKLNSLTVGPR_HWK[bs3-light]EQR	False	AAQKPDVLTTGGGNPVGDKLNSLTVGPR_HWKEQR	5	757.404	Catalase _Catalase	89.9229	0.681516	AAQKPDVLTTGGGNPVGDKLNSLTVGPRHWKEQR	16_23	67.1479	B170315_17_Lumos_ML_IN_205_PMBS3_Tryp_Rep3_SECFr16	28413	11788
False	1	AAQKPDVLTTGGGNPVGDKLNSLTVGPR_HWKEQR4-3:5		843.468	8	y	0	AAQK[bs3-light]PDVLTTGGGNPVGDKLNSLTVGPR_HWK[bs3-light]EQR	False	AAQKPDVLTTGGGNPVGDKLNSLTVGPR_HWKEQR	5	757.404	Catalase _Catalase	89.9229	0.486547	AAQKPDVLTTGGGNPVGDKLNSLTVGPRHWKEQR	16_23	67.1479	B170315_17_Lumos_ML_IN_205_PMBS3_Tryp_Rep3_SECFr16	28413	11788
False	2	AAQKPDVLTTGGGNPVGDKLNSLTVGPR_HWKEQR4-3:5		1182.63	24	y	0	AAQK[bs3-light]PDVLTTGGGNPVGDKLNSLTVGPR_HWK[bs3-light]EQR	False	AAQKPDVLTTGGGNPVGDKLNSLTVGPR_HWKEQR	5	757.404	Catalase _Catalase	89.9229	0.348552	AAQKPDVLTTGGGNPVGDKLNSLTVGPRHWKEQR	16_23	67.1479	B170315_17_Lumos_ML_IN_205_PMBS3_Tryp_Rep3_SECFr16	28413	11788
False	2	AAQKPDVLTTGGGNPVGDKLNSLTVGPR_HWKEQR4-3:5		1027.06	21	y	0	AAQK[bs3-light]PDVLTTGGGNPVGDKLNSLTVGPR_HWK[bs3-light]EQR	False	AAQKPDVLTTGGGNPVGDKLNSLTVGPR_HWKEQR	5	757.404	Catalase _Catalase	89.9229	0.344547	AAQKPDVLTTGGGNPVGDKLNSLTVGPRHWKEQR	16_23	67.1479	B170315_17_Lumos_ML_IN_205_PMBS3_Tryp_Rep3_SECFr16	28413	11788
False	1	AAQKPDVLTTGGGNPVGDKLNSLTVGPR_HWKEQR4-3:5		329.193	3	y	0	AAQK[bs3-light]PDVLTTGGGNPVGDKLNSLTVGPR_HWK[bs3-light]EQR	False	AAQKPDVLTTGGGNPVGDKLNSLTVGPR_HWKEQR	5	757.404	Catalase _Catalase	89.9229	0.264815	AAQKPDVLTTGGGNPVGDKLNSLTVGPRHWKEQR	16_23	67.1479	B170315_17_Lumos_ML_IN_205_PMBS3_Tryp_Rep3_SECFr16	28413	11788
False	1	AAQKPDVLTTGGGNPVGDKLNSLTVGPR_HWKEQR4-3:5		1256.7	12	y	0	AAQK[bs3-light]PDVLTTGGGNPVGDKLNSLTVGPR_HWK[bs3-light]EQR	False	AAQKPDVLTTGGGNPVGDKLNSLTVGPR_HWKEQR	5	757.404	Catalase _Catalase	89.9229	0.253267	AAQKPDVLTTGGGNPVGDKLNSLTVGPRHWKEQR	16_23	67.1479	B170315_17_Lumos_ML_IN_205_PMBS3_Tryp_Rep3_SECFr16	28413	11788
False	1	AAQKPDVLTTGGGNPVGDKLNSLTVGPR_HWKEQR4-3:5		303.178	2	y	0	AAQK[bs3-light]PDVLTTGGGNPVGDKLNSLTVGPR_HWK[bs3-light]EQR	False	AAQKPDVLTTGGGNPVGDKLNSLTVGPR_HWKEQR	5	757.404	Catalase _Catalase	89.9229	0.252754	AAQKPDVLTTGGGNPVGDKLNSLTVGPRHWKEQR	16_23	67.1479	B170315_17_Lumos_ML_IN_205_PMBS3_Tryp_Rep3_SECFr16	28413	11788
True	2	AAQKPDVLTTGGGNPVGDK_AKVFEHIGK4-2:4		782.946	4	b	0	AAQK[bs3-light]PDVLTTGGGNPVGDK_AK[bs3-light]VFEHIGK	False	AAQKPDVLTTGGGNPVGDK_AKVFEHIGK	4	748.405	Catalase _Catalase	86.6436	0.268522	AAQKPDVLTTGGGNPVGDKAKVFEHIGK	23_98	62.1198	7PMix_pooled_DDA_iRT_library_008	18141	11788
True	2	AAQKPDVLTTGGGNPVGDK_AKVFEHIGK4-2:4		938.52	7	b	0	AAQK[bs3-light]PDVLTTGGGNPVGDK_AK[bs3-light]VFEHIGK	False	AAQKPDVLTTGGGNPVGDK_AKVFEHIGK	4	748.405	Catalase _Catalase	86.6436	0.156667	AAQKPDVLTTGGGNPVGDKAKVFEHIGK	23_98	62.1198	7PMix_pooled_DDA_iRT_library_008	18141	11788
True	3	AAQKPDVLTTGGGNPVGDK_AKVFEHIGK4-2:4		626.016	7	b	0	AAQK[bs3-light]PDVLTTGGGNPVGDK_AK[bs3-light]VFEHIGK	False	AAQKPDVLTTGGGNPVGDK_AKVFEHIGK	4	748.405	Catalase _Catalase	86.6436	0.149261	AAQKPDVLTTGGGNPVGDKAKVFEHIGK	23_98	62.1198	7PMix_pooled_DDA_iRT_library_008	18141	11788
True	2	AAQKPDVLTTGGGNPVGDK_AKVFEHIGK4-2:4		995.062	8	b	0	AAQK[bs3-light]PDVLTTGGGNPVGDK_AK[bs3-light]VFEHIGK	False	AAQKPDVLTTGGGNPVGDK_AKVFEHIGK	4	748.405	Catalase _Catalase	86.6436	0.0851438	AAQKPDVLTTGGGNPVGDKAKVFEHIGK	23_98	62.1198	7PMix_pooled_DDA_iRT_library_008	18141	11788
True	2	AAQKPDVLTTGGGNPVGDK_AKVFEHIGK4-2:4		1046.09	9	b	0	AAQK[bs3-light]PDVLTTGGGNPVGDK_AK[bs3-light]VFEHIGK	False	AAQKPDVLTTGGGNPVGDK_AKVFEHIGK	4	748.405	Catalase _Catalase	86.6436	0.048629	AAQKPDVLTTGGGNPVGDKAKVFEHIGK	23_98	62.1198	7PMix_pooled_DDA_iRT_library_008	18141	11788
True	3	AAQKPDVLTTGGGNPVGDK_AKVFEHIGK4-2:4		663.71	8	b	0	AAQK[bs3-light]PDVLTTGGGNPVGDK_AK[bs3-light]VFEHIGK	False	AAQKPDVLTTGGGNPVGDK_AKVFEHIGK	4	748.405	Catalase _Catalase	86.6436	0.0303837	AAQKPDVLTTGGGNPVGDKAKVFEHIGK	23_98	62.1198	7PMix_pooled_DDA_iRT_library_008	18141	11788
True	3	AAQKPDVLTTGGGNPVGDK_AKVFEHIGK4-2:4		907.827	16	y	0	AAQK[bs3-light]PDVLTTGGGNPVGDK_AK[bs3-light]VFEHIGK	False	AAQKPDVLTTGGGNPVGDK_AKVFEHIGK	4	748.405	Catalase _Catalase	86.6436	0.0259453	AAQKPDVLTTGGGNPVGDKAKVFEHIGK	23_98	62.1198	7PMix_pooled_DDA_iRT_library_008	18141	11788
True	3	AAQKPDVLTTGGGNPVGDK_AKVFEHIGK4-2:4		592.993	6	b	0	AAQK[bs3-light]PDVLTTGGGNPVGDK_AK[bs3-light]VFEHIGK	False	AAQKPDVLTTGGGNPVGDK_AKVFEHIGK	4	748.405	Catalase _Catalase	86.6436	0.0230116	AAQKPDVLTTGGGNPVGDKAKVFEHIGK	23_98	62.1198	7PMix_pooled_DDA_iRT_library_008	18141	11788
True	3	AAQKPDVLTTGGGNPVGDK_AKVFEHIGK4-2:4		697.727	9	b	0	AAQK[bs3-light]PDVLTTGGGNPVGDK_AK[bs3-light]VFEHIGK	False	AAQKPDVLTTGGGNPVGDK_AKVFEHIGK	4	748.405	Catalase _Catalase	86.6436	0.0227977	AAQKPDVLTTGGGNPVGDKAKVFEHIGK	23_98	62.1198	7PMix_pooled_DDA_iRT_library_008	18141	11788
False	1	AAQKPDVLTTGGGNPVGDK_AKVFEHIGK4-2:4		800.39	9	y	0	AAQK[bs3-light]PDVLTTGGGNPVGDK_AK[bs3-light]VFEHIGK	False	AAQKPDVLTTGGGNPVGDK_AKVFEHIGK	4	748.405	Catalase _Catalase	86.6436	1	AAQKPDVLTTGGGNPVGDKAKVFEHIGK	23_98	62.1198	7PMix_pooled_DDA_iRT_library_008	18141	11788
False	1	AAQKPDVLTTGGGNPVGDK_AKVFEHIGK4-2:4		901.437	10	y	0	AAQK[bs3-light]PDVLTTGGGNPVGDK_AK[bs3-light]VFEHIGK	False	AAQKPDVLTTGGGNPVGDK_AKVFEHIGK	4	748.405	Catalase _Catalase	86.6436	0.661323	AAQKPDVLTTGGGNPVGDKAKVFEHIGK	23_98	62.1198	7PMix_pooled_DDA_iRT_library_008	18141	11788
False	1	AAQKPDVLTTGGGNPVGDK_AKVFEHIGK4-2:4		1002.49	11	y	0	AAQK[bs3-light]PDVLTTGGGNPVGDK_AK[bs3-light]VFEHIGK	False	AAQKPDVLTTGGGNPVGDK_AKVFEHIGK	4	748.405	Catalase _Catalase	86.6436	0.623274	AAQKPDVLTTGGGNPVGDKAKVFEHIGK	23_98	62.1198	7PMix_pooled_DDA_iRT_library_008	18141	11788
False	1	AAQKPDVLTTGGGNPVGDK_AKVFEHIGK4-2:4		829.457	7	y	0	AAQK[bs3-light]PDVLTTGGGNPVGDK_AK[bs3-light]VFEHIGK	False	AAQKPDVLTTGGGNPVGDK_AKVFEHIGK	4	748.405	Catalase _Catalase	86.6436	0.457783	AAQKPDVLTTGGGNPVGDKAKVFEHIGK	23_98	62.1198	7PMix_pooled_DDA_iRT_library_008	18141	11788
False	1	AAQKPDVLTTGGGNPVGDK_AKVFEHIGK4-2:4		515.282	5	y	0	AAQK[bs3-light]PDVLTTGGGNPVGDK_AK[bs3-light]VFEHIGK	False	AAQKPDVLTTGGGNPVGDK_AKVFEHIGK	4	748.405	Catalase _Catalase	86.6436	0.313958	AAQKPDVLTTGGGNPVGDKAKVFEHIGK	23_98	62.1198	7PMix_pooled_DDA_iRT_library_008	18141	11788
False	1	AAQKPDVLTTGGGNPVGDK_AKVFEHIGK4-2:4		730.388	6	y	0	AAQK[bs3-light]PDVLTTGGGNPVGDK_AK[bs3-light]VFEHIGK	False	AAQKPDVLTTGGGNPVGDK_AKVFEHIGK	4	748.405	Catalase _Catalase	86.6436	0.253921	AAQKPDVLTTGGGNPVGDKAKVFEHIGK	23_98	62.1198	7PMix_pooled_DDA_iRT_library_008	18141	11788
False	1	AAQKPDVLTTGGGNPVGDK_AKVFEHIGK4-2:4		743.368	8	y	0	AAQK[bs3-light]PDVLTTGGGNPVGDK_AK[bs3-light]VFEHIGK	False	AAQKPDVLTTGGGNPVGDK_AKVFEHIGK	4	748.405	Catalase _Catalase	86.6436	0.227602	AAQKPDVLTTGGGNPVGDKAKVFEHIGK	23_98	62.1198	7PMix_pooled_DDA_iRT_library_008	18141	11788
False	1	AAQKPDVLTTGGGNPVGDK_AKVFEHIGK4-2:4		1115.57	12	y	0	AAQK[bs3-light]PDVLTTGGGNPVGDK_AK[bs3-light]VFEHIGK	False	AAQKPDVLTTGGGNPVGDK_AKVFEHIGK	4	748.405	Catalase _Catalase	86.6436	0.214606	AAQKPDVLTTGGGNPVGDKAKVFEHIGK	23_98	62.1198	7PMix_pooled_DDA_iRT_library_008	18141	11788
False	1	AAQKPDVLTTGGGNPVGDK_AKVFEHIGK4-2:4		319.161	3	y	0	AAQK[bs3-light]PDVLTTGGGNPVGDK_AK[bs3-light]VFEHIGK	False	AAQKPDVLTTGGGNPVGDK_AKVFEHIGK	4	748.405	Catalase _Catalase	86.6436	0.143856	AAQKPDVLTTGGGNPVGDKAKVFEHIGK	23_98	62.1198	7PMix_pooled_DDA_iRT_library_008	18141	11788
False	1	AAQKPDVLTTGGGNPVGDK_AKVFEHIGK4-2:4		204.134	2	y	0	AAQK[bs3-light]PDVLTTGGGNPVGDK_AK[bs3-light]VFEHIGK	False	AAQKPDVLTTGGGNPVGDK_AKVFEHIGK	4	748.405	Catalase _Catalase	86.6436	0.124687	AAQKPDVLTTGGGNPVGDKAKVFEHIGK	23_98	62.1198	7PMix_pooled_DDA_iRT_library_008	18141	11788
True	3	AAQKPDVLTTGGGNPVGDK_AKVFEHIGK4-2:5		626.016	7	b	0	AAQK[bs3-light]PDVLTTGGGNPVGDK_AK[bs3-light]VFEHIGK	False	AAQKPDVLTTGGGNPVGDK_AKVFEHIGK	5	598.926	Catalase _Catalase	86.6308	0.272378	AAQKPDVLTTGGGNPVGDKAKVFEHIGK	23_98	62.1003	7PMix_pooled_DDA_iRT_library_008	18138	11788
True	2	AAQKPDVLTTGGGNPVGDK_AKVFEHIGK4-2:5		782.946	4	b	0	AAQK[bs3-light]PDVLTTGGGNPVGDK_AK[bs3-light]VFEHIGK	False	AAQKPDVLTTGGGNPVGDK_AKVFEHIGK	5	598.926	Catalase _Catalase	86.6308	0.24627	AAQKPDVLTTGGGNPVGDKAKVFEHIGK	23_98	62.1003	7PMix_pooled_DDA_iRT_library_008	18138	11788
True	2	AAQKPDVLTTGGGNPVGDK_AKVFEHIGK4-2:5		938.52	7	b	0	AAQK[bs3-light]PDVLTTGGGNPVGDK_AK[bs3-light]VFEHIGK	False	AAQKPDVLTTGGGNPVGDK_AKVFEHIGK	5	598.926	Catalase _Catalase	86.6308	0.108596	AAQKPDVLTTGGGNPVGDKAKVFEHIGK	23_98	62.1003	7PMix_pooled_DDA_iRT_library_008	18138	11788
True	2	AAQKPDVLTTGGGNPVGDK_AKVFEHIGK4-2:5		995.564	8	b	0	AAQK[bs3-light]PDVLTTGGGNPVGDK_AK[bs3-light]VFEHIGK	False	AAQKPDVLTTGGGNPVGDK_AKVFEHIGK	5	598.926	Catalase _Catalase	86.6308	0.0902217	AAQKPDVLTTGGGNPVGDKAKVFEHIGK	23_98	62.1003	7PMix_pooled_DDA_iRT_library_008	18138	11788
True	3	AAQKPDVLTTGGGNPVGDK_AKVFEHIGK4-2:5		754.409	3	b	0	AAQK[bs3-light]PDVLTTGGGNPVGDK_AK[bs3-light]VFEHIGK	False	AAQKPDVLTTGGGNPVGDK_AKVFEHIGK	5	598.926	Catalase _Catalase	86.6308	0.0657961	AAQKPDVLTTGGGNPVGDKAKVFEHIGK	23_98	62.1003	7PMix_pooled_DDA_iRT_library_008	18138	11788
True	3	AAQKPDVLTTGGGNPVGDK_AKVFEHIGK4-2:5		522.3	4	b	0	AAQK[bs3-light]PDVLTTGGGNPVGDK_AK[bs3-light]VFEHIGK	False	AAQKPDVLTTGGGNPVGDK_AKVFEHIGK	5	598.926	Catalase _Catalase	86.6308	0.0473517	AAQKPDVLTTGGGNPVGDKAKVFEHIGK	23_98	62.1003	7PMix_pooled_DDA_iRT_library_008	18138	11788
True	5	AAQKPDVLTTGGGNPVGDK_AKVFEHIGK4-2:5		508.271	5	b	0	AAQK[bs3-light]PDVLTTGGGNPVGDK_AK[bs3-light]VFEHIGK	False	AAQKPDVLTTGGGNPVGDK_AKVFEHIGK	5	598.926	Catalase _Catalase	86.6308	0.0396294	AAQKPDVLTTGGGNPVGDKAKVFEHIGK	23_98	62.1003	7PMix_pooled_DDA_iRT_library_008	18138	11788
True	3	AAQKPDVLTTGGGNPVGDK_AKVFEHIGK4-2:5		663.71	8	b	0	AAQK[bs3-light]PDVLTTGGGNPVGDK_AK[bs3-light]VFEHIGK	False	AAQKPDVLTTGGGNPVGDK_AKVFEHIGK	5	598.926	Catalase _Catalase	86.6308	0.0261956	AAQKPDVLTTGGGNPVGDKAKVFEHIGK	23_98	62.1003	7PMix_pooled_DDA_iRT_library_008	18138	11788
False	1	AAQKPDVLTTGGGNPVGDK_AKVFEHIGK4-2:5		800.39	9	y	0	AAQK[bs3-light]PDVLTTGGGNPVGDK_AK[bs3-light]VFEHIGK	False	AAQKPDVLTTGGGNPVGDK_AKVFEHIGK	5	598.926	Catalase _Catalase	86.6308	1	AAQKPDVLTTGGGNPVGDKAKVFEHIGK	23_98	62.1003	7PMix_pooled_DDA_iRT_library_008	18138	11788
False	1	AAQKPDVLTTGGGNPVGDK_AKVFEHIGK4-2:5		515.282	5	y	0	AAQK[bs3-light]PDVLTTGGGNPVGDK_AK[bs3-light]VFEHIGK	False	AAQKPDVLTTGGGNPVGDK_AKVFEHIGK	5	598.926	Catalase _Catalase	86.6308	0.876912	AAQKPDVLTTGGGNPVGDKAKVFEHIGK	23_98	62.1003	7PMix_pooled_DDA_iRT_library_008	18138	11788
False	1	AAQKPDVLTTGGGNPVGDK_AKVFEHIGK4-2:5		901.437	10	y	0	AAQK[bs3-light]PDVLTTGGGNPVGDK_AK[bs3-light]VFEHIGK	False	AAQKPDVLTTGGGNPVGDK_AKVFEHIGK	5	598.926	Catalase _Catalase	86.6308	0.435759	AAQKPDVLTTGGGNPVGDKAKVFEHIGK	23_98	62.1003	7PMix_pooled_DDA_iRT_library_008	18138	11788
False	1	AAQKPDVLTTGGGNPVGDK_AKVFEHIGK4-2:5		829.457	7	y	0	AAQK[bs3-light]PDVLTTGGGNPVGDK_AK[bs3-light]VFEHIGK	False	AAQKPDVLTTGGGNPVGDK_AKVFEHIGK	5	598.926	Catalase _Catalase	86.6308	0.411731	AAQKPDVLTTGGGNPVGDKAKVFEHIGK	23_98	62.1003	7PMix_pooled_DDA_iRT_library_008	18138	11788
False	1	AAQKPDVLTTGGGNPVGDK_AKVFEHIGK4-2:5		743.368	8	y	0	AAQK[bs3-light]PDVLTTGGGNPVGDK_AK[bs3-light]VFEHIGK	False	AAQKPDVLTTGGGNPVGDK_AKVFEHIGK	5	598.926	Catalase _Catalase	86.6308	0.411317	AAQKPDVLTTGGGNPVGDKAKVFEHIGK	23_98	62.1003	7PMix_pooled_DDA_iRT_library_008	18138	11788
False	1	AAQKPDVLTTGGGNPVGDK_AKVFEHIGK4-2:5		730.388	6	y	0	AAQK[bs3-light]PDVLTTGGGNPVGDK_AK[bs3-light]VFEHIGK	False	AAQKPDVLTTGGGNPVGDK_AKVFEHIGK	5	598.926	Catalase _Catalase	86.6308	0.406246	AAQKPDVLTTGGGNPVGDKAKVFEHIGK	23_98	62.1003	7PMix_pooled_DDA_iRT_library_008	18138	11788
False	2	AAQKPDVLTTGGGNPVGDK_AKVFEHIGK4-2:5		258.145	5	y	0	AAQK[bs3-light]PDVLTTGGGNPVGDK_AK[bs3-light]VFEHIGK	False	AAQKPDVLTTGGGNPVGDK_AKVFEHIGK	5	598.926	Catalase _Catalase	86.6308	0.37846	AAQKPDVLTTGGGNPVGDKAKVFEHIGK	23_98	62.1003	7PMix_pooled_DDA_iRT_library_008	18138	11788
False	1	AAQKPDVLTTGGGNPVGDK_AKVFEHIGK4-2:5		1002.49	11	y	0	AAQK[bs3-light]PDVLTTGGGNPVGDK_AK[bs3-light]VFEHIGK	False	AAQKPDVLTTGGGNPVGDK_AKVFEHIGK	5	598.926	Catalase _Catalase	86.6308	0.325611	AAQKPDVLTTGGGNPVGDKAKVFEHIGK	23_98	62.1003	7PMix_pooled_DDA_iRT_library_008	18138	11788
False	1	AAQKPDVLTTGGGNPVGDK_AKVFEHIGK4-2:5		319.161	3	y	0	AAQK[bs3-light]PDVLTTGGGNPVGDK_AK[bs3-light]VFEHIGK	False	AAQKPDVLTTGGGNPVGDK_AKVFEHIGK	5	598.926	Catalase _Catalase	86.6308	0.322772	AAQKPDVLTTGGGNPVGDKAKVFEHIGK	23_98	62.1003	7PMix_pooled_DDA_iRT_library_008	18138	11788
False	1	AAQKPDVLTTGGGNPVGDK_AKVFEHIGK4-2:5		204.134	2	y	0	AAQK[bs3-light]PDVLTTGGGNPVGDK_AK[bs3-light]VFEHIGK	False	AAQKPDVLTTGGGNPVGDK_AKVFEHIGK	5	598.926	Catalase _Catalase	86.6308	0.191561	AAQKPDVLTTGGGNPVGDKAKVFEHIGK	23_98	62.1003	7PMix_pooled_DDA_iRT_library_008	18138	11788
True	2	AAQKPDVLTTGGGNPVGDK_HWKEQR4-3:4		710.378	4	b	0	HWK[bs3-light]EQR_AAQK[bs3-light]PDVLTTGGGNPVGDK	False	HWKEQR_AAQKPDVLTTGGGNPVGDK	4	712.121	Catalase _Catalase	79.1373	0.789595	HWKEQRAAQKPDVLTTGGGNPVGDK	16_23	50.6108	7PMix_pooled_DDA_iRT_library_008	15760	11788
True	3	AAQKPDVLTTGGGNPVGDK_HWKEQR4-3:4		859.114	16	y	0	HWK[bs3-light]EQR_AAQK[bs3-light]PDVLTTGGGNPVGDK	False	HWKEQR_AAQKPDVLTTGGGNPVGDK	4	712.121	Catalase _Catalase	79.1373	0.181541	HWKEQRAAQKPDVLTTGGGNPVGDK	16_23	50.6108	7PMix_pooled_DDA_iRT_library_008	15760	11788
True	2	AAQKPDVLTTGGGNPVGDK_HWKEQR4-3:4		865.952	7	b	0	HWK[bs3-light]EQR_AAQK[bs3-light]PDVLTTGGGNPVGDK	False	HWKEQR_AAQKPDVLTTGGGNPVGDK	4	712.121	Catalase _Catalase	79.1373	0.146224	HWKEQRAAQKPDVLTTGGGNPVGDK	16_23	50.6108	7PMix_pooled_DDA_iRT_library_008	15760	11788
True	2	AAQKPDVLTTGGGNPVGDK_HWKEQR4-3:4		922.494	8	b	0	HWK[bs3-light]EQR_AAQK[bs3-light]PDVLTTGGGNPVGDK	False	HWKEQR_AAQKPDVLTTGGGNPVGDK	4	712.121	Catalase _Catalase	79.1373	0.134711	HWKEQRAAQKPDVLTTGGGNPVGDK	16_23	50.6108	7PMix_pooled_DDA_iRT_library_008	15760	11788
True	3	AAQKPDVLTTGGGNPVGDK_HWKEQR4-3:4		577.637	7	b	0	HWK[bs3-light]EQR_AAQK[bs3-light]PDVLTTGGGNPVGDK	False	HWKEQR_AAQKPDVLTTGGGNPVGDK	4	712.121	Catalase _Catalase	79.1373	0.114962	HWKEQRAAQKPDVLTTGGGNPVGDK	16_23	50.6108	7PMix_pooled_DDA_iRT_library_008	15760	11788
True	3	AAQKPDVLTTGGGNPVGDK_HWKEQR4-3:4		683.032	10	b	0	HWK[bs3-light]EQR_AAQK[bs3-light]PDVLTTGGGNPVGDK	False	HWKEQR_AAQKPDVLTTGGGNPVGDK	4	712.121	Catalase _Catalase	79.1373	0.0628284	HWKEQRAAQKPDVLTTGGGNPVGDK	16_23	50.6108	7PMix_pooled_DDA_iRT_library_008	15760	11788
False	1	AAQKPDVLTTGGGNPVGDK_HWKEQR4-3:4		800.39	9	y	0	HWK[bs3-light]EQR_AAQK[bs3-light]PDVLTTGGGNPVGDK	False	HWKEQR_AAQKPDVLTTGGGNPVGDK	4	712.121	Catalase _Catalase	79.1373	1	HWKEQRAAQKPDVLTTGGGNPVGDK	16_23	50.6108	7PMix_pooled_DDA_iRT_library_008	15760	11788
False	1	AAQKPDVLTTGGGNPVGDK_HWKEQR4-3:4		1002.49	11	y	0	HWK[bs3-light]EQR_AAQK[bs3-light]PDVLTTGGGNPVGDK	False	HWKEQR_AAQKPDVLTTGGGNPVGDK	4	712.121	Catalase _Catalase	79.1373	0.992101	HWKEQRAAQKPDVLTTGGGNPVGDK	16_23	50.6108	7PMix_pooled_DDA_iRT_library_008	15760	11788
False	1	AAQKPDVLTTGGGNPVGDK_HWKEQR4-3:4		901.437	10	y	0	HWK[bs3-light]EQR_AAQK[bs3-light]PDVLTTGGGNPVGDK	False	HWKEQR_AAQKPDVLTTGGGNPVGDK	4	712.121	Catalase _Catalase	79.1373	0.617123	HWKEQRAAQKPDVLTTGGGNPVGDK	16_23	50.6108	7PMix_pooled_DDA_iRT_library_008	15760	11788
False	1	AAQKPDVLTTGGGNPVGDK_HWKEQR4-3:4		1115.57	12	y	0	HWK[bs3-light]EQR_AAQK[bs3-light]PDVLTTGGGNPVGDK	False	HWKEQR_AAQKPDVLTTGGGNPVGDK	4	712.121	Catalase _Catalase	79.1373	0.409455	HWKEQRAAQKPDVLTTGGGNPVGDK	16_23	50.6108	7PMix_pooled_DDA_iRT_library_008	15760	11788
False	1	AAQKPDVLTTGGGNPVGDK_HWKEQR4-3:4		515.282	5	y	0	HWK[bs3-light]EQR_AAQK[bs3-light]PDVLTTGGGNPVGDK	False	HWKEQR_AAQKPDVLTTGGGNPVGDK	4	712.121	Catalase _Catalase	79.1373	0.361511	HWKEQRAAQKPDVLTTGGGNPVGDK	16_23	50.6108	7PMix_pooled_DDA_iRT_library_008	15760	11788
False	1	AAQKPDVLTTGGGNPVGDK_HWKEQR4-3:4		743.368	8	y	0	HWK[bs3-light]EQR_AAQK[bs3-light]PDVLTTGGGNPVGDK	False	HWKEQR_AAQKPDVLTTGGGNPVGDK	4	712.121	Catalase _Catalase	79.1373	0.358062	HWKEQRAAQKPDVLTTGGGNPVGDK	16_23	50.6108	7PMix_pooled_DDA_iRT_library_008	15760	11788
False	1	AAQKPDVLTTGGGNPVGDK_HWKEQR4-3:4		303.178	2	y	0	HWK[bs3-light]EQR_AAQK[bs3-light]PDVLTTGGGNPVGDK	False	HWKEQR_AAQKPDVLTTGGGNPVGDK	4	712.121	Catalase _Catalase	79.1373	0.285425	HWKEQRAAQKPDVLTTGGGNPVGDK	16_23	50.6108	7PMix_pooled_DDA_iRT_library_008	15760	11788
False	1	AAQKPDVLTTGGGNPVGDK_HWKEQR4-3:4		271.14	3	b	0	HWK[bs3-light]EQR_AAQK[bs3-light]PDVLTTGGGNPVGDK	False	HWKEQR_AAQKPDVLTTGGGNPVGDK	4	712.121	Catalase _Catalase	79.1373	0.178856	HWKEQRAAQKPDVLTTGGGNPVGDK	16_23	50.6108	7PMix_pooled_DDA_iRT_library_008	15760	11788
False	1	AAQKPDVLTTGGGNPVGDK_HWKEQR4-3:4		175.119	1	y	0	HWK[bs3-light]EQR_AAQK[bs3-light]PDVLTTGGGNPVGDK	False	HWKEQR_AAQKPDVLTTGGGNPVGDK	4	712.121	Catalase _Catalase	79.1373	0.174699	HWKEQRAAQKPDVLTTGGGNPVGDK	16_23	50.6108	7PMix_pooled_DDA_iRT_library_008	15760	11788
False	1	AAQKPDVLTTGGGNPVGDK_HWKEQR4-3:4		319.161	3	y	0	HWK[bs3-light]EQR_AAQK[bs3-light]PDVLTTGGGNPVGDK	False	HWKEQR_AAQKPDVLTTGGGNPVGDK	4	712.121	Catalase _Catalase	79.1373	0.0953763	HWKEQRAAQKPDVLTTGGGNPVGDK	16_23	50.6108	7PMix_pooled_DDA_iRT_library_008	15760	11788
True	2	AAQKbs3nh2PDVLTTGGGNPVGDK_LNSLTVGPR10-3:3		1260.67	15	y	0	LNS[bs3-light]LTVGPR_AAQK[bs3nh2]PDVLTT[bs3-light]GGGNPVGDK	False	LNSLTVGPR_AAQK[bs3nh2]PDVLTTGGGNPVGDK	3	1025.22	Catalase _Catalase	139.105	0.0188543	LNSLTVGPRAAQKPDVLTTGGGNPVGDK	29_41	142.557	7PMix_pooled_DDA_iRT_library_007	35676	11788
False	1	AAQKbs3nh2PDVLTTGGGNPVGDK_LNSLTVGPR10-3:3		329.193	3	y	0	LNS[bs3-light]LTVGPR_AAQK[bs3nh2]PDVLTT[bs3-light]GGGNPVGDK	False	LNSLTVGPR_AAQK[bs3nh2]PDVLTTGGGNPVGDK	3	1025.22	Catalase _Catalase	139.105	1	LNSLTVGPRAAQKPDVLTTGGGNPVGDK	29_41	142.557	7PMix_pooled_DDA_iRT_library_007	35676	11788
False	1	AAQKbs3nh2PDVLTTGGGNPVGDK_LNSLTVGPR10-3:3		554.33	4	b	0	LNS[bs3-light]LTVGPR_AAQK[bs3nh2]PDVLTT[bs3-light]GGGNPVGDK	False	LNSLTVGPR_AAQK[bs3nh2]PDVLTTGGGNPVGDK	3	1025.22	Catalase _Catalase	139.105	0.866182	LNSLTVGPRAAQKPDVLTTGGGNPVGDK	29_41	142.557	7PMix_pooled_DDA_iRT_library_007	35676	11788
False	1	AAQKbs3nh2PDVLTTGGGNPVGDK_LNSLTVGPR10-3:3		529.309	5	y	0	LNS[bs3-light]LTVGPR_AAQK[bs3nh2]PDVLTT[bs3-light]GGGNPVGDK	False	LNSLTVGPR_AAQK[bs3nh2]PDVLTTGGGNPVGDK	3	1025.22	Catalase _Catalase	139.105	0.443246	LNSLTVGPRAAQKPDVLTTGGGNPVGDK	29_41	142.557	7PMix_pooled_DDA_iRT_library_007	35676	11788
False	1	AAQKbs3nh2PDVLTTGGGNPVGDK_LNSLTVGPR10-3:3		978.562	8	b	0	LNS[bs3-light]LTVGPR_AAQK[bs3nh2]PDVLTT[bs3-light]GGGNPVGDK	False	LNSLTVGPR_AAQK[bs3nh2]PDVLTTGGGNPVGDK	3	1025.22	Catalase _Catalase	139.105	0.338914	LNSLTVGPRAAQKPDVLTTGGGNPVGDK	29_41	142.557	7PMix_pooled_DDA_iRT_library_007	35676	11788
False	1	AAQKbs3nh2PDVLTTGGGNPVGDK_LNSLTVGPR10-3:3		865.478	7	b	0	LNS[bs3-light]LTVGPR_AAQK[bs3nh2]PDVLTT[bs3-light]GGGNPVGDK	False	LNSLTVGPR_AAQK[bs3nh2]PDVLTTGGGNPVGDK	3	1025.22	Catalase _Catalase	139.105	0.336288	LNSLTVGPRAAQKPDVLTTGGGNPVGDK	29_41	142.557	7PMix_pooled_DDA_iRT_library_007	35676	11788
False	1	AAQKbs3nh2PDVLTTGGGNPVGDK_LNSLTVGPR10-3:3		428.262	4	y	0	LNS[bs3-light]LTVGPR_AAQK[bs3nh2]PDVLTT[bs3-light]GGGNPVGDK	False	LNSLTVGPR_AAQK[bs3nh2]PDVLTTGGGNPVGDK	3	1025.22	Catalase _Catalase	139.105	0.228263	LNSLTVGPRAAQKPDVLTTGGGNPVGDK	29_41	142.557	7PMix_pooled_DDA_iRT_library_007	35676	11788
False	1	AAQKbs3nh2PDVLTTGGGNPVGDK_LNSLTVGPR10-3:3		642.393	6	y	0	LNS[bs3-light]LTVGPR_AAQK[bs3nh2]PDVLTT[bs3-light]GGGNPVGDK	False	LNSLTVGPR_AAQK[bs3nh2]PDVLTTGGGNPVGDK	3	1025.22	Catalase _Catalase	139.105	0.127471	LNSLTVGPRAAQKPDVLTTGGGNPVGDK	29_41	142.557	7PMix_pooled_DDA_iRT_library_007	35676	11788
False	1	AAQKbs3nh2PDVLTTGGGNPVGDK_LNSLTVGPR10-3:3		272.172	2	y	0	LNS[bs3-light]LTVGPR_AAQK[bs3nh2]PDVLTT[bs3-light]GGGNPVGDK	False	LNSLTVGPR_AAQK[bs3nh2]PDVLTTGGGNPVGDK	3	1025.22	Catalase _Catalase	139.105	0.12022	LNSLTVGPRAAQKPDVLTTGGGNPVGDK	29_41	142.557	7PMix_pooled_DDA_iRT_library_007	35676	11788
False	1	AAQKbs3nh2PDVLTTGGGNPVGDK_LNSLTVGPR10-3:3		1079.61	9	b	0	LNS[bs3-light]LTVGPR_AAQK[bs3nh2]PDVLTT[bs3-light]GGGNPVGDK	False	LNSLTVGPR_AAQK[bs3nh2]PDVLTTGGGNPVGDK	3	1025.22	Catalase _Catalase	139.105	0.114946	LNSLTVGPRAAQKPDVLTTGGGNPVGDK	29_41	142.557	7PMix_pooled_DDA_iRT_library_007	35676	11788
False	1	AAQKbs3nh2PDVLTTGGGNPVGDK_LNSLTVGPR10-3:3		766.409	6	b	0	LNS[bs3-light]LTVGPR_AAQK[bs3nh2]PDVLTT[bs3-light]GGGNPVGDK	False	LNSLTVGPR_AAQK[bs3nh2]PDVLTTGGGNPVGDK	3	1025.22	Catalase _Catalase	139.105	0.0721583	LNSLTVGPRAAQKPDVLTTGGGNPVGDK	29_41	142.557	7PMix_pooled_DDA_iRT_library_007	35676	11788
True	2	ADDKETCcmFAEEGKK_CcmCcmTESLVNR13-3:3		1042.49	7	y	0	ADDKETC[cm]FAEEGK[bs3-light]K_C[cm]C[cm]T[bs3-light]ESLVNR	False	ADDKETC[cm]FAEEGKK_C[cm]C[cm]TESLVNR	3	968.433	HSA _HSA	72.4568	0.64586	ADDKETCFAEEGKKCCTESLVNR	502_597	40.3677	B170315_04_Lumos_ML_IN_205_PMBS3_Tryp_Rep1_SECFr17	22991	11788
True	2	ADDKETCcmFAEEGKK_CcmCcmTESLVNR13-3:3		804.398	3	y	0	ADDKETC[cm]FAEEGK[bs3-light]K_C[cm]C[cm]T[bs3-light]ESLVNR	False	ADDKETC[cm]FAEEGKK_C[cm]C[cm]TESLVNR	3	968.433	HSA _HSA	72.4568	0.644334	ADDKETCFAEEGKKCCTESLVNR	502_597	40.3677	B170315_04_Lumos_ML_IN_205_PMBS3_Tryp_Rep1_SECFr17	22991	11788
True	2	ADDKETCcmFAEEGKK_CcmCcmTESLVNR13-3:3		868.919	4	y	0	ADDKETC[cm]FAEEGK[bs3-light]K_C[cm]C[cm]T[bs3-light]ESLVNR	False	ADDKETC[cm]FAEEGKK_C[cm]C[cm]TESLVNR	3	968.433	HSA _HSA	72.4568	0.634295	ADDKETCFAEEGKKCCTESLVNR	502_597	40.3677	B170315_04_Lumos_ML_IN_205_PMBS3_Tryp_Rep1_SECFr17	22991	11788
True	2	ADDKETCcmFAEEGKK_CcmCcmTESLVNR13-3:3		1122.51	8	y	0	ADDKETC[cm]FAEEGK[bs3-light]K_C[cm]C[cm]T[bs3-light]ESLVNR	False	ADDKETC[cm]FAEEGKK_C[cm]C[cm]TESLVNR	3	968.433	HSA _HSA	72.4568	0.629231	ADDKETCFAEEGKKCCTESLVNR	502_597	40.3677	B170315_04_Lumos_ML_IN_205_PMBS3_Tryp_Rep1_SECFr17	22991	11788
True	2	ADDKETCcmFAEEGKK_CcmCcmTESLVNR13-3:3		1173.03	9	y	0	ADDKETC[cm]FAEEGK[bs3-light]K_C[cm]C[cm]T[bs3-light]ESLVNR	False	ADDKETC[cm]FAEEGKK_C[cm]C[cm]TESLVNR	3	968.433	HSA _HSA	72.4568	0.539186	ADDKETCFAEEGKKCCTESLVNR	502_597	40.3677	B170315_04_Lumos_ML_IN_205_PMBS3_Tryp_Rep1_SECFr17	22991	11788
True	3	ADDKETCcmFAEEGKK_CcmCcmTESLVNR13-3:3		906.412	12	y	0	ADDKETC[cm]FAEEGK[bs3-light]K_C[cm]C[cm]T[bs3-light]ESLVNR	False	ADDKETC[cm]FAEEGKK_C[cm]C[cm]TESLVNR	3	968.433	HSA _HSA	72.4568	0.44349	ADDKETCFAEEGKKCCTESLVNR	502_597	40.3677	B170315_04_Lumos_ML_IN_205_PMBS3_Tryp_Rep1_SECFr17	22991	11788
True	2	ADDKETCcmFAEEGKK_CcmCcmTESLVNR13-3:3		1237.55	10	y	0	ADDKETC[cm]FAEEGK[bs3-light]K_C[cm]C[cm]T[bs3-light]ESLVNR	False	ADDKETC[cm]FAEEGKK_C[cm]C[cm]TESLVNR	3	968.433	HSA _HSA	72.4568	0.199885	ADDKETCFAEEGKKCCTESLVNR	502_597	40.3677	B170315_04_Lumos_ML_IN_205_PMBS3_Tryp_Rep1_SECFr17	22991	11788
False	1	ADDKETCcmFAEEGKK_CcmCcmTESLVNR13-3:3		559.236	5	b	0	ADDKETC[cm]FAEEGK[bs3-light]K_C[cm]C[cm]T[bs3-light]ESLVNR	False	ADDKETC[cm]FAEEGKK_C[cm]C[cm]TESLVNR	3	968.433	HSA _HSA	72.4568	0.724495	ADDKETCFAEEGKKCCTESLVNR	502_597	40.3677	B170315_04_Lumos_ML_IN_205_PMBS3_Tryp_Rep1_SECFr17	22991	11788
False	1	ADDKETCcmFAEEGKK_CcmCcmTESLVNR13-3:3		588.346	5	y	0	ADDKETC[cm]FAEEGK[bs3-light]K_C[cm]C[cm]T[bs3-light]ESLVNR	False	ADDKETC[cm]FAEEGKK_C[cm]C[cm]TESLVNR	3	968.433	HSA _HSA	72.4568	0.428772	ADDKETCFAEEGKKCCTESLVNR	502_597	40.3677	B170315_04_Lumos_ML_IN_205_PMBS3_Tryp_Rep1_SECFr17	22991	11788
False	1	ADDKETCcmFAEEGKK_CcmCcmTESLVNR13-3:3		289.162	2	y	0	ADDKETC[cm]FAEEGK[bs3-light]K_C[cm]C[cm]T[bs3-light]ESLVNR	False	ADDKETC[cm]FAEEGKK_C[cm]C[cm]TESLVNR	3	968.433	HSA _HSA	72.4568	0.42193	ADDKETCFAEEGKKCCTESLVNR	502_597	40.3677	B170315_04_Lumos_ML_IN_205_PMBS3_Tryp_Rep1_SECFr17	22991	11788
False	1	ADDKETCcmFAEEGKK_CcmCcmTESLVNR13-3:3		175.119	1	y	0	ADDKETC[cm]FAEEGK[bs3-light]K_C[cm]C[cm]T[bs3-light]ESLVNR	False	ADDKETC[cm]FAEEGKK_C[cm]C[cm]TESLVNR	3	968.433	HSA _HSA	72.4568	0.256676	ADDKETCFAEEGKKCCTESLVNR	502_597	40.3677	B170315_04_Lumos_ML_IN_205_PMBS3_Tryp_Rep1_SECFr17	22991	11788
False	1	ADDKETCcmFAEEGKK_CcmCcmTESLVNR13-3:3		717.389	6	y	0	ADDKETC[cm]FAEEGK[bs3-light]K_C[cm]C[cm]T[bs3-light]ESLVNR	False	ADDKETC[cm]FAEEGKK_C[cm]C[cm]TESLVNR	3	968.433	HSA _HSA	72.4568	0.229701	ADDKETCFAEEGKKCCTESLVNR	502_597	40.3677	B170315_04_Lumos_ML_IN_205_PMBS3_Tryp_Rep1_SECFr17	22991	11788
False	1	ADDKETCcmFAEEGKK_CcmCcmTESLVNR13-3:3		388.23	3	y	0	ADDKETC[cm]FAEEGK[bs3-light]K_C[cm]C[cm]T[bs3-light]ESLVNR	False	ADDKETC[cm]FAEEGKK_C[cm]C[cm]TESLVNR	3	968.433	HSA _HSA	72.4568	0.221067	ADDKETCFAEEGKKCCTESLVNR	502_597	40.3677	B170315_04_Lumos_ML_IN_205_PMBS3_Tryp_Rep1_SECFr17	22991	11788
False	1	ADDKETCcmFAEEGKK_CcmCcmTESLVNR13-3:3		430.193	4	b	0	ADDKETC[cm]FAEEGK[bs3-light]K_C[cm]C[cm]T[bs3-light]ESLVNR	False	ADDKETC[cm]FAEEGKK_C[cm]C[cm]TESLVNR	3	968.433	HSA _HSA	72.4568	0.188182	ADDKETCFAEEGKKCCTESLVNR	502_597	40.3677	B170315_04_Lumos_ML_IN_205_PMBS3_Tryp_Rep1_SECFr17	22991	11788
False	1	ADDKETCcmFAEEGKK_CcmCcmTESLVNR13-3:3		820.314	7	b	0	ADDKETC[cm]FAEEGK[bs3-light]K_C[cm]C[cm]T[bs3-light]ESLVNR	False	ADDKETC[cm]FAEEGKK_C[cm]C[cm]TESLVNR	3	968.433	HSA _HSA	72.4568	0.115224	ADDKETCFAEEGKKCCTESLVNR	502_597	40.3677	B170315_04_Lumos_ML_IN_205_PMBS3_Tryp_Rep1_SECFr17	22991	11788
False	1	ADDKETCcmFAEEGKK_CcmCcmTESLVNR13-3:3		148.116	1	y	0	ADDKETC[cm]FAEEGK[bs3-light]K_C[cm]C[cm]T[bs3-light]ESLVNR	False	ADDKETC[cm]FAEEGKK_C[cm]C[cm]TESLVNR	3	968.433	HSA _HSA	72.4568	0.106175	ADDKETCFAEEGKKCCTESLVNR	502_597	40.3677	B170315_04_Lumos_ML_IN_205_PMBS3_Tryp_Rep1_SECFr17	22991	11788
False	1	ADDKETCcmFAEEGKK_CcmCcmTESLVNR13-3:4		588.346	5	y	0	ADDKETC[cm]FAEEGK[bs3-light]K_C[cm]C[cm]T[bs3-light]ESLVNR	False	ADDKETC[cm]FAEEGKK_C[cm]C[cm]TESLVNR	4	726.577	HSA _HSA	73.0566	1	ADDKETCFAEEGKKCCTESLVNR	502_597	41.2873	B170315_18_Lumos_ML_IN_205_PMBS3_Tryp_Rep3_SECFr17	22118	11788
False	1	ADDKETCcmFAEEGKK_CcmCcmTESLVNR13-3:4		717.389	6	y	0	ADDKETC[cm]FAEEGK[bs3-light]K_C[cm]C[cm]T[bs3-light]ESLVNR	False	ADDKETC[cm]FAEEGKK_C[cm]C[cm]TESLVNR	4	726.577	HSA _HSA	73.0566	0.69992	ADDKETCFAEEGKKCCTESLVNR	502_597	41.2873	B170315_18_Lumos_ML_IN_205_PMBS3_Tryp_Rep3_SECFr17	22118	11788
False	1	ADDKETCcmFAEEGKK_CcmCcmTESLVNR13-3:4		388.23	3	y	0	ADDKETC[cm]FAEEGK[bs3-light]K_C[cm]C[cm]T[bs3-light]ESLVNR	False	ADDKETC[cm]FAEEGKK_C[cm]C[cm]TESLVNR	4	726.577	HSA _HSA	73.0566	0.410064	ADDKETCFAEEGKKCCTESLVNR	502_597	41.2873	B170315_18_Lumos_ML_IN_205_PMBS3_Tryp_Rep3_SECFr17	22118	11788
False	1	ADDKETCcmFAEEGKK_CcmCcmTESLVNR13-3:4		501.314	4	y	0	ADDKETC[cm]FAEEGK[bs3-light]K_C[cm]C[cm]T[bs3-light]ESLVNR	False	ADDKETC[cm]FAEEGKK_C[cm]C[cm]TESLVNR	4	726.577	HSA _HSA	73.0566	0.294037	ADDKETCFAEEGKKCCTESLVNR	502_597	41.2873	B170315_18_Lumos_ML_IN_205_PMBS3_Tryp_Rep3_SECFr17	22118	11788
False	1	ADDKETCcmFAEEGKK_CcmCcmTESLVNR13-3:4		820.314	7	b	0	ADDKETC[cm]FAEEGK[bs3-light]K_C[cm]C[cm]T[bs3-light]ESLVNR	False	ADDKETC[cm]FAEEGKK_C[cm]C[cm]TESLVNR	4	726.577	HSA _HSA	73.0566	0.160141	ADDKETCFAEEGKKCCTESLVNR	502_597	41.2873	B170315_18_Lumos_ML_IN_205_PMBS3_Tryp_Rep3_SECFr17	22118	11788
False	1	ADDKETCcmFAEEGKK_CcmCcmTESLVNR13-3:4		289.162	2	y	0	ADDKETC[cm]FAEEGK[bs3-light]K_C[cm]C[cm]T[bs3-light]ESLVNR	False	ADDKETC[cm]FAEEGKK_C[cm]C[cm]TESLVNR	4	726.577	HSA _HSA	73.0566	0.155569	ADDKETCFAEEGKKCCTESLVNR	502_597	41.2873	B170315_18_Lumos_ML_IN_205_PMBS3_Tryp_Rep3_SECFr17	22118	11788
False	1	ADDKETCcmFAEEGKK_CcmCcmTESLVNR13-3:4		967.383	8	b	0	ADDKETC[cm]FAEEGK[bs3-light]K_C[cm]C[cm]T[bs3-light]ESLVNR	False	ADDKETC[cm]FAEEGKK_C[cm]C[cm]TESLVNR	4	726.577	HSA _HSA	73.0566	0.127453	ADDKETCFAEEGKKCCTESLVNR	502_597	41.2873	B170315_18_Lumos_ML_IN_205_PMBS3_Tryp_Rep3_SECFr17	22118	11788
False	1	ADDKETCcmFAEEGKK_CcmCcmTESLVNR13-3:4		1038.42	9	b	0	ADDKETC[cm]FAEEGK[bs3-light]K_C[cm]C[cm]T[bs3-light]ESLVNR	False	ADDKETC[cm]FAEEGKK_C[cm]C[cm]TESLVNR	4	726.577	HSA _HSA	73.0566	0.0777064	ADDKETCFAEEGKKCCTESLVNR	502_597	41.2873	B170315_18_Lumos_ML_IN_205_PMBS3_Tryp_Rep3_SECFr17	22118	11788
False	1	ADDKETCcmFAEEGKK_CcmCcmTESLVNR13-3:4		559.236	5	b	0	ADDKETC[cm]FAEEGK[bs3-light]K_C[cm]C[cm]T[bs3-light]ESLVNR	False	ADDKETC[cm]FAEEGKK_C[cm]C[cm]TESLVNR	4	726.577	HSA _HSA	73.0566	0.0769002	ADDKETCFAEEGKKCCTESLVNR	502_597	41.2873	B170315_18_Lumos_ML_IN_205_PMBS3_Tryp_Rep3_SECFr17	22118	11788
False	1	ADDKETCcmFAEEGKK_CcmCcmTESLVNR13-3:4		660.284	6	b	0	ADDKETC[cm]FAEEGK[bs3-light]K_C[cm]C[cm]T[bs3-light]ESLVNR	False	ADDKETC[cm]FAEEGKK_C[cm]C[cm]TESLVNR	4	726.577	HSA _HSA	73.0566	0.0768487	ADDKETCFAEEGKKCCTESLVNR	502_597	41.2873	B170315_18_Lumos_ML_IN_205_PMBS3_Tryp_Rep3_SECFr17	22118	11788
True	2	ADDKETCcmFAEEGKbs3nh2K_ADDKETCcmFAEEGKbs3nh2K4-4:4		1240.06	5	b	0	ADDK[bs3-light]ETC[cm]FAEEGK[bs3nh2]K_ADDK[bs3-light]ETC[cm]FAEEGK[bs3nh2]K	False	ADDKETC[cm]FAEEGK[bs3nh2]K_ADDKETC[cm]FAEEGK[bs3nh2]K	4	926.43	HSA _HSA	76.007	0.0548636	ADDKETCFAEEGKKADDKETCFAEEGKK	588_588	45.811	7PMix_BS3_HSA_F1F2_DDA_iRT_001	23417	11788
True	2	ADDKETCcmFAEEGKbs3nh2K_ADDKETCcmFAEEGKbs3nh2K4-4:4		1240.06	5	b	0	ADDK[bs3-light]ETC[cm]FAEEGK[bs3nh2]K_ADDK[bs3-light]ETC[cm]FAEEGK[bs3nh2]K	False	ADDKETC[cm]FAEEGK[bs3nh2]K_ADDKETC[cm]FAEEGK[bs3nh2]K	4	926.43	HSA _HSA	76.007	0.0548636	ADDKETCFAEEGKKADDKETCFAEEGKK	588_588	45.811	7PMix_BS3_HSA_F1F2_DDA_iRT_001	23417	11788
True	3	ADDKETCcmFAEEGKbs3nh2K_ADDKETCcmFAEEGKbs3nh2K4-4:4		827.379	5	b	0	ADDK[bs3-light]ETC[cm]FAEEGK[bs3nh2]K_ADDK[bs3-light]ETC[cm]FAEEGK[bs3nh2]K	False	ADDKETC[cm]FAEEGK[bs3nh2]K_ADDKETC[cm]FAEEGK[bs3nh2]K	4	926.43	HSA _HSA	76.007	0.0497314	ADDKETCFAEEGKKADDKETCFAEEGKK	588_588	45.811	7PMix_BS3_HSA_F1F2_DDA_iRT_001	23417	11788
True	3	ADDKETCcmFAEEGKbs3nh2K_ADDKETCcmFAEEGKbs3nh2K4-4:4		827.379	5	b	0	ADDK[bs3-light]ETC[cm]FAEEGK[bs3nh2]K_ADDK[bs3-light]ETC[cm]FAEEGK[bs3nh2]K	False	ADDKETC[cm]FAEEGK[bs3nh2]K_ADDKETC[cm]FAEEGK[bs3nh2]K	4	926.43	HSA _HSA	76.007	0.0497314	ADDKETCFAEEGKKADDKETCFAEEGKK	588_588	45.811	7PMix_BS3_HSA_F1F2_DDA_iRT_001	23417	11788
False	1	ADDKETCcmFAEEGKbs3nh2K_ADDKETCcmFAEEGKbs3nh2K4-4:4		487.324	3	y	0	ADDK[bs3-light]ETC[cm]FAEEGK[bs3nh2]K_ADDK[bs3-light]ETC[cm]FAEEGK[bs3nh2]K	False	ADDKETC[cm]FAEEGK[bs3nh2]K_ADDKETC[cm]FAEEGK[bs3nh2]K	4	926.43	HSA _HSA	76.007	1	ADDKETCFAEEGKKADDKETCFAEEGKK	588_588	45.811	7PMix_BS3_HSA_F1F2_DDA_iRT_001	23417	11788
False	1	ADDKETCcmFAEEGKbs3nh2K_ADDKETCcmFAEEGKbs3nh2K4-4:4		487.324	3	y	0	ADDK[bs3-light]ETC[cm]FAEEGK[bs3nh2]K_ADDK[bs3-light]ETC[cm]FAEEGK[bs3nh2]K	False	ADDKETC[cm]FAEEGK[bs3nh2]K_ADDKETC[cm]FAEEGK[bs3nh2]K	4	926.43	HSA _HSA	76.007	1	ADDKETCFAEEGKKADDKETCFAEEGKK	588_588	45.811	7PMix_BS3_HSA_F1F2_DDA_iRT_001	23417	11788
False	1	ADDKETCcmFAEEGKbs3nh2K_ADDKETCcmFAEEGKbs3nh2K4-4:4		745.409	5	y	0	ADDK[bs3-light]ETC[cm]FAEEGK[bs3nh2]K_ADDK[bs3-light]ETC[cm]FAEEGK[bs3nh2]K	False	ADDKETC[cm]FAEEGK[bs3nh2]K_ADDKETC[cm]FAEEGK[bs3nh2]K	4	926.43	HSA _HSA	76.007	0.9	ADDKETCFAEEGKKADDKETCFAEEGKK	588_588	45.811	7PMix_BS3_HSA_F1F2_DDA_iRT_001	23417	11788
False	1	ADDKETCcmFAEEGKbs3nh2K_ADDKETCcmFAEEGKbs3nh2K4-4:4		745.409	5	y	0	ADDK[bs3-light]ETC[cm]FAEEGK[bs3nh2]K_ADDK[bs3-light]ETC[cm]FAEEGK[bs3nh2]K	False	ADDKETC[cm]FAEEGK[bs3nh2]K_ADDKETC[cm]FAEEGK[bs3nh2]K	4	926.43	HSA _HSA	76.007	0.9	ADDKETCFAEEGKKADDKETCFAEEGKK	588_588	45.811	7PMix_BS3_HSA_F1F2_DDA_iRT_001	23417	11788
False	1	ADDKETCcmFAEEGKbs3nh2K_ADDKETCcmFAEEGKbs3nh2K4-4:4		816.446	6	y	0	ADDK[bs3-light]ETC[cm]FAEEGK[bs3nh2]K_ADDK[bs3-light]ETC[cm]FAEEGK[bs3nh2]K	False	ADDKETC[cm]FAEEGK[bs3nh2]K_ADDKETC[cm]FAEEGK[bs3nh2]K	4	926.43	HSA _HSA	76.007	0.898692	ADDKETCFAEEGKKADDKETCFAEEGKK	588_588	45.811	7PMix_BS3_HSA_F1F2_DDA_iRT_001	23417	11788
False	1	ADDKETCcmFAEEGKbs3nh2K_ADDKETCcmFAEEGKbs3nh2K4-4:4		816.446	6	y	0	ADDK[bs3-light]ETC[cm]FAEEGK[bs3nh2]K_ADDK[bs3-light]ETC[cm]FAEEGK[bs3nh2]K	False	ADDKETC[cm]FAEEGK[bs3nh2]K_ADDKETC[cm]FAEEGK[bs3nh2]K	4	926.43	HSA _HSA	76.007	0.898692	ADDKETCFAEEGKKADDKETCFAEEGKK	588_588	45.811	7PMix_BS3_HSA_F1F2_DDA_iRT_001	23417	11788
False	1	ADDKETCcmFAEEGKbs3nh2K_ADDKETCcmFAEEGKbs3nh2K4-4:4		616.366	4	y	0	ADDK[bs3-light]ETC[cm]FAEEGK[bs3nh2]K_ADDK[bs3-light]ETC[cm]FAEEGK[bs3nh2]K	False	ADDKETC[cm]FAEEGK[bs3nh2]K_ADDKETC[cm]FAEEGK[bs3nh2]K	4	926.43	HSA _HSA	76.007	0.704219	ADDKETCFAEEGKKADDKETCFAEEGKK	588_588	45.811	7PMix_BS3_HSA_F1F2_DDA_iRT_001	23417	11788
False	1	ADDKETCcmFAEEGKbs3nh2K_ADDKETCcmFAEEGKbs3nh2K4-4:4		616.366	4	y	0	ADDK[bs3-light]ETC[cm]FAEEGK[bs3nh2]K_ADDK[bs3-light]ETC[cm]FAEEGK[bs3nh2]K	False	ADDKETC[cm]FAEEGK[bs3nh2]K_ADDKETC[cm]FAEEGK[bs3nh2]K	4	926.43	HSA _HSA	76.007	0.704219	ADDKETCFAEEGKKADDKETCFAEEGKK	588_588	45.811	7PMix_BS3_HSA_F1F2_DDA_iRT_001	23417	11788
False	1	ADDKETCcmFAEEGKbs3nh2K_ADDKETCcmFAEEGKbs3nh2K4-4:4		963.515	7	y	0	ADDK[bs3-light]ETC[cm]FAEEGK[bs3nh2]K_ADDK[bs3-light]ETC[cm]FAEEGK[bs3nh2]K	False	ADDKETC[cm]FAEEGK[bs3nh2]K_ADDKETC[cm]FAEEGK[bs3nh2]K	4	926.43	HSA _HSA	76.007	0.547716	ADDKETCFAEEGKKADDKETCFAEEGKK	588_588	45.811	7PMix_BS3_HSA_F1F2_DDA_iRT_001	23417	11788
False	1	ADDKETCcmFAEEGKbs3nh2K_ADDKETCcmFAEEGKbs3nh2K4-4:4		963.515	7	y	0	ADDK[bs3-light]ETC[cm]FAEEGK[bs3nh2]K_ADDK[bs3-light]ETC[cm]FAEEGK[bs3nh2]K	False	ADDKETC[cm]FAEEGK[bs3nh2]K_ADDKETC[cm]FAEEGK[bs3nh2]K	4	926.43	HSA _HSA	76.007	0.547716	ADDKETCFAEEGKKADDKETCFAEEGKK	588_588	45.811	7PMix_BS3_HSA_F1F2_DDA_iRT_001	23417	11788
True	2	ADLAKYICcmENQDSISSK_DAHKSEVAHR5-4:4		893.466	5	b	0	ADLAK[bs3-light]YIC[cm]ENQDSISSK_DAHK[bs3-light]SEVAHR	False	ADLAKYIC[cm]ENQDSISSK_DAHKSEVAHR	4	807.896	HSA _HSA	55.2922	0.406822	ADLAKYICENQDSISSKDAHKSEVAHR	28_286	14.0497	7PMix_BS3_HSA_F3_DDA_iRT_001	14129	11788
True	2	ADLAKYICcmENQDSISSK_DAHKSEVAHR5-4:4		974.997	6	b	0	ADLAK[bs3-light]YIC[cm]ENQDSISSK_DAHK[bs3-light]SEVAHR	False	ADLAKYIC[cm]ENQDSISSK_DAHKSEVAHR	4	807.896	HSA _HSA	55.2922	0.200334	ADLAKYICENQDSISSKDAHKSEVAHR	28_286	14.0497	7PMix_BS3_HSA_F3_DDA_iRT_001	14129	11788
True	3	ADLAKYICcmENQDSISSK_DAHKSEVAHR5-4:4		953.797	13	y	0	ADLAK[bs3-light]YIC[cm]ENQDSISSK_DAHK[bs3-light]SEVAHR	False	ADLAKYIC[cm]ENQDSISSK_DAHKSEVAHR	4	807.896	HSA _HSA	55.2922	0.0806646	ADLAKYICENQDSISSKDAHKSEVAHR	28_286	14.0497	7PMix_BS3_HSA_F3_DDA_iRT_001	14129	11788
True	3	ADLAKYICcmENQDSISSK_DAHKSEVAHR5-4:4		650.334	6	b	0	ADLAK[bs3-light]YIC[cm]ENQDSISSK_DAHK[bs3-light]SEVAHR	False	ADLAKYIC[cm]ENQDSISSK_DAHKSEVAHR	4	807.896	HSA _HSA	55.2922	0.0758513	ADLAKYICENQDSISSKDAHKSEVAHR	28_286	14.0497	7PMix_BS3_HSA_F3_DDA_iRT_001	14129	11788
True	3	ADLAKYICcmENQDSISSK_DAHKSEVAHR5-4:4		595.98	5	b	0	ADLAK[bs3-light]YIC[cm]ENQDSISSK_DAHK[bs3-light]SEVAHR	False	ADLAKYIC[cm]ENQDSISSK_DAHKSEVAHR	4	807.896	HSA _HSA	55.2922	0.0660935	ADLAKYICENQDSISSKDAHKSEVAHR	28_286	14.0497	7PMix_BS3_HSA_F3_DDA_iRT_001	14129	11788
False	1	ADLAKYICcmENQDSISSK_DAHKSEVAHR5-4:4		1167.49	10	y	0	ADLAK[bs3-light]YIC[cm]ENQDSISSK_DAHK[bs3-light]SEVAHR	False	ADLAKYIC[cm]ENQDSISSK_DAHKSEVAHR	4	807.896	HSA _HSA	55.2922	1	ADLAKYICENQDSISSKDAHKSEVAHR	28_286	14.0497	7PMix_BS3_HSA_F3_DDA_iRT_001	14129	11788
False	1	ADLAKYICcmENQDSISSK_DAHKSEVAHR5-4:4		1280.58	11	y	0	ADLAK[bs3-light]YIC[cm]ENQDSISSK_DAHK[bs3-light]SEVAHR	False	ADLAKYIC[cm]ENQDSISSK_DAHKSEVAHR	4	807.896	HSA _HSA	55.2922	0.331089	ADLAKYICENQDSISSKDAHKSEVAHR	28_286	14.0497	7PMix_BS3_HSA_F3_DDA_iRT_001	14129	11788
False	1	ADLAKYICcmENQDSISSK_DAHKSEVAHR5-4:4		300.155	3	b	0	ADLAK[bs3-light]YIC[cm]ENQDSISSK_DAHK[bs3-light]SEVAHR	False	ADLAKYIC[cm]ENQDSISSK_DAHKSEVAHR	4	807.896	HSA _HSA	55.2922	0.269325	ADLAKYICENQDSISSKDAHKSEVAHR	28_286	14.0497	7PMix_BS3_HSA_F3_DDA_iRT_001	14129	11788
False	1	ADLAKYICcmENQDSISSK_DAHKSEVAHR5-4:4		175.119	1	y	0	ADLAK[bs3-light]YIC[cm]ENQDSISSK_DAHK[bs3-light]SEVAHR	False	ADLAKYIC[cm]ENQDSISSK_DAHKSEVAHR	4	807.896	HSA _HSA	55.2922	0.14782	ADLAKYICENQDSISSKDAHKSEVAHR	28_286	14.0497	7PMix_BS3_HSA_F3_DDA_iRT_001	14129	11788
False	1	ADLAKYICcmENQDSISSK_DAHKSEVAHR5-4:4		321.177	3	y	0	ADLAK[bs3-light]YIC[cm]ENQDSISSK_DAHK[bs3-light]SEVAHR	False	ADLAKYIC[cm]ENQDSISSK_DAHKSEVAHR	4	807.896	HSA _HSA	55.2922	0.145367	ADLAKYICENQDSISSKDAHKSEVAHR	28_286	14.0497	7PMix_BS3_HSA_F3_DDA_iRT_001	14129	11788
False	1	ADLAKYICcmENQDSISSK_DAHKSEVAHR5-4:4		187.071	2	b	0	ADLAK[bs3-light]YIC[cm]ENQDSISSK_DAHK[bs3-light]SEVAHR	False	ADLAKYIC[cm]ENQDSISSK_DAHKSEVAHR	4	807.896	HSA _HSA	55.2922	0.140433	ADLAKYICENQDSISSKDAHKSEVAHR	28_286	14.0497	7PMix_BS3_HSA_F3_DDA_iRT_001	14129	11788
False	1	ADLAKYICcmENQDSISSK_DAHKSEVAHR5-4:4		187.071	2	b	0	ADLAK[bs3-light]YIC[cm]ENQDSISSK_DAHK[bs3-light]SEVAHR	False	ADLAKYIC[cm]ENQDSISSK_DAHKSEVAHR	4	807.896	HSA _HSA	55.2922	0.140433	ADLAKYICENQDSISSKDAHKSEVAHR	28_286	14.0497	7PMix_BS3_HSA_F3_DDA_iRT_001	14129	11788
False	1	ADLAKYICcmENQDSISSK_DAHKSEVAHR5-4:4		521.293	5	y	0	ADLAK[bs3-light]YIC[cm]ENQDSISSK_DAHK[bs3-light]SEVAHR	False	ADLAKYIC[cm]ENQDSISSK_DAHKSEVAHR	4	807.896	HSA _HSA	55.2922	0.132452	ADLAKYICENQDSISSKDAHKSEVAHR	28_286	14.0497	7PMix_BS3_HSA_F3_DDA_iRT_001	14129	11788
False	1	ADLAKYICcmENQDSISSK_DAHKSEVAHR5-4:4		147.113	1	y	0	ADLAK[bs3-light]YIC[cm]ENQDSISSK_DAHK[bs3-light]SEVAHR	False	ADLAKYIC[cm]ENQDSISSK_DAHKSEVAHR	4	807.896	HSA _HSA	55.2922	0.0921099	ADLAKYICENQDSISSKDAHKSEVAHR	28_286	14.0497	7PMix_BS3_HSA_F3_DDA_iRT_001	14129	11788
False	1	ADLAKYICcmENQDSISSK_DAHKSEVAHR5-4:4		698.358	6	y	0	ADLAK[bs3-light]YIC[cm]ENQDSISSK_DAHK[bs3-light]SEVAHR	False	ADLAKYIC[cm]ENQDSISSK_DAHKSEVAHR	4	807.896	HSA _HSA	55.2922	0.0887823	ADLAKYICENQDSISSKDAHKSEVAHR	28_286	14.0497	7PMix_BS3_HSA_F3_DDA_iRT_001	14129	11788
True	3	ADLAKYICcmENQDSISSK_DAHKSEVAHRFKbs3ohDLGEENFK5-4:5		1050.53	5	b	0	ADLAK[bs3-light]YIC[cm]ENQDSISSK_DAHK[bs3-light]SEVAHRFK[bs3oh]DLGEENFK	False	ADLAKYIC[cm]ENQDSISSK_DAHKSEVAHRFK[bs3oh]DLGEENFK	5	919.252	HSA _HSA	65.9507	0.077801	ADLAKYICENQDSISSKDAHKSEVAHRFKDLGEENFK	28_286	30.392	7PMix_BS3_HSA_F3_DDA_iRT_001	19169	11788
True	3	ADLAKYICcmENQDSISSK_DAHKSEVAHRFKbs3ohDLGEENFK5-4:5		1104.89	6	b	0	ADLAK[bs3-light]YIC[cm]ENQDSISSK_DAHK[bs3-light]SEVAHRFK[bs3oh]DLGEENFK	False	ADLAKYIC[cm]ENQDSISSK_DAHKSEVAHRFK[bs3oh]DLGEENFK	5	919.252	HSA _HSA	65.9507	0.0613759	ADLAKYICENQDSISSKDAHKSEVAHRFKDLGEENFK	28_286	30.392	7PMix_BS3_HSA_F3_DDA_iRT_001	19169	11788
True	4	ADLAKYICcmENQDSISSK_DAHKSEVAHRFKbs3ohDLGEENFK5-4:5		764.367	9	b	0	ADLAK[bs3-light]YIC[cm]ENQDSISSK_DAHK[bs3-light]SEVAHRFK[bs3oh]DLGEENFK	False	ADLAKYIC[cm]ENQDSISSK_DAHKSEVAHRFK[bs3oh]DLGEENFK	5	919.252	HSA _HSA	65.9507	0.0581182	ADLAKYICENQDSISSKDAHKSEVAHRFKDLGEENFK	28_286	30.392	7PMix_BS3_HSA_F3_DDA_iRT_001	19169	11788
True	4	ADLAKYICcmENQDSISSK_DAHKSEVAHRFKbs3ohDLGEENFK5-4:5		1056.52	13	y	0	ADLAK[bs3-light]YIC[cm]ENQDSISSK_DAHK[bs3-light]SEVAHRFK[bs3oh]DLGEENFK	False	ADLAKYIC[cm]ENQDSISSK_DAHKSEVAHRFK[bs3oh]DLGEENFK	5	919.252	HSA _HSA	65.9507	0.0377016	ADLAKYICENQDSISSKDAHKSEVAHRFKDLGEENFK	28_286	30.392	7PMix_BS3_HSA_F3_DDA_iRT_001	19169	11788
True	4	ADLAKYICcmENQDSISSK_DAHKSEVAHRFKbs3ohDLGEENFK5-4:5		857.441	7	b	0	ADLAK[bs3-light]YIC[cm]ENQDSISSK_DAHK[bs3-light]SEVAHRFK[bs3oh]DLGEENFK	False	ADLAKYIC[cm]ENQDSISSK_DAHKSEVAHRFK[bs3oh]DLGEENFK	5	919.252	HSA _HSA	65.9507	0.0199377	ADLAKYICENQDSISSKDAHKSEVAHRFKDLGEENFK	28_286	30.392	7PMix_BS3_HSA_F3_DDA_iRT_001	19169	11788
False	1	ADLAKYICcmENQDSISSK_DAHKSEVAHRFKbs3ohDLGEENFK5-4:5		1167.49	10	y	0	ADLAK[bs3-light]YIC[cm]ENQDSISSK_DAHK[bs3-light]SEVAHRFK[bs3oh]DLGEENFK	False	ADLAKYIC[cm]ENQDSISSK_DAHKSEVAHRFK[bs3oh]DLGEENFK	5	919.252	HSA _HSA	65.9507	1	ADLAKYICENQDSISSKDAHKSEVAHRFKDLGEENFK	28_286	30.392	7PMix_BS3_HSA_F3_DDA_iRT_001	19169	11788
False	1	ADLAKYICcmENQDSISSK_DAHKSEVAHRFKbs3ohDLGEENFK5-4:5		300.155	3	b	0	ADLAK[bs3-light]YIC[cm]ENQDSISSK_DAHK[bs3-light]SEVAHRFK[bs3oh]DLGEENFK	False	ADLAKYIC[cm]ENQDSISSK_DAHKSEVAHRFK[bs3oh]DLGEENFK	5	919.252	HSA _HSA	65.9507	0.539701	ADLAKYICENQDSISSKDAHKSEVAHRFKDLGEENFK	28_286	30.392	7PMix_BS3_HSA_F3_DDA_iRT_001	19169	11788
False	1	ADLAKYICcmENQDSISSK_DAHKSEVAHRFKbs3ohDLGEENFK5-4:5		951.442	8	y	0	ADLAK[bs3-light]YIC[cm]ENQDSISSK_DAHK[bs3-light]SEVAHRFK[bs3oh]DLGEENFK	False	ADLAKYIC[cm]ENQDSISSK_DAHKSEVAHRFK[bs3oh]DLGEENFK	5	919.252	HSA _HSA	65.9507	0.491515	ADLAKYICENQDSISSKDAHKSEVAHRFKDLGEENFK	28_286	30.392	7PMix_BS3_HSA_F3_DDA_iRT_001	19169	11788
False	1	ADLAKYICcmENQDSISSK_DAHKSEVAHRFKbs3ohDLGEENFK5-4:5		723.331	6	y	0	ADLAK[bs3-light]YIC[cm]ENQDSISSK_DAHK[bs3-light]SEVAHRFK[bs3oh]DLGEENFK	False	ADLAKYIC[cm]ENQDSISSK_DAHKSEVAHRFK[bs3oh]DLGEENFK	5	919.252	HSA _HSA	65.9507	0.403014	ADLAKYICENQDSISSKDAHKSEVAHRFKDLGEENFK	28_286	30.392	7PMix_BS3_HSA_F3_DDA_iRT_001	19169	11788
False	1	ADLAKYICcmENQDSISSK_DAHKSEVAHRFKbs3ohDLGEENFK5-4:5		1280.58	11	y	0	ADLAK[bs3-light]YIC[cm]ENQDSISSK_DAHK[bs3-light]SEVAHRFK[bs3oh]DLGEENFK	False	ADLAKYIC[cm]ENQDSISSK_DAHKSEVAHRFK[bs3oh]DLGEENFK	5	919.252	HSA _HSA	65.9507	0.349872	ADLAKYICENQDSISSKDAHKSEVAHRFKDLGEENFK	28_286	30.392	7PMix_BS3_HSA_F3_DDA_iRT_001	19169	11788
False	1	ADLAKYICcmENQDSISSK_DAHKSEVAHRFKbs3ohDLGEENFK5-4:5		321.177	3	y	0	ADLAK[bs3-light]YIC[cm]ENQDSISSK_DAHK[bs3-light]SEVAHRFK[bs3oh]DLGEENFK	False	ADLAKYIC[cm]ENQDSISSK_DAHKSEVAHRFK[bs3oh]DLGEENFK	5	919.252	HSA _HSA	65.9507	0.257838	ADLAKYICENQDSISSKDAHKSEVAHRFKDLGEENFK	28_286	30.392	7PMix_BS3_HSA_F3_DDA_iRT_001	19169	11788
False	1	ADLAKYICcmENQDSISSK_DAHKSEVAHRFKbs3ohDLGEENFK5-4:5		878.421	8	y	0	ADLAK[bs3-light]YIC[cm]ENQDSISSK_DAHK[bs3-light]SEVAHRFK[bs3oh]DLGEENFK	False	ADLAKYIC[cm]ENQDSISSK_DAHKSEVAHRFK[bs3oh]DLGEENFK	5	919.252	HSA _HSA	65.9507	0.232196	ADLAKYICENQDSISSKDAHKSEVAHRFKDLGEENFK	28_286	30.392	7PMix_BS3_HSA_F3_DDA_iRT_001	19169	11788
False	1	ADLAKYICcmENQDSISSK_DAHKSEVAHRFKbs3ohDLGEENFK5-4:5		1007.46	9	y	0	ADLAK[bs3-light]YIC[cm]ENQDSISSK_DAHK[bs3-light]SEVAHRFK[bs3oh]DLGEENFK	False	ADLAKYIC[cm]ENQDSISSK_DAHKSEVAHRFK[bs3oh]DLGEENFK	5	919.252	HSA _HSA	65.9507	0.226297	ADLAKYICENQDSISSKDAHKSEVAHRFKDLGEENFK	28_286	30.392	7PMix_BS3_HSA_F3_DDA_iRT_001	19169	11788
False	1	ADLAKYICcmENQDSISSK_DAHKSEVAHRFKbs3ohDLGEENFK5-4:5		521.293	5	y	0	ADLAK[bs3-light]YIC[cm]ENQDSISSK_DAHK[bs3-light]SEVAHRFK[bs3oh]DLGEENFK	False	ADLAKYIC[cm]ENQDSISSK_DAHKSEVAHRFK[bs3oh]DLGEENFK	5	919.252	HSA _HSA	65.9507	0.207857	ADLAKYICENQDSISSKDAHKSEVAHRFKDLGEENFK	28_286	30.392	7PMix_BS3_HSA_F3_DDA_iRT_001	19169	11788
False	1	ADLAKYICcmENQDSISSK_DAHKSEVAHRFKbs3ohDLGEENFK5-4:5		836.415	7	y	0	ADLAK[bs3-light]YIC[cm]ENQDSISSK_DAHK[bs3-light]SEVAHRFK[bs3oh]DLGEENFK	False	ADLAKYIC[cm]ENQDSISSK_DAHKSEVAHRFK[bs3oh]DLGEENFK	5	919.252	HSA _HSA	65.9507	0.171898	ADLAKYICENQDSISSKDAHKSEVAHRFKDLGEENFK	28_286	30.392	7PMix_BS3_HSA_F3_DDA_iRT_001	19169	11788
True	2	ADLAKYICcmENQDSISSK_DAHKSbs3nh2EVAHR5-4:4		971.013	5	b	0	ADLAK[bs3-light]YIC[cm]ENQDSISSK_DAHK[bs3-light]S[bs3nh2]EVAHR	False	ADLAKYIC[cm]ENQDSISSK_DAHKS[bs3nh2]EVAHR	4	846.669	HSA _HSA	87.946	0.416905	ADLAKYICENQDSISSKDAHKSEVAHR	28_286	64.1169	7PMix_pooled_DDA_iRT_library_001	19091	11788
True	3	ADLAKYICcmENQDSISSK_DAHKSbs3nh2EVAHR5-4:4		702.032	6	b	0	ADLAK[bs3-light]YIC[cm]ENQDSISSK_DAHK[bs3-light]S[bs3nh2]EVAHR	False	ADLAKYIC[cm]ENQDSISSK_DAHKS[bs3nh2]EVAHR	4	846.669	HSA _HSA	87.946	0.20114	ADLAKYICENQDSISSKDAHKSEVAHR	28_286	64.1169	7PMix_pooled_DDA_iRT_library_001	19091	11788
True	3	ADLAKYICcmENQDSISSK_DAHKSbs3nh2EVAHR5-4:4		647.678	5	b	0	ADLAK[bs3-light]YIC[cm]ENQDSISSK_DAHK[bs3-light]S[bs3nh2]EVAHR	False	ADLAKYIC[cm]ENQDSISSK_DAHKS[bs3nh2]EVAHR	4	846.669	HSA _HSA	87.946	0.185902	ADLAKYICENQDSISSKDAHKSEVAHR	28_286	64.1169	7PMix_pooled_DDA_iRT_library_001	19091	11788
True	2	ADLAKYICcmENQDSISSK_DAHKSbs3nh2EVAHR5-4:4		1052.54	6	b	0	ADLAK[bs3-light]YIC[cm]ENQDSISSK_DAHK[bs3-light]S[bs3nh2]EVAHR	False	ADLAKYIC[cm]ENQDSISSK_DAHKS[bs3nh2]EVAHR	4	846.669	HSA _HSA	87.946	0.18418	ADLAKYICENQDSISSKDAHKSEVAHR	28_286	64.1169	7PMix_pooled_DDA_iRT_library_001	19091	11788
True	3	ADLAKYICcmENQDSISSK_DAHKSbs3nh2EVAHR5-4:4		1005.16	13	y	0	ADLAK[bs3-light]YIC[cm]ENQDSISSK_DAHK[bs3-light]S[bs3nh2]EVAHR	False	ADLAKYIC[cm]ENQDSISSK_DAHKS[bs3nh2]EVAHR	4	846.669	HSA _HSA	87.946	0.15901	ADLAKYICENQDSISSKDAHKSEVAHR	28_286	64.1169	7PMix_pooled_DDA_iRT_library_001	19091	11788
True	2	ADLAKYICcmENQDSISSK_DAHKSbs3nh2EVAHR5-4:4		1109.09	7	b	0	ADLAK[bs3-light]YIC[cm]ENQDSISSK_DAHK[bs3-light]S[bs3nh2]EVAHR	False	ADLAKYIC[cm]ENQDSISSK_DAHKS[bs3nh2]EVAHR	4	846.669	HSA _HSA	87.946	0.0773876	ADLAKYICENQDSISSKDAHKSEVAHR	28_286	64.1169	7PMix_pooled_DDA_iRT_library_001	19091	11788
True	3	ADLAKYICcmENQDSISSK_DAHKSbs3nh2EVAHR5-4:4		739.727	7	b	0	ADLAK[bs3-light]YIC[cm]ENQDSISSK_DAHK[bs3-light]S[bs3nh2]EVAHR	False	ADLAKYIC[cm]ENQDSISSK_DAHKS[bs3nh2]EVAHR	4	846.669	HSA _HSA	87.946	0.0440467	ADLAKYICENQDSISSKDAHKSEVAHR	28_286	64.1169	7PMix_pooled_DDA_iRT_library_001	19091	11788
False	1	ADLAKYICcmENQDSISSK_DAHKSbs3nh2EVAHR5-4:4		1167.49	10	y	0	ADLAK[bs3-light]YIC[cm]ENQDSISSK_DAHK[bs3-light]S[bs3nh2]EVAHR	False	ADLAKYIC[cm]ENQDSISSK_DAHKS[bs3nh2]EVAHR	4	846.669	HSA _HSA	87.946	1	ADLAKYICENQDSISSKDAHKSEVAHR	28_286	64.1169	7PMix_pooled_DDA_iRT_library_001	19091	11788
False	1	ADLAKYICcmENQDSISSK_DAHKSbs3nh2EVAHR5-4:4		1280.58	11	y	0	ADLAK[bs3-light]YIC[cm]ENQDSISSK_DAHK[bs3-light]S[bs3nh2]EVAHR	False	ADLAKYIC[cm]ENQDSISSK_DAHKS[bs3nh2]EVAHR	4	846.669	HSA _HSA	87.946	0.410073	ADLAKYICENQDSISSKDAHKSEVAHR	28_286	64.1169	7PMix_pooled_DDA_iRT_library_001	19091	11788
False	1	ADLAKYICcmENQDSISSK_DAHKSbs3nh2EVAHR5-4:4		300.155	3	b	0	ADLAK[bs3-light]YIC[cm]ENQDSISSK_DAHK[bs3-light]S[bs3nh2]EVAHR	False	ADLAKYIC[cm]ENQDSISSK_DAHKS[bs3nh2]EVAHR	4	846.669	HSA _HSA	87.946	0.409467	ADLAKYICENQDSISSKDAHKSEVAHR	28_286	64.1169	7PMix_pooled_DDA_iRT_library_001	19091	11788
False	1	ADLAKYICcmENQDSISSK_DAHKSbs3nh2EVAHR5-4:4		321.177	3	y	0	ADLAK[bs3-light]YIC[cm]ENQDSISSK_DAHK[bs3-light]S[bs3nh2]EVAHR	False	ADLAKYIC[cm]ENQDSISSK_DAHKS[bs3nh2]EVAHR	4	846.669	HSA _HSA	87.946	0.203028	ADLAKYICENQDSISSKDAHKSEVAHR	28_286	64.1169	7PMix_pooled_DDA_iRT_library_001	19091	11788
False	1	ADLAKYICcmENQDSISSK_DAHKSbs3nh2EVAHR5-4:4		878.421	8	y	0	ADLAK[bs3-light]YIC[cm]ENQDSISSK_DAHK[bs3-light]S[bs3nh2]EVAHR	False	ADLAKYIC[cm]ENQDSISSK_DAHKS[bs3nh2]EVAHR	4	846.669	HSA _HSA	87.946	0.177969	ADLAKYICENQDSISSKDAHKSEVAHR	28_286	64.1169	7PMix_pooled_DDA_iRT_library_001	19091	11788
False	1	ADLAKYICcmENQDSISSK_DAHKSbs3nh2EVAHR5-4:4		1007.46	9	y	0	ADLAK[bs3-light]YIC[cm]ENQDSISSK_DAHK[bs3-light]S[bs3nh2]EVAHR	False	ADLAKYIC[cm]ENQDSISSK_DAHKS[bs3nh2]EVAHR	4	846.669	HSA _HSA	87.946	0.172489	ADLAKYICENQDSISSKDAHKSEVAHR	28_286	64.1169	7PMix_pooled_DDA_iRT_library_001	19091	11788
False	1	ADLAKYICcmENQDSISSK_DAHKSbs3nh2EVAHR5-4:4		175.119	1	y	0	ADLAK[bs3-light]YIC[cm]ENQDSISSK_DAHK[bs3-light]S[bs3nh2]EVAHR	False	ADLAKYIC[cm]ENQDSISSK_DAHKS[bs3nh2]EVAHR	4	846.669	HSA _HSA	87.946	0.131035	ADLAKYICENQDSISSKDAHKSEVAHR	28_286	64.1169	7PMix_pooled_DDA_iRT_library_001	19091	11788
False	1	ADLAKYICcmENQDSISSK_DAHKSbs3nh2EVAHR5-4:4		521.293	5	y	0	ADLAK[bs3-light]YIC[cm]ENQDSISSK_DAHK[bs3-light]S[bs3nh2]EVAHR	False	ADLAKYIC[cm]ENQDSISSK_DAHKS[bs3nh2]EVAHR	4	846.669	HSA _HSA	87.946	0.130595	ADLAKYICENQDSISSKDAHKSEVAHR	28_286	64.1169	7PMix_pooled_DDA_iRT_library_001	19091	11788
False	1	ADLAKYICcmENQDSISSK_DAHKSbs3nh2EVAHR5-4:4		371.193	4	b	0	ADLAK[bs3-light]YIC[cm]ENQDSISSK_DAHK[bs3-light]S[bs3nh2]EVAHR	False	ADLAKYIC[cm]ENQDSISSK_DAHKS[bs3nh2]EVAHR	4	846.669	HSA _HSA	87.946	0.116827	ADLAKYICENQDSISSKDAHKSEVAHR	28_286	64.1169	7PMix_pooled_DDA_iRT_library_001	19091	11788
False	1	ADLAKYICcmENQDSISSK_DAHKSbs3nh2EVAHR5-4:4		383.215	3	y	0	ADLAK[bs3-light]YIC[cm]ENQDSISSK_DAHK[bs3-light]S[bs3nh2]EVAHR	False	ADLAKYIC[cm]ENQDSISSK_DAHKS[bs3nh2]EVAHR	4	846.669	HSA _HSA	87.946	0.0837202	ADLAKYICENQDSISSKDAHKSEVAHR	28_286	64.1169	7PMix_pooled_DDA_iRT_library_001	19091	11788
False	1	ADLAKYICcmENQDSISSK_DAHKSbs3ohEVAHRFKDLGEENFK5-12:6		723.331	6	y	0	ADLAK[bs3-light]YIC[cm]ENQDSISSK_DAHKS[bs3oh]EVAHRFK[bs3-light]DLGEENFK	False	ADLAKYIC[cm]ENQDSISSK_DAHKS[bs3oh]EVAHRFKDLGEENFK	6	766.21	HSA _HSA	65.9869	1	ADLAKYICENQDSISSKDAHKSEVAHRFKDLGEENFK	36_286	30.4475	7PMix_BS3_HSA_F3_DDA_iRT_001	19187	11788
False	1	ADLAKYICcmENQDSISSK_DAHKSbs3ohEVAHRFKDLGEENFK5-12:6		1167.49	10	y	0	ADLAK[bs3-light]YIC[cm]ENQDSISSK_DAHKS[bs3oh]EVAHRFK[bs3-light]DLGEENFK	False	ADLAKYIC[cm]ENQDSISSK_DAHKS[bs3oh]EVAHRFKDLGEENFK	6	766.21	HSA _HSA	65.9869	0.688228	ADLAKYICENQDSISSKDAHKSEVAHRFKDLGEENFK	36_286	30.4475	7PMix_BS3_HSA_F3_DDA_iRT_001	19187	11788
False	1	ADLAKYICcmENQDSISSK_DAHKSbs3ohEVAHRFKDLGEENFK5-12:6		951.442	8	y	0	ADLAK[bs3-light]YIC[cm]ENQDSISSK_DAHKS[bs3oh]EVAHRFK[bs3-light]DLGEENFK	False	ADLAKYIC[cm]ENQDSISSK_DAHKS[bs3oh]EVAHRFKDLGEENFK	6	766.21	HSA _HSA	65.9869	0.540231	ADLAKYICENQDSISSKDAHKSEVAHRFKDLGEENFK	36_286	30.4475	7PMix_BS3_HSA_F3_DDA_iRT_001	19187	11788
False	1	ADLAKYICcmENQDSISSK_DAHKSbs3ohEVAHRFKDLGEENFK5-12:6		300.155	3	b	0	ADLAK[bs3-light]YIC[cm]ENQDSISSK_DAHKS[bs3oh]EVAHRFK[bs3-light]DLGEENFK	False	ADLAKYIC[cm]ENQDSISSK_DAHKS[bs3oh]EVAHRFKDLGEENFK	6	766.21	HSA _HSA	65.9869	0.345064	ADLAKYICENQDSISSKDAHKSEVAHRFKDLGEENFK	36_286	30.4475	7PMix_BS3_HSA_F3_DDA_iRT_001	19187	11788
False	1	ADLAKYICcmENQDSISSK_DAHKSbs3ohEVAHRFKDLGEENFK5-12:6		1007.46	9	y	0	ADLAK[bs3-light]YIC[cm]ENQDSISSK_DAHKS[bs3oh]EVAHRFK[bs3-light]DLGEENFK	False	ADLAKYIC[cm]ENQDSISSK_DAHKS[bs3oh]EVAHRFKDLGEENFK	6	766.21	HSA _HSA	65.9869	0.223562	ADLAKYICENQDSISSKDAHKSEVAHRFKDLGEENFK	36_286	30.4475	7PMix_BS3_HSA_F3_DDA_iRT_001	19187	11788
False	1	ADLAKYICcmENQDSISSK_DAHKSbs3ohEVAHRFKDLGEENFK5-12:6		878.421	8	y	0	ADLAK[bs3-light]YIC[cm]ENQDSISSK_DAHKS[bs3oh]EVAHRFK[bs3-light]DLGEENFK	False	ADLAKYIC[cm]ENQDSISSK_DAHKS[bs3oh]EVAHRFKDLGEENFK	6	766.21	HSA _HSA	65.9869	0.220904	ADLAKYICENQDSISSKDAHKSEVAHRFKDLGEENFK	36_286	30.4475	7PMix_BS3_HSA_F3_DDA_iRT_001	19187	11788
False	1	ADLAKYICcmENQDSISSK_DAHKSbs3ohEVAHRFKDLGEENFK5-12:6		521.293	5	y	0	ADLAK[bs3-light]YIC[cm]ENQDSISSK_DAHKS[bs3oh]EVAHRFK[bs3-light]DLGEENFK	False	ADLAKYIC[cm]ENQDSISSK_DAHKS[bs3oh]EVAHRFKDLGEENFK	6	766.21	HSA _HSA	65.9869	0.198331	ADLAKYICENQDSISSKDAHKSEVAHRFKDLGEENFK	36_286	30.4475	7PMix_BS3_HSA_F3_DDA_iRT_001	19187	11788
False	1	ADLAKYICcmENQDSISSK_DAHKSbs3ohEVAHRFKDLGEENFK5-12:6		147.113	1	y	0	ADLAK[bs3-light]YIC[cm]ENQDSISSK_DAHKS[bs3oh]EVAHRFK[bs3-light]DLGEENFK	False	ADLAKYIC[cm]ENQDSISSK_DAHKS[bs3oh]EVAHRFKDLGEENFK	6	766.21	HSA _HSA	65.9869	0.196843	ADLAKYICENQDSISSKDAHKSEVAHRFKDLGEENFK	36_286	30.4475	7PMix_BS3_HSA_F3_DDA_iRT_001	19187	11788
False	1	ADLAKYICcmENQDSISSK_DAHKSbs3ohEVAHRFKDLGEENFK5-12:6		147.113	1	y	0	ADLAK[bs3-light]YIC[cm]ENQDSISSK_DAHKS[bs3oh]EVAHRFK[bs3-light]DLGEENFK	False	ADLAKYIC[cm]ENQDSISSK_DAHKS[bs3oh]EVAHRFKDLGEENFK	6	766.21	HSA _HSA	65.9869	0.196843	ADLAKYICENQDSISSKDAHKSEVAHRFKDLGEENFK	36_286	30.4475	7PMix_BS3_HSA_F3_DDA_iRT_001	19187	11788
False	1	ADLAKYICcmENQDSISSK_DAHKSbs3ohEVAHRFKDLGEENFK5-12:6		321.177	3	y	0	ADLAK[bs3-light]YIC[cm]ENQDSISSK_DAHKS[bs3oh]EVAHRFK[bs3-light]DLGEENFK	False	ADLAKYIC[cm]ENQDSISSK_DAHKS[bs3oh]EVAHRFKDLGEENFK	6	766.21	HSA _HSA	65.9869	0.169506	ADLAKYICENQDSISSKDAHKSEVAHRFKDLGEENFK	36_286	30.4475	7PMix_BS3_HSA_F3_DDA_iRT_001	19187	11788
True	2	ADLAKYICcmENQDSISSK_DAHKbs3nh2SEVAHR5-5:3		971.013	5	b	0	ADLAK[bs3-light]YIC[cm]ENQDSISSK_DAHK[bs3nh2]S[bs3-light]EVAHR	False	ADLAKYIC[cm]ENQDSISSK_DAHK[bs3nh2]SEVAHR	3	1128.56	HSA _HSA	60.9498	0.861636	ADLAKYICENQDSISSKDAHKSEVAHR	29_286	22.7244	7PMix_BS3_HSA_F1F2_DDA_iRT_001	16203	11788
True	2	ADLAKYICcmENQDSISSK_DAHKbs3nh2SEVAHR5-5:3		1052.54	6	b	0	ADLAK[bs3-light]YIC[cm]ENQDSISSK_DAHK[bs3nh2]S[bs3-light]EVAHR	False	ADLAKYIC[cm]ENQDSISSK_DAHK[bs3nh2]SEVAHR	3	1128.56	HSA _HSA	60.9498	0.622516	ADLAKYICENQDSISSKDAHKSEVAHR	29_286	22.7244	7PMix_BS3_HSA_F1F2_DDA_iRT_001	16203	11788
True	3	ADLAKYICcmENQDSISSK_DAHKbs3nh2SEVAHR5-5:3		1005.5	13	y	0	ADLAK[bs3-light]YIC[cm]ENQDSISSK_DAHK[bs3nh2]S[bs3-light]EVAHR	False	ADLAKYIC[cm]ENQDSISSK_DAHK[bs3nh2]SEVAHR	3	1128.56	HSA _HSA	60.9498	0.384231	ADLAKYICENQDSISSKDAHKSEVAHR	29_286	22.7244	7PMix_BS3_HSA_F1F2_DDA_iRT_001	16203	11788
True	3	ADLAKYICcmENQDSISSK_DAHKbs3nh2SEVAHR5-5:3		1066.53	8	y	0	ADLAK[bs3-light]YIC[cm]ENQDSISSK_DAHK[bs3nh2]S[bs3-light]EVAHR	False	ADLAKYIC[cm]ENQDSISSK_DAHK[bs3nh2]SEVAHR	3	1128.56	HSA _HSA	60.9498	0.36124	ADLAKYICENQDSISSKDAHKSEVAHR	29_286	22.7244	7PMix_BS3_HSA_F1F2_DDA_iRT_001	16203	11788
True	3	ADLAKYICcmENQDSISSK_DAHKbs3nh2SEVAHR5-5:3		1066.53	15	y	0	ADLAK[bs3-light]YIC[cm]ENQDSISSK_DAHK[bs3nh2]S[bs3-light]EVAHR	False	ADLAKYIC[cm]ENQDSISSK_DAHK[bs3nh2]SEVAHR	3	1128.56	HSA _HSA	60.9498	0.36124	ADLAKYICENQDSISSKDAHKSEVAHR	29_286	22.7244	7PMix_BS3_HSA_F1F2_DDA_iRT_001	16203	11788
True	2	ADLAKYICcmENQDSISSK_DAHKbs3nh2SEVAHR5-5:3		1109.09	7	b	0	ADLAK[bs3-light]YIC[cm]ENQDSISSK_DAHK[bs3nh2]S[bs3-light]EVAHR	False	ADLAKYIC[cm]ENQDSISSK_DAHK[bs3nh2]SEVAHR	3	1128.56	HSA _HSA	60.9498	0.151326	ADLAKYICENQDSISSKDAHKSEVAHR	29_286	22.7244	7PMix_BS3_HSA_F1F2_DDA_iRT_001	16203	11788
True	2	ADLAKYICcmENQDSISSK_DAHKbs3nh2SEVAHR5-5:3		1254.13	9	b	0	ADLAK[bs3-light]YIC[cm]ENQDSISSK_DAHK[bs3nh2]S[bs3-light]EVAHR	False	ADLAKYIC[cm]ENQDSISSK_DAHK[bs3nh2]SEVAHR	3	1128.56	HSA _HSA	60.9498	0.089337	ADLAKYICENQDSISSKDAHKSEVAHR	29_286	22.7244	7PMix_BS3_HSA_F1F2_DDA_iRT_001	16203	11788
False	1	ADLAKYICcmENQDSISSK_DAHKbs3nh2SEVAHR5-5:3		321.177	3	y	0	ADLAK[bs3-light]YIC[cm]ENQDSISSK_DAHK[bs3nh2]S[bs3-light]EVAHR	False	ADLAKYIC[cm]ENQDSISSK_DAHK[bs3nh2]SEVAHR	3	1128.56	HSA _HSA	60.9498	1	ADLAKYICENQDSISSKDAHKSEVAHR	29_286	22.7244	7PMix_BS3_HSA_F1F2_DDA_iRT_001	16203	11788
False	1	ADLAKYICcmENQDSISSK_DAHKbs3nh2SEVAHR5-5:3		1167.49	10	y	0	ADLAK[bs3-light]YIC[cm]ENQDSISSK_DAHK[bs3nh2]S[bs3-light]EVAHR	False	ADLAKYIC[cm]ENQDSISSK_DAHK[bs3nh2]SEVAHR	3	1128.56	HSA _HSA	60.9498	0.683512	ADLAKYICENQDSISSKDAHKSEVAHR	29_286	22.7244	7PMix_BS3_HSA_F1F2_DDA_iRT_001	16203	11788
False	1	ADLAKYICcmENQDSISSK_DAHKbs3nh2SEVAHR5-5:3		175.119	1	y	0	ADLAK[bs3-light]YIC[cm]ENQDSISSK_DAHK[bs3nh2]S[bs3-light]EVAHR	False	ADLAKYIC[cm]ENQDSISSK_DAHK[bs3nh2]SEVAHR	3	1128.56	HSA _HSA	60.9498	0.516213	ADLAKYICENQDSISSKDAHKSEVAHR	29_286	22.7244	7PMix_BS3_HSA_F1F2_DDA_iRT_001	16203	11788
False	1	ADLAKYICcmENQDSISSK_DAHKbs3nh2SEVAHR5-5:3		521.293	5	y	0	ADLAK[bs3-light]YIC[cm]ENQDSISSK_DAHK[bs3nh2]S[bs3-light]EVAHR	False	ADLAKYIC[cm]ENQDSISSK_DAHK[bs3nh2]SEVAHR	3	1128.56	HSA _HSA	60.9498	0.471246	ADLAKYICENQDSISSKDAHKSEVAHR	29_286	22.7244	7PMix_BS3_HSA_F1F2_DDA_iRT_001	16203	11788
False	1	ADLAKYICcmENQDSISSK_DAHKbs3nh2SEVAHR5-5:3		312.178	2	y	0	ADLAK[bs3-light]YIC[cm]ENQDSISSK_DAHK[bs3nh2]S[bs3-light]EVAHR	False	ADLAKYIC[cm]ENQDSISSK_DAHK[bs3nh2]SEVAHR	3	1128.56	HSA _HSA	60.9498	0.368806	ADLAKYICENQDSISSKDAHKSEVAHR	29_286	22.7244	7PMix_BS3_HSA_F1F2_DDA_iRT_001	16203	11788
False	1	ADLAKYICcmENQDSISSK_DAHKbs3nh2SEVAHR5-5:3		383.215	3	y	0	ADLAK[bs3-light]YIC[cm]ENQDSISSK_DAHK[bs3nh2]S[bs3-light]EVAHR	False	ADLAKYIC[cm]ENQDSISSK_DAHK[bs3nh2]SEVAHR	3	1128.56	HSA _HSA	60.9498	0.364845	ADLAKYICENQDSISSKDAHKSEVAHR	29_286	22.7244	7PMix_BS3_HSA_F1F2_DDA_iRT_001	16203	11788
False	1	ADLAKYICcmENQDSISSK_DAHKbs3nh2SEVAHR5-5:3		234.145	2	y	0	ADLAK[bs3-light]YIC[cm]ENQDSISSK_DAHK[bs3nh2]S[bs3-light]EVAHR	False	ADLAKYIC[cm]ENQDSISSK_DAHK[bs3nh2]SEVAHR	3	1128.56	HSA _HSA	60.9498	0.301004	ADLAKYICENQDSISSKDAHKSEVAHR	29_286	22.7244	7PMix_BS3_HSA_F1F2_DDA_iRT_001	16203	11788
False	1	ADLAKYICcmENQDSISSK_DAHKbs3nh2SEVAHR5-5:3		147.113	1	y	0	ADLAK[bs3-light]YIC[cm]ENQDSISSK_DAHK[bs3nh2]S[bs3-light]EVAHR	False	ADLAKYIC[cm]ENQDSISSK_DAHK[bs3nh2]SEVAHR	3	1128.56	HSA _HSA	60.9498	0.197745	ADLAKYICENQDSISSKDAHKSEVAHR	29_286	22.7244	7PMix_BS3_HSA_F1F2_DDA_iRT_001	16203	11788
False	1	ADLAKYICcmENQDSISSK_DAHKbs3nh2SEVAHR5-5:3		482.283	4	y	0	ADLAK[bs3-light]YIC[cm]ENQDSISSK_DAHK[bs3nh2]S[bs3-light]EVAHR	False	ADLAKYIC[cm]ENQDSISSK_DAHK[bs3nh2]SEVAHR	3	1128.56	HSA _HSA	60.9498	0.18539	ADLAKYICENQDSISSKDAHKSEVAHR	29_286	22.7244	7PMix_BS3_HSA_F1F2_DDA_iRT_001	16203	11788
False	1	ADLAKYICcmENQDSISSK_DAHKbs3nh2SEVAHR5-5:3		300.155	3	b	0	ADLAK[bs3-light]YIC[cm]ENQDSISSK_DAHK[bs3nh2]S[bs3-light]EVAHR	False	ADLAKYIC[cm]ENQDSISSK_DAHK[bs3nh2]SEVAHR	3	1128.56	HSA _HSA	60.9498	0.184484	ADLAKYICENQDSISSKDAHKSEVAHR	29_286	22.7244	7PMix_BS3_HSA_F1F2_DDA_iRT_001	16203	11788
True	2	ADLAKYICcmENQDSISSK_DAHKbs3nh2SEVAHR5-5:4		971.013	5	b	0	ADLAK[bs3-light]YIC[cm]ENQDSISSK_DAHK[bs3nh2]S[bs3-light]EVAHR	False	ADLAKYIC[cm]ENQDSISSK_DAHK[bs3nh2]SEVAHR	4	846.669	HSA _HSA	87.9225	0.269718	ADLAKYICENQDSISSKDAHKSEVAHR	29_286	64.0807	7PMix_pooled_DDA_iRT_library_004	18625	11788
True	3	ADLAKYICcmENQDSISSK_DAHKbs3nh2SEVAHR5-5:4		702.032	6	b	0	ADLAK[bs3-light]YIC[cm]ENQDSISSK_DAHK[bs3nh2]S[bs3-light]EVAHR	False	ADLAKYIC[cm]ENQDSISSK_DAHK[bs3nh2]SEVAHR	4	846.669	HSA _HSA	87.9225	0.202556	ADLAKYICENQDSISSKDAHKSEVAHR	29_286	64.0807	7PMix_pooled_DDA_iRT_library_004	18625	11788
True	3	ADLAKYICcmENQDSISSK_DAHKbs3nh2SEVAHR5-5:4		1005.16	13	y	0	ADLAK[bs3-light]YIC[cm]ENQDSISSK_DAHK[bs3nh2]S[bs3-light]EVAHR	False	ADLAKYIC[cm]ENQDSISSK_DAHK[bs3nh2]SEVAHR	4	846.669	HSA _HSA	87.9225	0.171802	ADLAKYICENQDSISSKDAHKSEVAHR	29_286	64.0807	7PMix_pooled_DDA_iRT_library_004	18625	11788
True	2	ADLAKYICcmENQDSISSK_DAHKbs3nh2SEVAHR5-5:4		1052.54	6	b	0	ADLAK[bs3-light]YIC[cm]ENQDSISSK_DAHK[bs3nh2]S[bs3-light]EVAHR	False	ADLAKYIC[cm]ENQDSISSK_DAHK[bs3nh2]SEVAHR	4	846.669	HSA _HSA	87.9225	0.114171	ADLAKYICENQDSISSKDAHKSEVAHR	29_286	64.0807	7PMix_pooled_DDA_iRT_library_004	18625	11788
True	3	ADLAKYICcmENQDSISSK_DAHKbs3nh2SEVAHR5-5:4		647.678	5	b	0	ADLAK[bs3-light]YIC[cm]ENQDSISSK_DAHK[bs3nh2]S[bs3-light]EVAHR	False	ADLAKYIC[cm]ENQDSISSK_DAHK[bs3nh2]SEVAHR	4	846.669	HSA _HSA	87.9225	0.101763	ADLAKYICENQDSISSKDAHKSEVAHR	29_286	64.0807	7PMix_pooled_DDA_iRT_library_004	18625	11788
True	3	ADLAKYICcmENQDSISSK_DAHKbs3nh2SEVAHR5-5:4		1028.84	14	y	0	ADLAK[bs3-light]YIC[cm]ENQDSISSK_DAHK[bs3nh2]S[bs3-light]EVAHR	False	ADLAKYIC[cm]ENQDSISSK_DAHK[bs3nh2]SEVAHR	4	846.669	HSA _HSA	87.9225	0.0342798	ADLAKYICENQDSISSKDAHKSEVAHR	29_286	64.0807	7PMix_pooled_DDA_iRT_library_004	18625	11788
True	2	ADLAKYICcmENQDSISSK_DAHKbs3nh2SEVAHR5-5:4		1109.09	7	b	0	ADLAK[bs3-light]YIC[cm]ENQDSISSK_DAHK[bs3nh2]S[bs3-light]EVAHR	False	ADLAKYIC[cm]ENQDSISSK_DAHK[bs3nh2]SEVAHR	4	846.669	HSA _HSA	87.9225	0.023121	ADLAKYICENQDSISSKDAHKSEVAHR	29_286	64.0807	7PMix_pooled_DDA_iRT_library_004	18625	11788
True	3	ADLAKYICcmENQDSISSK_DAHKbs3nh2SEVAHR5-5:4		739.727	7	b	0	ADLAK[bs3-light]YIC[cm]ENQDSISSK_DAHK[bs3nh2]S[bs3-light]EVAHR	False	ADLAKYIC[cm]ENQDSISSK_DAHK[bs3nh2]SEVAHR	4	846.669	HSA _HSA	87.9225	0.02109	ADLAKYICENQDSISSKDAHKSEVAHR	29_286	64.0807	7PMix_pooled_DDA_iRT_library_004	18625	11788
False	1	ADLAKYICcmENQDSISSK_DAHKbs3nh2SEVAHR5-5:4		1167.49	10	y	0	ADLAK[bs3-light]YIC[cm]ENQDSISSK_DAHK[bs3nh2]S[bs3-light]EVAHR	False	ADLAKYIC[cm]ENQDSISSK_DAHK[bs3nh2]SEVAHR	4	846.669	HSA _HSA	87.9225	1	ADLAKYICENQDSISSKDAHKSEVAHR	29_286	64.0807	7PMix_pooled_DDA_iRT_library_004	18625	11788
False	1	ADLAKYICcmENQDSISSK_DAHKbs3nh2SEVAHR5-5:4		300.155	3	b	0	ADLAK[bs3-light]YIC[cm]ENQDSISSK_DAHK[bs3nh2]S[bs3-light]EVAHR	False	ADLAKYIC[cm]ENQDSISSK_DAHK[bs3nh2]SEVAHR	4	846.669	HSA _HSA	87.9225	0.362338	ADLAKYICENQDSISSKDAHKSEVAHR	29_286	64.0807	7PMix_pooled_DDA_iRT_library_004	18625	11788
False	1	ADLAKYICcmENQDSISSK_DAHKbs3nh2SEVAHR5-5:4		1280.58	11	y	0	ADLAK[bs3-light]YIC[cm]ENQDSISSK_DAHK[bs3nh2]S[bs3-light]EVAHR	False	ADLAKYIC[cm]ENQDSISSK_DAHK[bs3nh2]SEVAHR	4	846.669	HSA _HSA	87.9225	0.337539	ADLAKYICENQDSISSKDAHKSEVAHR	29_286	64.0807	7PMix_pooled_DDA_iRT_library_004	18625	11788
False	1	ADLAKYICcmENQDSISSK_DAHKbs3nh2SEVAHR5-5:4		321.177	3	y	0	ADLAK[bs3-light]YIC[cm]ENQDSISSK_DAHK[bs3nh2]S[bs3-light]EVAHR	False	ADLAKYIC[cm]ENQDSISSK_DAHK[bs3nh2]SEVAHR	4	846.669	HSA _HSA	87.9225	0.173199	ADLAKYICENQDSISSKDAHKSEVAHR	29_286	64.0807	7PMix_pooled_DDA_iRT_library_004	18625	11788
False	1	ADLAKYICcmENQDSISSK_DAHKbs3nh2SEVAHR5-5:4		521.293	5	y	0	ADLAK[bs3-light]YIC[cm]ENQDSISSK_DAHK[bs3nh2]S[bs3-light]EVAHR	False	ADLAKYIC[cm]ENQDSISSK_DAHK[bs3nh2]SEVAHR	4	846.669	HSA _HSA	87.9225	0.137653	ADLAKYICENQDSISSKDAHKSEVAHR	29_286	64.0807	7PMix_pooled_DDA_iRT_library_004	18625	11788
False	1	ADLAKYICcmENQDSISSK_DAHKbs3nh2SEVAHR5-5:4		1007.46	9	y	0	ADLAK[bs3-light]YIC[cm]ENQDSISSK_DAHK[bs3nh2]S[bs3-light]EVAHR	False	ADLAKYIC[cm]ENQDSISSK_DAHK[bs3nh2]SEVAHR	4	846.669	HSA _HSA	87.9225	0.130227	ADLAKYICENQDSISSKDAHKSEVAHR	29_286	64.0807	7PMix_pooled_DDA_iRT_library_004	18625	11788
False	1	ADLAKYICcmENQDSISSK_DAHKbs3nh2SEVAHR5-5:4		371.193	4	b	0	ADLAK[bs3-light]YIC[cm]ENQDSISSK_DAHK[bs3nh2]S[bs3-light]EVAHR	False	ADLAKYIC[cm]ENQDSISSK_DAHK[bs3nh2]SEVAHR	4	846.669	HSA _HSA	87.9225	0.113191	ADLAKYICENQDSISSKDAHKSEVAHR	29_286	64.0807	7PMix_pooled_DDA_iRT_library_004	18625	11788
False	1	ADLAKYICcmENQDSISSK_DAHKbs3nh2SEVAHR5-5:4		636.32	6	y	0	ADLAK[bs3-light]YIC[cm]ENQDSISSK_DAHK[bs3nh2]S[bs3-light]EVAHR	False	ADLAKYIC[cm]ENQDSISSK_DAHK[bs3nh2]SEVAHR	4	846.669	HSA _HSA	87.9225	0.0964197	ADLAKYICENQDSISSKDAHKSEVAHR	29_286	64.0807	7PMix_pooled_DDA_iRT_library_004	18625	11788
False	2	ADLAKYICcmENQDSISSK_DAHKbs3nh2SEVAHR5-5:4		584.251	10	y	0	ADLAK[bs3-light]YIC[cm]ENQDSISSK_DAHK[bs3nh2]S[bs3-light]EVAHR	False	ADLAKYIC[cm]ENQDSISSK_DAHK[bs3nh2]SEVAHR	4	846.669	HSA _HSA	87.9225	0.0855304	ADLAKYICENQDSISSKDAHKSEVAHR	29_286	64.0807	7PMix_pooled_DDA_iRT_library_004	18625	11788
False	1	ADLAKYICcmENQDSISSK_DAHKbs3nh2SEVAHR5-5:4		383.215	3	y	0	ADLAK[bs3-light]YIC[cm]ENQDSISSK_DAHK[bs3nh2]S[bs3-light]EVAHR	False	ADLAKYIC[cm]ENQDSISSK_DAHK[bs3nh2]SEVAHR	4	846.669	HSA _HSA	87.9225	0.08215	ADLAKYICENQDSISSKDAHKSEVAHR	29_286	64.0807	7PMix_pooled_DDA_iRT_library_004	18625	11788
True	3	ADLAKYICcmENQDSISSK_DAHKbs3ohSEVAHRFKDLGEENFK5-12:5		1050.53	5	b	0	ADLAK[bs3-light]YIC[cm]ENQDSISSK_DAHK[bs3oh]SEVAHRFK[bs3-light]DLGEENFK	False	ADLAKYIC[cm]ENQDSISSK_DAHK[bs3oh]SEVAHRFKDLGEENFK	5	919.252	HSA _HSA	65.9016	0.0995194	ADLAKYICENQDSISSKDAHKSEVAHRFKDLGEENFK	36_286	30.3168	7PMix_BS3_HSA_F3_DDA_iRT_001	19149	11788
True	3	ADLAKYICcmENQDSISSK_DAHKbs3ohSEVAHRFKDLGEENFK5-12:5		1104.89	6	b	0	ADLAK[bs3-light]YIC[cm]ENQDSISSK_DAHK[bs3oh]SEVAHRFK[bs3-light]DLGEENFK	False	ADLAKYIC[cm]ENQDSISSK_DAHK[bs3oh]SEVAHRFKDLGEENFK	5	919.252	HSA _HSA	65.9016	0.0346892	ADLAKYICENQDSISSKDAHKSEVAHRFKDLGEENFK	36_286	30.3168	7PMix_BS3_HSA_F3_DDA_iRT_001	19149	11788
True	5	ADLAKYICcmENQDSISSK_DAHKbs3ohSEVAHRFKDLGEENFK5-12:5		855.418	14	b	0	ADLAK[bs3-light]YIC[cm]ENQDSISSK_DAHK[bs3oh]SEVAHRFK[bs3-light]DLGEENFK	False	ADLAKYIC[cm]ENQDSISSK_DAHK[bs3oh]SEVAHRFKDLGEENFK	5	919.252	HSA _HSA	65.9016	0.0183549	ADLAKYICENQDSISSKDAHKSEVAHRFKDLGEENFK	36_286	30.3168	7PMix_BS3_HSA_F3_DDA_iRT_001	19149	11788
True	4	ADLAKYICcmENQDSISSK_DAHKbs3ohSEVAHRFKDLGEENFK5-12:5		788.404	5	b	0	ADLAK[bs3-light]YIC[cm]ENQDSISSK_DAHK[bs3oh]SEVAHRFK[bs3-light]DLGEENFK	False	ADLAKYIC[cm]ENQDSISSK_DAHK[bs3oh]SEVAHRFKDLGEENFK	5	919.252	HSA _HSA	65.9016	0.0182756	ADLAKYICENQDSISSKDAHKSEVAHRFKDLGEENFK	36_286	30.3168	7PMix_BS3_HSA_F3_DDA_iRT_001	19149	11788
True	4	ADLAKYICcmENQDSISSK_DAHKbs3ohSEVAHRFKDLGEENFK5-12:5		827.403	10	y	0	ADLAK[bs3-light]YIC[cm]ENQDSISSK_DAHK[bs3oh]SEVAHRFK[bs3-light]DLGEENFK	False	ADLAKYIC[cm]ENQDSISSK_DAHK[bs3oh]SEVAHRFKDLGEENFK	5	919.252	HSA _HSA	65.9016	0.0153144	ADLAKYICENQDSISSKDAHKSEVAHRFKDLGEENFK	36_286	30.3168	7PMix_BS3_HSA_F3_DDA_iRT_001	19149	11788
False	1	ADLAKYICcmENQDSISSK_DAHKbs3ohSEVAHRFKDLGEENFK5-12:5		1167.49	10	y	0	ADLAK[bs3-light]YIC[cm]ENQDSISSK_DAHK[bs3oh]SEVAHRFK[bs3-light]DLGEENFK	False	ADLAKYIC[cm]ENQDSISSK_DAHK[bs3oh]SEVAHRFKDLGEENFK	5	919.252	HSA _HSA	65.9016	1	ADLAKYICENQDSISSKDAHKSEVAHRFKDLGEENFK	36_286	30.3168	7PMix_BS3_HSA_F3_DDA_iRT_001	19149	11788
False	1	ADLAKYICcmENQDSISSK_DAHKbs3ohSEVAHRFKDLGEENFK5-12:5		300.155	3	b	0	ADLAK[bs3-light]YIC[cm]ENQDSISSK_DAHK[bs3oh]SEVAHRFK[bs3-light]DLGEENFK	False	ADLAKYIC[cm]ENQDSISSK_DAHK[bs3oh]SEVAHRFKDLGEENFK	5	919.252	HSA _HSA	65.9016	0.606481	ADLAKYICENQDSISSKDAHKSEVAHRFKDLGEENFK	36_286	30.3168	7PMix_BS3_HSA_F3_DDA_iRT_001	19149	11788
False	1	ADLAKYICcmENQDSISSK_DAHKbs3ohSEVAHRFKDLGEENFK5-12:5		723.331	6	y	0	ADLAK[bs3-light]YIC[cm]ENQDSISSK_DAHK[bs3oh]SEVAHRFK[bs3-light]DLGEENFK	False	ADLAKYIC[cm]ENQDSISSK_DAHK[bs3oh]SEVAHRFKDLGEENFK	5	919.252	HSA _HSA	65.9016	0.483138	ADLAKYICENQDSISSKDAHKSEVAHRFKDLGEENFK	36_286	30.3168	7PMix_BS3_HSA_F3_DDA_iRT_001	19149	11788
False	1	ADLAKYICcmENQDSISSK_DAHKbs3ohSEVAHRFKDLGEENFK5-12:5		951.442	8	y	0	ADLAK[bs3-light]YIC[cm]ENQDSISSK_DAHK[bs3oh]SEVAHRFK[bs3-light]DLGEENFK	False	ADLAKYIC[cm]ENQDSISSK_DAHK[bs3oh]SEVAHRFKDLGEENFK	5	919.252	HSA _HSA	65.9016	0.470339	ADLAKYICENQDSISSKDAHKSEVAHRFKDLGEENFK	36_286	30.3168	7PMix_BS3_HSA_F3_DDA_iRT_001	19149	11788
False	1	ADLAKYICcmENQDSISSK_DAHKbs3ohSEVAHRFKDLGEENFK5-12:5		1280.58	11	y	0	ADLAK[bs3-light]YIC[cm]ENQDSISSK_DAHK[bs3oh]SEVAHRFK[bs3-light]DLGEENFK	False	ADLAKYIC[cm]ENQDSISSK_DAHK[bs3oh]SEVAHRFKDLGEENFK	5	919.252	HSA _HSA	65.9016	0.365094	ADLAKYICENQDSISSKDAHKSEVAHRFKDLGEENFK	36_286	30.3168	7PMix_BS3_HSA_F3_DDA_iRT_001	19149	11788
False	1	ADLAKYICcmENQDSISSK_DAHKbs3ohSEVAHRFKDLGEENFK5-12:5		321.177	3	y	0	ADLAK[bs3-light]YIC[cm]ENQDSISSK_DAHK[bs3oh]SEVAHRFK[bs3-light]DLGEENFK	False	ADLAKYIC[cm]ENQDSISSK_DAHK[bs3oh]SEVAHRFKDLGEENFK	5	919.252	HSA _HSA	65.9016	0.292493	ADLAKYICENQDSISSKDAHKSEVAHRFKDLGEENFK	36_286	30.3168	7PMix_BS3_HSA_F3_DDA_iRT_001	19149	11788
False	1	ADLAKYICcmENQDSISSK_DAHKbs3ohSEVAHRFKDLGEENFK5-12:5		1007.46	9	y	0	ADLAK[bs3-light]YIC[cm]ENQDSISSK_DAHK[bs3oh]SEVAHRFK[bs3-light]DLGEENFK	False	ADLAKYIC[cm]ENQDSISSK_DAHK[bs3oh]SEVAHRFKDLGEENFK	5	919.252	HSA _HSA	65.9016	0.226807	ADLAKYICENQDSISSKDAHKSEVAHRFKDLGEENFK	36_286	30.3168	7PMix_BS3_HSA_F3_DDA_iRT_001	19149	11788
False	1	ADLAKYICcmENQDSISSK_DAHKbs3ohSEVAHRFKDLGEENFK5-12:5		836.415	7	y	0	ADLAK[bs3-light]YIC[cm]ENQDSISSK_DAHK[bs3oh]SEVAHRFK[bs3-light]DLGEENFK	False	ADLAKYIC[cm]ENQDSISSK_DAHK[bs3oh]SEVAHRFKDLGEENFK	5	919.252	HSA _HSA	65.9016	0.208058	ADLAKYICENQDSISSKDAHKSEVAHRFKDLGEENFK	36_286	30.3168	7PMix_BS3_HSA_F3_DDA_iRT_001	19149	11788
False	1	ADLAKYICcmENQDSISSK_DAHKbs3ohSEVAHRFKDLGEENFK5-12:5		878.421	8	y	0	ADLAK[bs3-light]YIC[cm]ENQDSISSK_DAHK[bs3oh]SEVAHRFK[bs3-light]DLGEENFK	False	ADLAKYIC[cm]ENQDSISSK_DAHK[bs3oh]SEVAHRFKDLGEENFK	5	919.252	HSA _HSA	65.9016	0.189694	ADLAKYICENQDSISSKDAHKSEVAHRFKDLGEENFK	36_286	30.3168	7PMix_BS3_HSA_F3_DDA_iRT_001	19149	11788
False	1	ADLAKYICcmENQDSISSK_DAHKbs3ohSEVAHRFKDLGEENFK5-12:5		521.293	5	y	0	ADLAK[bs3-light]YIC[cm]ENQDSISSK_DAHK[bs3oh]SEVAHRFK[bs3-light]DLGEENFK	False	ADLAKYIC[cm]ENQDSISSK_DAHK[bs3oh]SEVAHRFKDLGEENFK	5	919.252	HSA _HSA	65.9016	0.178303	ADLAKYICENQDSISSKDAHKSEVAHRFKDLGEENFK	36_286	30.3168	7PMix_BS3_HSA_F3_DDA_iRT_001	19149	11788
False	1	ADLAKYICcmENQDSISSK_ECcmCcmEKPLLEKSHCcmIAEVENDEMPADLPSLAADFVESK5-10:5		1163.59	11	y	0	ADLAK[bs3-light]YIC[cm]ENQDSISSK_EC[cm]C[cm]EKPLLEK[bs3-light]SHC[cm]IAEVENDEMPADLPSLAADFVESK	False	ADLAKYIC[cm]ENQDSISSK_EC[cm]C[cm]EKPLLEKSHC[cm]IAEVENDEMPADLPSLAADFVESK	5	1268.79	HSA _HSA	130.99	1	ADLAKYICENQDSISSKECCEKPLLEKSHCIAEVENDEMPADLPSLAADFVESK	286_310	130.115	B170315_17_Lumos_ML_IN_205_PMBS3_Tryp_Rep3_SECFr16	52541	11788
False	1	ADLAKYICcmENQDSISSK_ECcmCcmEKPLLEKSHCcmIAEVENDEMPADLPSLAADFVESK5-10:5		1167.49	10	y	0	ADLAK[bs3-light]YIC[cm]ENQDSISSK_EC[cm]C[cm]EKPLLEK[bs3-light]SHC[cm]IAEVENDEMPADLPSLAADFVESK	False	ADLAKYIC[cm]ENQDSISSK_EC[cm]C[cm]EKPLLEKSHC[cm]IAEVENDEMPADLPSLAADFVESK	5	1268.79	HSA _HSA	130.99	0.433927	ADLAKYICENQDSISSKECCEKPLLEKSHCIAEVENDEMPADLPSLAADFVESK	286_310	130.115	B170315_17_Lumos_ML_IN_205_PMBS3_Tryp_Rep3_SECFr16	52541	11788
False	2	ADLAKYICcmENQDSISSK_ECcmCcmEKPLLEKSHCcmIAEVENDEMPADLPSLAADFVESK5-10:5		582.301	11	y	0	ADLAK[bs3-light]YIC[cm]ENQDSISSK_EC[cm]C[cm]EKPLLEK[bs3-light]SHC[cm]IAEVENDEMPADLPSLAADFVESK	False	ADLAKYIC[cm]ENQDSISSK_EC[cm]C[cm]EKPLLEKSHC[cm]IAEVENDEMPADLPSLAADFVESK	5	1268.79	HSA _HSA	130.99	0.295505	ADLAKYICENQDSISSKECCEKPLLEKSHCIAEVENDEMPADLPSLAADFVESK	286_310	130.115	B170315_17_Lumos_ML_IN_205_PMBS3_Tryp_Rep3_SECFr16	52541	11788
False	1	ADLAKYICcmENQDSISSK_ECcmCcmEKPLLEKSHCcmIAEVENDEMPADLPSLAADFVESK5-10:5		866.425	8	y	0	ADLAK[bs3-light]YIC[cm]ENQDSISSK_EC[cm]C[cm]EKPLLEK[bs3-light]SHC[cm]IAEVENDEMPADLPSLAADFVESK	False	ADLAKYIC[cm]ENQDSISSK_EC[cm]C[cm]EKPLLEKSHC[cm]IAEVENDEMPADLPSLAADFVESK	5	1268.79	HSA _HSA	130.99	0.236009	ADLAKYICENQDSISSKECCEKPLLEKSHCIAEVENDEMPADLPSLAADFVESK	286_310	130.115	B170315_17_Lumos_ML_IN_205_PMBS3_Tryp_Rep3_SECFr16	52541	11788
False	1	ADLAKYICcmENQDSISSK_ECcmCcmEKPLLEKSHCcmIAEVENDEMPADLPSLAADFVESK5-10:5		521.293	5	y	0	ADLAK[bs3-light]YIC[cm]ENQDSISSK_EC[cm]C[cm]EKPLLEK[bs3-light]SHC[cm]IAEVENDEMPADLPSLAADFVESK	False	ADLAKYIC[cm]ENQDSISSK_EC[cm]C[cm]EKPLLEKSHC[cm]IAEVENDEMPADLPSLAADFVESK	5	1268.79	HSA _HSA	130.99	0.210819	ADLAKYICENQDSISSKECCEKPLLEKSHCIAEVENDEMPADLPSLAADFVESK	286_310	130.115	B170315_17_Lumos_ML_IN_205_PMBS3_Tryp_Rep3_SECFr16	52541	11788
False	1	ADLAKYICcmENQDSISSK_ECcmCcmEKPLLEKSHCcmIAEVENDEMPADLPSLAADFVESK5-10:5		321.177	3	y	0	ADLAK[bs3-light]YIC[cm]ENQDSISSK_EC[cm]C[cm]EKPLLEK[bs3-light]SHC[cm]IAEVENDEMPADLPSLAADFVESK	False	ADLAKYIC[cm]ENQDSISSK_EC[cm]C[cm]EKPLLEKSHC[cm]IAEVENDEMPADLPSLAADFVESK	5	1268.79	HSA _HSA	130.99	0.21063	ADLAKYICENQDSISSKECCEKPLLEKSHCIAEVENDEMPADLPSLAADFVESK	286_310	130.115	B170315_17_Lumos_ML_IN_205_PMBS3_Tryp_Rep3_SECFr16	52541	11788
False	1	ADLAKYICcmENQDSISSK_ECcmCcmEKPLLEKSHCcmIAEVENDEMPADLPSLAADFVESK5-10:5		1066.54	10	y	0	ADLAK[bs3-light]YIC[cm]ENQDSISSK_EC[cm]C[cm]EKPLLEK[bs3-light]SHC[cm]IAEVENDEMPADLPSLAADFVESK	False	ADLAKYIC[cm]ENQDSISSK_EC[cm]C[cm]EKPLLEKSHC[cm]IAEVENDEMPADLPSLAADFVESK	5	1268.79	HSA _HSA	130.99	0.161146	ADLAKYICENQDSISSKECCEKPLLEKSHCIAEVENDEMPADLPSLAADFVESK	286_310	130.115	B170315_17_Lumos_ML_IN_205_PMBS3_Tryp_Rep3_SECFr16	52541	11788
False	1	ADLAKYICcmENQDSISSK_ECcmCcmEKPLLEKSHCcmIAEVENDEMPADLPSLAADFVESK5-10:5		234.145	2	y	0	ADLAK[bs3-light]YIC[cm]ENQDSISSK_EC[cm]C[cm]EKPLLEK[bs3-light]SHC[cm]IAEVENDEMPADLPSLAADFVESK	False	ADLAKYIC[cm]ENQDSISSK_EC[cm]C[cm]EKPLLEKSHC[cm]IAEVENDEMPADLPSLAADFVESK	5	1268.79	HSA _HSA	130.99	0.160897	ADLAKYICENQDSISSKECCEKPLLEKSHCIAEVENDEMPADLPSLAADFVESK	286_310	130.115	B170315_17_Lumos_ML_IN_205_PMBS3_Tryp_Rep3_SECFr16	52541	11788
False	1	ADLAKYICcmENQDSISSK_ECcmCcmEKPLLEKSHCcmIAEVENDEMPADLPSLAADFVESK5-10:5		234.145	2	y	0	ADLAK[bs3-light]YIC[cm]ENQDSISSK_EC[cm]C[cm]EKPLLEK[bs3-light]SHC[cm]IAEVENDEMPADLPSLAADFVESK	False	ADLAKYIC[cm]ENQDSISSK_EC[cm]C[cm]EKPLLEKSHC[cm]IAEVENDEMPADLPSLAADFVESK	5	1268.79	HSA _HSA	130.99	0.160897	ADLAKYICENQDSISSKECCEKPLLEKSHCIAEVENDEMPADLPSLAADFVESK	286_310	130.115	B170315_17_Lumos_ML_IN_205_PMBS3_Tryp_Rep3_SECFr16	52541	11788
False	1	ADLAKYICcmENQDSISSK_ECcmCcmEKPLLEKSHCcmIAEVENDEMPADLPSLAADFVESK5-10:5		795.388	7	y	0	ADLAK[bs3-light]YIC[cm]ENQDSISSK_EC[cm]C[cm]EKPLLEK[bs3-light]SHC[cm]IAEVENDEMPADLPSLAADFVESK	False	ADLAKYIC[cm]ENQDSISSK_EC[cm]C[cm]EKPLLEKSHC[cm]IAEVENDEMPADLPSLAADFVESK	5	1268.79	HSA _HSA	130.99	0.157013	ADLAKYICENQDSISSKECCEKPLLEKSHCIAEVENDEMPADLPSLAADFVESK	286_310	130.115	B170315_17_Lumos_ML_IN_205_PMBS3_Tryp_Rep3_SECFr16	52541	11788
False	1	ADLAKYICcmENQDSISSK_ECcmCcmEKPLLEKSHCcmIAEVENDEMPADLPSLAADFVESK5-10:6		1163.59	11	y	0	ADLAK[bs3-light]YIC[cm]ENQDSISSK_EC[cm]C[cm]EKPLLEK[bs3-light]SHC[cm]IAEVENDEMPADLPSLAADFVESK	False	ADLAKYIC[cm]ENQDSISSK_EC[cm]C[cm]EKPLLEKSHC[cm]IAEVENDEMPADLPSLAADFVESK	6	1057.49	HSA _HSA	130.612	1	ADLAKYICENQDSISSKECCEKPLLEKSHCIAEVENDEMPADLPSLAADFVESK	286_310	129.535	B170315_10_Lumos_ML_IN_205_PMBS3_Tryp_Rep2_SECFr16	49457	11788
False	1	ADLAKYICcmENQDSISSK_ECcmCcmEKPLLEKSHCcmIAEVENDEMPADLPSLAADFVESK5-10:6		1167.49	10	y	0	ADLAK[bs3-light]YIC[cm]ENQDSISSK_EC[cm]C[cm]EKPLLEK[bs3-light]SHC[cm]IAEVENDEMPADLPSLAADFVESK	False	ADLAKYIC[cm]ENQDSISSK_EC[cm]C[cm]EKPLLEKSHC[cm]IAEVENDEMPADLPSLAADFVESK	6	1057.49	HSA _HSA	130.612	0.894735	ADLAKYICENQDSISSKECCEKPLLEKSHCIAEVENDEMPADLPSLAADFVESK	286_310	129.535	B170315_10_Lumos_ML_IN_205_PMBS3_Tryp_Rep2_SECFr16	49457	11788
False	1	ADLAKYICcmENQDSISSK_ECcmCcmEKPLLEKSHCcmIAEVENDEMPADLPSLAADFVESK5-10:6		300.155	3	b	0	ADLAK[bs3-light]YIC[cm]ENQDSISSK_EC[cm]C[cm]EKPLLEK[bs3-light]SHC[cm]IAEVENDEMPADLPSLAADFVESK	False	ADLAKYIC[cm]ENQDSISSK_EC[cm]C[cm]EKPLLEKSHC[cm]IAEVENDEMPADLPSLAADFVESK	6	1057.49	HSA _HSA	130.612	0.569253	ADLAKYICENQDSISSKECCEKPLLEKSHCIAEVENDEMPADLPSLAADFVESK	286_310	129.535	B170315_10_Lumos_ML_IN_205_PMBS3_Tryp_Rep2_SECFr16	49457	11788
False	1	ADLAKYICcmENQDSISSK_ECcmCcmEKPLLEKSHCcmIAEVENDEMPADLPSLAADFVESK5-10:6		1066.54	10	y	0	ADLAK[bs3-light]YIC[cm]ENQDSISSK_EC[cm]C[cm]EKPLLEK[bs3-light]SHC[cm]IAEVENDEMPADLPSLAADFVESK	False	ADLAKYIC[cm]ENQDSISSK_EC[cm]C[cm]EKPLLEKSHC[cm]IAEVENDEMPADLPSLAADFVESK	6	1057.49	HSA _HSA	130.612	0.360367	ADLAKYICENQDSISSKECCEKPLLEKSHCIAEVENDEMPADLPSLAADFVESK	286_310	129.535	B170315_10_Lumos_ML_IN_205_PMBS3_Tryp_Rep2_SECFr16	49457	11788
False	1	ADLAKYICcmENQDSISSK_ECcmCcmEKPLLEKSHCcmIAEVENDEMPADLPSLAADFVESK5-10:6		636.32	6	y	0	ADLAK[bs3-light]YIC[cm]ENQDSISSK_EC[cm]C[cm]EKPLLEK[bs3-light]SHC[cm]IAEVENDEMPADLPSLAADFVESK	False	ADLAKYIC[cm]ENQDSISSK_EC[cm]C[cm]EKPLLEKSHC[cm]IAEVENDEMPADLPSLAADFVESK	6	1057.49	HSA _HSA	130.612	0.333068	ADLAKYICENQDSISSKECCEKPLLEKSHCIAEVENDEMPADLPSLAADFVESK	286_310	129.535	B170315_10_Lumos_ML_IN_205_PMBS3_Tryp_Rep2_SECFr16	49457	11788
False	1	ADLAKYICcmENQDSISSK_ECcmCcmEKPLLEKSHCcmIAEVENDEMPADLPSLAADFVESK5-10:6		795.388	7	y	0	ADLAK[bs3-light]YIC[cm]ENQDSISSK_EC[cm]C[cm]EKPLLEK[bs3-light]SHC[cm]IAEVENDEMPADLPSLAADFVESK	False	ADLAKYIC[cm]ENQDSISSK_EC[cm]C[cm]EKPLLEKSHC[cm]IAEVENDEMPADLPSLAADFVESK	6	1057.49	HSA _HSA	130.612	0.330188	ADLAKYICENQDSISSKECCEKPLLEKSHCIAEVENDEMPADLPSLAADFVESK	286_310	129.535	B170315_10_Lumos_ML_IN_205_PMBS3_Tryp_Rep2_SECFr16	49457	11788
False	2	ADLAKYICcmENQDSISSK_ECcmCcmEKPLLEKSHCcmIAEVENDEMPADLPSLAADFVESK5-10:6		582.301	11	y	0	ADLAK[bs3-light]YIC[cm]ENQDSISSK_EC[cm]C[cm]EKPLLEK[bs3-light]SHC[cm]IAEVENDEMPADLPSLAADFVESK	False	ADLAKYIC[cm]ENQDSISSK_EC[cm]C[cm]EKPLLEKSHC[cm]IAEVENDEMPADLPSLAADFVESK	6	1057.49	HSA _HSA	130.612	0.313478	ADLAKYICENQDSISSKECCEKPLLEKSHCIAEVENDEMPADLPSLAADFVESK	286_310	129.535	B170315_10_Lumos_ML_IN_205_PMBS3_Tryp_Rep2_SECFr16	49457	11788
False	1	ADLAKYICcmENQDSISSK_ECcmCcmEKPLLEKSHCcmIAEVENDEMPADLPSLAADFVESK5-10:6		1280.58	11	y	0	ADLAK[bs3-light]YIC[cm]ENQDSISSK_EC[cm]C[cm]EKPLLEK[bs3-light]SHC[cm]IAEVENDEMPADLPSLAADFVESK	False	ADLAKYIC[cm]ENQDSISSK_EC[cm]C[cm]EKPLLEKSHC[cm]IAEVENDEMPADLPSLAADFVESK	6	1057.49	HSA _HSA	130.612	0.310477	ADLAKYICENQDSISSKECCEKPLLEKSHCIAEVENDEMPADLPSLAADFVESK	286_310	129.535	B170315_10_Lumos_ML_IN_205_PMBS3_Tryp_Rep2_SECFr16	49457	11788
False	1	ADLAKYICcmENQDSISSK_ECcmCcmEKPLLEKSHCcmIAEVENDEMPADLPSLAADFVESK5-10:6		866.425	8	y	0	ADLAK[bs3-light]YIC[cm]ENQDSISSK_EC[cm]C[cm]EKPLLEK[bs3-light]SHC[cm]IAEVENDEMPADLPSLAADFVESK	False	ADLAKYIC[cm]ENQDSISSK_EC[cm]C[cm]EKPLLEKSHC[cm]IAEVENDEMPADLPSLAADFVESK	6	1057.49	HSA _HSA	130.612	0.292705	ADLAKYICENQDSISSKECCEKPLLEKSHCIAEVENDEMPADLPSLAADFVESK	286_310	129.535	B170315_10_Lumos_ML_IN_205_PMBS3_Tryp_Rep2_SECFr16	49457	11788
False	1	ADLAKYICcmENQDSISSK_ECcmCcmEKPLLEKSHCcmIAEVENDEMPADLPSLAADFVESK5-10:6		521.293	5	y	0	ADLAK[bs3-light]YIC[cm]ENQDSISSK_EC[cm]C[cm]EKPLLEK[bs3-light]SHC[cm]IAEVENDEMPADLPSLAADFVESK	False	ADLAKYIC[cm]ENQDSISSK_EC[cm]C[cm]EKPLLEKSHC[cm]IAEVENDEMPADLPSLAADFVESK	6	1057.49	HSA _HSA	130.612	0.292697	ADLAKYICENQDSISSKECCEKPLLEKSHCIAEVENDEMPADLPSLAADFVESK	286_310	129.535	B170315_10_Lumos_ML_IN_205_PMBS3_Tryp_Rep2_SECFr16	49457	11788
False	1	ADLAKYICcmENQDSISSK_ECcmCcmEKPLLEKSHCcmIAEVENDEMPADLPSLAADFVESK5-5:5		1163.59	11	y	0	ADLAK[bs3-light]YIC[cm]ENQDSISSK_EC[cm]C[cm]EK[bs3-light]PLLEKSHC[cm]IAEVENDEMPADLPSLAADFVESK	False	ADLAKYIC[cm]ENQDSISSK_EC[cm]C[cm]EKPLLEKSHC[cm]IAEVENDEMPADLPSLAADFVESK	5	1268.79	HSA _HSA	130.633	1	ADLAKYICENQDSISSKECCEKPLLEKSHCIAEVENDEMPADLPSLAADFVESK	286_305	129.568	B170315_10_Lumos_ML_IN_205_PMBS3_Tryp_Rep2_SECFr16	49467	11788
False	1	ADLAKYICcmENQDSISSK_ECcmCcmEKPLLEKSHCcmIAEVENDEMPADLPSLAADFVESK5-5:5		1167.49	10	y	0	ADLAK[bs3-light]YIC[cm]ENQDSISSK_EC[cm]C[cm]EK[bs3-light]PLLEKSHC[cm]IAEVENDEMPADLPSLAADFVESK	False	ADLAKYIC[cm]ENQDSISSK_EC[cm]C[cm]EKPLLEKSHC[cm]IAEVENDEMPADLPSLAADFVESK	5	1268.79	HSA _HSA	130.633	0.449775	ADLAKYICENQDSISSKECCEKPLLEKSHCIAEVENDEMPADLPSLAADFVESK	286_305	129.568	B170315_10_Lumos_ML_IN_205_PMBS3_Tryp_Rep2_SECFr16	49467	11788
False	1	ADLAKYICcmENQDSISSK_ECcmCcmEKPLLEKSHCcmIAEVENDEMPADLPSLAADFVESK5-5:5		321.177	3	y	0	ADLAK[bs3-light]YIC[cm]ENQDSISSK_EC[cm]C[cm]EK[bs3-light]PLLEKSHC[cm]IAEVENDEMPADLPSLAADFVESK	False	ADLAKYIC[cm]ENQDSISSK_EC[cm]C[cm]EKPLLEKSHC[cm]IAEVENDEMPADLPSLAADFVESK	5	1268.79	HSA _HSA	130.633	0.275442	ADLAKYICENQDSISSKECCEKPLLEKSHCIAEVENDEMPADLPSLAADFVESK	286_305	129.568	B170315_10_Lumos_ML_IN_205_PMBS3_Tryp_Rep2_SECFr16	49467	11788
False	1	ADLAKYICcmENQDSISSK_ECcmCcmEKPLLEKSHCcmIAEVENDEMPADLPSLAADFVESK5-5:5		866.425	8	y	0	ADLAK[bs3-light]YIC[cm]ENQDSISSK_EC[cm]C[cm]EK[bs3-light]PLLEKSHC[cm]IAEVENDEMPADLPSLAADFVESK	False	ADLAKYIC[cm]ENQDSISSK_EC[cm]C[cm]EKPLLEKSHC[cm]IAEVENDEMPADLPSLAADFVESK	5	1268.79	HSA _HSA	130.633	0.259021	ADLAKYICENQDSISSKECCEKPLLEKSHCIAEVENDEMPADLPSLAADFVESK	286_305	129.568	B170315_10_Lumos_ML_IN_205_PMBS3_Tryp_Rep2_SECFr16	49467	11788
False	1	ADLAKYICcmENQDSISSK_ECcmCcmEKPLLEKSHCcmIAEVENDEMPADLPSLAADFVESK5-5:5		300.155	3	b	0	ADLAK[bs3-light]YIC[cm]ENQDSISSK_EC[cm]C[cm]EK[bs3-light]PLLEKSHC[cm]IAEVENDEMPADLPSLAADFVESK	False	ADLAKYIC[cm]ENQDSISSK_EC[cm]C[cm]EKPLLEKSHC[cm]IAEVENDEMPADLPSLAADFVESK	5	1268.79	HSA _HSA	130.633	0.219053	ADLAKYICENQDSISSKECCEKPLLEKSHCIAEVENDEMPADLPSLAADFVESK	286_305	129.568	B170315_10_Lumos_ML_IN_205_PMBS3_Tryp_Rep2_SECFr16	49467	11788
False	1	ADLAKYICcmENQDSISSK_ECcmCcmEKPLLEKSHCcmIAEVENDEMPADLPSLAADFVESK5-5:5		609.324	5	y	0	ADLAK[bs3-light]YIC[cm]ENQDSISSK_EC[cm]C[cm]EK[bs3-light]PLLEKSHC[cm]IAEVENDEMPADLPSLAADFVESK	False	ADLAKYIC[cm]ENQDSISSK_EC[cm]C[cm]EKPLLEKSHC[cm]IAEVENDEMPADLPSLAADFVESK	5	1268.79	HSA _HSA	130.633	0.181496	ADLAKYICENQDSISSKECCEKPLLEKSHCIAEVENDEMPADLPSLAADFVESK	286_305	129.568	B170315_10_Lumos_ML_IN_205_PMBS3_Tryp_Rep2_SECFr16	49467	11788
False	2	ADLAKYICcmENQDSISSK_ECcmCcmEKPLLEKSHCcmIAEVENDEMPADLPSLAADFVESK5-5:5		582.301	11	y	0	ADLAK[bs3-light]YIC[cm]ENQDSISSK_EC[cm]C[cm]EK[bs3-light]PLLEKSHC[cm]IAEVENDEMPADLPSLAADFVESK	False	ADLAKYIC[cm]ENQDSISSK_EC[cm]C[cm]EKPLLEKSHC[cm]IAEVENDEMPADLPSLAADFVESK	5	1268.79	HSA _HSA	130.633	0.172686	ADLAKYICENQDSISSKECCEKPLLEKSHCIAEVENDEMPADLPSLAADFVESK	286_305	129.568	B170315_10_Lumos_ML_IN_205_PMBS3_Tryp_Rep2_SECFr16	49467	11788
False	1	ADLAKYICcmENQDSISSK_ECcmCcmEKPLLEKSHCcmIAEVENDEMPADLPSLAADFVESK5-5:5		724.351	6	y	0	ADLAK[bs3-light]YIC[cm]ENQDSISSK_EC[cm]C[cm]EK[bs3-light]PLLEKSHC[cm]IAEVENDEMPADLPSLAADFVESK	False	ADLAKYIC[cm]ENQDSISSK_EC[cm]C[cm]EKPLLEKSHC[cm]IAEVENDEMPADLPSLAADFVESK	5	1268.79	HSA _HSA	130.633	0.101828	ADLAKYICENQDSISSKECCEKPLLEKSHCIAEVENDEMPADLPSLAADFVESK	286_305	129.568	B170315_10_Lumos_ML_IN_205_PMBS3_Tryp_Rep2_SECFr16	49467	11788
False	1	ADLAKYICcmENQDSISSK_ECcmCcmEKPLLEKSHCcmIAEVENDEMPADLPSLAADFVESK5-5:5		795.388	7	y	0	ADLAK[bs3-light]YIC[cm]ENQDSISSK_EC[cm]C[cm]EK[bs3-light]PLLEKSHC[cm]IAEVENDEMPADLPSLAADFVESK	False	ADLAKYIC[cm]ENQDSISSK_EC[cm]C[cm]EKPLLEKSHC[cm]IAEVENDEMPADLPSLAADFVESK	5	1268.79	HSA _HSA	130.633	0.101548	ADLAKYICENQDSISSKECCEKPLLEKSHCIAEVENDEMPADLPSLAADFVESK	286_305	129.568	B170315_10_Lumos_ML_IN_205_PMBS3_Tryp_Rep2_SECFr16	49467	11788
False	1	ADLAKYICcmENQDSISSK_ECcmCcmEKPLLEKSHCcmIAEVENDEMPADLPSLAADFVESK5-5:5		878.421	8	y	0	ADLAK[bs3-light]YIC[cm]ENQDSISSK_EC[cm]C[cm]EK[bs3-light]PLLEKSHC[cm]IAEVENDEMPADLPSLAADFVESK	False	ADLAKYIC[cm]ENQDSISSK_EC[cm]C[cm]EKPLLEKSHC[cm]IAEVENDEMPADLPSLAADFVESK	5	1268.79	HSA _HSA	130.633	0.094315	ADLAKYICENQDSISSKECCEKPLLEKSHCIAEVENDEMPADLPSLAADFVESK	286_305	129.568	B170315_10_Lumos_ML_IN_205_PMBS3_Tryp_Rep2_SECFr16	49467	11788
False	1	ADLAKYICcmENQDSISSK_ECcmCcmEKPLLEKSHCcmIAEVENDEMPADLPSLAADFVESK5-5:6		1167.49	10	y	0	ADLAK[bs3-light]YIC[cm]ENQDSISSK_EC[cm]C[cm]EK[bs3-light]PLLEKSHC[cm]IAEVENDEMPADLPSLAADFVESK	False	ADLAKYIC[cm]ENQDSISSK_EC[cm]C[cm]EKPLLEKSHC[cm]IAEVENDEMPADLPSLAADFVESK	6	1057.49	HSA _HSA	131.004	1	ADLAKYICENQDSISSKECCEKPLLEKSHCIAEVENDEMPADLPSLAADFVESK	286_305	130.136	B170317_02_Lumos_ML_IN_205_PMBS3_Tryp_Rep4_SECFr16	50802	11788
False	1	ADLAKYICcmENQDSISSK_ECcmCcmEKPLLEKSHCcmIAEVENDEMPADLPSLAADFVESK5-5:6		1163.59	11	y	0	ADLAK[bs3-light]YIC[cm]ENQDSISSK_EC[cm]C[cm]EK[bs3-light]PLLEKSHC[cm]IAEVENDEMPADLPSLAADFVESK	False	ADLAKYIC[cm]ENQDSISSK_EC[cm]C[cm]EKPLLEKSHC[cm]IAEVENDEMPADLPSLAADFVESK	6	1057.49	HSA _HSA	131.004	0.815193	ADLAKYICENQDSISSKECCEKPLLEKSHCIAEVENDEMPADLPSLAADFVESK	286_305	130.136	B170317_02_Lumos_ML_IN_205_PMBS3_Tryp_Rep4_SECFr16	50802	11788
False	1	ADLAKYICcmENQDSISSK_ECcmCcmEKPLLEKSHCcmIAEVENDEMPADLPSLAADFVESK5-5:6		795.388	7	y	0	ADLAK[bs3-light]YIC[cm]ENQDSISSK_EC[cm]C[cm]EK[bs3-light]PLLEKSHC[cm]IAEVENDEMPADLPSLAADFVESK	False	ADLAKYIC[cm]ENQDSISSK_EC[cm]C[cm]EKPLLEKSHC[cm]IAEVENDEMPADLPSLAADFVESK	6	1057.49	HSA _HSA	131.004	0.409753	ADLAKYICENQDSISSKECCEKPLLEKSHCIAEVENDEMPADLPSLAADFVESK	286_305	130.136	B170317_02_Lumos_ML_IN_205_PMBS3_Tryp_Rep4_SECFr16	50802	11788
False	1	ADLAKYICcmENQDSISSK_ECcmCcmEKPLLEKSHCcmIAEVENDEMPADLPSLAADFVESK5-5:6		234.145	2	y	0	ADLAK[bs3-light]YIC[cm]ENQDSISSK_EC[cm]C[cm]EK[bs3-light]PLLEKSHC[cm]IAEVENDEMPADLPSLAADFVESK	False	ADLAKYIC[cm]ENQDSISSK_EC[cm]C[cm]EKPLLEKSHC[cm]IAEVENDEMPADLPSLAADFVESK	6	1057.49	HSA _HSA	131.004	0.39769	ADLAKYICENQDSISSKECCEKPLLEKSHCIAEVENDEMPADLPSLAADFVESK	286_305	130.136	B170317_02_Lumos_ML_IN_205_PMBS3_Tryp_Rep4_SECFr16	50802	11788
False	1	ADLAKYICcmENQDSISSK_ECcmCcmEKPLLEKSHCcmIAEVENDEMPADLPSLAADFVESK5-5:6		234.145	2	y	0	ADLAK[bs3-light]YIC[cm]ENQDSISSK_EC[cm]C[cm]EK[bs3-light]PLLEKSHC[cm]IAEVENDEMPADLPSLAADFVESK	False	ADLAKYIC[cm]ENQDSISSK_EC[cm]C[cm]EKPLLEKSHC[cm]IAEVENDEMPADLPSLAADFVESK	6	1057.49	HSA _HSA	131.004	0.39769	ADLAKYICENQDSISSKECCEKPLLEKSHCIAEVENDEMPADLPSLAADFVESK	286_305	130.136	B170317_02_Lumos_ML_IN_205_PMBS3_Tryp_Rep4_SECFr16	50802	11788
False	1	ADLAKYICcmENQDSISSK_ECcmCcmEKPLLEKSHCcmIAEVENDEMPADLPSLAADFVESK5-5:6		1280.58	11	y	0	ADLAK[bs3-light]YIC[cm]ENQDSISSK_EC[cm]C[cm]EK[bs3-light]PLLEKSHC[cm]IAEVENDEMPADLPSLAADFVESK	False	ADLAKYIC[cm]ENQDSISSK_EC[cm]C[cm]EKPLLEKSHC[cm]IAEVENDEMPADLPSLAADFVESK	6	1057.49	HSA _HSA	131.004	0.341646	ADLAKYICENQDSISSKECCEKPLLEKSHCIAEVENDEMPADLPSLAADFVESK	286_305	130.136	B170317_02_Lumos_ML_IN_205_PMBS3_Tryp_Rep4_SECFr16	50802	11788
False	1	ADLAKYICcmENQDSISSK_ECcmCcmEKPLLEKSHCcmIAEVENDEMPADLPSLAADFVESK5-5:6		866.425	8	y	0	ADLAK[bs3-light]YIC[cm]ENQDSISSK_EC[cm]C[cm]EK[bs3-light]PLLEKSHC[cm]IAEVENDEMPADLPSLAADFVESK	False	ADLAKYIC[cm]ENQDSISSK_EC[cm]C[cm]EKPLLEKSHC[cm]IAEVENDEMPADLPSLAADFVESK	6	1057.49	HSA _HSA	131.004	0.300047	ADLAKYICENQDSISSKECCEKPLLEKSHCIAEVENDEMPADLPSLAADFVESK	286_305	130.136	B170317_02_Lumos_ML_IN_205_PMBS3_Tryp_Rep4_SECFr16	50802	11788
False	1	ADLAKYICcmENQDSISSK_ECcmCcmEKPLLEKSHCcmIAEVENDEMPADLPSLAADFVESK5-5:6		300.155	3	b	0	ADLAK[bs3-light]YIC[cm]ENQDSISSK_EC[cm]C[cm]EK[bs3-light]PLLEKSHC[cm]IAEVENDEMPADLPSLAADFVESK	False	ADLAKYIC[cm]ENQDSISSK_EC[cm]C[cm]EKPLLEKSHC[cm]IAEVENDEMPADLPSLAADFVESK	6	1057.49	HSA _HSA	131.004	0.231272	ADLAKYICENQDSISSKECCEKPLLEKSHCIAEVENDEMPADLPSLAADFVESK	286_305	130.136	B170317_02_Lumos_ML_IN_205_PMBS3_Tryp_Rep4_SECFr16	50802	11788
False	1	ADLAKYICcmENQDSISSK_ECcmCcmEKPLLEKSHCcmIAEVENDEMPADLPSLAADFVESK5-5:6		321.177	3	y	0	ADLAK[bs3-light]YIC[cm]ENQDSISSK_EC[cm]C[cm]EK[bs3-light]PLLEKSHC[cm]IAEVENDEMPADLPSLAADFVESK	False	ADLAKYIC[cm]ENQDSISSK_EC[cm]C[cm]EKPLLEKSHC[cm]IAEVENDEMPADLPSLAADFVESK	6	1057.49	HSA _HSA	131.004	0.216642	ADLAKYICENQDSISSKECCEKPLLEKSHCIAEVENDEMPADLPSLAADFVESK	286_305	130.136	B170317_02_Lumos_ML_IN_205_PMBS3_Tryp_Rep4_SECFr16	50802	11788
False	1	ADLAKYICcmENQDSISSK_ECcmCcmEKPLLEKSHCcmIAEVENDEMPADLPSLAADFVESK5-5:6		878.421	8	y	0	ADLAK[bs3-light]YIC[cm]ENQDSISSK_EC[cm]C[cm]EK[bs3-light]PLLEKSHC[cm]IAEVENDEMPADLPSLAADFVESK	False	ADLAKYIC[cm]ENQDSISSK_EC[cm]C[cm]EKPLLEKSHC[cm]IAEVENDEMPADLPSLAADFVESK	6	1057.49	HSA _HSA	131.004	0.206976	ADLAKYICENQDSISSKECCEKPLLEKSHCIAEVENDEMPADLPSLAADFVESK	286_305	130.136	B170317_02_Lumos_ML_IN_205_PMBS3_Tryp_Rep4_SECFr16	50802	11788
True	2	ADLAKYICcmENQDSISSK_FKDLGEENFK5-2:3		931.98	5	b	0	FK[bs3-light]DLGEENFK_ADLAK[bs3-light]YIC[cm]ENQDSISSK	False	FKDLGEENFK_ADLAKYIC[cm]ENQDSISSK	3	1102.54	HSA _HSA	71.6075	0.127787	FKDLGEENFKADLAKYICENQDSISSK	36_286	39.0655	7PMix_BS3_HSA_F1F2_DDA_iRT_001	21281	11788
True	2	ADLAKYICcmENQDSISSK_FKDLGEENFK5-2:3		1013.51	6	b	0	FK[bs3-light]DLGEENFK_ADLAK[bs3-light]YIC[cm]ENQDSISSK	False	FKDLGEENFK_ADLAKYIC[cm]ENQDSISSK	3	1102.54	HSA _HSA	71.6075	0.0605315	FKDLGEENFKADLAKYICENQDSISSK	36_286	39.0655	7PMix_BS3_HSA_F1F2_DDA_iRT_001	21281	11788
True	3	ADLAKYICcmENQDSISSK_FKDLGEENFK5-2:3		979.139	13	y	0	FK[bs3-light]DLGEENFK_ADLAK[bs3-light]YIC[cm]ENQDSISSK	False	FKDLGEENFK_ADLAKYIC[cm]ENQDSISSK	3	1102.54	HSA _HSA	71.6075	0.0162511	FKDLGEENFKADLAKYICENQDSISSK	36_286	39.0655	7PMix_BS3_HSA_F1F2_DDA_iRT_001	21281	11788
True	2	ADLAKYICcmENQDSISSK_FKDLGEENFK5-2:3		1070.56	7	b	0	FK[bs3-light]DLGEENFK_ADLAK[bs3-light]YIC[cm]ENQDSISSK	False	FKDLGEENFK_ADLAKYIC[cm]ENQDSISSK	3	1102.54	HSA _HSA	71.6075	0.0128847	FKDLGEENFKADLAKYICENQDSISSK	36_286	39.0655	7PMix_BS3_HSA_F1F2_DDA_iRT_001	21281	11788
False	1	ADLAKYICcmENQDSISSK_FKDLGEENFK5-2:3		1167.49	10	y	0	FK[bs3-light]DLGEENFK_ADLAK[bs3-light]YIC[cm]ENQDSISSK	False	FKDLGEENFK_ADLAKYIC[cm]ENQDSISSK	3	1102.54	HSA _HSA	71.6075	1	FKDLGEENFKADLAKYICENQDSISSK	36_286	39.0655	7PMix_BS3_HSA_F1F2_DDA_iRT_001	21281	11788
False	1	ADLAKYICcmENQDSISSK_FKDLGEENFK5-2:3		951.442	8	y	0	FK[bs3-light]DLGEENFK_ADLAK[bs3-light]YIC[cm]ENQDSISSK	False	FKDLGEENFK_ADLAKYIC[cm]ENQDSISSK	3	1102.54	HSA _HSA	71.6075	0.669316	FKDLGEENFKADLAKYICENQDSISSK	36_286	39.0655	7PMix_BS3_HSA_F1F2_DDA_iRT_001	21281	11788
False	1	ADLAKYICcmENQDSISSK_FKDLGEENFK5-2:3		1280.58	11	y	0	FK[bs3-light]DLGEENFK_ADLAK[bs3-light]YIC[cm]ENQDSISSK	False	FKDLGEENFK_ADLAKYIC[cm]ENQDSISSK	3	1102.54	HSA _HSA	71.6075	0.613349	FKDLGEENFKADLAKYICENQDSISSK	36_286	39.0655	7PMix_BS3_HSA_F1F2_DDA_iRT_001	21281	11788
False	1	ADLAKYICcmENQDSISSK_FKDLGEENFK5-2:3		300.155	3	b	0	FK[bs3-light]DLGEENFK_ADLAK[bs3-light]YIC[cm]ENQDSISSK	False	FKDLGEENFK_ADLAKYIC[cm]ENQDSISSK	3	1102.54	HSA _HSA	71.6075	0.535753	FKDLGEENFKADLAKYICENQDSISSK	36_286	39.0655	7PMix_BS3_HSA_F1F2_DDA_iRT_001	21281	11788
False	1	ADLAKYICcmENQDSISSK_FKDLGEENFK5-2:3		321.177	3	y	0	FK[bs3-light]DLGEENFK_ADLAK[bs3-light]YIC[cm]ENQDSISSK	False	FKDLGEENFK_ADLAKYIC[cm]ENQDSISSK	3	1102.54	HSA _HSA	71.6075	0.479208	FKDLGEENFKADLAKYICENQDSISSK	36_286	39.0655	7PMix_BS3_HSA_F1F2_DDA_iRT_001	21281	11788
False	1	ADLAKYICcmENQDSISSK_FKDLGEENFK5-2:3		723.331	6	y	0	FK[bs3-light]DLGEENFK_ADLAK[bs3-light]YIC[cm]ENQDSISSK	False	FKDLGEENFK_ADLAKYIC[cm]ENQDSISSK	3	1102.54	HSA _HSA	71.6075	0.434766	FKDLGEENFKADLAKYICENQDSISSK	36_286	39.0655	7PMix_BS3_HSA_F1F2_DDA_iRT_001	21281	11788
False	1	ADLAKYICcmENQDSISSK_FKDLGEENFK5-2:3		836.415	7	y	0	FK[bs3-light]DLGEENFK_ADLAK[bs3-light]YIC[cm]ENQDSISSK	False	FKDLGEENFK_ADLAKYIC[cm]ENQDSISSK	3	1102.54	HSA _HSA	71.6075	0.408171	FKDLGEENFKADLAKYICENQDSISSK	36_286	39.0655	7PMix_BS3_HSA_F1F2_DDA_iRT_001	21281	11788
False	1	ADLAKYICcmENQDSISSK_FKDLGEENFK5-2:3		521.293	5	y	0	FK[bs3-light]DLGEENFK_ADLAK[bs3-light]YIC[cm]ENQDSISSK	False	FKDLGEENFK_ADLAKYIC[cm]ENQDSISSK	3	1102.54	HSA _HSA	71.6075	0.362595	FKDLGEENFKADLAKYICENQDSISSK	36_286	39.0655	7PMix_BS3_HSA_F1F2_DDA_iRT_001	21281	11788
False	1	ADLAKYICcmENQDSISSK_FKDLGEENFK5-2:3		878.421	8	y	0	FK[bs3-light]DLGEENFK_ADLAK[bs3-light]YIC[cm]ENQDSISSK	False	FKDLGEENFK_ADLAKYIC[cm]ENQDSISSK	3	1102.54	HSA _HSA	71.6075	0.305578	FKDLGEENFKADLAKYICENQDSISSK	36_286	39.0655	7PMix_BS3_HSA_F1F2_DDA_iRT_001	21281	11788
False	1	ADLAKYICcmENQDSISSK_FKDLGEENFK5-2:3		1007.46	9	y	0	FK[bs3-light]DLGEENFK_ADLAK[bs3-light]YIC[cm]ENQDSISSK	False	FKDLGEENFK_ADLAKYIC[cm]ENQDSISSK	3	1102.54	HSA _HSA	71.6075	0.275228	FKDLGEENFKADLAKYICENQDSISSK	36_286	39.0655	7PMix_BS3_HSA_F1F2_DDA_iRT_001	21281	11788
True	2	ADLAKYICcmENQDSISSK_FKDLGEENFK5-2:4		931.98	5	b	0	FK[bs3-light]DLGEENFK_ADLAK[bs3-light]YIC[cm]ENQDSISSK	False	FKDLGEENFK_ADLAKYIC[cm]ENQDSISSK	4	827.153	HSA _HSA	101.748	0.104104	FKDLGEENFKADLAKYICENQDSISSK	36_286	85.2794	B170317_03_Lumos_ML_IN_205_PMBS3_Tryp_Rep4_SECFr17	34608	11788
True	2	ADLAKYICcmENQDSISSK_FKDLGEENFK5-2:4		1013.51	6	b	0	FK[bs3-light]DLGEENFK_ADLAK[bs3-light]YIC[cm]ENQDSISSK	False	FKDLGEENFK_ADLAKYIC[cm]ENQDSISSK	4	827.153	HSA _HSA	101.748	0.0388229	FKDLGEENFKADLAKYICENQDSISSK	36_286	85.2794	B170317_03_Lumos_ML_IN_205_PMBS3_Tryp_Rep4_SECFr17	34608	11788
True	3	ADLAKYICcmENQDSISSK_FKDLGEENFK5-2:4		979.474	13	y	0	FK[bs3-light]DLGEENFK_ADLAK[bs3-light]YIC[cm]ENQDSISSK	False	FKDLGEENFK_ADLAKYIC[cm]ENQDSISSK	4	827.153	HSA _HSA	101.748	0.034895	FKDLGEENFKADLAKYICENQDSISSK	36_286	85.2794	B170317_03_Lumos_ML_IN_205_PMBS3_Tryp_Rep4_SECFr17	34608	11788
True	3	ADLAKYICcmENQDSISSK_FKDLGEENFK5-2:4		1040.51	15	y	0	FK[bs3-light]DLGEENFK_ADLAK[bs3-light]YIC[cm]ENQDSISSK	False	FKDLGEENFK_ADLAKYIC[cm]ENQDSISSK	4	827.153	HSA _HSA	101.748	0.0261853	FKDLGEENFKADLAKYICENQDSISSK	36_286	85.2794	B170317_03_Lumos_ML_IN_205_PMBS3_Tryp_Rep4_SECFr17	34608	11788
False	1	ADLAKYICcmENQDSISSK_FKDLGEENFK5-2:4		1167.49	10	y	0	FK[bs3-light]DLGEENFK_ADLAK[bs3-light]YIC[cm]ENQDSISSK	False	FKDLGEENFK_ADLAKYIC[cm]ENQDSISSK	4	827.153	HSA _HSA	101.748	1	FKDLGEENFKADLAKYICENQDSISSK	36_286	85.2794	B170317_03_Lumos_ML_IN_205_PMBS3_Tryp_Rep4_SECFr17	34608	11788
False	1	ADLAKYICcmENQDSISSK_FKDLGEENFK5-2:4		951.442	8	y	0	FK[bs3-light]DLGEENFK_ADLAK[bs3-light]YIC[cm]ENQDSISSK	False	FKDLGEENFK_ADLAKYIC[cm]ENQDSISSK	4	827.153	HSA _HSA	101.748	0.832413	FKDLGEENFKADLAKYICENQDSISSK	36_286	85.2794	B170317_03_Lumos_ML_IN_205_PMBS3_Tryp_Rep4_SECFr17	34608	11788
False	1	ADLAKYICcmENQDSISSK_FKDLGEENFK5-2:4		723.331	6	y	0	FK[bs3-light]DLGEENFK_ADLAK[bs3-light]YIC[cm]ENQDSISSK	False	FKDLGEENFK_ADLAKYIC[cm]ENQDSISSK	4	827.153	HSA _HSA	101.748	0.688571	FKDLGEENFKADLAKYICENQDSISSK	36_286	85.2794	B170317_03_Lumos_ML_IN_205_PMBS3_Tryp_Rep4_SECFr17	34608	11788
False	1	ADLAKYICcmENQDSISSK_FKDLGEENFK5-2:4		300.155	3	b	0	FK[bs3-light]DLGEENFK_ADLAK[bs3-light]YIC[cm]ENQDSISSK	False	FKDLGEENFK_ADLAKYIC[cm]ENQDSISSK	4	827.153	HSA _HSA	101.748	0.419386	FKDLGEENFKADLAKYICENQDSISSK	36_286	85.2794	B170317_03_Lumos_ML_IN_205_PMBS3_Tryp_Rep4_SECFr17	34608	11788
False	1	ADLAKYICcmENQDSISSK_FKDLGEENFK5-2:4		321.177	3	y	0	FK[bs3-light]DLGEENFK_ADLAK[bs3-light]YIC[cm]ENQDSISSK	False	FKDLGEENFK_ADLAKYIC[cm]ENQDSISSK	4	827.153	HSA _HSA	101.748	0.382029	FKDLGEENFKADLAKYICENQDSISSK	36_286	85.2794	B170317_03_Lumos_ML_IN_205_PMBS3_Tryp_Rep4_SECFr17	34608	11788
False	1	ADLAKYICcmENQDSISSK_FKDLGEENFK5-2:4		836.415	7	y	0	FK[bs3-light]DLGEENFK_ADLAK[bs3-light]YIC[cm]ENQDSISSK	False	FKDLGEENFK_ADLAKYIC[cm]ENQDSISSK	4	827.153	HSA _HSA	101.748	0.249318	FKDLGEENFKADLAKYICENQDSISSK	36_286	85.2794	B170317_03_Lumos_ML_IN_205_PMBS3_Tryp_Rep4_SECFr17	34608	11788
False	1	ADLAKYICcmENQDSISSK_FKDLGEENFK5-2:4		1280.58	11	y	0	FK[bs3-light]DLGEENFK_ADLAK[bs3-light]YIC[cm]ENQDSISSK	False	FKDLGEENFK_ADLAKYIC[cm]ENQDSISSK	4	827.153	HSA _HSA	101.748	0.243286	FKDLGEENFKADLAKYICENQDSISSK	36_286	85.2794	B170317_03_Lumos_ML_IN_205_PMBS3_Tryp_Rep4_SECFr17	34608	11788
False	1	ADLAKYICcmENQDSISSK_FKDLGEENFK5-2:4		521.293	5	y	0	FK[bs3-light]DLGEENFK_ADLAK[bs3-light]YIC[cm]ENQDSISSK	False	FKDLGEENFK_ADLAKYIC[cm]ENQDSISSK	4	827.153	HSA _HSA	101.748	0.237045	FKDLGEENFKADLAKYICENQDSISSK	36_286	85.2794	B170317_03_Lumos_ML_IN_205_PMBS3_Tryp_Rep4_SECFr17	34608	11788
False	1	ADLAKYICcmENQDSISSK_FKDLGEENFK5-2:4		1007.46	9	y	0	FK[bs3-light]DLGEENFK_ADLAK[bs3-light]YIC[cm]ENQDSISSK	False	FKDLGEENFK_ADLAKYIC[cm]ENQDSISSK	4	827.153	HSA _HSA	101.748	0.23696	FKDLGEENFKADLAKYICENQDSISSK	36_286	85.2794	B170317_03_Lumos_ML_IN_205_PMBS3_Tryp_Rep4_SECFr17	34608	11788
False	1	ADLAKYICcmENQDSISSK_FKDLGEENFK5-2:4		636.32	6	y	0	FK[bs3-light]DLGEENFK_ADLAK[bs3-light]YIC[cm]ENQDSISSK	False	FKDLGEENFK_ADLAKYIC[cm]ENQDSISSK	4	827.153	HSA _HSA	101.748	0.229617	FKDLGEENFKADLAKYICENQDSISSK	36_286	85.2794	B170317_03_Lumos_ML_IN_205_PMBS3_Tryp_Rep4_SECFr17	34608	11788
False	1	ADLAKYICcmENQDSISSK_LKECcmCcmEKPLLEKSHCcmIAEVENDEMPADLPSLAADFVESK5-12:5		1163.59	11	y	0	ADLAK[bs3-light]YIC[cm]ENQDSISSK_LKEC[cm]C[cm]EKPLLEK[bs3-light]SHC[cm]IAEVENDEMPADLPSLAADFVESK	False	ADLAKYIC[cm]ENQDSISSK_LKEC[cm]C[cm]EKPLLEKSHC[cm]IAEVENDEMPADLPSLAADFVESK	5	1317.03	HSA _HSA	124.931	1	ADLAKYICENQDSISSKLKECCEKPLLEKSHCIAEVENDEMPADLPSLAADFVESK	286_310	120.824	B170317_02_Lumos_ML_IN_205_PMBS3_Tryp_Rep4_SECFr16	47225	11788
False	1	ADLAKYICcmENQDSISSK_LKECcmCcmEKPLLEKSHCcmIAEVENDEMPADLPSLAADFVESK5-12:5		1167.49	10	y	0	ADLAK[bs3-light]YIC[cm]ENQDSISSK_LKEC[cm]C[cm]EKPLLEK[bs3-light]SHC[cm]IAEVENDEMPADLPSLAADFVESK	False	ADLAKYIC[cm]ENQDSISSK_LKEC[cm]C[cm]EKPLLEKSHC[cm]IAEVENDEMPADLPSLAADFVESK	5	1317.03	HSA _HSA	124.931	0.503809	ADLAKYICENQDSISSKLKECCEKPLLEKSHCIAEVENDEMPADLPSLAADFVESK	286_310	120.824	B170317_02_Lumos_ML_IN_205_PMBS3_Tryp_Rep4_SECFr16	47225	11788
False	1	ADLAKYICcmENQDSISSK_LKECcmCcmEKPLLEKSHCcmIAEVENDEMPADLPSLAADFVESK5-12:5		866.425	8	y	0	ADLAK[bs3-light]YIC[cm]ENQDSISSK_LKEC[cm]C[cm]EKPLLEK[bs3-light]SHC[cm]IAEVENDEMPADLPSLAADFVESK	False	ADLAKYIC[cm]ENQDSISSK_LKEC[cm]C[cm]EKPLLEKSHC[cm]IAEVENDEMPADLPSLAADFVESK	5	1317.03	HSA _HSA	124.931	0.281756	ADLAKYICENQDSISSKLKECCEKPLLEKSHCIAEVENDEMPADLPSLAADFVESK	286_310	120.824	B170317_02_Lumos_ML_IN_205_PMBS3_Tryp_Rep4_SECFr16	47225	11788
False	2	ADLAKYICcmENQDSISSK_LKECcmCcmEKPLLEKSHCcmIAEVENDEMPADLPSLAADFVESK5-12:5		582.301	11	y	0	ADLAK[bs3-light]YIC[cm]ENQDSISSK_LKEC[cm]C[cm]EKPLLEK[bs3-light]SHC[cm]IAEVENDEMPADLPSLAADFVESK	False	ADLAKYIC[cm]ENQDSISSK_LKEC[cm]C[cm]EKPLLEKSHC[cm]IAEVENDEMPADLPSLAADFVESK	5	1317.03	HSA _HSA	124.931	0.215378	ADLAKYICENQDSISSKLKECCEKPLLEKSHCIAEVENDEMPADLPSLAADFVESK	286_310	120.824	B170317_02_Lumos_ML_IN_205_PMBS3_Tryp_Rep4_SECFr16	47225	11788
False	1	ADLAKYICcmENQDSISSK_LKECcmCcmEKPLLEKSHCcmIAEVENDEMPADLPSLAADFVESK5-12:5		321.177	3	y	0	ADLAK[bs3-light]YIC[cm]ENQDSISSK_LKEC[cm]C[cm]EKPLLEK[bs3-light]SHC[cm]IAEVENDEMPADLPSLAADFVESK	False	ADLAKYIC[cm]ENQDSISSK_LKEC[cm]C[cm]EKPLLEKSHC[cm]IAEVENDEMPADLPSLAADFVESK	5	1317.03	HSA _HSA	124.931	0.201795	ADLAKYICENQDSISSKLKECCEKPLLEKSHCIAEVENDEMPADLPSLAADFVESK	286_310	120.824	B170317_02_Lumos_ML_IN_205_PMBS3_Tryp_Rep4_SECFr16	47225	11788
False	1	ADLAKYICcmENQDSISSK_LKECcmCcmEKPLLEKSHCcmIAEVENDEMPADLPSLAADFVESK5-12:5		300.155	3	b	0	ADLAK[bs3-light]YIC[cm]ENQDSISSK_LKEC[cm]C[cm]EKPLLEK[bs3-light]SHC[cm]IAEVENDEMPADLPSLAADFVESK	False	ADLAKYIC[cm]ENQDSISSK_LKEC[cm]C[cm]EKPLLEKSHC[cm]IAEVENDEMPADLPSLAADFVESK	5	1317.03	HSA _HSA	124.931	0.19235	ADLAKYICENQDSISSKLKECCEKPLLEKSHCIAEVENDEMPADLPSLAADFVESK	286_310	120.824	B170317_02_Lumos_ML_IN_205_PMBS3_Tryp_Rep4_SECFr16	47225	11788
False	1	ADLAKYICcmENQDSISSK_LKECcmCcmEKPLLEKSHCcmIAEVENDEMPADLPSLAADFVESK5-12:5		1280.58	11	y	0	ADLAK[bs3-light]YIC[cm]ENQDSISSK_LKEC[cm]C[cm]EKPLLEK[bs3-light]SHC[cm]IAEVENDEMPADLPSLAADFVESK	False	ADLAKYIC[cm]ENQDSISSK_LKEC[cm]C[cm]EKPLLEKSHC[cm]IAEVENDEMPADLPSLAADFVESK	5	1317.03	HSA _HSA	124.931	0.18423	ADLAKYICENQDSISSKLKECCEKPLLEKSHCIAEVENDEMPADLPSLAADFVESK	286_310	120.824	B170317_02_Lumos_ML_IN_205_PMBS3_Tryp_Rep4_SECFr16	47225	11788
False	1	ADLAKYICcmENQDSISSK_LKECcmCcmEKPLLEKSHCcmIAEVENDEMPADLPSLAADFVESK5-12:5		521.293	5	y	0	ADLAK[bs3-light]YIC[cm]ENQDSISSK_LKEC[cm]C[cm]EKPLLEK[bs3-light]SHC[cm]IAEVENDEMPADLPSLAADFVESK	False	ADLAKYIC[cm]ENQDSISSK_LKEC[cm]C[cm]EKPLLEKSHC[cm]IAEVENDEMPADLPSLAADFVESK	5	1317.03	HSA _HSA	124.931	0.170442	ADLAKYICENQDSISSKLKECCEKPLLEKSHCIAEVENDEMPADLPSLAADFVESK	286_310	120.824	B170317_02_Lumos_ML_IN_205_PMBS3_Tryp_Rep4_SECFr16	47225	11788
False	1	ADLAKYICcmENQDSISSK_LKECcmCcmEKPLLEKSHCcmIAEVENDEMPADLPSLAADFVESK5-12:5		795.388	7	y	0	ADLAK[bs3-light]YIC[cm]ENQDSISSK_LKEC[cm]C[cm]EKPLLEK[bs3-light]SHC[cm]IAEVENDEMPADLPSLAADFVESK	False	ADLAKYIC[cm]ENQDSISSK_LKEC[cm]C[cm]EKPLLEKSHC[cm]IAEVENDEMPADLPSLAADFVESK	5	1317.03	HSA _HSA	124.931	0.155728	ADLAKYICENQDSISSKLKECCEKPLLEKSHCIAEVENDEMPADLPSLAADFVESK	286_310	120.824	B170317_02_Lumos_ML_IN_205_PMBS3_Tryp_Rep4_SECFr16	47225	11788
False	1	ADLAKYICcmENQDSISSK_LKECcmCcmEKPLLEKSHCcmIAEVENDEMPADLPSLAADFVESK5-12:5		234.145	2	y	0	ADLAK[bs3-light]YIC[cm]ENQDSISSK_LKEC[cm]C[cm]EKPLLEK[bs3-light]SHC[cm]IAEVENDEMPADLPSLAADFVESK	False	ADLAKYIC[cm]ENQDSISSK_LKEC[cm]C[cm]EKPLLEKSHC[cm]IAEVENDEMPADLPSLAADFVESK	5	1317.03	HSA _HSA	124.931	0.150935	ADLAKYICENQDSISSKLKECCEKPLLEKSHCIAEVENDEMPADLPSLAADFVESK	286_310	120.824	B170317_02_Lumos_ML_IN_205_PMBS3_Tryp_Rep4_SECFr16	47225	11788
False	1	ADLAKYICcmENQDSISSK_LKECcmCcmEKPLLEKSHCcmIAEVENDEMPADLPSLAADFVESK5-12:6		1163.59	11	y	0	ADLAK[bs3-light]YIC[cm]ENQDSISSK_LKEC[cm]C[cm]EKPLLEK[bs3-light]SHC[cm]IAEVENDEMPADLPSLAADFVESK	False	ADLAKYIC[cm]ENQDSISSK_LKEC[cm]C[cm]EKPLLEKSHC[cm]IAEVENDEMPADLPSLAADFVESK	6	1097.69	HSA _HSA	124.607	1	ADLAKYICENQDSISSKLKECCEKPLLEKSHCIAEVENDEMPADLPSLAADFVESK	286_310	120.328	B170315_10_Lumos_ML_IN_205_PMBS3_Tryp_Rep2_SECFr16	46063	11788
False	1	ADLAKYICcmENQDSISSK_LKECcmCcmEKPLLEKSHCcmIAEVENDEMPADLPSLAADFVESK5-12:6		1167.49	10	y	0	ADLAK[bs3-light]YIC[cm]ENQDSISSK_LKEC[cm]C[cm]EKPLLEK[bs3-light]SHC[cm]IAEVENDEMPADLPSLAADFVESK	False	ADLAKYIC[cm]ENQDSISSK_LKEC[cm]C[cm]EKPLLEKSHC[cm]IAEVENDEMPADLPSLAADFVESK	6	1097.69	HSA _HSA	124.607	0.906597	ADLAKYICENQDSISSKLKECCEKPLLEKSHCIAEVENDEMPADLPSLAADFVESK	286_310	120.328	B170315_10_Lumos_ML_IN_205_PMBS3_Tryp_Rep2_SECFr16	46063	11788
False	1	ADLAKYICcmENQDSISSK_LKECcmCcmEKPLLEKSHCcmIAEVENDEMPADLPSLAADFVESK5-12:6		866.425	8	y	0	ADLAK[bs3-light]YIC[cm]ENQDSISSK_LKEC[cm]C[cm]EKPLLEK[bs3-light]SHC[cm]IAEVENDEMPADLPSLAADFVESK	False	ADLAKYIC[cm]ENQDSISSK_LKEC[cm]C[cm]EKPLLEKSHC[cm]IAEVENDEMPADLPSLAADFVESK	6	1097.69	HSA _HSA	124.607	0.497807	ADLAKYICENQDSISSKLKECCEKPLLEKSHCIAEVENDEMPADLPSLAADFVESK	286_310	120.328	B170315_10_Lumos_ML_IN_205_PMBS3_Tryp_Rep2_SECFr16	46063	11788
False	2	ADLAKYICcmENQDSISSK_LKECcmCcmEKPLLEKSHCcmIAEVENDEMPADLPSLAADFVESK5-12:6		582.301	11	y	0	ADLAK[bs3-light]YIC[cm]ENQDSISSK_LKEC[cm]C[cm]EKPLLEK[bs3-light]SHC[cm]IAEVENDEMPADLPSLAADFVESK	False	ADLAKYIC[cm]ENQDSISSK_LKEC[cm]C[cm]EKPLLEKSHC[cm]IAEVENDEMPADLPSLAADFVESK	6	1097.69	HSA _HSA	124.607	0.463671	ADLAKYICENQDSISSKLKECCEKPLLEKSHCIAEVENDEMPADLPSLAADFVESK	286_310	120.328	B170315_10_Lumos_ML_IN_205_PMBS3_Tryp_Rep2_SECFr16	46063	11788
False	1	ADLAKYICcmENQDSISSK_LKECcmCcmEKPLLEKSHCcmIAEVENDEMPADLPSLAADFVESK5-12:6		300.155	3	b	0	ADLAK[bs3-light]YIC[cm]ENQDSISSK_LKEC[cm]C[cm]EKPLLEK[bs3-light]SHC[cm]IAEVENDEMPADLPSLAADFVESK	False	ADLAKYIC[cm]ENQDSISSK_LKEC[cm]C[cm]EKPLLEKSHC[cm]IAEVENDEMPADLPSLAADFVESK	6	1097.69	HSA _HSA	124.607	0.413514	ADLAKYICENQDSISSKLKECCEKPLLEKSHCIAEVENDEMPADLPSLAADFVESK	286_310	120.328	B170315_10_Lumos_ML_IN_205_PMBS3_Tryp_Rep2_SECFr16	46063	11788
False	1	ADLAKYICcmENQDSISSK_LKECcmCcmEKPLLEKSHCcmIAEVENDEMPADLPSLAADFVESK5-12:6		795.388	7	y	0	ADLAK[bs3-light]YIC[cm]ENQDSISSK_LKEC[cm]C[cm]EKPLLEK[bs3-light]SHC[cm]IAEVENDEMPADLPSLAADFVESK	False	ADLAKYIC[cm]ENQDSISSK_LKEC[cm]C[cm]EKPLLEKSHC[cm]IAEVENDEMPADLPSLAADFVESK	6	1097.69	HSA _HSA	124.607	0.356255	ADLAKYICENQDSISSKLKECCEKPLLEKSHCIAEVENDEMPADLPSLAADFVESK	286_310	120.328	B170315_10_Lumos_ML_IN_205_PMBS3_Tryp_Rep2_SECFr16	46063	11788
False	1	ADLAKYICcmENQDSISSK_LKECcmCcmEKPLLEKSHCcmIAEVENDEMPADLPSLAADFVESK5-12:6		1280.58	11	y	0	ADLAK[bs3-light]YIC[cm]ENQDSISSK_LKEC[cm]C[cm]EKPLLEK[bs3-light]SHC[cm]IAEVENDEMPADLPSLAADFVESK	False	ADLAKYIC[cm]ENQDSISSK_LKEC[cm]C[cm]EKPLLEKSHC[cm]IAEVENDEMPADLPSLAADFVESK	6	1097.69	HSA _HSA	124.607	0.350803	ADLAKYICENQDSISSKLKECCEKPLLEKSHCIAEVENDEMPADLPSLAADFVESK	286_310	120.328	B170315_10_Lumos_ML_IN_205_PMBS3_Tryp_Rep2_SECFr16	46063	11788
False	1	ADLAKYICcmENQDSISSK_LKECcmCcmEKPLLEKSHCcmIAEVENDEMPADLPSLAADFVESK5-12:6		234.145	2	y	0	ADLAK[bs3-light]YIC[cm]ENQDSISSK_LKEC[cm]C[cm]EKPLLEK[bs3-light]SHC[cm]IAEVENDEMPADLPSLAADFVESK	False	ADLAKYIC[cm]ENQDSISSK_LKEC[cm]C[cm]EKPLLEKSHC[cm]IAEVENDEMPADLPSLAADFVESK	6	1097.69	HSA _HSA	124.607	0.317431	ADLAKYICENQDSISSKLKECCEKPLLEKSHCIAEVENDEMPADLPSLAADFVESK	286_310	120.328	B170315_10_Lumos_ML_IN_205_PMBS3_Tryp_Rep2_SECFr16	46063	11788
False	1	ADLAKYICcmENQDSISSK_LKECcmCcmEKPLLEKSHCcmIAEVENDEMPADLPSLAADFVESK5-12:6		234.145	2	y	0	ADLAK[bs3-light]YIC[cm]ENQDSISSK_LKEC[cm]C[cm]EKPLLEK[bs3-light]SHC[cm]IAEVENDEMPADLPSLAADFVESK	False	ADLAKYIC[cm]ENQDSISSK_LKEC[cm]C[cm]EKPLLEKSHC[cm]IAEVENDEMPADLPSLAADFVESK	6	1097.69	HSA _HSA	124.607	0.317431	ADLAKYICENQDSISSKLKECCEKPLLEKSHCIAEVENDEMPADLPSLAADFVESK	286_310	120.328	B170315_10_Lumos_ML_IN_205_PMBS3_Tryp_Rep2_SECFr16	46063	11788
False	1	ADLAKYICcmENQDSISSK_LKECcmCcmEKPLLEKSHCcmIAEVENDEMPADLPSLAADFVESK5-12:6		321.177	3	y	0	ADLAK[bs3-light]YIC[cm]ENQDSISSK_LKEC[cm]C[cm]EKPLLEK[bs3-light]SHC[cm]IAEVENDEMPADLPSLAADFVESK	False	ADLAKYIC[cm]ENQDSISSK_LKEC[cm]C[cm]EKPLLEKSHC[cm]IAEVENDEMPADLPSLAADFVESK	6	1097.69	HSA _HSA	124.607	0.288432	ADLAKYICENQDSISSKLKECCEKPLLEKSHCIAEVENDEMPADLPSLAADFVESK	286_310	120.328	B170315_10_Lumos_ML_IN_205_PMBS3_Tryp_Rep2_SECFr16	46063	11788
False	1	ADLAKYICcmENQDSISSK_LKECcmCcmEKPLLEKSHCcmIAEVENDEMPADLPSLAADFVESK5-2:6		1167.49	10	y	0	ADLAK[bs3-light]YIC[cm]ENQDSISSK_LK[bs3-light]EC[cm]C[cm]EKPLLEKSHC[cm]IAEVENDEMPADLPSLAADFVESK	False	ADLAKYIC[cm]ENQDSISSK_LKEC[cm]C[cm]EKPLLEKSHC[cm]IAEVENDEMPADLPSLAADFVESK	6	1097.69	HSA _HSA	124.114	1	ADLAKYICENQDSISSKLKECCEKPLLEKSHCIAEVENDEMPADLPSLAADFVESK	286_300	119.572	B170315_04_Lumos_ML_IN_205_PMBS3_Tryp_Rep1_SECFr17	51589	11788
False	1	ADLAKYICcmENQDSISSK_LKECcmCcmEKPLLEKSHCcmIAEVENDEMPADLPSLAADFVESK5-2:6		1163.59	11	y	0	ADLAK[bs3-light]YIC[cm]ENQDSISSK_LK[bs3-light]EC[cm]C[cm]EKPLLEKSHC[cm]IAEVENDEMPADLPSLAADFVESK	False	ADLAKYIC[cm]ENQDSISSK_LKEC[cm]C[cm]EKPLLEKSHC[cm]IAEVENDEMPADLPSLAADFVESK	6	1097.69	HSA _HSA	124.114	0.952108	ADLAKYICENQDSISSKLKECCEKPLLEKSHCIAEVENDEMPADLPSLAADFVESK	286_300	119.572	B170315_04_Lumos_ML_IN_205_PMBS3_Tryp_Rep1_SECFr17	51589	11788
False	2	ADLAKYICcmENQDSISSK_LKECcmCcmEKPLLEKSHCcmIAEVENDEMPADLPSLAADFVESK5-2:6		582.301	11	y	0	ADLAK[bs3-light]YIC[cm]ENQDSISSK_LK[bs3-light]EC[cm]C[cm]EKPLLEKSHC[cm]IAEVENDEMPADLPSLAADFVESK	False	ADLAKYIC[cm]ENQDSISSK_LKEC[cm]C[cm]EKPLLEKSHC[cm]IAEVENDEMPADLPSLAADFVESK	6	1097.69	HSA _HSA	124.114	0.45327	ADLAKYICENQDSISSKLKECCEKPLLEKSHCIAEVENDEMPADLPSLAADFVESK	286_300	119.572	B170315_04_Lumos_ML_IN_205_PMBS3_Tryp_Rep1_SECFr17	51589	11788
False	1	ADLAKYICcmENQDSISSK_LKECcmCcmEKPLLEKSHCcmIAEVENDEMPADLPSLAADFVESK5-2:6		866.425	8	y	0	ADLAK[bs3-light]YIC[cm]ENQDSISSK_LK[bs3-light]EC[cm]C[cm]EKPLLEKSHC[cm]IAEVENDEMPADLPSLAADFVESK	False	ADLAKYIC[cm]ENQDSISSK_LKEC[cm]C[cm]EKPLLEKSHC[cm]IAEVENDEMPADLPSLAADFVESK	6	1097.69	HSA _HSA	124.114	0.442631	ADLAKYICENQDSISSKLKECCEKPLLEKSHCIAEVENDEMPADLPSLAADFVESK	286_300	119.572	B170315_04_Lumos_ML_IN_205_PMBS3_Tryp_Rep1_SECFr17	51589	11788
False	1	ADLAKYICcmENQDSISSK_LKECcmCcmEKPLLEKSHCcmIAEVENDEMPADLPSLAADFVESK5-2:6		300.155	3	b	0	ADLAK[bs3-light]YIC[cm]ENQDSISSK_LK[bs3-light]EC[cm]C[cm]EKPLLEKSHC[cm]IAEVENDEMPADLPSLAADFVESK	False	ADLAKYIC[cm]ENQDSISSK_LKEC[cm]C[cm]EKPLLEKSHC[cm]IAEVENDEMPADLPSLAADFVESK	6	1097.69	HSA _HSA	124.114	0.408065	ADLAKYICENQDSISSKLKECCEKPLLEKSHCIAEVENDEMPADLPSLAADFVESK	286_300	119.572	B170315_04_Lumos_ML_IN_205_PMBS3_Tryp_Rep1_SECFr17	51589	11788
False	1	ADLAKYICcmENQDSISSK_LKECcmCcmEKPLLEKSHCcmIAEVENDEMPADLPSLAADFVESK5-2:6		795.388	7	y	0	ADLAK[bs3-light]YIC[cm]ENQDSISSK_LK[bs3-light]EC[cm]C[cm]EKPLLEKSHC[cm]IAEVENDEMPADLPSLAADFVESK	False	ADLAKYIC[cm]ENQDSISSK_LKEC[cm]C[cm]EKPLLEKSHC[cm]IAEVENDEMPADLPSLAADFVESK	6	1097.69	HSA _HSA	124.114	0.382984	ADLAKYICENQDSISSKLKECCEKPLLEKSHCIAEVENDEMPADLPSLAADFVESK	286_300	119.572	B170315_04_Lumos_ML_IN_205_PMBS3_Tryp_Rep1_SECFr17	51589	11788
False	1	ADLAKYICcmENQDSISSK_LKECcmCcmEKPLLEKSHCcmIAEVENDEMPADLPSLAADFVESK5-2:6		1280.58	11	y	0	ADLAK[bs3-light]YIC[cm]ENQDSISSK_LK[bs3-light]EC[cm]C[cm]EKPLLEKSHC[cm]IAEVENDEMPADLPSLAADFVESK	False	ADLAKYIC[cm]ENQDSISSK_LKEC[cm]C[cm]EKPLLEKSHC[cm]IAEVENDEMPADLPSLAADFVESK	6	1097.69	HSA _HSA	124.114	0.304567	ADLAKYICENQDSISSKLKECCEKPLLEKSHCIAEVENDEMPADLPSLAADFVESK	286_300	119.572	B170315_04_Lumos_ML_IN_205_PMBS3_Tryp_Rep1_SECFr17	51589	11788
False	1	ADLAKYICcmENQDSISSK_LKECcmCcmEKPLLEKSHCcmIAEVENDEMPADLPSLAADFVESK5-2:6		234.145	2	y	0	ADLAK[bs3-light]YIC[cm]ENQDSISSK_LK[bs3-light]EC[cm]C[cm]EKPLLEKSHC[cm]IAEVENDEMPADLPSLAADFVESK	False	ADLAKYIC[cm]ENQDSISSK_LKEC[cm]C[cm]EKPLLEKSHC[cm]IAEVENDEMPADLPSLAADFVESK	6	1097.69	HSA _HSA	124.114	0.300241	ADLAKYICENQDSISSKLKECCEKPLLEKSHCIAEVENDEMPADLPSLAADFVESK	286_300	119.572	B170315_04_Lumos_ML_IN_205_PMBS3_Tryp_Rep1_SECFr17	51589	11788
False	1	ADLAKYICcmENQDSISSK_LKECcmCcmEKPLLEKSHCcmIAEVENDEMPADLPSLAADFVESK5-2:6		234.145	2	y	0	ADLAK[bs3-light]YIC[cm]ENQDSISSK_LK[bs3-light]EC[cm]C[cm]EKPLLEKSHC[cm]IAEVENDEMPADLPSLAADFVESK	False	ADLAKYIC[cm]ENQDSISSK_LKEC[cm]C[cm]EKPLLEKSHC[cm]IAEVENDEMPADLPSLAADFVESK	6	1097.69	HSA _HSA	124.114	0.300241	ADLAKYICENQDSISSKLKECCEKPLLEKSHCIAEVENDEMPADLPSLAADFVESK	286_300	119.572	B170315_04_Lumos_ML_IN_205_PMBS3_Tryp_Rep1_SECFr17	51589	11788
False	1	ADLAKYICcmENQDSISSK_LKECcmCcmEKPLLEKSHCcmIAEVENDEMPADLPSLAADFVESK5-2:6		321.177	3	y	0	ADLAK[bs3-light]YIC[cm]ENQDSISSK_LK[bs3-light]EC[cm]C[cm]EKPLLEKSHC[cm]IAEVENDEMPADLPSLAADFVESK	False	ADLAKYIC[cm]ENQDSISSK_LKEC[cm]C[cm]EKPLLEKSHC[cm]IAEVENDEMPADLPSLAADFVESK	6	1097.69	HSA _HSA	124.114	0.276826	ADLAKYICENQDSISSKLKECCEKPLLEKSHCIAEVENDEMPADLPSLAADFVESK	286_300	119.572	B170315_04_Lumos_ML_IN_205_PMBS3_Tryp_Rep1_SECFr17	51589	11788
False	1	ADLAKYICcmENQDSISSK_LKECcmCcmEKPLLEKSHCcmIAEVENDEMPADLPSLAADFVESK5-7:5		1163.59	11	y	0	ADLAK[bs3-light]YIC[cm]ENQDSISSK_LKEC[cm]C[cm]EK[bs3-light]PLLEKSHC[cm]IAEVENDEMPADLPSLAADFVESK	False	ADLAKYIC[cm]ENQDSISSK_LKEC[cm]C[cm]EKPLLEKSHC[cm]IAEVENDEMPADLPSLAADFVESK	5	1317.03	HSA _HSA	124.509	1	ADLAKYICENQDSISSKLKECCEKPLLEKSHCIAEVENDEMPADLPSLAADFVESK	286_305	120.177	B170315_09_Lumos_ML_IN_205_PMBS3_Tryp_Rep2_SECFr15	34118	11788
False	1	ADLAKYICcmENQDSISSK_LKECcmCcmEKPLLEKSHCcmIAEVENDEMPADLPSLAADFVESK5-7:5		1167.49	10	y	0	ADLAK[bs3-light]YIC[cm]ENQDSISSK_LKEC[cm]C[cm]EK[bs3-light]PLLEKSHC[cm]IAEVENDEMPADLPSLAADFVESK	False	ADLAKYIC[cm]ENQDSISSK_LKEC[cm]C[cm]EKPLLEKSHC[cm]IAEVENDEMPADLPSLAADFVESK	5	1317.03	HSA _HSA	124.509	0.468916	ADLAKYICENQDSISSKLKECCEKPLLEKSHCIAEVENDEMPADLPSLAADFVESK	286_305	120.177	B170315_09_Lumos_ML_IN_205_PMBS3_Tryp_Rep2_SECFr15	34118	11788
False	1	ADLAKYICcmENQDSISSK_LKECcmCcmEKPLLEKSHCcmIAEVENDEMPADLPSLAADFVESK5-7:5		866.425	8	y	0	ADLAK[bs3-light]YIC[cm]ENQDSISSK_LKEC[cm]C[cm]EK[bs3-light]PLLEKSHC[cm]IAEVENDEMPADLPSLAADFVESK	False	ADLAKYIC[cm]ENQDSISSK_LKEC[cm]C[cm]EKPLLEKSHC[cm]IAEVENDEMPADLPSLAADFVESK	5	1317.03	HSA _HSA	124.509	0.257631	ADLAKYICENQDSISSKLKECCEKPLLEKSHCIAEVENDEMPADLPSLAADFVESK	286_305	120.177	B170315_09_Lumos_ML_IN_205_PMBS3_Tryp_Rep2_SECFr15	34118	11788
False	1	ADLAKYICcmENQDSISSK_LKECcmCcmEKPLLEKSHCcmIAEVENDEMPADLPSLAADFVESK5-7:5		321.177	3	y	0	ADLAK[bs3-light]YIC[cm]ENQDSISSK_LKEC[cm]C[cm]EK[bs3-light]PLLEKSHC[cm]IAEVENDEMPADLPSLAADFVESK	False	ADLAKYIC[cm]ENQDSISSK_LKEC[cm]C[cm]EKPLLEKSHC[cm]IAEVENDEMPADLPSLAADFVESK	5	1317.03	HSA _HSA	124.509	0.211538	ADLAKYICENQDSISSKLKECCEKPLLEKSHCIAEVENDEMPADLPSLAADFVESK	286_305	120.177	B170315_09_Lumos_ML_IN_205_PMBS3_Tryp_Rep2_SECFr15	34118	11788
False	1	ADLAKYICcmENQDSISSK_LKECcmCcmEKPLLEKSHCcmIAEVENDEMPADLPSLAADFVESK5-7:5		795.388	7	y	0	ADLAK[bs3-light]YIC[cm]ENQDSISSK_LKEC[cm]C[cm]EK[bs3-light]PLLEKSHC[cm]IAEVENDEMPADLPSLAADFVESK	False	ADLAKYIC[cm]ENQDSISSK_LKEC[cm]C[cm]EKPLLEKSHC[cm]IAEVENDEMPADLPSLAADFVESK	5	1317.03	HSA _HSA	124.509	0.210073	ADLAKYICENQDSISSKLKECCEKPLLEKSHCIAEVENDEMPADLPSLAADFVESK	286_305	120.177	B170315_09_Lumos_ML_IN_205_PMBS3_Tryp_Rep2_SECFr15	34118	11788
False	1	ADLAKYICcmENQDSISSK_LKECcmCcmEKPLLEKSHCcmIAEVENDEMPADLPSLAADFVESK5-7:5		1280.58	11	y	0	ADLAK[bs3-light]YIC[cm]ENQDSISSK_LKEC[cm]C[cm]EK[bs3-light]PLLEKSHC[cm]IAEVENDEMPADLPSLAADFVESK	False	ADLAKYIC[cm]ENQDSISSK_LKEC[cm]C[cm]EKPLLEKSHC[cm]IAEVENDEMPADLPSLAADFVESK	5	1317.03	HSA _HSA	124.509	0.208098	ADLAKYICENQDSISSKLKECCEKPLLEKSHCIAEVENDEMPADLPSLAADFVESK	286_305	120.177	B170315_09_Lumos_ML_IN_205_PMBS3_Tryp_Rep2_SECFr15	34118	11788
False	1	ADLAKYICcmENQDSISSK_LKECcmCcmEKPLLEKSHCcmIAEVENDEMPADLPSLAADFVESK5-7:5		300.155	3	b	0	ADLAK[bs3-light]YIC[cm]ENQDSISSK_LKEC[cm]C[cm]EK[bs3-light]PLLEKSHC[cm]IAEVENDEMPADLPSLAADFVESK	False	ADLAKYIC[cm]ENQDSISSK_LKEC[cm]C[cm]EKPLLEKSHC[cm]IAEVENDEMPADLPSLAADFVESK	5	1317.03	HSA _HSA	124.509	0.170761	ADLAKYICENQDSISSKLKECCEKPLLEKSHCIAEVENDEMPADLPSLAADFVESK	286_305	120.177	B170315_09_Lumos_ML_IN_205_PMBS3_Tryp_Rep2_SECFr15	34118	11788
False	1	ADLAKYICcmENQDSISSK_LKECcmCcmEKPLLEKSHCcmIAEVENDEMPADLPSLAADFVESK5-7:5		234.145	2	y	0	ADLAK[bs3-light]YIC[cm]ENQDSISSK_LKEC[cm]C[cm]EK[bs3-light]PLLEKSHC[cm]IAEVENDEMPADLPSLAADFVESK	False	ADLAKYIC[cm]ENQDSISSK_LKEC[cm]C[cm]EKPLLEKSHC[cm]IAEVENDEMPADLPSLAADFVESK	5	1317.03	HSA _HSA	124.509	0.124032	ADLAKYICENQDSISSKLKECCEKPLLEKSHCIAEVENDEMPADLPSLAADFVESK	286_305	120.177	B170315_09_Lumos_ML_IN_205_PMBS3_Tryp_Rep2_SECFr15	34118	11788
False	1	ADLAKYICcmENQDSISSK_LKECcmCcmEKPLLEKSHCcmIAEVENDEMPADLPSLAADFVESK5-7:5		234.145	2	y	0	ADLAK[bs3-light]YIC[cm]ENQDSISSK_LKEC[cm]C[cm]EK[bs3-light]PLLEKSHC[cm]IAEVENDEMPADLPSLAADFVESK	False	ADLAKYIC[cm]ENQDSISSK_LKEC[cm]C[cm]EKPLLEKSHC[cm]IAEVENDEMPADLPSLAADFVESK	5	1317.03	HSA _HSA	124.509	0.124032	ADLAKYICENQDSISSKLKECCEKPLLEKSHCIAEVENDEMPADLPSLAADFVESK	286_305	120.177	B170315_09_Lumos_ML_IN_205_PMBS3_Tryp_Rep2_SECFr15	34118	11788
False	2	ADLAKYICcmENQDSISSK_LKECcmCcmEKPLLEKSHCcmIAEVENDEMPADLPSLAADFVESK5-7:5		582.301	11	y	0	ADLAK[bs3-light]YIC[cm]ENQDSISSK_LKEC[cm]C[cm]EK[bs3-light]PLLEKSHC[cm]IAEVENDEMPADLPSLAADFVESK	False	ADLAKYIC[cm]ENQDSISSK_LKEC[cm]C[cm]EKPLLEKSHC[cm]IAEVENDEMPADLPSLAADFVESK	5	1317.03	HSA _HSA	124.509	0.116522	ADLAKYICENQDSISSKLKECCEKPLLEKSHCIAEVENDEMPADLPSLAADFVESK	286_305	120.177	B170315_09_Lumos_ML_IN_205_PMBS3_Tryp_Rep2_SECFr15	34118	11788
True	4	ADLAKYICcmENQDSISSK_LKECcmCcmEKPLLEKSHCcmIAEVENDEMPADLPSLAADFVESK5-7:6		1280.6	25	b	0	ADLAK[bs3-light]YIC[cm]ENQDSISSK_LKEC[cm]C[cm]EK[bs3-light]PLLEKSHC[cm]IAEVENDEMPADLPSLAADFVESK	False	ADLAKYIC[cm]ENQDSISSK_LKEC[cm]C[cm]EKPLLEKSHC[cm]IAEVENDEMPADLPSLAADFVESK	6	1097.69	HSA _HSA	124.856	0.45299	ADLAKYICENQDSISSKLKECCEKPLLEKSHCIAEVENDEMPADLPSLAADFVESK	286_305	120.71	B170317_03_Lumos_ML_IN_205_PMBS3_Tryp_Rep4_SECFr17	47369	11788
False	1	ADLAKYICcmENQDSISSK_LKECcmCcmEKPLLEKSHCcmIAEVENDEMPADLPSLAADFVESK5-7:6		1167.49	10	y	0	ADLAK[bs3-light]YIC[cm]ENQDSISSK_LKEC[cm]C[cm]EK[bs3-light]PLLEKSHC[cm]IAEVENDEMPADLPSLAADFVESK	False	ADLAKYIC[cm]ENQDSISSK_LKEC[cm]C[cm]EKPLLEKSHC[cm]IAEVENDEMPADLPSLAADFVESK	6	1097.69	HSA _HSA	124.856	1	ADLAKYICENQDSISSKLKECCEKPLLEKSHCIAEVENDEMPADLPSLAADFVESK	286_305	120.71	B170317_03_Lumos_ML_IN_205_PMBS3_Tryp_Rep4_SECFr17	47369	11788
False	1	ADLAKYICcmENQDSISSK_LKECcmCcmEKPLLEKSHCcmIAEVENDEMPADLPSLAADFVESK5-7:6		1163.59	11	y	0	ADLAK[bs3-light]YIC[cm]ENQDSISSK_LKEC[cm]C[cm]EK[bs3-light]PLLEKSHC[cm]IAEVENDEMPADLPSLAADFVESK	False	ADLAKYIC[cm]ENQDSISSK_LKEC[cm]C[cm]EKPLLEKSHC[cm]IAEVENDEMPADLPSLAADFVESK	6	1097.69	HSA _HSA	124.856	0.910341	ADLAKYICENQDSISSKLKECCEKPLLEKSHCIAEVENDEMPADLPSLAADFVESK	286_305	120.71	B170317_03_Lumos_ML_IN_205_PMBS3_Tryp_Rep4_SECFr17	47369	11788
False	1	ADLAKYICcmENQDSISSK_LKECcmCcmEKPLLEKSHCcmIAEVENDEMPADLPSLAADFVESK5-7:6		300.155	3	b	0	ADLAK[bs3-light]YIC[cm]ENQDSISSK_LKEC[cm]C[cm]EK[bs3-light]PLLEKSHC[cm]IAEVENDEMPADLPSLAADFVESK	False	ADLAKYIC[cm]ENQDSISSK_LKEC[cm]C[cm]EKPLLEKSHC[cm]IAEVENDEMPADLPSLAADFVESK	6	1097.69	HSA _HSA	124.856	0.520814	ADLAKYICENQDSISSKLKECCEKPLLEKSHCIAEVENDEMPADLPSLAADFVESK	286_305	120.71	B170317_03_Lumos_ML_IN_205_PMBS3_Tryp_Rep4_SECFr17	47369	11788
False	1	ADLAKYICcmENQDSISSK_LKECcmCcmEKPLLEKSHCcmIAEVENDEMPADLPSLAADFVESK5-7:6		1280.58	11	y	0	ADLAK[bs3-light]YIC[cm]ENQDSISSK_LKEC[cm]C[cm]EK[bs3-light]PLLEKSHC[cm]IAEVENDEMPADLPSLAADFVESK	False	ADLAKYIC[cm]ENQDSISSK_LKEC[cm]C[cm]EKPLLEKSHC[cm]IAEVENDEMPADLPSLAADFVESK	6	1097.69	HSA _HSA	124.856	0.45299	ADLAKYICENQDSISSKLKECCEKPLLEKSHCIAEVENDEMPADLPSLAADFVESK	286_305	120.71	B170317_03_Lumos_ML_IN_205_PMBS3_Tryp_Rep4_SECFr17	47369	11788
False	1	ADLAKYICcmENQDSISSK_LKECcmCcmEKPLLEKSHCcmIAEVENDEMPADLPSLAADFVESK5-7:6		1007.46	9	y	0	ADLAK[bs3-light]YIC[cm]ENQDSISSK_LKEC[cm]C[cm]EK[bs3-light]PLLEKSHC[cm]IAEVENDEMPADLPSLAADFVESK	False	ADLAKYIC[cm]ENQDSISSK_LKEC[cm]C[cm]EKPLLEKSHC[cm]IAEVENDEMPADLPSLAADFVESK	6	1097.69	HSA _HSA	124.856	0.417187	ADLAKYICENQDSISSKLKECCEKPLLEKSHCIAEVENDEMPADLPSLAADFVESK	286_305	120.71	B170317_03_Lumos_ML_IN_205_PMBS3_Tryp_Rep4_SECFr17	47369	11788
False	1	ADLAKYICcmENQDSISSK_LKECcmCcmEKPLLEKSHCcmIAEVENDEMPADLPSLAADFVESK5-7:6		866.425	8	y	0	ADLAK[bs3-light]YIC[cm]ENQDSISSK_LKEC[cm]C[cm]EK[bs3-light]PLLEKSHC[cm]IAEVENDEMPADLPSLAADFVESK	False	ADLAKYIC[cm]ENQDSISSK_LKEC[cm]C[cm]EKPLLEKSHC[cm]IAEVENDEMPADLPSLAADFVESK	6	1097.69	HSA _HSA	124.856	0.32325	ADLAKYICENQDSISSKLKECCEKPLLEKSHCIAEVENDEMPADLPSLAADFVESK	286_305	120.71	B170317_03_Lumos_ML_IN_205_PMBS3_Tryp_Rep4_SECFr17	47369	11788
False	1	ADLAKYICcmENQDSISSK_LKECcmCcmEKPLLEKSHCcmIAEVENDEMPADLPSLAADFVESK5-7:6		795.388	7	y	0	ADLAK[bs3-light]YIC[cm]ENQDSISSK_LKEC[cm]C[cm]EK[bs3-light]PLLEKSHC[cm]IAEVENDEMPADLPSLAADFVESK	False	ADLAKYIC[cm]ENQDSISSK_LKEC[cm]C[cm]EKPLLEKSHC[cm]IAEVENDEMPADLPSLAADFVESK	6	1097.69	HSA _HSA	124.856	0.266849	ADLAKYICENQDSISSKLKECCEKPLLEKSHCIAEVENDEMPADLPSLAADFVESK	286_305	120.71	B170317_03_Lumos_ML_IN_205_PMBS3_Tryp_Rep4_SECFr17	47369	11788
False	2	ADLAKYICcmENQDSISSK_LKECcmCcmEKPLLEKSHCcmIAEVENDEMPADLPSLAADFVESK5-7:6		582.301	11	y	0	ADLAK[bs3-light]YIC[cm]ENQDSISSK_LKEC[cm]C[cm]EK[bs3-light]PLLEKSHC[cm]IAEVENDEMPADLPSLAADFVESK	False	ADLAKYIC[cm]ENQDSISSK_LKEC[cm]C[cm]EKPLLEKSHC[cm]IAEVENDEMPADLPSLAADFVESK	6	1097.69	HSA _HSA	124.856	0.208913	ADLAKYICENQDSISSKLKECCEKPLLEKSHCIAEVENDEMPADLPSLAADFVESK	286_305	120.71	B170317_03_Lumos_ML_IN_205_PMBS3_Tryp_Rep4_SECFr17	47369	11788
False	1	ADLAKYICcmENQDSISSK_LKECcmCcmEKPLLEKSHCcmIAEVENDEMPADLPSLAADFVESK5-7:6		521.293	5	y	0	ADLAK[bs3-light]YIC[cm]ENQDSISSK_LKEC[cm]C[cm]EK[bs3-light]PLLEKSHC[cm]IAEVENDEMPADLPSLAADFVESK	False	ADLAKYIC[cm]ENQDSISSK_LKEC[cm]C[cm]EKPLLEKSHC[cm]IAEVENDEMPADLPSLAADFVESK	6	1097.69	HSA _HSA	124.856	0.202517	ADLAKYICENQDSISSKLKECCEKPLLEKSHCIAEVENDEMPADLPSLAADFVESK	286_305	120.71	B170317_03_Lumos_ML_IN_205_PMBS3_Tryp_Rep4_SECFr17	47369	11788
False	1	ADLAKYICcmENQDSISSK_LKECcmCcmEKPLLEKSHCcmIAEVENDEMPADLPSLAADFVESK5-7:6		609.324	5	y	0	ADLAK[bs3-light]YIC[cm]ENQDSISSK_LKEC[cm]C[cm]EK[bs3-light]PLLEKSHC[cm]IAEVENDEMPADLPSLAADFVESK	False	ADLAKYIC[cm]ENQDSISSK_LKEC[cm]C[cm]EKPLLEKSHC[cm]IAEVENDEMPADLPSLAADFVESK	6	1097.69	HSA _HSA	124.856	0.188192	ADLAKYICENQDSISSKLKECCEKPLLEKSHCIAEVENDEMPADLPSLAADFVESK	286_305	120.71	B170317_03_Lumos_ML_IN_205_PMBS3_Tryp_Rep4_SECFr17	47369	11788
True	4	ADLAKYICcmENQDSISSK_LKECcmCcmEKPLLEKSHCcmIAEVENDEMPADLPSLAADFVESK5-7:7		1280.6	25	b	0	ADLAK[bs3-light]YIC[cm]ENQDSISSK_LKEC[cm]C[cm]EK[bs3-light]PLLEKSHC[cm]IAEVENDEMPADLPSLAADFVESK	False	ADLAKYIC[cm]ENQDSISSK_LKEC[cm]C[cm]EKPLLEKSHC[cm]IAEVENDEMPADLPSLAADFVESK	7	941.022	HSA _HSA	125.183	0.185883	ADLAKYICENQDSISSKLKECCEKPLLEKSHCIAEVENDEMPADLPSLAADFVESK	286_305	121.211	B170315_17_Lumos_ML_IN_205_PMBS3_Tryp_Rep3_SECFr16	49178	11788
False	1	ADLAKYICcmENQDSISSK_LKECcmCcmEKPLLEKSHCcmIAEVENDEMPADLPSLAADFVESK5-7:7		1163.59	11	y	0	ADLAK[bs3-light]YIC[cm]ENQDSISSK_LKEC[cm]C[cm]EK[bs3-light]PLLEKSHC[cm]IAEVENDEMPADLPSLAADFVESK	False	ADLAKYIC[cm]ENQDSISSK_LKEC[cm]C[cm]EKPLLEKSHC[cm]IAEVENDEMPADLPSLAADFVESK	7	941.022	HSA _HSA	125.183	1	ADLAKYICENQDSISSKLKECCEKPLLEKSHCIAEVENDEMPADLPSLAADFVESK	286_305	121.211	B170315_17_Lumos_ML_IN_205_PMBS3_Tryp_Rep3_SECFr16	49178	11788
False	1	ADLAKYICcmENQDSISSK_LKECcmCcmEKPLLEKSHCcmIAEVENDEMPADLPSLAADFVESK5-7:7		1167.49	10	y	0	ADLAK[bs3-light]YIC[cm]ENQDSISSK_LKEC[cm]C[cm]EK[bs3-light]PLLEKSHC[cm]IAEVENDEMPADLPSLAADFVESK	False	ADLAKYIC[cm]ENQDSISSK_LKEC[cm]C[cm]EKPLLEKSHC[cm]IAEVENDEMPADLPSLAADFVESK	7	941.022	HSA _HSA	125.183	0.852959	ADLAKYICENQDSISSKLKECCEKPLLEKSHCIAEVENDEMPADLPSLAADFVESK	286_305	121.211	B170315_17_Lumos_ML_IN_205_PMBS3_Tryp_Rep3_SECFr16	49178	11788
False	1	ADLAKYICcmENQDSISSK_LKECcmCcmEKPLLEKSHCcmIAEVENDEMPADLPSLAADFVESK5-7:7		795.388	7	y	0	ADLAK[bs3-light]YIC[cm]ENQDSISSK_LKEC[cm]C[cm]EK[bs3-light]PLLEKSHC[cm]IAEVENDEMPADLPSLAADFVESK	False	ADLAKYIC[cm]ENQDSISSK_LKEC[cm]C[cm]EKPLLEKSHC[cm]IAEVENDEMPADLPSLAADFVESK	7	941.022	HSA _HSA	125.183	0.817165	ADLAKYICENQDSISSKLKECCEKPLLEKSHCIAEVENDEMPADLPSLAADFVESK	286_305	121.211	B170315_17_Lumos_ML_IN_205_PMBS3_Tryp_Rep3_SECFr16	49178	11788
False	1	ADLAKYICcmENQDSISSK_LKECcmCcmEKPLLEKSHCcmIAEVENDEMPADLPSLAADFVESK5-7:7		866.425	8	y	0	ADLAK[bs3-light]YIC[cm]ENQDSISSK_LKEC[cm]C[cm]EK[bs3-light]PLLEKSHC[cm]IAEVENDEMPADLPSLAADFVESK	False	ADLAKYIC[cm]ENQDSISSK_LKEC[cm]C[cm]EKPLLEKSHC[cm]IAEVENDEMPADLPSLAADFVESK	7	941.022	HSA _HSA	125.183	0.53426	ADLAKYICENQDSISSKLKECCEKPLLEKSHCIAEVENDEMPADLPSLAADFVESK	286_305	121.211	B170315_17_Lumos_ML_IN_205_PMBS3_Tryp_Rep3_SECFr16	49178	11788
False	1	ADLAKYICcmENQDSISSK_LKECcmCcmEKPLLEKSHCcmIAEVENDEMPADLPSLAADFVESK5-7:7		147.113	1	y	0	ADLAK[bs3-light]YIC[cm]ENQDSISSK_LKEC[cm]C[cm]EK[bs3-light]PLLEKSHC[cm]IAEVENDEMPADLPSLAADFVESK	False	ADLAKYIC[cm]ENQDSISSK_LKEC[cm]C[cm]EKPLLEKSHC[cm]IAEVENDEMPADLPSLAADFVESK	7	941.022	HSA _HSA	125.183	0.340076	ADLAKYICENQDSISSKLKECCEKPLLEKSHCIAEVENDEMPADLPSLAADFVESK	286_305	121.211	B170315_17_Lumos_ML_IN_205_PMBS3_Tryp_Rep3_SECFr16	49178	11788
False	1	ADLAKYICcmENQDSISSK_LKECcmCcmEKPLLEKSHCcmIAEVENDEMPADLPSLAADFVESK5-7:7		147.113	1	y	0	ADLAK[bs3-light]YIC[cm]ENQDSISSK_LKEC[cm]C[cm]EK[bs3-light]PLLEKSHC[cm]IAEVENDEMPADLPSLAADFVESK	False	ADLAKYIC[cm]ENQDSISSK_LKEC[cm]C[cm]EKPLLEKSHC[cm]IAEVENDEMPADLPSLAADFVESK	7	941.022	HSA _HSA	125.183	0.340076	ADLAKYICENQDSISSKLKECCEKPLLEKSHCIAEVENDEMPADLPSLAADFVESK	286_305	121.211	B170315_17_Lumos_ML_IN_205_PMBS3_Tryp_Rep3_SECFr16	49178	11788
False	1	ADLAKYICcmENQDSISSK_LKECcmCcmEKPLLEKSHCcmIAEVENDEMPADLPSLAADFVESK5-7:7		300.155	3	b	0	ADLAK[bs3-light]YIC[cm]ENQDSISSK_LKEC[cm]C[cm]EK[bs3-light]PLLEKSHC[cm]IAEVENDEMPADLPSLAADFVESK	False	ADLAKYIC[cm]ENQDSISSK_LKEC[cm]C[cm]EKPLLEKSHC[cm]IAEVENDEMPADLPSLAADFVESK	7	941.022	HSA _HSA	125.183	0.322532	ADLAKYICENQDSISSKLKECCEKPLLEKSHCIAEVENDEMPADLPSLAADFVESK	286_305	121.211	B170315_17_Lumos_ML_IN_205_PMBS3_Tryp_Rep3_SECFr16	49178	11788
False	1	ADLAKYICcmENQDSISSK_LKECcmCcmEKPLLEKSHCcmIAEVENDEMPADLPSLAADFVESK5-7:7		980.513	9	y	0	ADLAK[bs3-light]YIC[cm]ENQDSISSK_LKEC[cm]C[cm]EK[bs3-light]PLLEKSHC[cm]IAEVENDEMPADLPSLAADFVESK	False	ADLAKYIC[cm]ENQDSISSK_LKEC[cm]C[cm]EKPLLEKSHC[cm]IAEVENDEMPADLPSLAADFVESK	7	941.022	HSA _HSA	125.183	0.259437	ADLAKYICENQDSISSKLKECCEKPLLEKSHCIAEVENDEMPADLPSLAADFVESK	286_305	121.211	B170315_17_Lumos_ML_IN_205_PMBS3_Tryp_Rep3_SECFr16	49178	11788
False	1	ADLAKYICcmENQDSISSK_LKECcmCcmEKPLLEKSHCcmIAEVENDEMPADLPSLAADFVESK5-7:7		724.351	6	y	0	ADLAK[bs3-light]YIC[cm]ENQDSISSK_LKEC[cm]C[cm]EK[bs3-light]PLLEKSHC[cm]IAEVENDEMPADLPSLAADFVESK	False	ADLAKYIC[cm]ENQDSISSK_LKEC[cm]C[cm]EKPLLEKSHC[cm]IAEVENDEMPADLPSLAADFVESK	7	941.022	HSA _HSA	125.183	0.25361	ADLAKYICENQDSISSKLKECCEKPLLEKSHCIAEVENDEMPADLPSLAADFVESK	286_305	121.211	B170315_17_Lumos_ML_IN_205_PMBS3_Tryp_Rep3_SECFr16	49178	11788
False	2	ADLAKYICcmENQDSISSK_LKECcmCcmEKPLLEKSHCcmIAEVENDEMPADLPSLAADFVESK5-7:7		582.802	11	y	0	ADLAK[bs3-light]YIC[cm]ENQDSISSK_LKEC[cm]C[cm]EK[bs3-light]PLLEKSHC[cm]IAEVENDEMPADLPSLAADFVESK	False	ADLAKYIC[cm]ENQDSISSK_LKEC[cm]C[cm]EKPLLEKSHC[cm]IAEVENDEMPADLPSLAADFVESK	7	941.022	HSA _HSA	125.183	0.236818	ADLAKYICENQDSISSKLKECCEKPLLEKSHCIAEVENDEMPADLPSLAADFVESK	286_305	121.211	B170315_17_Lumos_ML_IN_205_PMBS3_Tryp_Rep3_SECFr16	49178	11788
False	1	ADLAKYICcmENQDSISSK_LKECcmCcmEKPLLEKSHCcmIAEVENDEMPADLPSLAADFVESKbs3ohDVCcmK5-12:6		1021.49	7	y	0	ADLAK[bs3-light]YIC[cm]ENQDSISSK_LKEC[cm]C[cm]EKPLLEK[bs3-light]SHC[cm]IAEVENDEMPADLPSLAADFVESK[bs3oh]DVC[cm]K	False	ADLAKYIC[cm]ENQDSISSK_LKEC[cm]C[cm]EKPLLEKSHC[cm]IAEVENDEMPADLPSLAADFVESK[bs3oh]DVC[cm]K	6	1207.41	HSA _HSA	135.003	1	ADLAKYICENQDSISSKLKECCEKPLLEKSHCIAEVENDEMPADLPSLAADFVESKDVCK	286_310	136.268	B170317_02_Lumos_ML_IN_205_PMBS3_Tryp_Rep4_SECFr16	53084	11788
False	1	ADLAKYICcmENQDSISSK_LKECcmCcmEKPLLEKSHCcmIAEVENDEMPADLPSLAADFVESKbs3ohDVCcmK5-12:6		1167.49	10	y	0	ADLAK[bs3-light]YIC[cm]ENQDSISSK_LKEC[cm]C[cm]EKPLLEK[bs3-light]SHC[cm]IAEVENDEMPADLPSLAADFVESK[bs3oh]DVC[cm]K	False	ADLAKYIC[cm]ENQDSISSK_LKEC[cm]C[cm]EKPLLEKSHC[cm]IAEVENDEMPADLPSLAADFVESK[bs3oh]DVC[cm]K	6	1207.41	HSA _HSA	135.003	0.967407	ADLAKYICENQDSISSKLKECCEKPLLEKSHCIAEVENDEMPADLPSLAADFVESKDVCK	286_310	136.268	B170317_02_Lumos_ML_IN_205_PMBS3_Tryp_Rep4_SECFr16	53084	11788
False	1	ADLAKYICcmENQDSISSK_LKECcmCcmEKPLLEKSHCcmIAEVENDEMPADLPSLAADFVESKbs3ohDVCcmK5-12:6		892.444	6	y	0	ADLAK[bs3-light]YIC[cm]ENQDSISSK_LKEC[cm]C[cm]EKPLLEK[bs3-light]SHC[cm]IAEVENDEMPADLPSLAADFVESK[bs3oh]DVC[cm]K	False	ADLAKYIC[cm]ENQDSISSK_LKEC[cm]C[cm]EKPLLEKSHC[cm]IAEVENDEMPADLPSLAADFVESK[bs3oh]DVC[cm]K	6	1207.41	HSA _HSA	135.003	0.721346	ADLAKYICENQDSISSKLKECCEKPLLEKSHCIAEVENDEMPADLPSLAADFVESKDVCK	286_310	136.268	B170317_02_Lumos_ML_IN_205_PMBS3_Tryp_Rep4_SECFr16	53084	11788
False	1	ADLAKYICcmENQDSISSK_LKECcmCcmEKPLLEKSHCcmIAEVENDEMPADLPSLAADFVESKbs3ohDVCcmK5-12:6		307.143	2	y	0	ADLAK[bs3-light]YIC[cm]ENQDSISSK_LKEC[cm]C[cm]EKPLLEK[bs3-light]SHC[cm]IAEVENDEMPADLPSLAADFVESK[bs3oh]DVC[cm]K	False	ADLAKYIC[cm]ENQDSISSK_LKEC[cm]C[cm]EKPLLEKSHC[cm]IAEVENDEMPADLPSLAADFVESK[bs3oh]DVC[cm]K	6	1207.41	HSA _HSA	135.003	0.578141	ADLAKYICENQDSISSKLKECCEKPLLEKSHCIAEVENDEMPADLPSLAADFVESKDVCK	286_310	136.268	B170317_02_Lumos_ML_IN_205_PMBS3_Tryp_Rep4_SECFr16	53084	11788
False	1	ADLAKYICcmENQDSISSK_LKECcmCcmEKPLLEKSHCcmIAEVENDEMPADLPSLAADFVESKbs3ohDVCcmK5-12:6		1280.58	11	y	0	ADLAK[bs3-light]YIC[cm]ENQDSISSK_LKEC[cm]C[cm]EKPLLEK[bs3-light]SHC[cm]IAEVENDEMPADLPSLAADFVESK[bs3oh]DVC[cm]K	False	ADLAKYIC[cm]ENQDSISSK_LKEC[cm]C[cm]EKPLLEKSHC[cm]IAEVENDEMPADLPSLAADFVESK[bs3oh]DVC[cm]K	6	1207.41	HSA _HSA	135.003	0.460266	ADLAKYICENQDSISSKLKECCEKPLLEKSHCIAEVENDEMPADLPSLAADFVESKDVCK	286_310	136.268	B170317_02_Lumos_ML_IN_205_PMBS3_Tryp_Rep4_SECFr16	53084	11788
False	1	ADLAKYICcmENQDSISSK_LKECcmCcmEKPLLEKSHCcmIAEVENDEMPADLPSLAADFVESKbs3ohDVCcmK5-12:6		878.421	8	y	0	ADLAK[bs3-light]YIC[cm]ENQDSISSK_LKEC[cm]C[cm]EKPLLEK[bs3-light]SHC[cm]IAEVENDEMPADLPSLAADFVESK[bs3oh]DVC[cm]K	False	ADLAKYIC[cm]ENQDSISSK_LKEC[cm]C[cm]EKPLLEKSHC[cm]IAEVENDEMPADLPSLAADFVESK[bs3oh]DVC[cm]K	6	1207.41	HSA _HSA	135.003	0.373008	ADLAKYICENQDSISSKLKECCEKPLLEKSHCIAEVENDEMPADLPSLAADFVESKDVCK	286_310	136.268	B170317_02_Lumos_ML_IN_205_PMBS3_Tryp_Rep4_SECFr16	53084	11788
False	1	ADLAKYICcmENQDSISSK_LKECcmCcmEKPLLEKSHCcmIAEVENDEMPADLPSLAADFVESKbs3ohDVCcmK5-12:6		521.239	4	y	0	ADLAK[bs3-light]YIC[cm]ENQDSISSK_LKEC[cm]C[cm]EKPLLEK[bs3-light]SHC[cm]IAEVENDEMPADLPSLAADFVESK[bs3oh]DVC[cm]K	False	ADLAKYIC[cm]ENQDSISSK_LKEC[cm]C[cm]EKPLLEKSHC[cm]IAEVENDEMPADLPSLAADFVESK[bs3oh]DVC[cm]K	6	1207.41	HSA _HSA	135.003	0.367962	ADLAKYICENQDSISSKLKECCEKPLLEKSHCIAEVENDEMPADLPSLAADFVESKDVCK	286_310	136.268	B170317_02_Lumos_ML_IN_205_PMBS3_Tryp_Rep4_SECFr16	53084	11788
False	1	ADLAKYICcmENQDSISSK_LKECcmCcmEKPLLEKSHCcmIAEVENDEMPADLPSLAADFVESKbs3ohDVCcmK5-12:6		1007.46	9	y	0	ADLAK[bs3-light]YIC[cm]ENQDSISSK_LKEC[cm]C[cm]EKPLLEK[bs3-light]SHC[cm]IAEVENDEMPADLPSLAADFVESK[bs3oh]DVC[cm]K	False	ADLAKYIC[cm]ENQDSISSK_LKEC[cm]C[cm]EKPLLEKSHC[cm]IAEVENDEMPADLPSLAADFVESK[bs3oh]DVC[cm]K	6	1207.41	HSA _HSA	135.003	0.352408	ADLAKYICENQDSISSKLKECCEKPLLEKSHCIAEVENDEMPADLPSLAADFVESKDVCK	286_310	136.268	B170317_02_Lumos_ML_IN_205_PMBS3_Tryp_Rep4_SECFr16	53084	11788
False	1	ADLAKYICcmENQDSISSK_LKECcmCcmEKPLLEKSHCcmIAEVENDEMPADLPSLAADFVESKbs3ohDVCcmK5-12:6		1120.56	8	y	0	ADLAK[bs3-light]YIC[cm]ENQDSISSK_LKEC[cm]C[cm]EKPLLEK[bs3-light]SHC[cm]IAEVENDEMPADLPSLAADFVESK[bs3oh]DVC[cm]K	False	ADLAKYIC[cm]ENQDSISSK_LKEC[cm]C[cm]EKPLLEKSHC[cm]IAEVENDEMPADLPSLAADFVESK[bs3oh]DVC[cm]K	6	1207.41	HSA _HSA	135.003	0.341703	ADLAKYICENQDSISSKLKECCEKPLLEKSHCIAEVENDEMPADLPSLAADFVESKDVCK	286_310	136.268	B170317_02_Lumos_ML_IN_205_PMBS3_Tryp_Rep4_SECFr16	53084	11788
False	1	ADLAKYICcmENQDSISSK_LKECcmCcmEKPLLEKSHCcmIAEVENDEMPADLPSLAADFVESKbs3ohDVCcmK5-12:6		300.155	3	b	0	ADLAK[bs3-light]YIC[cm]ENQDSISSK_LKEC[cm]C[cm]EKPLLEK[bs3-light]SHC[cm]IAEVENDEMPADLPSLAADFVESK[bs3oh]DVC[cm]K	False	ADLAKYIC[cm]ENQDSISSK_LKEC[cm]C[cm]EKPLLEKSHC[cm]IAEVENDEMPADLPSLAADFVESK[bs3oh]DVC[cm]K	6	1207.41	HSA _HSA	135.003	0.325402	ADLAKYICENQDSISSKLKECCEKPLLEKSHCIAEVENDEMPADLPSLAADFVESKDVCK	286_310	136.268	B170317_02_Lumos_ML_IN_205_PMBS3_Tryp_Rep4_SECFr16	53084	11788
False	1	ADLAKYICcmENQDSISSK_LKECcmCcmEKPLLEKSHCcmIAEVENDEMPADLPSLAADFVESKbs3ohDVCcmK5-2:6		1167.49	10	y	0	ADLAK[bs3-light]YIC[cm]ENQDSISSK_LK[bs3-light]EC[cm]C[cm]EKPLLEKSHC[cm]IAEVENDEMPADLPSLAADFVESK[bs3oh]DVC[cm]K	False	ADLAKYIC[cm]ENQDSISSK_LKEC[cm]C[cm]EKPLLEKSHC[cm]IAEVENDEMPADLPSLAADFVESK[bs3oh]DVC[cm]K	6	1207.41	HSA _HSA	88.8716	1	ADLAKYICENQDSISSKLKECCEKPLLEKSHCIAEVENDEMPADLPSLAADFVESKDVCK	286_300	65.536	7PMix_BS3_HSA_F3_DDA_iRT_001	30462	11788
False	1	ADLAKYICcmENQDSISSK_LKECcmCcmEKPLLEKSHCcmIAEVENDEMPADLPSLAADFVESKbs3ohDVCcmK5-2:6		1021.49	7	y	0	ADLAK[bs3-light]YIC[cm]ENQDSISSK_LK[bs3-light]EC[cm]C[cm]EKPLLEKSHC[cm]IAEVENDEMPADLPSLAADFVESK[bs3oh]DVC[cm]K	False	ADLAKYIC[cm]ENQDSISSK_LKEC[cm]C[cm]EKPLLEKSHC[cm]IAEVENDEMPADLPSLAADFVESK[bs3oh]DVC[cm]K	6	1207.41	HSA _HSA	88.8716	0.448512	ADLAKYICENQDSISSKLKECCEKPLLEKSHCIAEVENDEMPADLPSLAADFVESKDVCK	286_300	65.536	7PMix_BS3_HSA_F3_DDA_iRT_001	30462	11788
False	1	ADLAKYICcmENQDSISSK_LKECcmCcmEKPLLEKSHCcmIAEVENDEMPADLPSLAADFVESKbs3ohDVCcmK5-2:6		1280.58	11	y	0	ADLAK[bs3-light]YIC[cm]ENQDSISSK_LK[bs3-light]EC[cm]C[cm]EKPLLEKSHC[cm]IAEVENDEMPADLPSLAADFVESK[bs3oh]DVC[cm]K	False	ADLAKYIC[cm]ENQDSISSK_LKEC[cm]C[cm]EKPLLEKSHC[cm]IAEVENDEMPADLPSLAADFVESK[bs3oh]DVC[cm]K	6	1207.41	HSA _HSA	88.8716	0.403934	ADLAKYICENQDSISSKLKECCEKPLLEKSHCIAEVENDEMPADLPSLAADFVESKDVCK	286_300	65.536	7PMix_BS3_HSA_F3_DDA_iRT_001	30462	11788
False	1	ADLAKYICcmENQDSISSK_LKECcmCcmEKPLLEKSHCcmIAEVENDEMPADLPSLAADFVESKbs3ohDVCcmK5-2:6		892.444	6	y	0	ADLAK[bs3-light]YIC[cm]ENQDSISSK_LK[bs3-light]EC[cm]C[cm]EKPLLEKSHC[cm]IAEVENDEMPADLPSLAADFVESK[bs3oh]DVC[cm]K	False	ADLAKYIC[cm]ENQDSISSK_LKEC[cm]C[cm]EKPLLEKSHC[cm]IAEVENDEMPADLPSLAADFVESK[bs3oh]DVC[cm]K	6	1207.41	HSA _HSA	88.8716	0.362494	ADLAKYICENQDSISSKLKECCEKPLLEKSHCIAEVENDEMPADLPSLAADFVESKDVCK	286_300	65.536	7PMix_BS3_HSA_F3_DDA_iRT_001	30462	11788
False	1	ADLAKYICcmENQDSISSK_LKECcmCcmEKPLLEKSHCcmIAEVENDEMPADLPSLAADFVESKbs3ohDVCcmK5-2:6		307.143	2	y	0	ADLAK[bs3-light]YIC[cm]ENQDSISSK_LK[bs3-light]EC[cm]C[cm]EKPLLEKSHC[cm]IAEVENDEMPADLPSLAADFVESK[bs3oh]DVC[cm]K	False	ADLAKYIC[cm]ENQDSISSK_LKEC[cm]C[cm]EKPLLEKSHC[cm]IAEVENDEMPADLPSLAADFVESK[bs3oh]DVC[cm]K	6	1207.41	HSA _HSA	88.8716	0.301635	ADLAKYICENQDSISSKLKECCEKPLLEKSHCIAEVENDEMPADLPSLAADFVESKDVCK	286_300	65.536	7PMix_BS3_HSA_F3_DDA_iRT_001	30462	11788
False	1	ADLAKYICcmENQDSISSK_LKECcmCcmEKPLLEKSHCcmIAEVENDEMPADLPSLAADFVESKbs3ohDVCcmK5-2:6		300.155	3	b	0	ADLAK[bs3-light]YIC[cm]ENQDSISSK_LK[bs3-light]EC[cm]C[cm]EKPLLEKSHC[cm]IAEVENDEMPADLPSLAADFVESK[bs3oh]DVC[cm]K	False	ADLAKYIC[cm]ENQDSISSK_LKEC[cm]C[cm]EKPLLEKSHC[cm]IAEVENDEMPADLPSLAADFVESK[bs3oh]DVC[cm]K	6	1207.41	HSA _HSA	88.8716	0.279469	ADLAKYICENQDSISSKLKECCEKPLLEKSHCIAEVENDEMPADLPSLAADFVESKDVCK	286_300	65.536	7PMix_BS3_HSA_F3_DDA_iRT_001	30462	11788
False	1	ADLAKYICcmENQDSISSK_LKECcmCcmEKPLLEKSHCcmIAEVENDEMPADLPSLAADFVESKbs3ohDVCcmK5-2:6		1120.56	8	y	0	ADLAK[bs3-light]YIC[cm]ENQDSISSK_LK[bs3-light]EC[cm]C[cm]EKPLLEKSHC[cm]IAEVENDEMPADLPSLAADFVESK[bs3oh]DVC[cm]K	False	ADLAKYIC[cm]ENQDSISSK_LKEC[cm]C[cm]EKPLLEKSHC[cm]IAEVENDEMPADLPSLAADFVESK[bs3oh]DVC[cm]K	6	1207.41	HSA _HSA	88.8716	0.257412	ADLAKYICENQDSISSKLKECCEKPLLEKSHCIAEVENDEMPADLPSLAADFVESKDVCK	286_300	65.536	7PMix_BS3_HSA_F3_DDA_iRT_001	30462	11788
False	1	ADLAKYICcmENQDSISSK_LKECcmCcmEKPLLEKSHCcmIAEVENDEMPADLPSLAADFVESKbs3ohDVCcmK5-2:6		521.239	4	y	0	ADLAK[bs3-light]YIC[cm]ENQDSISSK_LK[bs3-light]EC[cm]C[cm]EKPLLEKSHC[cm]IAEVENDEMPADLPSLAADFVESK[bs3oh]DVC[cm]K	False	ADLAKYIC[cm]ENQDSISSK_LKEC[cm]C[cm]EKPLLEKSHC[cm]IAEVENDEMPADLPSLAADFVESK[bs3oh]DVC[cm]K	6	1207.41	HSA _HSA	88.8716	0.249516	ADLAKYICENQDSISSKLKECCEKPLLEKSHCIAEVENDEMPADLPSLAADFVESKDVCK	286_300	65.536	7PMix_BS3_HSA_F3_DDA_iRT_001	30462	11788
False	1	ADLAKYICcmENQDSISSK_LKECcmCcmEKPLLEKSHCcmIAEVENDEMPADLPSLAADFVESKbs3ohDVCcmK5-2:6		321.177	3	y	0	ADLAK[bs3-light]YIC[cm]ENQDSISSK_LK[bs3-light]EC[cm]C[cm]EKPLLEKSHC[cm]IAEVENDEMPADLPSLAADFVESK[bs3oh]DVC[cm]K	False	ADLAKYIC[cm]ENQDSISSK_LKEC[cm]C[cm]EKPLLEKSHC[cm]IAEVENDEMPADLPSLAADFVESK[bs3oh]DVC[cm]K	6	1207.41	HSA _HSA	88.8716	0.212724	ADLAKYICENQDSISSKLKECCEKPLLEKSHCIAEVENDEMPADLPSLAADFVESKDVCK	286_300	65.536	7PMix_BS3_HSA_F3_DDA_iRT_001	30462	11788
False	1	ADLAKYICcmENQDSISSK_LKECcmCcmEKPLLEKSHCcmIAEVENDEMPADLPSLAADFVESKbs3ohDVCcmK5-2:6		147.113	1	y	0	ADLAK[bs3-light]YIC[cm]ENQDSISSK_LK[bs3-light]EC[cm]C[cm]EKPLLEKSHC[cm]IAEVENDEMPADLPSLAADFVESK[bs3oh]DVC[cm]K	False	ADLAKYIC[cm]ENQDSISSK_LKEC[cm]C[cm]EKPLLEKSHC[cm]IAEVENDEMPADLPSLAADFVESK[bs3oh]DVC[cm]K	6	1207.41	HSA _HSA	88.8716	0.105075	ADLAKYICENQDSISSKLKECCEKPLLEKSHCIAEVENDEMPADLPSLAADFVESKDVCK	286_300	65.536	7PMix_BS3_HSA_F3_DDA_iRT_001	30462	11788
False	1	ADLAKYICcmENQDSISSK_LKECcmCcmEKPLLEKSHCcmIAEVENDEMPADLPSLAADFVESbs3ohKDVCcmK5-12:6		1167.49	10	y	0	ADLAK[bs3-light]YIC[cm]ENQDSISSK_LKEC[cm]C[cm]EKPLLEK[bs3-light]SHC[cm]IAEVENDEMPADLPSLAADFVES[bs3oh]KDVC[cm]K	False	ADLAKYIC[cm]ENQDSISSK_LKEC[cm]C[cm]EKPLLEKSHC[cm]IAEVENDEMPADLPSLAADFVES[bs3oh]KDVC[cm]K	6	1207.41	HSA _HSA	134.739	1	ADLAKYICENQDSISSKLKECCEKPLLEKSHCIAEVENDEMPADLPSLAADFVESKDVCK	286_310	135.863	B170315_09_Lumos_ML_IN_205_PMBS3_Tryp_Rep2_SECFr15	38796	11788
False	1	ADLAKYICcmENQDSISSK_LKECcmCcmEKPLLEKSHCcmIAEVENDEMPADLPSLAADFVESbs3ohKDVCcmK5-12:6		892.444	6	y	0	ADLAK[bs3-light]YIC[cm]ENQDSISSK_LKEC[cm]C[cm]EKPLLEK[bs3-light]SHC[cm]IAEVENDEMPADLPSLAADFVES[bs3oh]KDVC[cm]K	False	ADLAKYIC[cm]ENQDSISSK_LKEC[cm]C[cm]EKPLLEKSHC[cm]IAEVENDEMPADLPSLAADFVES[bs3oh]KDVC[cm]K	6	1207.41	HSA _HSA	134.739	0.578878	ADLAKYICENQDSISSKLKECCEKPLLEKSHCIAEVENDEMPADLPSLAADFVESKDVCK	286_310	135.863	B170315_09_Lumos_ML_IN_205_PMBS3_Tryp_Rep2_SECFr15	38796	11788
False	1	ADLAKYICcmENQDSISSK_LKECcmCcmEKPLLEKSHCcmIAEVENDEMPADLPSLAADFVESbs3ohKDVCcmK5-12:6		1021.49	7	y	0	ADLAK[bs3-light]YIC[cm]ENQDSISSK_LKEC[cm]C[cm]EKPLLEK[bs3-light]SHC[cm]IAEVENDEMPADLPSLAADFVES[bs3oh]KDVC[cm]K	False	ADLAKYIC[cm]ENQDSISSK_LKEC[cm]C[cm]EKPLLEKSHC[cm]IAEVENDEMPADLPSLAADFVES[bs3oh]KDVC[cm]K	6	1207.41	HSA _HSA	134.739	0.502629	ADLAKYICENQDSISSKLKECCEKPLLEKSHCIAEVENDEMPADLPSLAADFVESKDVCK	286_310	135.863	B170315_09_Lumos_ML_IN_205_PMBS3_Tryp_Rep2_SECFr15	38796	11788
False	1	ADLAKYICcmENQDSISSK_LKECcmCcmEKPLLEKSHCcmIAEVENDEMPADLPSLAADFVESbs3ohKDVCcmK5-12:6		307.143	2	y	0	ADLAK[bs3-light]YIC[cm]ENQDSISSK_LKEC[cm]C[cm]EKPLLEK[bs3-light]SHC[cm]IAEVENDEMPADLPSLAADFVES[bs3oh]KDVC[cm]K	False	ADLAKYIC[cm]ENQDSISSK_LKEC[cm]C[cm]EKPLLEKSHC[cm]IAEVENDEMPADLPSLAADFVES[bs3oh]KDVC[cm]K	6	1207.41	HSA _HSA	134.739	0.437331	ADLAKYICENQDSISSKLKECCEKPLLEKSHCIAEVENDEMPADLPSLAADFVESKDVCK	286_310	135.863	B170315_09_Lumos_ML_IN_205_PMBS3_Tryp_Rep2_SECFr15	38796	11788
False	1	ADLAKYICcmENQDSISSK_LKECcmCcmEKPLLEKSHCcmIAEVENDEMPADLPSLAADFVESbs3ohKDVCcmK5-12:6		321.177	3	y	0	ADLAK[bs3-light]YIC[cm]ENQDSISSK_LKEC[cm]C[cm]EKPLLEK[bs3-light]SHC[cm]IAEVENDEMPADLPSLAADFVES[bs3oh]KDVC[cm]K	False	ADLAKYIC[cm]ENQDSISSK_LKEC[cm]C[cm]EKPLLEKSHC[cm]IAEVENDEMPADLPSLAADFVES[bs3oh]KDVC[cm]K	6	1207.41	HSA _HSA	134.739	0.390217	ADLAKYICENQDSISSKLKECCEKPLLEKSHCIAEVENDEMPADLPSLAADFVESKDVCK	286_310	135.863	B170315_09_Lumos_ML_IN_205_PMBS3_Tryp_Rep2_SECFr15	38796	11788
False	1	ADLAKYICcmENQDSISSK_LKECcmCcmEKPLLEKSHCcmIAEVENDEMPADLPSLAADFVESbs3ohKDVCcmK5-12:6		300.155	3	b	0	ADLAK[bs3-light]YIC[cm]ENQDSISSK_LKEC[cm]C[cm]EKPLLEK[bs3-light]SHC[cm]IAEVENDEMPADLPSLAADFVES[bs3oh]KDVC[cm]K	False	ADLAKYIC[cm]ENQDSISSK_LKEC[cm]C[cm]EKPLLEKSHC[cm]IAEVENDEMPADLPSLAADFVES[bs3oh]KDVC[cm]K	6	1207.41	HSA _HSA	134.739	0.375156	ADLAKYICENQDSISSKLKECCEKPLLEKSHCIAEVENDEMPADLPSLAADFVESKDVCK	286_310	135.863	B170315_09_Lumos_ML_IN_205_PMBS3_Tryp_Rep2_SECFr15	38796	11788
False	4	ADLAKYICcmENQDSISSK_LKECcmCcmEKPLLEKSHCcmIAEVENDEMPADLPSLAADFVESbs3ohKDVCcmK5-12:6		555.279	19	y	0	ADLAK[bs3-light]YIC[cm]ENQDSISSK_LKEC[cm]C[cm]EKPLLEK[bs3-light]SHC[cm]IAEVENDEMPADLPSLAADFVES[bs3oh]KDVC[cm]K	False	ADLAKYIC[cm]ENQDSISSK_LKEC[cm]C[cm]EKPLLEKSHC[cm]IAEVENDEMPADLPSLAADFVES[bs3oh]KDVC[cm]K	6	1207.41	HSA _HSA	134.739	0.191504	ADLAKYICENQDSISSKLKECCEKPLLEKSHCIAEVENDEMPADLPSLAADFVESKDVCK	286_310	135.863	B170315_09_Lumos_ML_IN_205_PMBS3_Tryp_Rep2_SECFr15	38796	11788
False	1	ADLAKYICcmENQDSISSK_LKECcmCcmEKPLLEKSHCcmIAEVENDEMPADLPSLAADFVESbs3ohKDVCcmK5-12:6		521.239	4	y	0	ADLAK[bs3-light]YIC[cm]ENQDSISSK_LKEC[cm]C[cm]EKPLLEK[bs3-light]SHC[cm]IAEVENDEMPADLPSLAADFVES[bs3oh]KDVC[cm]K	False	ADLAKYIC[cm]ENQDSISSK_LKEC[cm]C[cm]EKPLLEKSHC[cm]IAEVENDEMPADLPSLAADFVES[bs3oh]KDVC[cm]K	6	1207.41	HSA _HSA	134.739	0.190805	ADLAKYICENQDSISSKLKECCEKPLLEKSHCIAEVENDEMPADLPSLAADFVESKDVCK	286_310	135.863	B170315_09_Lumos_ML_IN_205_PMBS3_Tryp_Rep2_SECFr15	38796	11788
False	1	ADLAKYICcmENQDSISSK_LKECcmCcmEKPLLEKSHCcmIAEVENDEMPADLPSLAADFVESbs3ohKDVCcmK5-12:6		1267.62	9	y	0	ADLAK[bs3-light]YIC[cm]ENQDSISSK_LKEC[cm]C[cm]EKPLLEK[bs3-light]SHC[cm]IAEVENDEMPADLPSLAADFVES[bs3oh]KDVC[cm]K	False	ADLAKYIC[cm]ENQDSISSK_LKEC[cm]C[cm]EKPLLEKSHC[cm]IAEVENDEMPADLPSLAADFVES[bs3oh]KDVC[cm]K	6	1207.41	HSA _HSA	134.739	0.162695	ADLAKYICENQDSISSKLKECCEKPLLEKSHCIAEVENDEMPADLPSLAADFVESKDVCK	286_310	135.863	B170315_09_Lumos_ML_IN_205_PMBS3_Tryp_Rep2_SECFr15	38796	11788
False	1	ADLAKYICcmENQDSISSK_LKECcmCcmEKPLLEKSHCcmIAEVENDEMPADLPSLAADFVESbs3ohKDVCcmK5-12:6		636.32	6	y	0	ADLAK[bs3-light]YIC[cm]ENQDSISSK_LKEC[cm]C[cm]EKPLLEK[bs3-light]SHC[cm]IAEVENDEMPADLPSLAADFVES[bs3oh]KDVC[cm]K	False	ADLAKYIC[cm]ENQDSISSK_LKEC[cm]C[cm]EKPLLEKSHC[cm]IAEVENDEMPADLPSLAADFVES[bs3oh]KDVC[cm]K	6	1207.41	HSA _HSA	134.739	0.161033	ADLAKYICENQDSISSKLKECCEKPLLEKSHCIAEVENDEMPADLPSLAADFVESKDVCK	286_310	135.863	B170315_09_Lumos_ML_IN_205_PMBS3_Tryp_Rep2_SECFr15	38796	11788
False	1	ADLAKYICcmENQDSISSK_LKECcmCcmEKPLLEKSHCcmIAEVENDEMoxPADLPSLAADFVESK5-12:5		1163.59	11	y	0	ADLAK[bs3-light]YIC[cm]ENQDSISSK_LKEC[cm]C[cm]EKPLLEK[bs3-light]SHC[cm]IAEVENDEM[ox]PADLPSLAADFVESK	False	ADLAKYIC[cm]ENQDSISSK_LKEC[cm]C[cm]EKPLLEKSHC[cm]IAEVENDEM[ox]PADLPSLAADFVESK	5	1320.23	HSA _HSA	120.31	1	ADLAKYICENQDSISSKLKECCEKPLLEKSHCIAEVENDEMPADLPSLAADFVESK	286_310	113.739	B170315_02_Lumos_ML_IN_205_PMBS3_Tryp_Rep1_SECFr15	26334	11788
False	1	ADLAKYICcmENQDSISSK_LKECcmCcmEKPLLEKSHCcmIAEVENDEMoxPADLPSLAADFVESK5-12:5		1167.49	10	y	0	ADLAK[bs3-light]YIC[cm]ENQDSISSK_LKEC[cm]C[cm]EKPLLEK[bs3-light]SHC[cm]IAEVENDEM[ox]PADLPSLAADFVESK	False	ADLAKYIC[cm]ENQDSISSK_LKEC[cm]C[cm]EKPLLEKSHC[cm]IAEVENDEM[ox]PADLPSLAADFVESK	5	1320.23	HSA _HSA	120.31	0.450885	ADLAKYICENQDSISSKLKECCEKPLLEKSHCIAEVENDEMPADLPSLAADFVESK	286_310	113.739	B170315_02_Lumos_ML_IN_205_PMBS3_Tryp_Rep1_SECFr15	26334	11788
False	1	ADLAKYICcmENQDSISSK_LKECcmCcmEKPLLEKSHCcmIAEVENDEMoxPADLPSLAADFVESK5-12:5		1280.58	11	y	0	ADLAK[bs3-light]YIC[cm]ENQDSISSK_LKEC[cm]C[cm]EKPLLEK[bs3-light]SHC[cm]IAEVENDEM[ox]PADLPSLAADFVESK	False	ADLAKYIC[cm]ENQDSISSK_LKEC[cm]C[cm]EKPLLEKSHC[cm]IAEVENDEM[ox]PADLPSLAADFVESK	5	1320.23	HSA _HSA	120.31	0.218645	ADLAKYICENQDSISSKLKECCEKPLLEKSHCIAEVENDEMPADLPSLAADFVESK	286_310	113.739	B170315_02_Lumos_ML_IN_205_PMBS3_Tryp_Rep1_SECFr15	26334	11788
False	1	ADLAKYICcmENQDSISSK_LKECcmCcmEKPLLEKSHCcmIAEVENDEMoxPADLPSLAADFVESK5-12:5		321.177	3	y	0	ADLAK[bs3-light]YIC[cm]ENQDSISSK_LKEC[cm]C[cm]EKPLLEK[bs3-light]SHC[cm]IAEVENDEM[ox]PADLPSLAADFVESK	False	ADLAKYIC[cm]ENQDSISSK_LKEC[cm]C[cm]EKPLLEKSHC[cm]IAEVENDEM[ox]PADLPSLAADFVESK	5	1320.23	HSA _HSA	120.31	0.212267	ADLAKYICENQDSISSKLKECCEKPLLEKSHCIAEVENDEMPADLPSLAADFVESK	286_310	113.739	B170315_02_Lumos_ML_IN_205_PMBS3_Tryp_Rep1_SECFr15	26334	11788
False	1	ADLAKYICcmENQDSISSK_LKECcmCcmEKPLLEKSHCcmIAEVENDEMoxPADLPSLAADFVESK5-12:5		521.293	5	y	0	ADLAK[bs3-light]YIC[cm]ENQDSISSK_LKEC[cm]C[cm]EKPLLEK[bs3-light]SHC[cm]IAEVENDEM[ox]PADLPSLAADFVESK	False	ADLAKYIC[cm]ENQDSISSK_LKEC[cm]C[cm]EKPLLEKSHC[cm]IAEVENDEM[ox]PADLPSLAADFVESK	5	1320.23	HSA _HSA	120.31	0.18287	ADLAKYICENQDSISSKLKECCEKPLLEKSHCIAEVENDEMPADLPSLAADFVESK	286_310	113.739	B170315_02_Lumos_ML_IN_205_PMBS3_Tryp_Rep1_SECFr15	26334	11788
False	2	ADLAKYICcmENQDSISSK_LKECcmCcmEKPLLEKSHCcmIAEVENDEMoxPADLPSLAADFVESK5-12:5		582.301	11	y	0	ADLAK[bs3-light]YIC[cm]ENQDSISSK_LKEC[cm]C[cm]EKPLLEK[bs3-light]SHC[cm]IAEVENDEM[ox]PADLPSLAADFVESK	False	ADLAKYIC[cm]ENQDSISSK_LKEC[cm]C[cm]EKPLLEKSHC[cm]IAEVENDEM[ox]PADLPSLAADFVESK	5	1320.23	HSA _HSA	120.31	0.164513	ADLAKYICENQDSISSKLKECCEKPLLEKSHCIAEVENDEMPADLPSLAADFVESK	286_310	113.739	B170315_02_Lumos_ML_IN_205_PMBS3_Tryp_Rep1_SECFr15	26334	11788
False	1	ADLAKYICcmENQDSISSK_LKECcmCcmEKPLLEKSHCcmIAEVENDEMoxPADLPSLAADFVESK5-12:5		866.425	8	y	0	ADLAK[bs3-light]YIC[cm]ENQDSISSK_LKEC[cm]C[cm]EKPLLEK[bs3-light]SHC[cm]IAEVENDEM[ox]PADLPSLAADFVESK	False	ADLAKYIC[cm]ENQDSISSK_LKEC[cm]C[cm]EKPLLEKSHC[cm]IAEVENDEM[ox]PADLPSLAADFVESK	5	1320.23	HSA _HSA	120.31	0.156831	ADLAKYICENQDSISSKLKECCEKPLLEKSHCIAEVENDEMPADLPSLAADFVESK	286_310	113.739	B170315_02_Lumos_ML_IN_205_PMBS3_Tryp_Rep1_SECFr15	26334	11788
False	1	ADLAKYICcmENQDSISSK_LKECcmCcmEKPLLEKSHCcmIAEVENDEMoxPADLPSLAADFVESK5-12:5		795.388	7	y	0	ADLAK[bs3-light]YIC[cm]ENQDSISSK_LKEC[cm]C[cm]EKPLLEK[bs3-light]SHC[cm]IAEVENDEM[ox]PADLPSLAADFVESK	False	ADLAKYIC[cm]ENQDSISSK_LKEC[cm]C[cm]EKPLLEKSHC[cm]IAEVENDEM[ox]PADLPSLAADFVESK	5	1320.23	HSA _HSA	120.31	0.148552	ADLAKYICENQDSISSKLKECCEKPLLEKSHCIAEVENDEMPADLPSLAADFVESK	286_310	113.739	B170315_02_Lumos_ML_IN_205_PMBS3_Tryp_Rep1_SECFr15	26334	11788
False	1	ADLAKYICcmENQDSISSK_LKECcmCcmEKPLLEKSHCcmIAEVENDEMoxPADLPSLAADFVESK5-12:5		234.145	2	y	0	ADLAK[bs3-light]YIC[cm]ENQDSISSK_LKEC[cm]C[cm]EKPLLEK[bs3-light]SHC[cm]IAEVENDEM[ox]PADLPSLAADFVESK	False	ADLAKYIC[cm]ENQDSISSK_LKEC[cm]C[cm]EKPLLEKSHC[cm]IAEVENDEM[ox]PADLPSLAADFVESK	5	1320.23	HSA _HSA	120.31	0.13761	ADLAKYICENQDSISSKLKECCEKPLLEKSHCIAEVENDEMPADLPSLAADFVESK	286_310	113.739	B170315_02_Lumos_ML_IN_205_PMBS3_Tryp_Rep1_SECFr15	26334	11788
False	1	ADLAKYICcmENQDSISSK_LKECcmCcmEKPLLEKSHCcmIAEVENDEMoxPADLPSLAADFVESK5-12:5		234.145	2	y	0	ADLAK[bs3-light]YIC[cm]ENQDSISSK_LKEC[cm]C[cm]EKPLLEK[bs3-light]SHC[cm]IAEVENDEM[ox]PADLPSLAADFVESK	False	ADLAKYIC[cm]ENQDSISSK_LKEC[cm]C[cm]EKPLLEKSHC[cm]IAEVENDEM[ox]PADLPSLAADFVESK	5	1320.23	HSA _HSA	120.31	0.13761	ADLAKYICENQDSISSKLKECCEKPLLEKSHCIAEVENDEMPADLPSLAADFVESK	286_310	113.739	B170315_02_Lumos_ML_IN_205_PMBS3_Tryp_Rep1_SECFr15	26334	11788
False	1	ADLAKYICcmENQDSISSK_LKECcmCcmEKPLLEKSHCcmIAEVENDEMoxPADLPSLAADFVESK5-12:6		1163.59	11	y	0	ADLAK[bs3-light]YIC[cm]ENQDSISSK_LKEC[cm]C[cm]EKPLLEK[bs3-light]SHC[cm]IAEVENDEM[ox]PADLPSLAADFVESK	False	ADLAKYIC[cm]ENQDSISSK_LKEC[cm]C[cm]EKPLLEKSHC[cm]IAEVENDEM[ox]PADLPSLAADFVESK	6	1100.36	HSA _HSA	120.262	1	ADLAKYICENQDSISSKLKECCEKPLLEKSHCIAEVENDEMPADLPSLAADFVESK	286_310	113.666	B170315_02_Lumos_ML_IN_205_PMBS3_Tryp_Rep1_SECFr15	26312	11788
False	1	ADLAKYICcmENQDSISSK_LKECcmCcmEKPLLEKSHCcmIAEVENDEMoxPADLPSLAADFVESK5-12:6		1167.49	10	y	0	ADLAK[bs3-light]YIC[cm]ENQDSISSK_LKEC[cm]C[cm]EKPLLEK[bs3-light]SHC[cm]IAEVENDEM[ox]PADLPSLAADFVESK	False	ADLAKYIC[cm]ENQDSISSK_LKEC[cm]C[cm]EKPLLEKSHC[cm]IAEVENDEM[ox]PADLPSLAADFVESK	6	1100.36	HSA _HSA	120.262	0.769327	ADLAKYICENQDSISSKLKECCEKPLLEKSHCIAEVENDEMPADLPSLAADFVESK	286_310	113.666	B170315_02_Lumos_ML_IN_205_PMBS3_Tryp_Rep1_SECFr15	26312	11788
False	1	ADLAKYICcmENQDSISSK_LKECcmCcmEKPLLEKSHCcmIAEVENDEMoxPADLPSLAADFVESK5-12:6		300.155	3	b	0	ADLAK[bs3-light]YIC[cm]ENQDSISSK_LKEC[cm]C[cm]EKPLLEK[bs3-light]SHC[cm]IAEVENDEM[ox]PADLPSLAADFVESK	False	ADLAKYIC[cm]ENQDSISSK_LKEC[cm]C[cm]EKPLLEKSHC[cm]IAEVENDEM[ox]PADLPSLAADFVESK	6	1100.36	HSA _HSA	120.262	0.368386	ADLAKYICENQDSISSKLKECCEKPLLEKSHCIAEVENDEMPADLPSLAADFVESK	286_310	113.666	B170315_02_Lumos_ML_IN_205_PMBS3_Tryp_Rep1_SECFr15	26312	11788
False	1	ADLAKYICcmENQDSISSK_LKECcmCcmEKPLLEKSHCcmIAEVENDEMoxPADLPSLAADFVESK5-12:6		866.425	8	y	0	ADLAK[bs3-light]YIC[cm]ENQDSISSK_LKEC[cm]C[cm]EKPLLEK[bs3-light]SHC[cm]IAEVENDEM[ox]PADLPSLAADFVESK	False	ADLAKYIC[cm]ENQDSISSK_LKEC[cm]C[cm]EKPLLEKSHC[cm]IAEVENDEM[ox]PADLPSLAADFVESK	6	1100.36	HSA _HSA	120.262	0.346462	ADLAKYICENQDSISSKLKECCEKPLLEKSHCIAEVENDEMPADLPSLAADFVESK	286_310	113.666	B170315_02_Lumos_ML_IN_205_PMBS3_Tryp_Rep1_SECFr15	26312	11788
False	1	ADLAKYICcmENQDSISSK_LKECcmCcmEKPLLEKSHCcmIAEVENDEMoxPADLPSLAADFVESK5-12:6		795.388	7	y	0	ADLAK[bs3-light]YIC[cm]ENQDSISSK_LKEC[cm]C[cm]EKPLLEK[bs3-light]SHC[cm]IAEVENDEM[ox]PADLPSLAADFVESK	False	ADLAKYIC[cm]ENQDSISSK_LKEC[cm]C[cm]EKPLLEKSHC[cm]IAEVENDEM[ox]PADLPSLAADFVESK	6	1100.36	HSA _HSA	120.262	0.318201	ADLAKYICENQDSISSKLKECCEKPLLEKSHCIAEVENDEMPADLPSLAADFVESK	286_310	113.666	B170315_02_Lumos_ML_IN_205_PMBS3_Tryp_Rep1_SECFr15	26312	11788
False	2	ADLAKYICcmENQDSISSK_LKECcmCcmEKPLLEKSHCcmIAEVENDEMoxPADLPSLAADFVESK5-12:6		582.301	11	y	0	ADLAK[bs3-light]YIC[cm]ENQDSISSK_LKEC[cm]C[cm]EKPLLEK[bs3-light]SHC[cm]IAEVENDEM[ox]PADLPSLAADFVESK	False	ADLAKYIC[cm]ENQDSISSK_LKEC[cm]C[cm]EKPLLEKSHC[cm]IAEVENDEM[ox]PADLPSLAADFVESK	6	1100.36	HSA _HSA	120.262	0.248071	ADLAKYICENQDSISSKLKECCEKPLLEKSHCIAEVENDEMPADLPSLAADFVESK	286_310	113.666	B170315_02_Lumos_ML_IN_205_PMBS3_Tryp_Rep1_SECFr15	26312	11788
False	1	ADLAKYICcmENQDSISSK_LKECcmCcmEKPLLEKSHCcmIAEVENDEMoxPADLPSLAADFVESK5-12:6		521.293	5	y	0	ADLAK[bs3-light]YIC[cm]ENQDSISSK_LKEC[cm]C[cm]EKPLLEK[bs3-light]SHC[cm]IAEVENDEM[ox]PADLPSLAADFVESK	False	ADLAKYIC[cm]ENQDSISSK_LKEC[cm]C[cm]EKPLLEKSHC[cm]IAEVENDEM[ox]PADLPSLAADFVESK	6	1100.36	HSA _HSA	120.262	0.224248	ADLAKYICENQDSISSKLKECCEKPLLEKSHCIAEVENDEMPADLPSLAADFVESK	286_310	113.666	B170315_02_Lumos_ML_IN_205_PMBS3_Tryp_Rep1_SECFr15	26312	11788
False	1	ADLAKYICcmENQDSISSK_LKECcmCcmEKPLLEKSHCcmIAEVENDEMoxPADLPSLAADFVESK5-12:6		1280.58	11	y	0	ADLAK[bs3-light]YIC[cm]ENQDSISSK_LKEC[cm]C[cm]EKPLLEK[bs3-light]SHC[cm]IAEVENDEM[ox]PADLPSLAADFVESK	False	ADLAKYIC[cm]ENQDSISSK_LKEC[cm]C[cm]EKPLLEKSHC[cm]IAEVENDEM[ox]PADLPSLAADFVESK	6	1100.36	HSA _HSA	120.262	0.165538	ADLAKYICENQDSISSKLKECCEKPLLEKSHCIAEVENDEMPADLPSLAADFVESK	286_310	113.666	B170315_02_Lumos_ML_IN_205_PMBS3_Tryp_Rep1_SECFr15	26312	11788
False	1	ADLAKYICcmENQDSISSK_LKECcmCcmEKPLLEKSHCcmIAEVENDEMoxPADLPSLAADFVESK5-12:6		609.324	5	y	0	ADLAK[bs3-light]YIC[cm]ENQDSISSK_LKEC[cm]C[cm]EKPLLEK[bs3-light]SHC[cm]IAEVENDEM[ox]PADLPSLAADFVESK	False	ADLAKYIC[cm]ENQDSISSK_LKEC[cm]C[cm]EKPLLEKSHC[cm]IAEVENDEM[ox]PADLPSLAADFVESK	6	1100.36	HSA _HSA	120.262	0.151301	ADLAKYICENQDSISSKLKECCEKPLLEKSHCIAEVENDEMPADLPSLAADFVESK	286_310	113.666	B170315_02_Lumos_ML_IN_205_PMBS3_Tryp_Rep1_SECFr15	26312	11788
False	1	ADLAKYICcmENQDSISSK_LKECcmCcmEKPLLEKSHCcmIAEVENDEMoxPADLPSLAADFVESK5-12:6		724.351	6	y	0	ADLAK[bs3-light]YIC[cm]ENQDSISSK_LKEC[cm]C[cm]EKPLLEK[bs3-light]SHC[cm]IAEVENDEM[ox]PADLPSLAADFVESK	False	ADLAKYIC[cm]ENQDSISSK_LKEC[cm]C[cm]EKPLLEKSHC[cm]IAEVENDEM[ox]PADLPSLAADFVESK	6	1100.36	HSA _HSA	120.262	0.144334	ADLAKYICENQDSISSKLKECCEKPLLEKSHCIAEVENDEMPADLPSLAADFVESK	286_310	113.666	B170315_02_Lumos_ML_IN_205_PMBS3_Tryp_Rep1_SECFr15	26312	11788
False	1	ADLAKYICcmENQDSISSK_LKECcmCcmEKPLLEKSHCcmIAEVENDEMoxPADLPSLAADFVESK5-7:6		1167.49	10	y	0	ADLAK[bs3-light]YIC[cm]ENQDSISSK_LKEC[cm]C[cm]EK[bs3-light]PLLEKSHC[cm]IAEVENDEM[ox]PADLPSLAADFVESK	False	ADLAKYIC[cm]ENQDSISSK_LKEC[cm]C[cm]EKPLLEKSHC[cm]IAEVENDEM[ox]PADLPSLAADFVESK	6	1100.36	HSA _HSA	119.682	1	ADLAKYICENQDSISSKLKECCEKPLLEKSHCIAEVENDEMPADLPSLAADFVESK	286_305	112.777	B170315_03_Lumos_ML_IN_205_PMBS3_Tryp_Rep1_SECFr16	44256	11788
False	1	ADLAKYICcmENQDSISSK_LKECcmCcmEKPLLEKSHCcmIAEVENDEMoxPADLPSLAADFVESK5-7:6		1163.59	11	y	0	ADLAK[bs3-light]YIC[cm]ENQDSISSK_LKEC[cm]C[cm]EK[bs3-light]PLLEKSHC[cm]IAEVENDEM[ox]PADLPSLAADFVESK	False	ADLAKYIC[cm]ENQDSISSK_LKEC[cm]C[cm]EKPLLEKSHC[cm]IAEVENDEM[ox]PADLPSLAADFVESK	6	1100.36	HSA _HSA	119.682	0.805529	ADLAKYICENQDSISSKLKECCEKPLLEKSHCIAEVENDEMPADLPSLAADFVESK	286_305	112.777	B170315_03_Lumos_ML_IN_205_PMBS3_Tryp_Rep1_SECFr16	44256	11788
False	1	ADLAKYICcmENQDSISSK_LKECcmCcmEKPLLEKSHCcmIAEVENDEMoxPADLPSLAADFVESK5-7:6		300.155	3	b	0	ADLAK[bs3-light]YIC[cm]ENQDSISSK_LKEC[cm]C[cm]EK[bs3-light]PLLEKSHC[cm]IAEVENDEM[ox]PADLPSLAADFVESK	False	ADLAKYIC[cm]ENQDSISSK_LKEC[cm]C[cm]EKPLLEKSHC[cm]IAEVENDEM[ox]PADLPSLAADFVESK	6	1100.36	HSA _HSA	119.682	0.486256	ADLAKYICENQDSISSKLKECCEKPLLEKSHCIAEVENDEMPADLPSLAADFVESK	286_305	112.777	B170315_03_Lumos_ML_IN_205_PMBS3_Tryp_Rep1_SECFr16	44256	11788
False	1	ADLAKYICcmENQDSISSK_LKECcmCcmEKPLLEKSHCcmIAEVENDEMoxPADLPSLAADFVESK5-7:6		1280.58	11	y	0	ADLAK[bs3-light]YIC[cm]ENQDSISSK_LKEC[cm]C[cm]EK[bs3-light]PLLEKSHC[cm]IAEVENDEM[ox]PADLPSLAADFVESK	False	ADLAKYIC[cm]ENQDSISSK_LKEC[cm]C[cm]EKPLLEKSHC[cm]IAEVENDEM[ox]PADLPSLAADFVESK	6	1100.36	HSA _HSA	119.682	0.479729	ADLAKYICENQDSISSKLKECCEKPLLEKSHCIAEVENDEMPADLPSLAADFVESK	286_305	112.777	B170315_03_Lumos_ML_IN_205_PMBS3_Tryp_Rep1_SECFr16	44256	11788
False	1	ADLAKYICcmENQDSISSK_LKECcmCcmEKPLLEKSHCcmIAEVENDEMoxPADLPSLAADFVESK5-7:6		866.425	8	y	0	ADLAK[bs3-light]YIC[cm]ENQDSISSK_LKEC[cm]C[cm]EK[bs3-light]PLLEKSHC[cm]IAEVENDEM[ox]PADLPSLAADFVESK	False	ADLAKYIC[cm]ENQDSISSK_LKEC[cm]C[cm]EKPLLEKSHC[cm]IAEVENDEM[ox]PADLPSLAADFVESK	6	1100.36	HSA _HSA	119.682	0.406358	ADLAKYICENQDSISSKLKECCEKPLLEKSHCIAEVENDEMPADLPSLAADFVESK	286_305	112.777	B170315_03_Lumos_ML_IN_205_PMBS3_Tryp_Rep1_SECFr16	44256	11788
False	1	ADLAKYICcmENQDSISSK_LKECcmCcmEKPLLEKSHCcmIAEVENDEMoxPADLPSLAADFVESK5-7:6		795.388	7	y	0	ADLAK[bs3-light]YIC[cm]ENQDSISSK_LKEC[cm]C[cm]EK[bs3-light]PLLEKSHC[cm]IAEVENDEM[ox]PADLPSLAADFVESK	False	ADLAKYIC[cm]ENQDSISSK_LKEC[cm]C[cm]EKPLLEKSHC[cm]IAEVENDEM[ox]PADLPSLAADFVESK	6	1100.36	HSA _HSA	119.682	0.258845	ADLAKYICENQDSISSKLKECCEKPLLEKSHCIAEVENDEMPADLPSLAADFVESK	286_305	112.777	B170315_03_Lumos_ML_IN_205_PMBS3_Tryp_Rep1_SECFr16	44256	11788
False	2	ADLAKYICcmENQDSISSK_LKECcmCcmEKPLLEKSHCcmIAEVENDEMoxPADLPSLAADFVESK5-7:6		582.301	11	y	0	ADLAK[bs3-light]YIC[cm]ENQDSISSK_LKEC[cm]C[cm]EK[bs3-light]PLLEKSHC[cm]IAEVENDEM[ox]PADLPSLAADFVESK	False	ADLAKYIC[cm]ENQDSISSK_LKEC[cm]C[cm]EKPLLEKSHC[cm]IAEVENDEM[ox]PADLPSLAADFVESK	6	1100.36	HSA _HSA	119.682	0.184723	ADLAKYICENQDSISSKLKECCEKPLLEKSHCIAEVENDEMPADLPSLAADFVESK	286_305	112.777	B170315_03_Lumos_ML_IN_205_PMBS3_Tryp_Rep1_SECFr16	44256	11788
False	1	ADLAKYICcmENQDSISSK_LKECcmCcmEKPLLEKSHCcmIAEVENDEMoxPADLPSLAADFVESK5-7:6		321.177	3	y	0	ADLAK[bs3-light]YIC[cm]ENQDSISSK_LKEC[cm]C[cm]EK[bs3-light]PLLEKSHC[cm]IAEVENDEM[ox]PADLPSLAADFVESK	False	ADLAKYIC[cm]ENQDSISSK_LKEC[cm]C[cm]EKPLLEKSHC[cm]IAEVENDEM[ox]PADLPSLAADFVESK	6	1100.36	HSA _HSA	119.682	0.160258	ADLAKYICENQDSISSKLKECCEKPLLEKSHCIAEVENDEMPADLPSLAADFVESK	286_305	112.777	B170315_03_Lumos_ML_IN_205_PMBS3_Tryp_Rep1_SECFr16	44256	11788
False	1	ADLAKYICcmENQDSISSK_LKECcmCcmEKPLLEKSHCcmIAEVENDEMoxPADLPSLAADFVESK5-7:6		234.145	2	y	0	ADLAK[bs3-light]YIC[cm]ENQDSISSK_LKEC[cm]C[cm]EK[bs3-light]PLLEKSHC[cm]IAEVENDEM[ox]PADLPSLAADFVESK	False	ADLAKYIC[cm]ENQDSISSK_LKEC[cm]C[cm]EKPLLEKSHC[cm]IAEVENDEM[ox]PADLPSLAADFVESK	6	1100.36	HSA _HSA	119.682	0.142427	ADLAKYICENQDSISSKLKECCEKPLLEKSHCIAEVENDEMPADLPSLAADFVESK	286_305	112.777	B170315_03_Lumos_ML_IN_205_PMBS3_Tryp_Rep1_SECFr16	44256	11788
False	1	ADLAKYICcmENQDSISSK_LKECcmCcmEKPLLEKSHCcmIAEVENDEMoxPADLPSLAADFVESK5-7:6		234.145	2	y	0	ADLAK[bs3-light]YIC[cm]ENQDSISSK_LKEC[cm]C[cm]EK[bs3-light]PLLEKSHC[cm]IAEVENDEM[ox]PADLPSLAADFVESK	False	ADLAKYIC[cm]ENQDSISSK_LKEC[cm]C[cm]EKPLLEKSHC[cm]IAEVENDEM[ox]PADLPSLAADFVESK	6	1100.36	HSA _HSA	119.682	0.142427	ADLAKYICENQDSISSKLKECCEKPLLEKSHCIAEVENDEMPADLPSLAADFVESK	286_305	112.777	B170315_03_Lumos_ML_IN_205_PMBS3_Tryp_Rep1_SECFr16	44256	11788
False	1	ADLAKYICcmENQDSISSK_LKECcmCcmEKPLLEKSbs3nh2HCcmIAEVENDEMPADLPSLAADFVESK5-7:5		1163.59	11	y	0	ADLAK[bs3-light]YIC[cm]ENQDSISSK_LKEC[cm]C[cm]EK[bs3-light]PLLEKS[bs3nh2]HC[cm]IAEVENDEMPADLPSLAADFVESK	False	ADLAKYIC[cm]ENQDSISSK_LKEC[cm]C[cm]EKPLLEKS[bs3nh2]HC[cm]IAEVENDEMPADLPSLAADFVESK	5	1348.04	HSA _HSA	136.707	1	ADLAKYICENQDSISSKLKECCEKPLLEKSHCIAEVENDEMPADLPSLAADFVESK	286_305	138.881	B170315_10_Lumos_ML_IN_205_PMBS3_Tryp_Rep2_SECFr16	52885	11788
False	1	ADLAKYICcmENQDSISSK_LKECcmCcmEKPLLEKSbs3nh2HCcmIAEVENDEMPADLPSLAADFVESK5-7:5		1167.49	10	y	0	ADLAK[bs3-light]YIC[cm]ENQDSISSK_LKEC[cm]C[cm]EK[bs3-light]PLLEKS[bs3nh2]HC[cm]IAEVENDEMPADLPSLAADFVESK	False	ADLAKYIC[cm]ENQDSISSK_LKEC[cm]C[cm]EKPLLEKS[bs3nh2]HC[cm]IAEVENDEMPADLPSLAADFVESK	5	1348.04	HSA _HSA	136.707	0.537622	ADLAKYICENQDSISSKLKECCEKPLLEKSHCIAEVENDEMPADLPSLAADFVESK	286_305	138.881	B170315_10_Lumos_ML_IN_205_PMBS3_Tryp_Rep2_SECFr16	52885	11788
False	1	ADLAKYICcmENQDSISSK_LKECcmCcmEKPLLEKSbs3nh2HCcmIAEVENDEMPADLPSLAADFVESK5-7:5		321.177	3	y	0	ADLAK[bs3-light]YIC[cm]ENQDSISSK_LKEC[cm]C[cm]EK[bs3-light]PLLEKS[bs3nh2]HC[cm]IAEVENDEMPADLPSLAADFVESK	False	ADLAKYIC[cm]ENQDSISSK_LKEC[cm]C[cm]EKPLLEKS[bs3nh2]HC[cm]IAEVENDEMPADLPSLAADFVESK	5	1348.04	HSA _HSA	136.707	0.24447	ADLAKYICENQDSISSKLKECCEKPLLEKSHCIAEVENDEMPADLPSLAADFVESK	286_305	138.881	B170315_10_Lumos_ML_IN_205_PMBS3_Tryp_Rep2_SECFr16	52885	11788
False	1	ADLAKYICcmENQDSISSK_LKECcmCcmEKPLLEKSbs3nh2HCcmIAEVENDEMPADLPSLAADFVESK5-7:5		1280.58	11	y	0	ADLAK[bs3-light]YIC[cm]ENQDSISSK_LKEC[cm]C[cm]EK[bs3-light]PLLEKS[bs3nh2]HC[cm]IAEVENDEMPADLPSLAADFVESK	False	ADLAKYIC[cm]ENQDSISSK_LKEC[cm]C[cm]EKPLLEKS[bs3nh2]HC[cm]IAEVENDEMPADLPSLAADFVESK	5	1348.04	HSA _HSA	136.707	0.223639	ADLAKYICENQDSISSKLKECCEKPLLEKSHCIAEVENDEMPADLPSLAADFVESK	286_305	138.881	B170315_10_Lumos_ML_IN_205_PMBS3_Tryp_Rep2_SECFr16	52885	11788
False	1	ADLAKYICcmENQDSISSK_LKECcmCcmEKPLLEKSbs3nh2HCcmIAEVENDEMPADLPSLAADFVESK5-7:5		521.293	5	y	0	ADLAK[bs3-light]YIC[cm]ENQDSISSK_LKEC[cm]C[cm]EK[bs3-light]PLLEKS[bs3nh2]HC[cm]IAEVENDEMPADLPSLAADFVESK	False	ADLAKYIC[cm]ENQDSISSK_LKEC[cm]C[cm]EKPLLEKS[bs3nh2]HC[cm]IAEVENDEMPADLPSLAADFVESK	5	1348.04	HSA _HSA	136.707	0.176106	ADLAKYICENQDSISSKLKECCEKPLLEKSHCIAEVENDEMPADLPSLAADFVESK	286_305	138.881	B170315_10_Lumos_ML_IN_205_PMBS3_Tryp_Rep2_SECFr16	52885	11788
False	1	ADLAKYICcmENQDSISSK_LKECcmCcmEKPLLEKSbs3nh2HCcmIAEVENDEMPADLPSLAADFVESK5-7:5		878.421	8	y	0	ADLAK[bs3-light]YIC[cm]ENQDSISSK_LKEC[cm]C[cm]EK[bs3-light]PLLEKS[bs3nh2]HC[cm]IAEVENDEMPADLPSLAADFVESK	False	ADLAKYIC[cm]ENQDSISSK_LKEC[cm]C[cm]EKPLLEKS[bs3nh2]HC[cm]IAEVENDEMPADLPSLAADFVESK	5	1348.04	HSA _HSA	136.707	0.146836	ADLAKYICENQDSISSKLKECCEKPLLEKSHCIAEVENDEMPADLPSLAADFVESK	286_305	138.881	B170315_10_Lumos_ML_IN_205_PMBS3_Tryp_Rep2_SECFr16	52885	11788
False	1	ADLAKYICcmENQDSISSK_LKECcmCcmEKPLLEKSbs3nh2HCcmIAEVENDEMPADLPSLAADFVESK5-7:5		1066.54	10	y	0	ADLAK[bs3-light]YIC[cm]ENQDSISSK_LKEC[cm]C[cm]EK[bs3-light]PLLEKS[bs3nh2]HC[cm]IAEVENDEMPADLPSLAADFVESK	False	ADLAKYIC[cm]ENQDSISSK_LKEC[cm]C[cm]EKPLLEKS[bs3nh2]HC[cm]IAEVENDEMPADLPSLAADFVESK	5	1348.04	HSA _HSA	136.707	0.118909	ADLAKYICENQDSISSKLKECCEKPLLEKSHCIAEVENDEMPADLPSLAADFVESK	286_305	138.881	B170315_10_Lumos_ML_IN_205_PMBS3_Tryp_Rep2_SECFr16	52885	11788
False	1	ADLAKYICcmENQDSISSK_LKECcmCcmEKPLLEKSbs3nh2HCcmIAEVENDEMPADLPSLAADFVESK5-7:5		979.509	9	y	0	ADLAK[bs3-light]YIC[cm]ENQDSISSK_LKEC[cm]C[cm]EK[bs3-light]PLLEKS[bs3nh2]HC[cm]IAEVENDEMPADLPSLAADFVESK	False	ADLAKYIC[cm]ENQDSISSK_LKEC[cm]C[cm]EKPLLEKS[bs3nh2]HC[cm]IAEVENDEMPADLPSLAADFVESK	5	1348.04	HSA _HSA	136.707	0.108002	ADLAKYICENQDSISSKLKECCEKPLLEKSHCIAEVENDEMPADLPSLAADFVESK	286_305	138.881	B170315_10_Lumos_ML_IN_205_PMBS3_Tryp_Rep2_SECFr16	52885	11788
False	2	ADLAKYICcmENQDSISSK_LKECcmCcmEKPLLEKSbs3nh2HCcmIAEVENDEMPADLPSLAADFVESK5-7:5		582.301	11	y	0	ADLAK[bs3-light]YIC[cm]ENQDSISSK_LKEC[cm]C[cm]EK[bs3-light]PLLEKS[bs3nh2]HC[cm]IAEVENDEMPADLPSLAADFVESK	False	ADLAKYIC[cm]ENQDSISSK_LKEC[cm]C[cm]EKPLLEKS[bs3nh2]HC[cm]IAEVENDEMPADLPSLAADFVESK	5	1348.04	HSA _HSA	136.707	0.107635	ADLAKYICENQDSISSKLKECCEKPLLEKSHCIAEVENDEMPADLPSLAADFVESK	286_305	138.881	B170315_10_Lumos_ML_IN_205_PMBS3_Tryp_Rep2_SECFr16	52885	11788
False	1	ADLAKYICcmENQDSISSK_LKECcmCcmEKPLLEKSbs3nh2HCcmIAEVENDEMPADLPSLAADFVESK5-7:5		866.425	8	y	0	ADLAK[bs3-light]YIC[cm]ENQDSISSK_LKEC[cm]C[cm]EK[bs3-light]PLLEKS[bs3nh2]HC[cm]IAEVENDEMPADLPSLAADFVESK	False	ADLAKYIC[cm]ENQDSISSK_LKEC[cm]C[cm]EKPLLEKS[bs3nh2]HC[cm]IAEVENDEMPADLPSLAADFVESK	5	1348.04	HSA _HSA	136.707	0.0898167	ADLAKYICENQDSISSKLKECCEKPLLEKSHCIAEVENDEMPADLPSLAADFVESK	286_305	138.881	B170315_10_Lumos_ML_IN_205_PMBS3_Tryp_Rep2_SECFr16	52885	11788
False	1	ADLAKYICcmENQDSISSK_LKECcmCcmEKPLLEKbs3nh2SHCcmIAEVENDEMPADLPSLAADFVESK5-7:5		1163.59	11	y	0	ADLAK[bs3-light]YIC[cm]ENQDSISSK_LKEC[cm]C[cm]EK[bs3-light]PLLEK[bs3nh2]SHC[cm]IAEVENDEMPADLPSLAADFVESK	False	ADLAKYIC[cm]ENQDSISSK_LKEC[cm]C[cm]EKPLLEK[bs3nh2]SHC[cm]IAEVENDEMPADLPSLAADFVESK	5	1348.04	HSA _HSA	136.707	1	ADLAKYICENQDSISSKLKECCEKPLLEKSHCIAEVENDEMPADLPSLAADFVESK	286_305	138.881	B170315_10_Lumos_ML_IN_205_PMBS3_Tryp_Rep2_SECFr16	52885	11788
False	1	ADLAKYICcmENQDSISSK_LKECcmCcmEKPLLEKbs3nh2SHCcmIAEVENDEMPADLPSLAADFVESK5-7:5		1167.49	10	y	0	ADLAK[bs3-light]YIC[cm]ENQDSISSK_LKEC[cm]C[cm]EK[bs3-light]PLLEK[bs3nh2]SHC[cm]IAEVENDEMPADLPSLAADFVESK	False	ADLAKYIC[cm]ENQDSISSK_LKEC[cm]C[cm]EKPLLEK[bs3nh2]SHC[cm]IAEVENDEMPADLPSLAADFVESK	5	1348.04	HSA _HSA	136.707	0.537622	ADLAKYICENQDSISSKLKECCEKPLLEKSHCIAEVENDEMPADLPSLAADFVESK	286_305	138.881	B170315_10_Lumos_ML_IN_205_PMBS3_Tryp_Rep2_SECFr16	52885	11788
False	1	ADLAKYICcmENQDSISSK_LKECcmCcmEKPLLEKbs3nh2SHCcmIAEVENDEMPADLPSLAADFVESK5-7:5		321.177	3	y	0	ADLAK[bs3-light]YIC[cm]ENQDSISSK_LKEC[cm]C[cm]EK[bs3-light]PLLEK[bs3nh2]SHC[cm]IAEVENDEMPADLPSLAADFVESK	False	ADLAKYIC[cm]ENQDSISSK_LKEC[cm]C[cm]EKPLLEK[bs3nh2]SHC[cm]IAEVENDEMPADLPSLAADFVESK	5	1348.04	HSA _HSA	136.707	0.24447	ADLAKYICENQDSISSKLKECCEKPLLEKSHCIAEVENDEMPADLPSLAADFVESK	286_305	138.881	B170315_10_Lumos_ML_IN_205_PMBS3_Tryp_Rep2_SECFr16	52885	11788
False	1	ADLAKYICcmENQDSISSK_LKECcmCcmEKPLLEKbs3nh2SHCcmIAEVENDEMPADLPSLAADFVESK5-7:5		1280.58	11	y	0	ADLAK[bs3-light]YIC[cm]ENQDSISSK_LKEC[cm]C[cm]EK[bs3-light]PLLEK[bs3nh2]SHC[cm]IAEVENDEMPADLPSLAADFVESK	False	ADLAKYIC[cm]ENQDSISSK_LKEC[cm]C[cm]EKPLLEK[bs3nh2]SHC[cm]IAEVENDEMPADLPSLAADFVESK	5	1348.04	HSA _HSA	136.707	0.223639	ADLAKYICENQDSISSKLKECCEKPLLEKSHCIAEVENDEMPADLPSLAADFVESK	286_305	138.881	B170315_10_Lumos_ML_IN_205_PMBS3_Tryp_Rep2_SECFr16	52885	11788
False	1	ADLAKYICcmENQDSISSK_LKECcmCcmEKPLLEKbs3nh2SHCcmIAEVENDEMPADLPSLAADFVESK5-7:5		521.293	5	y	0	ADLAK[bs3-light]YIC[cm]ENQDSISSK_LKEC[cm]C[cm]EK[bs3-light]PLLEK[bs3nh2]SHC[cm]IAEVENDEMPADLPSLAADFVESK	False	ADLAKYIC[cm]ENQDSISSK_LKEC[cm]C[cm]EKPLLEK[bs3nh2]SHC[cm]IAEVENDEMPADLPSLAADFVESK	5	1348.04	HSA _HSA	136.707	0.176106	ADLAKYICENQDSISSKLKECCEKPLLEKSHCIAEVENDEMPADLPSLAADFVESK	286_305	138.881	B170315_10_Lumos_ML_IN_205_PMBS3_Tryp_Rep2_SECFr16	52885	11788
False	1	ADLAKYICcmENQDSISSK_LKECcmCcmEKPLLEKbs3nh2SHCcmIAEVENDEMPADLPSLAADFVESK5-7:5		878.421	8	y	0	ADLAK[bs3-light]YIC[cm]ENQDSISSK_LKEC[cm]C[cm]EK[bs3-light]PLLEK[bs3nh2]SHC[cm]IAEVENDEMPADLPSLAADFVESK	False	ADLAKYIC[cm]ENQDSISSK_LKEC[cm]C[cm]EKPLLEK[bs3nh2]SHC[cm]IAEVENDEMPADLPSLAADFVESK	5	1348.04	HSA _HSA	136.707	0.146836	ADLAKYICENQDSISSKLKECCEKPLLEKSHCIAEVENDEMPADLPSLAADFVESK	286_305	138.881	B170315_10_Lumos_ML_IN_205_PMBS3_Tryp_Rep2_SECFr16	52885	11788
False	1	ADLAKYICcmENQDSISSK_LKECcmCcmEKPLLEKbs3nh2SHCcmIAEVENDEMPADLPSLAADFVESK5-7:5		1066.54	10	y	0	ADLAK[bs3-light]YIC[cm]ENQDSISSK_LKEC[cm]C[cm]EK[bs3-light]PLLEK[bs3nh2]SHC[cm]IAEVENDEMPADLPSLAADFVESK	False	ADLAKYIC[cm]ENQDSISSK_LKEC[cm]C[cm]EKPLLEK[bs3nh2]SHC[cm]IAEVENDEMPADLPSLAADFVESK	5	1348.04	HSA _HSA	136.707	0.118909	ADLAKYICENQDSISSKLKECCEKPLLEKSHCIAEVENDEMPADLPSLAADFVESK	286_305	138.881	B170315_10_Lumos_ML_IN_205_PMBS3_Tryp_Rep2_SECFr16	52885	11788
False	1	ADLAKYICcmENQDSISSK_LKECcmCcmEKPLLEKbs3nh2SHCcmIAEVENDEMPADLPSLAADFVESK5-7:5		979.509	9	y	0	ADLAK[bs3-light]YIC[cm]ENQDSISSK_LKEC[cm]C[cm]EK[bs3-light]PLLEK[bs3nh2]SHC[cm]IAEVENDEMPADLPSLAADFVESK	False	ADLAKYIC[cm]ENQDSISSK_LKEC[cm]C[cm]EKPLLEK[bs3nh2]SHC[cm]IAEVENDEMPADLPSLAADFVESK	5	1348.04	HSA _HSA	136.707	0.108002	ADLAKYICENQDSISSKLKECCEKPLLEKSHCIAEVENDEMPADLPSLAADFVESK	286_305	138.881	B170315_10_Lumos_ML_IN_205_PMBS3_Tryp_Rep2_SECFr16	52885	11788
False	2	ADLAKYICcmENQDSISSK_LKECcmCcmEKPLLEKbs3nh2SHCcmIAEVENDEMPADLPSLAADFVESK5-7:5		582.301	11	y	0	ADLAK[bs3-light]YIC[cm]ENQDSISSK_LKEC[cm]C[cm]EK[bs3-light]PLLEK[bs3nh2]SHC[cm]IAEVENDEMPADLPSLAADFVESK	False	ADLAKYIC[cm]ENQDSISSK_LKEC[cm]C[cm]EKPLLEK[bs3nh2]SHC[cm]IAEVENDEMPADLPSLAADFVESK	5	1348.04	HSA _HSA	136.707	0.107635	ADLAKYICENQDSISSKLKECCEKPLLEKSHCIAEVENDEMPADLPSLAADFVESK	286_305	138.881	B170315_10_Lumos_ML_IN_205_PMBS3_Tryp_Rep2_SECFr16	52885	11788
False	1	ADLAKYICcmENQDSISSK_LKECcmCcmEKPLLEKbs3nh2SHCcmIAEVENDEMPADLPSLAADFVESK5-7:5		866.425	8	y	0	ADLAK[bs3-light]YIC[cm]ENQDSISSK_LKEC[cm]C[cm]EK[bs3-light]PLLEK[bs3nh2]SHC[cm]IAEVENDEMPADLPSLAADFVESK	False	ADLAKYIC[cm]ENQDSISSK_LKEC[cm]C[cm]EKPLLEK[bs3nh2]SHC[cm]IAEVENDEMPADLPSLAADFVESK	5	1348.04	HSA _HSA	136.707	0.0898167	ADLAKYICENQDSISSKLKECCEKPLLEKSHCIAEVENDEMPADLPSLAADFVESK	286_305	138.881	B170315_10_Lumos_ML_IN_205_PMBS3_Tryp_Rep2_SECFr16	52885	11788
False	1	ADLAKYICcmENQDSISSK_LKECcmCcmEKbs3nh2PLLEKSHCcmIAEVENDEMPADLPSLAADFVESK5-2:5		1163.59	11	y	0	ADLAK[bs3-light]YIC[cm]ENQDSISSK_LK[bs3-light]EC[cm]C[cm]EK[bs3nh2]PLLEKSHC[cm]IAEVENDEMPADLPSLAADFVESK	False	ADLAKYIC[cm]ENQDSISSK_LKEC[cm]C[cm]EK[bs3nh2]PLLEKSHC[cm]IAEVENDEMPADLPSLAADFVESK	5	1348.04	HSA _HSA	136.707	1	ADLAKYICENQDSISSKLKECCEKPLLEKSHCIAEVENDEMPADLPSLAADFVESK	286_300	138.881	B170315_10_Lumos_ML_IN_205_PMBS3_Tryp_Rep2_SECFr16	52885	11788
False	1	ADLAKYICcmENQDSISSK_LKECcmCcmEKbs3nh2PLLEKSHCcmIAEVENDEMPADLPSLAADFVESK5-2:5		1167.49	10	y	0	ADLAK[bs3-light]YIC[cm]ENQDSISSK_LK[bs3-light]EC[cm]C[cm]EK[bs3nh2]PLLEKSHC[cm]IAEVENDEMPADLPSLAADFVESK	False	ADLAKYIC[cm]ENQDSISSK_LKEC[cm]C[cm]EK[bs3nh2]PLLEKSHC[cm]IAEVENDEMPADLPSLAADFVESK	5	1348.04	HSA _HSA	136.707	0.537622	ADLAKYICENQDSISSKLKECCEKPLLEKSHCIAEVENDEMPADLPSLAADFVESK	286_300	138.881	B170315_10_Lumos_ML_IN_205_PMBS3_Tryp_Rep2_SECFr16	52885	11788
False	1	ADLAKYICcmENQDSISSK_LKECcmCcmEKbs3nh2PLLEKSHCcmIAEVENDEMPADLPSLAADFVESK5-2:5		321.177	3	y	0	ADLAK[bs3-light]YIC[cm]ENQDSISSK_LK[bs3-light]EC[cm]C[cm]EK[bs3nh2]PLLEKSHC[cm]IAEVENDEMPADLPSLAADFVESK	False	ADLAKYIC[cm]ENQDSISSK_LKEC[cm]C[cm]EK[bs3nh2]PLLEKSHC[cm]IAEVENDEMPADLPSLAADFVESK	5	1348.04	HSA _HSA	136.707	0.24447	ADLAKYICENQDSISSKLKECCEKPLLEKSHCIAEVENDEMPADLPSLAADFVESK	286_300	138.881	B170315_10_Lumos_ML_IN_205_PMBS3_Tryp_Rep2_SECFr16	52885	11788
False	1	ADLAKYICcmENQDSISSK_LKECcmCcmEKbs3nh2PLLEKSHCcmIAEVENDEMPADLPSLAADFVESK5-2:5		1280.58	11	y	0	ADLAK[bs3-light]YIC[cm]ENQDSISSK_LK[bs3-light]EC[cm]C[cm]EK[bs3nh2]PLLEKSHC[cm]IAEVENDEMPADLPSLAADFVESK	False	ADLAKYIC[cm]ENQDSISSK_LKEC[cm]C[cm]EK[bs3nh2]PLLEKSHC[cm]IAEVENDEMPADLPSLAADFVESK	5	1348.04	HSA _HSA	136.707	0.223639	ADLAKYICENQDSISSKLKECCEKPLLEKSHCIAEVENDEMPADLPSLAADFVESK	286_300	138.881	B170315_10_Lumos_ML_IN_205_PMBS3_Tryp_Rep2_SECFr16	52885	11788
False	1	ADLAKYICcmENQDSISSK_LKECcmCcmEKbs3nh2PLLEKSHCcmIAEVENDEMPADLPSLAADFVESK5-2:5		521.293	5	y	0	ADLAK[bs3-light]YIC[cm]ENQDSISSK_LK[bs3-light]EC[cm]C[cm]EK[bs3nh2]PLLEKSHC[cm]IAEVENDEMPADLPSLAADFVESK	False	ADLAKYIC[cm]ENQDSISSK_LKEC[cm]C[cm]EK[bs3nh2]PLLEKSHC[cm]IAEVENDEMPADLPSLAADFVESK	5	1348.04	HSA _HSA	136.707	0.176106	ADLAKYICENQDSISSKLKECCEKPLLEKSHCIAEVENDEMPADLPSLAADFVESK	286_300	138.881	B170315_10_Lumos_ML_IN_205_PMBS3_Tryp_Rep2_SECFr16	52885	11788
False	1	ADLAKYICcmENQDSISSK_LKECcmCcmEKbs3nh2PLLEKSHCcmIAEVENDEMPADLPSLAADFVESK5-2:5		878.421	8	y	0	ADLAK[bs3-light]YIC[cm]ENQDSISSK_LK[bs3-light]EC[cm]C[cm]EK[bs3nh2]PLLEKSHC[cm]IAEVENDEMPADLPSLAADFVESK	False	ADLAKYIC[cm]ENQDSISSK_LKEC[cm]C[cm]EK[bs3nh2]PLLEKSHC[cm]IAEVENDEMPADLPSLAADFVESK	5	1348.04	HSA _HSA	136.707	0.146836	ADLAKYICENQDSISSKLKECCEKPLLEKSHCIAEVENDEMPADLPSLAADFVESK	286_300	138.881	B170315_10_Lumos_ML_IN_205_PMBS3_Tryp_Rep2_SECFr16	52885	11788
False	1	ADLAKYICcmENQDSISSK_LKECcmCcmEKbs3nh2PLLEKSHCcmIAEVENDEMPADLPSLAADFVESK5-2:5		1066.54	10	y	0	ADLAK[bs3-light]YIC[cm]ENQDSISSK_LK[bs3-light]EC[cm]C[cm]EK[bs3nh2]PLLEKSHC[cm]IAEVENDEMPADLPSLAADFVESK	False	ADLAKYIC[cm]ENQDSISSK_LKEC[cm]C[cm]EK[bs3nh2]PLLEKSHC[cm]IAEVENDEMPADLPSLAADFVESK	5	1348.04	HSA _HSA	136.707	0.118909	ADLAKYICENQDSISSKLKECCEKPLLEKSHCIAEVENDEMPADLPSLAADFVESK	286_300	138.881	B170315_10_Lumos_ML_IN_205_PMBS3_Tryp_Rep2_SECFr16	52885	11788
False	1	ADLAKYICcmENQDSISSK_LKECcmCcmEKbs3nh2PLLEKSHCcmIAEVENDEMPADLPSLAADFVESK5-2:5		979.509	9	y	0	ADLAK[bs3-light]YIC[cm]ENQDSISSK_LK[bs3-light]EC[cm]C[cm]EK[bs3nh2]PLLEKSHC[cm]IAEVENDEMPADLPSLAADFVESK	False	ADLAKYIC[cm]ENQDSISSK_LKEC[cm]C[cm]EK[bs3nh2]PLLEKSHC[cm]IAEVENDEMPADLPSLAADFVESK	5	1348.04	HSA _HSA	136.707	0.108002	ADLAKYICENQDSISSKLKECCEKPLLEKSHCIAEVENDEMPADLPSLAADFVESK	286_300	138.881	B170315_10_Lumos_ML_IN_205_PMBS3_Tryp_Rep2_SECFr16	52885	11788
False	2	ADLAKYICcmENQDSISSK_LKECcmCcmEKbs3nh2PLLEKSHCcmIAEVENDEMPADLPSLAADFVESK5-2:5		582.301	11	y	0	ADLAK[bs3-light]YIC[cm]ENQDSISSK_LK[bs3-light]EC[cm]C[cm]EK[bs3nh2]PLLEKSHC[cm]IAEVENDEMPADLPSLAADFVESK	False	ADLAKYIC[cm]ENQDSISSK_LKEC[cm]C[cm]EK[bs3nh2]PLLEKSHC[cm]IAEVENDEMPADLPSLAADFVESK	5	1348.04	HSA _HSA	136.707	0.107635	ADLAKYICENQDSISSKLKECCEKPLLEKSHCIAEVENDEMPADLPSLAADFVESK	286_300	138.881	B170315_10_Lumos_ML_IN_205_PMBS3_Tryp_Rep2_SECFr16	52885	11788
False	1	ADLAKYICcmENQDSISSK_LKECcmCcmEKbs3nh2PLLEKSHCcmIAEVENDEMPADLPSLAADFVESK5-2:5		866.425	8	y	0	ADLAK[bs3-light]YIC[cm]ENQDSISSK_LK[bs3-light]EC[cm]C[cm]EK[bs3nh2]PLLEKSHC[cm]IAEVENDEMPADLPSLAADFVESK	False	ADLAKYIC[cm]ENQDSISSK_LKEC[cm]C[cm]EK[bs3nh2]PLLEKSHC[cm]IAEVENDEMPADLPSLAADFVESK	5	1348.04	HSA _HSA	136.707	0.0898167	ADLAKYICENQDSISSKLKECCEKPLLEKSHCIAEVENDEMPADLPSLAADFVESK	286_300	138.881	B170315_10_Lumos_ML_IN_205_PMBS3_Tryp_Rep2_SECFr16	52885	11788
False	1	ADLAKYICcmENQDSISSK_LKbs3nh2ECcmCcmEKPLLEKSHCcmIAEVENDEMPADLPSLAADFVESK5-7:5		1163.59	11	y	0	ADLAK[bs3-light]YIC[cm]ENQDSISSK_LK[bs3nh2]EC[cm]C[cm]EK[bs3-light]PLLEKSHC[cm]IAEVENDEMPADLPSLAADFVESK	False	ADLAKYIC[cm]ENQDSISSK_LK[bs3nh2]EC[cm]C[cm]EKPLLEKSHC[cm]IAEVENDEMPADLPSLAADFVESK	5	1348.04	HSA _HSA	136.707	1	ADLAKYICENQDSISSKLKECCEKPLLEKSHCIAEVENDEMPADLPSLAADFVESK	286_305	138.881	B170315_10_Lumos_ML_IN_205_PMBS3_Tryp_Rep2_SECFr16	52885	11788
False	1	ADLAKYICcmENQDSISSK_LKbs3nh2ECcmCcmEKPLLEKSHCcmIAEVENDEMPADLPSLAADFVESK5-7:5		1167.49	10	y	0	ADLAK[bs3-light]YIC[cm]ENQDSISSK_LK[bs3nh2]EC[cm]C[cm]EK[bs3-light]PLLEKSHC[cm]IAEVENDEMPADLPSLAADFVESK	False	ADLAKYIC[cm]ENQDSISSK_LK[bs3nh2]EC[cm]C[cm]EKPLLEKSHC[cm]IAEVENDEMPADLPSLAADFVESK	5	1348.04	HSA _HSA	136.707	0.537622	ADLAKYICENQDSISSKLKECCEKPLLEKSHCIAEVENDEMPADLPSLAADFVESK	286_305	138.881	B170315_10_Lumos_ML_IN_205_PMBS3_Tryp_Rep2_SECFr16	52885	11788
False	1	ADLAKYICcmENQDSISSK_LKbs3nh2ECcmCcmEKPLLEKSHCcmIAEVENDEMPADLPSLAADFVESK5-7:5		321.177	3	y	0	ADLAK[bs3-light]YIC[cm]ENQDSISSK_LK[bs3nh2]EC[cm]C[cm]EK[bs3-light]PLLEKSHC[cm]IAEVENDEMPADLPSLAADFVESK	False	ADLAKYIC[cm]ENQDSISSK_LK[bs3nh2]EC[cm]C[cm]EKPLLEKSHC[cm]IAEVENDEMPADLPSLAADFVESK	5	1348.04	HSA _HSA	136.707	0.24447	ADLAKYICENQDSISSKLKECCEKPLLEKSHCIAEVENDEMPADLPSLAADFVESK	286_305	138.881	B170315_10_Lumos_ML_IN_205_PMBS3_Tryp_Rep2_SECFr16	52885	11788
False	1	ADLAKYICcmENQDSISSK_LKbs3nh2ECcmCcmEKPLLEKSHCcmIAEVENDEMPADLPSLAADFVESK5-7:5		1280.58	11	y	0	ADLAK[bs3-light]YIC[cm]ENQDSISSK_LK[bs3nh2]EC[cm]C[cm]EK[bs3-light]PLLEKSHC[cm]IAEVENDEMPADLPSLAADFVESK	False	ADLAKYIC[cm]ENQDSISSK_LK[bs3nh2]EC[cm]C[cm]EKPLLEKSHC[cm]IAEVENDEMPADLPSLAADFVESK	5	1348.04	HSA _HSA	136.707	0.223639	ADLAKYICENQDSISSKLKECCEKPLLEKSHCIAEVENDEMPADLPSLAADFVESK	286_305	138.881	B170315_10_Lumos_ML_IN_205_PMBS3_Tryp_Rep2_SECFr16	52885	11788
False	1	ADLAKYICcmENQDSISSK_LKbs3nh2ECcmCcmEKPLLEKSHCcmIAEVENDEMPADLPSLAADFVESK5-7:5		521.293	5	y	0	ADLAK[bs3-light]YIC[cm]ENQDSISSK_LK[bs3nh2]EC[cm]C[cm]EK[bs3-light]PLLEKSHC[cm]IAEVENDEMPADLPSLAADFVESK	False	ADLAKYIC[cm]ENQDSISSK_LK[bs3nh2]EC[cm]C[cm]EKPLLEKSHC[cm]IAEVENDEMPADLPSLAADFVESK	5	1348.04	HSA _HSA	136.707	0.176106	ADLAKYICENQDSISSKLKECCEKPLLEKSHCIAEVENDEMPADLPSLAADFVESK	286_305	138.881	B170315_10_Lumos_ML_IN_205_PMBS3_Tryp_Rep2_SECFr16	52885	11788
False	1	ADLAKYICcmENQDSISSK_LKbs3nh2ECcmCcmEKPLLEKSHCcmIAEVENDEMPADLPSLAADFVESK5-7:5		878.421	8	y	0	ADLAK[bs3-light]YIC[cm]ENQDSISSK_LK[bs3nh2]EC[cm]C[cm]EK[bs3-light]PLLEKSHC[cm]IAEVENDEMPADLPSLAADFVESK	False	ADLAKYIC[cm]ENQDSISSK_LK[bs3nh2]EC[cm]C[cm]EKPLLEKSHC[cm]IAEVENDEMPADLPSLAADFVESK	5	1348.04	HSA _HSA	136.707	0.146836	ADLAKYICENQDSISSKLKECCEKPLLEKSHCIAEVENDEMPADLPSLAADFVESK	286_305	138.881	B170315_10_Lumos_ML_IN_205_PMBS3_Tryp_Rep2_SECFr16	52885	11788
False	1	ADLAKYICcmENQDSISSK_LKbs3nh2ECcmCcmEKPLLEKSHCcmIAEVENDEMPADLPSLAADFVESK5-7:5		1066.54	10	y	0	ADLAK[bs3-light]YIC[cm]ENQDSISSK_LK[bs3nh2]EC[cm]C[cm]EK[bs3-light]PLLEKSHC[cm]IAEVENDEMPADLPSLAADFVESK	False	ADLAKYIC[cm]ENQDSISSK_LK[bs3nh2]EC[cm]C[cm]EKPLLEKSHC[cm]IAEVENDEMPADLPSLAADFVESK	5	1348.04	HSA _HSA	136.707	0.118909	ADLAKYICENQDSISSKLKECCEKPLLEKSHCIAEVENDEMPADLPSLAADFVESK	286_305	138.881	B170315_10_Lumos_ML_IN_205_PMBS3_Tryp_Rep2_SECFr16	52885	11788
False	1	ADLAKYICcmENQDSISSK_LKbs3nh2ECcmCcmEKPLLEKSHCcmIAEVENDEMPADLPSLAADFVESK5-7:5		979.509	9	y	0	ADLAK[bs3-light]YIC[cm]ENQDSISSK_LK[bs3nh2]EC[cm]C[cm]EK[bs3-light]PLLEKSHC[cm]IAEVENDEMPADLPSLAADFVESK	False	ADLAKYIC[cm]ENQDSISSK_LK[bs3nh2]EC[cm]C[cm]EKPLLEKSHC[cm]IAEVENDEMPADLPSLAADFVESK	5	1348.04	HSA _HSA	136.707	0.108002	ADLAKYICENQDSISSKLKECCEKPLLEKSHCIAEVENDEMPADLPSLAADFVESK	286_305	138.881	B170315_10_Lumos_ML_IN_205_PMBS3_Tryp_Rep2_SECFr16	52885	11788
False	2	ADLAKYICcmENQDSISSK_LKbs3nh2ECcmCcmEKPLLEKSHCcmIAEVENDEMPADLPSLAADFVESK5-7:5		582.301	11	y	0	ADLAK[bs3-light]YIC[cm]ENQDSISSK_LK[bs3nh2]EC[cm]C[cm]EK[bs3-light]PLLEKSHC[cm]IAEVENDEMPADLPSLAADFVESK	False	ADLAKYIC[cm]ENQDSISSK_LK[bs3nh2]EC[cm]C[cm]EKPLLEKSHC[cm]IAEVENDEMPADLPSLAADFVESK	5	1348.04	HSA _HSA	136.707	0.107635	ADLAKYICENQDSISSKLKECCEKPLLEKSHCIAEVENDEMPADLPSLAADFVESK	286_305	138.881	B170315_10_Lumos_ML_IN_205_PMBS3_Tryp_Rep2_SECFr16	52885	11788
False	1	ADLAKYICcmENQDSISSK_LKbs3nh2ECcmCcmEKPLLEKSHCcmIAEVENDEMPADLPSLAADFVESK5-7:5		866.425	8	y	0	ADLAK[bs3-light]YIC[cm]ENQDSISSK_LK[bs3nh2]EC[cm]C[cm]EK[bs3-light]PLLEKSHC[cm]IAEVENDEMPADLPSLAADFVESK	False	ADLAKYIC[cm]ENQDSISSK_LK[bs3nh2]EC[cm]C[cm]EKPLLEKSHC[cm]IAEVENDEMPADLPSLAADFVESK	5	1348.04	HSA _HSA	136.707	0.0898167	ADLAKYICENQDSISSKLKECCEKPLLEKSHCIAEVENDEMPADLPSLAADFVESK	286_305	138.881	B170315_10_Lumos_ML_IN_205_PMBS3_Tryp_Rep2_SECFr16	52885	11788
True	4	ADLAKYICcmENQDSISSK_LVTDLTKbs3nh2VHTECcmCcmHGDLLECcmADDR5-10:4		1220.81	22	y	0	ADLAK[bs3-light]YIC[cm]ENQDSISSK_LVTDLTK[bs3nh2]VHT[bs3-light]EC[cm]C[cm]HGDLLEC[cm]ADDR	False	ADLAKYIC[cm]ENQDSISSK_LVTDLTK[bs3nh2]VHTEC[cm]C[cm]HGDLLEC[cm]ADDR	4	1273.6	HSA _HSA	78.3714	0.401894	ADLAKYICENQDSISSKLVTDLTKVHTECCHGDLLECADDR	267_286	49.4363	7PMix_BS3_HSA_F1F2_DDA_iRT_001	24516	11788
True	3	ADLAKYICcmENQDSISSK_LVTDLTKbs3nh2VHTECcmCcmHGDLLECcmADDR5-10:4		1217.25	5	b	0	ADLAK[bs3-light]YIC[cm]ENQDSISSK_LVTDLTK[bs3nh2]VHT[bs3-light]EC[cm]C[cm]HGDLLEC[cm]ADDR	False	ADLAKYIC[cm]ENQDSISSK_LVTDLTK[bs3nh2]VHTEC[cm]C[cm]HGDLLEC[cm]ADDR	4	1273.6	HSA _HSA	78.3714	0.365966	ADLAKYICENQDSISSKLVTDLTKVHTECCHGDLLECADDR	267_286	49.4363	7PMix_BS3_HSA_F1F2_DDA_iRT_001	24516	11788
False	1	ADLAKYICcmENQDSISSK_LVTDLTKbs3nh2VHTECcmCcmHGDLLECcmADDR5-10:4		321.177	3	y	0	ADLAK[bs3-light]YIC[cm]ENQDSISSK_LVTDLTK[bs3nh2]VHT[bs3-light]EC[cm]C[cm]HGDLLEC[cm]ADDR	False	ADLAKYIC[cm]ENQDSISSK_LVTDLTK[bs3nh2]VHTEC[cm]C[cm]HGDLLEC[cm]ADDR	4	1273.6	HSA _HSA	78.3714	1	ADLAKYICENQDSISSKLVTDLTKVHTECCHGDLLECADDR	267_286	49.4363	7PMix_BS3_HSA_F1F2_DDA_iRT_001	24516	11788
False	1	ADLAKYICcmENQDSISSK_LVTDLTKbs3nh2VHTECcmCcmHGDLLECcmADDR5-10:4		213.16	2	b	0	ADLAK[bs3-light]YIC[cm]ENQDSISSK_LVTDLTK[bs3nh2]VHT[bs3-light]EC[cm]C[cm]HGDLLEC[cm]ADDR	False	ADLAKYIC[cm]ENQDSISSK_LVTDLTK[bs3nh2]VHTEC[cm]C[cm]HGDLLEC[cm]ADDR	4	1273.6	HSA _HSA	78.3714	0.91953	ADLAKYICENQDSISSKLVTDLTKVHTECCHGDLLECADDR	267_286	49.4363	7PMix_BS3_HSA_F1F2_DDA_iRT_001	24516	11788
False	1	ADLAKYICcmENQDSISSK_LVTDLTKbs3nh2VHTECcmCcmHGDLLECcmADDR5-10:4		521.293	5	y	0	ADLAK[bs3-light]YIC[cm]ENQDSISSK_LVTDLTK[bs3nh2]VHT[bs3-light]EC[cm]C[cm]HGDLLEC[cm]ADDR	False	ADLAKYIC[cm]ENQDSISSK_LVTDLTK[bs3nh2]VHTEC[cm]C[cm]HGDLLEC[cm]ADDR	4	1273.6	HSA _HSA	78.3714	0.846857	ADLAKYICENQDSISSKLVTDLTKVHTECCHGDLLECADDR	267_286	49.4363	7PMix_BS3_HSA_F1F2_DDA_iRT_001	24516	11788
False	1	ADLAKYICcmENQDSISSK_LVTDLTKbs3nh2VHTECcmCcmHGDLLECcmADDR5-10:4		1167.49	10	y	0	ADLAK[bs3-light]YIC[cm]ENQDSISSK_LVTDLTK[bs3nh2]VHT[bs3-light]EC[cm]C[cm]HGDLLEC[cm]ADDR	False	ADLAKYIC[cm]ENQDSISSK_LVTDLTK[bs3nh2]VHTEC[cm]C[cm]HGDLLEC[cm]ADDR	4	1273.6	HSA _HSA	78.3714	0.778309	ADLAKYICENQDSISSKLVTDLTKVHTECCHGDLLECADDR	267_286	49.4363	7PMix_BS3_HSA_F1F2_DDA_iRT_001	24516	11788
False	1	ADLAKYICcmENQDSISSK_LVTDLTKbs3nh2VHTECcmCcmHGDLLECcmADDR5-10:4		1280.58	11	y	0	ADLAK[bs3-light]YIC[cm]ENQDSISSK_LVTDLTK[bs3nh2]VHT[bs3-light]EC[cm]C[cm]HGDLLEC[cm]ADDR	False	ADLAKYIC[cm]ENQDSISSK_LVTDLTK[bs3nh2]VHTEC[cm]C[cm]HGDLLEC[cm]ADDR	4	1273.6	HSA _HSA	78.3714	0.488898	ADLAKYICENQDSISSKLVTDLTKVHTECCHGDLLECADDR	267_286	49.4363	7PMix_BS3_HSA_F1F2_DDA_iRT_001	24516	11788
False	1	ADLAKYICcmENQDSISSK_LVTDLTKbs3nh2VHTECcmCcmHGDLLECcmADDR5-10:4		636.32	6	y	0	ADLAK[bs3-light]YIC[cm]ENQDSISSK_LVTDLTK[bs3nh2]VHT[bs3-light]EC[cm]C[cm]HGDLLEC[cm]ADDR	False	ADLAKYIC[cm]ENQDSISSK_LVTDLTK[bs3nh2]VHTEC[cm]C[cm]HGDLLEC[cm]ADDR	4	1273.6	HSA _HSA	78.3714	0.424674	ADLAKYICENQDSISSKLVTDLTKVHTECCHGDLLECADDR	267_286	49.4363	7PMix_BS3_HSA_F1F2_DDA_iRT_001	24516	11788
False	1	ADLAKYICcmENQDSISSK_LVTDLTKbs3nh2VHTECcmCcmHGDLLECcmADDR5-10:4		234.145	2	y	0	ADLAK[bs3-light]YIC[cm]ENQDSISSK_LVTDLTK[bs3nh2]VHT[bs3-light]EC[cm]C[cm]HGDLLEC[cm]ADDR	False	ADLAKYIC[cm]ENQDSISSK_LVTDLTK[bs3nh2]VHTEC[cm]C[cm]HGDLLEC[cm]ADDR	4	1273.6	HSA _HSA	78.3714	0.401045	ADLAKYICENQDSISSKLVTDLTKVHTECCHGDLLECADDR	267_286	49.4363	7PMix_BS3_HSA_F1F2_DDA_iRT_001	24516	11788
False	1	ADLAKYICcmENQDSISSK_LVTDLTKbs3nh2VHTECcmCcmHGDLLECcmADDR5-10:4		878.421	8	y	0	ADLAK[bs3-light]YIC[cm]ENQDSISSK_LVTDLTK[bs3nh2]VHT[bs3-light]EC[cm]C[cm]HGDLLEC[cm]ADDR	False	ADLAKYIC[cm]ENQDSISSK_LVTDLTK[bs3nh2]VHTEC[cm]C[cm]HGDLLEC[cm]ADDR	4	1273.6	HSA _HSA	78.3714	0.357385	ADLAKYICENQDSISSKLVTDLTKVHTECCHGDLLECADDR	267_286	49.4363	7PMix_BS3_HSA_F1F2_DDA_iRT_001	24516	11788
False	1	ADLAKYICcmENQDSISSK_LVTDLTKbs3nh2VHTECcmCcmHGDLLECcmADDR5-10:4		314.207	3	b	0	ADLAK[bs3-light]YIC[cm]ENQDSISSK_LVTDLTK[bs3nh2]VHT[bs3-light]EC[cm]C[cm]HGDLLEC[cm]ADDR	False	ADLAKYIC[cm]ENQDSISSK_LVTDLTK[bs3nh2]VHTEC[cm]C[cm]HGDLLEC[cm]ADDR	4	1273.6	HSA _HSA	78.3714	0.194185	ADLAKYICENQDSISSKLVTDLTKVHTECCHGDLLECADDR	267_286	49.4363	7PMix_BS3_HSA_F1F2_DDA_iRT_001	24516	11788
False	1	ADLAKYICcmENQDSISSK_LVTDLTKbs3nh2VHTECcmCcmHGDLLECcmADDR5-10:4		1007.46	9	y	0	ADLAK[bs3-light]YIC[cm]ENQDSISSK_LVTDLTK[bs3nh2]VHT[bs3-light]EC[cm]C[cm]HGDLLEC[cm]ADDR	False	ADLAKYIC[cm]ENQDSISSK_LVTDLTK[bs3nh2]VHTEC[cm]C[cm]HGDLLEC[cm]ADDR	4	1273.6	HSA _HSA	78.3714	0.18096	ADLAKYICENQDSISSKLVTDLTKVHTECCHGDLLECADDR	267_286	49.4363	7PMix_BS3_HSA_F1F2_DDA_iRT_001	24516	11788
True	3	ADLAKYICcmENQDSISSK_LVTDLTKbs3nh2VHTECcmCcmHGDLLECcmADDR5-10:5		1211.27	12	b	0	ADLAK[bs3-light]YIC[cm]ENQDSISSK_LVTDLTK[bs3nh2]VHT[bs3-light]EC[cm]C[cm]HGDLLEC[cm]ADDR	False	ADLAKYIC[cm]ENQDSISSK_LVTDLTK[bs3nh2]VHTEC[cm]C[cm]HGDLLEC[cm]ADDR	5	1019.08	HSA _HSA	78.3972	0.0938707	ADLAKYICENQDSISSKLVTDLTKVHTECCHGDLLECADDR	267_286	49.4759	7PMix_BS3_HSA_F1F2_DDA_iRT_001	24529	11788
True	3	ADLAKYICcmENQDSISSK_LVTDLTKbs3nh2VHTECcmCcmHGDLLECcmADDR5-10:5		1271.27	6	b	0	ADLAK[bs3-light]YIC[cm]ENQDSISSK_LVTDLTK[bs3nh2]VHT[bs3-light]EC[cm]C[cm]HGDLLEC[cm]ADDR	False	ADLAKYIC[cm]ENQDSISSK_LVTDLTK[bs3nh2]VHTEC[cm]C[cm]HGDLLEC[cm]ADDR	5	1019.08	HSA _HSA	78.3972	0.0668156	ADLAKYICENQDSISSKLVTDLTKVHTECCHGDLLECADDR	267_286	49.4759	7PMix_BS3_HSA_F1F2_DDA_iRT_001	24529	11788
True	4	ADLAKYICcmENQDSISSK_LVTDLTKbs3nh2VHTECcmCcmHGDLLECcmADDR5-10:5		1220.56	22	y	0	ADLAK[bs3-light]YIC[cm]ENQDSISSK_LVTDLTK[bs3nh2]VHT[bs3-light]EC[cm]C[cm]HGDLLEC[cm]ADDR	False	ADLAKYIC[cm]ENQDSISSK_LVTDLTK[bs3nh2]VHTEC[cm]C[cm]HGDLLEC[cm]ADDR	5	1019.08	HSA _HSA	78.3972	0.0238493	ADLAKYICENQDSISSKLVTDLTKVHTECCHGDLLECADDR	267_286	49.4759	7PMix_BS3_HSA_F1F2_DDA_iRT_001	24529	11788
True	4	ADLAKYICcmENQDSISSK_LVTDLTKbs3nh2VHTECcmCcmHGDLLECcmADDR5-10:5		912.939	5	b	0	ADLAK[bs3-light]YIC[cm]ENQDSISSK_LVTDLTK[bs3nh2]VHT[bs3-light]EC[cm]C[cm]HGDLLEC[cm]ADDR	False	ADLAKYIC[cm]ENQDSISSK_LVTDLTK[bs3nh2]VHTEC[cm]C[cm]HGDLLEC[cm]ADDR	5	1019.08	HSA _HSA	78.3972	0.0186853	ADLAKYICENQDSISSKLVTDLTKVHTECCHGDLLECADDR	267_286	49.4759	7PMix_BS3_HSA_F1F2_DDA_iRT_001	24529	11788
True	4	ADLAKYICcmENQDSISSK_LVTDLTKbs3nh2VHTECcmCcmHGDLLECcmADDR5-10:5		1166.54	20	y	0	ADLAK[bs3-light]YIC[cm]ENQDSISSK_LVTDLTK[bs3nh2]VHT[bs3-light]EC[cm]C[cm]HGDLLEC[cm]ADDR	False	ADLAKYIC[cm]ENQDSISSK_LVTDLTK[bs3nh2]VHTEC[cm]C[cm]HGDLLEC[cm]ADDR	5	1019.08	HSA _HSA	78.3972	0.0148477	ADLAKYICENQDSISSKLVTDLTKVHTECCHGDLLECADDR	267_286	49.4759	7PMix_BS3_HSA_F1F2_DDA_iRT_001	24529	11788
False	1	ADLAKYICcmENQDSISSK_LVTDLTKbs3nh2VHTECcmCcmHGDLLECcmADDR5-10:5		1167.49	10	y	0	ADLAK[bs3-light]YIC[cm]ENQDSISSK_LVTDLTK[bs3nh2]VHT[bs3-light]EC[cm]C[cm]HGDLLEC[cm]ADDR	False	ADLAKYIC[cm]ENQDSISSK_LVTDLTK[bs3nh2]VHTEC[cm]C[cm]HGDLLEC[cm]ADDR	5	1019.08	HSA _HSA	78.3972	1	ADLAKYICENQDSISSKLVTDLTKVHTECCHGDLLECADDR	267_286	49.4759	7PMix_BS3_HSA_F1F2_DDA_iRT_001	24529	11788
False	1	ADLAKYICcmENQDSISSK_LVTDLTKbs3nh2VHTECcmCcmHGDLLECcmADDR5-10:5		321.177	3	y	0	ADLAK[bs3-light]YIC[cm]ENQDSISSK_LVTDLTK[bs3nh2]VHT[bs3-light]EC[cm]C[cm]HGDLLEC[cm]ADDR	False	ADLAKYIC[cm]ENQDSISSK_LVTDLTK[bs3nh2]VHTEC[cm]C[cm]HGDLLEC[cm]ADDR	5	1019.08	HSA _HSA	78.3972	0.757658	ADLAKYICENQDSISSKLVTDLTKVHTECCHGDLLECADDR	267_286	49.4759	7PMix_BS3_HSA_F1F2_DDA_iRT_001	24529	11788
False	1	ADLAKYICcmENQDSISSK_LVTDLTKbs3nh2VHTECcmCcmHGDLLECcmADDR5-10:5		213.16	2	b	0	ADLAK[bs3-light]YIC[cm]ENQDSISSK_LVTDLTK[bs3nh2]VHT[bs3-light]EC[cm]C[cm]HGDLLEC[cm]ADDR	False	ADLAKYIC[cm]ENQDSISSK_LVTDLTK[bs3nh2]VHTEC[cm]C[cm]HGDLLEC[cm]ADDR	5	1019.08	HSA _HSA	78.3972	0.522745	ADLAKYICENQDSISSKLVTDLTKVHTECCHGDLLECADDR	267_286	49.4759	7PMix_BS3_HSA_F1F2_DDA_iRT_001	24529	11788
False	1	ADLAKYICcmENQDSISSK_LVTDLTKbs3nh2VHTECcmCcmHGDLLECcmADDR5-10:5		1007.46	9	y	0	ADLAK[bs3-light]YIC[cm]ENQDSISSK_LVTDLTK[bs3nh2]VHT[bs3-light]EC[cm]C[cm]HGDLLEC[cm]ADDR	False	ADLAKYIC[cm]ENQDSISSK_LVTDLTK[bs3nh2]VHTEC[cm]C[cm]HGDLLEC[cm]ADDR	5	1019.08	HSA _HSA	78.3972	0.395837	ADLAKYICENQDSISSKLVTDLTKVHTECCHGDLLECADDR	267_286	49.4759	7PMix_BS3_HSA_F1F2_DDA_iRT_001	24529	11788
False	1	ADLAKYICcmENQDSISSK_LVTDLTKbs3nh2VHTECcmCcmHGDLLECcmADDR5-10:5		878.421	8	y	0	ADLAK[bs3-light]YIC[cm]ENQDSISSK_LVTDLTK[bs3nh2]VHT[bs3-light]EC[cm]C[cm]HGDLLEC[cm]ADDR	False	ADLAKYIC[cm]ENQDSISSK_LVTDLTK[bs3nh2]VHTEC[cm]C[cm]HGDLLEC[cm]ADDR	5	1019.08	HSA _HSA	78.3972	0.388802	ADLAKYICENQDSISSKLVTDLTKVHTECCHGDLLECADDR	267_286	49.4759	7PMix_BS3_HSA_F1F2_DDA_iRT_001	24529	11788
False	1	ADLAKYICcmENQDSISSK_LVTDLTKbs3nh2VHTECcmCcmHGDLLECcmADDR5-10:5		521.293	5	y	0	ADLAK[bs3-light]YIC[cm]ENQDSISSK_LVTDLTK[bs3nh2]VHT[bs3-light]EC[cm]C[cm]HGDLLEC[cm]ADDR	False	ADLAKYIC[cm]ENQDSISSK_LVTDLTK[bs3nh2]VHTEC[cm]C[cm]HGDLLEC[cm]ADDR	5	1019.08	HSA _HSA	78.3972	0.387138	ADLAKYICENQDSISSKLVTDLTKVHTECCHGDLLECADDR	267_286	49.4759	7PMix_BS3_HSA_F1F2_DDA_iRT_001	24529	11788
False	1	ADLAKYICcmENQDSISSK_LVTDLTKbs3nh2VHTECcmCcmHGDLLECcmADDR5-10:5		636.32	6	y	0	ADLAK[bs3-light]YIC[cm]ENQDSISSK_LVTDLTK[bs3nh2]VHT[bs3-light]EC[cm]C[cm]HGDLLEC[cm]ADDR	False	ADLAKYIC[cm]ENQDSISSK_LVTDLTK[bs3nh2]VHTEC[cm]C[cm]HGDLLEC[cm]ADDR	5	1019.08	HSA _HSA	78.3972	0.322266	ADLAKYICENQDSISSKLVTDLTKVHTECCHGDLLECADDR	267_286	49.4759	7PMix_BS3_HSA_F1F2_DDA_iRT_001	24529	11788
False	1	ADLAKYICcmENQDSISSK_LVTDLTKbs3nh2VHTECcmCcmHGDLLECcmADDR5-10:5		1280.58	11	y	0	ADLAK[bs3-light]YIC[cm]ENQDSISSK_LVTDLTK[bs3nh2]VHT[bs3-light]EC[cm]C[cm]HGDLLEC[cm]ADDR	False	ADLAKYIC[cm]ENQDSISSK_LVTDLTK[bs3nh2]VHTEC[cm]C[cm]HGDLLEC[cm]ADDR	5	1019.08	HSA _HSA	78.3972	0.276205	ADLAKYICENQDSISSKLVTDLTKVHTECCHGDLLECADDR	267_286	49.4759	7PMix_BS3_HSA_F1F2_DDA_iRT_001	24529	11788
False	1	ADLAKYICcmENQDSISSK_LVTDLTKbs3nh2VHTECcmCcmHGDLLECcmADDR5-10:5		234.145	2	y	0	ADLAK[bs3-light]YIC[cm]ENQDSISSK_LVTDLTK[bs3nh2]VHT[bs3-light]EC[cm]C[cm]HGDLLEC[cm]ADDR	False	ADLAKYIC[cm]ENQDSISSK_LVTDLTK[bs3nh2]VHTEC[cm]C[cm]HGDLLEC[cm]ADDR	5	1019.08	HSA _HSA	78.3972	0.264153	ADLAKYICENQDSISSKLVTDLTKVHTECCHGDLLECADDR	267_286	49.4759	7PMix_BS3_HSA_F1F2_DDA_iRT_001	24529	11788
False	1	ADLAKYICcmENQDSISSK_LVTDLTKbs3nh2VHTECcmCcmHGDLLECcmADDR5-10:5		764.378	7	y	0	ADLAK[bs3-light]YIC[cm]ENQDSISSK_LVTDLTK[bs3nh2]VHT[bs3-light]EC[cm]C[cm]HGDLLEC[cm]ADDR	False	ADLAKYIC[cm]ENQDSISSK_LVTDLTK[bs3nh2]VHTEC[cm]C[cm]HGDLLEC[cm]ADDR	5	1019.08	HSA _HSA	78.3972	0.175313	ADLAKYICENQDSISSKLVTDLTKVHTECCHGDLLECADDR	267_286	49.4759	7PMix_BS3_HSA_F1F2_DDA_iRT_001	24529	11788
True	2	ADLAKYICcmENQDSISSK_SEVAHR5-1:3		667.857	5	b	0	ADLAK[bs3-light]YIC[cm]ENQDSISSK_S[bs3-light]EVAHR	False	ADLAKYIC[cm]ENQDSISSK_SEVAHR	3	926.452	HSA _HSA	87.6723	0.605622	ADLAKYICENQDSISSKSEVAHR	29_286	63.6972	7PMix_pooled_DDA_iRT_library_005	18571	11788
True	2	ADLAKYICcmENQDSISSK_SEVAHR5-1:3		749.388	6	b	0	ADLAK[bs3-light]YIC[cm]ENQDSISSK_S[bs3-light]EVAHR	False	ADLAKYIC[cm]ENQDSISSK_SEVAHR	3	926.452	HSA _HSA	87.6723	0.434591	ADLAKYICENQDSISSKSEVAHR	29_286	63.6972	7PMix_pooled_DDA_iRT_library_005	18571	11788
True	2	ADLAKYICcmENQDSISSK_SEVAHR5-1:3		805.93	7	b	0	ADLAK[bs3-light]YIC[cm]ENQDSISSK_S[bs3-light]EVAHR	False	ADLAKYIC[cm]ENQDSISSK_SEVAHR	3	926.452	HSA _HSA	87.6723	0.21566	ADLAKYICENQDSISSKSEVAHR	29_286	63.6972	7PMix_pooled_DDA_iRT_library_005	18571	11788
True	2	ADLAKYICcmENQDSISSK_SEVAHR5-1:3		1204.08	13	y	0	ADLAK[bs3-light]YIC[cm]ENQDSISSK_S[bs3-light]EVAHR	False	ADLAKYIC[cm]ENQDSISSK_SEVAHR	3	926.452	HSA _HSA	87.6723	0.112616	ADLAKYICENQDSISSKSEVAHR	29_286	63.6972	7PMix_pooled_DDA_iRT_library_005	18571	11788
False	1	ADLAKYICcmENQDSISSK_SEVAHR5-1:3		1167.49	10	y	0	ADLAK[bs3-light]YIC[cm]ENQDSISSK_S[bs3-light]EVAHR	False	ADLAKYIC[cm]ENQDSISSK_SEVAHR	3	926.452	HSA _HSA	87.6723	1	ADLAKYICENQDSISSKSEVAHR	29_286	63.6972	7PMix_pooled_DDA_iRT_library_005	18571	11788
False	1	ADLAKYICcmENQDSISSK_SEVAHR5-1:3		300.155	3	b	0	ADLAK[bs3-light]YIC[cm]ENQDSISSK_S[bs3-light]EVAHR	False	ADLAKYIC[cm]ENQDSISSK_SEVAHR	3	926.452	HSA _HSA	87.6723	0.446181	ADLAKYICENQDSISSKSEVAHR	29_286	63.6972	7PMix_pooled_DDA_iRT_library_005	18571	11788
False	1	ADLAKYICcmENQDSISSK_SEVAHR5-1:3		1280.58	11	y	0	ADLAK[bs3-light]YIC[cm]ENQDSISSK_S[bs3-light]EVAHR	False	ADLAKYIC[cm]ENQDSISSK_SEVAHR	3	926.452	HSA _HSA	87.6723	0.439837	ADLAKYICENQDSISSKSEVAHR	29_286	63.6972	7PMix_pooled_DDA_iRT_library_005	18571	11788
False	1	ADLAKYICcmENQDSISSK_SEVAHR5-1:3		175.119	1	y	0	ADLAK[bs3-light]YIC[cm]ENQDSISSK_S[bs3-light]EVAHR	False	ADLAKYIC[cm]ENQDSISSK_SEVAHR	3	926.452	HSA _HSA	87.6723	0.370869	ADLAKYICENQDSISSKSEVAHR	29_286	63.6972	7PMix_pooled_DDA_iRT_library_005	18571	11788
False	1	ADLAKYICcmENQDSISSK_SEVAHR5-1:3		321.177	3	y	0	ADLAK[bs3-light]YIC[cm]ENQDSISSK_S[bs3-light]EVAHR	False	ADLAKYIC[cm]ENQDSISSK_SEVAHR	3	926.452	HSA _HSA	87.6723	0.194186	ADLAKYICENQDSISSKSEVAHR	29_286	63.6972	7PMix_pooled_DDA_iRT_library_005	18571	11788
False	1	ADLAKYICcmENQDSISSK_SEVAHR5-1:3		312.178	2	y	0	ADLAK[bs3-light]YIC[cm]ENQDSISSK_S[bs3-light]EVAHR	False	ADLAKYIC[cm]ENQDSISSK_SEVAHR	3	926.452	HSA _HSA	87.6723	0.168411	ADLAKYICENQDSISSKSEVAHR	29_286	63.6972	7PMix_pooled_DDA_iRT_library_005	18571	11788
False	1	ADLAKYICcmENQDSISSK_SEVAHR5-1:3		878.421	8	y	0	ADLAK[bs3-light]YIC[cm]ENQDSISSK_S[bs3-light]EVAHR	False	ADLAKYIC[cm]ENQDSISSK_SEVAHR	3	926.452	HSA _HSA	87.6723	0.0980824	ADLAKYICENQDSISSKSEVAHR	29_286	63.6972	7PMix_pooled_DDA_iRT_library_005	18571	11788
False	1	ADLAKYICcmENQDSISSK_SEVAHR5-1:3		521.293	5	y	0	ADLAK[bs3-light]YIC[cm]ENQDSISSK_S[bs3-light]EVAHR	False	ADLAKYIC[cm]ENQDSISSK_SEVAHR	3	926.452	HSA _HSA	87.6723	0.0801821	ADLAKYICENQDSISSKSEVAHR	29_286	63.6972	7PMix_pooled_DDA_iRT_library_005	18571	11788
False	1	ADLAKYICcmENQDSISSK_SEVAHR5-1:3		611.326	5	y	0	ADLAK[bs3-light]YIC[cm]ENQDSISSK_S[bs3-light]EVAHR	False	ADLAKYIC[cm]ENQDSISSK_SEVAHR	3	926.452	HSA _HSA	87.6723	0.0789275	ADLAKYICENQDSISSKSEVAHR	29_286	63.6972	7PMix_pooled_DDA_iRT_library_005	18571	11788
True	2	ADLAKbs3nh2YICcmENQDSISSK_DAHKSEVAHR6-4:3		1052.54	6	b	0	ADLAK[bs3nh2]Y[bs3-light]IC[cm]ENQDSISSK_DAHK[bs3-light]SEVAHR	False	ADLAK[bs3nh2]YIC[cm]ENQDSISSK_DAHKSEVAHR	3	1128.56	HSA _HSA	60.9108	0.642828	ADLAKYICENQDSISSKDAHKSEVAHR	28_287	22.6645	7PMix_BS3_HSA_F1F2_DDA_iRT_001	16183	11788
True	3	ADLAKbs3nh2YICcmENQDSISSK_DAHKSEVAHR6-4:3		1066.87	8	y	0	ADLAK[bs3nh2]Y[bs3-light]IC[cm]ENQDSISSK_DAHK[bs3-light]SEVAHR	False	ADLAK[bs3nh2]YIC[cm]ENQDSISSK_DAHKSEVAHR	3	1128.56	HSA _HSA	60.9108	0.356063	ADLAKYICENQDSISSKDAHKSEVAHR	28_287	22.6645	7PMix_BS3_HSA_F1F2_DDA_iRT_001	16183	11788
True	3	ADLAKbs3nh2YICcmENQDSISSK_DAHKSEVAHR6-4:3		1066.87	15	y	0	ADLAK[bs3nh2]Y[bs3-light]IC[cm]ENQDSISSK_DAHK[bs3-light]SEVAHR	False	ADLAK[bs3nh2]YIC[cm]ENQDSISSK_DAHKSEVAHR	3	1128.56	HSA _HSA	60.9108	0.356063	ADLAKYICENQDSISSKDAHKSEVAHR	28_287	22.6645	7PMix_BS3_HSA_F1F2_DDA_iRT_001	16183	11788
True	2	ADLAKbs3nh2YICcmENQDSISSK_DAHKSEVAHR6-4:3		1109.09	7	b	0	ADLAK[bs3nh2]Y[bs3-light]IC[cm]ENQDSISSK_DAHK[bs3-light]SEVAHR	False	ADLAK[bs3nh2]YIC[cm]ENQDSISSK_DAHKSEVAHR	3	1128.56	HSA _HSA	60.9108	0.333826	ADLAKYICENQDSISSKDAHKSEVAHR	28_287	22.6645	7PMix_BS3_HSA_F1F2_DDA_iRT_001	16183	11788
True	2	ADLAKbs3nh2YICcmENQDSISSK_DAHKSEVAHR6-4:3		1253.62	9	b	0	ADLAK[bs3nh2]Y[bs3-light]IC[cm]ENQDSISSK_DAHK[bs3-light]SEVAHR	False	ADLAK[bs3nh2]YIC[cm]ENQDSISSK_DAHKSEVAHR	3	1128.56	HSA _HSA	60.9108	0.199113	ADLAKYICENQDSISSKDAHKSEVAHR	28_287	22.6645	7PMix_BS3_HSA_F1F2_DDA_iRT_001	16183	11788
True	3	ADLAKbs3nh2YICcmENQDSISSK_DAHKSEVAHR6-4:3		1005.5	13	y	0	ADLAK[bs3nh2]Y[bs3-light]IC[cm]ENQDSISSK_DAHK[bs3-light]SEVAHR	False	ADLAK[bs3nh2]YIC[cm]ENQDSISSK_DAHKSEVAHR	3	1128.56	HSA _HSA	60.9108	0.128578	ADLAKYICENQDSISSKDAHKSEVAHR	28_287	22.6645	7PMix_BS3_HSA_F1F2_DDA_iRT_001	16183	11788
True	3	ADLAKbs3nh2YICcmENQDSISSK_DAHKSEVAHR6-4:3		955.127	12	b	0	ADLAK[bs3nh2]Y[bs3-light]IC[cm]ENQDSISSK_DAHK[bs3-light]SEVAHR	False	ADLAK[bs3nh2]YIC[cm]ENQDSISSK_DAHKSEVAHR	3	1128.56	HSA _HSA	60.9108	0.0669495	ADLAKYICENQDSISSKDAHKSEVAHR	28_287	22.6645	7PMix_BS3_HSA_F1F2_DDA_iRT_001	16183	11788
False	1	ADLAKbs3nh2YICcmENQDSISSK_DAHKSEVAHR6-4:3		175.119	1	y	0	ADLAK[bs3nh2]Y[bs3-light]IC[cm]ENQDSISSK_DAHK[bs3-light]SEVAHR	False	ADLAK[bs3nh2]YIC[cm]ENQDSISSK_DAHKSEVAHR	3	1128.56	HSA _HSA	60.9108	1	ADLAKYICENQDSISSKDAHKSEVAHR	28_287	22.6645	7PMix_BS3_HSA_F1F2_DDA_iRT_001	16183	11788
False	1	ADLAKbs3nh2YICcmENQDSISSK_DAHKSEVAHR6-4:3		321.177	3	y	0	ADLAK[bs3nh2]Y[bs3-light]IC[cm]ENQDSISSK_DAHK[bs3-light]SEVAHR	False	ADLAK[bs3nh2]YIC[cm]ENQDSISSK_DAHKSEVAHR	3	1128.56	HSA _HSA	60.9108	0.930873	ADLAKYICENQDSISSKDAHKSEVAHR	28_287	22.6645	7PMix_BS3_HSA_F1F2_DDA_iRT_001	16183	11788
False	1	ADLAKbs3nh2YICcmENQDSISSK_DAHKSEVAHR6-4:3		698.358	6	y	0	ADLAK[bs3nh2]Y[bs3-light]IC[cm]ENQDSISSK_DAHK[bs3-light]SEVAHR	False	ADLAK[bs3nh2]YIC[cm]ENQDSISSK_DAHKSEVAHR	3	1128.56	HSA _HSA	60.9108	0.847776	ADLAKYICENQDSISSKDAHKSEVAHR	28_287	22.6645	7PMix_BS3_HSA_F1F2_DDA_iRT_001	16183	11788
False	1	ADLAKbs3nh2YICcmENQDSISSK_DAHKSEVAHR6-4:3		1167.49	10	y	0	ADLAK[bs3nh2]Y[bs3-light]IC[cm]ENQDSISSK_DAHK[bs3-light]SEVAHR	False	ADLAK[bs3nh2]YIC[cm]ENQDSISSK_DAHKSEVAHR	3	1128.56	HSA _HSA	60.9108	0.778227	ADLAKYICENQDSISSKDAHKSEVAHR	28_287	22.6645	7PMix_BS3_HSA_F1F2_DDA_iRT_001	16183	11788
False	1	ADLAKbs3nh2YICcmENQDSISSK_DAHKSEVAHR6-4:3		1280.58	11	y	0	ADLAK[bs3nh2]Y[bs3-light]IC[cm]ENQDSISSK_DAHK[bs3-light]SEVAHR	False	ADLAK[bs3nh2]YIC[cm]ENQDSISSK_DAHKSEVAHR	3	1128.56	HSA _HSA	60.9108	0.635232	ADLAKYICENQDSISSKDAHKSEVAHR	28_287	22.6645	7PMix_BS3_HSA_F1F2_DDA_iRT_001	16183	11788
False	1	ADLAKbs3nh2YICcmENQDSISSK_DAHKSEVAHR6-4:3		521.293	5	y	0	ADLAK[bs3nh2]Y[bs3-light]IC[cm]ENQDSISSK_DAHK[bs3-light]SEVAHR	False	ADLAK[bs3nh2]YIC[cm]ENQDSISSK_DAHKSEVAHR	3	1128.56	HSA _HSA	60.9108	0.508722	ADLAKYICENQDSISSKDAHKSEVAHR	28_287	22.6645	7PMix_BS3_HSA_F1F2_DDA_iRT_001	16183	11788
False	1	ADLAKbs3nh2YICcmENQDSISSK_DAHKSEVAHR6-4:3		636.32	6	y	0	ADLAK[bs3nh2]Y[bs3-light]IC[cm]ENQDSISSK_DAHK[bs3-light]SEVAHR	False	ADLAK[bs3nh2]YIC[cm]ENQDSISSK_DAHKSEVAHR	3	1128.56	HSA _HSA	60.9108	0.392479	ADLAKYICENQDSISSKDAHKSEVAHR	28_287	22.6645	7PMix_BS3_HSA_F1F2_DDA_iRT_001	16183	11788
False	1	ADLAKbs3nh2YICcmENQDSISSK_DAHKSEVAHR6-4:3		383.215	3	y	0	ADLAK[bs3nh2]Y[bs3-light]IC[cm]ENQDSISSK_DAHK[bs3-light]SEVAHR	False	ADLAK[bs3nh2]YIC[cm]ENQDSISSK_DAHKSEVAHR	3	1128.56	HSA _HSA	60.9108	0.380275	ADLAKYICENQDSISSKDAHKSEVAHR	28_287	22.6645	7PMix_BS3_HSA_F1F2_DDA_iRT_001	16183	11788
False	1	ADLAKbs3nh2YICcmENQDSISSK_DAHKSEVAHR6-4:3		234.145	2	y	0	ADLAK[bs3nh2]Y[bs3-light]IC[cm]ENQDSISSK_DAHK[bs3-light]SEVAHR	False	ADLAK[bs3nh2]YIC[cm]ENQDSISSK_DAHKSEVAHR	3	1128.56	HSA _HSA	60.9108	0.321722	ADLAKYICENQDSISSKDAHKSEVAHR	28_287	22.6645	7PMix_BS3_HSA_F1F2_DDA_iRT_001	16183	11788
False	1	ADLAKbs3nh2YICcmENQDSISSK_DAHKSEVAHR6-4:3		147.113	1	y	0	ADLAK[bs3nh2]Y[bs3-light]IC[cm]ENQDSISSK_DAHK[bs3-light]SEVAHR	False	ADLAK[bs3nh2]YIC[cm]ENQDSISSK_DAHKSEVAHR	3	1128.56	HSA _HSA	60.9108	0.298206	ADLAKYICENQDSISSKDAHKSEVAHR	28_287	22.6645	7PMix_BS3_HSA_F1F2_DDA_iRT_001	16183	11788
True	2	AEFAEVSKLVTDLTK_AFKAWAVAR8-3:4		1081.12	9	y	0	AEFAEVSK[bs3-light]LVTDLTK_AFK[bs3-light]AWAVAR	False	AEFAEVSKLVTDLTK_AFKAWAVAR	4	702.639	HSA _HSA	126.588	0.129761	AEFAEVSKLVTDLTKAFKAWAVAR	236_257	123.365	B170317_07_Lumos_ML_IN_205_PMBS3_Tryp_SECFr17	52598	11788
True	3	AEFAEVSKLVTDLTK_AFKAWAVAR8-3:4		744.412	10	b	0	AEFAEVSK[bs3-light]LVTDLTK_AFK[bs3-light]AWAVAR	False	AEFAEVSKLVTDLTK_AFKAWAVAR	4	702.639	HSA _HSA	126.588	0.128105	AEFAEVSKLVTDLTKAFKAWAVAR	236_257	123.365	B170317_07_Lumos_ML_IN_205_PMBS3_Tryp_SECFr17	52598	11788
True	3	AEFAEVSKLVTDLTK_AFKAWAVAR8-3:4		754.441	10	y	0	AEFAEVSK[bs3-light]LVTDLTK_AFK[bs3-light]AWAVAR	False	AEFAEVSKLVTDLTK_AFKAWAVAR	4	702.639	HSA _HSA	126.588	0.112764	AEFAEVSKLVTDLTKAFKAWAVAR	236_257	123.365	B170317_07_Lumos_ML_IN_205_PMBS3_Tryp_SECFr17	52598	11788
True	3	AEFAEVSKLVTDLTK_AFKAWAVAR8-3:4		721.084	9	y	0	AEFAEVSK[bs3-light]LVTDLTK_AFK[bs3-light]AWAVAR	False	AEFAEVSKLVTDLTK_AFKAWAVAR	4	702.639	HSA _HSA	126.588	0.088002	AEFAEVSKLVTDLTKAFKAWAVAR	236_257	123.365	B170317_07_Lumos_ML_IN_205_PMBS3_Tryp_SECFr17	52598	11788
False	1	AEFAEVSKLVTDLTK_AFKAWAVAR8-3:4		673.378	6	y	0	AEFAEVSK[bs3-light]LVTDLTK_AFK[bs3-light]AWAVAR	False	AEFAEVSKLVTDLTK_AFKAWAVAR	4	702.639	HSA _HSA	126.588	1	AEFAEVSKLVTDLTKAFKAWAVAR	236_257	123.365	B170317_07_Lumos_ML_IN_205_PMBS3_Tryp_SECFr17	52598	11788
False	1	AEFAEVSKLVTDLTK_AFKAWAVAR8-3:4		602.341	5	y	0	AEFAEVSK[bs3-light]LVTDLTK_AFK[bs3-light]AWAVAR	False	AEFAEVSKLVTDLTK_AFKAWAVAR	4	702.639	HSA _HSA	126.588	0.809338	AEFAEVSKLVTDLTKAFKAWAVAR	236_257	123.365	B170317_07_Lumos_ML_IN_205_PMBS3_Tryp_SECFr17	52598	11788
False	1	AEFAEVSKLVTDLTK_AFKAWAVAR8-3:4		201.087	2	b	0	AEFAEVSK[bs3-light]LVTDLTK_AFK[bs3-light]AWAVAR	False	AEFAEVSKLVTDLTK_AFKAWAVAR	4	702.639	HSA _HSA	126.588	0.675614	AEFAEVSKLVTDLTKAFKAWAVAR	236_257	123.365	B170317_07_Lumos_ML_IN_205_PMBS3_Tryp_SECFr17	52598	11788
False	1	AEFAEVSKLVTDLTK_AFKAWAVAR8-3:4		348.155	3	b	0	AEFAEVSK[bs3-light]LVTDLTK_AFK[bs3-light]AWAVAR	False	AEFAEVSKLVTDLTK_AFKAWAVAR	4	702.639	HSA _HSA	126.588	0.584525	AEFAEVSKLVTDLTKAFKAWAVAR	236_257	123.365	B170317_07_Lumos_ML_IN_205_PMBS3_Tryp_SECFr17	52598	11788
False	1	AEFAEVSKLVTDLTK_AFKAWAVAR8-3:4		416.262	4	y	0	AEFAEVSK[bs3-light]LVTDLTK_AFK[bs3-light]AWAVAR	False	AEFAEVSKLVTDLTK_AFKAWAVAR	4	702.639	HSA _HSA	126.588	0.567716	AEFAEVSKLVTDLTKAFKAWAVAR	236_257	123.365	B170317_07_Lumos_ML_IN_205_PMBS3_Tryp_SECFr17	52598	11788
False	1	AEFAEVSKLVTDLTK_AFKAWAVAR8-3:4		789.472	7	y	0	AEFAEVSK[bs3-light]LVTDLTK_AFK[bs3-light]AWAVAR	False	AEFAEVSKLVTDLTK_AFKAWAVAR	4	702.639	HSA _HSA	126.588	0.516676	AEFAEVSKLVTDLTKAFKAWAVAR	236_257	123.365	B170317_07_Lumos_ML_IN_205_PMBS3_Tryp_SECFr17	52598	11788
False	1	AEFAEVSKLVTDLTK_AFKAWAVAR8-3:4		577.319	5	y	0	AEFAEVSK[bs3-light]LVTDLTK_AFK[bs3-light]AWAVAR	False	AEFAEVSKLVTDLTK_AFKAWAVAR	4	702.639	HSA _HSA	126.588	0.401678	AEFAEVSKLVTDLTKAFKAWAVAR	236_257	123.365	B170317_07_Lumos_ML_IN_205_PMBS3_Tryp_SECFr17	52598	11788
False	1	AEFAEVSKLVTDLTK_AFKAWAVAR8-3:4		676.388	6	y	0	AEFAEVSK[bs3-light]LVTDLTK_AFK[bs3-light]AWAVAR	False	AEFAEVSKLVTDLTK_AFKAWAVAR	4	702.639	HSA _HSA	126.588	0.401289	AEFAEVSKLVTDLTKAFKAWAVAR	236_257	123.365	B170317_07_Lumos_ML_IN_205_PMBS3_Tryp_SECFr17	52598	11788
False	1	AEFAEVSKLVTDLTK_AFKAWAVAR8-3:4		175.119	1	y	0	AEFAEVSK[bs3-light]LVTDLTK_AFK[bs3-light]AWAVAR	False	AEFAEVSKLVTDLTK_AFKAWAVAR	4	702.639	HSA _HSA	126.588	0.227875	AEFAEVSKLVTDLTKAFKAWAVAR	236_257	123.365	B170317_07_Lumos_ML_IN_205_PMBS3_Tryp_SECFr17	52598	11788
False	1	AEFAEVSKLVTDLTK_AFKAWAVAR8-3:4		248.16	2	y	0	AEFAEVSK[bs3-light]LVTDLTK_AFK[bs3-light]AWAVAR	False	AEFAEVSKLVTDLTK_AFKAWAVAR	4	702.639	HSA _HSA	126.588	0.154562	AEFAEVSKLVTDLTKAFKAWAVAR	236_257	123.365	B170317_07_Lumos_ML_IN_205_PMBS3_Tryp_SECFr17	52598	11788
True	4	AEFAEVSKLVTDLTK_VHTECcmCcmHGDLLECcmADDRADLAKYICcmENQDSISSK8-22:6		1198.57	25	b	0	AEFAEVSK[bs3-light]LVTDLTK_VHTEC[cm]C[cm]HGDLLEC[cm]ADDRADLAK[bs3-light]YIC[cm]ENQDSISSK	False	AEFAEVSKLVTDLTK_VHTEC[cm]C[cm]HGDLLEC[cm]ADDRADLAKYIC[cm]ENQDSISSK	6	967.122	HSA _HSA	81.2033	0.0183914	AEFAEVSKLVTDLTKVHTECCHGDLLECADDRADLAKYICENQDSISSK	257_286	53.7784	7PMix_BS3_HSA_F3_DDA_iRT_001	26607	11788
True	5	AEFAEVSKLVTDLTK_VHTECcmCcmHGDLLECcmADDRADLAKYICcmENQDSISSK8-22:6		1031.29	9	y	0	AEFAEVSK[bs3-light]LVTDLTK_VHTEC[cm]C[cm]HGDLLEC[cm]ADDRADLAK[bs3-light]YIC[cm]ENQDSISSK	False	AEFAEVSKLVTDLTK_VHTEC[cm]C[cm]HGDLLEC[cm]ADDRADLAKYIC[cm]ENQDSISSK	6	967.122	HSA _HSA	81.2033	0.0157643	AEFAEVSKLVTDLTKVHTECCHGDLLECADDRADLAKYICENQDSISSK	257_286	53.7784	7PMix_BS3_HSA_F3_DDA_iRT_001	26607	11788
False	1	AEFAEVSKLVTDLTK_VHTECcmCcmHGDLLECcmADDRADLAKYICcmENQDSISSK8-22:6		201.087	2	b	0	AEFAEVSK[bs3-light]LVTDLTK_VHTEC[cm]C[cm]HGDLLEC[cm]ADDRADLAK[bs3-light]YIC[cm]ENQDSISSK	False	AEFAEVSKLVTDLTK_VHTEC[cm]C[cm]HGDLLEC[cm]ADDRADLAKYIC[cm]ENQDSISSK	6	967.122	HSA _HSA	81.2033	1	AEFAEVSKLVTDLTKVHTECCHGDLLECADDRADLAKYICENQDSISSK	257_286	53.7784	7PMix_BS3_HSA_F3_DDA_iRT_001	26607	11788
False	1	AEFAEVSKLVTDLTK_VHTECcmCcmHGDLLECcmADDRADLAKYICcmENQDSISSK8-22:6		237.135	2	b	0	AEFAEVSK[bs3-light]LVTDLTK_VHTEC[cm]C[cm]HGDLLEC[cm]ADDRADLAK[bs3-light]YIC[cm]ENQDSISSK	False	AEFAEVSKLVTDLTK_VHTEC[cm]C[cm]HGDLLEC[cm]ADDRADLAKYIC[cm]ENQDSISSK	6	967.122	HSA _HSA	81.2033	0.867507	AEFAEVSKLVTDLTKVHTECCHGDLLECADDRADLAKYICENQDSISSK	257_286	53.7784	7PMix_BS3_HSA_F3_DDA_iRT_001	26607	11788
False	1	AEFAEVSKLVTDLTK_VHTECcmCcmHGDLLECcmADDRADLAKYICcmENQDSISSK8-22:6		348.155	3	b	0	AEFAEVSK[bs3-light]LVTDLTK_VHTEC[cm]C[cm]HGDLLEC[cm]ADDRADLAK[bs3-light]YIC[cm]ENQDSISSK	False	AEFAEVSKLVTDLTK_VHTEC[cm]C[cm]HGDLLEC[cm]ADDRADLAKYIC[cm]ENQDSISSK	6	967.122	HSA _HSA	81.2033	0.801146	AEFAEVSKLVTDLTKVHTECCHGDLLECADDRADLAKYICENQDSISSK	257_286	53.7784	7PMix_BS3_HSA_F3_DDA_iRT_001	26607	11788
False	1	AEFAEVSKLVTDLTK_VHTECcmCcmHGDLLECcmADDRADLAKYICcmENQDSISSK8-22:6		577.319	5	y	0	AEFAEVSK[bs3-light]LVTDLTK_VHTEC[cm]C[cm]HGDLLEC[cm]ADDRADLAK[bs3-light]YIC[cm]ENQDSISSK	False	AEFAEVSKLVTDLTK_VHTEC[cm]C[cm]HGDLLEC[cm]ADDRADLAKYIC[cm]ENQDSISSK	6	967.122	HSA _HSA	81.2033	0.630059	AEFAEVSKLVTDLTKVHTECCHGDLLECADDRADLAKYICENQDSISSK	257_286	53.7784	7PMix_BS3_HSA_F3_DDA_iRT_001	26607	11788
False	1	AEFAEVSKLVTDLTK_VHTECcmCcmHGDLLECcmADDRADLAKYICcmENQDSISSK8-22:6		676.388	6	y	0	AEFAEVSK[bs3-light]LVTDLTK_VHTEC[cm]C[cm]HGDLLEC[cm]ADDRADLAK[bs3-light]YIC[cm]ENQDSISSK	False	AEFAEVSKLVTDLTK_VHTEC[cm]C[cm]HGDLLEC[cm]ADDRADLAKYIC[cm]ENQDSISSK	6	967.122	HSA _HSA	81.2033	0.553503	AEFAEVSKLVTDLTKVHTECCHGDLLECADDRADLAKYICENQDSISSK	257_286	53.7784	7PMix_BS3_HSA_F3_DDA_iRT_001	26607	11788
False	1	AEFAEVSKLVTDLTK_VHTECcmCcmHGDLLECcmADDRADLAKYICcmENQDSISSK8-22:6		321.177	3	y	0	AEFAEVSK[bs3-light]LVTDLTK_VHTEC[cm]C[cm]HGDLLEC[cm]ADDRADLAK[bs3-light]YIC[cm]ENQDSISSK	False	AEFAEVSKLVTDLTK_VHTEC[cm]C[cm]HGDLLEC[cm]ADDRADLAKYIC[cm]ENQDSISSK	6	967.122	HSA _HSA	81.2033	0.547869	AEFAEVSKLVTDLTKVHTECCHGDLLECADDRADLAKYICENQDSISSK	257_286	53.7784	7PMix_BS3_HSA_F3_DDA_iRT_001	26607	11788
False	1	AEFAEVSKLVTDLTK_VHTECcmCcmHGDLLECcmADDRADLAKYICcmENQDSISSK8-22:6		789.472	7	y	0	AEFAEVSK[bs3-light]LVTDLTK_VHTEC[cm]C[cm]HGDLLEC[cm]ADDRADLAK[bs3-light]YIC[cm]ENQDSISSK	False	AEFAEVSKLVTDLTK_VHTEC[cm]C[cm]HGDLLEC[cm]ADDRADLAKYIC[cm]ENQDSISSK	6	967.122	HSA _HSA	81.2033	0.527337	AEFAEVSKLVTDLTKVHTECCHGDLLECADDRADLAKYICENQDSISSK	257_286	53.7784	7PMix_BS3_HSA_F3_DDA_iRT_001	26607	11788
False	1	AEFAEVSKLVTDLTK_VHTECcmCcmHGDLLECcmADDRADLAKYICcmENQDSISSK8-22:6		248.16	2	y	0	AEFAEVSK[bs3-light]LVTDLTK_VHTEC[cm]C[cm]HGDLLEC[cm]ADDRADLAK[bs3-light]YIC[cm]ENQDSISSK	False	AEFAEVSKLVTDLTK_VHTEC[cm]C[cm]HGDLLEC[cm]ADDRADLAKYIC[cm]ENQDSISSK	6	967.122	HSA _HSA	81.2033	0.346149	AEFAEVSKLVTDLTKVHTECCHGDLLECADDRADLAKYICENQDSISSK	257_286	53.7784	7PMix_BS3_HSA_F3_DDA_iRT_001	26607	11788
False	1	AEFAEVSKLVTDLTK_VHTECcmCcmHGDLLECcmADDRADLAKYICcmENQDSISSK8-22:6		1167.49	10	y	0	AEFAEVSK[bs3-light]LVTDLTK_VHTEC[cm]C[cm]HGDLLEC[cm]ADDRADLAK[bs3-light]YIC[cm]ENQDSISSK	False	AEFAEVSKLVTDLTK_VHTEC[cm]C[cm]HGDLLEC[cm]ADDRADLAKYIC[cm]ENQDSISSK	6	967.122	HSA _HSA	81.2033	0.342501	AEFAEVSKLVTDLTKVHTECCHGDLLECADDRADLAKYICENQDSISSK	257_286	53.7784	7PMix_BS3_HSA_F3_DDA_iRT_001	26607	11788
False	1	AEFAEVSKLVTDLTK_VHTECcmCcmHGDLLECcmADDRADLAKYICcmENQDSISSK8-22:6		521.293	5	y	0	AEFAEVSK[bs3-light]LVTDLTK_VHTEC[cm]C[cm]HGDLLEC[cm]ADDRADLAK[bs3-light]YIC[cm]ENQDSISSK	False	AEFAEVSKLVTDLTK_VHTEC[cm]C[cm]HGDLLEC[cm]ADDRADLAKYIC[cm]ENQDSISSK	6	967.122	HSA _HSA	81.2033	0.300232	AEFAEVSKLVTDLTKVHTECCHGDLLECADDRADLAKYICENQDSISSK	257_286	53.7784	7PMix_BS3_HSA_F3_DDA_iRT_001	26607	11788
True	1	AEFAEVSK_LVTDLTK7-3:3		1160.68	2	y	0	LVT[bs3-light]DLTK_AEFAEVS[bs3-light]K	False	LVTDLTK_AEFAEVSK	3	602.997	HSA _HSA	93.2358	0.411374	LVTDLTKAEFAEVSK	256_260	72.2276	7PMix_BS3_HSA_F1F2_DDA_iRT_001	31959	11788
True	2	AEFAEVSK_LVTDLTK7-3:3		580.842	2	y	0	LVT[bs3-light]DLTK_AEFAEVS[bs3-light]K	False	LVTDLTK_AEFAEVSK	3	602.997	HSA _HSA	93.2358	0.114015	LVTDLTKAEFAEVSK	256_260	72.2276	7PMix_BS3_HSA_F1F2_DDA_iRT_001	31959	11788
True	1	AEFAEVSK_LVTDLTK7-3:3		1259.75	3	y	0	LVT[bs3-light]DLTK_AEFAEVS[bs3-light]K	False	LVTDLTK_AEFAEVSK	3	602.997	HSA _HSA	93.2358	0.113497	LVTDLTKAEFAEVSK	256_260	72.2276	7PMix_BS3_HSA_F1F2_DDA_iRT_001	31959	11788
True	2	AEFAEVSK_LVTDLTK7-3:3		630.376	3	y	0	LVT[bs3-light]DLTK_AEFAEVS[bs3-light]K	False	LVTDLTK_AEFAEVSK	3	602.997	HSA _HSA	93.2358	0.0268528	LVTDLTKAEFAEVSK	256_260	72.2276	7PMix_BS3_HSA_F1F2_DDA_iRT_001	31959	11788
True	2	AEFAEVSK_LVTDLTK7-3:3		695.399	4	y	0	LVT[bs3-light]DLTK_AEFAEVS[bs3-light]K	False	LVTDLTK_AEFAEVSK	3	602.997	HSA _HSA	93.2358	0.020233	LVTDLTKAEFAEVSK	256_260	72.2276	7PMix_BS3_HSA_F1F2_DDA_iRT_001	31959	11788
False	1	AEFAEVSK_LVTDLTK7-3:3		201.087	2	b	0	LVT[bs3-light]DLTK_AEFAEVS[bs3-light]K	False	LVTDLTK_AEFAEVSK	3	602.997	HSA _HSA	93.2358	1	LVTDLTKAEFAEVSK	256_260	72.2276	7PMix_BS3_HSA_F1F2_DDA_iRT_001	31959	11788
False	1	AEFAEVSK_LVTDLTK7-3:3		348.155	3	b	0	LVT[bs3-light]DLTK_AEFAEVS[bs3-light]K	False	LVTDLTK_AEFAEVSK	3	602.997	HSA _HSA	93.2358	0.806441	LVTDLTKAEFAEVSK	256_260	72.2276	7PMix_BS3_HSA_F1F2_DDA_iRT_001	31959	11788
False	1	AEFAEVSK_LVTDLTK7-3:3		248.16	2	y	0	LVT[bs3-light]DLTK_AEFAEVS[bs3-light]K	False	LVTDLTK_AEFAEVSK	3	602.997	HSA _HSA	93.2358	0.381963	LVTDLTKAEFAEVSK	256_260	72.2276	7PMix_BS3_HSA_F1F2_DDA_iRT_001	31959	11788
False	1	AEFAEVSK_LVTDLTK7-3:3		647.304	6	b	0	LVT[bs3-light]DLTK_AEFAEVS[bs3-light]K	False	LVTDLTK_AEFAEVSK	3	602.997	HSA _HSA	93.2358	0.293132	LVTDLTKAEFAEVSK	256_260	72.2276	7PMix_BS3_HSA_F1F2_DDA_iRT_001	31959	11788
False	1	AEFAEVSK_LVTDLTK7-3:3		548.235	5	b	0	LVT[bs3-light]DLTK_AEFAEVS[bs3-light]K	False	LVTDLTK_AEFAEVSK	3	602.997	HSA _HSA	93.2358	0.289411	LVTDLTKAEFAEVSK	256_260	72.2276	7PMix_BS3_HSA_F1F2_DDA_iRT_001	31959	11788
False	1	AEFAEVSK_LVTDLTK7-3:3		476.271	4	y	0	LVT[bs3-light]DLTK_AEFAEVS[bs3-light]K	False	LVTDLTK_AEFAEVSK	3	602.997	HSA _HSA	93.2358	0.271888	LVTDLTKAEFAEVSK	256_260	72.2276	7PMix_BS3_HSA_F1F2_DDA_iRT_001	31959	11788
False	1	AEFAEVSK_LVTDLTK7-3:3		361.245	3	y	0	LVT[bs3-light]DLTK_AEFAEVS[bs3-light]K	False	LVTDLTK_AEFAEVSK	3	602.997	HSA _HSA	93.2358	0.219275	LVTDLTKAEFAEVSK	256_260	72.2276	7PMix_BS3_HSA_F1F2_DDA_iRT_001	31959	11788
False	1	AEFAEVSK_LVTDLTK7-3:3		419.193	4	b	0	LVT[bs3-light]DLTK_AEFAEVS[bs3-light]K	False	LVTDLTK_AEFAEVSK	3	602.997	HSA _HSA	93.2358	0.173589	LVTDLTKAEFAEVSK	256_260	72.2276	7PMix_BS3_HSA_F1F2_DDA_iRT_001	31959	11788
False	1	AEFAEVSK_LVTDLTK7-3:3		147.113	1	y	0	LVT[bs3-light]DLTK_AEFAEVS[bs3-light]K	False	LVTDLTK_AEFAEVSK	3	602.997	HSA _HSA	93.2358	0.15382	LVTDLTKAEFAEVSK	256_260	72.2276	7PMix_BS3_HSA_F1F2_DDA_iRT_001	31959	11788
False	1	AEFAEVSK_LVTDLTK7-3:3		147.113	1	y	0	LVT[bs3-light]DLTK_AEFAEVS[bs3-light]K	False	LVTDLTK_AEFAEVSK	3	602.997	HSA _HSA	93.2358	0.15382	LVTDLTKAEFAEVSK	256_260	72.2276	7PMix_BS3_HSA_F1F2_DDA_iRT_001	31959	11788
True	2	AEFAEVSK_NLGKVGSK7-4:3		793.925	6	b	0	NLGK[bs3-light]VGSK_AEFAEVS[bs3-light]K	False	NLGKVGSK_AEFAEVSK	3	607.329	HSA _HSA	57.9161	0.877958	NLGKVGSKAEFAEVSK	256_456	18.0729	7PMix_BS3_HSA_F3_DDA_iRT_001	15329	11788
True	2	AEFAEVSK_NLGKVGSK7-4:3		837.441	7	b	0	NLGK[bs3-light]VGSK_AEFAEVS[bs3-light]K	False	NLGKVGSK_AEFAEVSK	3	607.329	HSA _HSA	57.9161	0.765419	NLGKVGSKAEFAEVSK	256_456	18.0729	7PMix_BS3_HSA_F3_DDA_iRT_001	15329	11788
True	2	AEFAEVSK_NLGKVGSK7-4:3		837.441	7	b	0	NLGK[bs3-light]VGSK_AEFAEVS[bs3-light]K	False	NLGKVGSK_AEFAEVSK	3	607.329	HSA _HSA	57.9161	0.765419	NLGKVGSKAEFAEVSK	256_456	18.0729	7PMix_BS3_HSA_F3_DDA_iRT_001	15329	11788
True	3	AEFAEVSK_NLGKVGSK7-4:3		558.63	7	b	0	NLGK[bs3-light]VGSK_AEFAEVS[bs3-light]K	False	NLGKVGSK_AEFAEVSK	3	607.329	HSA _HSA	57.9161	0.0166084	NLGKVGSKAEFAEVSK	256_456	18.0729	7PMix_BS3_HSA_F3_DDA_iRT_001	15329	11788
True	3	AEFAEVSK_NLGKVGSK7-4:3		558.63	7	b	0	NLGK[bs3-light]VGSK_AEFAEVS[bs3-light]K	False	NLGKVGSK_AEFAEVSK	3	607.329	HSA _HSA	57.9161	0.0166084	NLGKVGSKAEFAEVSK	256_456	18.0729	7PMix_BS3_HSA_F3_DDA_iRT_001	15329	11788
True	2	AEFAEVSK_NLGKVGSK7-4:3		768.921	5	y	0	NLGK[bs3-light]VGSK_AEFAEVS[bs3-light]K	False	NLGKVGSK_AEFAEVSK	3	607.329	HSA _HSA	57.9161	0.00764429	NLGKVGSKAEFAEVSK	256_456	18.0729	7PMix_BS3_HSA_F3_DDA_iRT_001	15329	11788
False	1	AEFAEVSK_NLGKVGSK7-4:3		234.145	2	y	0	NLGK[bs3-light]VGSK_AEFAEVS[bs3-light]K	False	NLGKVGSK_AEFAEVSK	3	607.329	HSA _HSA	57.9161	1	NLGKVGSKAEFAEVSK	256_456	18.0729	7PMix_BS3_HSA_F3_DDA_iRT_001	15329	11788
False	1	AEFAEVSK_NLGKVGSK7-4:3		147.113	1	y	0	NLGK[bs3-light]VGSK_AEFAEVS[bs3-light]K	False	NLGKVGSK_AEFAEVSK	3	607.329	HSA _HSA	57.9161	0.485504	NLGKVGSKAEFAEVSK	256_456	18.0729	7PMix_BS3_HSA_F3_DDA_iRT_001	15329	11788
False	1	AEFAEVSK_NLGKVGSK7-4:3		147.113	1	y	0	NLGK[bs3-light]VGSK_AEFAEVS[bs3-light]K	False	NLGKVGSK_AEFAEVSK	3	607.329	HSA _HSA	57.9161	0.485504	NLGKVGSKAEFAEVSK	256_456	18.0729	7PMix_BS3_HSA_F3_DDA_iRT_001	15329	11788
False	1	AEFAEVSK_NLGKVGSK7-4:3		348.155	3	b	0	NLGK[bs3-light]VGSK_AEFAEVS[bs3-light]K	False	NLGKVGSK_AEFAEVSK	3	607.329	HSA _HSA	57.9161	0.0295372	NLGKVGSKAEFAEVSK	256_456	18.0729	7PMix_BS3_HSA_F3_DDA_iRT_001	15329	11788
False	1	AEFAEVSK_NLGKVGSK7-4:3		201.087	2	b	0	NLGK[bs3-light]VGSK_AEFAEVS[bs3-light]K	False	NLGKVGSK_AEFAEVSK	3	607.329	HSA _HSA	57.9161	0.028336	NLGKVGSKAEFAEVSK	256_456	18.0729	7PMix_BS3_HSA_F3_DDA_iRT_001	15329	11788
True	2	AEFAEVSK_NLGKVGSK7-4:4		716.382	4	b	0	NLGK[bs3-light]VGSK_AEFAEVS[bs3-light]K	False	NLGKVGSK_AEFAEVSK	4	455.748	HSA _HSA	57.9518	0.327587	NLGKVGSKAEFAEVSK	256_456	18.1276	7PMix_BS3_HSA_F3_DDA_iRT_001	15348	11788
True	2	AEFAEVSK_NLGKVGSK7-4:4		793.925	6	b	0	NLGK[bs3-light]VGSK_AEFAEVS[bs3-light]K	False	NLGKVGSK_AEFAEVSK	4	455.748	HSA _HSA	57.9518	0.040664	NLGKVGSKAEFAEVSK	256_456	18.1276	7PMix_BS3_HSA_F3_DDA_iRT_001	15348	11788
True	2	AEFAEVSK_NLGKVGSK7-4:4		768.419	5	y	0	NLGK[bs3-light]VGSK_AEFAEVS[bs3-light]K	False	NLGKVGSK_AEFAEVSK	4	455.748	HSA _HSA	57.9518	0.036821	NLGKVGSKAEFAEVSK	256_456	18.1276	7PMix_BS3_HSA_F3_DDA_iRT_001	15348	11788
True	3	AEFAEVSK_NLGKVGSK7-4:4		558.964	7	b	0	NLGK[bs3-light]VGSK_AEFAEVS[bs3-light]K	False	NLGKVGSK_AEFAEVSK	4	455.748	HSA _HSA	57.9518	0.0309072	NLGKVGSKAEFAEVSK	256_456	18.1276	7PMix_BS3_HSA_F3_DDA_iRT_001	15348	11788
True	3	AEFAEVSK_NLGKVGSK7-4:4		558.964	7	b	0	NLGK[bs3-light]VGSK_AEFAEVS[bs3-light]K	False	NLGKVGSK_AEFAEVSK	4	455.748	HSA _HSA	57.9518	0.0309072	NLGKVGSKAEFAEVSK	256_456	18.1276	7PMix_BS3_HSA_F3_DDA_iRT_001	15348	11788
True	4	AEFAEVSK_NLGKVGSK7-4:4		383.211	5	b	0	NLGK[bs3-light]VGSK_AEFAEVS[bs3-light]K	False	NLGKVGSK_AEFAEVSK	4	455.748	HSA _HSA	57.9518	0.0068328	NLGKVGSKAEFAEVSK	256_456	18.1276	7PMix_BS3_HSA_F3_DDA_iRT_001	15348	11788
False	1	AEFAEVSK_NLGKVGSK7-4:4		234.145	2	y	0	NLGK[bs3-light]VGSK_AEFAEVS[bs3-light]K	False	NLGKVGSK_AEFAEVSK	4	455.748	HSA _HSA	57.9518	1	NLGKVGSKAEFAEVSK	256_456	18.1276	7PMix_BS3_HSA_F3_DDA_iRT_001	15348	11788
False	1	AEFAEVSK_NLGKVGSK7-4:4		147.113	1	y	0	NLGK[bs3-light]VGSK_AEFAEVS[bs3-light]K	False	NLGKVGSK_AEFAEVSK	4	455.748	HSA _HSA	57.9518	0.41897	NLGKVGSKAEFAEVSK	256_456	18.1276	7PMix_BS3_HSA_F3_DDA_iRT_001	15348	11788
False	1	AEFAEVSK_NLGKVGSK7-4:4		147.113	1	y	0	NLGK[bs3-light]VGSK_AEFAEVS[bs3-light]K	False	NLGKVGSK_AEFAEVSK	4	455.748	HSA _HSA	57.9518	0.41897	NLGKVGSKAEFAEVSK	256_456	18.1276	7PMix_BS3_HSA_F3_DDA_iRT_001	15348	11788
False	1	AEFAEVSK_NLGKVGSK7-4:4		201.087	2	b	0	NLGK[bs3-light]VGSK_AEFAEVS[bs3-light]K	False	NLGKVGSK_AEFAEVSK	4	455.748	HSA _HSA	57.9518	0.0649851	NLGKVGSKAEFAEVSK	256_456	18.1276	7PMix_BS3_HSA_F3_DDA_iRT_001	15348	11788
False	1	AEFAEVSK_NLGKVGSK7-4:4		348.155	3	b	0	NLGK[bs3-light]VGSK_AEFAEVS[bs3-light]K	False	NLGKVGSK_AEFAEVSK	4	455.748	HSA _HSA	57.9518	0.0282681	NLGKVGSKAEFAEVSK	256_456	18.1276	7PMix_BS3_HSA_F3_DDA_iRT_001	15348	11788
True	2	AFKAWAVAR_CcmCcmTESLVNR3-3:3		811.887	3	b	0	AFK[bs3-light]AWAVAR_C[cm]C[cm]T[bs3-light]ESLVNR	False	AFKAWAVAR_C[cm]C[cm]TESLVNR	3	765.718	HSA _HSA	69.3928	0.181105	AFKAWAVARCCTESLVNR	236_502	35.6698	7PMix_BS3_HSA_F3_DDA_iRT_001	20827	11788
True	2	AFKAWAVAR_CcmCcmTESLVNR3-3:3		1039.02	7	y	0	AFK[bs3-light]AWAVAR_C[cm]C[cm]T[bs3-light]ESLVNR	False	AFKAWAVAR_C[cm]C[cm]TESLVNR	3	765.718	HSA _HSA	69.3928	0.14981	AFKAWAVARCCTESLVNR	236_502	35.6698	7PMix_BS3_HSA_F3_DDA_iRT_001	20827	11788
True	2	AFKAWAVAR_CcmCcmTESLVNR3-3:3		847.405	4	b	0	AFK[bs3-light]AWAVAR_C[cm]C[cm]T[bs3-light]ESLVNR	False	AFKAWAVAR_C[cm]C[cm]TESLVNR	3	765.718	HSA _HSA	69.3928	0.0168922	AFKAWAVARCCTESLVNR	236_502	35.6698	7PMix_BS3_HSA_F3_DDA_iRT_001	20827	11788
False	1	AFKAWAVAR_CcmCcmTESLVNR3-3:3		673.378	6	y	0	AFK[bs3-light]AWAVAR_C[cm]C[cm]T[bs3-light]ESLVNR	False	AFKAWAVAR_C[cm]C[cm]TESLVNR	3	765.718	HSA _HSA	69.3928	1	AFKAWAVARCCTESLVNR	236_502	35.6698	7PMix_BS3_HSA_F3_DDA_iRT_001	20827	11788
False	1	AFKAWAVAR_CcmCcmTESLVNR3-3:3		602.341	5	y	0	AFK[bs3-light]AWAVAR_C[cm]C[cm]T[bs3-light]ESLVNR	False	AFKAWAVAR_C[cm]C[cm]TESLVNR	3	765.718	HSA _HSA	69.3928	0.585754	AFKAWAVARCCTESLVNR	236_502	35.6698	7PMix_BS3_HSA_F3_DDA_iRT_001	20827	11788
False	1	AFKAWAVAR_CcmCcmTESLVNR3-3:3		416.262	4	y	0	AFK[bs3-light]AWAVAR_C[cm]C[cm]T[bs3-light]ESLVNR	False	AFKAWAVAR_C[cm]C[cm]TESLVNR	3	765.718	HSA _HSA	69.3928	0.4973	AFKAWAVARCCTESLVNR	236_502	35.6698	7PMix_BS3_HSA_F3_DDA_iRT_001	20827	11788
False	1	AFKAWAVAR_CcmCcmTESLVNR3-3:3		588.346	5	y	0	AFK[bs3-light]AWAVAR_C[cm]C[cm]T[bs3-light]ESLVNR	False	AFKAWAVAR_C[cm]C[cm]TESLVNR	3	765.718	HSA _HSA	69.3928	0.486515	AFKAWAVARCCTESLVNR	236_502	35.6698	7PMix_BS3_HSA_F3_DDA_iRT_001	20827	11788
False	1	AFKAWAVAR_CcmCcmTESLVNR3-3:3		175.119	1	y	0	AFK[bs3-light]AWAVAR_C[cm]C[cm]T[bs3-light]ESLVNR	False	AFKAWAVAR_C[cm]C[cm]TESLVNR	3	765.718	HSA _HSA	69.3928	0.26689	AFKAWAVARCCTESLVNR	236_502	35.6698	7PMix_BS3_HSA_F3_DDA_iRT_001	20827	11788
False	1	AFKAWAVAR_CcmCcmTESLVNR3-3:3		175.119	1	y	0	AFK[bs3-light]AWAVAR_C[cm]C[cm]T[bs3-light]ESLVNR	False	AFKAWAVAR_C[cm]C[cm]TESLVNR	3	765.718	HSA _HSA	69.3928	0.26689	AFKAWAVARCCTESLVNR	236_502	35.6698	7PMix_BS3_HSA_F3_DDA_iRT_001	20827	11788
False	1	AFKAWAVAR_CcmCcmTESLVNR3-3:3		717.389	6	y	0	AFK[bs3-light]AWAVAR_C[cm]C[cm]T[bs3-light]ESLVNR	False	AFKAWAVAR_C[cm]C[cm]TESLVNR	3	765.718	HSA _HSA	69.3928	0.246249	AFKAWAVARCCTESLVNR	236_502	35.6698	7PMix_BS3_HSA_F3_DDA_iRT_001	20827	11788
False	1	AFKAWAVAR_CcmCcmTESLVNR3-3:3		246.156	2	y	0	AFK[bs3-light]AWAVAR_C[cm]C[cm]T[bs3-light]ESLVNR	False	AFKAWAVAR_C[cm]C[cm]TESLVNR	3	765.718	HSA _HSA	69.3928	0.217415	AFKAWAVARCCTESLVNR	236_502	35.6698	7PMix_BS3_HSA_F3_DDA_iRT_001	20827	11788
False	1	AFKAWAVAR_CcmCcmTESLVNR3-3:3		388.23	3	y	0	AFK[bs3-light]AWAVAR_C[cm]C[cm]T[bs3-light]ESLVNR	False	AFKAWAVAR_C[cm]C[cm]TESLVNR	3	765.718	HSA _HSA	69.3928	0.181901	AFKAWAVARCCTESLVNR	236_502	35.6698	7PMix_BS3_HSA_F3_DDA_iRT_001	20827	11788
False	1	AFKAWAVAR_CcmCcmTESLVNR3-3:3		345.224	3	y	0	AFK[bs3-light]AWAVAR_C[cm]C[cm]T[bs3-light]ESLVNR	False	AFKAWAVAR_C[cm]C[cm]TESLVNR	3	765.718	HSA _HSA	69.3928	0.159073	AFKAWAVARCCTESLVNR	236_502	35.6698	7PMix_BS3_HSA_F3_DDA_iRT_001	20827	11788
True	3	AFKAWAVAR_FPKAEFAEVSK3-3:4		603.66	4	b	0	AFK[bs3-light]AWAVAR_FPK[bs3-light]AEFAEVSK	False	AFKAWAVAR_FPKAEFAEVSK	4	603.079	HSA _HSA	99.1432	0.254368	AFKAWAVARFPKAEFAEVSK	236_249	81.2853	B170315_04_Lumos_ML_IN_205_PMBS3_Tryp_Rep1_SECFr17	37467	11788
True	3	AFKAWAVAR_FPKAEFAEVSK3-3:4		731.069	7	y	0	AFK[bs3-light]AWAVAR_FPK[bs3-light]AEFAEVSK	False	AFKAWAVAR_FPKAEFAEVSK	4	603.079	HSA _HSA	99.1432	0.153446	AFKAWAVARFPKAEFAEVSK	236_249	81.2853	B170315_04_Lumos_ML_IN_205_PMBS3_Tryp_Rep1_SECFr17	37467	11788
True	2	AFKAWAVAR_FPKAEFAEVSK3-3:4		868.967	3	b	0	AFK[bs3-light]AWAVAR_FPK[bs3-light]AEFAEVSK	False	AFKAWAVAR_FPKAEFAEVSK	4	603.079	HSA _HSA	99.1432	0.0450754	AFKAWAVARFPKAEFAEVSK	236_249	81.2853	B170315_04_Lumos_ML_IN_205_PMBS3_Tryp_Rep1_SECFr17	37467	11788
False	1	AFKAWAVAR_FPKAEFAEVSK3-3:4		416.262	4	y	0	AFK[bs3-light]AWAVAR_FPK[bs3-light]AEFAEVSK	False	AFKAWAVAR_FPKAEFAEVSK	4	603.079	HSA _HSA	99.1432	1	AFKAWAVARFPKAEFAEVSK	236_249	81.2853	B170315_04_Lumos_ML_IN_205_PMBS3_Tryp_Rep1_SECFr17	37467	11788
False	1	AFKAWAVAR_FPKAEFAEVSK3-3:4		602.341	5	y	0	AFK[bs3-light]AWAVAR_FPK[bs3-light]AEFAEVSK	False	AFKAWAVAR_FPKAEFAEVSK	4	603.079	HSA _HSA	99.1432	0.940291	AFKAWAVARFPKAEFAEVSK	236_249	81.2853	B170315_04_Lumos_ML_IN_205_PMBS3_Tryp_Rep1_SECFr17	37467	11788
False	1	AFKAWAVAR_FPKAEFAEVSK3-3:4		673.378	6	y	0	AFK[bs3-light]AWAVAR_FPK[bs3-light]AEFAEVSK	False	AFKAWAVAR_FPKAEFAEVSK	4	603.079	HSA _HSA	99.1432	0.685239	AFKAWAVARFPKAEFAEVSK	236_249	81.2853	B170315_04_Lumos_ML_IN_205_PMBS3_Tryp_Rep1_SECFr17	37467	11788
False	1	AFKAWAVAR_FPKAEFAEVSK3-3:4		345.224	3	y	0	AFK[bs3-light]AWAVAR_FPK[bs3-light]AEFAEVSK	False	AFKAWAVAR_FPKAEFAEVSK	4	603.079	HSA _HSA	99.1432	0.226826	AFKAWAVARFPKAEFAEVSK	236_249	81.2853	B170315_04_Lumos_ML_IN_205_PMBS3_Tryp_Rep1_SECFr17	37467	11788
False	1	AFKAWAVAR_FPKAEFAEVSK3-3:4		880.441	8	y	0	AFK[bs3-light]AWAVAR_FPK[bs3-light]AEFAEVSK	False	AFKAWAVAR_FPKAEFAEVSK	4	603.079	HSA _HSA	99.1432	0.183887	AFKAWAVARFPKAEFAEVSK	236_249	81.2853	B170315_04_Lumos_ML_IN_205_PMBS3_Tryp_Rep1_SECFr17	37467	11788
False	1	AFKAWAVAR_FPKAEFAEVSK3-3:4		234.145	2	y	0	AFK[bs3-light]AWAVAR_FPK[bs3-light]AEFAEVSK	False	AFKAWAVAR_FPKAEFAEVSK	4	603.079	HSA _HSA	99.1432	0.181393	AFKAWAVARFPKAEFAEVSK	236_249	81.2853	B170315_04_Lumos_ML_IN_205_PMBS3_Tryp_Rep1_SECFr17	37467	11788
False	1	AFKAWAVAR_FPKAEFAEVSK3-3:4		147.113	1	y	0	AFK[bs3-light]AWAVAR_FPK[bs3-light]AEFAEVSK	False	AFKAWAVAR_FPKAEFAEVSK	4	603.079	HSA _HSA	99.1432	0.120328	AFKAWAVARFPKAEFAEVSK	236_249	81.2853	B170315_04_Lumos_ML_IN_205_PMBS3_Tryp_Rep1_SECFr17	37467	11788
False	1	AFKAWAVAR_FPKAEFAEVSK3-3:4		219.113	2	b	0	AFK[bs3-light]AWAVAR_FPK[bs3-light]AEFAEVSK	False	AFKAWAVAR_FPKAEFAEVSK	4	603.079	HSA _HSA	99.1432	0.110423	AFKAWAVARFPKAEFAEVSK	236_249	81.2853	B170315_04_Lumos_ML_IN_205_PMBS3_Tryp_Rep1_SECFr17	37467	11788
False	1	AFKAWAVAR_FPKAEFAEVSK3-3:4		462.256	4	y	0	AFK[bs3-light]AWAVAR_FPK[bs3-light]AEFAEVSK	False	AFKAWAVAR_FPKAEFAEVSK	4	603.079	HSA _HSA	99.1432	0.0789986	AFKAWAVARFPKAEFAEVSK	236_249	81.2853	B170315_04_Lumos_ML_IN_205_PMBS3_Tryp_Rep1_SECFr17	37467	11788
False	1	AFKAWAVAR_FPKAEFAEVSK3-3:4		175.119	1	y	0	AFK[bs3-light]AWAVAR_FPK[bs3-light]AEFAEVSK	False	AFKAWAVAR_FPKAEFAEVSK	4	603.079	HSA _HSA	99.1432	0.0742244	AFKAWAVARFPKAEFAEVSK	236_249	81.2853	B170315_04_Lumos_ML_IN_205_PMBS3_Tryp_Rep1_SECFr17	37467	11788
True	2	AFKAWAVAR_LAKTYETTLEK3-3:3		735.435	3	b	0	AFK[bs3-light]AWAVAR_LAK[bs3-light]TYETTLEK	False	AFKAWAVAR_LAKTYETTLEK	3	818.453	HSA _HSA	66.4835	0.292102	AFKAWAVARLAKTYETTLEK	236_375	31.209	7PMix_BS3_HSA_F3_DDA_iRT_002	18769	11788
True	3	AFKAWAVAR_LAKTYETTLEK3-3:3		757.079	9	y	0	AFK[bs3-light]AWAVAR_LAK[bs3-light]TYETTLEK	False	AFKAWAVAR_LAKTYETTLEK	3	818.453	HSA _HSA	66.4835	0.129513	AFKAWAVARLAKTYETTLEK	236_375	31.209	7PMix_BS3_HSA_F3_DDA_iRT_002	18769	11788
True	3	AFKAWAVAR_LAKTYETTLEK3-3:3		780.758	10	y	0	AFK[bs3-light]AWAVAR_LAK[bs3-light]TYETTLEK	False	AFKAWAVAR_LAKTYETTLEK	3	818.453	HSA _HSA	66.4835	0.10746	AFKAWAVARLAKTYETTLEK	236_375	31.209	7PMix_BS3_HSA_F3_DDA_iRT_002	18769	11788
True	2	AFKAWAVAR_LAKTYETTLEK3-3:3		890.99	3	b	0	AFK[bs3-light]AWAVAR_LAK[bs3-light]TYETTLEK	False	AFKAWAVAR_LAKTYETTLEK	3	818.453	HSA _HSA	66.4835	0.107352	AFKAWAVARLAKTYETTLEK	236_375	31.209	7PMix_BS3_HSA_F3_DDA_iRT_002	18769	11788
True	2	AFKAWAVAR_LAKTYETTLEK3-3:3		1118.12	7	y	0	AFK[bs3-light]AWAVAR_LAK[bs3-light]TYETTLEK	False	AFKAWAVAR_LAKTYETTLEK	3	818.453	HSA _HSA	66.4835	0.0619137	AFKAWAVARLAKTYETTLEK	236_375	31.209	7PMix_BS3_HSA_F3_DDA_iRT_002	18769	11788
True	2	AFKAWAVAR_LAKTYETTLEK3-3:3		1135.11	9	y	0	AFK[bs3-light]AWAVAR_LAK[bs3-light]TYETTLEK	False	AFKAWAVAR_LAKTYETTLEK	3	818.453	HSA _HSA	66.4835	0.058304	AFKAWAVARLAKTYETTLEK	236_375	31.209	7PMix_BS3_HSA_F3_DDA_iRT_002	18769	11788
True	2	AFKAWAVAR_LAKTYETTLEK3-3:3		926.509	4	b	0	AFK[bs3-light]AWAVAR_LAK[bs3-light]TYETTLEK	False	AFKAWAVAR_LAKTYETTLEK	3	818.453	HSA _HSA	66.4835	0.0435491	AFKAWAVARLAKTYETTLEK	236_375	31.209	7PMix_BS3_HSA_F3_DDA_iRT_002	18769	11788
True	3	AFKAWAVAR_LAKTYETTLEK3-3:3		745.751	7	y	0	AFK[bs3-light]AWAVAR_LAK[bs3-light]TYETTLEK	False	AFKAWAVAR_LAKTYETTLEK	3	818.453	HSA _HSA	66.4835	0.0380032	AFKAWAVARLAKTYETTLEK	236_375	31.209	7PMix_BS3_HSA_F3_DDA_iRT_002	18769	11788
True	2	AFKAWAVAR_LAKTYETTLEK3-3:3		1170.63	10	y	0	AFK[bs3-light]AWAVAR_LAK[bs3-light]TYETTLEK	False	AFKAWAVAR_LAKTYETTLEK	3	818.453	HSA _HSA	66.4835	0.0376032	AFKAWAVARLAKTYETTLEK	236_375	31.209	7PMix_BS3_HSA_F3_DDA_iRT_002	18769	11788
True	2	AFKAWAVAR_LAKTYETTLEK3-3:3		785.959	4	b	0	AFK[bs3-light]AWAVAR_LAK[bs3-light]TYETTLEK	False	AFKAWAVAR_LAKTYETTLEK	3	818.453	HSA _HSA	66.4835	0.0319915	AFKAWAVARLAKTYETTLEK	236_375	31.209	7PMix_BS3_HSA_F3_DDA_iRT_002	18769	11788
False	1	AFKAWAVAR_LAKTYETTLEK3-3:3		673.378	6	y	0	AFK[bs3-light]AWAVAR_LAK[bs3-light]TYETTLEK	False	AFKAWAVAR_LAKTYETTLEK	3	818.453	HSA _HSA	66.4835	1	AFKAWAVARLAKTYETTLEK	236_375	31.209	7PMix_BS3_HSA_F3_DDA_iRT_002	18769	11788
False	1	AFKAWAVAR_LAKTYETTLEK3-3:3		602.341	5	y	0	AFK[bs3-light]AWAVAR_LAK[bs3-light]TYETTLEK	False	AFKAWAVAR_LAKTYETTLEK	3	818.453	HSA _HSA	66.4835	0.642041	AFKAWAVARLAKTYETTLEK	236_375	31.209	7PMix_BS3_HSA_F3_DDA_iRT_002	18769	11788
False	1	AFKAWAVAR_LAKTYETTLEK3-3:3		984.488	8	y	0	AFK[bs3-light]AWAVAR_LAK[bs3-light]TYETTLEK	False	AFKAWAVAR_LAKTYETTLEK	3	818.453	HSA _HSA	66.4835	0.620392	AFKAWAVARLAKTYETTLEK	236_375	31.209	7PMix_BS3_HSA_F3_DDA_iRT_002	18769	11788
False	1	AFKAWAVAR_LAKTYETTLEK3-3:3		416.262	4	y	0	AFK[bs3-light]AWAVAR_LAK[bs3-light]TYETTLEK	False	AFKAWAVAR_LAKTYETTLEK	3	818.453	HSA _HSA	66.4835	0.455763	AFKAWAVARLAKTYETTLEK	236_375	31.209	7PMix_BS3_HSA_F3_DDA_iRT_002	18769	11788
False	1	AFKAWAVAR_LAKTYETTLEK3-3:3		883.441	7	y	0	AFK[bs3-light]AWAVAR_LAK[bs3-light]TYETTLEK	False	AFKAWAVAR_LAKTYETTLEK	3	818.453	HSA _HSA	66.4835	0.361994	AFKAWAVARLAKTYETTLEK	236_375	31.209	7PMix_BS3_HSA_F3_DDA_iRT_002	18769	11788
False	1	AFKAWAVAR_LAKTYETTLEK3-3:3		246.156	2	y	0	AFK[bs3-light]AWAVAR_LAK[bs3-light]TYETTLEK	False	AFKAWAVAR_LAKTYETTLEK	3	818.453	HSA _HSA	66.4835	0.261391	AFKAWAVARLAKTYETTLEK	236_375	31.209	7PMix_BS3_HSA_F3_DDA_iRT_002	18769	11788
False	1	AFKAWAVAR_LAKTYETTLEK3-3:3		345.224	3	y	0	AFK[bs3-light]AWAVAR_LAK[bs3-light]TYETTLEK	False	AFKAWAVAR_LAKTYETTLEK	3	818.453	HSA _HSA	66.4835	0.195904	AFKAWAVARLAKTYETTLEK	236_375	31.209	7PMix_BS3_HSA_F3_DDA_iRT_002	18769	11788
False	1	AFKAWAVAR_LAKTYETTLEK3-3:3		276.155	2	y	0	AFK[bs3-light]AWAVAR_LAK[bs3-light]TYETTLEK	False	AFKAWAVAR_LAKTYETTLEK	3	818.453	HSA _HSA	66.4835	0.174172	AFKAWAVARLAKTYETTLEK	236_375	31.209	7PMix_BS3_HSA_F3_DDA_iRT_002	18769	11788
False	1	AFKAWAVAR_LAKTYETTLEK3-3:3		720.377	6	y	0	AFK[bs3-light]AWAVAR_LAK[bs3-light]TYETTLEK	False	AFKAWAVAR_LAKTYETTLEK	3	818.453	HSA _HSA	66.4835	0.166502	AFKAWAVARLAKTYETTLEK	236_375	31.209	7PMix_BS3_HSA_F3_DDA_iRT_002	18769	11788
False	1	AFKAWAVAR_LAKTYETTLEK3-3:3		591.335	5	y	0	AFK[bs3-light]AWAVAR_LAK[bs3-light]TYETTLEK	False	AFKAWAVAR_LAKTYETTLEK	3	818.453	HSA _HSA	66.4835	0.154609	AFKAWAVARLAKTYETTLEK	236_375	31.209	7PMix_BS3_HSA_F3_DDA_iRT_002	18769	11788
True	2	AFKAWAVAR_LAKTYETTLEK3-3:4		890.99	3	b	0	AFK[bs3-light]AWAVAR_LAK[bs3-light]TYETTLEK	False	AFKAWAVAR_LAKTYETTLEK	4	614.092	HSA _HSA	66.4483	0.0891129	AFKAWAVARLAKTYETTLEK	236_375	31.155	7PMix_BS3_HSA_F3_DDA_iRT_002	18750	11788
True	2	AFKAWAVAR_LAKTYETTLEK3-3:4		735.435	3	b	0	AFK[bs3-light]AWAVAR_LAK[bs3-light]TYETTLEK	False	AFKAWAVAR_LAKTYETTLEK	4	614.092	HSA _HSA	66.4483	0.046768	AFKAWAVARLAKTYETTLEK	236_375	31.155	7PMix_BS3_HSA_F3_DDA_iRT_002	18750	11788
True	3	AFKAWAVAR_LAKTYETTLEK3-3:4		745.751	7	y	0	AFK[bs3-light]AWAVAR_LAK[bs3-light]TYETTLEK	False	AFKAWAVAR_LAKTYETTLEK	4	614.092	HSA _HSA	66.4483	0.0420998	AFKAWAVARLAKTYETTLEK	236_375	31.155	7PMix_BS3_HSA_F3_DDA_iRT_002	18750	11788
True	2	AFKAWAVAR_LAKTYETTLEK3-3:4		926.509	4	b	0	AFK[bs3-light]AWAVAR_LAK[bs3-light]TYETTLEK	False	AFKAWAVAR_LAKTYETTLEK	4	614.092	HSA _HSA	66.4483	0.0133916	AFKAWAVARLAKTYETTLEK	236_375	31.155	7PMix_BS3_HSA_F3_DDA_iRT_002	18750	11788
True	3	AFKAWAVAR_LAKTYETTLEK3-3:4		780.758	10	y	0	AFK[bs3-light]AWAVAR_LAK[bs3-light]TYETTLEK	False	AFKAWAVAR_LAKTYETTLEK	4	614.092	HSA _HSA	66.4483	0.00951326	AFKAWAVARLAKTYETTLEK	236_375	31.155	7PMix_BS3_HSA_F3_DDA_iRT_002	18750	11788
True	3	AFKAWAVAR_LAKTYETTLEK3-3:4		757.079	9	y	0	AFK[bs3-light]AWAVAR_LAK[bs3-light]TYETTLEK	False	AFKAWAVAR_LAKTYETTLEK	4	614.092	HSA _HSA	66.4483	0.00661385	AFKAWAVARLAKTYETTLEK	236_375	31.155	7PMix_BS3_HSA_F3_DDA_iRT_002	18750	11788
True	3	AFKAWAVAR_LAKTYETTLEK3-3:4		655.694	7	b	0	AFK[bs3-light]AWAVAR_LAK[bs3-light]TYETTLEK	False	AFKAWAVAR_LAKTYETTLEK	4	614.092	HSA _HSA	66.4483	0.00528286	AFKAWAVARLAKTYETTLEK	236_375	31.155	7PMix_BS3_HSA_F3_DDA_iRT_002	18750	11788
False	1	AFKAWAVAR_LAKTYETTLEK3-3:4		416.262	4	y	0	AFK[bs3-light]AWAVAR_LAK[bs3-light]TYETTLEK	False	AFKAWAVAR_LAKTYETTLEK	4	614.092	HSA _HSA	66.4483	1	AFKAWAVARLAKTYETTLEK	236_375	31.155	7PMix_BS3_HSA_F3_DDA_iRT_002	18750	11788
False	1	AFKAWAVAR_LAKTYETTLEK3-3:4		602.341	5	y	0	AFK[bs3-light]AWAVAR_LAK[bs3-light]TYETTLEK	False	AFKAWAVAR_LAKTYETTLEK	4	614.092	HSA _HSA	66.4483	0.861598	AFKAWAVARLAKTYETTLEK	236_375	31.155	7PMix_BS3_HSA_F3_DDA_iRT_002	18750	11788
False	1	AFKAWAVAR_LAKTYETTLEK3-3:4		673.378	6	y	0	AFK[bs3-light]AWAVAR_LAK[bs3-light]TYETTLEK	False	AFKAWAVAR_LAKTYETTLEK	4	614.092	HSA _HSA	66.4483	0.811603	AFKAWAVARLAKTYETTLEK	236_375	31.155	7PMix_BS3_HSA_F3_DDA_iRT_002	18750	11788
False	1	AFKAWAVAR_LAKTYETTLEK3-3:4		984.488	8	y	0	AFK[bs3-light]AWAVAR_LAK[bs3-light]TYETTLEK	False	AFKAWAVAR_LAKTYETTLEK	4	614.092	HSA _HSA	66.4483	0.470997	AFKAWAVARLAKTYETTLEK	236_375	31.155	7PMix_BS3_HSA_F3_DDA_iRT_002	18750	11788
False	1	AFKAWAVAR_LAKTYETTLEK3-3:4		720.377	6	y	0	AFK[bs3-light]AWAVAR_LAK[bs3-light]TYETTLEK	False	AFKAWAVAR_LAKTYETTLEK	4	614.092	HSA _HSA	66.4483	0.351935	AFKAWAVARLAKTYETTLEK	236_375	31.155	7PMix_BS3_HSA_F3_DDA_iRT_002	18750	11788
False	1	AFKAWAVAR_LAKTYETTLEK3-3:4		883.441	7	y	0	AFK[bs3-light]AWAVAR_LAK[bs3-light]TYETTLEK	False	AFKAWAVAR_LAKTYETTLEK	4	614.092	HSA _HSA	66.4483	0.321561	AFKAWAVARLAKTYETTLEK	236_375	31.155	7PMix_BS3_HSA_F3_DDA_iRT_002	18750	11788
False	1	AFKAWAVAR_LAKTYETTLEK3-3:4		345.224	3	y	0	AFK[bs3-light]AWAVAR_LAK[bs3-light]TYETTLEK	False	AFKAWAVAR_LAKTYETTLEK	4	614.092	HSA _HSA	66.4483	0.227817	AFKAWAVARLAKTYETTLEK	236_375	31.155	7PMix_BS3_HSA_F3_DDA_iRT_002	18750	11788
False	1	AFKAWAVAR_LAKTYETTLEK3-3:4		219.113	2	b	0	AFK[bs3-light]AWAVAR_LAK[bs3-light]TYETTLEK	False	AFKAWAVAR_LAKTYETTLEK	4	614.092	HSA _HSA	66.4483	0.172284	AFKAWAVARLAKTYETTLEK	236_375	31.155	7PMix_BS3_HSA_F3_DDA_iRT_002	18750	11788
False	1	AFKAWAVAR_LAKTYETTLEK3-3:4		591.335	5	y	0	AFK[bs3-light]AWAVAR_LAK[bs3-light]TYETTLEK	False	AFKAWAVAR_LAKTYETTLEK	4	614.092	HSA _HSA	66.4483	0.170299	AFKAWAVARLAKTYETTLEK	236_375	31.155	7PMix_BS3_HSA_F3_DDA_iRT_002	18750	11788
False	1	AFKAWAVAR_LAKTYETTLEK3-3:4		246.156	2	y	0	AFK[bs3-light]AWAVAR_LAK[bs3-light]TYETTLEK	False	AFKAWAVAR_LAKTYETTLEK	4	614.092	HSA _HSA	66.4483	0.127437	AFKAWAVARLAKTYETTLEK	236_375	31.155	7PMix_BS3_HSA_F3_DDA_iRT_002	18750	11788
True	2	AFKAWAVAR_LAKTYETTLEKbs3nh2CcmCcmAAADPHECcmYAK3-3:4		735.435	3	b	0	AFK[bs3-light]AWAVAR_LAK[bs3-light]TYETTLEK[bs3nh2]C[cm]C[cm]AAADPHEC[cm]YAK	False	AFKAWAVAR_LAKTYETTLEK[bs3nh2]C[cm]C[cm]AAADPHEC[cm]YAK	4	1036.26	HSA _HSA	69.0988	0.202443	AFKAWAVARLAKTYETTLEKCCAAADPHECYAK	236_375	35.2189	7PMix_BS3_HSA_F4_DDA_iRT_001	18129	11788
False	1	AFKAWAVAR_LAKTYETTLEKbs3nh2CcmCcmAAADPHECcmYAK3-3:4		904.398	7	y	0	AFK[bs3-light]AWAVAR_LAK[bs3-light]TYETTLEK[bs3nh2]C[cm]C[cm]AAADPHEC[cm]YAK	False	AFKAWAVAR_LAKTYETTLEK[bs3nh2]C[cm]C[cm]AAADPHEC[cm]YAK	4	1036.26	HSA _HSA	69.0988	1	AFKAWAVARLAKTYETTLEKCCAAADPHECYAK	236_375	35.2189	7PMix_BS3_HSA_F4_DDA_iRT_001	18129	11788
False	1	AFKAWAVAR_LAKTYETTLEKbs3nh2CcmCcmAAADPHECcmYAK3-3:4		416.262	4	y	0	AFK[bs3-light]AWAVAR_LAK[bs3-light]TYETTLEK[bs3nh2]C[cm]C[cm]AAADPHEC[cm]YAK	False	AFKAWAVAR_LAKTYETTLEK[bs3nh2]C[cm]C[cm]AAADPHEC[cm]YAK	4	1036.26	HSA _HSA	69.0988	0.367085	AFKAWAVARLAKTYETTLEKCCAAADPHECYAK	236_375	35.2189	7PMix_BS3_HSA_F4_DDA_iRT_001	18129	11788
False	1	AFKAWAVAR_LAKTYETTLEKbs3nh2CcmCcmAAADPHECcmYAK3-3:4		673.378	6	y	0	AFK[bs3-light]AWAVAR_LAK[bs3-light]TYETTLEK[bs3nh2]C[cm]C[cm]AAADPHEC[cm]YAK	False	AFKAWAVAR_LAKTYETTLEK[bs3nh2]C[cm]C[cm]AAADPHEC[cm]YAK	4	1036.26	HSA _HSA	69.0988	0.345452	AFKAWAVARLAKTYETTLEKCCAAADPHECYAK	236_375	35.2189	7PMix_BS3_HSA_F4_DDA_iRT_001	18129	11788
False	2	AFKAWAVAR_LAKTYETTLEKbs3nh2CcmCcmAAADPHECcmYAK3-3:4		452.703	7	y	0	AFK[bs3-light]AWAVAR_LAK[bs3-light]TYETTLEK[bs3nh2]C[cm]C[cm]AAADPHEC[cm]YAK	False	AFKAWAVAR_LAKTYETTLEK[bs3nh2]C[cm]C[cm]AAADPHEC[cm]YAK	4	1036.26	HSA _HSA	69.0988	0.325868	AFKAWAVARLAKTYETTLEKCCAAADPHECYAK	236_375	35.2189	7PMix_BS3_HSA_F4_DDA_iRT_001	18129	11788
False	1	AFKAWAVAR_LAKTYETTLEKbs3nh2CcmCcmAAADPHECcmYAK3-3:4		246.156	2	y	0	AFK[bs3-light]AWAVAR_LAK[bs3-light]TYETTLEK[bs3nh2]C[cm]C[cm]AAADPHEC[cm]YAK	False	AFKAWAVAR_LAKTYETTLEK[bs3nh2]C[cm]C[cm]AAADPHEC[cm]YAK	4	1036.26	HSA _HSA	69.0988	0.314398	AFKAWAVARLAKTYETTLEKCCAAADPHECYAK	236_375	35.2189	7PMix_BS3_HSA_F4_DDA_iRT_001	18129	11788
False	1	AFKAWAVAR_LAKTYETTLEKbs3nh2CcmCcmAAADPHECcmYAK3-3:4		1019.43	8	y	0	AFK[bs3-light]AWAVAR_LAK[bs3-light]TYETTLEK[bs3nh2]C[cm]C[cm]AAADPHEC[cm]YAK	False	AFKAWAVAR_LAKTYETTLEK[bs3nh2]C[cm]C[cm]AAADPHEC[cm]YAK	4	1036.26	HSA _HSA	69.0988	0.148212	AFKAWAVARLAKTYETTLEKCCAAADPHECYAK	236_375	35.2189	7PMix_BS3_HSA_F4_DDA_iRT_001	18129	11788
False	1	AFKAWAVAR_LAKTYETTLEKbs3nh2CcmCcmAAADPHECcmYAK3-3:4		602.341	5	y	0	AFK[bs3-light]AWAVAR_LAK[bs3-light]TYETTLEK[bs3nh2]C[cm]C[cm]AAADPHEC[cm]YAK	False	AFKAWAVAR_LAKTYETTLEK[bs3nh2]C[cm]C[cm]AAADPHEC[cm]YAK	4	1036.26	HSA _HSA	69.0988	0.139751	AFKAWAVARLAKTYETTLEKCCAAADPHECYAK	236_375	35.2189	7PMix_BS3_HSA_F4_DDA_iRT_001	18129	11788
False	1	AFKAWAVAR_LAKTYETTLEKbs3nh2CcmCcmAAADPHECcmYAK3-3:4		1090.46	9	y	0	AFK[bs3-light]AWAVAR_LAK[bs3-light]TYETTLEK[bs3nh2]C[cm]C[cm]AAADPHEC[cm]YAK	False	AFKAWAVAR_LAKTYETTLEK[bs3nh2]C[cm]C[cm]AAADPHEC[cm]YAK	4	1036.26	HSA _HSA	69.0988	0.136033	AFKAWAVARLAKTYETTLEKCCAAADPHECYAK	236_375	35.2189	7PMix_BS3_HSA_F4_DDA_iRT_001	18129	11788
False	1	AFKAWAVAR_LAKTYETTLEKbs3nh2CcmCcmAAADPHECcmYAK3-3:4		1161.5	10	y	0	AFK[bs3-light]AWAVAR_LAK[bs3-light]TYETTLEK[bs3nh2]C[cm]C[cm]AAADPHEC[cm]YAK	False	AFKAWAVAR_LAKTYETTLEK[bs3nh2]C[cm]C[cm]AAADPHEC[cm]YAK	4	1036.26	HSA _HSA	69.0988	0.117354	AFKAWAVARLAKTYETTLEKCCAAADPHECYAK	236_375	35.2189	7PMix_BS3_HSA_F4_DDA_iRT_001	18129	11788
False	2	AFKAWAVAR_LAKTYETTLEKbs3nh2CcmCcmAAADPHECcmYAK3-3:4		1287.06	20	y	0	AFK[bs3-light]AWAVAR_LAK[bs3-light]TYETTLEK[bs3nh2]C[cm]C[cm]AAADPHEC[cm]YAK	False	AFKAWAVAR_LAKTYETTLEK[bs3nh2]C[cm]C[cm]AAADPHEC[cm]YAK	4	1036.26	HSA _HSA	69.0988	0.102807	AFKAWAVARLAKTYETTLEKCCAAADPHECYAK	236_375	35.2189	7PMix_BS3_HSA_F4_DDA_iRT_001	18129	11788
True	2	AFKAWAVAR_LAKTYETTLEKbs3nh2CcmCcmAAADPHECcmYAK3-3:5		735.435	3	b	0	AFK[bs3-light]AWAVAR_LAK[bs3-light]TYETTLEK[bs3nh2]C[cm]C[cm]AAADPHEC[cm]YAK	False	AFKAWAVAR_LAKTYETTLEK[bs3nh2]C[cm]C[cm]AAADPHEC[cm]YAK	5	829.21	HSA _HSA	67.662	0.104775	AFKAWAVARLAKTYETTLEKCCAAADPHECYAK	236_375	33.0159	7PMix_BS3_HSA_F5_DDA_iRT_001	16415	11788
True	2	AFKAWAVAR_LAKTYETTLEKbs3nh2CcmCcmAAADPHECcmYAK3-3:5		932.012	6	b	0	AFK[bs3-light]AWAVAR_LAK[bs3-light]TYETTLEK[bs3nh2]C[cm]C[cm]AAADPHEC[cm]YAK	False	AFKAWAVAR_LAKTYETTLEK[bs3nh2]C[cm]C[cm]AAADPHEC[cm]YAK	5	829.21	HSA _HSA	67.662	0.0367673	AFKAWAVARLAKTYETTLEKCCAAADPHECYAK	236_375	33.0159	7PMix_BS3_HSA_F5_DDA_iRT_001	16415	11788
True	2	AFKAWAVAR_LAKTYETTLEKbs3nh2CcmCcmAAADPHECcmYAK3-3:5		786.461	4	b	0	AFK[bs3-light]AWAVAR_LAK[bs3-light]TYETTLEK[bs3nh2]C[cm]C[cm]AAADPHEC[cm]YAK	False	AFKAWAVAR_LAKTYETTLEK[bs3nh2]C[cm]C[cm]AAADPHEC[cm]YAK	5	829.21	HSA _HSA	67.662	0.019447	AFKAWAVARLAKTYETTLEKCCAAADPHECYAK	236_375	33.0159	7PMix_BS3_HSA_F5_DDA_iRT_001	16415	11788
True	2	AFKAWAVAR_LAKTYETTLEKbs3nh2CcmCcmAAADPHECcmYAK3-3:5		1033.56	8	b	0	AFK[bs3-light]AWAVAR_LAK[bs3-light]TYETTLEK[bs3nh2]C[cm]C[cm]AAADPHEC[cm]YAK	False	AFKAWAVAR_LAKTYETTLEK[bs3nh2]C[cm]C[cm]AAADPHEC[cm]YAK	5	829.21	HSA _HSA	67.662	0.0135354	AFKAWAVARLAKTYETTLEKCCAAADPHECYAK	236_375	33.0159	7PMix_BS3_HSA_F5_DDA_iRT_001	16415	11788
True	3	AFKAWAVAR_LAKTYETTLEKbs3nh2CcmCcmAAADPHECcmYAK3-3:5		864.482	11	b	0	AFK[bs3-light]AWAVAR_LAK[bs3-light]TYETTLEK[bs3nh2]C[cm]C[cm]AAADPHEC[cm]YAK	False	AFKAWAVAR_LAKTYETTLEK[bs3nh2]C[cm]C[cm]AAADPHEC[cm]YAK	5	829.21	HSA _HSA	67.662	0.0116299	AFKAWAVARLAKTYETTLEKCCAAADPHECYAK	236_375	33.0159	7PMix_BS3_HSA_F5_DDA_iRT_001	16415	11788
False	1	AFKAWAVAR_LAKTYETTLEKbs3nh2CcmCcmAAADPHECcmYAK3-3:5		904.398	7	y	0	AFK[bs3-light]AWAVAR_LAK[bs3-light]TYETTLEK[bs3nh2]C[cm]C[cm]AAADPHEC[cm]YAK	False	AFKAWAVAR_LAKTYETTLEK[bs3nh2]C[cm]C[cm]AAADPHEC[cm]YAK	5	829.21	HSA _HSA	67.662	1	AFKAWAVARLAKTYETTLEKCCAAADPHECYAK	236_375	33.0159	7PMix_BS3_HSA_F5_DDA_iRT_001	16415	11788
False	1	AFKAWAVAR_LAKTYETTLEKbs3nh2CcmCcmAAADPHECcmYAK3-3:5		673.378	6	y	0	AFK[bs3-light]AWAVAR_LAK[bs3-light]TYETTLEK[bs3nh2]C[cm]C[cm]AAADPHEC[cm]YAK	False	AFKAWAVAR_LAKTYETTLEK[bs3nh2]C[cm]C[cm]AAADPHEC[cm]YAK	5	829.21	HSA _HSA	67.662	0.949593	AFKAWAVARLAKTYETTLEKCCAAADPHECYAK	236_375	33.0159	7PMix_BS3_HSA_F5_DDA_iRT_001	16415	11788
False	1	AFKAWAVAR_LAKTYETTLEKbs3nh2CcmCcmAAADPHECcmYAK3-3:5		602.341	5	y	0	AFK[bs3-light]AWAVAR_LAK[bs3-light]TYETTLEK[bs3nh2]C[cm]C[cm]AAADPHEC[cm]YAK	False	AFKAWAVAR_LAKTYETTLEK[bs3nh2]C[cm]C[cm]AAADPHEC[cm]YAK	5	829.21	HSA _HSA	67.662	0.745522	AFKAWAVARLAKTYETTLEKCCAAADPHECYAK	236_375	33.0159	7PMix_BS3_HSA_F5_DDA_iRT_001	16415	11788
False	1	AFKAWAVAR_LAKTYETTLEKbs3nh2CcmCcmAAADPHECcmYAK3-3:5		416.262	4	y	0	AFK[bs3-light]AWAVAR_LAK[bs3-light]TYETTLEK[bs3nh2]C[cm]C[cm]AAADPHEC[cm]YAK	False	AFKAWAVAR_LAKTYETTLEK[bs3nh2]C[cm]C[cm]AAADPHEC[cm]YAK	5	829.21	HSA _HSA	67.662	0.633606	AFKAWAVARLAKTYETTLEKCCAAADPHECYAK	236_375	33.0159	7PMix_BS3_HSA_F5_DDA_iRT_001	16415	11788
False	2	AFKAWAVAR_LAKTYETTLEKbs3nh2CcmCcmAAADPHECcmYAK3-3:5		452.703	7	y	0	AFK[bs3-light]AWAVAR_LAK[bs3-light]TYETTLEK[bs3nh2]C[cm]C[cm]AAADPHEC[cm]YAK	False	AFKAWAVAR_LAKTYETTLEK[bs3nh2]C[cm]C[cm]AAADPHEC[cm]YAK	5	829.21	HSA _HSA	67.662	0.518311	AFKAWAVARLAKTYETTLEKCCAAADPHECYAK	236_375	33.0159	7PMix_BS3_HSA_F5_DDA_iRT_001	16415	11788
False	1	AFKAWAVAR_LAKTYETTLEKbs3nh2CcmCcmAAADPHECcmYAK3-3:5		246.156	2	y	0	AFK[bs3-light]AWAVAR_LAK[bs3-light]TYETTLEK[bs3nh2]C[cm]C[cm]AAADPHEC[cm]YAK	False	AFKAWAVAR_LAKTYETTLEK[bs3nh2]C[cm]C[cm]AAADPHEC[cm]YAK	5	829.21	HSA _HSA	67.662	0.215141	AFKAWAVARLAKTYETTLEKCCAAADPHECYAK	236_375	33.0159	7PMix_BS3_HSA_F5_DDA_iRT_001	16415	11788
False	1	AFKAWAVAR_LAKTYETTLEKbs3nh2CcmCcmAAADPHECcmYAK3-3:5		345.224	3	y	0	AFK[bs3-light]AWAVAR_LAK[bs3-light]TYETTLEK[bs3nh2]C[cm]C[cm]AAADPHEC[cm]YAK	False	AFKAWAVAR_LAKTYETTLEK[bs3nh2]C[cm]C[cm]AAADPHEC[cm]YAK	5	829.21	HSA _HSA	67.662	0.186084	AFKAWAVARLAKTYETTLEKCCAAADPHECYAK	236_375	33.0159	7PMix_BS3_HSA_F5_DDA_iRT_001	16415	11788
False	1	AFKAWAVAR_LAKTYETTLEKbs3nh2CcmCcmAAADPHECcmYAK3-3:5		1019.43	8	y	0	AFK[bs3-light]AWAVAR_LAK[bs3-light]TYETTLEK[bs3nh2]C[cm]C[cm]AAADPHEC[cm]YAK	False	AFKAWAVAR_LAKTYETTLEK[bs3nh2]C[cm]C[cm]AAADPHEC[cm]YAK	5	829.21	HSA _HSA	67.662	0.16227	AFKAWAVARLAKTYETTLEKCCAAADPHECYAK	236_375	33.0159	7PMix_BS3_HSA_F5_DDA_iRT_001	16415	11788
False	1	AFKAWAVAR_LAKTYETTLEKbs3nh2CcmCcmAAADPHECcmYAK3-3:5		1161.5	10	y	0	AFK[bs3-light]AWAVAR_LAK[bs3-light]TYETTLEK[bs3nh2]C[cm]C[cm]AAADPHEC[cm]YAK	False	AFKAWAVAR_LAKTYETTLEK[bs3nh2]C[cm]C[cm]AAADPHEC[cm]YAK	5	829.21	HSA _HSA	67.662	0.150562	AFKAWAVARLAKTYETTLEKCCAAADPHECYAK	236_375	33.0159	7PMix_BS3_HSA_F5_DDA_iRT_001	16415	11788
False	1	AFKAWAVAR_LAKTYETTLEKbs3nh2CcmCcmAAADPHECcmYAK3-3:5		670.286	5	y	0	AFK[bs3-light]AWAVAR_LAK[bs3-light]TYETTLEK[bs3nh2]C[cm]C[cm]AAADPHEC[cm]YAK	False	AFKAWAVAR_LAKTYETTLEK[bs3nh2]C[cm]C[cm]AAADPHEC[cm]YAK	5	829.21	HSA _HSA	67.662	0.128254	AFKAWAVARLAKTYETTLEKCCAAADPHECYAK	236_375	33.0159	7PMix_BS3_HSA_F5_DDA_iRT_001	16415	11788
True	2	AFKAWAVAR_LAKTYETTLEKbs3ohCcmCcmAAADPHECcmYAK3-3:5		735.435	3	b	0	AFK[bs3-light]AWAVAR_LAK[bs3-light]TYETTLEK[bs3oh]C[cm]C[cm]AAADPHEC[cm]YAK	False	AFKAWAVAR_LAKTYETTLEK[bs3oh]C[cm]C[cm]AAADPHEC[cm]YAK	5	829.407	HSA _HSA	69.6223	0.0553354	AFKAWAVARLAKTYETTLEKCCAAADPHECYAK	236_375	36.0216	7PMix_BS3_HSA_F5_DDA_iRT_001	17148	11788
False	1	AFKAWAVAR_LAKTYETTLEKbs3ohCcmCcmAAADPHECcmYAK3-3:5		904.398	7	y	0	AFK[bs3-light]AWAVAR_LAK[bs3-light]TYETTLEK[bs3oh]C[cm]C[cm]AAADPHEC[cm]YAK	False	AFKAWAVAR_LAKTYETTLEK[bs3oh]C[cm]C[cm]AAADPHEC[cm]YAK	5	829.407	HSA _HSA	69.6223	1	AFKAWAVARLAKTYETTLEKCCAAADPHECYAK	236_375	36.0216	7PMix_BS3_HSA_F5_DDA_iRT_001	17148	11788
False	1	AFKAWAVAR_LAKTYETTLEKbs3ohCcmCcmAAADPHECcmYAK3-3:5		602.341	5	y	0	AFK[bs3-light]AWAVAR_LAK[bs3-light]TYETTLEK[bs3oh]C[cm]C[cm]AAADPHEC[cm]YAK	False	AFKAWAVAR_LAKTYETTLEK[bs3oh]C[cm]C[cm]AAADPHEC[cm]YAK	5	829.407	HSA _HSA	69.6223	0.725155	AFKAWAVARLAKTYETTLEKCCAAADPHECYAK	236_375	36.0216	7PMix_BS3_HSA_F5_DDA_iRT_001	17148	11788
False	1	AFKAWAVAR_LAKTYETTLEKbs3ohCcmCcmAAADPHECcmYAK3-3:5		673.378	6	y	0	AFK[bs3-light]AWAVAR_LAK[bs3-light]TYETTLEK[bs3oh]C[cm]C[cm]AAADPHEC[cm]YAK	False	AFKAWAVAR_LAKTYETTLEK[bs3oh]C[cm]C[cm]AAADPHEC[cm]YAK	5	829.407	HSA _HSA	69.6223	0.672005	AFKAWAVARLAKTYETTLEKCCAAADPHECYAK	236_375	36.0216	7PMix_BS3_HSA_F5_DDA_iRT_001	17148	11788
False	1	AFKAWAVAR_LAKTYETTLEKbs3ohCcmCcmAAADPHECcmYAK3-3:5		416.262	4	y	0	AFK[bs3-light]AWAVAR_LAK[bs3-light]TYETTLEK[bs3oh]C[cm]C[cm]AAADPHEC[cm]YAK	False	AFKAWAVAR_LAKTYETTLEK[bs3oh]C[cm]C[cm]AAADPHEC[cm]YAK	5	829.407	HSA _HSA	69.6223	0.619609	AFKAWAVARLAKTYETTLEKCCAAADPHECYAK	236_375	36.0216	7PMix_BS3_HSA_F5_DDA_iRT_001	17148	11788
False	2	AFKAWAVAR_LAKTYETTLEKbs3ohCcmCcmAAADPHECcmYAK3-3:5		452.703	7	y	0	AFK[bs3-light]AWAVAR_LAK[bs3-light]TYETTLEK[bs3oh]C[cm]C[cm]AAADPHEC[cm]YAK	False	AFKAWAVAR_LAKTYETTLEK[bs3oh]C[cm]C[cm]AAADPHEC[cm]YAK	5	829.407	HSA _HSA	69.6223	0.590272	AFKAWAVARLAKTYETTLEKCCAAADPHECYAK	236_375	36.0216	7PMix_BS3_HSA_F5_DDA_iRT_001	17148	11788
False	1	AFKAWAVAR_LAKTYETTLEKbs3ohCcmCcmAAADPHECcmYAK3-3:5		1161.5	10	y	0	AFK[bs3-light]AWAVAR_LAK[bs3-light]TYETTLEK[bs3oh]C[cm]C[cm]AAADPHEC[cm]YAK	False	AFKAWAVAR_LAKTYETTLEK[bs3oh]C[cm]C[cm]AAADPHEC[cm]YAK	5	829.407	HSA _HSA	69.6223	0.22023	AFKAWAVARLAKTYETTLEKCCAAADPHECYAK	236_375	36.0216	7PMix_BS3_HSA_F5_DDA_iRT_001	17148	11788
False	1	AFKAWAVAR_LAKTYETTLEKbs3ohCcmCcmAAADPHECcmYAK3-3:5		1090.46	9	y	0	AFK[bs3-light]AWAVAR_LAK[bs3-light]TYETTLEK[bs3oh]C[cm]C[cm]AAADPHEC[cm]YAK	False	AFKAWAVAR_LAKTYETTLEK[bs3oh]C[cm]C[cm]AAADPHEC[cm]YAK	5	829.407	HSA _HSA	69.6223	0.202208	AFKAWAVARLAKTYETTLEKCCAAADPHECYAK	236_375	36.0216	7PMix_BS3_HSA_F5_DDA_iRT_001	17148	11788
False	1	AFKAWAVAR_LAKTYETTLEKbs3ohCcmCcmAAADPHECcmYAK3-3:5		246.156	2	y	0	AFK[bs3-light]AWAVAR_LAK[bs3-light]TYETTLEK[bs3oh]C[cm]C[cm]AAADPHEC[cm]YAK	False	AFKAWAVAR_LAKTYETTLEK[bs3oh]C[cm]C[cm]AAADPHEC[cm]YAK	5	829.407	HSA _HSA	69.6223	0.197629	AFKAWAVARLAKTYETTLEKCCAAADPHECYAK	236_375	36.0216	7PMix_BS3_HSA_F5_DDA_iRT_001	17148	11788
False	1	AFKAWAVAR_LAKTYETTLEKbs3ohCcmCcmAAADPHECcmYAK3-3:5		541.244	4	y	0	AFK[bs3-light]AWAVAR_LAK[bs3-light]TYETTLEK[bs3oh]C[cm]C[cm]AAADPHEC[cm]YAK	False	AFKAWAVAR_LAKTYETTLEK[bs3oh]C[cm]C[cm]AAADPHEC[cm]YAK	5	829.407	HSA _HSA	69.6223	0.174418	AFKAWAVARLAKTYETTLEKCCAAADPHECYAK	236_375	36.0216	7PMix_BS3_HSA_F5_DDA_iRT_001	17148	11788
False	2	AFKAWAVAR_LAKTYETTLEKbs3ohCcmCcmAAADPHECcmYAK3-3:5		776.803	13	y	0	AFK[bs3-light]AWAVAR_LAK[bs3-light]TYETTLEK[bs3oh]C[cm]C[cm]AAADPHEC[cm]YAK	False	AFKAWAVAR_LAKTYETTLEK[bs3oh]C[cm]C[cm]AAADPHEC[cm]YAK	5	829.407	HSA _HSA	69.6223	0.16835	AFKAWAVARLAKTYETTLEKCCAAADPHECYAK	236_375	36.0216	7PMix_BS3_HSA_F5_DDA_iRT_001	17148	11788
True	2	AFKAWAVAR_LAKTYETbs3nh2TLEKCcmCcmAAADPHECcmYAK3-3:4		735.435	3	b	0	AFK[bs3-light]AWAVAR_LAK[bs3-light]TYET[bs3nh2]TLEKC[cm]C[cm]AAADPHEC[cm]YAK	False	AFKAWAVAR_LAKTYET[bs3nh2]TLEKC[cm]C[cm]AAADPHEC[cm]YAK	4	1036.26	HSA _HSA	69.0489	0.294124	AFKAWAVARLAKTYETTLEKCCAAADPHECYAK	236_375	35.1425	7PMix_BS3_HSA_F4_DDA_iRT_001	18106	11788
True	2	AFKAWAVAR_LAKTYETbs3nh2TLEKCcmCcmAAADPHECcmYAK3-3:4		932.513	6	b	0	AFK[bs3-light]AWAVAR_LAK[bs3-light]TYET[bs3nh2]TLEKC[cm]C[cm]AAADPHEC[cm]YAK	False	AFKAWAVAR_LAKTYET[bs3nh2]TLEKC[cm]C[cm]AAADPHEC[cm]YAK	4	1036.26	HSA _HSA	69.0489	0.166874	AFKAWAVARLAKTYETTLEKCCAAADPHECYAK	236_375	35.1425	7PMix_BS3_HSA_F4_DDA_iRT_001	18106	11788
False	1	AFKAWAVAR_LAKTYETbs3nh2TLEKCcmCcmAAADPHECcmYAK3-3:4		904.398	7	y	0	AFK[bs3-light]AWAVAR_LAK[bs3-light]TYET[bs3nh2]TLEKC[cm]C[cm]AAADPHEC[cm]YAK	False	AFKAWAVAR_LAKTYET[bs3nh2]TLEKC[cm]C[cm]AAADPHEC[cm]YAK	4	1036.26	HSA _HSA	69.0489	1	AFKAWAVARLAKTYETTLEKCCAAADPHECYAK	236_375	35.1425	7PMix_BS3_HSA_F4_DDA_iRT_001	18106	11788
False	1	AFKAWAVAR_LAKTYETbs3nh2TLEKCcmCcmAAADPHECcmYAK3-3:4		175.119	1	y	0	AFK[bs3-light]AWAVAR_LAK[bs3-light]TYET[bs3nh2]TLEKC[cm]C[cm]AAADPHEC[cm]YAK	False	AFKAWAVAR_LAKTYET[bs3nh2]TLEKC[cm]C[cm]AAADPHEC[cm]YAK	4	1036.26	HSA _HSA	69.0489	0.467972	AFKAWAVARLAKTYETTLEKCCAAADPHECYAK	236_375	35.1425	7PMix_BS3_HSA_F4_DDA_iRT_001	18106	11788
False	1	AFKAWAVAR_LAKTYETbs3nh2TLEKCcmCcmAAADPHECcmYAK3-3:4		673.378	6	y	0	AFK[bs3-light]AWAVAR_LAK[bs3-light]TYET[bs3nh2]TLEKC[cm]C[cm]AAADPHEC[cm]YAK	False	AFKAWAVAR_LAKTYET[bs3nh2]TLEKC[cm]C[cm]AAADPHEC[cm]YAK	4	1036.26	HSA _HSA	69.0489	0.444895	AFKAWAVARLAKTYETTLEKCCAAADPHECYAK	236_375	35.1425	7PMix_BS3_HSA_F4_DDA_iRT_001	18106	11788
False	1	AFKAWAVAR_LAKTYETbs3nh2TLEKCcmCcmAAADPHECcmYAK3-3:4		602.341	5	y	0	AFK[bs3-light]AWAVAR_LAK[bs3-light]TYET[bs3nh2]TLEKC[cm]C[cm]AAADPHEC[cm]YAK	False	AFKAWAVAR_LAKTYET[bs3nh2]TLEKC[cm]C[cm]AAADPHEC[cm]YAK	4	1036.26	HSA _HSA	69.0489	0.412397	AFKAWAVARLAKTYETTLEKCCAAADPHECYAK	236_375	35.1425	7PMix_BS3_HSA_F4_DDA_iRT_001	18106	11788
False	1	AFKAWAVAR_LAKTYETbs3nh2TLEKCcmCcmAAADPHECcmYAK3-3:4		416.262	4	y	0	AFK[bs3-light]AWAVAR_LAK[bs3-light]TYET[bs3nh2]TLEKC[cm]C[cm]AAADPHEC[cm]YAK	False	AFKAWAVAR_LAKTYET[bs3nh2]TLEKC[cm]C[cm]AAADPHEC[cm]YAK	4	1036.26	HSA _HSA	69.0489	0.265532	AFKAWAVARLAKTYETTLEKCCAAADPHECYAK	236_375	35.1425	7PMix_BS3_HSA_F4_DDA_iRT_001	18106	11788
False	1	AFKAWAVAR_LAKTYETbs3nh2TLEKCcmCcmAAADPHECcmYAK3-3:4		246.156	2	y	0	AFK[bs3-light]AWAVAR_LAK[bs3-light]TYET[bs3nh2]TLEKC[cm]C[cm]AAADPHEC[cm]YAK	False	AFKAWAVAR_LAKTYET[bs3nh2]TLEKC[cm]C[cm]AAADPHEC[cm]YAK	4	1036.26	HSA _HSA	69.0489	0.245788	AFKAWAVARLAKTYETTLEKCCAAADPHECYAK	236_375	35.1425	7PMix_BS3_HSA_F4_DDA_iRT_001	18106	11788
False	1	AFKAWAVAR_LAKTYETbs3nh2TLEKCcmCcmAAADPHECcmYAK3-3:4		1090.46	9	y	0	AFK[bs3-light]AWAVAR_LAK[bs3-light]TYET[bs3nh2]TLEKC[cm]C[cm]AAADPHEC[cm]YAK	False	AFKAWAVAR_LAKTYET[bs3nh2]TLEKC[cm]C[cm]AAADPHEC[cm]YAK	4	1036.26	HSA _HSA	69.0489	0.215645	AFKAWAVARLAKTYETTLEKCCAAADPHECYAK	236_375	35.1425	7PMix_BS3_HSA_F4_DDA_iRT_001	18106	11788
False	1	AFKAWAVAR_LAKTYETbs3nh2TLEKCcmCcmAAADPHECcmYAK3-3:4		345.224	3	y	0	AFK[bs3-light]AWAVAR_LAK[bs3-light]TYET[bs3nh2]TLEKC[cm]C[cm]AAADPHEC[cm]YAK	False	AFKAWAVAR_LAKTYET[bs3nh2]TLEKC[cm]C[cm]AAADPHEC[cm]YAK	4	1036.26	HSA _HSA	69.0489	0.193367	AFKAWAVARLAKTYETTLEKCCAAADPHECYAK	236_375	35.1425	7PMix_BS3_HSA_F4_DDA_iRT_001	18106	11788
False	1	AFKAWAVAR_LAKTYETbs3nh2TLEKCcmCcmAAADPHECcmYAK3-3:4		1019.43	8	y	0	AFK[bs3-light]AWAVAR_LAK[bs3-light]TYET[bs3nh2]TLEKC[cm]C[cm]AAADPHEC[cm]YAK	False	AFKAWAVAR_LAKTYET[bs3nh2]TLEKC[cm]C[cm]AAADPHEC[cm]YAK	4	1036.26	HSA _HSA	69.0489	0.169823	AFKAWAVARLAKTYETTLEKCCAAADPHECYAK	236_375	35.1425	7PMix_BS3_HSA_F4_DDA_iRT_001	18106	11788
False	1	AFKAWAVAR_LAKTYETbs3nh2TLEKCcmCcmAAADPHECcmYAK3-3:4		1161.5	10	y	0	AFK[bs3-light]AWAVAR_LAK[bs3-light]TYET[bs3nh2]TLEKC[cm]C[cm]AAADPHEC[cm]YAK	False	AFKAWAVAR_LAKTYET[bs3nh2]TLEKC[cm]C[cm]AAADPHEC[cm]YAK	4	1036.26	HSA _HSA	69.0489	0.161013	AFKAWAVARLAKTYETTLEKCCAAADPHECYAK	236_375	35.1425	7PMix_BS3_HSA_F4_DDA_iRT_001	18106	11788
True	2	AFKAWAVAR_LAKTbs3nh2YETTLEK3-3:4		968.538	3	b	0	AFK[bs3-light]AWAVAR_LAK[bs3-light]T[bs3nh2]YETTLEK	False	AFKAWAVAR_LAKT[bs3nh2]YETTLEK	4	652.866	HSA _HSA	85.5198	0.0116227	AFKAWAVARLAKTYETTLEK	236_375	60.3967	7PMix_BS3_HSA_F3_DDA_iRT_001	28690	11788
True	3	AFKAWAVAR_LAKTbs3nh2YETTLEK3-3:4		797.449	7	y	0	AFK[bs3-light]AWAVAR_LAK[bs3-light]T[bs3nh2]YETTLEK	False	AFKAWAVAR_LAKT[bs3nh2]YETTLEK	4	652.866	HSA _HSA	85.5198	0.0104044	AFKAWAVARLAKTYETTLEK	236_375	60.3967	7PMix_BS3_HSA_F3_DDA_iRT_001	28690	11788
False	1	AFKAWAVAR_LAKTbs3nh2YETTLEK3-3:4		673.378	6	y	0	AFK[bs3-light]AWAVAR_LAK[bs3-light]T[bs3nh2]YETTLEK	False	AFKAWAVAR_LAKT[bs3nh2]YETTLEK	4	652.866	HSA _HSA	85.5198	1	AFKAWAVARLAKTYETTLEK	236_375	60.3967	7PMix_BS3_HSA_F3_DDA_iRT_001	28690	11788
False	1	AFKAWAVAR_LAKTbs3nh2YETTLEK3-3:4		602.341	5	y	0	AFK[bs3-light]AWAVAR_LAK[bs3-light]T[bs3nh2]YETTLEK	False	AFKAWAVAR_LAKT[bs3nh2]YETTLEK	4	652.866	HSA _HSA	85.5198	0.799063	AFKAWAVARLAKTYETTLEK	236_375	60.3967	7PMix_BS3_HSA_F3_DDA_iRT_001	28690	11788
False	1	AFKAWAVAR_LAKTbs3nh2YETTLEK3-3:4		416.262	4	y	0	AFK[bs3-light]AWAVAR_LAK[bs3-light]T[bs3nh2]YETTLEK	False	AFKAWAVAR_LAKT[bs3nh2]YETTLEK	4	652.866	HSA _HSA	85.5198	0.719815	AFKAWAVARLAKTYETTLEK	236_375	60.3967	7PMix_BS3_HSA_F3_DDA_iRT_001	28690	11788
False	1	AFKAWAVAR_LAKTbs3nh2YETTLEK3-3:4		883.441	7	y	0	AFK[bs3-light]AWAVAR_LAK[bs3-light]T[bs3nh2]YETTLEK	False	AFKAWAVAR_LAKT[bs3nh2]YETTLEK	4	652.866	HSA _HSA	85.5198	0.225173	AFKAWAVARLAKTYETTLEK	236_375	60.3967	7PMix_BS3_HSA_F3_DDA_iRT_001	28690	11788
False	1	AFKAWAVAR_LAKTbs3nh2YETTLEK3-3:4		345.224	3	y	0	AFK[bs3-light]AWAVAR_LAK[bs3-light]T[bs3nh2]YETTLEK	False	AFKAWAVAR_LAKT[bs3nh2]YETTLEK	4	652.866	HSA _HSA	85.5198	0.185326	AFKAWAVARLAKTYETTLEK	236_375	60.3967	7PMix_BS3_HSA_F3_DDA_iRT_001	28690	11788
False	1	AFKAWAVAR_LAKTbs3nh2YETTLEK3-3:4		720.377	6	y	0	AFK[bs3-light]AWAVAR_LAK[bs3-light]T[bs3nh2]YETTLEK	False	AFKAWAVAR_LAKT[bs3nh2]YETTLEK	4	652.866	HSA _HSA	85.5198	0.146477	AFKAWAVARLAKTYETTLEK	236_375	60.3967	7PMix_BS3_HSA_F3_DDA_iRT_001	28690	11788
False	1	AFKAWAVAR_LAKTbs3nh2YETTLEK3-3:4		175.119	1	y	0	AFK[bs3-light]AWAVAR_LAK[bs3-light]T[bs3nh2]YETTLEK	False	AFKAWAVAR_LAKT[bs3nh2]YETTLEK	4	652.866	HSA _HSA	85.5198	0.0652782	AFKAWAVARLAKTYETTLEK	236_375	60.3967	7PMix_BS3_HSA_F3_DDA_iRT_001	28690	11788
False	1	AFKAWAVAR_LAKTbs3nh2YETTLEK3-3:4		389.239	3	y	0	AFK[bs3-light]AWAVAR_LAK[bs3-light]T[bs3nh2]YETTLEK	False	AFKAWAVAR_LAKT[bs3nh2]YETTLEK	4	652.866	HSA _HSA	85.5198	0.0610483	AFKAWAVARLAKTYETTLEK	236_375	60.3967	7PMix_BS3_HSA_F3_DDA_iRT_001	28690	11788
False	1	AFKAWAVAR_LAKTbs3nh2YETTLEK3-3:4		246.156	2	y	0	AFK[bs3-light]AWAVAR_LAK[bs3-light]T[bs3nh2]YETTLEK	False	AFKAWAVAR_LAKT[bs3nh2]YETTLEK	4	652.866	HSA _HSA	85.5198	0.0610255	AFKAWAVARLAKTYETTLEK	236_375	60.3967	7PMix_BS3_HSA_F3_DDA_iRT_001	28690	11788
False	1	AFKAWAVAR_LAKTbs3nh2YETTLEK3-3:4		591.335	5	y	0	AFK[bs3-light]AWAVAR_LAK[bs3-light]T[bs3nh2]YETTLEK	False	AFKAWAVAR_LAKT[bs3nh2]YETTLEK	4	652.866	HSA _HSA	85.5198	0.0573774	AFKAWAVARLAKTYETTLEK	236_375	60.3967	7PMix_BS3_HSA_F3_DDA_iRT_001	28690	11788
False	1	AFKAWAVAR_LAKbs3nh2TYETTLEK3-4:3		673.378	6	y	0	AFK[bs3-light]AWAVAR_LAK[bs3nh2]T[bs3-light]YETTLEK	False	AFKAWAVAR_LAK[bs3nh2]TYETTLEK	3	870.152	HSA _HSA	85.451	1	AFKAWAVARLAKTYETTLEK	236_376	60.2913	7PMix_BS3_HSA_F3_DDA_iRT_001	28655	11788
False	1	AFKAWAVAR_LAKbs3nh2TYETTLEK3-4:3		602.341	5	y	0	AFK[bs3-light]AWAVAR_LAK[bs3nh2]T[bs3-light]YETTLEK	False	AFKAWAVAR_LAK[bs3nh2]TYETTLEK	3	870.152	HSA _HSA	85.451	0.651246	AFKAWAVARLAKTYETTLEK	236_376	60.2913	7PMix_BS3_HSA_F3_DDA_iRT_001	28655	11788
False	1	AFKAWAVAR_LAKbs3nh2TYETTLEK3-4:3		416.262	4	y	0	AFK[bs3-light]AWAVAR_LAK[bs3nh2]T[bs3-light]YETTLEK	False	AFKAWAVAR_LAK[bs3nh2]TYETTLEK	3	870.152	HSA _HSA	85.451	0.504755	AFKAWAVARLAKTYETTLEK	236_376	60.2913	7PMix_BS3_HSA_F3_DDA_iRT_001	28655	11788
False	1	AFKAWAVAR_LAKbs3nh2TYETTLEK3-4:3		883.441	7	y	0	AFK[bs3-light]AWAVAR_LAK[bs3nh2]T[bs3-light]YETTLEK	False	AFKAWAVAR_LAK[bs3nh2]TYETTLEK	3	870.152	HSA _HSA	85.451	0.479759	AFKAWAVARLAKTYETTLEK	236_376	60.2913	7PMix_BS3_HSA_F3_DDA_iRT_001	28655	11788
False	1	AFKAWAVAR_LAKbs3nh2TYETTLEK3-4:3		246.156	2	y	0	AFK[bs3-light]AWAVAR_LAK[bs3nh2]T[bs3-light]YETTLEK	False	AFKAWAVAR_LAK[bs3nh2]TYETTLEK	3	870.152	HSA _HSA	85.451	0.350208	AFKAWAVARLAKTYETTLEK	236_376	60.2913	7PMix_BS3_HSA_F3_DDA_iRT_001	28655	11788
False	1	AFKAWAVAR_LAKbs3nh2TYETTLEK3-4:3		591.335	5	y	0	AFK[bs3-light]AWAVAR_LAK[bs3nh2]T[bs3-light]YETTLEK	False	AFKAWAVAR_LAK[bs3nh2]TYETTLEK	3	870.152	HSA _HSA	85.451	0.263605	AFKAWAVARLAKTYETTLEK	236_376	60.2913	7PMix_BS3_HSA_F3_DDA_iRT_001	28655	11788
False	1	AFKAWAVAR_LAKbs3nh2TYETTLEK3-4:3		720.377	6	y	0	AFK[bs3-light]AWAVAR_LAK[bs3nh2]T[bs3-light]YETTLEK	False	AFKAWAVAR_LAK[bs3nh2]TYETTLEK	3	870.152	HSA _HSA	85.451	0.252177	AFKAWAVARLAKTYETTLEK	236_376	60.2913	7PMix_BS3_HSA_F3_DDA_iRT_001	28655	11788
False	1	AFKAWAVAR_LAKbs3nh2TYETTLEK3-4:3		175.119	1	y	0	AFK[bs3-light]AWAVAR_LAK[bs3nh2]T[bs3-light]YETTLEK	False	AFKAWAVAR_LAK[bs3nh2]TYETTLEK	3	870.152	HSA _HSA	85.451	0.211895	AFKAWAVARLAKTYETTLEK	236_376	60.2913	7PMix_BS3_HSA_F3_DDA_iRT_001	28655	11788
False	1	AFKAWAVAR_LAKbs3nh2TYETTLEK3-4:3		345.224	3	y	0	AFK[bs3-light]AWAVAR_LAK[bs3nh2]T[bs3-light]YETTLEK	False	AFKAWAVAR_LAK[bs3nh2]TYETTLEK	3	870.152	HSA _HSA	85.451	0.203987	AFKAWAVARLAKTYETTLEK	236_376	60.2913	7PMix_BS3_HSA_F3_DDA_iRT_001	28655	11788
False	1	AFKAWAVAR_LAKbs3nh2TYETTLEK3-4:3		276.155	2	y	0	AFK[bs3-light]AWAVAR_LAK[bs3nh2]T[bs3-light]YETTLEK	False	AFKAWAVAR_LAK[bs3nh2]TYETTLEK	3	870.152	HSA _HSA	85.451	0.155513	AFKAWAVARLAKTYETTLEK	236_376	60.2913	7PMix_BS3_HSA_F3_DDA_iRT_001	28655	11788
False	1	AFKAWAVAR_LAKbs3nh2TYETTLEK3-4:4		673.378	6	y	0	AFK[bs3-light]AWAVAR_LAK[bs3nh2]T[bs3-light]YETTLEK	False	AFKAWAVAR_LAK[bs3nh2]TYETTLEK	4	652.866	HSA _HSA	70.1653	1	AFKAWAVARLAKTYETTLEK	236_376	36.8541	7PMix_BS3_HSA_F5_DDA_iRT_001	17373	11788
False	1	AFKAWAVAR_LAKbs3nh2TYETTLEK3-4:4		602.341	5	y	0	AFK[bs3-light]AWAVAR_LAK[bs3nh2]T[bs3-light]YETTLEK	False	AFKAWAVAR_LAK[bs3nh2]TYETTLEK	4	652.866	HSA _HSA	70.1653	0.839955	AFKAWAVARLAKTYETTLEK	236_376	36.8541	7PMix_BS3_HSA_F5_DDA_iRT_001	17373	11788
False	1	AFKAWAVAR_LAKbs3nh2TYETTLEK3-4:4		416.262	4	y	0	AFK[bs3-light]AWAVAR_LAK[bs3nh2]T[bs3-light]YETTLEK	False	AFKAWAVAR_LAK[bs3nh2]TYETTLEK	4	652.866	HSA _HSA	70.1653	0.713998	AFKAWAVARLAKTYETTLEK	236_376	36.8541	7PMix_BS3_HSA_F5_DDA_iRT_001	17373	11788
False	1	AFKAWAVAR_LAKbs3nh2TYETTLEK3-4:4		883.441	7	y	0	AFK[bs3-light]AWAVAR_LAK[bs3nh2]T[bs3-light]YETTLEK	False	AFKAWAVAR_LAK[bs3nh2]TYETTLEK	4	652.866	HSA _HSA	70.1653	0.348036	AFKAWAVARLAKTYETTLEK	236_376	36.8541	7PMix_BS3_HSA_F5_DDA_iRT_001	17373	11788
False	1	AFKAWAVAR_LAKbs3nh2TYETTLEK3-4:4		720.377	6	y	0	AFK[bs3-light]AWAVAR_LAK[bs3nh2]T[bs3-light]YETTLEK	False	AFKAWAVAR_LAK[bs3nh2]TYETTLEK	4	652.866	HSA _HSA	70.1653	0.204711	AFKAWAVARLAKTYETTLEK	236_376	36.8541	7PMix_BS3_HSA_F5_DDA_iRT_001	17373	11788
False	1	AFKAWAVAR_LAKbs3nh2TYETTLEK3-4:4		345.224	3	y	0	AFK[bs3-light]AWAVAR_LAK[bs3nh2]T[bs3-light]YETTLEK	False	AFKAWAVAR_LAK[bs3nh2]TYETTLEK	4	652.866	HSA _HSA	70.1653	0.184152	AFKAWAVARLAKTYETTLEK	236_376	36.8541	7PMix_BS3_HSA_F5_DDA_iRT_001	17373	11788
False	1	AFKAWAVAR_LAKbs3nh2TYETTLEK3-4:4		175.119	1	y	0	AFK[bs3-light]AWAVAR_LAK[bs3nh2]T[bs3-light]YETTLEK	False	AFKAWAVAR_LAK[bs3nh2]TYETTLEK	4	652.866	HSA _HSA	70.1653	0.165955	AFKAWAVARLAKTYETTLEK	236_376	36.8541	7PMix_BS3_HSA_F5_DDA_iRT_001	17373	11788
False	1	AFKAWAVAR_LAKbs3nh2TYETTLEK3-4:4		219.113	2	b	0	AFK[bs3-light]AWAVAR_LAK[bs3nh2]T[bs3-light]YETTLEK	False	AFKAWAVAR_LAK[bs3nh2]TYETTLEK	4	652.866	HSA _HSA	70.1653	0.15042	AFKAWAVARLAKTYETTLEK	236_376	36.8541	7PMix_BS3_HSA_F5_DDA_iRT_001	17373	11788
False	1	AFKAWAVAR_LAKbs3nh2TYETTLEK3-4:4		246.156	2	y	0	AFK[bs3-light]AWAVAR_LAK[bs3nh2]T[bs3-light]YETTLEK	False	AFKAWAVAR_LAK[bs3nh2]TYETTLEK	4	652.866	HSA _HSA	70.1653	0.115887	AFKAWAVARLAKTYETTLEK	236_376	36.8541	7PMix_BS3_HSA_F5_DDA_iRT_001	17373	11788
False	1	AFKAWAVAR_LAKbs3nh2TYETTLEK3-4:4		185.128	2	b	0	AFK[bs3-light]AWAVAR_LAK[bs3nh2]T[bs3-light]YETTLEK	False	AFKAWAVAR_LAK[bs3nh2]TYETTLEK	4	652.866	HSA _HSA	70.1653	0.112821	AFKAWAVARLAKTYETTLEK	236_376	36.8541	7PMix_BS3_HSA_F5_DDA_iRT_001	17373	11788
True	2	AFKAWAVAR_LKCcmASLQK3-2:4		716.405	3	b	0	LK[bs3-light]C[cm]ASLQK_AFK[bs3-light]AWAVAR	False	LKC[cm]ASLQK_AFKAWAVAR	4	526.799	HSA _HSA	78.4896	0.231447	LKCASLQKAFKAWAVAR	223_236	49.6176	B170317_07_Lumos_ML_IN_205_PMBS3_Tryp_SECFr17	25197	11788
True	3	AFKAWAVAR_LKCcmASLQK3-2:4		629.361	7	y	0	LK[bs3-light]C[cm]ASLQK_AFK[bs3-light]AWAVAR	False	LKC[cm]ASLQK_AFKAWAVAR	4	526.799	HSA _HSA	78.4896	0.0920252	LKCASLQKAFKAWAVAR	223_236	49.6176	B170317_07_Lumos_ML_IN_205_PMBS3_Tryp_SECFr17	25197	11788
False	1	AFKAWAVAR_LKCcmASLQK3-2:4		416.262	4	y	0	LK[bs3-light]C[cm]ASLQK_AFK[bs3-light]AWAVAR	False	LKC[cm]ASLQK_AFKAWAVAR	4	526.799	HSA _HSA	78.4896	1	LKCASLQKAFKAWAVAR	223_236	49.6176	B170317_07_Lumos_ML_IN_205_PMBS3_Tryp_SECFr17	25197	11788
False	1	AFKAWAVAR_LKCcmASLQK3-2:4		602.341	5	y	0	LK[bs3-light]C[cm]ASLQK_AFK[bs3-light]AWAVAR	False	LKC[cm]ASLQK_AFKAWAVAR	4	526.799	HSA _HSA	78.4896	0.688661	LKCASLQKAFKAWAVAR	223_236	49.6176	B170317_07_Lumos_ML_IN_205_PMBS3_Tryp_SECFr17	25197	11788
False	1	AFKAWAVAR_LKCcmASLQK3-2:4		673.378	6	y	0	LK[bs3-light]C[cm]ASLQK_AFK[bs3-light]AWAVAR	False	LKC[cm]ASLQK_AFKAWAVAR	4	526.799	HSA _HSA	78.4896	0.582784	LKCASLQKAFKAWAVAR	223_236	49.6176	B170317_07_Lumos_ML_IN_205_PMBS3_Tryp_SECFr17	25197	11788
False	1	AFKAWAVAR_LKCcmASLQK3-2:4		706.355	6	y	0	LK[bs3-light]C[cm]ASLQK_AFK[bs3-light]AWAVAR	False	LKC[cm]ASLQK_AFKAWAVAR	4	526.799	HSA _HSA	78.4896	0.492918	LKCASLQKAFKAWAVAR	223_236	49.6176	B170317_07_Lumos_ML_IN_205_PMBS3_Tryp_SECFr17	25197	11788
False	1	AFKAWAVAR_LKCcmASLQK3-2:4		345.224	3	y	0	LK[bs3-light]C[cm]ASLQK_AFK[bs3-light]AWAVAR	False	LKC[cm]ASLQK_AFKAWAVAR	4	526.799	HSA _HSA	78.4896	0.155976	LKCASLQKAFKAWAVAR	223_236	49.6176	B170317_07_Lumos_ML_IN_205_PMBS3_Tryp_SECFr17	25197	11788
False	1	AFKAWAVAR_LKCcmASLQK3-2:4		147.113	1	y	0	LK[bs3-light]C[cm]ASLQK_AFK[bs3-light]AWAVAR	False	LKC[cm]ASLQK_AFKAWAVAR	4	526.799	HSA _HSA	78.4896	0.115517	LKCASLQKAFKAWAVAR	223_236	49.6176	B170317_07_Lumos_ML_IN_205_PMBS3_Tryp_SECFr17	25197	11788
False	1	AFKAWAVAR_LKCcmASLQK3-2:4		219.113	2	b	0	LK[bs3-light]C[cm]ASLQK_AFK[bs3-light]AWAVAR	False	LKC[cm]ASLQK_AFKAWAVAR	4	526.799	HSA _HSA	78.4896	0.115466	LKCASLQKAFKAWAVAR	223_236	49.6176	B170317_07_Lumos_ML_IN_205_PMBS3_Tryp_SECFr17	25197	11788
False	1	AFKAWAVAR_LKCcmASLQK3-2:4		175.119	1	y	0	LK[bs3-light]C[cm]ASLQK_AFK[bs3-light]AWAVAR	False	LKC[cm]ASLQK_AFKAWAVAR	4	526.799	HSA _HSA	78.4896	0.0982292	LKCASLQKAFKAWAVAR	223_236	49.6176	B170317_07_Lumos_ML_IN_205_PMBS3_Tryp_SECFr17	25197	11788
False	1	AFKAWAVAR_LKCcmASLQK3-2:4		475.287	4	y	0	LK[bs3-light]C[cm]ASLQK_AFK[bs3-light]AWAVAR	False	LKC[cm]ASLQK_AFKAWAVAR	4	526.799	HSA _HSA	78.4896	0.0935782	LKCASLQKAFKAWAVAR	223_236	49.6176	B170317_07_Lumos_ML_IN_205_PMBS3_Tryp_SECFr17	25197	11788
False	1	AFKAWAVAR_LKCcmASLQK3-2:4		546.325	5	y	0	LK[bs3-light]C[cm]ASLQK_AFK[bs3-light]AWAVAR	False	LKC[cm]ASLQK_AFKAWAVAR	4	526.799	HSA _HSA	78.4896	0.0606429	LKCASLQKAFKAWAVAR	223_236	49.6176	B170317_07_Lumos_ML_IN_205_PMBS3_Tryp_SECFr17	25197	11788
True	4	AFKAWAVAR_LVTDLTKVHTECcmCcmHGDLLECcmADDR3-7:4		951.451	22	y	0	AFK[bs3-light]AWAVAR_LVTDLTK[bs3-light]VHTEC[cm]C[cm]HGDLLEC[cm]ADDR	False	AFKAWAVAR_LVTDLTKVHTEC[cm]C[cm]HGDLLEC[cm]ADDR	4	1004.24	HSA _HSA	67.9298	0.794145	AFKAWAVARLVTDLTKVHTECCHGDLLECADDR	236_264	33.4266	7PMix_BS3_HSA_F5_DDA_iRT_001	16481	11788
True	3	AFKAWAVAR_LVTDLTKVHTECcmCcmHGDLLECcmADDR3-7:4		1158.55	19	y	0	AFK[bs3-light]AWAVAR_LVTDLTK[bs3-light]VHTEC[cm]C[cm]HGDLLEC[cm]ADDR	False	AFKAWAVAR_LVTDLTKVHTEC[cm]C[cm]HGDLLEC[cm]ADDR	4	1004.24	HSA _HSA	67.9298	0.291663	AFKAWAVARLVTDLTKVHTECCHGDLLECADDR	236_264	33.4266	7PMix_BS3_HSA_F5_DDA_iRT_001	16481	11788
True	3	AFKAWAVAR_LVTDLTKVHTECcmCcmHGDLLECcmADDR3-7:4		1008.83	16	b	0	AFK[bs3-light]AWAVAR_LVTDLTK[bs3-light]VHTEC[cm]C[cm]HGDLLEC[cm]ADDR	False	AFKAWAVAR_LVTDLTKVHTEC[cm]C[cm]HGDLLEC[cm]ADDR	4	1004.24	HSA _HSA	67.9298	0.216172	AFKAWAVARLVTDLTKVHTECCHGDLLECADDR	236_264	33.4266	7PMix_BS3_HSA_F5_DDA_iRT_001	16481	11788
True	3	AFKAWAVAR_LVTDLTKVHTECcmCcmHGDLLECcmADDR3-7:4		1267.93	22	y	0	AFK[bs3-light]AWAVAR_LVTDLTK[bs3-light]VHTEC[cm]C[cm]HGDLLEC[cm]ADDR	False	AFKAWAVAR_LVTDLTKVHTEC[cm]C[cm]HGDLLEC[cm]ADDR	4	1004.24	HSA _HSA	67.9298	0.195958	AFKAWAVARLVTDLTKVHTECCHGDLLECADDR	236_264	33.4266	7PMix_BS3_HSA_F5_DDA_iRT_001	16481	11788
False	1	AFKAWAVAR_LVTDLTKVHTECcmCcmHGDLLECcmADDR3-7:4		290.146	2	y	0	AFK[bs3-light]AWAVAR_LVTDLTK[bs3-light]VHTEC[cm]C[cm]HGDLLEC[cm]ADDR	False	AFKAWAVAR_LVTDLTKVHTEC[cm]C[cm]HGDLLEC[cm]ADDR	4	1004.24	HSA _HSA	67.9298	1	AFKAWAVARLVTDLTKVHTECCHGDLLECADDR	236_264	33.4266	7PMix_BS3_HSA_F5_DDA_iRT_001	16481	11788
False	2	AFKAWAVAR_LVTDLTKVHTECcmCcmHGDLLECcmADDR3-7:4		994.388	16	y	0	AFK[bs3-light]AWAVAR_LVTDLTK[bs3-light]VHTEC[cm]C[cm]HGDLLEC[cm]ADDR	False	AFKAWAVAR_LVTDLTKVHTEC[cm]C[cm]HGDLLEC[cm]ADDR	4	1004.24	HSA _HSA	67.9298	0.861832	AFKAWAVARLVTDLTKVHTECCHGDLLECADDR	236_264	33.4266	7PMix_BS3_HSA_F5_DDA_iRT_001	16481	11788
False	1	AFKAWAVAR_LVTDLTKVHTECcmCcmHGDLLECcmADDR3-7:4		175.119	1	y	0	AFK[bs3-light]AWAVAR_LVTDLTK[bs3-light]VHTEC[cm]C[cm]HGDLLEC[cm]ADDR	False	AFKAWAVAR_LVTDLTKVHTEC[cm]C[cm]HGDLLEC[cm]ADDR	4	1004.24	HSA _HSA	67.9298	0.787499	AFKAWAVARLVTDLTKVHTECCHGDLLECADDR	236_264	33.4266	7PMix_BS3_HSA_F5_DDA_iRT_001	16481	11788
False	1	AFKAWAVAR_LVTDLTKVHTECcmCcmHGDLLECcmADDR3-7:4		175.119	1	y	0	AFK[bs3-light]AWAVAR_LVTDLTK[bs3-light]VHTEC[cm]C[cm]HGDLLEC[cm]ADDR	False	AFKAWAVAR_LVTDLTKVHTEC[cm]C[cm]HGDLLEC[cm]ADDR	4	1004.24	HSA _HSA	67.9298	0.787499	AFKAWAVARLVTDLTKVHTECCHGDLLECADDR	236_264	33.4266	7PMix_BS3_HSA_F5_DDA_iRT_001	16481	11788
False	1	AFKAWAVAR_LVTDLTKVHTECcmCcmHGDLLECcmADDR3-7:4		673.378	6	y	0	AFK[bs3-light]AWAVAR_LVTDLTK[bs3-light]VHTEC[cm]C[cm]HGDLLEC[cm]ADDR	False	AFKAWAVAR_LVTDLTKVHTEC[cm]C[cm]HGDLLEC[cm]ADDR	4	1004.24	HSA _HSA	67.9298	0.64938	AFKAWAVARLVTDLTKVHTECCHGDLLECADDR	236_264	33.4266	7PMix_BS3_HSA_F5_DDA_iRT_001	16481	11788
False	1	AFKAWAVAR_LVTDLTKVHTECcmCcmHGDLLECcmADDR3-7:4		765.283	6	y	0	AFK[bs3-light]AWAVAR_LVTDLTK[bs3-light]VHTEC[cm]C[cm]HGDLLEC[cm]ADDR	False	AFKAWAVAR_LVTDLTKVHTEC[cm]C[cm]HGDLLEC[cm]ADDR	4	1004.24	HSA _HSA	67.9298	0.591278	AFKAWAVARLVTDLTKVHTECCHGDLLECADDR	236_264	33.4266	7PMix_BS3_HSA_F5_DDA_iRT_001	16481	11788
False	1	AFKAWAVAR_LVTDLTKVHTECcmCcmHGDLLECcmADDR3-7:4		878.367	7	y	0	AFK[bs3-light]AWAVAR_LVTDLTK[bs3-light]VHTEC[cm]C[cm]HGDLLEC[cm]ADDR	False	AFKAWAVAR_LVTDLTKVHTEC[cm]C[cm]HGDLLEC[cm]ADDR	4	1004.24	HSA _HSA	67.9298	0.5363	AFKAWAVARLVTDLTKVHTECCHGDLLECADDR	236_264	33.4266	7PMix_BS3_HSA_F5_DDA_iRT_001	16481	11788
False	1	AFKAWAVAR_LVTDLTKVHTECcmCcmHGDLLECcmADDR3-7:4		213.16	2	b	0	AFK[bs3-light]AWAVAR_LVTDLTK[bs3-light]VHTEC[cm]C[cm]HGDLLEC[cm]ADDR	False	AFKAWAVAR_LVTDLTKVHTEC[cm]C[cm]HGDLLEC[cm]ADDR	4	1004.24	HSA _HSA	67.9298	0.350109	AFKAWAVARLVTDLTKVHTECCHGDLLECADDR	236_264	33.4266	7PMix_BS3_HSA_F5_DDA_iRT_001	16481	11788
False	1	AFKAWAVAR_LVTDLTKVHTECcmCcmHGDLLECcmADDR3-7:4		602.341	5	y	0	AFK[bs3-light]AWAVAR_LVTDLTK[bs3-light]VHTEC[cm]C[cm]HGDLLEC[cm]ADDR	False	AFKAWAVAR_LVTDLTKVHTEC[cm]C[cm]HGDLLEC[cm]ADDR	4	1004.24	HSA _HSA	67.9298	0.332092	AFKAWAVARLVTDLTKVHTECCHGDLLECADDR	236_264	33.4266	7PMix_BS3_HSA_F5_DDA_iRT_001	16481	11788
False	1	AFKAWAVAR_LVTDLTKVHTECcmCcmHGDLLECcmADDR3-7:4		636.241	5	y	0	AFK[bs3-light]AWAVAR_LVTDLTK[bs3-light]VHTEC[cm]C[cm]HGDLLEC[cm]ADDR	False	AFKAWAVAR_LVTDLTKVHTEC[cm]C[cm]HGDLLEC[cm]ADDR	4	1004.24	HSA _HSA	67.9298	0.279015	AFKAWAVARLVTDLTKVHTECCHGDLLECADDR	236_264	33.4266	7PMix_BS3_HSA_F5_DDA_iRT_001	16481	11788
True	4	AFKAWAVAR_LVTDLTKVHTECcmCcmHGDLLECcmADDR3-7:5		949.963	7	y	0	AFK[bs3-light]AWAVAR_LVTDLTK[bs3-light]VHTEC[cm]C[cm]HGDLLEC[cm]ADDR	False	AFKAWAVAR_LVTDLTKVHTEC[cm]C[cm]HGDLLEC[cm]ADDR	5	803.593	HSA _HSA	67.9449	0.0979542	AFKAWAVARLVTDLTKVHTECCHGDLLECADDR	236_264	33.4497	7PMix_BS3_HSA_F5_DDA_iRT_001	16487	11788
True	4	AFKAWAVAR_LVTDLTKVHTECcmCcmHGDLLECcmADDR3-7:5		836.396	3	b	0	AFK[bs3-light]AWAVAR_LVTDLTK[bs3-light]VHTEC[cm]C[cm]HGDLLEC[cm]ADDR	False	AFKAWAVAR_LVTDLTKVHTEC[cm]C[cm]HGDLLEC[cm]ADDR	5	803.593	HSA _HSA	67.9449	0.0757187	AFKAWAVARLVTDLTKVHTECCHGDLLECADDR	236_264	33.4497	7PMix_BS3_HSA_F5_DDA_iRT_001	16487	11788
True	3	AFKAWAVAR_LVTDLTKVHTECcmCcmHGDLLECcmADDR3-7:5		1114.86	3	b	0	AFK[bs3-light]AWAVAR_LVTDLTK[bs3-light]VHTEC[cm]C[cm]HGDLLEC[cm]ADDR	False	AFKAWAVAR_LVTDLTKVHTEC[cm]C[cm]HGDLLEC[cm]ADDR	5	803.593	HSA _HSA	67.9449	0.0376617	AFKAWAVARLVTDLTKVHTECCHGDLLECADDR	236_264	33.4497	7PMix_BS3_HSA_F5_DDA_iRT_001	16487	11788
False	1	AFKAWAVAR_LVTDLTKVHTECcmCcmHGDLLECcmADDR3-7:5		416.262	4	y	0	AFK[bs3-light]AWAVAR_LVTDLTK[bs3-light]VHTEC[cm]C[cm]HGDLLEC[cm]ADDR	False	AFKAWAVAR_LVTDLTKVHTEC[cm]C[cm]HGDLLEC[cm]ADDR	5	803.593	HSA _HSA	67.9449	1	AFKAWAVARLVTDLTKVHTECCHGDLLECADDR	236_264	33.4497	7PMix_BS3_HSA_F5_DDA_iRT_001	16487	11788
False	1	AFKAWAVAR_LVTDLTKVHTECcmCcmHGDLLECcmADDR3-7:5		673.378	6	y	0	AFK[bs3-light]AWAVAR_LVTDLTK[bs3-light]VHTEC[cm]C[cm]HGDLLEC[cm]ADDR	False	AFKAWAVAR_LVTDLTKVHTEC[cm]C[cm]HGDLLEC[cm]ADDR	5	803.593	HSA _HSA	67.9449	0.980019	AFKAWAVARLVTDLTKVHTECCHGDLLECADDR	236_264	33.4497	7PMix_BS3_HSA_F5_DDA_iRT_001	16487	11788
False	1	AFKAWAVAR_LVTDLTKVHTECcmCcmHGDLLECcmADDR3-7:5		602.341	5	y	0	AFK[bs3-light]AWAVAR_LVTDLTK[bs3-light]VHTEC[cm]C[cm]HGDLLEC[cm]ADDR	False	AFKAWAVAR_LVTDLTKVHTEC[cm]C[cm]HGDLLEC[cm]ADDR	5	803.593	HSA _HSA	67.9449	0.945371	AFKAWAVARLVTDLTKVHTECCHGDLLECADDR	236_264	33.4497	7PMix_BS3_HSA_F5_DDA_iRT_001	16487	11788
False	1	AFKAWAVAR_LVTDLTKVHTECcmCcmHGDLLECcmADDR3-7:5		175.119	1	y	0	AFK[bs3-light]AWAVAR_LVTDLTK[bs3-light]VHTEC[cm]C[cm]HGDLLEC[cm]ADDR	False	AFKAWAVAR_LVTDLTKVHTEC[cm]C[cm]HGDLLEC[cm]ADDR	5	803.593	HSA _HSA	67.9449	0.287303	AFKAWAVARLVTDLTKVHTECCHGDLLECADDR	236_264	33.4497	7PMix_BS3_HSA_F5_DDA_iRT_001	16487	11788
False	1	AFKAWAVAR_LVTDLTKVHTECcmCcmHGDLLECcmADDR3-7:5		175.119	1	y	0	AFK[bs3-light]AWAVAR_LVTDLTK[bs3-light]VHTEC[cm]C[cm]HGDLLEC[cm]ADDR	False	AFKAWAVAR_LVTDLTKVHTEC[cm]C[cm]HGDLLEC[cm]ADDR	5	803.593	HSA _HSA	67.9449	0.287303	AFKAWAVARLVTDLTKVHTECCHGDLLECADDR	236_264	33.4497	7PMix_BS3_HSA_F5_DDA_iRT_001	16487	11788
False	1	AFKAWAVAR_LVTDLTKVHTECcmCcmHGDLLECcmADDR3-7:5		290.146	2	y	0	AFK[bs3-light]AWAVAR_LVTDLTK[bs3-light]VHTEC[cm]C[cm]HGDLLEC[cm]ADDR	False	AFKAWAVAR_LVTDLTKVHTEC[cm]C[cm]HGDLLEC[cm]ADDR	5	803.593	HSA _HSA	67.9449	0.255796	AFKAWAVARLVTDLTKVHTECCHGDLLECADDR	236_264	33.4497	7PMix_BS3_HSA_F5_DDA_iRT_001	16487	11788
False	1	AFKAWAVAR_LVTDLTKVHTECcmCcmHGDLLECcmADDR3-7:5		213.16	2	b	0	AFK[bs3-light]AWAVAR_LVTDLTK[bs3-light]VHTEC[cm]C[cm]HGDLLEC[cm]ADDR	False	AFKAWAVAR_LVTDLTKVHTEC[cm]C[cm]HGDLLEC[cm]ADDR	5	803.593	HSA _HSA	67.9449	0.236135	AFKAWAVARLVTDLTKVHTECCHGDLLECADDR	236_264	33.4497	7PMix_BS3_HSA_F5_DDA_iRT_001	16487	11788
False	2	AFKAWAVAR_LVTDLTKVHTECcmCcmHGDLLECcmADDR3-7:5		994.388	16	y	0	AFK[bs3-light]AWAVAR_LVTDLTK[bs3-light]VHTEC[cm]C[cm]HGDLLEC[cm]ADDR	False	AFKAWAVAR_LVTDLTKVHTEC[cm]C[cm]HGDLLEC[cm]ADDR	5	803.593	HSA _HSA	67.9449	0.184884	AFKAWAVARLVTDLTKVHTECCHGDLLECADDR	236_264	33.4497	7PMix_BS3_HSA_F5_DDA_iRT_001	16487	11788
False	1	AFKAWAVAR_LVTDLTKVHTECcmCcmHGDLLECcmADDR3-7:5		345.224	3	y	0	AFK[bs3-light]AWAVAR_LVTDLTK[bs3-light]VHTEC[cm]C[cm]HGDLLEC[cm]ADDR	False	AFKAWAVAR_LVTDLTKVHTEC[cm]C[cm]HGDLLEC[cm]ADDR	5	803.593	HSA _HSA	67.9449	0.168213	AFKAWAVARLVTDLTKVHTECCHGDLLECADDR	236_264	33.4497	7PMix_BS3_HSA_F5_DDA_iRT_001	16487	11788
False	1	AFKAWAVAR_LVTDLTKVHTECcmCcmHGDLLECcmADDR3-7:5		1163.5	10	y	0	AFK[bs3-light]AWAVAR_LVTDLTK[bs3-light]VHTEC[cm]C[cm]HGDLLEC[cm]ADDR	False	AFKAWAVAR_LVTDLTKVHTEC[cm]C[cm]HGDLLEC[cm]ADDR	5	803.593	HSA _HSA	67.9449	0.166879	AFKAWAVARLVTDLTKVHTECCHGDLLECADDR	236_264	33.4497	7PMix_BS3_HSA_F5_DDA_iRT_001	16487	11788
True	3	AFKAWAVAR_LVTDLTKVHTECcmCcmHGDLLECcmADDR3-7:6		1008.83	16	b	0	AFK[bs3-light]AWAVAR_LVTDLTK[bs3-light]VHTEC[cm]C[cm]HGDLLEC[cm]ADDR	False	AFKAWAVAR_LVTDLTKVHTEC[cm]C[cm]HGDLLEC[cm]ADDR	6	669.829	HSA _HSA	67.8976	0.0348463	AFKAWAVARLVTDLTKVHTECCHGDLLECADDR	236_264	33.3772	7PMix_BS3_HSA_F5_DDA_iRT_001	16470	11788
False	1	AFKAWAVAR_LVTDLTKVHTECcmCcmHGDLLECcmADDR3-7:6		416.262	4	y	0	AFK[bs3-light]AWAVAR_LVTDLTK[bs3-light]VHTEC[cm]C[cm]HGDLLEC[cm]ADDR	False	AFKAWAVAR_LVTDLTKVHTEC[cm]C[cm]HGDLLEC[cm]ADDR	6	669.829	HSA _HSA	67.8976	1	AFKAWAVARLVTDLTKVHTECCHGDLLECADDR	236_264	33.3772	7PMix_BS3_HSA_F5_DDA_iRT_001	16470	11788
False	1	AFKAWAVAR_LVTDLTKVHTECcmCcmHGDLLECcmADDR3-7:6		602.341	5	y	0	AFK[bs3-light]AWAVAR_LVTDLTK[bs3-light]VHTEC[cm]C[cm]HGDLLEC[cm]ADDR	False	AFKAWAVAR_LVTDLTKVHTEC[cm]C[cm]HGDLLEC[cm]ADDR	6	669.829	HSA _HSA	67.8976	0.852325	AFKAWAVARLVTDLTKVHTECCHGDLLECADDR	236_264	33.3772	7PMix_BS3_HSA_F5_DDA_iRT_001	16470	11788
False	1	AFKAWAVAR_LVTDLTKVHTECcmCcmHGDLLECcmADDR3-7:6		673.378	6	y	0	AFK[bs3-light]AWAVAR_LVTDLTK[bs3-light]VHTEC[cm]C[cm]HGDLLEC[cm]ADDR	False	AFKAWAVAR_LVTDLTKVHTEC[cm]C[cm]HGDLLEC[cm]ADDR	6	669.829	HSA _HSA	67.8976	0.804225	AFKAWAVARLVTDLTKVHTECCHGDLLECADDR	236_264	33.3772	7PMix_BS3_HSA_F5_DDA_iRT_001	16470	11788
False	1	AFKAWAVAR_LVTDLTKVHTECcmCcmHGDLLECcmADDR3-7:6		290.146	2	y	0	AFK[bs3-light]AWAVAR_LVTDLTK[bs3-light]VHTEC[cm]C[cm]HGDLLEC[cm]ADDR	False	AFKAWAVAR_LVTDLTKVHTEC[cm]C[cm]HGDLLEC[cm]ADDR	6	669.829	HSA _HSA	67.8976	0.500691	AFKAWAVARLVTDLTKVHTECCHGDLLECADDR	236_264	33.3772	7PMix_BS3_HSA_F5_DDA_iRT_001	16470	11788
False	1	AFKAWAVAR_LVTDLTKVHTECcmCcmHGDLLECcmADDR3-7:6		175.119	1	y	0	AFK[bs3-light]AWAVAR_LVTDLTK[bs3-light]VHTEC[cm]C[cm]HGDLLEC[cm]ADDR	False	AFKAWAVAR_LVTDLTKVHTEC[cm]C[cm]HGDLLEC[cm]ADDR	6	669.829	HSA _HSA	67.8976	0.385263	AFKAWAVARLVTDLTKVHTECCHGDLLECADDR	236_264	33.3772	7PMix_BS3_HSA_F5_DDA_iRT_001	16470	11788
False	1	AFKAWAVAR_LVTDLTKVHTECcmCcmHGDLLECcmADDR3-7:6		175.119	1	y	0	AFK[bs3-light]AWAVAR_LVTDLTK[bs3-light]VHTEC[cm]C[cm]HGDLLEC[cm]ADDR	False	AFKAWAVAR_LVTDLTKVHTEC[cm]C[cm]HGDLLEC[cm]ADDR	6	669.829	HSA _HSA	67.8976	0.385263	AFKAWAVARLVTDLTKVHTECCHGDLLECADDR	236_264	33.3772	7PMix_BS3_HSA_F5_DDA_iRT_001	16470	11788
False	1	AFKAWAVAR_LVTDLTKVHTECcmCcmHGDLLECcmADDR3-7:6		476.21	4	y	0	AFK[bs3-light]AWAVAR_LVTDLTK[bs3-light]VHTEC[cm]C[cm]HGDLLEC[cm]ADDR	False	AFKAWAVAR_LVTDLTKVHTEC[cm]C[cm]HGDLLEC[cm]ADDR	6	669.829	HSA _HSA	67.8976	0.374764	AFKAWAVARLVTDLTKVHTECCHGDLLECADDR	236_264	33.3772	7PMix_BS3_HSA_F5_DDA_iRT_001	16470	11788
False	1	AFKAWAVAR_LVTDLTKVHTECcmCcmHGDLLECcmADDR3-7:6		636.241	5	y	0	AFK[bs3-light]AWAVAR_LVTDLTK[bs3-light]VHTEC[cm]C[cm]HGDLLEC[cm]ADDR	False	AFKAWAVAR_LVTDLTKVHTEC[cm]C[cm]HGDLLEC[cm]ADDR	6	669.829	HSA _HSA	67.8976	0.347987	AFKAWAVARLVTDLTKVHTECCHGDLLECADDR	236_264	33.3772	7PMix_BS3_HSA_F5_DDA_iRT_001	16470	11788
False	1	AFKAWAVAR_LVTDLTKVHTECcmCcmHGDLLECcmADDR3-7:6		405.173	3	y	0	AFK[bs3-light]AWAVAR_LVTDLTK[bs3-light]VHTEC[cm]C[cm]HGDLLEC[cm]ADDR	False	AFKAWAVAR_LVTDLTKVHTEC[cm]C[cm]HGDLLEC[cm]ADDR	6	669.829	HSA _HSA	67.8976	0.297448	AFKAWAVARLVTDLTKVHTECCHGDLLECADDR	236_264	33.3772	7PMix_BS3_HSA_F5_DDA_iRT_001	16470	11788
False	1	AFKAWAVAR_LVTDLTKVHTECcmCcmHGDLLECcmADDR3-7:6		345.224	3	y	0	AFK[bs3-light]AWAVAR_LVTDLTK[bs3-light]VHTEC[cm]C[cm]HGDLLEC[cm]ADDR	False	AFKAWAVAR_LVTDLTKVHTEC[cm]C[cm]HGDLLEC[cm]ADDR	6	669.829	HSA _HSA	67.8976	0.278027	AFKAWAVARLVTDLTKVHTECCHGDLLECADDR	236_264	33.3772	7PMix_BS3_HSA_F5_DDA_iRT_001	16470	11788
True	3	AFKAWAVAR_LVTDLTKVHTECcmCcmHGDLLECcmADDRADLAK3-7:4		1008.83	16	b	0	AFK[bs3-light]AWAVAR_LVTDLTK[bs3-light]VHTEC[cm]C[cm]HGDLLEC[cm]ADDRADLAK	False	AFKAWAVAR_LVTDLTKVHTEC[cm]C[cm]HGDLLEC[cm]ADDRADLAK	4	1128.81	HSA _HSA	97.7311	0.973613	AFKAWAVARLVTDLTKVHTECCHGDLLECADDRADLAK	236_264	79.12	B170315_17_Lumos_ML_IN_205_PMBS3_Tryp_Rep3_SECFr16	32843	11788
True	3	AFKAWAVAR_LVTDLTKVHTECcmCcmHGDLLECcmADDRADLAK3-7:4		1046.53	17	b	0	AFK[bs3-light]AWAVAR_LVTDLTK[bs3-light]VHTEC[cm]C[cm]HGDLLEC[cm]ADDRADLAK	False	AFKAWAVAR_LVTDLTKVHTEC[cm]C[cm]HGDLLEC[cm]ADDRADLAK	4	1128.81	HSA _HSA	97.7311	0.622486	AFKAWAVARLVTDLTKVHTECCHGDLLECADDRADLAK	236_264	79.12	B170315_17_Lumos_ML_IN_205_PMBS3_Tryp_Rep3_SECFr16	32843	11788
True	4	AFKAWAVAR_LVTDLTKVHTECcmCcmHGDLLECcmADDRADLAK3-7:4		1046.5	26	b	0	AFK[bs3-light]AWAVAR_LVTDLTK[bs3-light]VHTEC[cm]C[cm]HGDLLEC[cm]ADDRADLAK	False	AFKAWAVAR_LVTDLTKVHTEC[cm]C[cm]HGDLLEC[cm]ADDRADLAK	4	1128.81	HSA _HSA	97.7311	0.622486	AFKAWAVARLVTDLTKVHTECCHGDLLECADDRADLAK	236_264	79.12	B170315_17_Lumos_ML_IN_205_PMBS3_Tryp_Rep3_SECFr16	32843	11788
True	4	AFKAWAVAR_LVTDLTKVHTECcmCcmHGDLLECcmADDRADLAK3-7:4		1022	25	y	0	AFK[bs3-light]AWAVAR_LVTDLTK[bs3-light]VHTEC[cm]C[cm]HGDLLEC[cm]ADDRADLAK	False	AFKAWAVAR_LVTDLTKVHTEC[cm]C[cm]HGDLLEC[cm]ADDRADLAK	4	1128.81	HSA _HSA	97.7311	0.487811	AFKAWAVARLVTDLTKVHTECCHGDLLECADDRADLAK	236_264	79.12	B170315_17_Lumos_ML_IN_205_PMBS3_Tryp_Rep3_SECFr16	32843	11788
True	3	AFKAWAVAR_LVTDLTKVHTECcmCcmHGDLLECcmADDRADLAK3-7:4		951.485	14	b	0	AFK[bs3-light]AWAVAR_LVTDLTK[bs3-light]VHTEC[cm]C[cm]HGDLLEC[cm]ADDRADLAK	False	AFKAWAVAR_LVTDLTKVHTEC[cm]C[cm]HGDLLEC[cm]ADDRADLAK	4	1128.81	HSA _HSA	97.7311	0.245122	AFKAWAVARLVTDLTKVHTECCHGDLLECADDRADLAK	236_264	79.12	B170315_17_Lumos_ML_IN_205_PMBS3_Tryp_Rep3_SECFr16	32843	11788
True	2	AFKAWAVAR_LVTDLTKVHTECcmCcmHGDLLECcmADDRADLAK3-7:4		964.554	7	b	0	AFK[bs3-light]AWAVAR_LVTDLTK[bs3-light]VHTEC[cm]C[cm]HGDLLEC[cm]ADDRADLAK	False	AFKAWAVAR_LVTDLTKVHTEC[cm]C[cm]HGDLLEC[cm]ADDRADLAK	4	1128.81	HSA _HSA	97.7311	0.231638	AFKAWAVARLVTDLTKVHTECCHGDLLECADDRADLAK	236_264	79.12	B170315_17_Lumos_ML_IN_205_PMBS3_Tryp_Rep3_SECFr16	32843	11788
True	2	AFKAWAVAR_LVTDLTKVHTECcmCcmHGDLLECcmADDRADLAK3-7:4		1082.62	9	b	0	AFK[bs3-light]AWAVAR_LVTDLTK[bs3-light]VHTEC[cm]C[cm]HGDLLEC[cm]ADDRADLAK	False	AFKAWAVAR_LVTDLTKVHTEC[cm]C[cm]HGDLLEC[cm]ADDRADLAK	4	1128.81	HSA _HSA	97.7311	0.225479	AFKAWAVARLVTDLTKVHTECCHGDLLECADDRADLAK	236_264	79.12	B170315_17_Lumos_ML_IN_205_PMBS3_Tryp_Rep3_SECFr16	32843	11788
True	3	AFKAWAVAR_LVTDLTKVHTECcmCcmHGDLLECcmADDRADLAK3-7:4		1084.22	18	b	0	AFK[bs3-light]AWAVAR_LVTDLTK[bs3-light]VHTEC[cm]C[cm]HGDLLEC[cm]ADDRADLAK	False	AFKAWAVAR_LVTDLTKVHTEC[cm]C[cm]HGDLLEC[cm]ADDRADLAK	4	1128.81	HSA _HSA	97.7311	0.218208	AFKAWAVARLVTDLTKVHTECCHGDLLECADDRADLAK	236_264	79.12	B170315_17_Lumos_ML_IN_205_PMBS3_Tryp_Rep3_SECFr16	32843	11788
True	3	AFKAWAVAR_LVTDLTKVHTECcmCcmHGDLLECcmADDRADLAK3-7:4		1290.96	23	y	0	AFK[bs3-light]AWAVAR_LVTDLTK[bs3-light]VHTEC[cm]C[cm]HGDLLEC[cm]ADDRADLAK	False	AFKAWAVAR_LVTDLTKVHTEC[cm]C[cm]HGDLLEC[cm]ADDRADLAK	4	1128.81	HSA _HSA	97.7311	0.212635	AFKAWAVARLVTDLTKVHTECCHGDLLECADDRADLAK	236_264	79.12	B170315_17_Lumos_ML_IN_205_PMBS3_Tryp_Rep3_SECFr16	32843	11788
False	1	AFKAWAVAR_LVTDLTKVHTECcmCcmHGDLLECcmADDRADLAK3-7:4		673.399	6	y	0	AFK[bs3-light]AWAVAR_LVTDLTK[bs3-light]VHTEC[cm]C[cm]HGDLLEC[cm]ADDRADLAK	False	AFKAWAVAR_LVTDLTKVHTEC[cm]C[cm]HGDLLEC[cm]ADDRADLAK	4	1128.81	HSA _HSA	97.7311	1	AFKAWAVARLVTDLTKVHTECCHGDLLECADDRADLAK	236_264	79.12	B170315_17_Lumos_ML_IN_205_PMBS3_Tryp_Rep3_SECFr16	32843	11788
False	1	AFKAWAVAR_LVTDLTKVHTECcmCcmHGDLLECcmADDRADLAK3-7:4		788.426	7	y	0	AFK[bs3-light]AWAVAR_LVTDLTK[bs3-light]VHTEC[cm]C[cm]HGDLLEC[cm]ADDRADLAK	False	AFKAWAVAR_LVTDLTKVHTEC[cm]C[cm]HGDLLEC[cm]ADDRADLAK	4	1128.81	HSA _HSA	97.7311	0.757044	AFKAWAVARLVTDLTKVHTECCHGDLLECADDRADLAK	236_264	79.12	B170315_17_Lumos_ML_IN_205_PMBS3_Tryp_Rep3_SECFr16	32843	11788
False	1	AFKAWAVAR_LVTDLTKVHTECcmCcmHGDLLECcmADDRADLAK3-7:4		213.16	2	b	0	AFK[bs3-light]AWAVAR_LVTDLTK[bs3-light]VHTEC[cm]C[cm]HGDLLEC[cm]ADDRADLAK	False	AFKAWAVAR_LVTDLTKVHTEC[cm]C[cm]HGDLLEC[cm]ADDRADLAK	4	1128.81	HSA _HSA	97.7311	0.456026	AFKAWAVARLVTDLTKVHTECCHGDLLECADDRADLAK	236_264	79.12	B170315_17_Lumos_ML_IN_205_PMBS3_Tryp_Rep3_SECFr16	32843	11788
False	2	AFKAWAVAR_LVTDLTKVHTECcmCcmHGDLLECcmADDRADLAK3-7:4		1243.53	21	y	0	AFK[bs3-light]AWAVAR_LVTDLTK[bs3-light]VHTEC[cm]C[cm]HGDLLEC[cm]ADDRADLAK	False	AFKAWAVAR_LVTDLTKVHTEC[cm]C[cm]HGDLLEC[cm]ADDRADLAK	4	1128.81	HSA _HSA	97.7311	0.441866	AFKAWAVARLVTDLTKVHTECCHGDLLECADDRADLAK	236_264	79.12	B170315_17_Lumos_ML_IN_205_PMBS3_Tryp_Rep3_SECFr16	32843	11788
False	1	AFKAWAVAR_LVTDLTKVHTECcmCcmHGDLLECcmADDRADLAK3-7:4		1263.56	11	y	0	AFK[bs3-light]AWAVAR_LVTDLTK[bs3-light]VHTEC[cm]C[cm]HGDLLEC[cm]ADDRADLAK	False	AFKAWAVAR_LVTDLTKVHTEC[cm]C[cm]HGDLLEC[cm]ADDRADLAK	4	1128.81	HSA _HSA	97.7311	0.396037	AFKAWAVARLVTDLTKVHTECCHGDLLECADDRADLAK	236_264	79.12	B170315_17_Lumos_ML_IN_205_PMBS3_Tryp_Rep3_SECFr16	32843	11788
False	3	AFKAWAVAR_LVTDLTKVHTECcmCcmHGDLLECcmADDRADLAK3-7:4		829.355	21	y	0	AFK[bs3-light]AWAVAR_LVTDLTK[bs3-light]VHTEC[cm]C[cm]HGDLLEC[cm]ADDRADLAK	False	AFKAWAVAR_LVTDLTKVHTEC[cm]C[cm]HGDLLEC[cm]ADDRADLAK	4	1128.81	HSA _HSA	97.7311	0.386451	AFKAWAVARLVTDLTKVHTECCHGDLLECADDRADLAK	236_264	79.12	B170315_17_Lumos_ML_IN_205_PMBS3_Tryp_Rep3_SECFr16	32843	11788
False	1	AFKAWAVAR_LVTDLTKVHTECcmCcmHGDLLECcmADDRADLAK3-7:4		602.341	5	y	0	AFK[bs3-light]AWAVAR_LVTDLTK[bs3-light]VHTEC[cm]C[cm]HGDLLEC[cm]ADDRADLAK	False	AFKAWAVAR_LVTDLTKVHTEC[cm]C[cm]HGDLLEC[cm]ADDRADLAK	4	1128.81	HSA _HSA	97.7311	0.322552	AFKAWAVARLVTDLTKVHTECCHGDLLECADDRADLAK	236_264	79.12	B170315_17_Lumos_ML_IN_205_PMBS3_Tryp_Rep3_SECFr16	32843	11788
False	1	AFKAWAVAR_LVTDLTKVHTECcmCcmHGDLLECcmADDRADLAK3-7:4		147.113	1	y	0	AFK[bs3-light]AWAVAR_LVTDLTK[bs3-light]VHTEC[cm]C[cm]HGDLLEC[cm]ADDRADLAK	False	AFKAWAVAR_LVTDLTKVHTEC[cm]C[cm]HGDLLEC[cm]ADDRADLAK	4	1128.81	HSA _HSA	97.7311	0.312882	AFKAWAVARLVTDLTKVHTECCHGDLLECADDRADLAK	236_264	79.12	B170315_17_Lumos_ML_IN_205_PMBS3_Tryp_Rep3_SECFr16	32843	11788
False	1	AFKAWAVAR_LVTDLTKVHTECcmCcmHGDLLECcmADDRADLAK3-7:4		218.15	2	y	0	AFK[bs3-light]AWAVAR_LVTDLTK[bs3-light]VHTEC[cm]C[cm]HGDLLEC[cm]ADDRADLAK	False	AFKAWAVAR_LVTDLTKVHTEC[cm]C[cm]HGDLLEC[cm]ADDRADLAK	4	1128.81	HSA _HSA	97.7311	0.310819	AFKAWAVARLVTDLTKVHTECCHGDLLECADDRADLAK	236_264	79.12	B170315_17_Lumos_ML_IN_205_PMBS3_Tryp_Rep3_SECFr16	32843	11788
False	2	AFKAWAVAR_LVTDLTKVHTECcmCcmHGDLLECcmADDRADLAK3-7:4		1293.56	22	y	0	AFK[bs3-light]AWAVAR_LVTDLTK[bs3-light]VHTEC[cm]C[cm]HGDLLEC[cm]ADDRADLAK	False	AFKAWAVAR_LVTDLTKVHTEC[cm]C[cm]HGDLLEC[cm]ADDRADLAK	4	1128.81	HSA _HSA	97.7311	0.277367	AFKAWAVARLVTDLTKVHTECCHGDLLECADDRADLAK	236_264	79.12	B170315_17_Lumos_ML_IN_205_PMBS3_Tryp_Rep3_SECFr16	32843	11788
True	5	AFKAWAVAR_LVTDLTKVHTECcmCcmHGDLLECcmADDRADLAK3-7:5		859.819	27	b	0	AFK[bs3-light]AWAVAR_LVTDLTK[bs3-light]VHTEC[cm]C[cm]HGDLLEC[cm]ADDRADLAK	False	AFKAWAVAR_LVTDLTKVHTEC[cm]C[cm]HGDLLEC[cm]ADDRADLAK	5	903.248	HSA _HSA	97.6557	0.085492	AFKAWAVARLVTDLTKVHTECCHGDLLECADDRADLAK	236_264	79.0045	B170315_17_Lumos_ML_IN_205_PMBS3_Tryp_Rep3_SECFr16	32784	11788
True	4	AFKAWAVAR_LVTDLTKVHTECcmCcmHGDLLECcmADDRADLAK3-7:5		968.469	23	y	0	AFK[bs3-light]AWAVAR_LVTDLTK[bs3-light]VHTEC[cm]C[cm]HGDLLEC[cm]ADDRADLAK	False	AFKAWAVAR_LVTDLTKVHTEC[cm]C[cm]HGDLLEC[cm]ADDRADLAK	5	903.248	HSA _HSA	97.6557	0.0811751	AFKAWAVARLVTDLTKVHTECCHGDLLECADDRADLAK	236_264	79.0045	B170315_17_Lumos_ML_IN_205_PMBS3_Tryp_Rep3_SECFr16	32784	11788
True	4	AFKAWAVAR_LVTDLTKVHTECcmCcmHGDLLECcmADDRADLAK3-7:5		1046.25	26	b	0	AFK[bs3-light]AWAVAR_LVTDLTK[bs3-light]VHTEC[cm]C[cm]HGDLLEC[cm]ADDRADLAK	False	AFKAWAVAR_LVTDLTKVHTEC[cm]C[cm]HGDLLEC[cm]ADDRADLAK	5	903.248	HSA _HSA	97.6557	0.0756847	AFKAWAVARLVTDLTKVHTECCHGDLLECADDRADLAK	236_264	79.0045	B170315_17_Lumos_ML_IN_205_PMBS3_Tryp_Rep3_SECFr16	32784	11788
True	4	AFKAWAVAR_LVTDLTKVHTECcmCcmHGDLLECcmADDRADLAK3-7:5		993.731	24	y	0	AFK[bs3-light]AWAVAR_LVTDLTK[bs3-light]VHTEC[cm]C[cm]HGDLLEC[cm]ADDRADLAK	False	AFKAWAVAR_LVTDLTKVHTEC[cm]C[cm]HGDLLEC[cm]ADDRADLAK	5	903.248	HSA _HSA	97.6557	0.0752952	AFKAWAVARLVTDLTKVHTECCHGDLLECADDRADLAK	236_264	79.0045	B170315_17_Lumos_ML_IN_205_PMBS3_Tryp_Rep3_SECFr16	32784	11788
True	4	AFKAWAVAR_LVTDLTKVHTECcmCcmHGDLLECcmADDRADLAK3-7:5		1050.51	26	y	0	AFK[bs3-light]AWAVAR_LVTDLTK[bs3-light]VHTEC[cm]C[cm]HGDLLEC[cm]ADDRADLAK	False	AFKAWAVAR_LVTDLTKVHTEC[cm]C[cm]HGDLLEC[cm]ADDRADLAK	5	903.248	HSA _HSA	97.6557	0.0587267	AFKAWAVARLVTDLTKVHTECCHGDLLECADDRADLAK	236_264	79.0045	B170315_17_Lumos_ML_IN_205_PMBS3_Tryp_Rep3_SECFr16	32784	11788
True	4	AFKAWAVAR_LVTDLTKVHTECcmCcmHGDLLECcmADDRADLAK3-7:5		1074.52	27	b	0	AFK[bs3-light]AWAVAR_LVTDLTK[bs3-light]VHTEC[cm]C[cm]HGDLLEC[cm]ADDRADLAK	False	AFKAWAVAR_LVTDLTKVHTEC[cm]C[cm]HGDLLEC[cm]ADDRADLAK	5	903.248	HSA _HSA	97.6557	0.0447688	AFKAWAVARLVTDLTKVHTECCHGDLLECADDRADLAK	236_264	79.0045	B170315_17_Lumos_ML_IN_205_PMBS3_Tryp_Rep3_SECFr16	32784	11788
True	4	AFKAWAVAR_LVTDLTKVHTECcmCcmHGDLLECcmADDRADLAK3-7:5		1043	6	b	0	AFK[bs3-light]AWAVAR_LVTDLTK[bs3-light]VHTEC[cm]C[cm]HGDLLEC[cm]ADDRADLAK	False	AFKAWAVAR_LVTDLTKVHTEC[cm]C[cm]HGDLLEC[cm]ADDRADLAK	5	903.248	HSA _HSA	97.6557	0.0342507	AFKAWAVARLVTDLTKVHTECCHGDLLECADDRADLAK	236_264	79.0045	B170315_17_Lumos_ML_IN_205_PMBS3_Tryp_Rep3_SECFr16	32784	11788
True	4	AFKAWAVAR_LVTDLTKVHTECcmCcmHGDLLECcmADDRADLAK3-7:5		978.726	4	b	0	AFK[bs3-light]AWAVAR_LVTDLTK[bs3-light]VHTEC[cm]C[cm]HGDLLEC[cm]ADDRADLAK	False	AFKAWAVAR_LVTDLTKVHTEC[cm]C[cm]HGDLLEC[cm]ADDRADLAK	5	903.248	HSA _HSA	97.6557	0.0279597	AFKAWAVARLVTDLTKVHTECCHGDLLECADDRADLAK	236_264	79.0045	B170315_17_Lumos_ML_IN_205_PMBS3_Tryp_Rep3_SECFr16	32784	11788
True	4	AFKAWAVAR_LVTDLTKVHTECcmCcmHGDLLECcmADDRADLAK3-7:5		1075.77	27	y	0	AFK[bs3-light]AWAVAR_LVTDLTK[bs3-light]VHTEC[cm]C[cm]HGDLLEC[cm]ADDRADLAK	False	AFKAWAVAR_LVTDLTKVHTEC[cm]C[cm]HGDLLEC[cm]ADDRADLAK	5	903.248	HSA _HSA	97.6557	0.0257997	AFKAWAVARLVTDLTKVHTECCHGDLLECADDRADLAK	236_264	79.0045	B170315_17_Lumos_ML_IN_205_PMBS3_Tryp_Rep3_SECFr16	32784	11788
True	4	AFKAWAVAR_LVTDLTKVHTECcmCcmHGDLLECcmADDRADLAK3-7:5		1021.75	25	y	0	AFK[bs3-light]AWAVAR_LVTDLTK[bs3-light]VHTEC[cm]C[cm]HGDLLEC[cm]ADDRADLAK	False	AFKAWAVAR_LVTDLTKVHTEC[cm]C[cm]HGDLLEC[cm]ADDRADLAK	5	903.248	HSA _HSA	97.6557	0.0220497	AFKAWAVARLVTDLTKVHTECCHGDLLECADDRADLAK	236_264	79.0045	B170315_17_Lumos_ML_IN_205_PMBS3_Tryp_Rep3_SECFr16	32784	11788
False	1	AFKAWAVAR_LVTDLTKVHTECcmCcmHGDLLECcmADDRADLAK3-7:5		673.378	6	y	0	AFK[bs3-light]AWAVAR_LVTDLTK[bs3-light]VHTEC[cm]C[cm]HGDLLEC[cm]ADDRADLAK	False	AFKAWAVAR_LVTDLTKVHTEC[cm]C[cm]HGDLLEC[cm]ADDRADLAK	5	903.248	HSA _HSA	97.6557	1	AFKAWAVARLVTDLTKVHTECCHGDLLECADDRADLAK	236_264	79.0045	B170315_17_Lumos_ML_IN_205_PMBS3_Tryp_Rep3_SECFr16	32784	11788
False	1	AFKAWAVAR_LVTDLTKVHTECcmCcmHGDLLECcmADDRADLAK3-7:5		602.341	5	y	0	AFK[bs3-light]AWAVAR_LVTDLTK[bs3-light]VHTEC[cm]C[cm]HGDLLEC[cm]ADDRADLAK	False	AFKAWAVAR_LVTDLTKVHTEC[cm]C[cm]HGDLLEC[cm]ADDRADLAK	5	903.248	HSA _HSA	97.6557	0.724386	AFKAWAVARLVTDLTKVHTECCHGDLLECADDRADLAK	236_264	79.0045	B170315_17_Lumos_ML_IN_205_PMBS3_Tryp_Rep3_SECFr16	32784	11788
False	1	AFKAWAVAR_LVTDLTKVHTECcmCcmHGDLLECcmADDRADLAK3-7:5		416.262	4	y	0	AFK[bs3-light]AWAVAR_LVTDLTK[bs3-light]VHTEC[cm]C[cm]HGDLLEC[cm]ADDRADLAK	False	AFKAWAVAR_LVTDLTKVHTEC[cm]C[cm]HGDLLEC[cm]ADDRADLAK	5	903.248	HSA _HSA	97.6557	0.66976	AFKAWAVARLVTDLTKVHTECCHGDLLECADDRADLAK	236_264	79.0045	B170315_17_Lumos_ML_IN_205_PMBS3_Tryp_Rep3_SECFr16	32784	11788
False	1	AFKAWAVAR_LVTDLTKVHTECcmCcmHGDLLECcmADDRADLAK3-7:5		903.453	8	y	0	AFK[bs3-light]AWAVAR_LVTDLTK[bs3-light]VHTEC[cm]C[cm]HGDLLEC[cm]ADDRADLAK	False	AFKAWAVAR_LVTDLTKVHTEC[cm]C[cm]HGDLLEC[cm]ADDRADLAK	5	903.248	HSA _HSA	97.6557	0.239201	AFKAWAVARLVTDLTKVHTECCHGDLLECADDRADLAK	236_264	79.0045	B170315_17_Lumos_ML_IN_205_PMBS3_Tryp_Rep3_SECFr16	32784	11788
False	1	AFKAWAVAR_LVTDLTKVHTECcmCcmHGDLLECcmADDRADLAK3-7:5		213.16	2	b	0	AFK[bs3-light]AWAVAR_LVTDLTK[bs3-light]VHTEC[cm]C[cm]HGDLLEC[cm]ADDRADLAK	False	AFKAWAVAR_LVTDLTKVHTEC[cm]C[cm]HGDLLEC[cm]ADDRADLAK	5	903.248	HSA _HSA	97.6557	0.215052	AFKAWAVARLVTDLTKVHTECCHGDLLECADDRADLAK	236_264	79.0045	B170315_17_Lumos_ML_IN_205_PMBS3_Tryp_Rep3_SECFr16	32784	11788
False	1	AFKAWAVAR_LVTDLTKVHTECcmCcmHGDLLECcmADDRADLAK3-7:5		147.113	1	y	0	AFK[bs3-light]AWAVAR_LVTDLTK[bs3-light]VHTEC[cm]C[cm]HGDLLEC[cm]ADDRADLAK	False	AFKAWAVAR_LVTDLTKVHTEC[cm]C[cm]HGDLLEC[cm]ADDRADLAK	5	903.248	HSA _HSA	97.6557	0.196708	AFKAWAVARLVTDLTKVHTECCHGDLLECADDRADLAK	236_264	79.0045	B170315_17_Lumos_ML_IN_205_PMBS3_Tryp_Rep3_SECFr16	32784	11788
False	1	AFKAWAVAR_LVTDLTKVHTECcmCcmHGDLLECcmADDRADLAK3-7:5		331.234	3	y	0	AFK[bs3-light]AWAVAR_LVTDLTK[bs3-light]VHTEC[cm]C[cm]HGDLLEC[cm]ADDRADLAK	False	AFKAWAVAR_LVTDLTKVHTEC[cm]C[cm]HGDLLEC[cm]ADDRADLAK	5	903.248	HSA _HSA	97.6557	0.167716	AFKAWAVARLVTDLTKVHTECCHGDLLECADDRADLAK	236_264	79.0045	B170315_17_Lumos_ML_IN_205_PMBS3_Tryp_Rep3_SECFr16	32784	11788
False	1	AFKAWAVAR_LVTDLTKVHTECcmCcmHGDLLECcmADDRADLAK3-7:5		175.119	1	y	0	AFK[bs3-light]AWAVAR_LVTDLTK[bs3-light]VHTEC[cm]C[cm]HGDLLEC[cm]ADDRADLAK	False	AFKAWAVAR_LVTDLTKVHTEC[cm]C[cm]HGDLLEC[cm]ADDRADLAK	5	903.248	HSA _HSA	97.6557	0.167398	AFKAWAVARLVTDLTKVHTECCHGDLLECADDRADLAK	236_264	79.0045	B170315_17_Lumos_ML_IN_205_PMBS3_Tryp_Rep3_SECFr16	32784	11788
False	1	AFKAWAVAR_LVTDLTKVHTECcmCcmHGDLLECcmADDRADLAK3-7:5		345.224	3	y	0	AFK[bs3-light]AWAVAR_LVTDLTK[bs3-light]VHTEC[cm]C[cm]HGDLLEC[cm]ADDRADLAK	False	AFKAWAVAR_LVTDLTKVHTEC[cm]C[cm]HGDLLEC[cm]ADDRADLAK	5	903.248	HSA _HSA	97.6557	0.16404	AFKAWAVARLVTDLTKVHTECCHGDLLECADDRADLAK	236_264	79.0045	B170315_17_Lumos_ML_IN_205_PMBS3_Tryp_Rep3_SECFr16	32784	11788
False	2	AFKAWAVAR_LVTDLTKVHTECcmCcmHGDLLECcmADDRADLAK3-7:5		394.717	7	y	0	AFK[bs3-light]AWAVAR_LVTDLTK[bs3-light]VHTEC[cm]C[cm]HGDLLEC[cm]ADDRADLAK	False	AFKAWAVAR_LVTDLTKVHTEC[cm]C[cm]HGDLLEC[cm]ADDRADLAK	5	903.248	HSA _HSA	97.6557	0.151818	AFKAWAVARLVTDLTKVHTECCHGDLLECADDRADLAK	236_264	79.0045	B170315_17_Lumos_ML_IN_205_PMBS3_Tryp_Rep3_SECFr16	32784	11788
True	4	AFKAWAVAR_LVTDLTKVHTECcmCcmHGDLLECcmADDRADLAK3-7:6		960.966	3	b	0	AFK[bs3-light]AWAVAR_LVTDLTK[bs3-light]VHTEC[cm]C[cm]HGDLLEC[cm]ADDRADLAK	False	AFKAWAVAR_LVTDLTKVHTEC[cm]C[cm]HGDLLEC[cm]ADDRADLAK	6	752.874	HSA _HSA	68.6983	0.0817246	AFKAWAVARLVTDLTKVHTECCHGDLLECADDRADLAK	236_264	34.6049	7PMix_BS3_HSA_F3_DDA_iRT_001	20506	11788
True	4	AFKAWAVAR_LVTDLTKVHTECcmCcmHGDLLECcmADDRADLAK3-7:6		960.961	23	b	0	AFK[bs3-light]AWAVAR_LVTDLTK[bs3-light]VHTEC[cm]C[cm]HGDLLEC[cm]ADDRADLAK	False	AFKAWAVAR_LVTDLTKVHTEC[cm]C[cm]HGDLLEC[cm]ADDRADLAK	6	752.874	HSA _HSA	68.6983	0.0817246	AFKAWAVARLVTDLTKVHTECCHGDLLECADDRADLAK	236_264	34.6049	7PMix_BS3_HSA_F3_DDA_iRT_001	20506	11788
True	4	AFKAWAVAR_LVTDLTKVHTECcmCcmHGDLLECcmADDRADLAK3-7:6		960.961	23	b	0	AFK[bs3-light]AWAVAR_LVTDLTK[bs3-light]VHTEC[cm]C[cm]HGDLLEC[cm]ADDRADLAK	False	AFKAWAVAR_LVTDLTKVHTEC[cm]C[cm]HGDLLEC[cm]ADDRADLAK	6	752.874	HSA _HSA	68.6983	0.0817246	AFKAWAVARLVTDLTKVHTECCHGDLLECADDRADLAK	236_264	34.6049	7PMix_BS3_HSA_F3_DDA_iRT_001	20506	11788
True	4	AFKAWAVAR_LVTDLTKVHTECcmCcmHGDLLECcmADDRADLAK3-7:6		960.966	3	b	0	AFK[bs3-light]AWAVAR_LVTDLTK[bs3-light]VHTEC[cm]C[cm]HGDLLEC[cm]ADDRADLAK	False	AFKAWAVAR_LVTDLTKVHTEC[cm]C[cm]HGDLLEC[cm]ADDRADLAK	6	752.874	HSA _HSA	68.6983	0.0817246	AFKAWAVARLVTDLTKVHTECCHGDLLECADDRADLAK	236_264	34.6049	7PMix_BS3_HSA_F3_DDA_iRT_001	20506	11788
True	5	AFKAWAVAR_LVTDLTKVHTECcmCcmHGDLLECcmADDRADLAK3-7:6		868.426	8	b	0	AFK[bs3-light]AWAVAR_LVTDLTK[bs3-light]VHTEC[cm]C[cm]HGDLLEC[cm]ADDRADLAK	False	AFKAWAVAR_LVTDLTKVHTEC[cm]C[cm]HGDLLEC[cm]ADDRADLAK	6	752.874	HSA _HSA	68.6983	0.0731255	AFKAWAVARLVTDLTKVHTECCHGDLLECADDRADLAK	236_264	34.6049	7PMix_BS3_HSA_F3_DDA_iRT_001	20506	11788
True	5	AFKAWAVAR_LVTDLTKVHTECcmCcmHGDLLECcmADDRADLAK3-7:6		768.97	23	b	0	AFK[bs3-light]AWAVAR_LVTDLTK[bs3-light]VHTEC[cm]C[cm]HGDLLEC[cm]ADDRADLAK	False	AFKAWAVAR_LVTDLTKVHTEC[cm]C[cm]HGDLLEC[cm]ADDRADLAK	6	752.874	HSA _HSA	68.6983	0.0578176	AFKAWAVARLVTDLTKVHTECCHGDLLECADDRADLAK	236_264	34.6049	7PMix_BS3_HSA_F3_DDA_iRT_001	20506	11788
True	5	AFKAWAVAR_LVTDLTKVHTECcmCcmHGDLLECcmADDRADLAK3-7:6		768.975	3	b	0	AFK[bs3-light]AWAVAR_LVTDLTK[bs3-light]VHTEC[cm]C[cm]HGDLLEC[cm]ADDRADLAK	False	AFKAWAVAR_LVTDLTKVHTEC[cm]C[cm]HGDLLEC[cm]ADDRADLAK	6	752.874	HSA _HSA	68.6983	0.0578176	AFKAWAVARLVTDLTKVHTECCHGDLLECADDRADLAK	236_264	34.6049	7PMix_BS3_HSA_F3_DDA_iRT_001	20506	11788
True	4	AFKAWAVAR_LVTDLTKVHTECcmCcmHGDLLECcmADDRADLAK3-7:6		903.448	21	b	0	AFK[bs3-light]AWAVAR_LVTDLTK[bs3-light]VHTEC[cm]C[cm]HGDLLEC[cm]ADDRADLAK	False	AFKAWAVAR_LVTDLTKVHTEC[cm]C[cm]HGDLLEC[cm]ADDRADLAK	6	752.874	HSA _HSA	68.6983	0.039038	AFKAWAVARLVTDLTKVHTECCHGDLLECADDRADLAK	236_264	34.6049	7PMix_BS3_HSA_F3_DDA_iRT_001	20506	11788
True	4	AFKAWAVAR_LVTDLTKVHTECcmCcmHGDLLECcmADDRADLAK3-7:6		713.615	14	b	0	AFK[bs3-light]AWAVAR_LVTDLTK[bs3-light]VHTEC[cm]C[cm]HGDLLEC[cm]ADDRADLAK	False	AFKAWAVAR_LVTDLTKVHTEC[cm]C[cm]HGDLLEC[cm]ADDRADLAK	6	752.874	HSA _HSA	68.6983	0.0188027	AFKAWAVARLVTDLTKVHTECCHGDLLECADDRADLAK	236_264	34.6049	7PMix_BS3_HSA_F3_DDA_iRT_001	20506	11788
True	5	AFKAWAVAR_LVTDLTKVHTECcmCcmHGDLLECcmADDRADLAK3-7:6		817.803	25	y	0	AFK[bs3-light]AWAVAR_LVTDLTK[bs3-light]VHTEC[cm]C[cm]HGDLLEC[cm]ADDRADLAK	False	AFKAWAVAR_LVTDLTKVHTEC[cm]C[cm]HGDLLEC[cm]ADDRADLAK	6	752.874	HSA _HSA	68.6983	0.0167328	AFKAWAVARLVTDLTKVHTECCHGDLLECADDRADLAK	236_264	34.6049	7PMix_BS3_HSA_F3_DDA_iRT_001	20506	11788
False	1	AFKAWAVAR_LVTDLTKVHTECcmCcmHGDLLECcmADDRADLAK3-7:6		416.262	4	y	0	AFK[bs3-light]AWAVAR_LVTDLTK[bs3-light]VHTEC[cm]C[cm]HGDLLEC[cm]ADDRADLAK	False	AFKAWAVAR_LVTDLTKVHTEC[cm]C[cm]HGDLLEC[cm]ADDRADLAK	6	752.874	HSA _HSA	68.6983	1	AFKAWAVARLVTDLTKVHTECCHGDLLECADDRADLAK	236_264	34.6049	7PMix_BS3_HSA_F3_DDA_iRT_001	20506	11788
False	1	AFKAWAVAR_LVTDLTKVHTECcmCcmHGDLLECcmADDRADLAK3-7:6		602.341	5	y	0	AFK[bs3-light]AWAVAR_LVTDLTK[bs3-light]VHTEC[cm]C[cm]HGDLLEC[cm]ADDRADLAK	False	AFKAWAVAR_LVTDLTKVHTEC[cm]C[cm]HGDLLEC[cm]ADDRADLAK	6	752.874	HSA _HSA	68.6983	0.866331	AFKAWAVARLVTDLTKVHTECCHGDLLECADDRADLAK	236_264	34.6049	7PMix_BS3_HSA_F3_DDA_iRT_001	20506	11788
False	1	AFKAWAVAR_LVTDLTKVHTECcmCcmHGDLLECcmADDRADLAK3-7:6		673.378	6	y	0	AFK[bs3-light]AWAVAR_LVTDLTK[bs3-light]VHTEC[cm]C[cm]HGDLLEC[cm]ADDRADLAK	False	AFKAWAVAR_LVTDLTKVHTEC[cm]C[cm]HGDLLEC[cm]ADDRADLAK	6	752.874	HSA _HSA	68.6983	0.781629	AFKAWAVARLVTDLTKVHTECCHGDLLECADDRADLAK	236_264	34.6049	7PMix_BS3_HSA_F3_DDA_iRT_001	20506	11788
False	1	AFKAWAVAR_LVTDLTKVHTECcmCcmHGDLLECcmADDRADLAK3-7:6		213.16	2	b	0	AFK[bs3-light]AWAVAR_LVTDLTK[bs3-light]VHTEC[cm]C[cm]HGDLLEC[cm]ADDRADLAK	False	AFKAWAVAR_LVTDLTKVHTEC[cm]C[cm]HGDLLEC[cm]ADDRADLAK	6	752.874	HSA _HSA	68.6983	0.229836	AFKAWAVARLVTDLTKVHTECCHGDLLECADDRADLAK	236_264	34.6049	7PMix_BS3_HSA_F3_DDA_iRT_001	20506	11788
False	1	AFKAWAVAR_LVTDLTKVHTECcmCcmHGDLLECcmADDRADLAK3-7:6		345.224	3	y	0	AFK[bs3-light]AWAVAR_LVTDLTK[bs3-light]VHTEC[cm]C[cm]HGDLLEC[cm]ADDRADLAK	False	AFKAWAVAR_LVTDLTKVHTEC[cm]C[cm]HGDLLEC[cm]ADDRADLAK	6	752.874	HSA _HSA	68.6983	0.191226	AFKAWAVARLVTDLTKVHTECCHGDLLECADDRADLAK	236_264	34.6049	7PMix_BS3_HSA_F3_DDA_iRT_001	20506	11788
False	1	AFKAWAVAR_LVTDLTKVHTECcmCcmHGDLLECcmADDRADLAK3-7:6		175.119	1	y	0	AFK[bs3-light]AWAVAR_LVTDLTK[bs3-light]VHTEC[cm]C[cm]HGDLLEC[cm]ADDRADLAK	False	AFKAWAVAR_LVTDLTKVHTEC[cm]C[cm]HGDLLEC[cm]ADDRADLAK	6	752.874	HSA _HSA	68.6983	0.179007	AFKAWAVARLVTDLTKVHTECCHGDLLECADDRADLAK	236_264	34.6049	7PMix_BS3_HSA_F3_DDA_iRT_001	20506	11788
False	2	AFKAWAVAR_LVTDLTKVHTECcmCcmHGDLLECcmADDRADLAK3-7:6		394.717	7	y	0	AFK[bs3-light]AWAVAR_LVTDLTK[bs3-light]VHTEC[cm]C[cm]HGDLLEC[cm]ADDRADLAK	False	AFKAWAVAR_LVTDLTKVHTEC[cm]C[cm]HGDLLEC[cm]ADDRADLAK	6	752.874	HSA _HSA	68.6983	0.132563	AFKAWAVARLVTDLTKVHTECCHGDLLECADDRADLAK	236_264	34.6049	7PMix_BS3_HSA_F3_DDA_iRT_001	20506	11788
False	1	AFKAWAVAR_LVTDLTKVHTECcmCcmHGDLLECcmADDRADLAK3-7:6		331.234	3	y	0	AFK[bs3-light]AWAVAR_LVTDLTK[bs3-light]VHTEC[cm]C[cm]HGDLLEC[cm]ADDRADLAK	False	AFKAWAVAR_LVTDLTKVHTEC[cm]C[cm]HGDLLEC[cm]ADDRADLAK	6	752.874	HSA _HSA	68.6983	0.107416	AFKAWAVARLVTDLTKVHTECCHGDLLECADDRADLAK	236_264	34.6049	7PMix_BS3_HSA_F3_DDA_iRT_001	20506	11788
False	1	AFKAWAVAR_LVTDLTKVHTECcmCcmHGDLLECcmADDRADLAK3-7:6		147.113	1	y	0	AFK[bs3-light]AWAVAR_LVTDLTK[bs3-light]VHTEC[cm]C[cm]HGDLLEC[cm]ADDRADLAK	False	AFKAWAVAR_LVTDLTKVHTEC[cm]C[cm]HGDLLEC[cm]ADDRADLAK	6	752.874	HSA _HSA	68.6983	0.101447	AFKAWAVARLVTDLTKVHTECCHGDLLECADDRADLAK	236_264	34.6049	7PMix_BS3_HSA_F3_DDA_iRT_001	20506	11788
False	3	AFKAWAVAR_LVTDLTKVHTECcmCcmHGDLLECcmADDRADLAK3-7:6		829.355	21	y	0	AFK[bs3-light]AWAVAR_LVTDLTK[bs3-light]VHTEC[cm]C[cm]HGDLLEC[cm]ADDRADLAK	False	AFKAWAVAR_LVTDLTKVHTEC[cm]C[cm]HGDLLEC[cm]ADDRADLAK	6	752.874	HSA _HSA	68.6983	0.0943069	AFKAWAVARLVTDLTKVHTECCHGDLLECADDRADLAK	236_264	34.6049	7PMix_BS3_HSA_F3_DDA_iRT_001	20506	11788
True	5	AFKAWAVAR_LVTDLTKVHTECcmCcmHGDLLECcmADDRADLAK3-7:7		768.77	23	b	0	AFK[bs3-light]AWAVAR_LVTDLTK[bs3-light]VHTEC[cm]C[cm]HGDLLEC[cm]ADDRADLAK	False	AFKAWAVAR_LVTDLTKVHTEC[cm]C[cm]HGDLLEC[cm]ADDRADLAK	7	645.466	HSA _HSA	67.1966	0.00799427	AFKAWAVARLVTDLTKVHTECCHGDLLECADDRADLAK	236_264	32.3023	7PMix_BS3_HSA_F5_DDA_iRT_001	16239	11788
True	5	AFKAWAVAR_LVTDLTKVHTECcmCcmHGDLLECcmADDRADLAK3-7:7		768.774	3	b	0	AFK[bs3-light]AWAVAR_LVTDLTK[bs3-light]VHTEC[cm]C[cm]HGDLLEC[cm]ADDRADLAK	False	AFKAWAVAR_LVTDLTKVHTEC[cm]C[cm]HGDLLEC[cm]ADDRADLAK	7	645.466	HSA _HSA	67.1966	0.00799427	AFKAWAVARLVTDLTKVHTECCHGDLLECADDRADLAK	236_264	32.3023	7PMix_BS3_HSA_F5_DDA_iRT_001	16239	11788
False	1	AFKAWAVAR_LVTDLTKVHTECcmCcmHGDLLECcmADDRADLAK3-7:7		416.262	4	y	0	AFK[bs3-light]AWAVAR_LVTDLTK[bs3-light]VHTEC[cm]C[cm]HGDLLEC[cm]ADDRADLAK	False	AFKAWAVAR_LVTDLTKVHTEC[cm]C[cm]HGDLLEC[cm]ADDRADLAK	7	645.466	HSA _HSA	67.1966	1	AFKAWAVARLVTDLTKVHTECCHGDLLECADDRADLAK	236_264	32.3023	7PMix_BS3_HSA_F5_DDA_iRT_001	16239	11788
False	1	AFKAWAVAR_LVTDLTKVHTECcmCcmHGDLLECcmADDRADLAK3-7:7		602.341	5	y	0	AFK[bs3-light]AWAVAR_LVTDLTK[bs3-light]VHTEC[cm]C[cm]HGDLLEC[cm]ADDRADLAK	False	AFKAWAVAR_LVTDLTKVHTEC[cm]C[cm]HGDLLEC[cm]ADDRADLAK	7	645.466	HSA _HSA	67.1966	0.5643	AFKAWAVARLVTDLTKVHTECCHGDLLECADDRADLAK	236_264	32.3023	7PMix_BS3_HSA_F5_DDA_iRT_001	16239	11788
False	1	AFKAWAVAR_LVTDLTKVHTECcmCcmHGDLLECcmADDRADLAK3-7:7		673.378	6	y	0	AFK[bs3-light]AWAVAR_LVTDLTK[bs3-light]VHTEC[cm]C[cm]HGDLLEC[cm]ADDRADLAK	False	AFKAWAVAR_LVTDLTKVHTEC[cm]C[cm]HGDLLEC[cm]ADDRADLAK	7	645.466	HSA _HSA	67.1966	0.450405	AFKAWAVARLVTDLTKVHTECCHGDLLECADDRADLAK	236_264	32.3023	7PMix_BS3_HSA_F5_DDA_iRT_001	16239	11788
False	1	AFKAWAVAR_LVTDLTKVHTECcmCcmHGDLLECcmADDRADLAK3-7:7		345.224	3	y	0	AFK[bs3-light]AWAVAR_LVTDLTK[bs3-light]VHTEC[cm]C[cm]HGDLLEC[cm]ADDRADLAK	False	AFKAWAVAR_LVTDLTKVHTEC[cm]C[cm]HGDLLEC[cm]ADDRADLAK	7	645.466	HSA _HSA	67.1966	0.222514	AFKAWAVARLVTDLTKVHTECCHGDLLECADDRADLAK	236_264	32.3023	7PMix_BS3_HSA_F5_DDA_iRT_001	16239	11788
False	1	AFKAWAVAR_LVTDLTKVHTECcmCcmHGDLLECcmADDRADLAK3-7:7		213.16	2	b	0	AFK[bs3-light]AWAVAR_LVTDLTK[bs3-light]VHTEC[cm]C[cm]HGDLLEC[cm]ADDRADLAK	False	AFKAWAVAR_LVTDLTKVHTEC[cm]C[cm]HGDLLEC[cm]ADDRADLAK	7	645.466	HSA _HSA	67.1966	0.151658	AFKAWAVARLVTDLTKVHTECCHGDLLECADDRADLAK	236_264	32.3023	7PMix_BS3_HSA_F5_DDA_iRT_001	16239	11788
False	2	AFKAWAVAR_LVTDLTKVHTECcmCcmHGDLLECcmADDRADLAK3-7:7		394.717	7	y	0	AFK[bs3-light]AWAVAR_LVTDLTK[bs3-light]VHTEC[cm]C[cm]HGDLLEC[cm]ADDRADLAK	False	AFKAWAVAR_LVTDLTKVHTEC[cm]C[cm]HGDLLEC[cm]ADDRADLAK	7	645.466	HSA _HSA	67.1966	0.143967	AFKAWAVARLVTDLTKVHTECCHGDLLECADDRADLAK	236_264	32.3023	7PMix_BS3_HSA_F5_DDA_iRT_001	16239	11788
False	1	AFKAWAVAR_LVTDLTKVHTECcmCcmHGDLLECcmADDRADLAK3-7:7		175.119	1	y	0	AFK[bs3-light]AWAVAR_LVTDLTK[bs3-light]VHTEC[cm]C[cm]HGDLLEC[cm]ADDRADLAK	False	AFKAWAVAR_LVTDLTKVHTEC[cm]C[cm]HGDLLEC[cm]ADDRADLAK	7	645.466	HSA _HSA	67.1966	0.132971	AFKAWAVARLVTDLTKVHTECCHGDLLECADDRADLAK	236_264	32.3023	7PMix_BS3_HSA_F5_DDA_iRT_001	16239	11788
False	1	AFKAWAVAR_LVTDLTKVHTECcmCcmHGDLLECcmADDRADLAK3-7:7		331.234	3	y	0	AFK[bs3-light]AWAVAR_LVTDLTK[bs3-light]VHTEC[cm]C[cm]HGDLLEC[cm]ADDRADLAK	False	AFKAWAVAR_LVTDLTKVHTEC[cm]C[cm]HGDLLEC[cm]ADDRADLAK	7	645.466	HSA _HSA	67.1966	0.10176	AFKAWAVARLVTDLTKVHTECCHGDLLECADDRADLAK	236_264	32.3023	7PMix_BS3_HSA_F5_DDA_iRT_001	16239	11788
False	1	AFKAWAVAR_LVTDLTKVHTECcmCcmHGDLLECcmADDRADLAK3-7:7		246.156	2	y	0	AFK[bs3-light]AWAVAR_LVTDLTK[bs3-light]VHTEC[cm]C[cm]HGDLLEC[cm]ADDRADLAK	False	AFKAWAVAR_LVTDLTKVHTEC[cm]C[cm]HGDLLEC[cm]ADDRADLAK	7	645.466	HSA _HSA	67.1966	0.0956113	AFKAWAVARLVTDLTKVHTECCHGDLLECADDRADLAK	236_264	32.3023	7PMix_BS3_HSA_F5_DDA_iRT_001	16239	11788
False	2	AFKAWAVAR_LVTDLTKVHTECcmCcmHGDLLECcmADDRADLAK3-7:7		831.394	15	y	0	AFK[bs3-light]AWAVAR_LVTDLTK[bs3-light]VHTEC[cm]C[cm]HGDLLEC[cm]ADDRADLAK	False	AFKAWAVAR_LVTDLTKVHTEC[cm]C[cm]HGDLLEC[cm]ADDRADLAK	7	645.466	HSA _HSA	67.1966	0.0952144	AFKAWAVARLVTDLTKVHTECCHGDLLECADDRADLAK	236_264	32.3023	7PMix_BS3_HSA_F5_DDA_iRT_001	16239	11788
True	3	AFKAWAVAR_LVTDLTKVHTECcmCcmHGDLLECcmADDRADLAKbs3nh2YICcmENQDSISSK3-7:6		1046.53	17	b	0	AFK[bs3-light]AWAVAR_LVTDLTK[bs3-light]VHTEC[cm]C[cm]HGDLLEC[cm]ADDRADLAK[bs3nh2]YIC[cm]ENQDSISSK	False	AFKAWAVAR_LVTDLTKVHTEC[cm]C[cm]HGDLLEC[cm]ADDRADLAK[bs3nh2]YIC[cm]ENQDSISSK	6	1016.16	HSA _HSA	76.5946	0.461553	AFKAWAVARLVTDLTKVHTECCHGDLLECADDRADLAKYICENQDSISSK	236_264	46.712	7PMix_BS3_HSA_F5_DDA_iRT_001	20154	11788
True	3	AFKAWAVAR_LVTDLTKVHTECcmCcmHGDLLECcmADDRADLAKbs3nh2YICcmENQDSISSK3-7:6		1008.5	16	b	0	AFK[bs3-light]AWAVAR_LVTDLTK[bs3-light]VHTEC[cm]C[cm]HGDLLEC[cm]ADDRADLAK[bs3nh2]YIC[cm]ENQDSISSK	False	AFKAWAVAR_LVTDLTKVHTEC[cm]C[cm]HGDLLEC[cm]ADDRADLAK[bs3nh2]YIC[cm]ENQDSISSK	6	1016.16	HSA _HSA	76.5946	0.266631	AFKAWAVARLVTDLTKVHTECCHGDLLECADDRADLAKYICENQDSISSK	236_264	46.712	7PMix_BS3_HSA_F5_DDA_iRT_001	20154	11788
True	4	AFKAWAVAR_LVTDLTKVHTECcmCcmHGDLLECcmADDRADLAKbs3nh2YICcmENQDSISSK3-7:6		1074.77	27	b	0	AFK[bs3-light]AWAVAR_LVTDLTK[bs3-light]VHTEC[cm]C[cm]HGDLLEC[cm]ADDRADLAK[bs3nh2]YIC[cm]ENQDSISSK	False	AFKAWAVAR_LVTDLTKVHTEC[cm]C[cm]HGDLLEC[cm]ADDRADLAK[bs3nh2]YIC[cm]ENQDSISSK	6	1016.16	HSA _HSA	76.5946	0.256392	AFKAWAVARLVTDLTKVHTECCHGDLLECADDRADLAKYICENQDSISSK	236_264	46.712	7PMix_BS3_HSA_F5_DDA_iRT_001	20154	11788
True	4	AFKAWAVAR_LVTDLTKVHTECcmCcmHGDLLECcmADDRADLAKbs3nh2YICcmENQDSISSK3-7:6		1092.28	28	b	0	AFK[bs3-light]AWAVAR_LVTDLTK[bs3-light]VHTEC[cm]C[cm]HGDLLEC[cm]ADDRADLAK[bs3nh2]YIC[cm]ENQDSISSK	False	AFKAWAVAR_LVTDLTKVHTEC[cm]C[cm]HGDLLEC[cm]ADDRADLAK[bs3nh2]YIC[cm]ENQDSISSK	6	1016.16	HSA _HSA	76.5946	0.227409	AFKAWAVARLVTDLTKVHTECCHGDLLECADDRADLAKYICENQDSISSK	236_264	46.712	7PMix_BS3_HSA_F5_DDA_iRT_001	20154	11788
True	2	AFKAWAVAR_LVTDLTKVHTECcmCcmHGDLLECcmADDRADLAKbs3nh2YICcmENQDSISSK3-7:6		1083.12	9	b	0	AFK[bs3-light]AWAVAR_LVTDLTK[bs3-light]VHTEC[cm]C[cm]HGDLLEC[cm]ADDRADLAK[bs3nh2]YIC[cm]ENQDSISSK	False	AFKAWAVAR_LVTDLTKVHTEC[cm]C[cm]HGDLLEC[cm]ADDRADLAK[bs3nh2]YIC[cm]ENQDSISSK	6	1016.16	HSA _HSA	76.5946	0.0882502	AFKAWAVARLVTDLTKVHTECCHGDLLECADDRADLAKYICENQDSISSK	236_264	46.712	7PMix_BS3_HSA_F5_DDA_iRT_001	20154	11788
True	4	AFKAWAVAR_LVTDLTKVHTECcmCcmHGDLLECcmADDRADLAKbs3nh2YICcmENQDSISSK3-7:6		1163.08	29	b	0	AFK[bs3-light]AWAVAR_LVTDLTK[bs3-light]VHTEC[cm]C[cm]HGDLLEC[cm]ADDRADLAK[bs3nh2]YIC[cm]ENQDSISSK	False	AFKAWAVAR_LVTDLTKVHTEC[cm]C[cm]HGDLLEC[cm]ADDRADLAK[bs3nh2]YIC[cm]ENQDSISSK	6	1016.16	HSA _HSA	76.5946	0.0540179	AFKAWAVARLVTDLTKVHTECCHGDLLECADDRADLAKYICENQDSISSK	236_264	46.712	7PMix_BS3_HSA_F5_DDA_iRT_001	20154	11788
True	4	AFKAWAVAR_LVTDLTKVHTECcmCcmHGDLLECcmADDRADLAKbs3nh2YICcmENQDSISSK3-7:6		1017.49	25	b	0	AFK[bs3-light]AWAVAR_LVTDLTK[bs3-light]VHTEC[cm]C[cm]HGDLLEC[cm]ADDRADLAK[bs3nh2]YIC[cm]ENQDSISSK	False	AFKAWAVAR_LVTDLTKVHTEC[cm]C[cm]HGDLLEC[cm]ADDRADLAK[bs3nh2]YIC[cm]ENQDSISSK	6	1016.16	HSA _HSA	76.5946	0.0479976	AFKAWAVARLVTDLTKVHTECCHGDLLECADDRADLAKYICENQDSISSK	236_264	46.712	7PMix_BS3_HSA_F5_DDA_iRT_001	20154	11788
True	2	AFKAWAVAR_LVTDLTKVHTECcmCcmHGDLLECcmADDRADLAKbs3nh2YICcmENQDSISSK3-7:6		1014.09	8	b	0	AFK[bs3-light]AWAVAR_LVTDLTK[bs3-light]VHTEC[cm]C[cm]HGDLLEC[cm]ADDRADLAK[bs3nh2]YIC[cm]ENQDSISSK	False	AFKAWAVAR_LVTDLTKVHTEC[cm]C[cm]HGDLLEC[cm]ADDRADLAK[bs3nh2]YIC[cm]ENQDSISSK	6	1016.16	HSA _HSA	76.5946	0.0474558	AFKAWAVARLVTDLTKVHTECCHGDLLECADDRADLAKYICENQDSISSK	236_264	46.712	7PMix_BS3_HSA_F5_DDA_iRT_001	20154	11788
True	4	AFKAWAVAR_LVTDLTKVHTECcmCcmHGDLLECcmADDRADLAKbs3nh2YICcmENQDSISSK3-7:6		903.448	21	b	0	AFK[bs3-light]AWAVAR_LVTDLTK[bs3-light]VHTEC[cm]C[cm]HGDLLEC[cm]ADDRADLAK[bs3nh2]YIC[cm]ENQDSISSK	False	AFKAWAVAR_LVTDLTKVHTEC[cm]C[cm]HGDLLEC[cm]ADDRADLAK[bs3nh2]YIC[cm]ENQDSISSK	6	1016.16	HSA _HSA	76.5946	0.0459456	AFKAWAVARLVTDLTKVHTECCHGDLLECADDRADLAKYICENQDSISSK	236_264	46.712	7PMix_BS3_HSA_F5_DDA_iRT_001	20154	11788
False	1	AFKAWAVAR_LVTDLTKVHTECcmCcmHGDLLECcmADDRADLAKbs3nh2YICcmENQDSISSK3-7:6		1167.49	10	y	0	AFK[bs3-light]AWAVAR_LVTDLTK[bs3-light]VHTEC[cm]C[cm]HGDLLEC[cm]ADDRADLAK[bs3nh2]YIC[cm]ENQDSISSK	False	AFKAWAVAR_LVTDLTKVHTEC[cm]C[cm]HGDLLEC[cm]ADDRADLAK[bs3nh2]YIC[cm]ENQDSISSK	6	1016.16	HSA _HSA	76.5946	1	AFKAWAVARLVTDLTKVHTECCHGDLLECADDRADLAKYICENQDSISSK	236_264	46.712	7PMix_BS3_HSA_F5_DDA_iRT_001	20154	11788
False	1	AFKAWAVAR_LVTDLTKVHTECcmCcmHGDLLECcmADDRADLAKbs3nh2YICcmENQDSISSK3-7:6		321.177	3	y	0	AFK[bs3-light]AWAVAR_LVTDLTK[bs3-light]VHTEC[cm]C[cm]HGDLLEC[cm]ADDRADLAK[bs3nh2]YIC[cm]ENQDSISSK	False	AFKAWAVAR_LVTDLTKVHTEC[cm]C[cm]HGDLLEC[cm]ADDRADLAK[bs3nh2]YIC[cm]ENQDSISSK	6	1016.16	HSA _HSA	76.5946	0.738893	AFKAWAVARLVTDLTKVHTECCHGDLLECADDRADLAKYICENQDSISSK	236_264	46.712	7PMix_BS3_HSA_F5_DDA_iRT_001	20154	11788
False	1	AFKAWAVAR_LVTDLTKVHTECcmCcmHGDLLECcmADDRADLAKbs3nh2YICcmENQDSISSK3-7:6		602.341	5	y	0	AFK[bs3-light]AWAVAR_LVTDLTK[bs3-light]VHTEC[cm]C[cm]HGDLLEC[cm]ADDRADLAK[bs3nh2]YIC[cm]ENQDSISSK	False	AFKAWAVAR_LVTDLTKVHTEC[cm]C[cm]HGDLLEC[cm]ADDRADLAK[bs3nh2]YIC[cm]ENQDSISSK	6	1016.16	HSA _HSA	76.5946	0.540389	AFKAWAVARLVTDLTKVHTECCHGDLLECADDRADLAKYICENQDSISSK	236_264	46.712	7PMix_BS3_HSA_F5_DDA_iRT_001	20154	11788
False	1	AFKAWAVAR_LVTDLTKVHTECcmCcmHGDLLECcmADDRADLAKbs3nh2YICcmENQDSISSK3-7:6		416.262	4	y	0	AFK[bs3-light]AWAVAR_LVTDLTK[bs3-light]VHTEC[cm]C[cm]HGDLLEC[cm]ADDRADLAK[bs3nh2]YIC[cm]ENQDSISSK	False	AFKAWAVAR_LVTDLTKVHTEC[cm]C[cm]HGDLLEC[cm]ADDRADLAK[bs3nh2]YIC[cm]ENQDSISSK	6	1016.16	HSA _HSA	76.5946	0.490582	AFKAWAVARLVTDLTKVHTECCHGDLLECADDRADLAKYICENQDSISSK	236_264	46.712	7PMix_BS3_HSA_F5_DDA_iRT_001	20154	11788
False	1	AFKAWAVAR_LVTDLTKVHTECcmCcmHGDLLECcmADDRADLAKbs3nh2YICcmENQDSISSK3-7:6		673.378	6	y	0	AFK[bs3-light]AWAVAR_LVTDLTK[bs3-light]VHTEC[cm]C[cm]HGDLLEC[cm]ADDRADLAK[bs3nh2]YIC[cm]ENQDSISSK	False	AFKAWAVAR_LVTDLTKVHTEC[cm]C[cm]HGDLLEC[cm]ADDRADLAK[bs3nh2]YIC[cm]ENQDSISSK	6	1016.16	HSA _HSA	76.5946	0.482423	AFKAWAVARLVTDLTKVHTECCHGDLLECADDRADLAKYICENQDSISSK	236_264	46.712	7PMix_BS3_HSA_F5_DDA_iRT_001	20154	11788
False	1	AFKAWAVAR_LVTDLTKVHTECcmCcmHGDLLECcmADDRADLAKbs3nh2YICcmENQDSISSK3-7:6		878.421	8	y	0	AFK[bs3-light]AWAVAR_LVTDLTK[bs3-light]VHTEC[cm]C[cm]HGDLLEC[cm]ADDRADLAK[bs3nh2]YIC[cm]ENQDSISSK	False	AFKAWAVAR_LVTDLTKVHTEC[cm]C[cm]HGDLLEC[cm]ADDRADLAK[bs3nh2]YIC[cm]ENQDSISSK	6	1016.16	HSA _HSA	76.5946	0.407263	AFKAWAVARLVTDLTKVHTECCHGDLLECADDRADLAKYICENQDSISSK	236_264	46.712	7PMix_BS3_HSA_F5_DDA_iRT_001	20154	11788
False	1	AFKAWAVAR_LVTDLTKVHTECcmCcmHGDLLECcmADDRADLAKbs3nh2YICcmENQDSISSK3-7:6		1007.46	9	y	0	AFK[bs3-light]AWAVAR_LVTDLTK[bs3-light]VHTEC[cm]C[cm]HGDLLEC[cm]ADDRADLAK[bs3nh2]YIC[cm]ENQDSISSK	False	AFKAWAVAR_LVTDLTKVHTEC[cm]C[cm]HGDLLEC[cm]ADDRADLAK[bs3nh2]YIC[cm]ENQDSISSK	6	1016.16	HSA _HSA	76.5946	0.360041	AFKAWAVARLVTDLTKVHTECCHGDLLECADDRADLAKYICENQDSISSK	236_264	46.712	7PMix_BS3_HSA_F5_DDA_iRT_001	20154	11788
False	1	AFKAWAVAR_LVTDLTKVHTECcmCcmHGDLLECcmADDRADLAKbs3nh2YICcmENQDSISSK3-7:6		521.293	5	y	0	AFK[bs3-light]AWAVAR_LVTDLTK[bs3-light]VHTEC[cm]C[cm]HGDLLEC[cm]ADDRADLAK[bs3nh2]YIC[cm]ENQDSISSK	False	AFKAWAVAR_LVTDLTKVHTEC[cm]C[cm]HGDLLEC[cm]ADDRADLAK[bs3nh2]YIC[cm]ENQDSISSK	6	1016.16	HSA _HSA	76.5946	0.291366	AFKAWAVARLVTDLTKVHTECCHGDLLECADDRADLAKYICENQDSISSK	236_264	46.712	7PMix_BS3_HSA_F5_DDA_iRT_001	20154	11788
False	1	AFKAWAVAR_LVTDLTKVHTECcmCcmHGDLLECcmADDRADLAKbs3nh2YICcmENQDSISSK3-7:6		636.32	6	y	0	AFK[bs3-light]AWAVAR_LVTDLTK[bs3-light]VHTEC[cm]C[cm]HGDLLEC[cm]ADDRADLAK[bs3nh2]YIC[cm]ENQDSISSK	False	AFKAWAVAR_LVTDLTKVHTEC[cm]C[cm]HGDLLEC[cm]ADDRADLAK[bs3nh2]YIC[cm]ENQDSISSK	6	1016.16	HSA _HSA	76.5946	0.263614	AFKAWAVARLVTDLTKVHTECCHGDLLECADDRADLAKYICENQDSISSK	236_264	46.712	7PMix_BS3_HSA_F5_DDA_iRT_001	20154	11788
False	1	AFKAWAVAR_LVTDLTKVHTECcmCcmHGDLLECcmADDRADLAKbs3nh2YICcmENQDSISSK3-7:6		175.119	1	y	0	AFK[bs3-light]AWAVAR_LVTDLTK[bs3-light]VHTEC[cm]C[cm]HGDLLEC[cm]ADDRADLAK[bs3nh2]YIC[cm]ENQDSISSK	False	AFKAWAVAR_LVTDLTKVHTEC[cm]C[cm]HGDLLEC[cm]ADDRADLAK[bs3nh2]YIC[cm]ENQDSISSK	6	1016.16	HSA _HSA	76.5946	0.169343	AFKAWAVARLVTDLTKVHTECCHGDLLECADDRADLAKYICENQDSISSK	236_264	46.712	7PMix_BS3_HSA_F5_DDA_iRT_001	20154	11788
True	4	AFKAWAVAR_LVTDLTKVHTECcmCcmHGDLLECcmADDRADLAKbs3ohYICcmENQDSISSK3-7:6		1092.53	28	b	0	AFK[bs3-light]AWAVAR_LVTDLTK[bs3-light]VHTEC[cm]C[cm]HGDLLEC[cm]ADDRADLAK[bs3oh]YIC[cm]ENQDSISSK	False	AFKAWAVAR_LVTDLTKVHTEC[cm]C[cm]HGDLLEC[cm]ADDRADLAK[bs3oh]YIC[cm]ENQDSISSK	6	1016.33	HSA _HSA	77.693	0.30358	AFKAWAVARLVTDLTKVHTECCHGDLLECADDRADLAKYICENQDSISSK	236_264	48.3961	7PMix_BS3_HSA_F5_DDA_iRT_001	20614	11788
True	4	AFKAWAVAR_LVTDLTKVHTECcmCcmHGDLLECcmADDRADLAKbs3ohYICcmENQDSISSK3-7:6		1163.58	29	b	0	AFK[bs3-light]AWAVAR_LVTDLTK[bs3-light]VHTEC[cm]C[cm]HGDLLEC[cm]ADDRADLAK[bs3oh]YIC[cm]ENQDSISSK	False	AFKAWAVAR_LVTDLTKVHTEC[cm]C[cm]HGDLLEC[cm]ADDRADLAK[bs3oh]YIC[cm]ENQDSISSK	6	1016.33	HSA _HSA	77.693	0.139303	AFKAWAVARLVTDLTKVHTECCHGDLLECADDRADLAKYICENQDSISSK	236_264	48.3961	7PMix_BS3_HSA_F5_DDA_iRT_001	20614	11788
False	1	AFKAWAVAR_LVTDLTKVHTECcmCcmHGDLLECcmADDRADLAKbs3ohYICcmENQDSISSK3-7:6		321.177	3	y	0	AFK[bs3-light]AWAVAR_LVTDLTK[bs3-light]VHTEC[cm]C[cm]HGDLLEC[cm]ADDRADLAK[bs3oh]YIC[cm]ENQDSISSK	False	AFKAWAVAR_LVTDLTKVHTEC[cm]C[cm]HGDLLEC[cm]ADDRADLAK[bs3oh]YIC[cm]ENQDSISSK	6	1016.33	HSA _HSA	77.693	1	AFKAWAVARLVTDLTKVHTECCHGDLLECADDRADLAKYICENQDSISSK	236_264	48.3961	7PMix_BS3_HSA_F5_DDA_iRT_001	20614	11788
False	1	AFKAWAVAR_LVTDLTKVHTECcmCcmHGDLLECcmADDRADLAKbs3ohYICcmENQDSISSK3-7:6		1167.49	10	y	0	AFK[bs3-light]AWAVAR_LVTDLTK[bs3-light]VHTEC[cm]C[cm]HGDLLEC[cm]ADDRADLAK[bs3oh]YIC[cm]ENQDSISSK	False	AFKAWAVAR_LVTDLTKVHTEC[cm]C[cm]HGDLLEC[cm]ADDRADLAK[bs3oh]YIC[cm]ENQDSISSK	6	1016.33	HSA _HSA	77.693	0.967816	AFKAWAVARLVTDLTKVHTECCHGDLLECADDRADLAKYICENQDSISSK	236_264	48.3961	7PMix_BS3_HSA_F5_DDA_iRT_001	20614	11788
False	1	AFKAWAVAR_LVTDLTKVHTECcmCcmHGDLLECcmADDRADLAKbs3ohYICcmENQDSISSK3-7:6		416.262	4	y	0	AFK[bs3-light]AWAVAR_LVTDLTK[bs3-light]VHTEC[cm]C[cm]HGDLLEC[cm]ADDRADLAK[bs3oh]YIC[cm]ENQDSISSK	False	AFKAWAVAR_LVTDLTKVHTEC[cm]C[cm]HGDLLEC[cm]ADDRADLAK[bs3oh]YIC[cm]ENQDSISSK	6	1016.33	HSA _HSA	77.693	0.840091	AFKAWAVARLVTDLTKVHTECCHGDLLECADDRADLAKYICENQDSISSK	236_264	48.3961	7PMix_BS3_HSA_F5_DDA_iRT_001	20614	11788
False	1	AFKAWAVAR_LVTDLTKVHTECcmCcmHGDLLECcmADDRADLAKbs3ohYICcmENQDSISSK3-7:6		602.341	5	y	0	AFK[bs3-light]AWAVAR_LVTDLTK[bs3-light]VHTEC[cm]C[cm]HGDLLEC[cm]ADDRADLAK[bs3oh]YIC[cm]ENQDSISSK	False	AFKAWAVAR_LVTDLTKVHTEC[cm]C[cm]HGDLLEC[cm]ADDRADLAK[bs3oh]YIC[cm]ENQDSISSK	6	1016.33	HSA _HSA	77.693	0.578658	AFKAWAVARLVTDLTKVHTECCHGDLLECADDRADLAKYICENQDSISSK	236_264	48.3961	7PMix_BS3_HSA_F5_DDA_iRT_001	20614	11788
False	1	AFKAWAVAR_LVTDLTKVHTECcmCcmHGDLLECcmADDRADLAKbs3ohYICcmENQDSISSK3-7:6		673.378	6	y	0	AFK[bs3-light]AWAVAR_LVTDLTK[bs3-light]VHTEC[cm]C[cm]HGDLLEC[cm]ADDRADLAK[bs3oh]YIC[cm]ENQDSISSK	False	AFKAWAVAR_LVTDLTKVHTEC[cm]C[cm]HGDLLEC[cm]ADDRADLAK[bs3oh]YIC[cm]ENQDSISSK	6	1016.33	HSA _HSA	77.693	0.39685	AFKAWAVARLVTDLTKVHTECCHGDLLECADDRADLAKYICENQDSISSK	236_264	48.3961	7PMix_BS3_HSA_F5_DDA_iRT_001	20614	11788
False	1	AFKAWAVAR_LVTDLTKVHTECcmCcmHGDLLECcmADDRADLAKbs3ohYICcmENQDSISSK3-7:6		1007.46	9	y	0	AFK[bs3-light]AWAVAR_LVTDLTK[bs3-light]VHTEC[cm]C[cm]HGDLLEC[cm]ADDRADLAK[bs3oh]YIC[cm]ENQDSISSK	False	AFKAWAVAR_LVTDLTKVHTEC[cm]C[cm]HGDLLEC[cm]ADDRADLAK[bs3oh]YIC[cm]ENQDSISSK	6	1016.33	HSA _HSA	77.693	0.321624	AFKAWAVARLVTDLTKVHTECCHGDLLECADDRADLAKYICENQDSISSK	236_264	48.3961	7PMix_BS3_HSA_F5_DDA_iRT_001	20614	11788
False	1	AFKAWAVAR_LVTDLTKVHTECcmCcmHGDLLECcmADDRADLAKbs3ohYICcmENQDSISSK3-7:6		636.32	6	y	0	AFK[bs3-light]AWAVAR_LVTDLTK[bs3-light]VHTEC[cm]C[cm]HGDLLEC[cm]ADDRADLAK[bs3oh]YIC[cm]ENQDSISSK	False	AFKAWAVAR_LVTDLTKVHTEC[cm]C[cm]HGDLLEC[cm]ADDRADLAK[bs3oh]YIC[cm]ENQDSISSK	6	1016.33	HSA _HSA	77.693	0.23556	AFKAWAVARLVTDLTKVHTECCHGDLLECADDRADLAKYICENQDSISSK	236_264	48.3961	7PMix_BS3_HSA_F5_DDA_iRT_001	20614	11788
False	1	AFKAWAVAR_LVTDLTKVHTECcmCcmHGDLLECcmADDRADLAKbs3ohYICcmENQDSISSK3-7:6		878.421	8	y	0	AFK[bs3-light]AWAVAR_LVTDLTK[bs3-light]VHTEC[cm]C[cm]HGDLLEC[cm]ADDRADLAK[bs3oh]YIC[cm]ENQDSISSK	False	AFKAWAVAR_LVTDLTKVHTEC[cm]C[cm]HGDLLEC[cm]ADDRADLAK[bs3oh]YIC[cm]ENQDSISSK	6	1016.33	HSA _HSA	77.693	0.227803	AFKAWAVARLVTDLTKVHTECCHGDLLECADDRADLAKYICENQDSISSK	236_264	48.3961	7PMix_BS3_HSA_F5_DDA_iRT_001	20614	11788
False	1	AFKAWAVAR_LVTDLTKVHTECcmCcmHGDLLECcmADDRADLAKbs3ohYICcmENQDSISSK3-7:6		521.293	5	y	0	AFK[bs3-light]AWAVAR_LVTDLTK[bs3-light]VHTEC[cm]C[cm]HGDLLEC[cm]ADDRADLAK[bs3oh]YIC[cm]ENQDSISSK	False	AFKAWAVAR_LVTDLTKVHTEC[cm]C[cm]HGDLLEC[cm]ADDRADLAK[bs3oh]YIC[cm]ENQDSISSK	6	1016.33	HSA _HSA	77.693	0.224981	AFKAWAVARLVTDLTKVHTECCHGDLLECADDRADLAKYICENQDSISSK	236_264	48.3961	7PMix_BS3_HSA_F5_DDA_iRT_001	20614	11788
False	1	AFKAWAVAR_LVTDLTKVHTECcmCcmHGDLLECcmADDRADLAKbs3ohYICcmENQDSISSK3-7:6		246.156	2	y	0	AFK[bs3-light]AWAVAR_LVTDLTK[bs3-light]VHTEC[cm]C[cm]HGDLLEC[cm]ADDRADLAK[bs3oh]YIC[cm]ENQDSISSK	False	AFKAWAVAR_LVTDLTKVHTEC[cm]C[cm]HGDLLEC[cm]ADDRADLAK[bs3oh]YIC[cm]ENQDSISSK	6	1016.33	HSA _HSA	77.693	0.158499	AFKAWAVARLVTDLTKVHTECCHGDLLECADDRADLAKYICENQDSISSK	236_264	48.3961	7PMix_BS3_HSA_F5_DDA_iRT_001	20614	11788
False	1	AFKAWAVAR_VFDEFKPLVEEPQNLIK3-6:3		1279.73	11	y	0	AFK[bs3-light]AWAVAR_VFDEFK[bs3-light]PLVEEPQNLIK	False	AFKAWAVAR_VFDEFKPLVEEPQNLIK	3	1067.92	HSA _HSA	84.3204	1	AFKAWAVARVFDEFKPLVEEPQNLIK	236_402	58.5578	7PMix_BS3_HSA_F5_DDA_iRT_001	23385	11788
False	1	AFKAWAVAR_VFDEFKPLVEEPQNLIK3-6:3		712.435	6	y	0	AFK[bs3-light]AWAVAR_VFDEFK[bs3-light]PLVEEPQNLIK	False	AFKAWAVAR_VFDEFKPLVEEPQNLIK	3	1067.92	HSA _HSA	84.3204	0.747089	AFKAWAVARVFDEFKPLVEEPQNLIK	236_402	58.5578	7PMix_BS3_HSA_F5_DDA_iRT_001	23385	11788
False	1	AFKAWAVAR_VFDEFKPLVEEPQNLIK3-6:3		246.156	2	y	0	AFK[bs3-light]AWAVAR_VFDEFK[bs3-light]PLVEEPQNLIK	False	AFKAWAVAR_VFDEFKPLVEEPQNLIK	3	1067.92	HSA _HSA	84.3204	0.556661	AFKAWAVARVFDEFKPLVEEPQNLIK	236_402	58.5578	7PMix_BS3_HSA_F5_DDA_iRT_001	23385	11788
False	1	AFKAWAVAR_VFDEFKPLVEEPQNLIK3-6:3		673.378	6	y	0	AFK[bs3-light]AWAVAR_VFDEFK[bs3-light]PLVEEPQNLIK	False	AFKAWAVAR_VFDEFKPLVEEPQNLIK	3	1067.92	HSA _HSA	84.3204	0.388082	AFKAWAVARVFDEFKPLVEEPQNLIK	236_402	58.5578	7PMix_BS3_HSA_F5_DDA_iRT_001	23385	11788
False	1	AFKAWAVAR_VFDEFKPLVEEPQNLIK3-6:3		602.341	5	y	0	AFK[bs3-light]AWAVAR_VFDEFK[bs3-light]PLVEEPQNLIK	False	AFKAWAVAR_VFDEFKPLVEEPQNLIK	3	1067.92	HSA _HSA	84.3204	0.335795	AFKAWAVARVFDEFKPLVEEPQNLIK	236_402	58.5578	7PMix_BS3_HSA_F5_DDA_iRT_001	23385	11788
False	1	AFKAWAVAR_VFDEFKPLVEEPQNLIK3-6:3		416.262	4	y	0	AFK[bs3-light]AWAVAR_VFDEFK[bs3-light]PLVEEPQNLIK	False	AFKAWAVAR_VFDEFKPLVEEPQNLIK	3	1067.92	HSA _HSA	84.3204	0.248466	AFKAWAVARVFDEFKPLVEEPQNLIK	236_402	58.5578	7PMix_BS3_HSA_F5_DDA_iRT_001	23385	11788
False	1	AFKAWAVAR_VFDEFKPLVEEPQNLIK3-6:3		841.478	7	y	0	AFK[bs3-light]AWAVAR_VFDEFK[bs3-light]PLVEEPQNLIK	False	AFKAWAVAR_VFDEFKPLVEEPQNLIK	3	1067.92	HSA _HSA	84.3204	0.162542	AFKAWAVARVFDEFKPLVEEPQNLIK	236_402	58.5578	7PMix_BS3_HSA_F5_DDA_iRT_001	23385	11788
False	1	AFKAWAVAR_VFDEFKPLVEEPQNLIK3-6:3		971.524	8	y	0	AFK[bs3-light]AWAVAR_VFDEFK[bs3-light]PLVEEPQNLIK	False	AFKAWAVAR_VFDEFKPLVEEPQNLIK	3	1067.92	HSA _HSA	84.3204	0.150033	AFKAWAVARVFDEFKPLVEEPQNLIK	236_402	58.5578	7PMix_BS3_HSA_F5_DDA_iRT_001	23385	11788
False	1	AFKAWAVAR_VFDEFKPLVEEPQNLIK3-6:3		1069.59	9	y	0	AFK[bs3-light]AWAVAR_VFDEFK[bs3-light]PLVEEPQNLIK	False	AFKAWAVAR_VFDEFKPLVEEPQNLIK	3	1067.92	HSA _HSA	84.3204	0.142689	AFKAWAVARVFDEFKPLVEEPQNLIK	236_402	58.5578	7PMix_BS3_HSA_F5_DDA_iRT_001	23385	11788
False	1	AFKAWAVAR_VFDEFKPLVEEPQNLIK3-6:3		345.224	3	y	0	AFK[bs3-light]AWAVAR_VFDEFK[bs3-light]PLVEEPQNLIK	False	AFKAWAVAR_VFDEFKPLVEEPQNLIK	3	1067.92	HSA _HSA	84.3204	0.106446	AFKAWAVARVFDEFKPLVEEPQNLIK	236_402	58.5578	7PMix_BS3_HSA_F5_DDA_iRT_001	23385	11788
True	2	AFKAWAVAR_VFDEFKPLVEEPQNLIK3-6:4		962.513	6	b	0	AFK[bs3-light]AWAVAR_VFDEFK[bs3-light]PLVEEPQNLIK	False	AFKAWAVAR_VFDEFKPLVEEPQNLIK	4	801.19	HSA _HSA	85.4633	0.0404079	AFKAWAVARVFDEFKPLVEEPQNLIK	236_402	60.3101	7PMix_BS3_HSA_F3_DDA_iRT_001	28661	11788
True	3	AFKAWAVAR_VFDEFKPLVEEPQNLIK3-6:4		855.491	12	y	0	AFK[bs3-light]AWAVAR_VFDEFK[bs3-light]PLVEEPQNLIK	False	AFKAWAVAR_VFDEFKPLVEEPQNLIK	4	801.19	HSA _HSA	85.4633	0.0277403	AFKAWAVARVFDEFKPLVEEPQNLIK	236_402	60.3101	7PMix_BS3_HSA_F3_DDA_iRT_001	28661	11788
False	1	AFKAWAVAR_VFDEFKPLVEEPQNLIK3-6:4		673.378	6	y	0	AFK[bs3-light]AWAVAR_VFDEFK[bs3-light]PLVEEPQNLIK	False	AFKAWAVAR_VFDEFKPLVEEPQNLIK	4	801.19	HSA _HSA	85.4633	1	AFKAWAVARVFDEFKPLVEEPQNLIK	236_402	60.3101	7PMix_BS3_HSA_F3_DDA_iRT_001	28661	11788
False	1	AFKAWAVAR_VFDEFKPLVEEPQNLIK3-6:4		1279.73	11	y	0	AFK[bs3-light]AWAVAR_VFDEFK[bs3-light]PLVEEPQNLIK	False	AFKAWAVAR_VFDEFKPLVEEPQNLIK	4	801.19	HSA _HSA	85.4633	0.922621	AFKAWAVARVFDEFKPLVEEPQNLIK	236_402	60.3101	7PMix_BS3_HSA_F3_DDA_iRT_001	28661	11788
False	1	AFKAWAVAR_VFDEFKPLVEEPQNLIK3-6:4		712.435	6	y	0	AFK[bs3-light]AWAVAR_VFDEFK[bs3-light]PLVEEPQNLIK	False	AFKAWAVAR_VFDEFKPLVEEPQNLIK	4	801.19	HSA _HSA	85.4633	0.690532	AFKAWAVARVFDEFKPLVEEPQNLIK	236_402	60.3101	7PMix_BS3_HSA_F3_DDA_iRT_001	28661	11788
False	1	AFKAWAVAR_VFDEFKPLVEEPQNLIK3-6:4		602.341	5	y	0	AFK[bs3-light]AWAVAR_VFDEFK[bs3-light]PLVEEPQNLIK	False	AFKAWAVAR_VFDEFKPLVEEPQNLIK	4	801.19	HSA _HSA	85.4633	0.636338	AFKAWAVARVFDEFKPLVEEPQNLIK	236_402	60.3101	7PMix_BS3_HSA_F3_DDA_iRT_001	28661	11788
False	1	AFKAWAVAR_VFDEFKPLVEEPQNLIK3-6:4		970.52	8	y	0	AFK[bs3-light]AWAVAR_VFDEFK[bs3-light]PLVEEPQNLIK	False	AFKAWAVAR_VFDEFKPLVEEPQNLIK	4	801.19	HSA _HSA	85.4633	0.542614	AFKAWAVARVFDEFKPLVEEPQNLIK	236_402	60.3101	7PMix_BS3_HSA_F3_DDA_iRT_001	28661	11788
False	1	AFKAWAVAR_VFDEFKPLVEEPQNLIK3-6:4		416.262	4	y	0	AFK[bs3-light]AWAVAR_VFDEFK[bs3-light]PLVEEPQNLIK	False	AFKAWAVAR_VFDEFKPLVEEPQNLIK	4	801.19	HSA _HSA	85.4633	0.532528	AFKAWAVARVFDEFKPLVEEPQNLIK	236_402	60.3101	7PMix_BS3_HSA_F3_DDA_iRT_001	28661	11788
False	1	AFKAWAVAR_VFDEFKPLVEEPQNLIK3-6:4		1069.59	9	y	0	AFK[bs3-light]AWAVAR_VFDEFK[bs3-light]PLVEEPQNLIK	False	AFKAWAVAR_VFDEFKPLVEEPQNLIK	4	801.19	HSA _HSA	85.4633	0.410605	AFKAWAVARVFDEFKPLVEEPQNLIK	236_402	60.3101	7PMix_BS3_HSA_F3_DDA_iRT_001	28661	11788
False	1	AFKAWAVAR_VFDEFKPLVEEPQNLIK3-6:4		246.156	2	y	0	AFK[bs3-light]AWAVAR_VFDEFK[bs3-light]PLVEEPQNLIK	False	AFKAWAVAR_VFDEFKPLVEEPQNLIK	4	801.19	HSA _HSA	85.4633	0.307099	AFKAWAVARVFDEFKPLVEEPQNLIK	236_402	60.3101	7PMix_BS3_HSA_F3_DDA_iRT_001	28661	11788
False	2	AFKAWAVAR_VFDEFKPLVEEPQNLIK3-6:4		640.366	11	y	0	AFK[bs3-light]AWAVAR_VFDEFK[bs3-light]PLVEEPQNLIK	False	AFKAWAVAR_VFDEFKPLVEEPQNLIK	4	801.19	HSA _HSA	85.4633	0.285301	AFKAWAVARVFDEFKPLVEEPQNLIK	236_402	60.3101	7PMix_BS3_HSA_F3_DDA_iRT_001	28661	11788
False	1	AFKAWAVAR_VFDEFKPLVEEPQNLIK3-6:4		345.224	3	y	0	AFK[bs3-light]AWAVAR_VFDEFK[bs3-light]PLVEEPQNLIK	False	AFKAWAVAR_VFDEFKPLVEEPQNLIK	4	801.19	HSA _HSA	85.4633	0.213176	AFKAWAVARVFDEFKPLVEEPQNLIK	236_402	60.3101	7PMix_BS3_HSA_F3_DDA_iRT_001	28661	11788
True	3	AGHPFMWNEHLGYVLTCcmPSNLGTGLR_GGVHVKLAHLSK19-6:6		766.441	9	y	0	GGVHVK[bs3-light]LAHLSK_AGHPFMWNEHLGYVLTC[cm]PS[bs3-light]NLGTGLR	False	GGVHVKLAHLSK_AGHPFMWNEHLGYVLTC[cm]PSNLGTGLR	6	719.208	Creatine Kinase _Creatine Kinase	101.622	0.259436	GGVHVKLAHLSKAGHPFMWNEHLGYVLTCPSNLGTGLR	285_298	85.0854	B170315_17_Lumos_ML_IN_205_PMBS3_Tryp_Rep3_SECFr16	35131	11788
True	4	AGHPFMWNEHLGYVLTCcmPSNLGTGLR_GGVHVKLAHLSK19-6:6		615.341	10	y	0	GGVHVK[bs3-light]LAHLSK_AGHPFMWNEHLGYVLTC[cm]PS[bs3-light]NLGTGLR	False	GGVHVKLAHLSK_AGHPFMWNEHLGYVLTC[cm]PSNLGTGLR	6	719.208	Creatine Kinase _Creatine Kinase	101.622	0.0657452	GGVHVKLAHLSKAGHPFMWNEHLGYVLTCPSNLGTGLR	285_298	85.0854	B170315_17_Lumos_ML_IN_205_PMBS3_Tryp_Rep3_SECFr16	35131	11788
False	1	AGHPFMWNEHLGYVLTCcmPSNLGTGLR_GGVHVKLAHLSK19-6:6		503.294	5	y	0	GGVHVK[bs3-light]LAHLSK_AGHPFMWNEHLGYVLTC[cm]PS[bs3-light]NLGTGLR	False	GGVHVKLAHLSK_AGHPFMWNEHLGYVLTC[cm]PSNLGTGLR	6	719.208	Creatine Kinase _Creatine Kinase	101.622	1	GGVHVKLAHLSKAGHPFMWNEHLGYVLTCPSNLGTGLR	285_298	85.0854	B170315_17_Lumos_ML_IN_205_PMBS3_Tryp_Rep3_SECFr16	35131	11788
False	1	AGHPFMWNEHLGYVLTCcmPSNLGTGLR_GGVHVKLAHLSK19-6:6		266.125	3	b	0	GGVHVK[bs3-light]LAHLSK_AGHPFMWNEHLGYVLTC[cm]PS[bs3-light]NLGTGLR	False	GGVHVKLAHLSK_AGHPFMWNEHLGYVLTC[cm]PSNLGTGLR	6	719.208	Creatine Kinase _Creatine Kinase	101.622	0.698522	GGVHVKLAHLSKAGHPFMWNEHLGYVLTCPSNLGTGLR	285_298	85.0854	B170315_17_Lumos_ML_IN_205_PMBS3_Tryp_Rep3_SECFr16	35131	11788
False	2	AGHPFMWNEHLGYVLTCcmPSNLGTGLR_GGVHVKLAHLSK19-6:6		770.843	13	b	0	GGVHVK[bs3-light]LAHLSK_AGHPFMWNEHLGYVLTC[cm]PS[bs3-light]NLGTGLR	False	GGVHVKLAHLSK_AGHPFMWNEHLGYVLTC[cm]PSNLGTGLR	6	719.208	Creatine Kinase _Creatine Kinase	101.622	0.590996	GGVHVKLAHLSKAGHPFMWNEHLGYVLTCPSNLGTGLR	285_298	85.0854	B170315_17_Lumos_ML_IN_205_PMBS3_Tryp_Rep3_SECFr16	35131	11788
False	2	AGHPFMWNEHLGYVLTCcmPSNLGTGLR_GGVHVKLAHLSK19-6:6		820.377	14	b	0	GGVHVK[bs3-light]LAHLSK_AGHPFMWNEHLGYVLTC[cm]PS[bs3-light]NLGTGLR	False	GGVHVKLAHLSK_AGHPFMWNEHLGYVLTC[cm]PSNLGTGLR	6	719.208	Creatine Kinase _Creatine Kinase	101.622	0.465064	GGVHVKLAHLSKAGHPFMWNEHLGYVLTCPSNLGTGLR	285_298	85.0854	B170315_17_Lumos_ML_IN_205_PMBS3_Tryp_Rep3_SECFr16	35131	11788
[truncated: 35,019 more rows]
