# Supplementary material for: Data-independent Acquisition Improves Quantitative Cross-linking Mass Spectrometry
Source: Mol Cell Proteomics. 2019 Jan 16;18(4):786–95. doi: 10.1074/mcp.TIR118.001276 (PMC6442367; doi:10.1074/mcp.TIR118.001276)
Supplement: Quantitation result file [file 142541_0_supp_249994_pjmmyz.xls]

## Sheet: DDA_dilution_Skyline_15.11.18
Condition	Replica	File Name	Peptide Modified Sequence	Precursor Charge	Precursor Mz	Total Area MS1	URPs
10	1	HSA_BS3_0.1x_DDA_001.mzML	AAC[+57]LLPK[+1]LDELRDEGKK[+26]HPYFYAPELLFFAK[+1]R	5	773.61	291566	159 181
10	2	HSA_BS3_0.1x_DDA_002.mzML	AAC[+57]LLPK[+1]LDELRDEGKK[+26]HPYFYAPELLFFAK[+1]R	5	773.61	1986961	159 181
10	3	HSA_BS3_0.1x_DDA_003.mzML	AAC[+57]LLPK[+1]LDELRDEGKK[+26]HPYFYAPELLFFAK[+1]R	5	773.61	574830	159 181
30	1	HSA_BS3_0.3x_DDA_001.mzML	AAC[+57]LLPK[+1]LDELRDEGKK[+26]HPYFYAPELLFFAK[+1]R	5	773.61	29945	159 181
30	2	HSA_BS3_0.3x_DDA_002.mzML	AAC[+57]LLPK[+1]LDELRDEGKK[+26]HPYFYAPELLFFAK[+1]R	5	773.61	348459	159 181
30	3	HSA_BS3_0.3x_DDA_003.mzML	AAC[+57]LLPK[+1]LDELRDEGKK[+26]HPYFYAPELLFFAK[+1]R	5	773.61	2352480	159 181
50	1	HSA_BS3_0.5x_DDA_001.mzML	AAC[+57]LLPK[+1]LDELRDEGKK[+26]HPYFYAPELLFFAK[+1]R	5	773.61	82427	159 181
50	2	HSA_BS3_0.5x_DDA_002.mzML	AAC[+57]LLPK[+1]LDELRDEGKK[+26]HPYFYAPELLFFAK[+1]R	5	773.61	1148298	159 181
50	3	HSA_BS3_0.5x_DDA_003.mzML	AAC[+57]LLPK[+1]LDELRDEGKK[+26]HPYFYAPELLFFAK[+1]R	5	773.61	84932	159 181
90	1	HSA_BS3_0.9x_DDA_001.mzML	AAC[+57]LLPK[+1]LDELRDEGKK[+26]HPYFYAPELLFFAK[+1]R	5	773.61	8861204	159 181
90	2	HSA_BS3_0.9x_DDA_002.mzML	AAC[+57]LLPK[+1]LDELRDEGKK[+26]HPYFYAPELLFFAK[+1]R	5	773.61	0	159 181
90	3	HSA_BS3_0.9x_DDA_003.mzML	AAC[+57]LLPK[+1]LDELRDEGKK[+26]HPYFYAPELLFFAK[+1]R	5	773.61	1621837	159 181
100	1	HSA_BS3_1x_DDA_001.mzML	AAC[+57]LLPK[+1]LDELRDEGKK[+26]HPYFYAPELLFFAK[+1]R	5	773.61	10564	159 181
100	2	HSA_BS3_1x_DDA_002.mzML	AAC[+57]LLPK[+1]LDELRDEGKK[+26]HPYFYAPELLFFAK[+1]R	5	773.61	73524	159 181
10	1	HSA_BS3_0.1x_DDA_001.mzML	AAC[+57]LLPK[+1]LDELRDEGKK[+26]RHPYFYAPELLFFAK[+1]R	5	804.83	87781	159 181
10	2	HSA_BS3_0.1x_DDA_002.mzML	AAC[+57]LLPK[+1]LDELRDEGKK[+26]RHPYFYAPELLFFAK[+1]R	5	804.83	83550	159 181
10	3	HSA_BS3_0.1x_DDA_003.mzML	AAC[+57]LLPK[+1]LDELRDEGKK[+26]RHPYFYAPELLFFAK[+1]R	5	804.83	78675	159 181
30	1	HSA_BS3_0.3x_DDA_001.mzML	AAC[+57]LLPK[+1]LDELRDEGKK[+26]RHPYFYAPELLFFAK[+1]R	5	804.83	18389	159 181
30	2	HSA_BS3_0.3x_DDA_002.mzML	AAC[+57]LLPK[+1]LDELRDEGKK[+26]RHPYFYAPELLFFAK[+1]R	5	804.83	111524	159 181
30	3	HSA_BS3_0.3x_DDA_003.mzML	AAC[+57]LLPK[+1]LDELRDEGKK[+26]RHPYFYAPELLFFAK[+1]R	5	804.83	390324	159 181
50	1	HSA_BS3_0.5x_DDA_001.mzML	AAC[+57]LLPK[+1]LDELRDEGKK[+26]RHPYFYAPELLFFAK[+1]R	5	804.83	0	159 181
50	2	HSA_BS3_0.5x_DDA_002.mzML	AAC[+57]LLPK[+1]LDELRDEGKK[+26]RHPYFYAPELLFFAK[+1]R	5	804.83	1052342	159 181
50	3	HSA_BS3_0.5x_DDA_003.mzML	AAC[+57]LLPK[+1]LDELRDEGKK[+26]RHPYFYAPELLFFAK[+1]R	5	804.83	177787	159 181
90	1	HSA_BS3_0.9x_DDA_001.mzML	AAC[+57]LLPK[+1]LDELRDEGKK[+26]RHPYFYAPELLFFAK[+1]R	5	804.83	4304425	159 181
90	2	HSA_BS3_0.9x_DDA_002.mzML	AAC[+57]LLPK[+1]LDELRDEGKK[+26]RHPYFYAPELLFFAK[+1]R	5	804.83	63721	159 181
90	3	HSA_BS3_0.9x_DDA_003.mzML	AAC[+57]LLPK[+1]LDELRDEGKK[+26]RHPYFYAPELLFFAK[+1]R	5	804.83	284987	159 181
100	1	HSA_BS3_1x_DDA_001.mzML	AAC[+57]LLPK[+1]LDELRDEGKK[+26]RHPYFYAPELLFFAK[+1]R	5	804.83	44172	159 181
100	2	HSA_BS3_1x_DDA_002.mzML	AAC[+57]LLPK[+1]LDELRDEGKK[+26]RHPYFYAPELLFFAK[+1]R	5	804.83	562	159 181
100	3	HSA_BS3_1x_DDA_003.mzML	AAC[+57]LLPK[+1]LDELRDEGKK[+26]RHPYFYAPELLFFAK[+1]R	5	804.83	9103	159 181
10	1	HSA_BS3_0.1x_DDA_001.mzML	AAC[+57]LLPK[+1]LDELRDEGKK[+26]RHPYFYAPELLFFAK[+1]R	6	670.859	10287854	159 181
10	2	HSA_BS3_0.1x_DDA_002.mzML	AAC[+57]LLPK[+1]LDELRDEGKK[+26]RHPYFYAPELLFFAK[+1]R	6	670.859	605043	159 181
10	3	HSA_BS3_0.1x_DDA_003.mzML	AAC[+57]LLPK[+1]LDELRDEGKK[+26]RHPYFYAPELLFFAK[+1]R	6	670.859	78346	159 181
30	1	HSA_BS3_0.3x_DDA_001.mzML	AAC[+57]LLPK[+1]LDELRDEGKK[+26]RHPYFYAPELLFFAK[+1]R	6	670.859	0	159 181
30	2	HSA_BS3_0.3x_DDA_002.mzML	AAC[+57]LLPK[+1]LDELRDEGKK[+26]RHPYFYAPELLFFAK[+1]R	6	670.859	8218257	159 181
30	3	HSA_BS3_0.3x_DDA_003.mzML	AAC[+57]LLPK[+1]LDELRDEGKK[+26]RHPYFYAPELLFFAK[+1]R	6	670.859	711057	159 181
50	1	HSA_BS3_0.5x_DDA_001.mzML	AAC[+57]LLPK[+1]LDELRDEGKK[+26]RHPYFYAPELLFFAK[+1]R	6	670.859	0	159 181
50	2	HSA_BS3_0.5x_DDA_002.mzML	AAC[+57]LLPK[+1]LDELRDEGKK[+26]RHPYFYAPELLFFAK[+1]R	6	670.859	1230553	159 181
50	3	HSA_BS3_0.5x_DDA_003.mzML	AAC[+57]LLPK[+1]LDELRDEGKK[+26]RHPYFYAPELLFFAK[+1]R	6	670.859	29376	159 181
90	1	HSA_BS3_0.9x_DDA_001.mzML	AAC[+57]LLPK[+1]LDELRDEGKK[+26]RHPYFYAPELLFFAK[+1]R	6	670.859	5916267	159 181
90	2	HSA_BS3_0.9x_DDA_002.mzML	AAC[+57]LLPK[+1]LDELRDEGKK[+26]RHPYFYAPELLFFAK[+1]R	6	670.859	0	159 181
90	3	HSA_BS3_0.9x_DDA_003.mzML	AAC[+57]LLPK[+1]LDELRDEGKK[+26]RHPYFYAPELLFFAK[+1]R	6	670.859	365705	159 181
100	1	HSA_BS3_1x_DDA_001.mzML	AAC[+57]LLPK[+1]LDELRDEGKK[+26]RHPYFYAPELLFFAK[+1]R	6	670.859	291150	159 181
100	2	HSA_BS3_1x_DDA_002.mzML	AAC[+57]LLPK[+1]LDELRDEGKK[+26]RHPYFYAPELLFFAK[+1]R	6	670.859	7808	159 181
100	3	HSA_BS3_1x_DDA_003.mzML	AAC[+57]LLPK[+1]LDELRDEGKK[+26]RHPYFYAPELLFFAK[+1]R	6	670.859	0	159 181
10	1	HSA_BS3_0.1x_DDA_001.mzML	AAC[+57]LLPK[+1]LDELRK[+26]DEGK[+155.1]AS[+1]SAK	3	861.795	271251	181 192
10	2	HSA_BS3_0.1x_DDA_002.mzML	AAC[+57]LLPK[+1]LDELRK[+26]DEGK[+155.1]AS[+1]SAK	3	861.795	177504	181 192
10	3	HSA_BS3_0.1x_DDA_003.mzML	AAC[+57]LLPK[+1]LDELRK[+26]DEGK[+155.1]AS[+1]SAK	3	861.795	43490	181 192
30	1	HSA_BS3_0.3x_DDA_001.mzML	AAC[+57]LLPK[+1]LDELRK[+26]DEGK[+155.1]AS[+1]SAK	3	861.795	1160089	181 192
30	2	HSA_BS3_0.3x_DDA_002.mzML	AAC[+57]LLPK[+1]LDELRK[+26]DEGK[+155.1]AS[+1]SAK	3	861.795	1014252	181 192
30	3	HSA_BS3_0.3x_DDA_003.mzML	AAC[+57]LLPK[+1]LDELRK[+26]DEGK[+155.1]AS[+1]SAK	3	861.795	1833022	181 192
50	1	HSA_BS3_0.5x_DDA_001.mzML	AAC[+57]LLPK[+1]LDELRK[+26]DEGK[+155.1]AS[+1]SAK	3	861.795	209783	181 192
50	2	HSA_BS3_0.5x_DDA_002.mzML	AAC[+57]LLPK[+1]LDELRK[+26]DEGK[+155.1]AS[+1]SAK	3	861.795	2611767	181 192
50	3	HSA_BS3_0.5x_DDA_003.mzML	AAC[+57]LLPK[+1]LDELRK[+26]DEGK[+155.1]AS[+1]SAK	3	861.795	3495984	181 192
90	1	HSA_BS3_0.9x_DDA_001.mzML	AAC[+57]LLPK[+1]LDELRK[+26]DEGK[+155.1]AS[+1]SAK	3	861.795	40736	181 192
90	2	HSA_BS3_0.9x_DDA_002.mzML	AAC[+57]LLPK[+1]LDELRK[+26]DEGK[+155.1]AS[+1]SAK	3	861.795	3951805	181 192
90	3	HSA_BS3_0.9x_DDA_003.mzML	AAC[+57]LLPK[+1]LDELRK[+26]DEGK[+155.1]AS[+1]SAK	3	861.795	34831	181 192
100	1	HSA_BS3_1x_DDA_001.mzML	AAC[+57]LLPK[+1]LDELRK[+26]DEGK[+155.1]AS[+1]SAK	3	861.795	12301512	181 192
100	2	HSA_BS3_1x_DDA_002.mzML	AAC[+57]LLPK[+1]LDELRK[+26]DEGK[+155.1]AS[+1]SAK	3	861.795	11849454	181 192
100	3	HSA_BS3_1x_DDA_003.mzML	AAC[+57]LLPK[+1]LDELRK[+26]DEGK[+155.1]AS[+1]SAK	3	861.795	12589760	181 192
10	1	HSA_BS3_0.1x_DDA_001.mzML	AAFT[+1]EC[+57]C[+57]QAADK[+155.1]AAC[+57]LLPKK[+26]HPYFYAPELLFFAK[+1]RYK	4	1152.58	384944	159 166
10	2	HSA_BS3_0.1x_DDA_002.mzML	AAFT[+1]EC[+57]C[+57]QAADK[+155.1]AAC[+57]LLPKK[+26]HPYFYAPELLFFAK[+1]RYK	4	1152.58	1080137	159 166
10	3	HSA_BS3_0.1x_DDA_003.mzML	AAFT[+1]EC[+57]C[+57]QAADK[+155.1]AAC[+57]LLPKK[+26]HPYFYAPELLFFAK[+1]RYK	4	1152.58	305748	159 166
30	1	HSA_BS3_0.3x_DDA_001.mzML	AAFT[+1]EC[+57]C[+57]QAADK[+155.1]AAC[+57]LLPKK[+26]HPYFYAPELLFFAK[+1]RYK	4	1152.58	0	159 166
30	2	HSA_BS3_0.3x_DDA_002.mzML	AAFT[+1]EC[+57]C[+57]QAADK[+155.1]AAC[+57]LLPKK[+26]HPYFYAPELLFFAK[+1]RYK	4	1152.58	0	159 166
30	3	HSA_BS3_0.3x_DDA_003.mzML	AAFT[+1]EC[+57]C[+57]QAADK[+155.1]AAC[+57]LLPKK[+26]HPYFYAPELLFFAK[+1]RYK	4	1152.58	1598039	159 166
50	1	HSA_BS3_0.5x_DDA_001.mzML	AAFT[+1]EC[+57]C[+57]QAADK[+155.1]AAC[+57]LLPKK[+26]HPYFYAPELLFFAK[+1]RYK	4	1152.58	9908250	159 166
50	2	HSA_BS3_0.5x_DDA_002.mzML	AAFT[+1]EC[+57]C[+57]QAADK[+155.1]AAC[+57]LLPKK[+26]HPYFYAPELLFFAK[+1]RYK	4	1152.58	7883149	159 166
50	3	HSA_BS3_0.5x_DDA_003.mzML	AAFT[+1]EC[+57]C[+57]QAADK[+155.1]AAC[+57]LLPKK[+26]HPYFYAPELLFFAK[+1]RYK	4	1152.58	4707865	159 166
90	1	HSA_BS3_0.9x_DDA_001.mzML	AAFT[+1]EC[+57]C[+57]QAADK[+155.1]AAC[+57]LLPKK[+26]HPYFYAPELLFFAK[+1]RYK	4	1152.58	40293304	159 166
90	2	HSA_BS3_0.9x_DDA_002.mzML	AAFT[+1]EC[+57]C[+57]QAADK[+155.1]AAC[+57]LLPKK[+26]HPYFYAPELLFFAK[+1]RYK	4	1152.58	344486	159 166
90	3	HSA_BS3_0.9x_DDA_003.mzML	AAFT[+1]EC[+57]C[+57]QAADK[+155.1]AAC[+57]LLPKK[+26]HPYFYAPELLFFAK[+1]RYK	4	1152.58	7611993	159 166
100	1	HSA_BS3_1x_DDA_001.mzML	AAFT[+1]EC[+57]C[+57]QAADK[+155.1]AAC[+57]LLPKK[+26]HPYFYAPELLFFAK[+1]RYK	4	1152.58	43470	159 166
100	2	HSA_BS3_1x_DDA_002.mzML	AAFT[+1]EC[+57]C[+57]QAADK[+155.1]AAC[+57]LLPKK[+26]HPYFYAPELLFFAK[+1]RYK	4	1152.58	13607270	159 166
100	3	HSA_BS3_1x_DDA_003.mzML	AAFT[+1]EC[+57]C[+57]QAADK[+155.1]AAC[+57]LLPKK[+26]HPYFYAPELLFFAK[+1]RYK	4	1152.58	13549276	159 166
10	1	HSA_BS3_0.1x_DDA_001.mzML	AAFT[+1]EC[+57]C[+57]QAADK[+155.1]AAC[+57]LLPKK[+26]HPYFYAPELLFFAK[+1]RYK	5	922.265	822342	159 166
10	2	HSA_BS3_0.1x_DDA_002.mzML	AAFT[+1]EC[+57]C[+57]QAADK[+155.1]AAC[+57]LLPKK[+26]HPYFYAPELLFFAK[+1]RYK	5	922.265	9630124	159 166
10	3	HSA_BS3_0.1x_DDA_003.mzML	AAFT[+1]EC[+57]C[+57]QAADK[+155.1]AAC[+57]LLPKK[+26]HPYFYAPELLFFAK[+1]RYK	5	922.265	3672317	159 166
30	1	HSA_BS3_0.3x_DDA_001.mzML	AAFT[+1]EC[+57]C[+57]QAADK[+155.1]AAC[+57]LLPKK[+26]HPYFYAPELLFFAK[+1]RYK	5	922.265	7748250	159 166
30	2	HSA_BS3_0.3x_DDA_002.mzML	AAFT[+1]EC[+57]C[+57]QAADK[+155.1]AAC[+57]LLPKK[+26]HPYFYAPELLFFAK[+1]RYK	5	922.265	49375	159 166
30	3	HSA_BS3_0.3x_DDA_003.mzML	AAFT[+1]EC[+57]C[+57]QAADK[+155.1]AAC[+57]LLPKK[+26]HPYFYAPELLFFAK[+1]RYK	5	922.265	6562704	159 166
50	1	HSA_BS3_0.5x_DDA_001.mzML	AAFT[+1]EC[+57]C[+57]QAADK[+155.1]AAC[+57]LLPKK[+26]HPYFYAPELLFFAK[+1]RYK	5	922.265	37440040	159 166
50	2	HSA_BS3_0.5x_DDA_002.mzML	AAFT[+1]EC[+57]C[+57]QAADK[+155.1]AAC[+57]LLPKK[+26]HPYFYAPELLFFAK[+1]RYK	5	922.265	35563208	159 166
50	3	HSA_BS3_0.5x_DDA_003.mzML	AAFT[+1]EC[+57]C[+57]QAADK[+155.1]AAC[+57]LLPKK[+26]HPYFYAPELLFFAK[+1]RYK	5	922.265	9444030	159 166
90	1	HSA_BS3_0.9x_DDA_001.mzML	AAFT[+1]EC[+57]C[+57]QAADK[+155.1]AAC[+57]LLPKK[+26]HPYFYAPELLFFAK[+1]RYK	5	922.265	102789744	159 166
90	2	HSA_BS3_0.9x_DDA_002.mzML	AAFT[+1]EC[+57]C[+57]QAADK[+155.1]AAC[+57]LLPKK[+26]HPYFYAPELLFFAK[+1]RYK	5	922.265	2142128	159 166
90	3	HSA_BS3_0.9x_DDA_003.mzML	AAFT[+1]EC[+57]C[+57]QAADK[+155.1]AAC[+57]LLPKK[+26]HPYFYAPELLFFAK[+1]RYK	5	922.265	12884139	159 166
100	1	HSA_BS3_1x_DDA_001.mzML	AAFT[+1]EC[+57]C[+57]QAADK[+155.1]AAC[+57]LLPKK[+26]HPYFYAPELLFFAK[+1]RYK	5	922.265	308017	159 166
100	2	HSA_BS3_1x_DDA_002.mzML	AAFT[+1]EC[+57]C[+57]QAADK[+155.1]AAC[+57]LLPKK[+26]HPYFYAPELLFFAK[+1]RYK	5	922.265	48126856	159 166
100	3	HSA_BS3_1x_DDA_003.mzML	AAFT[+1]EC[+57]C[+57]QAADK[+155.1]AAC[+57]LLPKK[+26]HPYFYAPELLFFAK[+1]RYK	5	922.265	46052480	159 166
10	1	HSA_BS3_0.1x_DDA_001.mzML	AAFT[+1]EC[+57]C[+57]QAADK[+155.1]AAC[+57]LLPKK[+26]RHPYFYAPELLFFAK[+1]RYK	6	794.739	303133	159 166
10	2	HSA_BS3_0.1x_DDA_002.mzML	AAFT[+1]EC[+57]C[+57]QAADK[+155.1]AAC[+57]LLPKK[+26]RHPYFYAPELLFFAK[+1]RYK	6	794.739	1203588	159 166
10	3	HSA_BS3_0.1x_DDA_003.mzML	AAFT[+1]EC[+57]C[+57]QAADK[+155.1]AAC[+57]LLPKK[+26]RHPYFYAPELLFFAK[+1]RYK	6	794.739	316953	159 166
30	1	HSA_BS3_0.3x_DDA_001.mzML	AAFT[+1]EC[+57]C[+57]QAADK[+155.1]AAC[+57]LLPKK[+26]RHPYFYAPELLFFAK[+1]RYK	6	794.739	107685	159 166
30	2	HSA_BS3_0.3x_DDA_002.mzML	AAFT[+1]EC[+57]C[+57]QAADK[+155.1]AAC[+57]LLPKK[+26]RHPYFYAPELLFFAK[+1]RYK	6	794.739	674331	159 166
30	3	HSA_BS3_0.3x_DDA_003.mzML	AAFT[+1]EC[+57]C[+57]QAADK[+155.1]AAC[+57]LLPKK[+26]RHPYFYAPELLFFAK[+1]RYK	6	794.739	2222996	159 166
50	1	HSA_BS3_0.5x_DDA_001.mzML	AAFT[+1]EC[+57]C[+57]QAADK[+155.1]AAC[+57]LLPKK[+26]RHPYFYAPELLFFAK[+1]RYK	6	794.739	164115	159 166
50	2	HSA_BS3_0.5x_DDA_002.mzML	AAFT[+1]EC[+57]C[+57]QAADK[+155.1]AAC[+57]LLPKK[+26]RHPYFYAPELLFFAK[+1]RYK	6	794.739	6739429	159 166
50	3	HSA_BS3_0.5x_DDA_003.mzML	AAFT[+1]EC[+57]C[+57]QAADK[+155.1]AAC[+57]LLPKK[+26]RHPYFYAPELLFFAK[+1]RYK	6	794.739	127558	159 166
90	1	HSA_BS3_0.9x_DDA_001.mzML	AAFT[+1]EC[+57]C[+57]QAADK[+155.1]AAC[+57]LLPKK[+26]RHPYFYAPELLFFAK[+1]RYK	6	794.739	12126048	159 166
90	2	HSA_BS3_0.9x_DDA_002.mzML	AAFT[+1]EC[+57]C[+57]QAADK[+155.1]AAC[+57]LLPKK[+26]RHPYFYAPELLFFAK[+1]RYK	6	794.739	3066359	159 166
90	3	HSA_BS3_0.9x_DDA_003.mzML	AAFT[+1]EC[+57]C[+57]QAADK[+155.1]AAC[+57]LLPKK[+26]RHPYFYAPELLFFAK[+1]RYK	6	794.739	5701594	159 166
100	1	HSA_BS3_1x_DDA_001.mzML	AAFT[+1]EC[+57]C[+57]QAADK[+155.1]AAC[+57]LLPKK[+26]RHPYFYAPELLFFAK[+1]RYK	6	794.739	19583	159 166
100	2	HSA_BS3_1x_DDA_002.mzML	AAFT[+1]EC[+57]C[+57]QAADK[+155.1]AAC[+57]LLPKK[+26]RHPYFYAPELLFFAK[+1]RYK	6	794.739	241352	159 166
10	1	HSA_BS3_0.1x_DDA_001.mzML	AAFT[+1]EC[+57]C[+57]QAADKK[+26]HPYFYAPELLFFAK[+1]RYK	4	925.451	3589134	159 166
10	2	HSA_BS3_0.1x_DDA_002.mzML	AAFT[+1]EC[+57]C[+57]QAADKK[+26]HPYFYAPELLFFAK[+1]RYK	4	925.451	10263093	159 166
10	3	HSA_BS3_0.1x_DDA_003.mzML	AAFT[+1]EC[+57]C[+57]QAADKK[+26]HPYFYAPELLFFAK[+1]RYK	4	925.451	14822046	159 166
30	1	HSA_BS3_0.3x_DDA_001.mzML	AAFT[+1]EC[+57]C[+57]QAADKK[+26]HPYFYAPELLFFAK[+1]RYK	4	925.451	38023688	159 166
30	2	HSA_BS3_0.3x_DDA_002.mzML	AAFT[+1]EC[+57]C[+57]QAADKK[+26]HPYFYAPELLFFAK[+1]RYK	4	925.451	30772558	159 166
30	3	HSA_BS3_0.3x_DDA_003.mzML	AAFT[+1]EC[+57]C[+57]QAADKK[+26]HPYFYAPELLFFAK[+1]RYK	4	925.451	29814898	159 166
50	1	HSA_BS3_0.5x_DDA_001.mzML	AAFT[+1]EC[+57]C[+57]QAADKK[+26]HPYFYAPELLFFAK[+1]RYK	4	925.451	1560495	159 166
50	2	HSA_BS3_0.5x_DDA_002.mzML	AAFT[+1]EC[+57]C[+57]QAADKK[+26]HPYFYAPELLFFAK[+1]RYK	4	925.451	58962368	159 166
50	3	HSA_BS3_0.5x_DDA_003.mzML	AAFT[+1]EC[+57]C[+57]QAADKK[+26]HPYFYAPELLFFAK[+1]RYK	4	925.451	39980592	159 166
90	1	HSA_BS3_0.9x_DDA_001.mzML	AAFT[+1]EC[+57]C[+57]QAADKK[+26]HPYFYAPELLFFAK[+1]RYK	4	925.451	164580864	159 166
90	2	HSA_BS3_0.9x_DDA_002.mzML	AAFT[+1]EC[+57]C[+57]QAADKK[+26]HPYFYAPELLFFAK[+1]RYK	4	925.451	49664	159 166
90	3	HSA_BS3_0.9x_DDA_003.mzML	AAFT[+1]EC[+57]C[+57]QAADKK[+26]HPYFYAPELLFFAK[+1]RYK	4	925.451	1010590	159 166
100	1	HSA_BS3_1x_DDA_001.mzML	AAFT[+1]EC[+57]C[+57]QAADKK[+26]HPYFYAPELLFFAK[+1]RYK	4	925.451	61544	159 166
100	2	HSA_BS3_1x_DDA_002.mzML	AAFT[+1]EC[+57]C[+57]QAADKK[+26]HPYFYAPELLFFAK[+1]RYK	4	925.451	32811420	159 166
100	3	HSA_BS3_1x_DDA_003.mzML	AAFT[+1]EC[+57]C[+57]QAADKK[+26]HPYFYAPELLFFAK[+1]RYK	4	925.451	770	159 166
10	1	HSA_BS3_0.1x_DDA_001.mzML	ADDK[+1]ETC[+57]FAEEGKK[+26]K[+155.1]LVAAS[+1]QAALGL	3	978.499	59522	564 579
10	2	HSA_BS3_0.1x_DDA_002.mzML	ADDK[+1]ETC[+57]FAEEGKK[+26]K[+155.1]LVAAS[+1]QAALGL	3	978.499	10177250	564 579
10	3	HSA_BS3_0.1x_DDA_003.mzML	ADDK[+1]ETC[+57]FAEEGKK[+26]K[+155.1]LVAAS[+1]QAALGL	3	978.499	8039568	564 579
30	1	HSA_BS3_0.3x_DDA_001.mzML	ADDK[+1]ETC[+57]FAEEGKK[+26]K[+155.1]LVAAS[+1]QAALGL	3	978.499	20191278	564 579
30	2	HSA_BS3_0.3x_DDA_002.mzML	ADDK[+1]ETC[+57]FAEEGKK[+26]K[+155.1]LVAAS[+1]QAALGL	3	978.499	18219272	564 579
30	3	HSA_BS3_0.3x_DDA_003.mzML	ADDK[+1]ETC[+57]FAEEGKK[+26]K[+155.1]LVAAS[+1]QAALGL	3	978.499	18889798	564 579
50	1	HSA_BS3_0.5x_DDA_001.mzML	ADDK[+1]ETC[+57]FAEEGKK[+26]K[+155.1]LVAAS[+1]QAALGL	3	978.499	36882480	564 579
50	3	HSA_BS3_0.5x_DDA_003.mzML	ADDK[+1]ETC[+57]FAEEGKK[+26]K[+155.1]LVAAS[+1]QAALGL	3	978.499	37367600	564 579
90	1	HSA_BS3_0.9x_DDA_001.mzML	ADDK[+1]ETC[+57]FAEEGKK[+26]K[+155.1]LVAAS[+1]QAALGL	3	978.499	598937	564 579
90	2	HSA_BS3_0.9x_DDA_002.mzML	ADDK[+1]ETC[+57]FAEEGKK[+26]K[+155.1]LVAAS[+1]QAALGL	3	978.499	22646350	564 579
90	3	HSA_BS3_0.9x_DDA_003.mzML	ADDK[+1]ETC[+57]FAEEGKK[+26]K[+155.1]LVAAS[+1]QAALGL	3	978.499	74982352	564 579
100	1	HSA_BS3_1x_DDA_001.mzML	ADDK[+1]ETC[+57]FAEEGKK[+26]K[+155.1]LVAAS[+1]QAALGL	3	978.499	963	564 579
100	2	HSA_BS3_1x_DDA_002.mzML	ADDK[+1]ETC[+57]FAEEGKK[+26]K[+155.1]LVAAS[+1]QAALGL	3	978.499	82954192	564 579
100	3	HSA_BS3_1x_DDA_003.mzML	ADDK[+1]ETC[+57]FAEEGKK[+26]K[+155.1]LVAAS[+1]QAALGL	3	978.499	65584996	564 579
10	1	HSA_BS3_0.1x_DDA_001.mzML	ADDK[+1]ETC[+57]FAEEGKK[+26]K[+156.1]LVAAS[+1]QAALGL	3	978.827	8551276	564 579
10	2	HSA_BS3_0.1x_DDA_002.mzML	ADDK[+1]ETC[+57]FAEEGKK[+26]K[+156.1]LVAAS[+1]QAALGL	3	978.827	9202526	564 579
10	3	HSA_BS3_0.1x_DDA_003.mzML	ADDK[+1]ETC[+57]FAEEGKK[+26]K[+156.1]LVAAS[+1]QAALGL	3	978.827	7864043	564 579
30	1	HSA_BS3_0.3x_DDA_001.mzML	ADDK[+1]ETC[+57]FAEEGKK[+26]K[+156.1]LVAAS[+1]QAALGL	3	978.827	19939516	564 579
30	2	HSA_BS3_0.3x_DDA_002.mzML	ADDK[+1]ETC[+57]FAEEGKK[+26]K[+156.1]LVAAS[+1]QAALGL	3	978.827	24495	564 579
30	3	HSA_BS3_0.3x_DDA_003.mzML	ADDK[+1]ETC[+57]FAEEGKK[+26]K[+156.1]LVAAS[+1]QAALGL	3	978.827	18401336	564 579
50	1	HSA_BS3_0.5x_DDA_001.mzML	ADDK[+1]ETC[+57]FAEEGKK[+26]K[+156.1]LVAAS[+1]QAALGL	3	978.827	35232972	564 579
50	2	HSA_BS3_0.5x_DDA_002.mzML	ADDK[+1]ETC[+57]FAEEGKK[+26]K[+156.1]LVAAS[+1]QAALGL	3	978.827	30805384	564 579
50	3	HSA_BS3_0.5x_DDA_003.mzML	ADDK[+1]ETC[+57]FAEEGKK[+26]K[+156.1]LVAAS[+1]QAALGL	3	978.827	106932	564 579
90	1	HSA_BS3_0.9x_DDA_001.mzML	ADDK[+1]ETC[+57]FAEEGKK[+26]K[+156.1]LVAAS[+1]QAALGL	3	978.827	150180	564 579
90	2	HSA_BS3_0.9x_DDA_002.mzML	ADDK[+1]ETC[+57]FAEEGKK[+26]K[+156.1]LVAAS[+1]QAALGL	3	978.827	264394	564 579
90	3	HSA_BS3_0.9x_DDA_003.mzML	ADDK[+1]ETC[+57]FAEEGKK[+26]K[+156.1]LVAAS[+1]QAALGL	3	978.827	236852	564 579
100	1	HSA_BS3_1x_DDA_001.mzML	ADDK[+1]ETC[+57]FAEEGKK[+26]K[+156.1]LVAAS[+1]QAALGL	3	978.827	35034	564 579
100	2	HSA_BS3_1x_DDA_002.mzML	ADDK[+1]ETC[+57]FAEEGKK[+26]K[+156.1]LVAAS[+1]QAALGL	3	978.827	5907787	564 579
100	3	HSA_BS3_1x_DDA_003.mzML	ADDK[+1]ETC[+57]FAEEGKK[+26]K[+156.1]LVAAS[+1]QAALGL	3	978.827	188773	564 579
10	1	HSA_BS3_0.1x_DDA_001.mzML	ADDK[+1]ETC[+57]FAEEGK[+155.1]KK[+26]LVAAS[+1]QAALGL	3	978.499	8819958	564 579
10	2	HSA_BS3_0.1x_DDA_002.mzML	ADDK[+1]ETC[+57]FAEEGK[+155.1]KK[+26]LVAAS[+1]QAALGL	3	978.499	10159610	564 579
10	3	HSA_BS3_0.1x_DDA_003.mzML	ADDK[+1]ETC[+57]FAEEGK[+155.1]KK[+26]LVAAS[+1]QAALGL	3	978.499	8234925	564 579
30	1	HSA_BS3_0.3x_DDA_001.mzML	ADDK[+1]ETC[+57]FAEEGK[+155.1]KK[+26]LVAAS[+1]QAALGL	3	978.499	20061216	564 579
30	2	HSA_BS3_0.3x_DDA_002.mzML	ADDK[+1]ETC[+57]FAEEGK[+155.1]KK[+26]LVAAS[+1]QAALGL	3	978.499	18060042	564 579
30	3	HSA_BS3_0.3x_DDA_003.mzML	ADDK[+1]ETC[+57]FAEEGK[+155.1]KK[+26]LVAAS[+1]QAALGL	3	978.499	19021052	564 579
50	1	HSA_BS3_0.5x_DDA_001.mzML	ADDK[+1]ETC[+57]FAEEGK[+155.1]KK[+26]LVAAS[+1]QAALGL	3	978.499	62416	564 579
50	2	HSA_BS3_0.5x_DDA_002.mzML	ADDK[+1]ETC[+57]FAEEGK[+155.1]KK[+26]LVAAS[+1]QAALGL	3	978.499	32494352	564 579
50	3	HSA_BS3_0.5x_DDA_003.mzML	ADDK[+1]ETC[+57]FAEEGK[+155.1]KK[+26]LVAAS[+1]QAALGL	3	978.499	123249	564 579
90	1	HSA_BS3_0.9x_DDA_001.mzML	ADDK[+1]ETC[+57]FAEEGK[+155.1]KK[+26]LVAAS[+1]QAALGL	3	978.499	101684672	564 579
90	2	HSA_BS3_0.9x_DDA_002.mzML	ADDK[+1]ETC[+57]FAEEGK[+155.1]KK[+26]LVAAS[+1]QAALGL	3	978.499	7950325	564 579
90	3	HSA_BS3_0.9x_DDA_003.mzML	ADDK[+1]ETC[+57]FAEEGK[+155.1]KK[+26]LVAAS[+1]QAALGL	3	978.499	64301	564 579
100	1	HSA_BS3_1x_DDA_001.mzML	ADDK[+1]ETC[+57]FAEEGK[+155.1]KK[+26]LVAAS[+1]QAALGL	3	978.499	6427556	564 579
100	2	HSA_BS3_1x_DDA_002.mzML	ADDK[+1]ETC[+57]FAEEGK[+155.1]KK[+26]LVAAS[+1]QAALGL	3	978.499	80029888	564 579
100	3	HSA_BS3_1x_DDA_003.mzML	ADDK[+1]ETC[+57]FAEEGK[+155.1]KK[+26]LVAAS[+1]QAALGL	3	978.499	65362032	564 579
10	1	HSA_BS3_0.1x_DDA_001.mzML	ADDKETC[+57]FAEEGKK[+1]LVAAS[+155.1]QAALGLK[+26]AVMDDFAAFVEK[+1]C[+57]C[+57]K	4	1177.07	110286	557 574
10	2	HSA_BS3_0.1x_DDA_002.mzML	ADDKETC[+57]FAEEGKK[+1]LVAAS[+155.1]QAALGLK[+26]AVMDDFAAFVEK[+1]C[+57]C[+57]K	4	1177.07	150358	557 574
10	3	HSA_BS3_0.1x_DDA_003.mzML	ADDKETC[+57]FAEEGKK[+1]LVAAS[+155.1]QAALGLK[+26]AVMDDFAAFVEK[+1]C[+57]C[+57]K	4	1177.07	169080	557 574
30	1	HSA_BS3_0.3x_DDA_001.mzML	ADDKETC[+57]FAEEGKK[+1]LVAAS[+155.1]QAALGLK[+26]AVMDDFAAFVEK[+1]C[+57]C[+57]K	4	1177.07	5789	557 574
30	2	HSA_BS3_0.3x_DDA_002.mzML	ADDKETC[+57]FAEEGKK[+1]LVAAS[+155.1]QAALGLK[+26]AVMDDFAAFVEK[+1]C[+57]C[+57]K	4	1177.07	178840	557 574
30	3	HSA_BS3_0.3x_DDA_003.mzML	ADDKETC[+57]FAEEGKK[+1]LVAAS[+155.1]QAALGLK[+26]AVMDDFAAFVEK[+1]C[+57]C[+57]K	4	1177.07	206544	557 574
50	1	HSA_BS3_0.5x_DDA_001.mzML	ADDKETC[+57]FAEEGKK[+1]LVAAS[+155.1]QAALGLK[+26]AVMDDFAAFVEK[+1]C[+57]C[+57]K	4	1177.07	361110	557 574
50	2	HSA_BS3_0.5x_DDA_002.mzML	ADDKETC[+57]FAEEGKK[+1]LVAAS[+155.1]QAALGLK[+26]AVMDDFAAFVEK[+1]C[+57]C[+57]K	4	1177.07	272072	557 574
50	3	HSA_BS3_0.5x_DDA_003.mzML	ADDKETC[+57]FAEEGKK[+1]LVAAS[+155.1]QAALGLK[+26]AVMDDFAAFVEK[+1]C[+57]C[+57]K	4	1177.07	34653	557 574
90	1	HSA_BS3_0.9x_DDA_001.mzML	ADDKETC[+57]FAEEGKK[+1]LVAAS[+155.1]QAALGLK[+26]AVMDDFAAFVEK[+1]C[+57]C[+57]K	4	1177.07	27533	557 574
90	2	HSA_BS3_0.9x_DDA_002.mzML	ADDKETC[+57]FAEEGKK[+1]LVAAS[+155.1]QAALGLK[+26]AVMDDFAAFVEK[+1]C[+57]C[+57]K	4	1177.07	1183131	557 574
90	3	HSA_BS3_0.9x_DDA_003.mzML	ADDKETC[+57]FAEEGKK[+1]LVAAS[+155.1]QAALGLK[+26]AVMDDFAAFVEK[+1]C[+57]C[+57]K	4	1177.07	10546	557 574
100	1	HSA_BS3_1x_DDA_001.mzML	ADDKETC[+57]FAEEGKK[+1]LVAAS[+155.1]QAALGLK[+26]AVMDDFAAFVEK[+1]C[+57]C[+57]K	4	1177.07	8188896	557 574
100	2	HSA_BS3_1x_DDA_002.mzML	ADDKETC[+57]FAEEGKK[+1]LVAAS[+155.1]QAALGLK[+26]AVMDDFAAFVEK[+1]C[+57]C[+57]K	4	1177.07	146992	557 574
100	3	HSA_BS3_1x_DDA_003.mzML	ADDKETC[+57]FAEEGKK[+1]LVAAS[+155.1]QAALGLK[+26]AVMDDFAAFVEK[+1]C[+57]C[+57]K	4	1177.07	267	557 574
10	1	HSA_BS3_0.1x_DDA_001.mzML	ADDKETC[+57]FAEEGKK[+1]LVAAS[+155.1]QAALGLK[+26]AVM[+16]DDFAAFVEK[+1]C[+57]C[+57]K	4	1181.07	98472	557 574
10	2	HSA_BS3_0.1x_DDA_002.mzML	ADDKETC[+57]FAEEGKK[+1]LVAAS[+155.1]QAALGLK[+26]AVM[+16]DDFAAFVEK[+1]C[+57]C[+57]K	4	1181.07	135082	557 574
10	3	HSA_BS3_0.1x_DDA_003.mzML	ADDKETC[+57]FAEEGKK[+1]LVAAS[+155.1]QAALGLK[+26]AVM[+16]DDFAAFVEK[+1]C[+57]C[+57]K	4	1181.07	130817	557 574
30	1	HSA_BS3_0.3x_DDA_001.mzML	ADDKETC[+57]FAEEGKK[+1]LVAAS[+155.1]QAALGLK[+26]AVM[+16]DDFAAFVEK[+1]C[+57]C[+57]K	4	1181.07	196156	557 574
30	2	HSA_BS3_0.3x_DDA_002.mzML	ADDKETC[+57]FAEEGKK[+1]LVAAS[+155.1]QAALGLK[+26]AVM[+16]DDFAAFVEK[+1]C[+57]C[+57]K	4	1181.07	470768	557 574
30	3	HSA_BS3_0.3x_DDA_003.mzML	ADDKETC[+57]FAEEGKK[+1]LVAAS[+155.1]QAALGLK[+26]AVM[+16]DDFAAFVEK[+1]C[+57]C[+57]K	4	1181.07	1072102	557 574
50	1	HSA_BS3_0.5x_DDA_001.mzML	ADDKETC[+57]FAEEGKK[+1]LVAAS[+155.1]QAALGLK[+26]AVM[+16]DDFAAFVEK[+1]C[+57]C[+57]K	4	1181.07	2177398	557 574
50	2	HSA_BS3_0.5x_DDA_002.mzML	ADDKETC[+57]FAEEGKK[+1]LVAAS[+155.1]QAALGLK[+26]AVM[+16]DDFAAFVEK[+1]C[+57]C[+57]K	4	1181.07	66918	557 574
50	3	HSA_BS3_0.5x_DDA_003.mzML	ADDKETC[+57]FAEEGKK[+1]LVAAS[+155.1]QAALGLK[+26]AVM[+16]DDFAAFVEK[+1]C[+57]C[+57]K	4	1181.07	14235	557 574
90	1	HSA_BS3_0.9x_DDA_001.mzML	ADDKETC[+57]FAEEGKK[+1]LVAAS[+155.1]QAALGLK[+26]AVM[+16]DDFAAFVEK[+1]C[+57]C[+57]K	4	1181.07	112260	557 574
90	2	HSA_BS3_0.9x_DDA_002.mzML	ADDKETC[+57]FAEEGKK[+1]LVAAS[+155.1]QAALGLK[+26]AVM[+16]DDFAAFVEK[+1]C[+57]C[+57]K	4	1181.07	237920	557 574
90	3	HSA_BS3_0.9x_DDA_003.mzML	ADDKETC[+57]FAEEGKK[+1]LVAAS[+155.1]QAALGLK[+26]AVM[+16]DDFAAFVEK[+1]C[+57]C[+57]K	4	1181.07	3741029	557 574
100	1	HSA_BS3_1x_DDA_001.mzML	ADDKETC[+57]FAEEGKK[+1]LVAAS[+155.1]QAALGLK[+26]AVM[+16]DDFAAFVEK[+1]C[+57]C[+57]K	4	1181.07	11636	557 574
100	2	HSA_BS3_1x_DDA_002.mzML	ADDKETC[+57]FAEEGKK[+1]LVAAS[+155.1]QAALGLK[+26]AVM[+16]DDFAAFVEK[+1]C[+57]C[+57]K	4	1181.07	620527	557 574
100	3	HSA_BS3_1x_DDA_003.mzML	ADDKETC[+57]FAEEGKK[+1]LVAAS[+155.1]QAALGLK[+26]AVM[+16]DDFAAFVEK[+1]C[+57]C[+57]K	4	1181.07	587685	557 574
10	1	HSA_BS3_0.1x_DDA_001.mzML	ADDKETC[+57]FAEEGK[+155.1]K[+1]LVAASQAALGLK[+26]AVMDDFAAFVEK[+1]C[+57]C[+57]K	4	1177.07	116910	557 574
10	2	HSA_BS3_0.1x_DDA_002.mzML	ADDKETC[+57]FAEEGK[+155.1]K[+1]LVAASQAALGLK[+26]AVMDDFAAFVEK[+1]C[+57]C[+57]K	4	1177.07	149751	557 574
10	3	HSA_BS3_0.1x_DDA_003.mzML	ADDKETC[+57]FAEEGK[+155.1]K[+1]LVAASQAALGLK[+26]AVMDDFAAFVEK[+1]C[+57]C[+57]K	4	1177.07	169306	557 574
30	1	HSA_BS3_0.3x_DDA_001.mzML	ADDKETC[+57]FAEEGK[+155.1]K[+1]LVAASQAALGLK[+26]AVMDDFAAFVEK[+1]C[+57]C[+57]K	4	1177.07	350138	557 574
30	2	HSA_BS3_0.3x_DDA_002.mzML	ADDKETC[+57]FAEEGK[+155.1]K[+1]LVAASQAALGLK[+26]AVMDDFAAFVEK[+1]C[+57]C[+57]K	4	1177.07	200830	557 574
30	3	HSA_BS3_0.3x_DDA_003.mzML	ADDKETC[+57]FAEEGK[+155.1]K[+1]LVAASQAALGLK[+26]AVMDDFAAFVEK[+1]C[+57]C[+57]K	4	1177.07	120032	557 574
50	1	HSA_BS3_0.5x_DDA_001.mzML	ADDKETC[+57]FAEEGK[+155.1]K[+1]LVAASQAALGLK[+26]AVMDDFAAFVEK[+1]C[+57]C[+57]K	4	1177.07	233256	557 574
50	2	HSA_BS3_0.5x_DDA_002.mzML	ADDKETC[+57]FAEEGK[+155.1]K[+1]LVAASQAALGLK[+26]AVMDDFAAFVEK[+1]C[+57]C[+57]K	4	1177.07	1107486	557 574
50	3	HSA_BS3_0.5x_DDA_003.mzML	ADDKETC[+57]FAEEGK[+155.1]K[+1]LVAASQAALGLK[+26]AVMDDFAAFVEK[+1]C[+57]C[+57]K	4	1177.07	231562	557 574
90	1	HSA_BS3_0.9x_DDA_001.mzML	ADDKETC[+57]FAEEGK[+155.1]K[+1]LVAASQAALGLK[+26]AVMDDFAAFVEK[+1]C[+57]C[+57]K	4	1177.07	4547703	557 574
90	2	HSA_BS3_0.9x_DDA_002.mzML	ADDKETC[+57]FAEEGK[+155.1]K[+1]LVAASQAALGLK[+26]AVMDDFAAFVEK[+1]C[+57]C[+57]K	4	1177.07	24620	557 574
90	3	HSA_BS3_0.9x_DDA_003.mzML	ADDKETC[+57]FAEEGK[+155.1]K[+1]LVAASQAALGLK[+26]AVMDDFAAFVEK[+1]C[+57]C[+57]K	4	1177.07	42067	557 574
100	1	HSA_BS3_1x_DDA_001.mzML	ADDKETC[+57]FAEEGK[+155.1]K[+1]LVAASQAALGLK[+26]AVMDDFAAFVEK[+1]C[+57]C[+57]K	4	1177.07	93821	557 574
100	2	HSA_BS3_1x_DDA_002.mzML	ADDKETC[+57]FAEEGK[+155.1]K[+1]LVAASQAALGLK[+26]AVMDDFAAFVEK[+1]C[+57]C[+57]K	4	1177.07	0	557 574
10	1	HSA_BS3_0.1x_DDA_001.mzML	ADLAK[+1]YIC[+57]ENQDSISSKK[+26]FK[+1]DLGEENFK	3	1102.53	0	12 262
10	2	HSA_BS3_0.1x_DDA_002.mzML	ADLAK[+1]YIC[+57]ENQDSISSKK[+26]FK[+1]DLGEENFK	3	1102.53	1240822	12 262
10	3	HSA_BS3_0.1x_DDA_003.mzML	ADLAK[+1]YIC[+57]ENQDSISSKK[+26]FK[+1]DLGEENFK	3	1102.53	0	12 262
30	1	HSA_BS3_0.3x_DDA_001.mzML	ADLAK[+1]YIC[+57]ENQDSISSKK[+26]FK[+1]DLGEENFK	3	1102.53	0	12 262
30	2	HSA_BS3_0.3x_DDA_002.mzML	ADLAK[+1]YIC[+57]ENQDSISSKK[+26]FK[+1]DLGEENFK	3	1102.53	0	12 262
30	3	HSA_BS3_0.3x_DDA_003.mzML	ADLAK[+1]YIC[+57]ENQDSISSKK[+26]FK[+1]DLGEENFK	3	1102.53	0	12 262
50	1	HSA_BS3_0.5x_DDA_001.mzML	ADLAK[+1]YIC[+57]ENQDSISSKK[+26]FK[+1]DLGEENFK	3	1102.53	0	12 262
50	2	HSA_BS3_0.5x_DDA_002.mzML	ADLAK[+1]YIC[+57]ENQDSISSKK[+26]FK[+1]DLGEENFK	3	1102.53	0	12 262
50	3	HSA_BS3_0.5x_DDA_003.mzML	ADLAK[+1]YIC[+57]ENQDSISSKK[+26]FK[+1]DLGEENFK	3	1102.53	542244	12 262
90	1	HSA_BS3_0.9x_DDA_001.mzML	ADLAK[+1]YIC[+57]ENQDSISSKK[+26]FK[+1]DLGEENFK	3	1102.53	0	12 262
90	2	HSA_BS3_0.9x_DDA_002.mzML	ADLAK[+1]YIC[+57]ENQDSISSKK[+26]FK[+1]DLGEENFK	3	1102.53	314544	12 262
90	3	HSA_BS3_0.9x_DDA_003.mzML	ADLAK[+1]YIC[+57]ENQDSISSKK[+26]FK[+1]DLGEENFK	3	1102.53	1934060	12 262
100	1	HSA_BS3_1x_DDA_001.mzML	ADLAK[+1]YIC[+57]ENQDSISSKK[+26]FK[+1]DLGEENFK	3	1102.53	5046499	12 262
100	2	HSA_BS3_1x_DDA_002.mzML	ADLAK[+1]YIC[+57]ENQDSISSKK[+26]FK[+1]DLGEENFK	3	1102.53	0	12 262
100	3	HSA_BS3_1x_DDA_003.mzML	ADLAK[+1]YIC[+57]ENQDSISSKK[+26]FK[+1]DLGEENFK	3	1102.53	0	12 262
10	1	HSA_BS3_0.1x_DDA_001.mzML	ADLAK[+1]YIC[+57]ENQDSISSKK[+26]FK[+1]DLGEENFK	4	827.153	453758	12 262
10	2	HSA_BS3_0.1x_DDA_002.mzML	ADLAK[+1]YIC[+57]ENQDSISSKK[+26]FK[+1]DLGEENFK	4	827.153	0	12 262
10	3	HSA_BS3_0.1x_DDA_003.mzML	ADLAK[+1]YIC[+57]ENQDSISSKK[+26]FK[+1]DLGEENFK	4	827.153	1170396	12 262
30	1	HSA_BS3_0.3x_DDA_001.mzML	ADLAK[+1]YIC[+57]ENQDSISSKK[+26]FK[+1]DLGEENFK	4	827.153	56296	12 262
30	2	HSA_BS3_0.3x_DDA_002.mzML	ADLAK[+1]YIC[+57]ENQDSISSKK[+26]FK[+1]DLGEENFK	4	827.153	482922	12 262
30	3	HSA_BS3_0.3x_DDA_003.mzML	ADLAK[+1]YIC[+57]ENQDSISSKK[+26]FK[+1]DLGEENFK	4	827.153	3553243	12 262
50	1	HSA_BS3_0.5x_DDA_001.mzML	ADLAK[+1]YIC[+57]ENQDSISSKK[+26]FK[+1]DLGEENFK	4	827.153	50235	12 262
50	2	HSA_BS3_0.5x_DDA_002.mzML	ADLAK[+1]YIC[+57]ENQDSISSKK[+26]FK[+1]DLGEENFK	4	827.153	2984980	12 262
50	3	HSA_BS3_0.5x_DDA_003.mzML	ADLAK[+1]YIC[+57]ENQDSISSKK[+26]FK[+1]DLGEENFK	4	827.153	3905647	12 262
90	1	HSA_BS3_0.9x_DDA_001.mzML	ADLAK[+1]YIC[+57]ENQDSISSKK[+26]FK[+1]DLGEENFK	4	827.153	218742	12 262
90	2	HSA_BS3_0.9x_DDA_002.mzML	ADLAK[+1]YIC[+57]ENQDSISSKK[+26]FK[+1]DLGEENFK	4	827.153	1137153	12 262
90	3	HSA_BS3_0.9x_DDA_003.mzML	ADLAK[+1]YIC[+57]ENQDSISSKK[+26]FK[+1]DLGEENFK	4	827.153	9057157	12 262
100	1	HSA_BS3_1x_DDA_001.mzML	ADLAK[+1]YIC[+57]ENQDSISSKK[+26]FK[+1]DLGEENFK	4	827.153	18629568	12 262
100	2	HSA_BS3_1x_DDA_002.mzML	ADLAK[+1]YIC[+57]ENQDSISSKK[+26]FK[+1]DLGEENFK	4	827.153	38240	12 262
100	3	HSA_BS3_1x_DDA_003.mzML	ADLAK[+1]YIC[+57]ENQDSISSKK[+26]FK[+1]DLGEENFK	4	827.153	76855	12 262
10	1	HSA_BS3_0.1x_DDA_001.mzML	AFK[+1]AWAVARK[+26]LAK[+1]T[+155.1]YETTLEK	3	870.151	2693022	212 351
10	2	HSA_BS3_0.1x_DDA_002.mzML	AFK[+1]AWAVARK[+26]LAK[+1]T[+155.1]YETTLEK	3	870.151	2548985	212 351
10	3	HSA_BS3_0.1x_DDA_003.mzML	AFK[+1]AWAVARK[+26]LAK[+1]T[+155.1]YETTLEK	3	870.151	1953597	212 351
30	1	HSA_BS3_0.3x_DDA_001.mzML	AFK[+1]AWAVARK[+26]LAK[+1]T[+155.1]YETTLEK	3	870.151	1119172	212 351
30	2	HSA_BS3_0.3x_DDA_002.mzML	AFK[+1]AWAVARK[+26]LAK[+1]T[+155.1]YETTLEK	3	870.151	1699196	212 351
30	3	HSA_BS3_0.3x_DDA_003.mzML	AFK[+1]AWAVARK[+26]LAK[+1]T[+155.1]YETTLEK	3	870.151	0	212 351
50	1	HSA_BS3_0.5x_DDA_001.mzML	AFK[+1]AWAVARK[+26]LAK[+1]T[+155.1]YETTLEK	3	870.151	14254560	212 351
50	2	HSA_BS3_0.5x_DDA_002.mzML	AFK[+1]AWAVARK[+26]LAK[+1]T[+155.1]YETTLEK	3	870.151	2913293	212 351
50	3	HSA_BS3_0.5x_DDA_003.mzML	AFK[+1]AWAVARK[+26]LAK[+1]T[+155.1]YETTLEK	3	870.151	18468184	212 351
90	1	HSA_BS3_0.9x_DDA_001.mzML	AFK[+1]AWAVARK[+26]LAK[+1]T[+155.1]YETTLEK	3	870.151	125440	212 351
90	2	HSA_BS3_0.9x_DDA_002.mzML	AFK[+1]AWAVARK[+26]LAK[+1]T[+155.1]YETTLEK	3	870.151	4019548	212 351
90	3	HSA_BS3_0.9x_DDA_003.mzML	AFK[+1]AWAVARK[+26]LAK[+1]T[+155.1]YETTLEK	3	870.151	4211586	212 351
100	1	HSA_BS3_1x_DDA_001.mzML	AFK[+1]AWAVARK[+26]LAK[+1]T[+155.1]YETTLEK	3	870.151	5156827	212 351
100	2	HSA_BS3_1x_DDA_002.mzML	AFK[+1]AWAVARK[+26]LAK[+1]T[+155.1]YETTLEK	3	870.151	49351	212 351
100	3	HSA_BS3_1x_DDA_003.mzML	AFK[+1]AWAVARK[+26]LAK[+1]T[+155.1]YETTLEK	3	870.151	23053550	212 351
10	1	HSA_BS3_0.1x_DDA_001.mzML	AFK[+1]AWAVARK[+26]LVTDLTK[+1]VHTEC[+57]C[+57]HGDLLEC[+57]ADDR	6	669.828	486901	212 240
10	2	HSA_BS3_0.1x_DDA_002.mzML	AFK[+1]AWAVARK[+26]LVTDLTK[+1]VHTEC[+57]C[+57]HGDLLEC[+57]ADDR	6	669.828	1001811	212 240
10	3	HSA_BS3_0.1x_DDA_003.mzML	AFK[+1]AWAVARK[+26]LVTDLTK[+1]VHTEC[+57]C[+57]HGDLLEC[+57]ADDR	6	669.828	534462	212 240
30	1	HSA_BS3_0.3x_DDA_001.mzML	AFK[+1]AWAVARK[+26]LVTDLTK[+1]VHTEC[+57]C[+57]HGDLLEC[+57]ADDR	6	669.828	940961	212 240
30	2	HSA_BS3_0.3x_DDA_002.mzML	AFK[+1]AWAVARK[+26]LVTDLTK[+1]VHTEC[+57]C[+57]HGDLLEC[+57]ADDR	6	669.828	23163	212 240
30	3	HSA_BS3_0.3x_DDA_003.mzML	AFK[+1]AWAVARK[+26]LVTDLTK[+1]VHTEC[+57]C[+57]HGDLLEC[+57]ADDR	6	669.828	451116	212 240
50	1	HSA_BS3_0.5x_DDA_001.mzML	AFK[+1]AWAVARK[+26]LVTDLTK[+1]VHTEC[+57]C[+57]HGDLLEC[+57]ADDR	6	669.828	480694	212 240
50	2	HSA_BS3_0.5x_DDA_002.mzML	AFK[+1]AWAVARK[+26]LVTDLTK[+1]VHTEC[+57]C[+57]HGDLLEC[+57]ADDR	6	669.828	711920	212 240
50	3	HSA_BS3_0.5x_DDA_003.mzML	AFK[+1]AWAVARK[+26]LVTDLTK[+1]VHTEC[+57]C[+57]HGDLLEC[+57]ADDR	6	669.828	975617	212 240
90	1	HSA_BS3_0.9x_DDA_001.mzML	AFK[+1]AWAVARK[+26]LVTDLTK[+1]VHTEC[+57]C[+57]HGDLLEC[+57]ADDR	6	669.828	2395959	212 240
90	2	HSA_BS3_0.9x_DDA_002.mzML	AFK[+1]AWAVARK[+26]LVTDLTK[+1]VHTEC[+57]C[+57]HGDLLEC[+57]ADDR	6	669.828	3118514	212 240
90	3	HSA_BS3_0.9x_DDA_003.mzML	AFK[+1]AWAVARK[+26]LVTDLTK[+1]VHTEC[+57]C[+57]HGDLLEC[+57]ADDR	6	669.828	0	212 240
100	1	HSA_BS3_1x_DDA_001.mzML	AFK[+1]AWAVARK[+26]LVTDLTK[+1]VHTEC[+57]C[+57]HGDLLEC[+57]ADDR	6	669.828	1349397	212 240
100	2	HSA_BS3_1x_DDA_002.mzML	AFK[+1]AWAVARK[+26]LVTDLTK[+1]VHTEC[+57]C[+57]HGDLLEC[+57]ADDR	6	669.828	1077935	212 240
100	3	HSA_BS3_1x_DDA_003.mzML	AFK[+1]AWAVARK[+26]LVTDLTK[+1]VHTEC[+57]C[+57]HGDLLEC[+57]ADDR	6	669.828	1052216	212 240
10	1	HSA_BS3_0.1x_DDA_001.mzML	ASSAK[+1]QRK[+26]C[+57]C[+57]K[+1]HPEAK[+155.1]R	4	557.037	4049486	195 439
10	2	HSA_BS3_0.1x_DDA_002.mzML	ASSAK[+1]QRK[+26]C[+57]C[+57]K[+1]HPEAK[+155.1]R	4	557.037	324765	195 439
10	3	HSA_BS3_0.1x_DDA_003.mzML	ASSAK[+1]QRK[+26]C[+57]C[+57]K[+1]HPEAK[+155.1]R	4	557.037	6933985	195 439
30	1	HSA_BS3_0.3x_DDA_001.mzML	ASSAK[+1]QRK[+26]C[+57]C[+57]K[+1]HPEAK[+155.1]R	4	557.037	552344	195 439
30	2	HSA_BS3_0.3x_DDA_002.mzML	ASSAK[+1]QRK[+26]C[+57]C[+57]K[+1]HPEAK[+155.1]R	4	557.037	1321304	195 439
30	3	HSA_BS3_0.3x_DDA_003.mzML	ASSAK[+1]QRK[+26]C[+57]C[+57]K[+1]HPEAK[+155.1]R	4	557.037	1525347	195 439
50	1	HSA_BS3_0.5x_DDA_001.mzML	ASSAK[+1]QRK[+26]C[+57]C[+57]K[+1]HPEAK[+155.1]R	4	557.037	644063	195 439
50	2	HSA_BS3_0.5x_DDA_002.mzML	ASSAK[+1]QRK[+26]C[+57]C[+57]K[+1]HPEAK[+155.1]R	4	557.037	490647	195 439
50	3	HSA_BS3_0.5x_DDA_003.mzML	ASSAK[+1]QRK[+26]C[+57]C[+57]K[+1]HPEAK[+155.1]R	4	557.037	2894934	195 439
90	1	HSA_BS3_0.9x_DDA_001.mzML	ASSAK[+1]QRK[+26]C[+57]C[+57]K[+1]HPEAK[+155.1]R	4	557.037	3277158	195 439
90	2	HSA_BS3_0.9x_DDA_002.mzML	ASSAK[+1]QRK[+26]C[+57]C[+57]K[+1]HPEAK[+155.1]R	4	557.037	13352	195 439
90	3	HSA_BS3_0.9x_DDA_003.mzML	ASSAK[+1]QRK[+26]C[+57]C[+57]K[+1]HPEAK[+155.1]R	4	557.037	374354	195 439
100	1	HSA_BS3_1x_DDA_001.mzML	ASSAK[+1]QRK[+26]C[+57]C[+57]K[+1]HPEAK[+155.1]R	4	557.037	0	195 439
100	2	HSA_BS3_1x_DDA_002.mzML	ASSAK[+1]QRK[+26]C[+57]C[+57]K[+1]HPEAK[+155.1]R	4	557.037	322341	195 439
100	3	HSA_BS3_1x_DDA_003.mzML	ASSAK[+1]QRK[+26]C[+57]C[+57]K[+1]HPEAK[+155.1]R	4	557.037	271262	195 439
10	1	HSA_BS3_0.1x_DDA_001.mzML	ASSAK[+1]QRK[+26]VGSK[+1]C[+57]C[+57]K	4	431.471	439983	195 436
10	2	HSA_BS3_0.1x_DDA_002.mzML	ASSAK[+1]QRK[+26]VGSK[+1]C[+57]C[+57]K	4	431.471	390753	195 436
10	3	HSA_BS3_0.1x_DDA_003.mzML	ASSAK[+1]QRK[+26]VGSK[+1]C[+57]C[+57]K	4	431.471	660967	195 436
30	1	HSA_BS3_0.3x_DDA_001.mzML	ASSAK[+1]QRK[+26]VGSK[+1]C[+57]C[+57]K	4	431.471	1603653	195 436
30	2	HSA_BS3_0.3x_DDA_002.mzML	ASSAK[+1]QRK[+26]VGSK[+1]C[+57]C[+57]K	4	431.471	101444488	195 436
30	3	HSA_BS3_0.3x_DDA_003.mzML	ASSAK[+1]QRK[+26]VGSK[+1]C[+57]C[+57]K	4	431.471	1298731	195 436
50	1	HSA_BS3_0.5x_DDA_001.mzML	ASSAK[+1]QRK[+26]VGSK[+1]C[+57]C[+57]K	4	431.471	3540507	195 436
50	2	HSA_BS3_0.5x_DDA_002.mzML	ASSAK[+1]QRK[+26]VGSK[+1]C[+57]C[+57]K	4	431.471	3536391	195 436
50	3	HSA_BS3_0.5x_DDA_003.mzML	ASSAK[+1]QRK[+26]VGSK[+1]C[+57]C[+57]K	4	431.471	0	195 436
90	1	HSA_BS3_0.9x_DDA_001.mzML	ASSAK[+1]QRK[+26]VGSK[+1]C[+57]C[+57]K	4	431.471	50023	195 436
90	2	HSA_BS3_0.9x_DDA_002.mzML	ASSAK[+1]QRK[+26]VGSK[+1]C[+57]C[+57]K	4	431.471	5941099	195 436
90	3	HSA_BS3_0.9x_DDA_003.mzML	ASSAK[+1]QRK[+26]VGSK[+1]C[+57]C[+57]K	4	431.471	0	195 436
100	1	HSA_BS3_1x_DDA_001.mzML	ASSAK[+1]QRK[+26]VGSK[+1]C[+57]C[+57]K	4	431.471	0	195 436
100	2	HSA_BS3_1x_DDA_002.mzML	ASSAK[+1]QRK[+26]VGSK[+1]C[+57]C[+57]K	4	431.471	4574594	195 436
100	3	HSA_BS3_1x_DDA_003.mzML	ASSAK[+1]QRK[+26]VGSK[+1]C[+57]C[+57]K	4	431.471	4591516	195 436
10	1	HSA_BS3_0.1x_DDA_001.mzML	ASSAK[+1]QRK[+26]VGS[+156.1]K[+1]C[+57]C[+57]KHPEAK	4	611.062	3630464	195 436
10	2	HSA_BS3_0.1x_DDA_002.mzML	ASSAK[+1]QRK[+26]VGS[+156.1]K[+1]C[+57]C[+57]KHPEAK	4	611.062	1088093	195 436
10	3	HSA_BS3_0.1x_DDA_003.mzML	ASSAK[+1]QRK[+26]VGS[+156.1]K[+1]C[+57]C[+57]KHPEAK	4	611.062	291154	195 436
30	1	HSA_BS3_0.3x_DDA_001.mzML	ASSAK[+1]QRK[+26]VGS[+156.1]K[+1]C[+57]C[+57]KHPEAK	4	611.062	2910482	195 436
30	2	HSA_BS3_0.3x_DDA_002.mzML	ASSAK[+1]QRK[+26]VGS[+156.1]K[+1]C[+57]C[+57]KHPEAK	4	611.062	13619210	195 436
30	3	HSA_BS3_0.3x_DDA_003.mzML	ASSAK[+1]QRK[+26]VGS[+156.1]K[+1]C[+57]C[+57]KHPEAK	4	611.062	11277093	195 436
50	1	HSA_BS3_0.5x_DDA_001.mzML	ASSAK[+1]QRK[+26]VGS[+156.1]K[+1]C[+57]C[+57]KHPEAK	4	611.062	13151546	195 436
50	2	HSA_BS3_0.5x_DDA_002.mzML	ASSAK[+1]QRK[+26]VGS[+156.1]K[+1]C[+57]C[+57]KHPEAK	4	611.062	19004968	195 436
50	3	HSA_BS3_0.5x_DDA_003.mzML	ASSAK[+1]QRK[+26]VGS[+156.1]K[+1]C[+57]C[+57]KHPEAK	4	611.062	17841524	195 436
90	1	HSA_BS3_0.9x_DDA_001.mzML	ASSAK[+1]QRK[+26]VGS[+156.1]K[+1]C[+57]C[+57]KHPEAK	4	611.062	35274	195 436
90	2	HSA_BS3_0.9x_DDA_002.mzML	ASSAK[+1]QRK[+26]VGS[+156.1]K[+1]C[+57]C[+57]KHPEAK	4	611.062	36358388	195 436
90	3	HSA_BS3_0.9x_DDA_003.mzML	ASSAK[+1]QRK[+26]VGS[+156.1]K[+1]C[+57]C[+57]KHPEAK	4	611.062	4344021	195 436
100	1	HSA_BS3_1x_DDA_001.mzML	ASSAK[+1]QRK[+26]VGS[+156.1]K[+1]C[+57]C[+57]KHPEAK	4	611.062	19371	195 436
100	2	HSA_BS3_1x_DDA_002.mzML	ASSAK[+1]QRK[+26]VGS[+156.1]K[+1]C[+57]C[+57]KHPEAK	4	611.062	1261449	195 436
100	3	HSA_BS3_1x_DDA_003.mzML	ASSAK[+1]QRK[+26]VGS[+156.1]K[+1]C[+57]C[+57]KHPEAK	4	611.062	28529276	195 436
10	1	HSA_BS3_0.1x_DDA_001.mzML	ATK[+1]EQLK[+156.1]AVMDDFAAFVEKK[+26]K[+1]VPQVSTPTLVEVSR	4	1019.3	286773	414 541
10	2	HSA_BS3_0.1x_DDA_002.mzML	ATK[+1]EQLK[+156.1]AVMDDFAAFVEKK[+26]K[+1]VPQVSTPTLVEVSR	4	1019.3	436865	414 541
10	3	HSA_BS3_0.1x_DDA_003.mzML	ATK[+1]EQLK[+156.1]AVMDDFAAFVEKK[+26]K[+1]VPQVSTPTLVEVSR	4	1019.3	469279	414 541
30	1	HSA_BS3_0.3x_DDA_001.mzML	ATK[+1]EQLK[+156.1]AVMDDFAAFVEKK[+26]K[+1]VPQVSTPTLVEVSR	4	1019.3	1350407	414 541
30	2	HSA_BS3_0.3x_DDA_002.mzML	ATK[+1]EQLK[+156.1]AVMDDFAAFVEKK[+26]K[+1]VPQVSTPTLVEVSR	4	1019.3	4386801	414 541
30	3	HSA_BS3_0.3x_DDA_003.mzML	ATK[+1]EQLK[+156.1]AVMDDFAAFVEKK[+26]K[+1]VPQVSTPTLVEVSR	4	1019.3	3925131	414 541
50	1	HSA_BS3_0.5x_DDA_001.mzML	ATK[+1]EQLK[+156.1]AVMDDFAAFVEKK[+26]K[+1]VPQVSTPTLVEVSR	4	1019.3	3887175	414 541
50	2	HSA_BS3_0.5x_DDA_002.mzML	ATK[+1]EQLK[+156.1]AVMDDFAAFVEKK[+26]K[+1]VPQVSTPTLVEVSR	4	1019.3	7440132	414 541
50	3	HSA_BS3_0.5x_DDA_003.mzML	ATK[+1]EQLK[+156.1]AVMDDFAAFVEKK[+26]K[+1]VPQVSTPTLVEVSR	4	1019.3	3692153	414 541
90	1	HSA_BS3_0.9x_DDA_001.mzML	ATK[+1]EQLK[+156.1]AVMDDFAAFVEKK[+26]K[+1]VPQVSTPTLVEVSR	4	1019.3	111468	414 541
90	2	HSA_BS3_0.9x_DDA_002.mzML	ATK[+1]EQLK[+156.1]AVMDDFAAFVEKK[+26]K[+1]VPQVSTPTLVEVSR	4	1019.3	22740	414 541
90	3	HSA_BS3_0.9x_DDA_003.mzML	ATK[+1]EQLK[+156.1]AVMDDFAAFVEKK[+26]K[+1]VPQVSTPTLVEVSR	4	1019.3	5618521	414 541
100	1	HSA_BS3_1x_DDA_001.mzML	ATK[+1]EQLK[+156.1]AVMDDFAAFVEKK[+26]K[+1]VPQVSTPTLVEVSR	4	1019.3	12309976	414 541
100	2	HSA_BS3_1x_DDA_002.mzML	ATK[+1]EQLK[+156.1]AVMDDFAAFVEKK[+26]K[+1]VPQVSTPTLVEVSR	4	1019.3	11607617	414 541
100	3	HSA_BS3_1x_DDA_003.mzML	ATK[+1]EQLK[+156.1]AVMDDFAAFVEKK[+26]K[+1]VPQVSTPTLVEVSR	4	1019.3	3887096	414 541
10	1	HSA_BS3_0.1x_DDA_001.mzML	ATK[+1]EQLK[+156.1]AVM[+16]DDFAAFVEKK[+26]K[+1]VPQVSTPTLVEVSR	4	1023.3	1674024	414 541
10	2	HSA_BS3_0.1x_DDA_002.mzML	ATK[+1]EQLK[+156.1]AVM[+16]DDFAAFVEKK[+26]K[+1]VPQVSTPTLVEVSR	4	1023.3	571609	414 541
10	3	HSA_BS3_0.1x_DDA_003.mzML	ATK[+1]EQLK[+156.1]AVM[+16]DDFAAFVEKK[+26]K[+1]VPQVSTPTLVEVSR	4	1023.3	929583	414 541
30	1	HSA_BS3_0.3x_DDA_001.mzML	ATK[+1]EQLK[+156.1]AVM[+16]DDFAAFVEKK[+26]K[+1]VPQVSTPTLVEVSR	4	1023.3	1175104	414 541
30	2	HSA_BS3_0.3x_DDA_002.mzML	ATK[+1]EQLK[+156.1]AVM[+16]DDFAAFVEKK[+26]K[+1]VPQVSTPTLVEVSR	4	1023.3	1264423	414 541
30	3	HSA_BS3_0.3x_DDA_003.mzML	ATK[+1]EQLK[+156.1]AVM[+16]DDFAAFVEKK[+26]K[+1]VPQVSTPTLVEVSR	4	1023.3	1932369	414 541
50	1	HSA_BS3_0.5x_DDA_001.mzML	ATK[+1]EQLK[+156.1]AVM[+16]DDFAAFVEKK[+26]K[+1]VPQVSTPTLVEVSR	4	1023.3	0	414 541
50	2	HSA_BS3_0.5x_DDA_002.mzML	ATK[+1]EQLK[+156.1]AVM[+16]DDFAAFVEKK[+26]K[+1]VPQVSTPTLVEVSR	4	1023.3	4053713	414 541
50	3	HSA_BS3_0.5x_DDA_003.mzML	ATK[+1]EQLK[+156.1]AVM[+16]DDFAAFVEKK[+26]K[+1]VPQVSTPTLVEVSR	4	1023.3	538024	414 541
90	1	HSA_BS3_0.9x_DDA_001.mzML	ATK[+1]EQLK[+156.1]AVM[+16]DDFAAFVEKK[+26]K[+1]VPQVSTPTLVEVSR	4	1023.3	23862	414 541
90	2	HSA_BS3_0.9x_DDA_002.mzML	ATK[+1]EQLK[+156.1]AVM[+16]DDFAAFVEKK[+26]K[+1]VPQVSTPTLVEVSR	4	1023.3	3463869	414 541
90	3	HSA_BS3_0.9x_DDA_003.mzML	ATK[+1]EQLK[+156.1]AVM[+16]DDFAAFVEKK[+26]K[+1]VPQVSTPTLVEVSR	4	1023.3	0	414 541
100	1	HSA_BS3_1x_DDA_001.mzML	ATK[+1]EQLK[+156.1]AVM[+16]DDFAAFVEKK[+26]K[+1]VPQVSTPTLVEVSR	4	1023.3	4164990	414 541
100	2	HSA_BS3_1x_DDA_002.mzML	ATK[+1]EQLK[+156.1]AVM[+16]DDFAAFVEKK[+26]K[+1]VPQVSTPTLVEVSR	4	1023.3	4200097	414 541
100	3	HSA_BS3_1x_DDA_003.mzML	ATK[+1]EQLK[+156.1]AVM[+16]DDFAAFVEKK[+26]K[+1]VPQVSTPTLVEVSR	4	1023.3	4322556	414 541
10	1	HSA_BS3_0.1x_DDA_001.mzML	ATKEQLK[+1]AVM[+16]DDFAAFVEKK[+26]QNC[+57]ELFEQLGEY[+1]K[+155.1]FQNALLVR	4	1262.89	43684	401 545
10	2	HSA_BS3_0.1x_DDA_002.mzML	ATKEQLK[+1]AVM[+16]DDFAAFVEKK[+26]QNC[+57]ELFEQLGEY[+1]K[+155.1]FQNALLVR	4	1262.89	473764	401 545
10	3	HSA_BS3_0.1x_DDA_003.mzML	ATKEQLK[+1]AVM[+16]DDFAAFVEKK[+26]QNC[+57]ELFEQLGEY[+1]K[+155.1]FQNALLVR	4	1262.89	478273	401 545
30	1	HSA_BS3_0.3x_DDA_001.mzML	ATKEQLK[+1]AVM[+16]DDFAAFVEKK[+26]QNC[+57]ELFEQLGEY[+1]K[+155.1]FQNALLVR	4	1262.89	839536	401 545
30	2	HSA_BS3_0.3x_DDA_002.mzML	ATKEQLK[+1]AVM[+16]DDFAAFVEKK[+26]QNC[+57]ELFEQLGEY[+1]K[+155.1]FQNALLVR	4	1262.89	31324	401 545
30	3	HSA_BS3_0.3x_DDA_003.mzML	ATKEQLK[+1]AVM[+16]DDFAAFVEKK[+26]QNC[+57]ELFEQLGEY[+1]K[+155.1]FQNALLVR	4	1262.89	135469	401 545
50	1	HSA_BS3_0.5x_DDA_001.mzML	ATKEQLK[+1]AVM[+16]DDFAAFVEKK[+26]QNC[+57]ELFEQLGEY[+1]K[+155.1]FQNALLVR	4	1262.89	3005	401 545
50	2	HSA_BS3_0.5x_DDA_002.mzML	ATKEQLK[+1]AVM[+16]DDFAAFVEKK[+26]QNC[+57]ELFEQLGEY[+1]K[+155.1]FQNALLVR	4	1262.89	0	401 545
50	3	HSA_BS3_0.5x_DDA_003.mzML	ATKEQLK[+1]AVM[+16]DDFAAFVEKK[+26]QNC[+57]ELFEQLGEY[+1]K[+155.1]FQNALLVR	4	1262.89	0	401 545
90	1	HSA_BS3_0.9x_DDA_001.mzML	ATKEQLK[+1]AVM[+16]DDFAAFVEKK[+26]QNC[+57]ELFEQLGEY[+1]K[+155.1]FQNALLVR	4	1262.89	1375812	401 545
90	2	HSA_BS3_0.9x_DDA_002.mzML	ATKEQLK[+1]AVM[+16]DDFAAFVEKK[+26]QNC[+57]ELFEQLGEY[+1]K[+155.1]FQNALLVR	4	1262.89	2467540	401 545
90	3	HSA_BS3_0.9x_DDA_003.mzML	ATKEQLK[+1]AVM[+16]DDFAAFVEKK[+26]QNC[+57]ELFEQLGEY[+1]K[+155.1]FQNALLVR	4	1262.89	106941	401 545
100	1	HSA_BS3_1x_DDA_001.mzML	ATKEQLK[+1]AVM[+16]DDFAAFVEKK[+26]QNC[+57]ELFEQLGEY[+1]K[+155.1]FQNALLVR	4	1262.89	1783092	401 545
100	2	HSA_BS3_1x_DDA_002.mzML	ATKEQLK[+1]AVM[+16]DDFAAFVEKK[+26]QNC[+57]ELFEQLGEY[+1]K[+155.1]FQNALLVR	4	1262.89	72470	401 545
100	3	HSA_BS3_1x_DDA_003.mzML	ATKEQLK[+1]AVM[+16]DDFAAFVEKK[+26]QNC[+57]ELFEQLGEY[+1]K[+155.1]FQNALLVR	4	1262.89	1951224	401 545
10	1	HSA_BS3_0.1x_DDA_001.mzML	ATK[+1]EQLK[+155.1]AVMDDFAAFVEKK[+26]QNC[+57]ELFEQLGEYK[+1]FQNALLVR	4	1258.89	0	402 541
10	2	HSA_BS3_0.1x_DDA_002.mzML	ATK[+1]EQLK[+155.1]AVMDDFAAFVEKK[+26]QNC[+57]ELFEQLGEYK[+1]FQNALLVR	4	1258.89	1290737	402 541
10	3	HSA_BS3_0.1x_DDA_003.mzML	ATK[+1]EQLK[+155.1]AVMDDFAAFVEKK[+26]QNC[+57]ELFEQLGEYK[+1]FQNALLVR	4	1258.89	97783	402 541
30	1	HSA_BS3_0.3x_DDA_001.mzML	ATK[+1]EQLK[+155.1]AVMDDFAAFVEKK[+26]QNC[+57]ELFEQLGEYK[+1]FQNALLVR	4	1258.89	1536494	402 541
30	2	HSA_BS3_0.3x_DDA_002.mzML	ATK[+1]EQLK[+155.1]AVMDDFAAFVEKK[+26]QNC[+57]ELFEQLGEYK[+1]FQNALLVR	4	1258.89	759449	402 541
30	3	HSA_BS3_0.3x_DDA_003.mzML	ATK[+1]EQLK[+155.1]AVMDDFAAFVEKK[+26]QNC[+57]ELFEQLGEYK[+1]FQNALLVR	4	1258.89	625353	402 541
50	1	HSA_BS3_0.5x_DDA_001.mzML	ATK[+1]EQLK[+155.1]AVMDDFAAFVEKK[+26]QNC[+57]ELFEQLGEYK[+1]FQNALLVR	4	1258.89	2041173	402 541
50	3	HSA_BS3_0.5x_DDA_003.mzML	ATK[+1]EQLK[+155.1]AVMDDFAAFVEKK[+26]QNC[+57]ELFEQLGEYK[+1]FQNALLVR	4	1258.89	3003620	402 541
90	1	HSA_BS3_0.9x_DDA_001.mzML	ATK[+1]EQLK[+155.1]AVMDDFAAFVEKK[+26]QNC[+57]ELFEQLGEYK[+1]FQNALLVR	4	1258.89	18496	402 541
90	2	HSA_BS3_0.9x_DDA_002.mzML	ATK[+1]EQLK[+155.1]AVMDDFAAFVEKK[+26]QNC[+57]ELFEQLGEYK[+1]FQNALLVR	4	1258.89	126431	402 541
90	3	HSA_BS3_0.9x_DDA_003.mzML	ATK[+1]EQLK[+155.1]AVMDDFAAFVEKK[+26]QNC[+57]ELFEQLGEYK[+1]FQNALLVR	4	1258.89	9601350	402 541
100	1	HSA_BS3_1x_DDA_001.mzML	ATK[+1]EQLK[+155.1]AVMDDFAAFVEKK[+26]QNC[+57]ELFEQLGEYK[+1]FQNALLVR	4	1258.89	280	402 541
100	2	HSA_BS3_1x_DDA_002.mzML	ATK[+1]EQLK[+155.1]AVMDDFAAFVEKK[+26]QNC[+57]ELFEQLGEYK[+1]FQNALLVR	4	1258.89	4783859	402 541
100	3	HSA_BS3_1x_DDA_003.mzML	ATK[+1]EQLK[+155.1]AVMDDFAAFVEKK[+26]QNC[+57]ELFEQLGEYK[+1]FQNALLVR	4	1258.89	9579504	402 541
10	1	HSA_BS3_0.1x_DDA_001.mzML	ATK[+1]EQLK[+156.1]AVMDDFAAFVEKK[+26]QNC[+57]ELFEQLGEY[+156.1]K[+1]FQNALLVR	4	1298.16	14393220	402 541
10	2	HSA_BS3_0.1x_DDA_002.mzML	ATK[+1]EQLK[+156.1]AVMDDFAAFVEKK[+26]QNC[+57]ELFEQLGEY[+156.1]K[+1]FQNALLVR	4	1298.16	10591973	402 541
10	3	HSA_BS3_0.1x_DDA_003.mzML	ATK[+1]EQLK[+156.1]AVMDDFAAFVEKK[+26]QNC[+57]ELFEQLGEY[+156.1]K[+1]FQNALLVR	4	1298.16	16342167	402 541
30	1	HSA_BS3_0.3x_DDA_001.mzML	ATK[+1]EQLK[+156.1]AVMDDFAAFVEKK[+26]QNC[+57]ELFEQLGEY[+156.1]K[+1]FQNALLVR	4	1298.16	62469	402 541
30	2	HSA_BS3_0.3x_DDA_002.mzML	ATK[+1]EQLK[+156.1]AVMDDFAAFVEKK[+26]QNC[+57]ELFEQLGEY[+156.1]K[+1]FQNALLVR	4	1298.16	0	402 541
30	3	HSA_BS3_0.3x_DDA_003.mzML	ATK[+1]EQLK[+156.1]AVMDDFAAFVEKK[+26]QNC[+57]ELFEQLGEY[+156.1]K[+1]FQNALLVR	4	1298.16	377829	402 541
50	1	HSA_BS3_0.5x_DDA_001.mzML	ATK[+1]EQLK[+156.1]AVMDDFAAFVEKK[+26]QNC[+57]ELFEQLGEY[+156.1]K[+1]FQNALLVR	4	1298.16	113711	402 541
50	2	HSA_BS3_0.5x_DDA_002.mzML	ATK[+1]EQLK[+156.1]AVMDDFAAFVEKK[+26]QNC[+57]ELFEQLGEY[+156.1]K[+1]FQNALLVR	4	1298.16	3527097	402 541
50	3	HSA_BS3_0.5x_DDA_003.mzML	ATK[+1]EQLK[+156.1]AVMDDFAAFVEKK[+26]QNC[+57]ELFEQLGEY[+156.1]K[+1]FQNALLVR	4	1298.16	1356401	402 541
90	1	HSA_BS3_0.9x_DDA_001.mzML	ATK[+1]EQLK[+156.1]AVMDDFAAFVEKK[+26]QNC[+57]ELFEQLGEY[+156.1]K[+1]FQNALLVR	4	1298.16	342752	402 541
90	2	HSA_BS3_0.9x_DDA_002.mzML	ATK[+1]EQLK[+156.1]AVMDDFAAFVEKK[+26]QNC[+57]ELFEQLGEY[+156.1]K[+1]FQNALLVR	4	1298.16	2890281	402 541
90	3	HSA_BS3_0.9x_DDA_003.mzML	ATK[+1]EQLK[+156.1]AVMDDFAAFVEKK[+26]QNC[+57]ELFEQLGEY[+156.1]K[+1]FQNALLVR	4	1298.16	8815101	402 541
100	1	HSA_BS3_1x_DDA_001.mzML	ATK[+1]EQLK[+156.1]AVMDDFAAFVEKK[+26]QNC[+57]ELFEQLGEY[+156.1]K[+1]FQNALLVR	4	1298.16	3116391	402 541
100	2	HSA_BS3_1x_DDA_002.mzML	ATK[+1]EQLK[+156.1]AVMDDFAAFVEKK[+26]QNC[+57]ELFEQLGEY[+156.1]K[+1]FQNALLVR	4	1298.16	280808	402 541
100	3	HSA_BS3_1x_DDA_003.mzML	ATK[+1]EQLK[+156.1]AVMDDFAAFVEKK[+26]QNC[+57]ELFEQLGEY[+156.1]K[+1]FQNALLVR	4	1298.16	4232600	402 541
10	1	HSA_BS3_0.1x_DDA_001.mzML	ATK[+155.1]EQLK[+1]AVMDDFAAFVEKK[+26]QNC[+57]ELFEQLGEYK[+1]FQNALLVR	4	1258.89	60431	402 545
10	2	HSA_BS3_0.1x_DDA_002.mzML	ATK[+155.1]EQLK[+1]AVMDDFAAFVEKK[+26]QNC[+57]ELFEQLGEYK[+1]FQNALLVR	4	1258.89	404837	402 545
10	3	HSA_BS3_0.1x_DDA_003.mzML	ATK[+155.1]EQLK[+1]AVMDDFAAFVEKK[+26]QNC[+57]ELFEQLGEYK[+1]FQNALLVR	4	1258.89	97406	402 545
30	1	HSA_BS3_0.3x_DDA_001.mzML	ATK[+155.1]EQLK[+1]AVMDDFAAFVEKK[+26]QNC[+57]ELFEQLGEYK[+1]FQNALLVR	4	1258.89	187668	402 545
30	2	HSA_BS3_0.3x_DDA_002.mzML	ATK[+155.1]EQLK[+1]AVMDDFAAFVEKK[+26]QNC[+57]ELFEQLGEYK[+1]FQNALLVR	4	1258.89	717510	402 545
30	3	HSA_BS3_0.3x_DDA_003.mzML	ATK[+155.1]EQLK[+1]AVMDDFAAFVEKK[+26]QNC[+57]ELFEQLGEYK[+1]FQNALLVR	4	1258.89	0	402 545
50	1	HSA_BS3_0.5x_DDA_001.mzML	ATK[+155.1]EQLK[+1]AVMDDFAAFVEKK[+26]QNC[+57]ELFEQLGEYK[+1]FQNALLVR	4	1258.89	2044767	402 545
50	2	HSA_BS3_0.5x_DDA_002.mzML	ATK[+155.1]EQLK[+1]AVMDDFAAFVEKK[+26]QNC[+57]ELFEQLGEYK[+1]FQNALLVR	4	1258.89	26963	402 545
50	3	HSA_BS3_0.5x_DDA_003.mzML	ATK[+155.1]EQLK[+1]AVMDDFAAFVEKK[+26]QNC[+57]ELFEQLGEYK[+1]FQNALLVR	4	1258.89	6719	402 545
90	1	HSA_BS3_0.9x_DDA_001.mzML	ATK[+155.1]EQLK[+1]AVMDDFAAFVEKK[+26]QNC[+57]ELFEQLGEYK[+1]FQNALLVR	4	1258.89	103532	402 545
90	2	HSA_BS3_0.9x_DDA_002.mzML	ATK[+155.1]EQLK[+1]AVMDDFAAFVEKK[+26]QNC[+57]ELFEQLGEYK[+1]FQNALLVR	4	1258.89	207448	402 545
90	3	HSA_BS3_0.9x_DDA_003.mzML	ATK[+155.1]EQLK[+1]AVMDDFAAFVEKK[+26]QNC[+57]ELFEQLGEYK[+1]FQNALLVR	4	1258.89	1307455	402 545
100	1	HSA_BS3_1x_DDA_001.mzML	ATK[+155.1]EQLK[+1]AVMDDFAAFVEKK[+26]QNC[+57]ELFEQLGEYK[+1]FQNALLVR	4	1258.89	0	402 545
100	2	HSA_BS3_1x_DDA_002.mzML	ATK[+155.1]EQLK[+1]AVMDDFAAFVEKK[+26]QNC[+57]ELFEQLGEYK[+1]FQNALLVR	4	1258.89	76939	402 545
100	3	HSA_BS3_1x_DDA_003.mzML	ATK[+155.1]EQLK[+1]AVMDDFAAFVEKK[+26]QNC[+57]ELFEQLGEYK[+1]FQNALLVR	4	1258.89	9263495	402 545
10	1	HSA_BS3_0.1x_DDA_001.mzML	AT[+155.1]KEQLK[+1]AVMDDFAAFVEKK[+26]QNC[+57]ELFEQLGEYK[+1]FQNALLVR	4	1258.89	60210	402 545
10	2	HSA_BS3_0.1x_DDA_002.mzML	AT[+155.1]KEQLK[+1]AVMDDFAAFVEKK[+26]QNC[+57]ELFEQLGEYK[+1]FQNALLVR	4	1258.89	410588	402 545
10	3	HSA_BS3_0.1x_DDA_003.mzML	AT[+155.1]KEQLK[+1]AVMDDFAAFVEKK[+26]QNC[+57]ELFEQLGEYK[+1]FQNALLVR	4	1258.89	96768	402 545
30	1	HSA_BS3_0.3x_DDA_001.mzML	AT[+155.1]KEQLK[+1]AVMDDFAAFVEKK[+26]QNC[+57]ELFEQLGEYK[+1]FQNALLVR	4	1258.89	149054	402 545
30	2	HSA_BS3_0.3x_DDA_002.mzML	AT[+155.1]KEQLK[+1]AVMDDFAAFVEKK[+26]QNC[+57]ELFEQLGEYK[+1]FQNALLVR	4	1258.89	760372	402 545
30	3	HSA_BS3_0.3x_DDA_003.mzML	AT[+155.1]KEQLK[+1]AVMDDFAAFVEKK[+26]QNC[+57]ELFEQLGEYK[+1]FQNALLVR	4	1258.89	0	402 545
50	1	HSA_BS3_0.5x_DDA_001.mzML	AT[+155.1]KEQLK[+1]AVMDDFAAFVEKK[+26]QNC[+57]ELFEQLGEYK[+1]FQNALLVR	4	1258.89	2047820	402 545
50	2	HSA_BS3_0.5x_DDA_002.mzML	AT[+155.1]KEQLK[+1]AVMDDFAAFVEKK[+26]QNC[+57]ELFEQLGEYK[+1]FQNALLVR	4	1258.89	26112	402 545
50	3	HSA_BS3_0.5x_DDA_003.mzML	AT[+155.1]KEQLK[+1]AVMDDFAAFVEKK[+26]QNC[+57]ELFEQLGEYK[+1]FQNALLVR	4	1258.89	2947084	402 545
90	1	HSA_BS3_0.9x_DDA_001.mzML	AT[+155.1]KEQLK[+1]AVMDDFAAFVEKK[+26]QNC[+57]ELFEQLGEYK[+1]FQNALLVR	4	1258.89	103532	402 545
90	2	HSA_BS3_0.9x_DDA_002.mzML	AT[+155.1]KEQLK[+1]AVMDDFAAFVEKK[+26]QNC[+57]ELFEQLGEYK[+1]FQNALLVR	4	1258.89	119678	402 545
90	3	HSA_BS3_0.9x_DDA_003.mzML	AT[+155.1]KEQLK[+1]AVMDDFAAFVEKK[+26]QNC[+57]ELFEQLGEYK[+1]FQNALLVR	4	1258.89	1550538	402 545
100	1	HSA_BS3_1x_DDA_001.mzML	AT[+155.1]KEQLK[+1]AVMDDFAAFVEKK[+26]QNC[+57]ELFEQLGEYK[+1]FQNALLVR	4	1258.89	28596	402 545
100	2	HSA_BS3_1x_DDA_002.mzML	AT[+155.1]KEQLK[+1]AVMDDFAAFVEKK[+26]QNC[+57]ELFEQLGEYK[+1]FQNALLVR	4	1258.89	238407	402 545
100	3	HSA_BS3_1x_DDA_003.mzML	AT[+155.1]KEQLK[+1]AVMDDFAAFVEKK[+26]QNC[+57]ELFEQLGEYK[+1]FQNALLVR	4	1258.89	9294424	402 545
10	1	HSA_BS3_0.1x_DDA_001.mzML	ATK[+1]EQLK[+155.1]AVM[+16]DDFAAFVEKK[+26]QNC[+57]ELFEQLGEY[+1]K[+156.1]FQNALLVR	5	1041.73	151830	401 541
10	2	HSA_BS3_0.1x_DDA_002.mzML	ATK[+1]EQLK[+155.1]AVM[+16]DDFAAFVEKK[+26]QNC[+57]ELFEQLGEY[+1]K[+156.1]FQNALLVR	5	1041.73	244914	401 541
10	3	HSA_BS3_0.1x_DDA_003.mzML	ATK[+1]EQLK[+155.1]AVM[+16]DDFAAFVEKK[+26]QNC[+57]ELFEQLGEY[+1]K[+156.1]FQNALLVR	5	1041.73	140977	401 541
30	1	HSA_BS3_0.3x_DDA_001.mzML	ATK[+1]EQLK[+155.1]AVM[+16]DDFAAFVEKK[+26]QNC[+57]ELFEQLGEY[+1]K[+156.1]FQNALLVR	5	1041.73	180670	401 541
30	2	HSA_BS3_0.3x_DDA_002.mzML	ATK[+1]EQLK[+155.1]AVM[+16]DDFAAFVEKK[+26]QNC[+57]ELFEQLGEY[+1]K[+156.1]FQNALLVR	5	1041.73	272604	401 541
30	3	HSA_BS3_0.3x_DDA_003.mzML	ATK[+1]EQLK[+155.1]AVM[+16]DDFAAFVEKK[+26]QNC[+57]ELFEQLGEY[+1]K[+156.1]FQNALLVR	5	1041.73	24139	401 541
50	1	HSA_BS3_0.5x_DDA_001.mzML	ATK[+1]EQLK[+155.1]AVM[+16]DDFAAFVEKK[+26]QNC[+57]ELFEQLGEY[+1]K[+156.1]FQNALLVR	5	1041.73	618203	401 541
50	2	HSA_BS3_0.5x_DDA_002.mzML	ATK[+1]EQLK[+155.1]AVM[+16]DDFAAFVEKK[+26]QNC[+57]ELFEQLGEY[+1]K[+156.1]FQNALLVR	5	1041.73	392313	401 541
50	3	HSA_BS3_0.5x_DDA_003.mzML	ATK[+1]EQLK[+155.1]AVM[+16]DDFAAFVEKK[+26]QNC[+57]ELFEQLGEY[+1]K[+156.1]FQNALLVR	5	1041.73	0	401 541
90	1	HSA_BS3_0.9x_DDA_001.mzML	ATK[+1]EQLK[+155.1]AVM[+16]DDFAAFVEKK[+26]QNC[+57]ELFEQLGEY[+1]K[+156.1]FQNALLVR	5	1041.73	7118630	401 541
90	2	HSA_BS3_0.9x_DDA_002.mzML	ATK[+1]EQLK[+155.1]AVM[+16]DDFAAFVEKK[+26]QNC[+57]ELFEQLGEY[+1]K[+156.1]FQNALLVR	5	1041.73	3025197	401 541
90	3	HSA_BS3_0.9x_DDA_003.mzML	ATK[+1]EQLK[+155.1]AVM[+16]DDFAAFVEKK[+26]QNC[+57]ELFEQLGEY[+1]K[+156.1]FQNALLVR	5	1041.73	442234	401 541
100	1	HSA_BS3_1x_DDA_001.mzML	ATK[+1]EQLK[+155.1]AVM[+16]DDFAAFVEKK[+26]QNC[+57]ELFEQLGEY[+1]K[+156.1]FQNALLVR	5	1041.73	386985	401 541
100	2	HSA_BS3_1x_DDA_002.mzML	ATK[+1]EQLK[+155.1]AVM[+16]DDFAAFVEKK[+26]QNC[+57]ELFEQLGEY[+1]K[+156.1]FQNALLVR	5	1041.73	313281	401 541
100	3	HSA_BS3_1x_DDA_003.mzML	ATK[+1]EQLK[+155.1]AVM[+16]DDFAAFVEKK[+26]QNC[+57]ELFEQLGEY[+1]K[+156.1]FQNALLVR	5	1041.73	386595	401 541
10	1	HSA_BS3_0.1x_DDA_001.mzML	AT[+156.1]KEQLK[+1]AVMDDFAAFVEKK[+26]QNC[+57]ELFEQLGEY[+1]K[+155.1]FQNALLVR	5	1038.53	193971	401 545
10	2	HSA_BS3_0.1x_DDA_002.mzML	AT[+156.1]KEQLK[+1]AVMDDFAAFVEKK[+26]QNC[+57]ELFEQLGEY[+1]K[+155.1]FQNALLVR	5	1038.53	151779	401 545
10	3	HSA_BS3_0.1x_DDA_003.mzML	AT[+156.1]KEQLK[+1]AVMDDFAAFVEKK[+26]QNC[+57]ELFEQLGEY[+1]K[+155.1]FQNALLVR	5	1038.53	225110	401 545
30	1	HSA_BS3_0.3x_DDA_001.mzML	AT[+156.1]KEQLK[+1]AVMDDFAAFVEKK[+26]QNC[+57]ELFEQLGEY[+1]K[+155.1]FQNALLVR	5	1038.53	333394	401 545
30	2	HSA_BS3_0.3x_DDA_002.mzML	AT[+156.1]KEQLK[+1]AVMDDFAAFVEKK[+26]QNC[+57]ELFEQLGEY[+1]K[+155.1]FQNALLVR	5	1038.53	229850	401 545
30	3	HSA_BS3_0.3x_DDA_003.mzML	AT[+156.1]KEQLK[+1]AVMDDFAAFVEKK[+26]QNC[+57]ELFEQLGEY[+1]K[+155.1]FQNALLVR	5	1038.53	44081	401 545
50	1	HSA_BS3_0.5x_DDA_001.mzML	AT[+156.1]KEQLK[+1]AVMDDFAAFVEKK[+26]QNC[+57]ELFEQLGEY[+1]K[+155.1]FQNALLVR	5	1038.53	2209272	401 545
50	2	HSA_BS3_0.5x_DDA_002.mzML	AT[+156.1]KEQLK[+1]AVMDDFAAFVEKK[+26]QNC[+57]ELFEQLGEY[+1]K[+155.1]FQNALLVR	5	1038.53	41609	401 545
50	3	HSA_BS3_0.5x_DDA_003.mzML	AT[+156.1]KEQLK[+1]AVMDDFAAFVEKK[+26]QNC[+57]ELFEQLGEY[+1]K[+155.1]FQNALLVR	5	1038.53	1890368	401 545
90	1	HSA_BS3_0.9x_DDA_001.mzML	AT[+156.1]KEQLK[+1]AVMDDFAAFVEKK[+26]QNC[+57]ELFEQLGEY[+1]K[+155.1]FQNALLVR	5	1038.53	2789314	401 545
90	2	HSA_BS3_0.9x_DDA_002.mzML	AT[+156.1]KEQLK[+1]AVMDDFAAFVEKK[+26]QNC[+57]ELFEQLGEY[+1]K[+155.1]FQNALLVR	5	1038.53	999502	401 545
90	3	HSA_BS3_0.9x_DDA_003.mzML	AT[+156.1]KEQLK[+1]AVMDDFAAFVEKK[+26]QNC[+57]ELFEQLGEY[+1]K[+155.1]FQNALLVR	5	1038.53	6449988	401 545
100	1	HSA_BS3_1x_DDA_001.mzML	AT[+156.1]KEQLK[+1]AVMDDFAAFVEKK[+26]QNC[+57]ELFEQLGEY[+1]K[+155.1]FQNALLVR	5	1038.53	5835	401 545
100	2	HSA_BS3_1x_DDA_002.mzML	AT[+156.1]KEQLK[+1]AVMDDFAAFVEKK[+26]QNC[+57]ELFEQLGEY[+1]K[+155.1]FQNALLVR	5	1038.53	835996	401 545
100	3	HSA_BS3_1x_DDA_003.mzML	AT[+156.1]KEQLK[+1]AVMDDFAAFVEKK[+26]QNC[+57]ELFEQLGEY[+1]K[+155.1]FQNALLVR	5	1038.53	24258	401 545
10	1	HSA_BS3_0.1x_DDA_001.mzML	AVM[+16]DDFAAFVEK[+1]C[+57]C[+57]KK[+26]ADDKETC[+57]FAEEGK[+155.1]K[+1]LVAASQAALGL	4	1181.07	99056	557 574
10	2	HSA_BS3_0.1x_DDA_002.mzML	AVM[+16]DDFAAFVEK[+1]C[+57]C[+57]KK[+26]ADDKETC[+57]FAEEGK[+155.1]K[+1]LVAASQAALGL	4	1181.07	167308	557 574
10	3	HSA_BS3_0.1x_DDA_003.mzML	AVM[+16]DDFAAFVEK[+1]C[+57]C[+57]KK[+26]ADDKETC[+57]FAEEGK[+155.1]K[+1]LVAASQAALGL	4	1181.07	128831	557 574
30	1	HSA_BS3_0.3x_DDA_001.mzML	AVM[+16]DDFAAFVEK[+1]C[+57]C[+57]KK[+26]ADDKETC[+57]FAEEGK[+155.1]K[+1]LVAASQAALGL	4	1181.07	75725	557 574
30	2	HSA_BS3_0.3x_DDA_002.mzML	AVM[+16]DDFAAFVEK[+1]C[+57]C[+57]KK[+26]ADDKETC[+57]FAEEGK[+155.1]K[+1]LVAASQAALGL	4	1181.07	1226536	557 574
30	3	HSA_BS3_0.3x_DDA_003.mzML	AVM[+16]DDFAAFVEK[+1]C[+57]C[+57]KK[+26]ADDKETC[+57]FAEEGK[+155.1]K[+1]LVAASQAALGL	4	1181.07	368726	557 574
50	1	HSA_BS3_0.5x_DDA_001.mzML	AVM[+16]DDFAAFVEK[+1]C[+57]C[+57]KK[+26]ADDKETC[+57]FAEEGK[+155.1]K[+1]LVAASQAALGL	4	1181.07	175806	557 574
50	2	HSA_BS3_0.5x_DDA_002.mzML	AVM[+16]DDFAAFVEK[+1]C[+57]C[+57]KK[+26]ADDKETC[+57]FAEEGK[+155.1]K[+1]LVAASQAALGL	4	1181.07	532147	557 574
50	3	HSA_BS3_0.5x_DDA_003.mzML	AVM[+16]DDFAAFVEK[+1]C[+57]C[+57]KK[+26]ADDKETC[+57]FAEEGK[+155.1]K[+1]LVAASQAALGL	4	1181.07	925793	557 574
90	1	HSA_BS3_0.9x_DDA_001.mzML	AVM[+16]DDFAAFVEK[+1]C[+57]C[+57]KK[+26]ADDKETC[+57]FAEEGK[+155.1]K[+1]LVAASQAALGL	4	1181.07	7185231	557 574
90	2	HSA_BS3_0.9x_DDA_002.mzML	AVM[+16]DDFAAFVEK[+1]C[+57]C[+57]KK[+26]ADDKETC[+57]FAEEGK[+155.1]K[+1]LVAASQAALGL	4	1181.07	353122	557 574
90	3	HSA_BS3_0.9x_DDA_003.mzML	AVM[+16]DDFAAFVEK[+1]C[+57]C[+57]KK[+26]ADDKETC[+57]FAEEGK[+155.1]K[+1]LVAASQAALGL	4	1181.07	3922478	557 574
100	1	HSA_BS3_1x_DDA_001.mzML	AVM[+16]DDFAAFVEK[+1]C[+57]C[+57]KK[+26]ADDKETC[+57]FAEEGK[+155.1]K[+1]LVAASQAALGL	4	1181.07	82966	557 574
100	2	HSA_BS3_1x_DDA_002.mzML	AVM[+16]DDFAAFVEK[+1]C[+57]C[+57]KK[+26]ADDKETC[+57]FAEEGK[+155.1]K[+1]LVAASQAALGL	4	1181.07	7876023	557 574
10	1	HSA_BS3_0.1x_DDA_001.mzML	AVMDDFAAFVEK[+1]C[+57]C[+57]KK[+26]K[+1]LVAASQAALGL	3	1023.85	461535	557 574
10	2	HSA_BS3_0.1x_DDA_002.mzML	AVMDDFAAFVEK[+1]C[+57]C[+57]KK[+26]K[+1]LVAASQAALGL	3	1023.85	1087687	557 574
10	3	HSA_BS3_0.1x_DDA_003.mzML	AVMDDFAAFVEK[+1]C[+57]C[+57]KK[+26]K[+1]LVAASQAALGL	3	1023.85	383819	557 574
30	1	HSA_BS3_0.3x_DDA_001.mzML	AVMDDFAAFVEK[+1]C[+57]C[+57]KK[+26]K[+1]LVAASQAALGL	3	1023.85	3093131	557 574
30	2	HSA_BS3_0.3x_DDA_002.mzML	AVMDDFAAFVEK[+1]C[+57]C[+57]KK[+26]K[+1]LVAASQAALGL	3	1023.85	3289743	557 574
30	3	HSA_BS3_0.3x_DDA_003.mzML	AVMDDFAAFVEK[+1]C[+57]C[+57]KK[+26]K[+1]LVAASQAALGL	3	1023.85	1075640	557 574
50	1	HSA_BS3_0.5x_DDA_001.mzML	AVMDDFAAFVEK[+1]C[+57]C[+57]KK[+26]K[+1]LVAASQAALGL	3	1023.85	6437026	557 574
50	2	HSA_BS3_0.5x_DDA_002.mzML	AVMDDFAAFVEK[+1]C[+57]C[+57]KK[+26]K[+1]LVAASQAALGL	3	1023.85	6064080	557 574
50	3	HSA_BS3_0.5x_DDA_003.mzML	AVMDDFAAFVEK[+1]C[+57]C[+57]KK[+26]K[+1]LVAASQAALGL	3	1023.85	591444	557 574
90	1	HSA_BS3_0.9x_DDA_001.mzML	AVMDDFAAFVEK[+1]C[+57]C[+57]KK[+26]K[+1]LVAASQAALGL	3	1023.85	0	557 574
90	2	HSA_BS3_0.9x_DDA_002.mzML	AVMDDFAAFVEK[+1]C[+57]C[+57]KK[+26]K[+1]LVAASQAALGL	3	1023.85	42872	557 574
90	3	HSA_BS3_0.9x_DDA_003.mzML	AVMDDFAAFVEK[+1]C[+57]C[+57]KK[+26]K[+1]LVAASQAALGL	3	1023.85	2191922	557 574
100	1	HSA_BS3_1x_DDA_001.mzML	AVMDDFAAFVEK[+1]C[+57]C[+57]KK[+26]K[+1]LVAASQAALGL	3	1023.85	0	557 574
100	2	HSA_BS3_1x_DDA_002.mzML	AVMDDFAAFVEK[+1]C[+57]C[+57]KK[+26]K[+1]LVAASQAALGL	3	1023.85	158403	557 574
100	3	HSA_BS3_1x_DDA_003.mzML	AVMDDFAAFVEK[+1]C[+57]C[+57]KK[+26]K[+1]LVAASQAALGL	3	1023.85	7769358	557 574
10	1	HSA_BS3_0.1x_DDA_001.mzML	AVM[+16]DDFAAFVEK[+1]C[+57]C[+57]KK[+26]K[+1]LVAASQAALGL	3	1029.19	5565695	557 574
10	2	HSA_BS3_0.1x_DDA_002.mzML	AVM[+16]DDFAAFVEK[+1]C[+57]C[+57]KK[+26]K[+1]LVAASQAALGL	3	1029.19	5310907	557 574
10	3	HSA_BS3_0.1x_DDA_003.mzML	AVM[+16]DDFAAFVEK[+1]C[+57]C[+57]KK[+26]K[+1]LVAASQAALGL	3	1029.19	4948437	557 574
30	1	HSA_BS3_0.3x_DDA_001.mzML	AVM[+16]DDFAAFVEK[+1]C[+57]C[+57]KK[+26]K[+1]LVAASQAALGL	3	1029.19	1383511	557 574
30	2	HSA_BS3_0.3x_DDA_002.mzML	AVM[+16]DDFAAFVEK[+1]C[+57]C[+57]KK[+26]K[+1]LVAASQAALGL	3	1029.19	1220440	557 574
30	3	HSA_BS3_0.3x_DDA_003.mzML	AVM[+16]DDFAAFVEK[+1]C[+57]C[+57]KK[+26]K[+1]LVAASQAALGL	3	1029.19	483315	557 574
50	1	HSA_BS3_0.5x_DDA_001.mzML	AVM[+16]DDFAAFVEK[+1]C[+57]C[+57]KK[+26]K[+1]LVAASQAALGL	3	1029.19	132819	557 574
50	2	HSA_BS3_0.5x_DDA_002.mzML	AVM[+16]DDFAAFVEK[+1]C[+57]C[+57]KK[+26]K[+1]LVAASQAALGL	3	1029.19	6795563	557 574
50	3	HSA_BS3_0.5x_DDA_003.mzML	AVM[+16]DDFAAFVEK[+1]C[+57]C[+57]KK[+26]K[+1]LVAASQAALGL	3	1029.19	1727990	557 574
90	1	HSA_BS3_0.9x_DDA_001.mzML	AVM[+16]DDFAAFVEK[+1]C[+57]C[+57]KK[+26]K[+1]LVAASQAALGL	3	1029.19	6902307	557 574
90	2	HSA_BS3_0.9x_DDA_002.mzML	AVM[+16]DDFAAFVEK[+1]C[+57]C[+57]KK[+26]K[+1]LVAASQAALGL	3	1029.19	6125706	557 574
90	3	HSA_BS3_0.9x_DDA_003.mzML	AVM[+16]DDFAAFVEK[+1]C[+57]C[+57]KK[+26]K[+1]LVAASQAALGL	3	1029.19	1042410	557 574
100	1	HSA_BS3_1x_DDA_001.mzML	AVM[+16]DDFAAFVEK[+1]C[+57]C[+57]KK[+26]K[+1]LVAASQAALGL	3	1029.19	10372764	557 574
100	2	HSA_BS3_1x_DDA_002.mzML	AVM[+16]DDFAAFVEK[+1]C[+57]C[+57]KK[+26]K[+1]LVAASQAALGL	3	1029.19	1306968	557 574
100	3	HSA_BS3_1x_DDA_003.mzML	AVM[+16]DDFAAFVEK[+1]C[+57]C[+57]KK[+26]K[+1]LVAASQAALGL	3	1029.19	11705484	557 574
10	1	HSA_BS3_0.1x_DDA_001.mzML	C[+57]AS[+1]LQK[+155.1]FGERK[+26]ASSAK[+1]QRLK	3	826.116	300579	195 202
10	2	HSA_BS3_0.1x_DDA_002.mzML	C[+57]AS[+1]LQK[+155.1]FGERK[+26]ASSAK[+1]QRLK	3	826.116	1139330	195 202
10	3	HSA_BS3_0.1x_DDA_003.mzML	C[+57]AS[+1]LQK[+155.1]FGERK[+26]ASSAK[+1]QRLK	3	826.116	2267140	195 202
30	1	HSA_BS3_0.3x_DDA_001.mzML	C[+57]AS[+1]LQK[+155.1]FGERK[+26]ASSAK[+1]QRLK	3	826.116	2848133	195 202
30	2	HSA_BS3_0.3x_DDA_002.mzML	C[+57]AS[+1]LQK[+155.1]FGERK[+26]ASSAK[+1]QRLK	3	826.116	3025487	195 202
30	3	HSA_BS3_0.3x_DDA_003.mzML	C[+57]AS[+1]LQK[+155.1]FGERK[+26]ASSAK[+1]QRLK	3	826.116	5852090	195 202
50	1	HSA_BS3_0.5x_DDA_001.mzML	C[+57]AS[+1]LQK[+155.1]FGERK[+26]ASSAK[+1]QRLK	3	826.116	15461175	195 202
50	2	HSA_BS3_0.5x_DDA_002.mzML	C[+57]AS[+1]LQK[+155.1]FGERK[+26]ASSAK[+1]QRLK	3	826.116	600394	195 202
50	3	HSA_BS3_0.5x_DDA_003.mzML	C[+57]AS[+1]LQK[+155.1]FGERK[+26]ASSAK[+1]QRLK	3	826.116	7867162	195 202
90	1	HSA_BS3_0.9x_DDA_001.mzML	C[+57]AS[+1]LQK[+155.1]FGERK[+26]ASSAK[+1]QRLK	3	826.116	57998936	195 202
90	2	HSA_BS3_0.9x_DDA_002.mzML	C[+57]AS[+1]LQK[+155.1]FGERK[+26]ASSAK[+1]QRLK	3	826.116	39936104	195 202
90	3	HSA_BS3_0.9x_DDA_003.mzML	C[+57]AS[+1]LQK[+155.1]FGERK[+26]ASSAK[+1]QRLK	3	826.116	47150184	195 202
100	1	HSA_BS3_1x_DDA_001.mzML	C[+57]AS[+1]LQK[+155.1]FGERK[+26]ASSAK[+1]QRLK	3	826.116	13602	195 202
100	2	HSA_BS3_1x_DDA_002.mzML	C[+57]AS[+1]LQK[+155.1]FGERK[+26]ASSAK[+1]QRLK	3	826.116	1413093	195 202
100	3	HSA_BS3_1x_DDA_003.mzML	C[+57]AS[+1]LQK[+155.1]FGERK[+26]ASSAK[+1]QRLK	3	826.116	147695	195 202
10	1	HSA_BS3_0.1x_DDA_001.mzML	C[+57]AS[+1]LQK[+155.1]FGERK[+26]ASSAK[+1]QRLK	4	619.839	83878560	195 202
10	2	HSA_BS3_0.1x_DDA_002.mzML	C[+57]AS[+1]LQK[+155.1]FGERK[+26]ASSAK[+1]QRLK	4	619.839	34818792	195 202
10	3	HSA_BS3_0.1x_DDA_003.mzML	C[+57]AS[+1]LQK[+155.1]FGERK[+26]ASSAK[+1]QRLK	4	619.839	20056910	195 202
30	1	HSA_BS3_0.3x_DDA_001.mzML	C[+57]AS[+1]LQK[+155.1]FGERK[+26]ASSAK[+1]QRLK	4	619.839	37070644	195 202
30	2	HSA_BS3_0.3x_DDA_002.mzML	C[+57]AS[+1]LQK[+155.1]FGERK[+26]ASSAK[+1]QRLK	4	619.839	80582744	195 202
30	3	HSA_BS3_0.3x_DDA_003.mzML	C[+57]AS[+1]LQK[+155.1]FGERK[+26]ASSAK[+1]QRLK	4	619.839	250359456	195 202
50	1	HSA_BS3_0.5x_DDA_001.mzML	C[+57]AS[+1]LQK[+155.1]FGERK[+26]ASSAK[+1]QRLK	4	619.839	362906656	195 202
50	2	HSA_BS3_0.5x_DDA_002.mzML	C[+57]AS[+1]LQK[+155.1]FGERK[+26]ASSAK[+1]QRLK	4	619.839	0	195 202
50	3	HSA_BS3_0.5x_DDA_003.mzML	C[+57]AS[+1]LQK[+155.1]FGERK[+26]ASSAK[+1]QRLK	4	619.839	73139744	195 202
90	1	HSA_BS3_0.9x_DDA_001.mzML	C[+57]AS[+1]LQK[+155.1]FGERK[+26]ASSAK[+1]QRLK	4	619.839	572722816	195 202
90	2	HSA_BS3_0.9x_DDA_002.mzML	C[+57]AS[+1]LQK[+155.1]FGERK[+26]ASSAK[+1]QRLK	4	619.839	454365280	195 202
90	3	HSA_BS3_0.9x_DDA_003.mzML	C[+57]AS[+1]LQK[+155.1]FGERK[+26]ASSAK[+1]QRLK	4	619.839	465755168	195 202
100	1	HSA_BS3_1x_DDA_001.mzML	C[+57]AS[+1]LQK[+155.1]FGERK[+26]ASSAK[+1]QRLK	4	619.839	1478631	195 202
100	2	HSA_BS3_1x_DDA_002.mzML	C[+57]AS[+1]LQK[+155.1]FGERK[+26]ASSAK[+1]QRLK	4	619.839	21406158	195 202
100	3	HSA_BS3_1x_DDA_003.mzML	C[+57]AS[+1]LQK[+155.1]FGERK[+26]ASSAK[+1]QRLK	4	619.839	31395	195 202
10	1	HSA_BS3_0.1x_DDA_001.mzML	C[+57]AS[+1]LQK[+155.1]FGERK[+26]LDELRDEGK[+155.1]ASSAK[+1]QRLK	5	738.196	1930156	195 202
10	2	HSA_BS3_0.1x_DDA_002.mzML	C[+57]AS[+1]LQK[+155.1]FGERK[+26]LDELRDEGK[+155.1]ASSAK[+1]QRLK	5	738.196	4069386	195 202
10	3	HSA_BS3_0.1x_DDA_003.mzML	C[+57]AS[+1]LQK[+155.1]FGERK[+26]LDELRDEGK[+155.1]ASSAK[+1]QRLK	5	738.196	972435	195 202
30	1	HSA_BS3_0.3x_DDA_001.mzML	C[+57]AS[+1]LQK[+155.1]FGERK[+26]LDELRDEGK[+155.1]ASSAK[+1]QRLK	5	738.196	6724996	195 202
30	2	HSA_BS3_0.3x_DDA_002.mzML	C[+57]AS[+1]LQK[+155.1]FGERK[+26]LDELRDEGK[+155.1]ASSAK[+1]QRLK	5	738.196	2666981	195 202
30	3	HSA_BS3_0.3x_DDA_003.mzML	C[+57]AS[+1]LQK[+155.1]FGERK[+26]LDELRDEGK[+155.1]ASSAK[+1]QRLK	5	738.196	4813462	195 202
50	1	HSA_BS3_0.5x_DDA_001.mzML	C[+57]AS[+1]LQK[+155.1]FGERK[+26]LDELRDEGK[+155.1]ASSAK[+1]QRLK	5	738.196	30804914	195 202
50	2	HSA_BS3_0.5x_DDA_002.mzML	C[+57]AS[+1]LQK[+155.1]FGERK[+26]LDELRDEGK[+155.1]ASSAK[+1]QRLK	5	738.196	36532480	195 202
50	3	HSA_BS3_0.5x_DDA_003.mzML	C[+57]AS[+1]LQK[+155.1]FGERK[+26]LDELRDEGK[+155.1]ASSAK[+1]QRLK	5	738.196	7207325	195 202
90	1	HSA_BS3_0.9x_DDA_001.mzML	C[+57]AS[+1]LQK[+155.1]FGERK[+26]LDELRDEGK[+155.1]ASSAK[+1]QRLK	5	738.196	86742736	195 202
90	2	HSA_BS3_0.9x_DDA_002.mzML	C[+57]AS[+1]LQK[+155.1]FGERK[+26]LDELRDEGK[+155.1]ASSAK[+1]QRLK	5	738.196	274961	195 202
90	3	HSA_BS3_0.9x_DDA_003.mzML	C[+57]AS[+1]LQK[+155.1]FGERK[+26]LDELRDEGK[+155.1]ASSAK[+1]QRLK	5	738.196	67239464	195 202
100	1	HSA_BS3_1x_DDA_001.mzML	C[+57]AS[+1]LQK[+155.1]FGERK[+26]LDELRDEGK[+155.1]ASSAK[+1]QRLK	5	738.196	60090508	195 202
100	2	HSA_BS3_1x_DDA_002.mzML	C[+57]AS[+1]LQK[+155.1]FGERK[+26]LDELRDEGK[+155.1]ASSAK[+1]QRLK	5	738.196	6117672	195 202
100	3	HSA_BS3_1x_DDA_003.mzML	C[+57]AS[+1]LQK[+155.1]FGERK[+26]LDELRDEGK[+155.1]ASSAK[+1]QRLK	5	738.196	118844224	195 202
10	1	HSA_BS3_0.1x_DDA_001.mzML	C[+57]AS[+1]LQKK[+26]ASSAK[+1]QRLK	3	611.34	91462368	195 202
10	2	HSA_BS3_0.1x_DDA_002.mzML	C[+57]AS[+1]LQKK[+26]ASSAK[+1]QRLK	3	611.34	91357984	195 202
10	3	HSA_BS3_0.1x_DDA_003.mzML	C[+57]AS[+1]LQKK[+26]ASSAK[+1]QRLK	3	611.34	88054960	195 202
30	1	HSA_BS3_0.3x_DDA_001.mzML	C[+57]AS[+1]LQKK[+26]ASSAK[+1]QRLK	3	611.34	234017792	195 202
30	2	HSA_BS3_0.3x_DDA_002.mzML	C[+57]AS[+1]LQKK[+26]ASSAK[+1]QRLK	3	611.34	246996416	195 202
30	3	HSA_BS3_0.3x_DDA_003.mzML	C[+57]AS[+1]LQKK[+26]ASSAK[+1]QRLK	3	611.34	251719440	195 202
50	1	HSA_BS3_0.5x_DDA_001.mzML	C[+57]AS[+1]LQKK[+26]ASSAK[+1]QRLK	3	611.34	393418080	195 202
50	2	HSA_BS3_0.5x_DDA_002.mzML	C[+57]AS[+1]LQKK[+26]ASSAK[+1]QRLK	3	611.34	383800000	195 202
50	3	HSA_BS3_0.5x_DDA_003.mzML	C[+57]AS[+1]LQKK[+26]ASSAK[+1]QRLK	3	611.34	327409984	195 202
90	1	HSA_BS3_0.9x_DDA_001.mzML	C[+57]AS[+1]LQKK[+26]ASSAK[+1]QRLK	3	611.34	34049	195 202
90	2	HSA_BS3_0.9x_DDA_002.mzML	C[+57]AS[+1]LQKK[+26]ASSAK[+1]QRLK	3	611.34	660300544	195 202
90	3	HSA_BS3_0.9x_DDA_003.mzML	C[+57]AS[+1]LQKK[+26]ASSAK[+1]QRLK	3	611.34	686808896	195 202
100	1	HSA_BS3_1x_DDA_001.mzML	C[+57]AS[+1]LQKK[+26]ASSAK[+1]QRLK	3	611.34	1092684	195 202
100	2	HSA_BS3_1x_DDA_002.mzML	C[+57]AS[+1]LQKK[+26]ASSAK[+1]QRLK	3	611.34	517481024	195 202
100	3	HSA_BS3_1x_DDA_003.mzML	C[+57]AS[+1]LQKK[+26]ASSAK[+1]QRLK	3	611.34	501656256	195 202
10	1	HSA_BS3_0.1x_DDA_001.mzML	C[+57]AS[+1]LQKK[+26]DEGK[+155.1]ASSAK[+1]QRLK	4	604.827	961523072	195 202
10	2	HSA_BS3_0.1x_DDA_002.mzML	C[+57]AS[+1]LQKK[+26]DEGK[+155.1]ASSAK[+1]QRLK	4	604.827	956594240	195 202
10	3	HSA_BS3_0.1x_DDA_003.mzML	C[+57]AS[+1]LQKK[+26]DEGK[+155.1]ASSAK[+1]QRLK	4	604.827	1054397184	195 202
30	1	HSA_BS3_0.3x_DDA_001.mzML	C[+57]AS[+1]LQKK[+26]DEGK[+155.1]ASSAK[+1]QRLK	4	604.827	313177	195 202
30	2	HSA_BS3_0.3x_DDA_002.mzML	C[+57]AS[+1]LQKK[+26]DEGK[+155.1]ASSAK[+1]QRLK	4	604.827	820975232	195 202
30	3	HSA_BS3_0.3x_DDA_003.mzML	C[+57]AS[+1]LQKK[+26]DEGK[+155.1]ASSAK[+1]QRLK	4	604.827	808801024	195 202
50	1	HSA_BS3_0.5x_DDA_001.mzML	C[+57]AS[+1]LQKK[+26]DEGK[+155.1]ASSAK[+1]QRLK	4	604.827	797577216	195 202
50	2	HSA_BS3_0.5x_DDA_002.mzML	C[+57]AS[+1]LQKK[+26]DEGK[+155.1]ASSAK[+1]QRLK	4	604.827	49526	195 202
50	3	HSA_BS3_0.5x_DDA_003.mzML	C[+57]AS[+1]LQKK[+26]DEGK[+155.1]ASSAK[+1]QRLK	4	604.827	4339205	195 202
90	1	HSA_BS3_0.9x_DDA_001.mzML	C[+57]AS[+1]LQKK[+26]DEGK[+155.1]ASSAK[+1]QRLK	4	604.827	12599802	195 202
90	2	HSA_BS3_0.9x_DDA_002.mzML	C[+57]AS[+1]LQKK[+26]DEGK[+155.1]ASSAK[+1]QRLK	4	604.827	11011517	195 202
90	3	HSA_BS3_0.9x_DDA_003.mzML	C[+57]AS[+1]LQKK[+26]DEGK[+155.1]ASSAK[+1]QRLK	4	604.827	9997424	195 202
100	1	HSA_BS3_1x_DDA_001.mzML	C[+57]AS[+1]LQKK[+26]DEGK[+155.1]ASSAK[+1]QRLK	4	604.827	8356582	195 202
100	2	HSA_BS3_1x_DDA_002.mzML	C[+57]AS[+1]LQKK[+26]DEGK[+155.1]ASSAK[+1]QRLK	4	604.827	8135580	195 202
100	3	HSA_BS3_1x_DDA_003.mzML	C[+57]AS[+1]LQKK[+26]DEGK[+155.1]ASSAK[+1]QRLK	4	604.827	1559840512	195 202
10	1	HSA_BS3_0.1x_DDA_001.mzML	C[+57]C[+57]AAADPHEC[+57]Y[+1]AKK[+26]LAK[+155.1]TYETT[+1]LEK	3	1047.82	7602833	356 370
10	2	HSA_BS3_0.1x_DDA_002.mzML	C[+57]C[+57]AAADPHEC[+57]Y[+1]AKK[+26]LAK[+155.1]TYETT[+1]LEK	3	1047.82	10376652	356 370
10	3	HSA_BS3_0.1x_DDA_003.mzML	C[+57]C[+57]AAADPHEC[+57]Y[+1]AKK[+26]LAK[+155.1]TYETT[+1]LEK	3	1047.82	7464728	356 370
30	1	HSA_BS3_0.3x_DDA_001.mzML	C[+57]C[+57]AAADPHEC[+57]Y[+1]AKK[+26]LAK[+155.1]TYETT[+1]LEK	3	1047.82	2347405	356 370
30	2	HSA_BS3_0.3x_DDA_002.mzML	C[+57]C[+57]AAADPHEC[+57]Y[+1]AKK[+26]LAK[+155.1]TYETT[+1]LEK	3	1047.82	6835139	356 370
30	3	HSA_BS3_0.3x_DDA_003.mzML	C[+57]C[+57]AAADPHEC[+57]Y[+1]AKK[+26]LAK[+155.1]TYETT[+1]LEK	3	1047.82	2074418	356 370
50	1	HSA_BS3_0.5x_DDA_001.mzML	C[+57]C[+57]AAADPHEC[+57]Y[+1]AKK[+26]LAK[+155.1]TYETT[+1]LEK	3	1047.82	19252354	356 370
50	2	HSA_BS3_0.5x_DDA_002.mzML	C[+57]C[+57]AAADPHEC[+57]Y[+1]AKK[+26]LAK[+155.1]TYETT[+1]LEK	3	1047.82	13584492	356 370
50	3	HSA_BS3_0.5x_DDA_003.mzML	C[+57]C[+57]AAADPHEC[+57]Y[+1]AKK[+26]LAK[+155.1]TYETT[+1]LEK	3	1047.82	13137738	356 370
90	1	HSA_BS3_0.9x_DDA_001.mzML	C[+57]C[+57]AAADPHEC[+57]Y[+1]AKK[+26]LAK[+155.1]TYETT[+1]LEK	3	1047.82	29647992	356 370
90	2	HSA_BS3_0.9x_DDA_002.mzML	C[+57]C[+57]AAADPHEC[+57]Y[+1]AKK[+26]LAK[+155.1]TYETT[+1]LEK	3	1047.82	25554568	356 370
90	3	HSA_BS3_0.9x_DDA_003.mzML	C[+57]C[+57]AAADPHEC[+57]Y[+1]AKK[+26]LAK[+155.1]TYETT[+1]LEK	3	1047.82	87197	356 370
100	1	HSA_BS3_1x_DDA_001.mzML	C[+57]C[+57]AAADPHEC[+57]Y[+1]AKK[+26]LAK[+155.1]TYETT[+1]LEK	3	1047.82	22790172	356 370
100	2	HSA_BS3_1x_DDA_002.mzML	C[+57]C[+57]AAADPHEC[+57]Y[+1]AKK[+26]LAK[+155.1]TYETT[+1]LEK	3	1047.82	21761258	356 370
100	3	HSA_BS3_1x_DDA_003.mzML	C[+57]C[+57]AAADPHEC[+57]Y[+1]AKK[+26]LAK[+155.1]TYETT[+1]LEK	3	1047.82	4636482	356 370
10	1	HSA_BS3_0.1x_DDA_001.mzML	C[+57]C[+57]AAADPHEC[+57]Y[+1]AKK[+26]LAK[+155.1]TYETT[+1]LEK	4	786.12	1941440	356 370
10	2	HSA_BS3_0.1x_DDA_002.mzML	C[+57]C[+57]AAADPHEC[+57]Y[+1]AKK[+26]LAK[+155.1]TYETT[+1]LEK	4	786.12	2244836	356 370
10	3	HSA_BS3_0.1x_DDA_003.mzML	C[+57]C[+57]AAADPHEC[+57]Y[+1]AKK[+26]LAK[+155.1]TYETT[+1]LEK	4	786.12	1904599	356 370
30	1	HSA_BS3_0.3x_DDA_001.mzML	C[+57]C[+57]AAADPHEC[+57]Y[+1]AKK[+26]LAK[+155.1]TYETT[+1]LEK	4	786.12	91113	356 370
30	2	HSA_BS3_0.3x_DDA_002.mzML	C[+57]C[+57]AAADPHEC[+57]Y[+1]AKK[+26]LAK[+155.1]TYETT[+1]LEK	4	786.12	1530816	356 370
30	3	HSA_BS3_0.3x_DDA_003.mzML	C[+57]C[+57]AAADPHEC[+57]Y[+1]AKK[+26]LAK[+155.1]TYETT[+1]LEK	4	786.12	810522	356 370
50	1	HSA_BS3_0.5x_DDA_001.mzML	C[+57]C[+57]AAADPHEC[+57]Y[+1]AKK[+26]LAK[+155.1]TYETT[+1]LEK	4	786.12	3760194	356 370
50	2	HSA_BS3_0.5x_DDA_002.mzML	C[+57]C[+57]AAADPHEC[+57]Y[+1]AKK[+26]LAK[+155.1]TYETT[+1]LEK	4	786.12	1832600	356 370
50	3	HSA_BS3_0.5x_DDA_003.mzML	C[+57]C[+57]AAADPHEC[+57]Y[+1]AKK[+26]LAK[+155.1]TYETT[+1]LEK	4	786.12	2936642	356 370
90	1	HSA_BS3_0.9x_DDA_001.mzML	C[+57]C[+57]AAADPHEC[+57]Y[+1]AKK[+26]LAK[+155.1]TYETT[+1]LEK	4	786.12	8706821	356 370
90	2	HSA_BS3_0.9x_DDA_002.mzML	C[+57]C[+57]AAADPHEC[+57]Y[+1]AKK[+26]LAK[+155.1]TYETT[+1]LEK	4	786.12	6537132	356 370
90	3	HSA_BS3_0.9x_DDA_003.mzML	C[+57]C[+57]AAADPHEC[+57]Y[+1]AKK[+26]LAK[+155.1]TYETT[+1]LEK	4	786.12	62377	356 370
100	1	HSA_BS3_1x_DDA_001.mzML	C[+57]C[+57]AAADPHEC[+57]Y[+1]AKK[+26]LAK[+155.1]TYETT[+1]LEK	4	786.12	4279263	356 370
100	2	HSA_BS3_1x_DDA_002.mzML	C[+57]C[+57]AAADPHEC[+57]Y[+1]AKK[+26]LAK[+155.1]TYETT[+1]LEK	4	786.12	3781010	356 370
100	3	HSA_BS3_1x_DDA_003.mzML	C[+57]C[+57]AAADPHEC[+57]Y[+1]AKK[+26]LAK[+155.1]TYETT[+1]LEK	4	786.12	315298	356 370
10	1	HSA_BS3_0.1x_DDA_001.mzML	C[+57]C[+57]AAADPHEC[+57]Y[+1]AKK[+26]TYETT[+1]LEK	3	892.054	12697911	356 370
10	2	HSA_BS3_0.1x_DDA_002.mzML	C[+57]C[+57]AAADPHEC[+57]Y[+1]AKK[+26]TYETT[+1]LEK	3	892.054	4986127	356 370
10	3	HSA_BS3_0.1x_DDA_003.mzML	C[+57]C[+57]AAADPHEC[+57]Y[+1]AKK[+26]TYETT[+1]LEK	3	892.054	445813	356 370
30	1	HSA_BS3_0.3x_DDA_001.mzML	C[+57]C[+57]AAADPHEC[+57]Y[+1]AKK[+26]TYETT[+1]LEK	3	892.054	2819962	356 370
30	2	HSA_BS3_0.3x_DDA_002.mzML	C[+57]C[+57]AAADPHEC[+57]Y[+1]AKK[+26]TYETT[+1]LEK	3	892.054	3541056	356 370
30	3	HSA_BS3_0.3x_DDA_003.mzML	C[+57]C[+57]AAADPHEC[+57]Y[+1]AKK[+26]TYETT[+1]LEK	3	892.054	1245062	356 370
50	1	HSA_BS3_0.5x_DDA_001.mzML	C[+57]C[+57]AAADPHEC[+57]Y[+1]AKK[+26]TYETT[+1]LEK	3	892.054	1428890	356 370
50	2	HSA_BS3_0.5x_DDA_002.mzML	C[+57]C[+57]AAADPHEC[+57]Y[+1]AKK[+26]TYETT[+1]LEK	3	892.054	2485798	356 370
50	3	HSA_BS3_0.5x_DDA_003.mzML	C[+57]C[+57]AAADPHEC[+57]Y[+1]AKK[+26]TYETT[+1]LEK	3	892.054	1319328	356 370
90	1	HSA_BS3_0.9x_DDA_001.mzML	C[+57]C[+57]AAADPHEC[+57]Y[+1]AKK[+26]TYETT[+1]LEK	3	892.054	2608200	356 370
90	2	HSA_BS3_0.9x_DDA_002.mzML	C[+57]C[+57]AAADPHEC[+57]Y[+1]AKK[+26]TYETT[+1]LEK	3	892.054	548396	356 370
90	3	HSA_BS3_0.9x_DDA_003.mzML	C[+57]C[+57]AAADPHEC[+57]Y[+1]AKK[+26]TYETT[+1]LEK	3	892.054	1311060	356 370
100	1	HSA_BS3_1x_DDA_001.mzML	C[+57]C[+57]AAADPHEC[+57]Y[+1]AKK[+26]TYETT[+1]LEK	3	892.054	1156879	356 370
100	2	HSA_BS3_1x_DDA_002.mzML	C[+57]C[+57]AAADPHEC[+57]Y[+1]AKK[+26]TYETT[+1]LEK	3	892.054	1593795	356 370
100	3	HSA_BS3_1x_DDA_003.mzML	C[+57]C[+57]AAADPHEC[+57]Y[+1]AKK[+26]TYETT[+1]LEK	3	892.054	1511963	356 370
10	1	HSA_BS3_0.1x_DDA_001.mzML	C[+57]C[+57]AAADPHEC[+57]Y[+1]AKK[+26]TYETT[+1]LEK	4	669.292	52306476	356 370
10	2	HSA_BS3_0.1x_DDA_002.mzML	C[+57]C[+57]AAADPHEC[+57]Y[+1]AKK[+26]TYETT[+1]LEK	4	669.292	17035242	356 370
10	3	HSA_BS3_0.1x_DDA_003.mzML	C[+57]C[+57]AAADPHEC[+57]Y[+1]AKK[+26]TYETT[+1]LEK	4	669.292	12895233	356 370
30	1	HSA_BS3_0.3x_DDA_001.mzML	C[+57]C[+57]AAADPHEC[+57]Y[+1]AKK[+26]TYETT[+1]LEK	4	669.292	29084774	356 370
30	2	HSA_BS3_0.3x_DDA_002.mzML	C[+57]C[+57]AAADPHEC[+57]Y[+1]AKK[+26]TYETT[+1]LEK	4	669.292	4556706	356 370
30	3	HSA_BS3_0.3x_DDA_003.mzML	C[+57]C[+57]AAADPHEC[+57]Y[+1]AKK[+26]TYETT[+1]LEK	4	669.292	10653948	356 370
50	1	HSA_BS3_0.5x_DDA_001.mzML	C[+57]C[+57]AAADPHEC[+57]Y[+1]AKK[+26]TYETT[+1]LEK	4	669.292	17560460	356 370
50	2	HSA_BS3_0.5x_DDA_002.mzML	C[+57]C[+57]AAADPHEC[+57]Y[+1]AKK[+26]TYETT[+1]LEK	4	669.292	15405566	356 370
50	3	HSA_BS3_0.5x_DDA_003.mzML	C[+57]C[+57]AAADPHEC[+57]Y[+1]AKK[+26]TYETT[+1]LEK	4	669.292	1351745	356 370
90	1	HSA_BS3_0.9x_DDA_001.mzML	C[+57]C[+57]AAADPHEC[+57]Y[+1]AKK[+26]TYETT[+1]LEK	4	669.292	23982104	356 370
90	2	HSA_BS3_0.9x_DDA_002.mzML	C[+57]C[+57]AAADPHEC[+57]Y[+1]AKK[+26]TYETT[+1]LEK	4	669.292	6672897	356 370
90	3	HSA_BS3_0.9x_DDA_003.mzML	C[+57]C[+57]AAADPHEC[+57]Y[+1]AKK[+26]TYETT[+1]LEK	4	669.292	30246062	356 370
100	1	HSA_BS3_1x_DDA_001.mzML	C[+57]C[+57]AAADPHEC[+57]Y[+1]AKK[+26]TYETT[+1]LEK	4	669.292	16535062	356 370
100	2	HSA_BS3_1x_DDA_002.mzML	C[+57]C[+57]AAADPHEC[+57]Y[+1]AKK[+26]TYETT[+1]LEK	4	669.292	18588134	356 370
100	3	HSA_BS3_1x_DDA_003.mzML	C[+57]C[+57]AAADPHEC[+57]Y[+1]AKK[+26]TYETT[+1]LEK	4	669.292	21559762	356 370
10	1	HSA_BS3_0.1x_DDA_001.mzML	C[+57]C[+57]AAADPHEC[+57]Y[+1]AKK[+26]VFDEFK[+1]PLVEEPQNLIK	3	1245.59	363458	370 378
10	2	HSA_BS3_0.1x_DDA_002.mzML	C[+57]C[+57]AAADPHEC[+57]Y[+1]AKK[+26]VFDEFK[+1]PLVEEPQNLIK	3	1245.59	391946	370 378
10	3	HSA_BS3_0.1x_DDA_003.mzML	C[+57]C[+57]AAADPHEC[+57]Y[+1]AKK[+26]VFDEFK[+1]PLVEEPQNLIK	3	1245.59	116919	370 378
30	1	HSA_BS3_0.3x_DDA_001.mzML	C[+57]C[+57]AAADPHEC[+57]Y[+1]AKK[+26]VFDEFK[+1]PLVEEPQNLIK	3	1245.59	4795	370 378
30	2	HSA_BS3_0.3x_DDA_002.mzML	C[+57]C[+57]AAADPHEC[+57]Y[+1]AKK[+26]VFDEFK[+1]PLVEEPQNLIK	3	1245.59	412169	370 378
30	3	HSA_BS3_0.3x_DDA_003.mzML	C[+57]C[+57]AAADPHEC[+57]Y[+1]AKK[+26]VFDEFK[+1]PLVEEPQNLIK	3	1245.59	0	370 378
50	1	HSA_BS3_0.5x_DDA_001.mzML	C[+57]C[+57]AAADPHEC[+57]Y[+1]AKK[+26]VFDEFK[+1]PLVEEPQNLIK	3	1245.59	663267	370 378
50	2	HSA_BS3_0.5x_DDA_002.mzML	C[+57]C[+57]AAADPHEC[+57]Y[+1]AKK[+26]VFDEFK[+1]PLVEEPQNLIK	3	1245.59	25235	370 378
50	3	HSA_BS3_0.5x_DDA_003.mzML	C[+57]C[+57]AAADPHEC[+57]Y[+1]AKK[+26]VFDEFK[+1]PLVEEPQNLIK	3	1245.59	0	370 378
90	1	HSA_BS3_0.9x_DDA_001.mzML	C[+57]C[+57]AAADPHEC[+57]Y[+1]AKK[+26]VFDEFK[+1]PLVEEPQNLIK	3	1245.59	0	370 378
90	2	HSA_BS3_0.9x_DDA_002.mzML	C[+57]C[+57]AAADPHEC[+57]Y[+1]AKK[+26]VFDEFK[+1]PLVEEPQNLIK	3	1245.59	0	370 378
90	3	HSA_BS3_0.9x_DDA_003.mzML	C[+57]C[+57]AAADPHEC[+57]Y[+1]AKK[+26]VFDEFK[+1]PLVEEPQNLIK	3	1245.59	567678	370 378
100	1	HSA_BS3_1x_DDA_001.mzML	C[+57]C[+57]AAADPHEC[+57]Y[+1]AKK[+26]VFDEFK[+1]PLVEEPQNLIK	3	1245.59	0	370 378
100	2	HSA_BS3_1x_DDA_002.mzML	C[+57]C[+57]AAADPHEC[+57]Y[+1]AKK[+26]VFDEFK[+1]PLVEEPQNLIK	3	1245.59	11387	370 378
100	3	HSA_BS3_1x_DDA_003.mzML	C[+57]C[+57]AAADPHEC[+57]Y[+1]AKK[+26]VFDEFK[+1]PLVEEPQNLIK	3	1245.59	2358362	370 378
10	1	HSA_BS3_0.1x_DDA_001.mzML	C[+57]C[+57]AAADPHEC[+57]Y[+1]AKK[+26]VFDEFK[+1]PLVEEPQNLIK	5	747.757	33967376	370 378
10	2	HSA_BS3_0.1x_DDA_002.mzML	C[+57]C[+57]AAADPHEC[+57]Y[+1]AKK[+26]VFDEFK[+1]PLVEEPQNLIK	5	747.757	33461352	370 378
10	3	HSA_BS3_0.1x_DDA_003.mzML	C[+57]C[+57]AAADPHEC[+57]Y[+1]AKK[+26]VFDEFK[+1]PLVEEPQNLIK	5	747.757	19955738	370 378
30	1	HSA_BS3_0.3x_DDA_001.mzML	C[+57]C[+57]AAADPHEC[+57]Y[+1]AKK[+26]VFDEFK[+1]PLVEEPQNLIK	5	747.757	1138728	370 378
30	2	HSA_BS3_0.3x_DDA_002.mzML	C[+57]C[+57]AAADPHEC[+57]Y[+1]AKK[+26]VFDEFK[+1]PLVEEPQNLIK	5	747.757	26636842	370 378
30	3	HSA_BS3_0.3x_DDA_003.mzML	C[+57]C[+57]AAADPHEC[+57]Y[+1]AKK[+26]VFDEFK[+1]PLVEEPQNLIK	5	747.757	1137083	370 378
50	1	HSA_BS3_0.5x_DDA_001.mzML	C[+57]C[+57]AAADPHEC[+57]Y[+1]AKK[+26]VFDEFK[+1]PLVEEPQNLIK	5	747.757	9600942	370 378
50	2	HSA_BS3_0.5x_DDA_002.mzML	C[+57]C[+57]AAADPHEC[+57]Y[+1]AKK[+26]VFDEFK[+1]PLVEEPQNLIK	5	747.757	8744	370 378
50	3	HSA_BS3_0.5x_DDA_003.mzML	C[+57]C[+57]AAADPHEC[+57]Y[+1]AKK[+26]VFDEFK[+1]PLVEEPQNLIK	5	747.757	1289022	370 378
90	1	HSA_BS3_0.9x_DDA_001.mzML	C[+57]C[+57]AAADPHEC[+57]Y[+1]AKK[+26]VFDEFK[+1]PLVEEPQNLIK	5	747.757	111104	370 378
90	2	HSA_BS3_0.9x_DDA_002.mzML	C[+57]C[+57]AAADPHEC[+57]Y[+1]AKK[+26]VFDEFK[+1]PLVEEPQNLIK	5	747.757	217314	370 378
90	3	HSA_BS3_0.9x_DDA_003.mzML	C[+57]C[+57]AAADPHEC[+57]Y[+1]AKK[+26]VFDEFK[+1]PLVEEPQNLIK	5	747.757	290672	370 378
100	1	HSA_BS3_1x_DDA_001.mzML	C[+57]C[+57]AAADPHEC[+57]Y[+1]AKK[+26]VFDEFK[+1]PLVEEPQNLIK	5	747.757	24764	370 378
100	2	HSA_BS3_1x_DDA_002.mzML	C[+57]C[+57]AAADPHEC[+57]Y[+1]AKK[+26]VFDEFK[+1]PLVEEPQNLIK	5	747.757	16198	370 378
100	3	HSA_BS3_1x_DDA_003.mzML	C[+57]C[+57]AAADPHEC[+57]Y[+1]AKK[+26]VFDEFK[+1]PLVEEPQNLIK	5	747.757	48075	370 378
10	1	HSA_BS3_0.1x_DDA_001.mzML	C[+57]C[+57]AAADPHEC[+57]YAK[+155.1]VFDEFK[+1]PLVEEPQNLIKK[+26]C[+57]C[+57]T[+1]ESLVNR	4	1253.09	280661	378 478
10	2	HSA_BS3_0.1x_DDA_002.mzML	C[+57]C[+57]AAADPHEC[+57]YAK[+155.1]VFDEFK[+1]PLVEEPQNLIKK[+26]C[+57]C[+57]T[+1]ESLVNR	4	1253.09	420637	378 478
10	3	HSA_BS3_0.1x_DDA_003.mzML	C[+57]C[+57]AAADPHEC[+57]YAK[+155.1]VFDEFK[+1]PLVEEPQNLIKK[+26]C[+57]C[+57]T[+1]ESLVNR	4	1253.09	385334	378 478
30	1	HSA_BS3_0.3x_DDA_001.mzML	C[+57]C[+57]AAADPHEC[+57]YAK[+155.1]VFDEFK[+1]PLVEEPQNLIKK[+26]C[+57]C[+57]T[+1]ESLVNR	4	1253.09	42926	378 478
30	2	HSA_BS3_0.3x_DDA_002.mzML	C[+57]C[+57]AAADPHEC[+57]YAK[+155.1]VFDEFK[+1]PLVEEPQNLIKK[+26]C[+57]C[+57]T[+1]ESLVNR	4	1253.09	992028	378 478
30	3	HSA_BS3_0.3x_DDA_003.mzML	C[+57]C[+57]AAADPHEC[+57]YAK[+155.1]VFDEFK[+1]PLVEEPQNLIKK[+26]C[+57]C[+57]T[+1]ESLVNR	4	1253.09	0	378 478
50	1	HSA_BS3_0.5x_DDA_001.mzML	C[+57]C[+57]AAADPHEC[+57]YAK[+155.1]VFDEFK[+1]PLVEEPQNLIKK[+26]C[+57]C[+57]T[+1]ESLVNR	4	1253.09	5288209	378 478
50	2	HSA_BS3_0.5x_DDA_002.mzML	C[+57]C[+57]AAADPHEC[+57]YAK[+155.1]VFDEFK[+1]PLVEEPQNLIKK[+26]C[+57]C[+57]T[+1]ESLVNR	4	1253.09	252541	378 478
50	3	HSA_BS3_0.5x_DDA_003.mzML	C[+57]C[+57]AAADPHEC[+57]YAK[+155.1]VFDEFK[+1]PLVEEPQNLIKK[+26]C[+57]C[+57]T[+1]ESLVNR	4	1253.09	0	378 478
90	1	HSA_BS3_0.9x_DDA_001.mzML	C[+57]C[+57]AAADPHEC[+57]YAK[+155.1]VFDEFK[+1]PLVEEPQNLIKK[+26]C[+57]C[+57]T[+1]ESLVNR	4	1253.09	171145	378 478
90	2	HSA_BS3_0.9x_DDA_002.mzML	C[+57]C[+57]AAADPHEC[+57]YAK[+155.1]VFDEFK[+1]PLVEEPQNLIKK[+26]C[+57]C[+57]T[+1]ESLVNR	4	1253.09	2031700	378 478
90	3	HSA_BS3_0.9x_DDA_003.mzML	C[+57]C[+57]AAADPHEC[+57]YAK[+155.1]VFDEFK[+1]PLVEEPQNLIKK[+26]C[+57]C[+57]T[+1]ESLVNR	4	1253.09	147682	378 478
100	1	HSA_BS3_1x_DDA_001.mzML	C[+57]C[+57]AAADPHEC[+57]YAK[+155.1]VFDEFK[+1]PLVEEPQNLIKK[+26]C[+57]C[+57]T[+1]ESLVNR	4	1253.09	189435	378 478
100	2	HSA_BS3_1x_DDA_002.mzML	C[+57]C[+57]AAADPHEC[+57]YAK[+155.1]VFDEFK[+1]PLVEEPQNLIKK[+26]C[+57]C[+57]T[+1]ESLVNR	4	1253.09	7141066	378 478
100	3	HSA_BS3_1x_DDA_003.mzML	C[+57]C[+57]AAADPHEC[+57]YAK[+155.1]VFDEFK[+1]PLVEEPQNLIKK[+26]C[+57]C[+57]T[+1]ESLVNR	4	1253.09	65940	378 478
10	1	HSA_BS3_0.1x_DDA_001.mzML	C[+57]C[+57]AAADPHEC[+57]YAK[+1]VFDEFKPLVEEPQNLIKK[+26]DVFLGMFLY[+155.1]EY[+1]AR	4	1374.41	199144	334 372
10	2	HSA_BS3_0.1x_DDA_002.mzML	C[+57]C[+57]AAADPHEC[+57]YAK[+1]VFDEFKPLVEEPQNLIKK[+26]DVFLGMFLY[+155.1]EY[+1]AR	4	1374.41	218233	334 372
10	3	HSA_BS3_0.1x_DDA_003.mzML	C[+57]C[+57]AAADPHEC[+57]YAK[+1]VFDEFKPLVEEPQNLIKK[+26]DVFLGMFLY[+155.1]EY[+1]AR	4	1374.41	226269	334 372
30	1	HSA_BS3_0.3x_DDA_001.mzML	C[+57]C[+57]AAADPHEC[+57]YAK[+1]VFDEFKPLVEEPQNLIKK[+26]DVFLGMFLY[+155.1]EY[+1]AR	4	1374.41	232152	334 372
30	2	HSA_BS3_0.3x_DDA_002.mzML	C[+57]C[+57]AAADPHEC[+57]YAK[+1]VFDEFKPLVEEPQNLIKK[+26]DVFLGMFLY[+155.1]EY[+1]AR	4	1374.41	1097942	334 372
30	3	HSA_BS3_0.3x_DDA_003.mzML	C[+57]C[+57]AAADPHEC[+57]YAK[+1]VFDEFKPLVEEPQNLIKK[+26]DVFLGMFLY[+155.1]EY[+1]AR	4	1374.41	1337819	334 372
50	1	HSA_BS3_0.5x_DDA_001.mzML	C[+57]C[+57]AAADPHEC[+57]YAK[+1]VFDEFKPLVEEPQNLIKK[+26]DVFLGMFLY[+155.1]EY[+1]AR	4	1374.41	3996046	334 372
50	2	HSA_BS3_0.5x_DDA_002.mzML	C[+57]C[+57]AAADPHEC[+57]YAK[+1]VFDEFKPLVEEPQNLIKK[+26]DVFLGMFLY[+155.1]EY[+1]AR	4	1374.41	10742	334 372
50	3	HSA_BS3_0.5x_DDA_003.mzML	C[+57]C[+57]AAADPHEC[+57]YAK[+1]VFDEFKPLVEEPQNLIKK[+26]DVFLGMFLY[+155.1]EY[+1]AR	4	1374.41	2565009	334 372
90	1	HSA_BS3_0.9x_DDA_001.mzML	C[+57]C[+57]AAADPHEC[+57]YAK[+1]VFDEFKPLVEEPQNLIKK[+26]DVFLGMFLY[+155.1]EY[+1]AR	4	1374.41	30074	334 372
90	2	HSA_BS3_0.9x_DDA_002.mzML	C[+57]C[+57]AAADPHEC[+57]YAK[+1]VFDEFKPLVEEPQNLIKK[+26]DVFLGMFLY[+155.1]EY[+1]AR	4	1374.41	191172	334 372
90	3	HSA_BS3_0.9x_DDA_003.mzML	C[+57]C[+57]AAADPHEC[+57]YAK[+1]VFDEFKPLVEEPQNLIKK[+26]DVFLGMFLY[+155.1]EY[+1]AR	4	1374.41	11944120	334 372
100	1	HSA_BS3_1x_DDA_001.mzML	C[+57]C[+57]AAADPHEC[+57]YAK[+1]VFDEFKPLVEEPQNLIKK[+26]DVFLGMFLY[+155.1]EY[+1]AR	4	1374.41	43364	334 372
100	2	HSA_BS3_1x_DDA_002.mzML	C[+57]C[+57]AAADPHEC[+57]YAK[+1]VFDEFKPLVEEPQNLIKK[+26]DVFLGMFLY[+155.1]EY[+1]AR	4	1374.41	5825413	334 372
100	3	HSA_BS3_1x_DDA_003.mzML	C[+57]C[+57]AAADPHEC[+57]YAK[+1]VFDEFKPLVEEPQNLIKK[+26]DVFLGMFLY[+155.1]EY[+1]AR	4	1374.41	152405	334 372
10	1	HSA_BS3_0.1x_DDA_001.mzML	C[+57]C[+57]AAADPHEC[+57]YAK[+1]VFDEFKPLVEEPQNLIKK[+26]DVFLGMFLY[+156.1]EY[+1]AR	4	1374.66	342402	334 372
10	2	HSA_BS3_0.1x_DDA_002.mzML	C[+57]C[+57]AAADPHEC[+57]YAK[+1]VFDEFKPLVEEPQNLIKK[+26]DVFLGMFLY[+156.1]EY[+1]AR	4	1374.66	275108	334 372
10	3	HSA_BS3_0.1x_DDA_003.mzML	C[+57]C[+57]AAADPHEC[+57]YAK[+1]VFDEFKPLVEEPQNLIKK[+26]DVFLGMFLY[+156.1]EY[+1]AR	4	1374.66	271002	334 372
30	1	HSA_BS3_0.3x_DDA_001.mzML	C[+57]C[+57]AAADPHEC[+57]YAK[+1]VFDEFKPLVEEPQNLIKK[+26]DVFLGMFLY[+156.1]EY[+1]AR	4	1374.66	1530940	334 372
30	2	HSA_BS3_0.3x_DDA_002.mzML	C[+57]C[+57]AAADPHEC[+57]YAK[+1]VFDEFKPLVEEPQNLIKK[+26]DVFLGMFLY[+156.1]EY[+1]AR	4	1374.66	1768575	334 372
30	3	HSA_BS3_0.3x_DDA_003.mzML	C[+57]C[+57]AAADPHEC[+57]YAK[+1]VFDEFKPLVEEPQNLIKK[+26]DVFLGMFLY[+156.1]EY[+1]AR	4	1374.66	1514780	334 372
50	1	HSA_BS3_0.5x_DDA_001.mzML	C[+57]C[+57]AAADPHEC[+57]YAK[+1]VFDEFKPLVEEPQNLIKK[+26]DVFLGMFLY[+156.1]EY[+1]AR	4	1374.66	4733809	334 372
50	2	HSA_BS3_0.5x_DDA_002.mzML	C[+57]C[+57]AAADPHEC[+57]YAK[+1]VFDEFKPLVEEPQNLIKK[+26]DVFLGMFLY[+156.1]EY[+1]AR	4	1374.66	2005583	334 372
50	3	HSA_BS3_0.5x_DDA_003.mzML	C[+57]C[+57]AAADPHEC[+57]YAK[+1]VFDEFKPLVEEPQNLIKK[+26]DVFLGMFLY[+156.1]EY[+1]AR	4	1374.66	2700365	334 372
90	1	HSA_BS3_0.9x_DDA_001.mzML	C[+57]C[+57]AAADPHEC[+57]YAK[+1]VFDEFKPLVEEPQNLIKK[+26]DVFLGMFLY[+156.1]EY[+1]AR	4	1374.66	2444509	334 372
90	2	HSA_BS3_0.9x_DDA_002.mzML	C[+57]C[+57]AAADPHEC[+57]YAK[+1]VFDEFKPLVEEPQNLIKK[+26]DVFLGMFLY[+156.1]EY[+1]AR	4	1374.66	59778	334 372
90	3	HSA_BS3_0.9x_DDA_003.mzML	C[+57]C[+57]AAADPHEC[+57]YAK[+1]VFDEFKPLVEEPQNLIKK[+26]DVFLGMFLY[+156.1]EY[+1]AR	4	1374.66	143130	334 372
100	1	HSA_BS3_1x_DDA_001.mzML	C[+57]C[+57]AAADPHEC[+57]YAK[+1]VFDEFKPLVEEPQNLIKK[+26]DVFLGMFLY[+156.1]EY[+1]AR	4	1374.66	708728	334 372
100	2	HSA_BS3_1x_DDA_002.mzML	C[+57]C[+57]AAADPHEC[+57]YAK[+1]VFDEFKPLVEEPQNLIKK[+26]DVFLGMFLY[+156.1]EY[+1]AR	4	1374.66	7012463	334 372
100	3	HSA_BS3_1x_DDA_003.mzML	C[+57]C[+57]AAADPHEC[+57]YAK[+1]VFDEFKPLVEEPQNLIKK[+26]DVFLGMFLY[+156.1]EY[+1]AR	4	1374.66	0	334 372
10	1	HSA_BS3_0.1x_DDA_001.mzML	C[+57]C[+57]AAADPHEC[+57]YAK[+1]VFDEFK[+155.1]PLVEEPQNLIKK[+26]DVFLGMFLYEY[+1]AR	4	1374.41	199389	334 372
10	2	HSA_BS3_0.1x_DDA_002.mzML	C[+57]C[+57]AAADPHEC[+57]YAK[+1]VFDEFK[+155.1]PLVEEPQNLIKK[+26]DVFLGMFLYEY[+1]AR	4	1374.41	215813	334 372
10	3	HSA_BS3_0.1x_DDA_003.mzML	C[+57]C[+57]AAADPHEC[+57]YAK[+1]VFDEFK[+155.1]PLVEEPQNLIKK[+26]DVFLGMFLYEY[+1]AR	4	1374.41	222722	334 372
30	1	HSA_BS3_0.3x_DDA_001.mzML	C[+57]C[+57]AAADPHEC[+57]YAK[+1]VFDEFK[+155.1]PLVEEPQNLIKK[+26]DVFLGMFLYEY[+1]AR	4	1374.41	165558	334 372
30	2	HSA_BS3_0.3x_DDA_002.mzML	C[+57]C[+57]AAADPHEC[+57]YAK[+1]VFDEFK[+155.1]PLVEEPQNLIKK[+26]DVFLGMFLYEY[+1]AR	4	1374.41	1195297	334 372
30	3	HSA_BS3_0.3x_DDA_003.mzML	C[+57]C[+57]AAADPHEC[+57]YAK[+1]VFDEFK[+155.1]PLVEEPQNLIKK[+26]DVFLGMFLYEY[+1]AR	4	1374.41	13176	334 372
50	1	HSA_BS3_0.5x_DDA_001.mzML	C[+57]C[+57]AAADPHEC[+57]YAK[+1]VFDEFK[+155.1]PLVEEPQNLIKK[+26]DVFLGMFLYEY[+1]AR	4	1374.41	4016052	334 372
50	2	HSA_BS3_0.5x_DDA_002.mzML	C[+57]C[+57]AAADPHEC[+57]YAK[+1]VFDEFK[+155.1]PLVEEPQNLIKK[+26]DVFLGMFLYEY[+1]AR	4	1374.41	14534	334 372
50	3	HSA_BS3_0.5x_DDA_003.mzML	C[+57]C[+57]AAADPHEC[+57]YAK[+1]VFDEFK[+155.1]PLVEEPQNLIKK[+26]DVFLGMFLYEY[+1]AR	4	1374.41	2300864	334 372
90	1	HSA_BS3_0.9x_DDA_001.mzML	C[+57]C[+57]AAADPHEC[+57]YAK[+1]VFDEFK[+155.1]PLVEEPQNLIKK[+26]DVFLGMFLYEY[+1]AR	4	1374.41	9277624	334 372
90	2	HSA_BS3_0.9x_DDA_002.mzML	C[+57]C[+57]AAADPHEC[+57]YAK[+1]VFDEFK[+155.1]PLVEEPQNLIKK[+26]DVFLGMFLYEY[+1]AR	4	1374.41	313845	334 372
90	3	HSA_BS3_0.9x_DDA_003.mzML	C[+57]C[+57]AAADPHEC[+57]YAK[+1]VFDEFK[+155.1]PLVEEPQNLIKK[+26]DVFLGMFLYEY[+1]AR	4	1374.41	3396783	334 372
100	1	HSA_BS3_1x_DDA_001.mzML	C[+57]C[+57]AAADPHEC[+57]YAK[+1]VFDEFK[+155.1]PLVEEPQNLIKK[+26]DVFLGMFLYEY[+1]AR	4	1374.41	34402	334 372
100	2	HSA_BS3_1x_DDA_002.mzML	C[+57]C[+57]AAADPHEC[+57]YAK[+1]VFDEFK[+155.1]PLVEEPQNLIKK[+26]DVFLGMFLYEY[+1]AR	4	1374.41	35790	334 372
100	3	HSA_BS3_1x_DDA_003.mzML	C[+57]C[+57]AAADPHEC[+57]YAK[+1]VFDEFK[+155.1]PLVEEPQNLIKK[+26]DVFLGMFLYEY[+1]AR	4	1374.41	57938	334 372
10	1	HSA_BS3_0.1x_DDA_001.mzML	C[+57]C[+57]AAADPHEC[+57]YAK[+1]VFDEFK[+155.1]PLVEEPQNLIKK[+26]DVFLGM[+16]FLYEY[+1]AR	4	1378.41	275459	334 372
10	2	HSA_BS3_0.1x_DDA_002.mzML	C[+57]C[+57]AAADPHEC[+57]YAK[+1]VFDEFK[+155.1]PLVEEPQNLIKK[+26]DVFLGM[+16]FLYEY[+1]AR	4	1378.41	102523	334 372
10	3	HSA_BS3_0.1x_DDA_003.mzML	C[+57]C[+57]AAADPHEC[+57]YAK[+1]VFDEFK[+155.1]PLVEEPQNLIKK[+26]DVFLGM[+16]FLYEY[+1]AR	4	1378.41	166311	334 372
30	1	HSA_BS3_0.3x_DDA_001.mzML	C[+57]C[+57]AAADPHEC[+57]YAK[+1]VFDEFK[+155.1]PLVEEPQNLIKK[+26]DVFLGM[+16]FLYEY[+1]AR	4	1378.41	65982	334 372
30	2	HSA_BS3_0.3x_DDA_002.mzML	C[+57]C[+57]AAADPHEC[+57]YAK[+1]VFDEFK[+155.1]PLVEEPQNLIKK[+26]DVFLGM[+16]FLYEY[+1]AR	4	1378.41	939927	334 372
30	3	HSA_BS3_0.3x_DDA_003.mzML	C[+57]C[+57]AAADPHEC[+57]YAK[+1]VFDEFK[+155.1]PLVEEPQNLIKK[+26]DVFLGM[+16]FLYEY[+1]AR	4	1378.41	135990	334 372
50	1	HSA_BS3_0.5x_DDA_001.mzML	C[+57]C[+57]AAADPHEC[+57]YAK[+1]VFDEFK[+155.1]PLVEEPQNLIKK[+26]DVFLGM[+16]FLYEY[+1]AR	4	1378.41	128544	334 372
50	2	HSA_BS3_0.5x_DDA_002.mzML	C[+57]C[+57]AAADPHEC[+57]YAK[+1]VFDEFK[+155.1]PLVEEPQNLIKK[+26]DVFLGM[+16]FLYEY[+1]AR	4	1378.41	439067	334 372
50	3	HSA_BS3_0.5x_DDA_003.mzML	C[+57]C[+57]AAADPHEC[+57]YAK[+1]VFDEFK[+155.1]PLVEEPQNLIKK[+26]DVFLGM[+16]FLYEY[+1]AR	4	1378.41	357178	334 372
90	1	HSA_BS3_0.9x_DDA_001.mzML	C[+57]C[+57]AAADPHEC[+57]YAK[+1]VFDEFK[+155.1]PLVEEPQNLIKK[+26]DVFLGM[+16]FLYEY[+1]AR	4	1378.41	1020901	334 372
90	2	HSA_BS3_0.9x_DDA_002.mzML	C[+57]C[+57]AAADPHEC[+57]YAK[+1]VFDEFK[+155.1]PLVEEPQNLIKK[+26]DVFLGM[+16]FLYEY[+1]AR	4	1378.41	0	334 372
90	3	HSA_BS3_0.9x_DDA_003.mzML	C[+57]C[+57]AAADPHEC[+57]YAK[+1]VFDEFK[+155.1]PLVEEPQNLIKK[+26]DVFLGM[+16]FLYEY[+1]AR	4	1378.41	70026	334 372
100	1	HSA_BS3_1x_DDA_001.mzML	C[+57]C[+57]AAADPHEC[+57]YAK[+1]VFDEFK[+155.1]PLVEEPQNLIKK[+26]DVFLGM[+16]FLYEY[+1]AR	4	1378.41	26508028	334 372
100	2	HSA_BS3_1x_DDA_002.mzML	C[+57]C[+57]AAADPHEC[+57]YAK[+1]VFDEFK[+155.1]PLVEEPQNLIKK[+26]DVFLGM[+16]FLYEY[+1]AR	4	1378.41	3486747	334 372
10	1	HSA_BS3_0.1x_DDA_001.mzML	C[+57]C[+57]AAADPHEC[+57]YAK[+155.1]VFDEFK[+1]PLVEEPQNLIKK[+26]DVFLGMFLYEY[+1]AR	4	1374.41	200107	334 378
10	2	HSA_BS3_0.1x_DDA_002.mzML	C[+57]C[+57]AAADPHEC[+57]YAK[+155.1]VFDEFK[+1]PLVEEPQNLIKK[+26]DVFLGMFLYEY[+1]AR	4	1374.41	218173	334 378
10	3	HSA_BS3_0.1x_DDA_003.mzML	C[+57]C[+57]AAADPHEC[+57]YAK[+155.1]VFDEFK[+1]PLVEEPQNLIKK[+26]DVFLGMFLYEY[+1]AR	4	1374.41	225880	334 378
30	1	HSA_BS3_0.3x_DDA_001.mzML	C[+57]C[+57]AAADPHEC[+57]YAK[+155.1]VFDEFK[+1]PLVEEPQNLIKK[+26]DVFLGMFLYEY[+1]AR	4	1374.41	51591	334 378
30	2	HSA_BS3_0.3x_DDA_002.mzML	C[+57]C[+57]AAADPHEC[+57]YAK[+155.1]VFDEFK[+1]PLVEEPQNLIKK[+26]DVFLGMFLYEY[+1]AR	4	1374.41	1196226	334 378
30	3	HSA_BS3_0.3x_DDA_003.mzML	C[+57]C[+57]AAADPHEC[+57]YAK[+155.1]VFDEFK[+1]PLVEEPQNLIKK[+26]DVFLGMFLYEY[+1]AR	4	1374.41	32612	334 378
50	1	HSA_BS3_0.5x_DDA_001.mzML	C[+57]C[+57]AAADPHEC[+57]YAK[+155.1]VFDEFK[+1]PLVEEPQNLIKK[+26]DVFLGMFLYEY[+1]AR	4	1374.41	0	334 378
50	2	HSA_BS3_0.5x_DDA_002.mzML	C[+57]C[+57]AAADPHEC[+57]YAK[+155.1]VFDEFK[+1]PLVEEPQNLIKK[+26]DVFLGMFLYEY[+1]AR	4	1374.41	0	334 378
50	3	HSA_BS3_0.5x_DDA_003.mzML	C[+57]C[+57]AAADPHEC[+57]YAK[+155.1]VFDEFK[+1]PLVEEPQNLIKK[+26]DVFLGMFLYEY[+1]AR	4	1374.41	7445	334 378
90	1	HSA_BS3_0.9x_DDA_001.mzML	C[+57]C[+57]AAADPHEC[+57]YAK[+155.1]VFDEFK[+1]PLVEEPQNLIKK[+26]DVFLGMFLYEY[+1]AR	4	1374.41	1007957	334 378
90	2	HSA_BS3_0.9x_DDA_002.mzML	C[+57]C[+57]AAADPHEC[+57]YAK[+155.1]VFDEFK[+1]PLVEEPQNLIKK[+26]DVFLGMFLYEY[+1]AR	4	1374.41	48704	334 378
90	3	HSA_BS3_0.9x_DDA_003.mzML	C[+57]C[+57]AAADPHEC[+57]YAK[+155.1]VFDEFK[+1]PLVEEPQNLIKK[+26]DVFLGMFLYEY[+1]AR	4	1374.41	271072	334 378
100	1	HSA_BS3_1x_DDA_001.mzML	C[+57]C[+57]AAADPHEC[+57]YAK[+155.1]VFDEFK[+1]PLVEEPQNLIKK[+26]DVFLGMFLYEY[+1]AR	4	1374.41	39934	334 378
100	2	HSA_BS3_1x_DDA_002.mzML	C[+57]C[+57]AAADPHEC[+57]YAK[+155.1]VFDEFK[+1]PLVEEPQNLIKK[+26]DVFLGMFLYEY[+1]AR	4	1374.41	37745	334 378
100	3	HSA_BS3_1x_DDA_003.mzML	C[+57]C[+57]AAADPHEC[+57]YAK[+155.1]VFDEFK[+1]PLVEEPQNLIKK[+26]DVFLGMFLYEY[+1]AR	4	1374.41	23371	334 378
10	1	HSA_BS3_0.1x_DDA_001.mzML	C[+57]C[+57]AAADPHEC[+57]YAK[+155.1]VFDEFK[+1]PLVEEPQNLIKK[+26]DVFLGMFLYEY[+1]AR	5	1099.73	130016	334 378
10	2	HSA_BS3_0.1x_DDA_002.mzML	C[+57]C[+57]AAADPHEC[+57]YAK[+155.1]VFDEFK[+1]PLVEEPQNLIKK[+26]DVFLGMFLYEY[+1]AR	5	1099.73	25911	334 378
10	3	HSA_BS3_0.1x_DDA_003.mzML	C[+57]C[+57]AAADPHEC[+57]YAK[+155.1]VFDEFK[+1]PLVEEPQNLIKK[+26]DVFLGMFLYEY[+1]AR	5	1099.73	66327	334 378
30	1	HSA_BS3_0.3x_DDA_001.mzML	C[+57]C[+57]AAADPHEC[+57]YAK[+155.1]VFDEFK[+1]PLVEEPQNLIKK[+26]DVFLGMFLYEY[+1]AR	5	1099.73	58128	334 378
30	2	HSA_BS3_0.3x_DDA_002.mzML	C[+57]C[+57]AAADPHEC[+57]YAK[+155.1]VFDEFK[+1]PLVEEPQNLIKK[+26]DVFLGMFLYEY[+1]AR	5	1099.73	302107	334 378
30	3	HSA_BS3_0.3x_DDA_003.mzML	C[+57]C[+57]AAADPHEC[+57]YAK[+155.1]VFDEFK[+1]PLVEEPQNLIKK[+26]DVFLGMFLYEY[+1]AR	5	1099.73	28114	334 378
50	1	HSA_BS3_0.5x_DDA_001.mzML	C[+57]C[+57]AAADPHEC[+57]YAK[+155.1]VFDEFK[+1]PLVEEPQNLIKK[+26]DVFLGMFLYEY[+1]AR	5	1099.73	0	334 378
50	2	HSA_BS3_0.5x_DDA_002.mzML	C[+57]C[+57]AAADPHEC[+57]YAK[+155.1]VFDEFK[+1]PLVEEPQNLIKK[+26]DVFLGMFLYEY[+1]AR	5	1099.73	13557	334 378
50	3	HSA_BS3_0.5x_DDA_003.mzML	C[+57]C[+57]AAADPHEC[+57]YAK[+155.1]VFDEFK[+1]PLVEEPQNLIKK[+26]DVFLGMFLYEY[+1]AR	5	1099.73	109178	334 378
90	1	HSA_BS3_0.9x_DDA_001.mzML	C[+57]C[+57]AAADPHEC[+57]YAK[+155.1]VFDEFK[+1]PLVEEPQNLIKK[+26]DVFLGMFLYEY[+1]AR	5	1099.73	1006514	334 378
90	2	HSA_BS3_0.9x_DDA_002.mzML	C[+57]C[+57]AAADPHEC[+57]YAK[+155.1]VFDEFK[+1]PLVEEPQNLIKK[+26]DVFLGMFLYEY[+1]AR	5	1099.73	56724	334 378
90	3	HSA_BS3_0.9x_DDA_003.mzML	C[+57]C[+57]AAADPHEC[+57]YAK[+155.1]VFDEFK[+1]PLVEEPQNLIKK[+26]DVFLGMFLYEY[+1]AR	5	1099.73	428779	334 378
100	1	HSA_BS3_1x_DDA_001.mzML	C[+57]C[+57]AAADPHEC[+57]YAK[+155.1]VFDEFK[+1]PLVEEPQNLIKK[+26]DVFLGMFLYEY[+1]AR	5	1099.73	145139	334 378
100	2	HSA_BS3_1x_DDA_002.mzML	C[+57]C[+57]AAADPHEC[+57]YAK[+155.1]VFDEFK[+1]PLVEEPQNLIKK[+26]DVFLGMFLYEY[+1]AR	5	1099.73	35583	334 378
100	3	HSA_BS3_1x_DDA_003.mzML	C[+57]C[+57]AAADPHEC[+57]YAK[+155.1]VFDEFK[+1]PLVEEPQNLIKK[+26]DVFLGMFLYEY[+1]AR	5	1099.73	35679	334 378
10	1	HSA_BS3_0.1x_DDA_001.mzML	C[+57]C[+57]AAADPHEC[+57]YAK[+156.1]VFDEFK[+1]PLVEEPQNLIKK[+26]DVFLGMFLY[+1]EY[+155.1]AR	4	1413.43	118422	332 378
10	2	HSA_BS3_0.1x_DDA_002.mzML	C[+57]C[+57]AAADPHEC[+57]YAK[+156.1]VFDEFK[+1]PLVEEPQNLIKK[+26]DVFLGMFLY[+1]EY[+155.1]AR	4	1413.43	0	332 378
10	3	HSA_BS3_0.1x_DDA_003.mzML	C[+57]C[+57]AAADPHEC[+57]YAK[+156.1]VFDEFK[+1]PLVEEPQNLIKK[+26]DVFLGMFLY[+1]EY[+155.1]AR	4	1413.43	77417	332 378
30	1	HSA_BS3_0.3x_DDA_001.mzML	C[+57]C[+57]AAADPHEC[+57]YAK[+156.1]VFDEFK[+1]PLVEEPQNLIKK[+26]DVFLGMFLY[+1]EY[+155.1]AR	4	1413.43	102941	332 378
30	2	HSA_BS3_0.3x_DDA_002.mzML	C[+57]C[+57]AAADPHEC[+57]YAK[+156.1]VFDEFK[+1]PLVEEPQNLIKK[+26]DVFLGMFLY[+1]EY[+155.1]AR	4	1413.43	45585	332 378
30	3	HSA_BS3_0.3x_DDA_003.mzML	C[+57]C[+57]AAADPHEC[+57]YAK[+156.1]VFDEFK[+1]PLVEEPQNLIKK[+26]DVFLGMFLY[+1]EY[+155.1]AR	4	1413.43	142457	332 378
50	1	HSA_BS3_0.5x_DDA_001.mzML	C[+57]C[+57]AAADPHEC[+57]YAK[+156.1]VFDEFK[+1]PLVEEPQNLIKK[+26]DVFLGMFLY[+1]EY[+155.1]AR	4	1413.43	42677	332 378
50	2	HSA_BS3_0.5x_DDA_002.mzML	C[+57]C[+57]AAADPHEC[+57]YAK[+156.1]VFDEFK[+1]PLVEEPQNLIKK[+26]DVFLGMFLY[+1]EY[+155.1]AR	4	1413.43	152263	332 378
50	3	HSA_BS3_0.5x_DDA_003.mzML	C[+57]C[+57]AAADPHEC[+57]YAK[+156.1]VFDEFK[+1]PLVEEPQNLIKK[+26]DVFLGMFLY[+1]EY[+155.1]AR	4	1413.43	207627	332 378
90	1	HSA_BS3_0.9x_DDA_001.mzML	C[+57]C[+57]AAADPHEC[+57]YAK[+156.1]VFDEFK[+1]PLVEEPQNLIKK[+26]DVFLGMFLY[+1]EY[+155.1]AR	4	1413.43	0	332 378
90	2	HSA_BS3_0.9x_DDA_002.mzML	C[+57]C[+57]AAADPHEC[+57]YAK[+156.1]VFDEFK[+1]PLVEEPQNLIKK[+26]DVFLGMFLY[+1]EY[+155.1]AR	4	1413.43	124965	332 378
90	3	HSA_BS3_0.9x_DDA_003.mzML	C[+57]C[+57]AAADPHEC[+57]YAK[+156.1]VFDEFK[+1]PLVEEPQNLIKK[+26]DVFLGMFLY[+1]EY[+155.1]AR	4	1413.43	62327	332 378
100	1	HSA_BS3_1x_DDA_001.mzML	C[+57]C[+57]AAADPHEC[+57]YAK[+156.1]VFDEFK[+1]PLVEEPQNLIKK[+26]DVFLGMFLY[+1]EY[+155.1]AR	4	1413.43	2018393	332 378
100	2	HSA_BS3_1x_DDA_002.mzML	C[+57]C[+57]AAADPHEC[+57]YAK[+156.1]VFDEFK[+1]PLVEEPQNLIKK[+26]DVFLGMFLY[+1]EY[+155.1]AR	4	1413.43	649961	332 378
100	3	HSA_BS3_1x_DDA_003.mzML	C[+57]C[+57]AAADPHEC[+57]YAK[+156.1]VFDEFK[+1]PLVEEPQNLIKK[+26]DVFLGMFLY[+1]EY[+155.1]AR	4	1413.43	862092	332 378
10	1	HSA_BS3_0.1x_DDA_001.mzML	C[+57]C[+57]AAADPHEC[+57]YAKVFDEFK[+1]PLVEEPQNLIKK[+26]DVFLGMFLY[+155.1]EY[+1]AR	5	1099.73	87289	334 378
10	2	HSA_BS3_0.1x_DDA_002.mzML	C[+57]C[+57]AAADPHEC[+57]YAKVFDEFK[+1]PLVEEPQNLIKK[+26]DVFLGMFLY[+155.1]EY[+1]AR	5	1099.73	70672	334 378
10	3	HSA_BS3_0.1x_DDA_003.mzML	C[+57]C[+57]AAADPHEC[+57]YAKVFDEFK[+1]PLVEEPQNLIKK[+26]DVFLGMFLY[+155.1]EY[+1]AR	5	1099.73	14796	334 378
30	1	HSA_BS3_0.3x_DDA_001.mzML	C[+57]C[+57]AAADPHEC[+57]YAKVFDEFK[+1]PLVEEPQNLIKK[+26]DVFLGMFLY[+155.1]EY[+1]AR	5	1099.73	6998	334 378
30	2	HSA_BS3_0.3x_DDA_002.mzML	C[+57]C[+57]AAADPHEC[+57]YAKVFDEFK[+1]PLVEEPQNLIKK[+26]DVFLGMFLY[+155.1]EY[+1]AR	5	1099.73	247848	334 378
30	3	HSA_BS3_0.3x_DDA_003.mzML	C[+57]C[+57]AAADPHEC[+57]YAKVFDEFK[+1]PLVEEPQNLIKK[+26]DVFLGMFLY[+155.1]EY[+1]AR	5	1099.73	14278	334 378
50	1	HSA_BS3_0.5x_DDA_001.mzML	C[+57]C[+57]AAADPHEC[+57]YAKVFDEFK[+1]PLVEEPQNLIKK[+26]DVFLGMFLY[+155.1]EY[+1]AR	5	1099.73	42172	334 378
50	2	HSA_BS3_0.5x_DDA_002.mzML	C[+57]C[+57]AAADPHEC[+57]YAKVFDEFK[+1]PLVEEPQNLIKK[+26]DVFLGMFLY[+155.1]EY[+1]AR	5	1099.73	101021	334 378
50	3	HSA_BS3_0.5x_DDA_003.mzML	C[+57]C[+57]AAADPHEC[+57]YAKVFDEFK[+1]PLVEEPQNLIKK[+26]DVFLGMFLY[+155.1]EY[+1]AR	5	1099.73	35953	334 378
90	1	HSA_BS3_0.9x_DDA_001.mzML	C[+57]C[+57]AAADPHEC[+57]YAKVFDEFK[+1]PLVEEPQNLIKK[+26]DVFLGMFLY[+155.1]EY[+1]AR	5	1099.73	2286917	334 378
90	2	HSA_BS3_0.9x_DDA_002.mzML	C[+57]C[+57]AAADPHEC[+57]YAKVFDEFK[+1]PLVEEPQNLIKK[+26]DVFLGMFLY[+155.1]EY[+1]AR	5	1099.73	23371	334 378
90	3	HSA_BS3_0.9x_DDA_003.mzML	C[+57]C[+57]AAADPHEC[+57]YAKVFDEFK[+1]PLVEEPQNLIKK[+26]DVFLGMFLY[+155.1]EY[+1]AR	5	1099.73	547865	334 378
100	1	HSA_BS3_1x_DDA_001.mzML	C[+57]C[+57]AAADPHEC[+57]YAKVFDEFK[+1]PLVEEPQNLIKK[+26]DVFLGMFLY[+155.1]EY[+1]AR	5	1099.73	22949	334 378
100	2	HSA_BS3_1x_DDA_002.mzML	C[+57]C[+57]AAADPHEC[+57]YAKVFDEFK[+1]PLVEEPQNLIKK[+26]DVFLGMFLY[+155.1]EY[+1]AR	5	1099.73	2748	334 378
10	1	HSA_BS3_0.1x_DDA_001.mzML	C[+57]C[+57]AAADPHEC[+57]YAKVFDEFK[+1]PLVEEPQNLIKK[+26]DVFLGM[+16]FLY[+1]EY[+155.1]AR	5	1102.93	287180	332 378
10	2	HSA_BS3_0.1x_DDA_002.mzML	C[+57]C[+57]AAADPHEC[+57]YAKVFDEFK[+1]PLVEEPQNLIKK[+26]DVFLGM[+16]FLY[+1]EY[+155.1]AR	5	1102.93	69432	332 378
10	3	HSA_BS3_0.1x_DDA_003.mzML	C[+57]C[+57]AAADPHEC[+57]YAKVFDEFK[+1]PLVEEPQNLIKK[+26]DVFLGM[+16]FLY[+1]EY[+155.1]AR	5	1102.93	246426	332 378
30	1	HSA_BS3_0.3x_DDA_001.mzML	C[+57]C[+57]AAADPHEC[+57]YAKVFDEFK[+1]PLVEEPQNLIKK[+26]DVFLGM[+16]FLY[+1]EY[+155.1]AR	5	1102.93	313118	332 378
30	2	HSA_BS3_0.3x_DDA_002.mzML	C[+57]C[+57]AAADPHEC[+57]YAKVFDEFK[+1]PLVEEPQNLIKK[+26]DVFLGM[+16]FLY[+1]EY[+155.1]AR	5	1102.93	299454	332 378
30	3	HSA_BS3_0.3x_DDA_003.mzML	C[+57]C[+57]AAADPHEC[+57]YAKVFDEFK[+1]PLVEEPQNLIKK[+26]DVFLGM[+16]FLY[+1]EY[+155.1]AR	5	1102.93	0	332 378
50	1	HSA_BS3_0.5x_DDA_001.mzML	C[+57]C[+57]AAADPHEC[+57]YAKVFDEFK[+1]PLVEEPQNLIKK[+26]DVFLGM[+16]FLY[+1]EY[+155.1]AR	5	1102.93	671232	332 378
50	2	HSA_BS3_0.5x_DDA_002.mzML	C[+57]C[+57]AAADPHEC[+57]YAKVFDEFK[+1]PLVEEPQNLIKK[+26]DVFLGM[+16]FLY[+1]EY[+155.1]AR	5	1102.93	7560	332 378
50	3	HSA_BS3_0.5x_DDA_003.mzML	C[+57]C[+57]AAADPHEC[+57]YAKVFDEFK[+1]PLVEEPQNLIKK[+26]DVFLGM[+16]FLY[+1]EY[+155.1]AR	5	1102.93	8364	332 378
90	1	HSA_BS3_0.9x_DDA_001.mzML	C[+57]C[+57]AAADPHEC[+57]YAKVFDEFK[+1]PLVEEPQNLIKK[+26]DVFLGM[+16]FLY[+1]EY[+155.1]AR	5	1102.93	283331	332 378
90	2	HSA_BS3_0.9x_DDA_002.mzML	C[+57]C[+57]AAADPHEC[+57]YAKVFDEFK[+1]PLVEEPQNLIKK[+26]DVFLGM[+16]FLY[+1]EY[+155.1]AR	5	1102.93	359509	332 378
90	3	HSA_BS3_0.9x_DDA_003.mzML	C[+57]C[+57]AAADPHEC[+57]YAKVFDEFK[+1]PLVEEPQNLIKK[+26]DVFLGM[+16]FLY[+1]EY[+155.1]AR	5	1102.93	1576048	332 378
100	1	HSA_BS3_1x_DDA_001.mzML	C[+57]C[+57]AAADPHEC[+57]YAKVFDEFK[+1]PLVEEPQNLIKK[+26]DVFLGM[+16]FLY[+1]EY[+155.1]AR	5	1102.93	284767	332 378
100	2	HSA_BS3_1x_DDA_002.mzML	C[+57]C[+57]AAADPHEC[+57]YAKVFDEFK[+1]PLVEEPQNLIKK[+26]DVFLGM[+16]FLY[+1]EY[+155.1]AR	5	1102.93	135275	332 378
100	3	HSA_BS3_1x_DDA_003.mzML	C[+57]C[+57]AAADPHEC[+57]YAKVFDEFK[+1]PLVEEPQNLIKK[+26]DVFLGM[+16]FLY[+1]EY[+155.1]AR	5	1102.93	17063	332 378
10	1	HSA_BS3_0.1x_DDA_001.mzML	C[+57]C[+57]AAADPHEC[+57]YAKVFDEFK[+1]PLVEEPQNLIKK[+26]DVFLGM[+16]FLY[+1]EY[+156.1]AR	5	1103.13	321066	332 378
10	2	HSA_BS3_0.1x_DDA_002.mzML	C[+57]C[+57]AAADPHEC[+57]YAKVFDEFK[+1]PLVEEPQNLIKK[+26]DVFLGM[+16]FLY[+1]EY[+156.1]AR	5	1103.13	101842	332 378
10	3	HSA_BS3_0.1x_DDA_003.mzML	C[+57]C[+57]AAADPHEC[+57]YAKVFDEFK[+1]PLVEEPQNLIKK[+26]DVFLGM[+16]FLY[+1]EY[+156.1]AR	5	1103.13	84901	332 378
30	1	HSA_BS3_0.3x_DDA_001.mzML	C[+57]C[+57]AAADPHEC[+57]YAKVFDEFK[+1]PLVEEPQNLIKK[+26]DVFLGM[+16]FLY[+1]EY[+156.1]AR	5	1103.13	338761	332 378
30	2	HSA_BS3_0.3x_DDA_002.mzML	C[+57]C[+57]AAADPHEC[+57]YAKVFDEFK[+1]PLVEEPQNLIKK[+26]DVFLGM[+16]FLY[+1]EY[+156.1]AR	5	1103.13	311752	332 378
30	3	HSA_BS3_0.3x_DDA_003.mzML	C[+57]C[+57]AAADPHEC[+57]YAKVFDEFK[+1]PLVEEPQNLIKK[+26]DVFLGM[+16]FLY[+1]EY[+156.1]AR	5	1103.13	386415	332 378
50	1	HSA_BS3_0.5x_DDA_001.mzML	C[+57]C[+57]AAADPHEC[+57]YAKVFDEFK[+1]PLVEEPQNLIKK[+26]DVFLGM[+16]FLY[+1]EY[+156.1]AR	5	1103.13	2206780	332 378
50	2	HSA_BS3_0.5x_DDA_002.mzML	C[+57]C[+57]AAADPHEC[+57]YAKVFDEFK[+1]PLVEEPQNLIKK[+26]DVFLGM[+16]FLY[+1]EY[+156.1]AR	5	1103.13	653105	332 378
50	3	HSA_BS3_0.5x_DDA_003.mzML	C[+57]C[+57]AAADPHEC[+57]YAKVFDEFK[+1]PLVEEPQNLIKK[+26]DVFLGM[+16]FLY[+1]EY[+156.1]AR	5	1103.13	179816	332 378
90	1	HSA_BS3_0.9x_DDA_001.mzML	C[+57]C[+57]AAADPHEC[+57]YAKVFDEFK[+1]PLVEEPQNLIKK[+26]DVFLGM[+16]FLY[+1]EY[+156.1]AR	5	1103.13	286831	332 378
90	2	HSA_BS3_0.9x_DDA_002.mzML	C[+57]C[+57]AAADPHEC[+57]YAKVFDEFK[+1]PLVEEPQNLIKK[+26]DVFLGM[+16]FLY[+1]EY[+156.1]AR	5	1103.13	729242	332 378
90	3	HSA_BS3_0.9x_DDA_003.mzML	C[+57]C[+57]AAADPHEC[+57]YAKVFDEFK[+1]PLVEEPQNLIKK[+26]DVFLGM[+16]FLY[+1]EY[+156.1]AR	5	1103.13	81893	332 378
100	1	HSA_BS3_1x_DDA_001.mzML	C[+57]C[+57]AAADPHEC[+57]YAKVFDEFK[+1]PLVEEPQNLIKK[+26]DVFLGM[+16]FLY[+1]EY[+156.1]AR	5	1103.13	1549039	332 378
100	2	HSA_BS3_1x_DDA_002.mzML	C[+57]C[+57]AAADPHEC[+57]YAKVFDEFK[+1]PLVEEPQNLIKK[+26]DVFLGM[+16]FLY[+1]EY[+156.1]AR	5	1103.13	1710551	332 378
100	3	HSA_BS3_1x_DDA_003.mzML	C[+57]C[+57]AAADPHEC[+57]YAKVFDEFK[+1]PLVEEPQNLIKK[+26]DVFLGM[+16]FLY[+1]EY[+156.1]AR	5	1103.13	2512372	332 378
10	1	HSA_BS3_0.1x_DDA_001.mzML	C[+57]C[+57]AAADPHEC[+57]YAKVFDEFK[+1]PLVEEPQNLIKK[+26]DVFLGM[+16]FLY[+155.1]EY[+1]AR	5	1102.93	286412	334 378
10	2	HSA_BS3_0.1x_DDA_002.mzML	C[+57]C[+57]AAADPHEC[+57]YAKVFDEFK[+1]PLVEEPQNLIKK[+26]DVFLGM[+16]FLY[+155.1]EY[+1]AR	5	1102.93	248647	334 378
10	3	HSA_BS3_0.1x_DDA_003.mzML	C[+57]C[+57]AAADPHEC[+57]YAKVFDEFK[+1]PLVEEPQNLIKK[+26]DVFLGM[+16]FLY[+155.1]EY[+1]AR	5	1102.93	246294	334 378
30	1	HSA_BS3_0.3x_DDA_001.mzML	C[+57]C[+57]AAADPHEC[+57]YAKVFDEFK[+1]PLVEEPQNLIKK[+26]DVFLGM[+16]FLY[+155.1]EY[+1]AR	5	1102.93	108211	334 378
30	2	HSA_BS3_0.3x_DDA_002.mzML	C[+57]C[+57]AAADPHEC[+57]YAKVFDEFK[+1]PLVEEPQNLIKK[+26]DVFLGM[+16]FLY[+155.1]EY[+1]AR	5	1102.93	29096	334 378
30	3	HSA_BS3_0.3x_DDA_003.mzML	C[+57]C[+57]AAADPHEC[+57]YAKVFDEFK[+1]PLVEEPQNLIKK[+26]DVFLGM[+16]FLY[+155.1]EY[+1]AR	5	1102.93	135022	334 378
50	1	HSA_BS3_0.5x_DDA_001.mzML	C[+57]C[+57]AAADPHEC[+57]YAKVFDEFK[+1]PLVEEPQNLIKK[+26]DVFLGM[+16]FLY[+155.1]EY[+1]AR	5	1102.93	445518	334 378
50	2	HSA_BS3_0.5x_DDA_002.mzML	C[+57]C[+57]AAADPHEC[+57]YAKVFDEFK[+1]PLVEEPQNLIKK[+26]DVFLGM[+16]FLY[+155.1]EY[+1]AR	5	1102.93	595626	334 378
50	3	HSA_BS3_0.5x_DDA_003.mzML	C[+57]C[+57]AAADPHEC[+57]YAKVFDEFK[+1]PLVEEPQNLIKK[+26]DVFLGM[+16]FLY[+155.1]EY[+1]AR	5	1102.93	0	334 378
90	1	HSA_BS3_0.9x_DDA_001.mzML	C[+57]C[+57]AAADPHEC[+57]YAKVFDEFK[+1]PLVEEPQNLIKK[+26]DVFLGM[+16]FLY[+155.1]EY[+1]AR	5	1102.93	361559	334 378
90	2	HSA_BS3_0.9x_DDA_002.mzML	C[+57]C[+57]AAADPHEC[+57]YAKVFDEFK[+1]PLVEEPQNLIKK[+26]DVFLGM[+16]FLY[+155.1]EY[+1]AR	5	1102.93	118965	334 378
90	3	HSA_BS3_0.9x_DDA_003.mzML	C[+57]C[+57]AAADPHEC[+57]YAKVFDEFK[+1]PLVEEPQNLIKK[+26]DVFLGM[+16]FLY[+155.1]EY[+1]AR	5	1102.93	424446	334 378
100	1	HSA_BS3_1x_DDA_001.mzML	C[+57]C[+57]AAADPHEC[+57]YAKVFDEFK[+1]PLVEEPQNLIKK[+26]DVFLGM[+16]FLY[+155.1]EY[+1]AR	5	1102.93	0	334 378
100	2	HSA_BS3_1x_DDA_002.mzML	C[+57]C[+57]AAADPHEC[+57]YAKVFDEFK[+1]PLVEEPQNLIKK[+26]DVFLGM[+16]FLY[+155.1]EY[+1]AR	5	1102.93	1440343	334 378
100	3	HSA_BS3_1x_DDA_003.mzML	C[+57]C[+57]AAADPHEC[+57]YAKVFDEFK[+1]PLVEEPQNLIKK[+26]DVFLGM[+16]FLY[+155.1]EY[+1]AR	5	1102.93	34014	334 378
10	1	HSA_BS3_0.1x_DDA_001.mzML	C[+57]C[+57]AAADPHEC[+57]YAK[+1]VFDEFKPLVEEPQNLIKK[+26]DVFLGM[+16]FLY[+155.1]EY[+1]AR	5	1102.93	283541	334 372
10	2	HSA_BS3_0.1x_DDA_002.mzML	C[+57]C[+57]AAADPHEC[+57]YAK[+1]VFDEFKPLVEEPQNLIKK[+26]DVFLGM[+16]FLY[+155.1]EY[+1]AR	5	1102.93	67131	334 372
10	3	HSA_BS3_0.1x_DDA_003.mzML	C[+57]C[+57]AAADPHEC[+57]YAK[+1]VFDEFKPLVEEPQNLIKK[+26]DVFLGM[+16]FLY[+155.1]EY[+1]AR	5	1102.93	245923	334 372
30	1	HSA_BS3_0.3x_DDA_001.mzML	C[+57]C[+57]AAADPHEC[+57]YAK[+1]VFDEFKPLVEEPQNLIKK[+26]DVFLGM[+16]FLY[+155.1]EY[+1]AR	5	1102.93	327703	334 372
30	2	HSA_BS3_0.3x_DDA_002.mzML	C[+57]C[+57]AAADPHEC[+57]YAK[+1]VFDEFKPLVEEPQNLIKK[+26]DVFLGM[+16]FLY[+155.1]EY[+1]AR	5	1102.93	8970	334 372
30	3	HSA_BS3_0.3x_DDA_003.mzML	C[+57]C[+57]AAADPHEC[+57]YAK[+1]VFDEFKPLVEEPQNLIKK[+26]DVFLGM[+16]FLY[+155.1]EY[+1]AR	5	1102.93	344265	334 372
50	1	HSA_BS3_0.5x_DDA_001.mzML	C[+57]C[+57]AAADPHEC[+57]YAK[+1]VFDEFKPLVEEPQNLIKK[+26]DVFLGM[+16]FLY[+155.1]EY[+1]AR	5	1102.93	671022	334 372
50	2	HSA_BS3_0.5x_DDA_002.mzML	C[+57]C[+57]AAADPHEC[+57]YAK[+1]VFDEFKPLVEEPQNLIKK[+26]DVFLGM[+16]FLY[+155.1]EY[+1]AR	5	1102.93	628845	334 372
50	3	HSA_BS3_0.5x_DDA_003.mzML	C[+57]C[+57]AAADPHEC[+57]YAK[+1]VFDEFKPLVEEPQNLIKK[+26]DVFLGM[+16]FLY[+155.1]EY[+1]AR	5	1102.93	30031	334 372
90	1	HSA_BS3_0.9x_DDA_001.mzML	C[+57]C[+57]AAADPHEC[+57]YAK[+1]VFDEFKPLVEEPQNLIKK[+26]DVFLGM[+16]FLY[+155.1]EY[+1]AR	5	1102.93	705938	334 372
90	2	HSA_BS3_0.9x_DDA_002.mzML	C[+57]C[+57]AAADPHEC[+57]YAK[+1]VFDEFKPLVEEPQNLIKK[+26]DVFLGM[+16]FLY[+155.1]EY[+1]AR	5	1102.93	82302	334 372
90	3	HSA_BS3_0.9x_DDA_003.mzML	C[+57]C[+57]AAADPHEC[+57]YAK[+1]VFDEFKPLVEEPQNLIKK[+26]DVFLGM[+16]FLY[+155.1]EY[+1]AR	5	1102.93	293766	334 372
100	1	HSA_BS3_1x_DDA_001.mzML	C[+57]C[+57]AAADPHEC[+57]YAK[+1]VFDEFKPLVEEPQNLIKK[+26]DVFLGM[+16]FLY[+155.1]EY[+1]AR	5	1102.93	92659	334 372
100	2	HSA_BS3_1x_DDA_002.mzML	C[+57]C[+57]AAADPHEC[+57]YAK[+1]VFDEFKPLVEEPQNLIKK[+26]DVFLGM[+16]FLY[+155.1]EY[+1]AR	5	1102.93	2800440	334 372
100	3	HSA_BS3_1x_DDA_003.mzML	C[+57]C[+57]AAADPHEC[+57]YAK[+1]VFDEFKPLVEEPQNLIKK[+26]DVFLGM[+16]FLY[+155.1]EY[+1]AR	5	1102.93	118966	334 372
10	1	HSA_BS3_0.1x_DDA_001.mzML	C[+57]C[+57]AAADPHEC[+57]YAK[+155.1]VFDEFK[+1]PLVEEPQNLIKK[+26]DVFLGM[+16]FLY[+1]EYAR	5	1102.93	284159	332 378
10	2	HSA_BS3_0.1x_DDA_002.mzML	C[+57]C[+57]AAADPHEC[+57]YAK[+155.1]VFDEFK[+1]PLVEEPQNLIKK[+26]DVFLGM[+16]FLY[+1]EYAR	5	1102.93	248632	332 378
10	3	HSA_BS3_0.1x_DDA_003.mzML	C[+57]C[+57]AAADPHEC[+57]YAK[+155.1]VFDEFK[+1]PLVEEPQNLIKK[+26]DVFLGM[+16]FLY[+1]EYAR	5	1102.93	246527	332 378
30	1	HSA_BS3_0.3x_DDA_001.mzML	C[+57]C[+57]AAADPHEC[+57]YAK[+155.1]VFDEFK[+1]PLVEEPQNLIKK[+26]DVFLGM[+16]FLY[+1]EYAR	5	1102.93	311543	332 378
30	2	HSA_BS3_0.3x_DDA_002.mzML	C[+57]C[+57]AAADPHEC[+57]YAK[+155.1]VFDEFK[+1]PLVEEPQNLIKK[+26]DVFLGM[+16]FLY[+1]EYAR	5	1102.93	176767	332 378
30	3	HSA_BS3_0.3x_DDA_003.mzML	C[+57]C[+57]AAADPHEC[+57]YAK[+155.1]VFDEFK[+1]PLVEEPQNLIKK[+26]DVFLGM[+16]FLY[+1]EYAR	5	1102.93	304580	332 378
50	1	HSA_BS3_0.5x_DDA_001.mzML	C[+57]C[+57]AAADPHEC[+57]YAK[+155.1]VFDEFK[+1]PLVEEPQNLIKK[+26]DVFLGM[+16]FLY[+1]EYAR	5	1102.93	466194	332 378
50	2	HSA_BS3_0.5x_DDA_002.mzML	C[+57]C[+57]AAADPHEC[+57]YAK[+155.1]VFDEFK[+1]PLVEEPQNLIKK[+26]DVFLGM[+16]FLY[+1]EYAR	5	1102.93	594789	332 378
50	3	HSA_BS3_0.5x_DDA_003.mzML	C[+57]C[+57]AAADPHEC[+57]YAK[+155.1]VFDEFK[+1]PLVEEPQNLIKK[+26]DVFLGM[+16]FLY[+1]EYAR	5	1102.93	935995	332 378
90	1	HSA_BS3_0.9x_DDA_001.mzML	C[+57]C[+57]AAADPHEC[+57]YAK[+155.1]VFDEFK[+1]PLVEEPQNLIKK[+26]DVFLGM[+16]FLY[+1]EYAR	5	1102.93	55618	332 378
90	2	HSA_BS3_0.9x_DDA_002.mzML	C[+57]C[+57]AAADPHEC[+57]YAK[+155.1]VFDEFK[+1]PLVEEPQNLIKK[+26]DVFLGM[+16]FLY[+1]EYAR	5	1102.93	4203495	332 378
90	3	HSA_BS3_0.9x_DDA_003.mzML	C[+57]C[+57]AAADPHEC[+57]YAK[+155.1]VFDEFK[+1]PLVEEPQNLIKK[+26]DVFLGM[+16]FLY[+1]EYAR	5	1102.93	4226062	332 378
100	1	HSA_BS3_1x_DDA_001.mzML	C[+57]C[+57]AAADPHEC[+57]YAK[+155.1]VFDEFK[+1]PLVEEPQNLIKK[+26]DVFLGM[+16]FLY[+1]EYAR	5	1102.93	1032509	332 378
100	2	HSA_BS3_1x_DDA_002.mzML	C[+57]C[+57]AAADPHEC[+57]YAK[+155.1]VFDEFK[+1]PLVEEPQNLIKK[+26]DVFLGM[+16]FLY[+1]EYAR	5	1102.93	2498190	332 378
100	3	HSA_BS3_1x_DDA_003.mzML	C[+57]C[+57]AAADPHEC[+57]YAK[+155.1]VFDEFK[+1]PLVEEPQNLIKK[+26]DVFLGM[+16]FLY[+1]EYAR	5	1102.93	1477127	332 378
10	1	HSA_BS3_0.1x_DDA_001.mzML	C[+57]C[+57]AAADPHEC[+57]YAK[+156.1]VFDEFK[+1]PLVEEPQNLIKK[+26]DVFLGMFLY[+1]EY[+156.1]AR	5	1131.14	97844	332 378
10	2	HSA_BS3_0.1x_DDA_002.mzML	C[+57]C[+57]AAADPHEC[+57]YAK[+156.1]VFDEFK[+1]PLVEEPQNLIKK[+26]DVFLGMFLY[+1]EY[+156.1]AR	5	1131.14	99209	332 378
10	3	HSA_BS3_0.1x_DDA_003.mzML	C[+57]C[+57]AAADPHEC[+57]YAK[+156.1]VFDEFK[+1]PLVEEPQNLIKK[+26]DVFLGMFLY[+1]EY[+156.1]AR	5	1131.14	65869	332 378
30	1	HSA_BS3_0.3x_DDA_001.mzML	C[+57]C[+57]AAADPHEC[+57]YAK[+156.1]VFDEFK[+1]PLVEEPQNLIKK[+26]DVFLGMFLY[+1]EY[+156.1]AR	5	1131.14	126228	332 378
30	2	HSA_BS3_0.3x_DDA_002.mzML	C[+57]C[+57]AAADPHEC[+57]YAK[+156.1]VFDEFK[+1]PLVEEPQNLIKK[+26]DVFLGMFLY[+1]EY[+156.1]AR	5	1131.14	54962	332 378
30	3	HSA_BS3_0.3x_DDA_003.mzML	C[+57]C[+57]AAADPHEC[+57]YAK[+156.1]VFDEFK[+1]PLVEEPQNLIKK[+26]DVFLGMFLY[+1]EY[+156.1]AR	5	1131.14	115599	332 378
50	1	HSA_BS3_0.5x_DDA_001.mzML	C[+57]C[+57]AAADPHEC[+57]YAK[+156.1]VFDEFK[+1]PLVEEPQNLIKK[+26]DVFLGMFLY[+1]EY[+156.1]AR	5	1131.14	238748	332 378
50	2	HSA_BS3_0.5x_DDA_002.mzML	C[+57]C[+57]AAADPHEC[+57]YAK[+156.1]VFDEFK[+1]PLVEEPQNLIKK[+26]DVFLGMFLY[+1]EY[+156.1]AR	5	1131.14	651981	332 378
50	3	HSA_BS3_0.5x_DDA_003.mzML	C[+57]C[+57]AAADPHEC[+57]YAK[+156.1]VFDEFK[+1]PLVEEPQNLIKK[+26]DVFLGMFLY[+1]EY[+156.1]AR	5	1131.14	35167	332 378
90	1	HSA_BS3_0.9x_DDA_001.mzML	C[+57]C[+57]AAADPHEC[+57]YAK[+156.1]VFDEFK[+1]PLVEEPQNLIKK[+26]DVFLGMFLY[+1]EY[+156.1]AR	5	1131.14	4511350	332 378
90	2	HSA_BS3_0.9x_DDA_002.mzML	C[+57]C[+57]AAADPHEC[+57]YAK[+156.1]VFDEFK[+1]PLVEEPQNLIKK[+26]DVFLGMFLY[+1]EY[+156.1]AR	5	1131.14	1136416	332 378
90	3	HSA_BS3_0.9x_DDA_003.mzML	C[+57]C[+57]AAADPHEC[+57]YAK[+156.1]VFDEFK[+1]PLVEEPQNLIKK[+26]DVFLGMFLY[+1]EY[+156.1]AR	5	1131.14	1058456	332 378
100	1	HSA_BS3_1x_DDA_001.mzML	C[+57]C[+57]AAADPHEC[+57]YAK[+156.1]VFDEFK[+1]PLVEEPQNLIKK[+26]DVFLGMFLY[+1]EY[+156.1]AR	5	1131.14	2746085	332 378
100	2	HSA_BS3_1x_DDA_002.mzML	C[+57]C[+57]AAADPHEC[+57]YAK[+156.1]VFDEFK[+1]PLVEEPQNLIKK[+26]DVFLGMFLY[+1]EY[+156.1]AR	5	1131.14	330609	332 378
100	3	HSA_BS3_1x_DDA_003.mzML	C[+57]C[+57]AAADPHEC[+57]YAK[+156.1]VFDEFK[+1]PLVEEPQNLIKK[+26]DVFLGMFLY[+1]EY[+156.1]AR	5	1131.14	935348	332 378
10	1	HSA_BS3_0.1x_DDA_001.mzML	C[+57]C[+57]AAADPHEC[+57]Y[+155.1]AKVFDEFK[+1]PLVEEPQNLIKK[+26]DVFLGMFLYEY[+1]AR	5	1099.73	59235	334 378
10	2	HSA_BS3_0.1x_DDA_002.mzML	C[+57]C[+57]AAADPHEC[+57]Y[+155.1]AKVFDEFK[+1]PLVEEPQNLIKK[+26]DVFLGMFLYEY[+1]AR	5	1099.73	15308	334 378
10	3	HSA_BS3_0.1x_DDA_003.mzML	C[+57]C[+57]AAADPHEC[+57]Y[+155.1]AKVFDEFK[+1]PLVEEPQNLIKK[+26]DVFLGMFLYEY[+1]AR	5	1099.73	23522	334 378
30	1	HSA_BS3_0.3x_DDA_001.mzML	C[+57]C[+57]AAADPHEC[+57]Y[+155.1]AKVFDEFK[+1]PLVEEPQNLIKK[+26]DVFLGMFLYEY[+1]AR	5	1099.73	26619	334 378
30	2	HSA_BS3_0.3x_DDA_002.mzML	C[+57]C[+57]AAADPHEC[+57]Y[+155.1]AKVFDEFK[+1]PLVEEPQNLIKK[+26]DVFLGMFLYEY[+1]AR	5	1099.73	235641	334 378
30	3	HSA_BS3_0.3x_DDA_003.mzML	C[+57]C[+57]AAADPHEC[+57]Y[+155.1]AKVFDEFK[+1]PLVEEPQNLIKK[+26]DVFLGMFLYEY[+1]AR	5	1099.73	14108	334 378
50	1	HSA_BS3_0.5x_DDA_001.mzML	C[+57]C[+57]AAADPHEC[+57]Y[+155.1]AKVFDEFK[+1]PLVEEPQNLIKK[+26]DVFLGMFLYEY[+1]AR	5	1099.73	17127	334 378
50	2	HSA_BS3_0.5x_DDA_002.mzML	C[+57]C[+57]AAADPHEC[+57]Y[+155.1]AKVFDEFK[+1]PLVEEPQNLIKK[+26]DVFLGMFLYEY[+1]AR	5	1099.73	111740	334 378
50	3	HSA_BS3_0.5x_DDA_003.mzML	C[+57]C[+57]AAADPHEC[+57]Y[+155.1]AKVFDEFK[+1]PLVEEPQNLIKK[+26]DVFLGMFLYEY[+1]AR	5	1099.73	102491	334 378
90	1	HSA_BS3_0.9x_DDA_001.mzML	C[+57]C[+57]AAADPHEC[+57]Y[+155.1]AKVFDEFK[+1]PLVEEPQNLIKK[+26]DVFLGMFLYEY[+1]AR	5	1099.73	213786	334 378
90	2	HSA_BS3_0.9x_DDA_002.mzML	C[+57]C[+57]AAADPHEC[+57]Y[+155.1]AKVFDEFK[+1]PLVEEPQNLIKK[+26]DVFLGMFLYEY[+1]AR	5	1099.73	34488	334 378
90	3	HSA_BS3_0.9x_DDA_003.mzML	C[+57]C[+57]AAADPHEC[+57]Y[+155.1]AKVFDEFK[+1]PLVEEPQNLIKK[+26]DVFLGMFLYEY[+1]AR	5	1099.73	269693	334 378
100	1	HSA_BS3_1x_DDA_001.mzML	C[+57]C[+57]AAADPHEC[+57]Y[+155.1]AKVFDEFK[+1]PLVEEPQNLIKK[+26]DVFLGMFLYEY[+1]AR	5	1099.73	105248	334 378
100	2	HSA_BS3_1x_DDA_002.mzML	C[+57]C[+57]AAADPHEC[+57]Y[+155.1]AKVFDEFK[+1]PLVEEPQNLIKK[+26]DVFLGMFLYEY[+1]AR	5	1099.73	10692	334 378
10	1	HSA_BS3_0.1x_DDA_001.mzML	C[+57]C[+57]AAADPHEC[+57]Y[+155.1]AKVFDEFK[+1]PLVEEPQNLIKK[+26]DVFLGM[+16]FLYEY[+1]AR	5	1102.93	286667	334 378
10	2	HSA_BS3_0.1x_DDA_002.mzML	C[+57]C[+57]AAADPHEC[+57]Y[+155.1]AKVFDEFK[+1]PLVEEPQNLIKK[+26]DVFLGM[+16]FLYEY[+1]AR	5	1102.93	248063	334 378
10	3	HSA_BS3_0.1x_DDA_003.mzML	C[+57]C[+57]AAADPHEC[+57]Y[+155.1]AKVFDEFK[+1]PLVEEPQNLIKK[+26]DVFLGM[+16]FLYEY[+1]AR	5	1102.93	245927	334 378
30	1	HSA_BS3_0.3x_DDA_001.mzML	C[+57]C[+57]AAADPHEC[+57]Y[+155.1]AKVFDEFK[+1]PLVEEPQNLIKK[+26]DVFLGM[+16]FLYEY[+1]AR	5	1102.93	155642	334 378
30	2	HSA_BS3_0.3x_DDA_002.mzML	C[+57]C[+57]AAADPHEC[+57]Y[+155.1]AKVFDEFK[+1]PLVEEPQNLIKK[+26]DVFLGM[+16]FLYEY[+1]AR	5	1102.93	176667	334 378
30	3	HSA_BS3_0.3x_DDA_003.mzML	C[+57]C[+57]AAADPHEC[+57]Y[+155.1]AKVFDEFK[+1]PLVEEPQNLIKK[+26]DVFLGM[+16]FLYEY[+1]AR	5	1102.93	261845	334 378
50	1	HSA_BS3_0.5x_DDA_001.mzML	C[+57]C[+57]AAADPHEC[+57]Y[+155.1]AKVFDEFK[+1]PLVEEPQNLIKK[+26]DVFLGM[+16]FLYEY[+1]AR	5	1102.93	374112	334 378
50	2	HSA_BS3_0.5x_DDA_002.mzML	C[+57]C[+57]AAADPHEC[+57]Y[+155.1]AKVFDEFK[+1]PLVEEPQNLIKK[+26]DVFLGM[+16]FLYEY[+1]AR	5	1102.93	548	334 378
50	3	HSA_BS3_0.5x_DDA_003.mzML	C[+57]C[+57]AAADPHEC[+57]Y[+155.1]AKVFDEFK[+1]PLVEEPQNLIKK[+26]DVFLGM[+16]FLYEY[+1]AR	5	1102.93	925928	334 378
90	1	HSA_BS3_0.9x_DDA_001.mzML	C[+57]C[+57]AAADPHEC[+57]Y[+155.1]AKVFDEFK[+1]PLVEEPQNLIKK[+26]DVFLGM[+16]FLYEY[+1]AR	5	1102.93	3440490	334 378
90	2	HSA_BS3_0.9x_DDA_002.mzML	C[+57]C[+57]AAADPHEC[+57]Y[+155.1]AKVFDEFK[+1]PLVEEPQNLIKK[+26]DVFLGM[+16]FLYEY[+1]AR	5	1102.93	10839	334 378
90	3	HSA_BS3_0.9x_DDA_003.mzML	C[+57]C[+57]AAADPHEC[+57]Y[+155.1]AKVFDEFK[+1]PLVEEPQNLIKK[+26]DVFLGM[+16]FLYEY[+1]AR	5	1102.93	82456	334 378
100	1	HSA_BS3_1x_DDA_001.mzML	C[+57]C[+57]AAADPHEC[+57]Y[+155.1]AKVFDEFK[+1]PLVEEPQNLIKK[+26]DVFLGM[+16]FLYEY[+1]AR	5	1102.93	983919	334 378
100	2	HSA_BS3_1x_DDA_002.mzML	C[+57]C[+57]AAADPHEC[+57]Y[+155.1]AKVFDEFK[+1]PLVEEPQNLIKK[+26]DVFLGM[+16]FLYEY[+1]AR	5	1102.93	110178	334 378
100	3	HSA_BS3_1x_DDA_003.mzML	C[+57]C[+57]AAADPHEC[+57]Y[+155.1]AKVFDEFK[+1]PLVEEPQNLIKK[+26]DVFLGM[+16]FLYEY[+1]AR	5	1102.93	1834514	334 378
10	1	HSA_BS3_0.1x_DDA_001.mzML	C[+57]C[+57]AAADPHEC[+57]Y[+156.1]AKVFDEFK[+1]PLVEEPQNLIKK[+26]DVFLGM[+16]FLYEY[+1]AR	5	1103.13	172036	334 378
10	2	HSA_BS3_0.1x_DDA_002.mzML	C[+57]C[+57]AAADPHEC[+57]Y[+156.1]AKVFDEFK[+1]PLVEEPQNLIKK[+26]DVFLGM[+16]FLYEY[+1]AR	5	1103.13	102653	334 378
10	3	HSA_BS3_0.1x_DDA_003.mzML	C[+57]C[+57]AAADPHEC[+57]Y[+156.1]AKVFDEFK[+1]PLVEEPQNLIKK[+26]DVFLGM[+16]FLYEY[+1]AR	5	1103.13	58436	334 378
30	1	HSA_BS3_0.3x_DDA_001.mzML	C[+57]C[+57]AAADPHEC[+57]Y[+156.1]AKVFDEFK[+1]PLVEEPQNLIKK[+26]DVFLGM[+16]FLYEY[+1]AR	5	1103.13	69693	334 378
30	2	HSA_BS3_0.3x_DDA_002.mzML	C[+57]C[+57]AAADPHEC[+57]Y[+156.1]AKVFDEFK[+1]PLVEEPQNLIKK[+26]DVFLGM[+16]FLYEY[+1]AR	5	1103.13	304451	334 378
30	3	HSA_BS3_0.3x_DDA_003.mzML	C[+57]C[+57]AAADPHEC[+57]Y[+156.1]AKVFDEFK[+1]PLVEEPQNLIKK[+26]DVFLGM[+16]FLYEY[+1]AR	5	1103.13	23054	334 378
50	1	HSA_BS3_0.5x_DDA_001.mzML	C[+57]C[+57]AAADPHEC[+57]Y[+156.1]AKVFDEFK[+1]PLVEEPQNLIKK[+26]DVFLGM[+16]FLYEY[+1]AR	5	1103.13	470614	334 378
50	2	HSA_BS3_0.5x_DDA_002.mzML	C[+57]C[+57]AAADPHEC[+57]Y[+156.1]AKVFDEFK[+1]PLVEEPQNLIKK[+26]DVFLGM[+16]FLYEY[+1]AR	5	1103.13	7327	334 378
50	3	HSA_BS3_0.5x_DDA_003.mzML	C[+57]C[+57]AAADPHEC[+57]Y[+156.1]AKVFDEFK[+1]PLVEEPQNLIKK[+26]DVFLGM[+16]FLYEY[+1]AR	5	1103.13	0	334 378
90	1	HSA_BS3_0.9x_DDA_001.mzML	C[+57]C[+57]AAADPHEC[+57]Y[+156.1]AKVFDEFK[+1]PLVEEPQNLIKK[+26]DVFLGM[+16]FLYEY[+1]AR	5	1103.13	5389405	334 378
90	2	HSA_BS3_0.9x_DDA_002.mzML	C[+57]C[+57]AAADPHEC[+57]Y[+156.1]AKVFDEFK[+1]PLVEEPQNLIKK[+26]DVFLGM[+16]FLYEY[+1]AR	5	1103.13	3714405	334 378
90	3	HSA_BS3_0.9x_DDA_003.mzML	C[+57]C[+57]AAADPHEC[+57]Y[+156.1]AKVFDEFK[+1]PLVEEPQNLIKK[+26]DVFLGM[+16]FLYEY[+1]AR	5	1103.13	1099956	334 378
100	1	HSA_BS3_1x_DDA_001.mzML	C[+57]C[+57]AAADPHEC[+57]Y[+156.1]AKVFDEFK[+1]PLVEEPQNLIKK[+26]DVFLGM[+16]FLYEY[+1]AR	5	1103.13	1762862	334 378
100	2	HSA_BS3_1x_DDA_002.mzML	C[+57]C[+57]AAADPHEC[+57]Y[+156.1]AKVFDEFK[+1]PLVEEPQNLIKK[+26]DVFLGM[+16]FLYEY[+1]AR	5	1103.13	78045	334 378
100	3	HSA_BS3_1x_DDA_003.mzML	C[+57]C[+57]AAADPHEC[+57]Y[+156.1]AKVFDEFK[+1]PLVEEPQNLIKK[+26]DVFLGM[+16]FLYEY[+1]AR	5	1103.13	89750	334 378
10	1	HSA_BS3_0.1x_DDA_001.mzML	C[+57]C[+57]AAADPHEC[+57]YAKVFDEFK[+1]PLVEEPQNLIKK[+26]DVFLGMFLY[+1]EYARR	4	1374.66	340566	332 378
10	2	HSA_BS3_0.1x_DDA_002.mzML	C[+57]C[+57]AAADPHEC[+57]YAKVFDEFK[+1]PLVEEPQNLIKK[+26]DVFLGMFLY[+1]EYARR	4	1374.66	404377	332 378
10	3	HSA_BS3_0.1x_DDA_003.mzML	C[+57]C[+57]AAADPHEC[+57]YAKVFDEFK[+1]PLVEEPQNLIKK[+26]DVFLGMFLY[+1]EYARR	4	1374.66	273210	332 378
30	1	HSA_BS3_0.3x_DDA_001.mzML	C[+57]C[+57]AAADPHEC[+57]YAKVFDEFK[+1]PLVEEPQNLIKK[+26]DVFLGMFLY[+1]EYARR	4	1374.66	138455	332 378
30	2	HSA_BS3_0.3x_DDA_002.mzML	C[+57]C[+57]AAADPHEC[+57]YAKVFDEFK[+1]PLVEEPQNLIKK[+26]DVFLGMFLY[+1]EYARR	4	1374.66	12167	332 378
30	3	HSA_BS3_0.3x_DDA_003.mzML	C[+57]C[+57]AAADPHEC[+57]YAKVFDEFK[+1]PLVEEPQNLIKK[+26]DVFLGMFLY[+1]EYARR	4	1374.66	0	332 378
50	1	HSA_BS3_0.5x_DDA_001.mzML	C[+57]C[+57]AAADPHEC[+57]YAKVFDEFK[+1]PLVEEPQNLIKK[+26]DVFLGMFLY[+1]EYARR	4	1374.66	0	332 378
50	2	HSA_BS3_0.5x_DDA_002.mzML	C[+57]C[+57]AAADPHEC[+57]YAKVFDEFK[+1]PLVEEPQNLIKK[+26]DVFLGMFLY[+1]EYARR	4	1374.66	118978	332 378
50	3	HSA_BS3_0.5x_DDA_003.mzML	C[+57]C[+57]AAADPHEC[+57]YAKVFDEFK[+1]PLVEEPQNLIKK[+26]DVFLGMFLY[+1]EYARR	4	1374.66	0	332 378
90	1	HSA_BS3_0.9x_DDA_001.mzML	C[+57]C[+57]AAADPHEC[+57]YAKVFDEFK[+1]PLVEEPQNLIKK[+26]DVFLGMFLY[+1]EYARR	4	1374.66	0	332 378
90	2	HSA_BS3_0.9x_DDA_002.mzML	C[+57]C[+57]AAADPHEC[+57]YAKVFDEFK[+1]PLVEEPQNLIKK[+26]DVFLGMFLY[+1]EYARR	4	1374.66	1822301	332 378
90	3	HSA_BS3_0.9x_DDA_003.mzML	C[+57]C[+57]AAADPHEC[+57]YAKVFDEFK[+1]PLVEEPQNLIKK[+26]DVFLGMFLY[+1]EYARR	4	1374.66	23867	332 378
100	1	HSA_BS3_1x_DDA_001.mzML	C[+57]C[+57]AAADPHEC[+57]YAKVFDEFK[+1]PLVEEPQNLIKK[+26]DVFLGMFLY[+1]EYARR	4	1374.66	715873	332 378
100	2	HSA_BS3_1x_DDA_002.mzML	C[+57]C[+57]AAADPHEC[+57]YAKVFDEFK[+1]PLVEEPQNLIKK[+26]DVFLGMFLY[+1]EYARR	4	1374.66	76504	332 378
100	3	HSA_BS3_1x_DDA_003.mzML	C[+57]C[+57]AAADPHEC[+57]YAKVFDEFK[+1]PLVEEPQNLIKK[+26]DVFLGMFLY[+1]EYARR	4	1374.66	4672341	332 378
10	1	HSA_BS3_0.1x_DDA_001.mzML	C[+57]C[+57]AAADPHEC[+57]YAKVFDEFK[+1]PLVEEPQNLIKK[+26]DVFLGMFLY[+1]EYARR	5	1099.93	129813	332 378
10	2	HSA_BS3_0.1x_DDA_002.mzML	C[+57]C[+57]AAADPHEC[+57]YAKVFDEFK[+1]PLVEEPQNLIKK[+26]DVFLGMFLY[+1]EYARR	5	1099.93	55212	332 378
10	3	HSA_BS3_0.1x_DDA_003.mzML	C[+57]C[+57]AAADPHEC[+57]YAKVFDEFK[+1]PLVEEPQNLIKK[+26]DVFLGMFLY[+1]EYARR	5	1099.93	125002	332 378
30	1	HSA_BS3_0.3x_DDA_001.mzML	C[+57]C[+57]AAADPHEC[+57]YAKVFDEFK[+1]PLVEEPQNLIKK[+26]DVFLGMFLY[+1]EYARR	5	1099.93	34208	332 378
30	2	HSA_BS3_0.3x_DDA_002.mzML	C[+57]C[+57]AAADPHEC[+57]YAKVFDEFK[+1]PLVEEPQNLIKK[+26]DVFLGMFLY[+1]EYARR	5	1099.93	40326	332 378
30	3	HSA_BS3_0.3x_DDA_003.mzML	C[+57]C[+57]AAADPHEC[+57]YAKVFDEFK[+1]PLVEEPQNLIKK[+26]DVFLGMFLY[+1]EYARR	5	1099.93	7073	332 378
50	1	HSA_BS3_0.5x_DDA_001.mzML	C[+57]C[+57]AAADPHEC[+57]YAKVFDEFK[+1]PLVEEPQNLIKK[+26]DVFLGMFLY[+1]EYARR	5	1099.93	87	332 378
50	2	HSA_BS3_0.5x_DDA_002.mzML	C[+57]C[+57]AAADPHEC[+57]YAKVFDEFK[+1]PLVEEPQNLIKK[+26]DVFLGMFLY[+1]EYARR	5	1099.93	27402	332 378
50	3	HSA_BS3_0.5x_DDA_003.mzML	C[+57]C[+57]AAADPHEC[+57]YAKVFDEFK[+1]PLVEEPQNLIKK[+26]DVFLGMFLY[+1]EYARR	5	1099.93	790	332 378
90	1	HSA_BS3_0.9x_DDA_001.mzML	C[+57]C[+57]AAADPHEC[+57]YAKVFDEFK[+1]PLVEEPQNLIKK[+26]DVFLGMFLY[+1]EYARR	5	1099.93	76877	332 378
90	2	HSA_BS3_0.9x_DDA_002.mzML	C[+57]C[+57]AAADPHEC[+57]YAKVFDEFK[+1]PLVEEPQNLIKK[+26]DVFLGMFLY[+1]EYARR	5	1099.93	1670177	332 378
90	3	HSA_BS3_0.9x_DDA_003.mzML	C[+57]C[+57]AAADPHEC[+57]YAKVFDEFK[+1]PLVEEPQNLIKK[+26]DVFLGMFLY[+1]EYARR	5	1099.93	0	332 378
100	1	HSA_BS3_1x_DDA_001.mzML	C[+57]C[+57]AAADPHEC[+57]YAKVFDEFK[+1]PLVEEPQNLIKK[+26]DVFLGMFLY[+1]EYARR	5	1099.93	468479	332 378
100	2	HSA_BS3_1x_DDA_002.mzML	C[+57]C[+57]AAADPHEC[+57]YAKVFDEFK[+1]PLVEEPQNLIKK[+26]DVFLGMFLY[+1]EYARR	5	1099.93	87685	332 378
100	3	HSA_BS3_1x_DDA_003.mzML	C[+57]C[+57]AAADPHEC[+57]YAKVFDEFK[+1]PLVEEPQNLIKK[+26]DVFLGMFLY[+1]EYARR	5	1099.93	1601331	332 378
10	1	HSA_BS3_0.1x_DDA_001.mzML	C[+57]C[+57]AAADPHEC[+57]YAKVFDEFK[+1]PLVEEPQNLIKK[+26]DVFLGM[+16]FLYEY[+1]ARR	4	1378.66	161563	334 378
10	2	HSA_BS3_0.1x_DDA_002.mzML	C[+57]C[+57]AAADPHEC[+57]YAKVFDEFK[+1]PLVEEPQNLIKK[+26]DVFLGM[+16]FLYEY[+1]ARR	4	1378.66	12857	334 378
10	3	HSA_BS3_0.1x_DDA_003.mzML	C[+57]C[+57]AAADPHEC[+57]YAKVFDEFK[+1]PLVEEPQNLIKK[+26]DVFLGM[+16]FLYEY[+1]ARR	4	1378.66	1010112	334 378
30	1	HSA_BS3_0.3x_DDA_001.mzML	C[+57]C[+57]AAADPHEC[+57]YAKVFDEFK[+1]PLVEEPQNLIKK[+26]DVFLGM[+16]FLYEY[+1]ARR	4	1378.66	60633	334 378
30	2	HSA_BS3_0.3x_DDA_002.mzML	C[+57]C[+57]AAADPHEC[+57]YAKVFDEFK[+1]PLVEEPQNLIKK[+26]DVFLGM[+16]FLYEY[+1]ARR	4	1378.66	79235	334 378
30	3	HSA_BS3_0.3x_DDA_003.mzML	C[+57]C[+57]AAADPHEC[+57]YAKVFDEFK[+1]PLVEEPQNLIKK[+26]DVFLGM[+16]FLYEY[+1]ARR	4	1378.66	75469	334 378
50	1	HSA_BS3_0.5x_DDA_001.mzML	C[+57]C[+57]AAADPHEC[+57]YAKVFDEFK[+1]PLVEEPQNLIKK[+26]DVFLGM[+16]FLYEY[+1]ARR	4	1378.66	160500	334 378
50	2	HSA_BS3_0.5x_DDA_002.mzML	C[+57]C[+57]AAADPHEC[+57]YAKVFDEFK[+1]PLVEEPQNLIKK[+26]DVFLGM[+16]FLYEY[+1]ARR	4	1378.66	0	334 378
50	3	HSA_BS3_0.5x_DDA_003.mzML	C[+57]C[+57]AAADPHEC[+57]YAKVFDEFK[+1]PLVEEPQNLIKK[+26]DVFLGM[+16]FLYEY[+1]ARR	4	1378.66	208046	334 378
90	1	HSA_BS3_0.9x_DDA_001.mzML	C[+57]C[+57]AAADPHEC[+57]YAKVFDEFK[+1]PLVEEPQNLIKK[+26]DVFLGM[+16]FLYEY[+1]ARR	4	1378.66	729595	334 378
90	2	HSA_BS3_0.9x_DDA_002.mzML	C[+57]C[+57]AAADPHEC[+57]YAKVFDEFK[+1]PLVEEPQNLIKK[+26]DVFLGM[+16]FLYEY[+1]ARR	4	1378.66	3857811	334 378
90	3	HSA_BS3_0.9x_DDA_003.mzML	C[+57]C[+57]AAADPHEC[+57]YAKVFDEFK[+1]PLVEEPQNLIKK[+26]DVFLGM[+16]FLYEY[+1]ARR	4	1378.66	218128	334 378
100	1	HSA_BS3_1x_DDA_001.mzML	C[+57]C[+57]AAADPHEC[+57]YAKVFDEFK[+1]PLVEEPQNLIKK[+26]DVFLGM[+16]FLYEY[+1]ARR	4	1378.66	2484940	334 378
100	2	HSA_BS3_1x_DDA_002.mzML	C[+57]C[+57]AAADPHEC[+57]YAKVFDEFK[+1]PLVEEPQNLIKK[+26]DVFLGM[+16]FLYEY[+1]ARR	4	1378.66	131056	334 378
100	3	HSA_BS3_1x_DDA_003.mzML	C[+57]C[+57]AAADPHEC[+57]YAKVFDEFK[+1]PLVEEPQNLIKK[+26]DVFLGM[+16]FLYEY[+1]ARR	4	1378.66	1834968	334 378
10	1	HSA_BS3_0.1x_DDA_001.mzML	C[+57]C[+57]AAADPHEC[+57]YAKVFDEFK[+1]PLVEEPQNLIKK[+26]DVFLGM[+16]FLYEY[+1]ARR	5	1103.13	94823	334 378
10	2	HSA_BS3_0.1x_DDA_002.mzML	C[+57]C[+57]AAADPHEC[+57]YAKVFDEFK[+1]PLVEEPQNLIKK[+26]DVFLGM[+16]FLYEY[+1]ARR	5	1103.13	102271	334 378
10	3	HSA_BS3_0.1x_DDA_003.mzML	C[+57]C[+57]AAADPHEC[+57]YAKVFDEFK[+1]PLVEEPQNLIKK[+26]DVFLGM[+16]FLYEY[+1]ARR	5	1103.13	269642	334 378
30	1	HSA_BS3_0.3x_DDA_001.mzML	C[+57]C[+57]AAADPHEC[+57]YAKVFDEFK[+1]PLVEEPQNLIKK[+26]DVFLGM[+16]FLYEY[+1]ARR	5	1103.13	200682	334 378
30	2	HSA_BS3_0.3x_DDA_002.mzML	C[+57]C[+57]AAADPHEC[+57]YAKVFDEFK[+1]PLVEEPQNLIKK[+26]DVFLGM[+16]FLYEY[+1]ARR	5	1103.13	416983	334 378
30	3	HSA_BS3_0.3x_DDA_003.mzML	C[+57]C[+57]AAADPHEC[+57]YAKVFDEFK[+1]PLVEEPQNLIKK[+26]DVFLGM[+16]FLYEY[+1]ARR	5	1103.13	383539	334 378
50	1	HSA_BS3_0.5x_DDA_001.mzML	C[+57]C[+57]AAADPHEC[+57]YAKVFDEFK[+1]PLVEEPQNLIKK[+26]DVFLGM[+16]FLYEY[+1]ARR	5	1103.13	1019029	334 378
50	2	HSA_BS3_0.5x_DDA_002.mzML	C[+57]C[+57]AAADPHEC[+57]YAKVFDEFK[+1]PLVEEPQNLIKK[+26]DVFLGM[+16]FLYEY[+1]ARR	5	1103.13	29169	334 378
50	3	HSA_BS3_0.5x_DDA_003.mzML	C[+57]C[+57]AAADPHEC[+57]YAKVFDEFK[+1]PLVEEPQNLIKK[+26]DVFLGM[+16]FLYEY[+1]ARR	5	1103.13	1053719	334 378
90	1	HSA_BS3_0.9x_DDA_001.mzML	C[+57]C[+57]AAADPHEC[+57]YAKVFDEFK[+1]PLVEEPQNLIKK[+26]DVFLGM[+16]FLYEY[+1]ARR	5	1103.13	1397745	334 378
90	2	HSA_BS3_0.9x_DDA_002.mzML	C[+57]C[+57]AAADPHEC[+57]YAKVFDEFK[+1]PLVEEPQNLIKK[+26]DVFLGM[+16]FLYEY[+1]ARR	5	1103.13	9456900	334 378
90	3	HSA_BS3_0.9x_DDA_003.mzML	C[+57]C[+57]AAADPHEC[+57]YAKVFDEFK[+1]PLVEEPQNLIKK[+26]DVFLGM[+16]FLYEY[+1]ARR	5	1103.13	195749	334 378
100	1	HSA_BS3_1x_DDA_001.mzML	C[+57]C[+57]AAADPHEC[+57]YAKVFDEFK[+1]PLVEEPQNLIKK[+26]DVFLGM[+16]FLYEY[+1]ARR	5	1103.13	6030076	334 378
100	2	HSA_BS3_1x_DDA_002.mzML	C[+57]C[+57]AAADPHEC[+57]YAKVFDEFK[+1]PLVEEPQNLIKK[+26]DVFLGM[+16]FLYEY[+1]ARR	5	1103.13	438663	334 378
100	3	HSA_BS3_1x_DDA_003.mzML	C[+57]C[+57]AAADPHEC[+57]YAKVFDEFK[+1]PLVEEPQNLIKK[+26]DVFLGM[+16]FLYEY[+1]ARR	5	1103.13	2600875	334 378
10	1	HSA_BS3_0.1x_DDA_001.mzML	C[+57]C[+57]AAADPHEC[+57]YAKVFDEFK[+1]PLVEEPQNLIKK[+26]DVFLGM[+16]FLY[+1]EYARR	5	1103.13	298888	332 378
10	2	HSA_BS3_0.1x_DDA_002.mzML	C[+57]C[+57]AAADPHEC[+57]YAKVFDEFK[+1]PLVEEPQNLIKK[+26]DVFLGM[+16]FLY[+1]EYARR	5	1103.13	102202	332 378
10	3	HSA_BS3_0.1x_DDA_003.mzML	C[+57]C[+57]AAADPHEC[+57]YAKVFDEFK[+1]PLVEEPQNLIKK[+26]DVFLGM[+16]FLY[+1]EYARR	5	1103.13	104456	332 378
30	1	HSA_BS3_0.3x_DDA_001.mzML	C[+57]C[+57]AAADPHEC[+57]YAKVFDEFK[+1]PLVEEPQNLIKK[+26]DVFLGM[+16]FLY[+1]EYARR	5	1103.13	355148	332 378
30	2	HSA_BS3_0.3x_DDA_002.mzML	C[+57]C[+57]AAADPHEC[+57]YAKVFDEFK[+1]PLVEEPQNLIKK[+26]DVFLGM[+16]FLY[+1]EYARR	5	1103.13	466870	332 378
30	3	HSA_BS3_0.3x_DDA_003.mzML	C[+57]C[+57]AAADPHEC[+57]YAKVFDEFK[+1]PLVEEPQNLIKK[+26]DVFLGM[+16]FLY[+1]EYARR	5	1103.13	450030	332 378
50	1	HSA_BS3_0.5x_DDA_001.mzML	C[+57]C[+57]AAADPHEC[+57]YAKVFDEFK[+1]PLVEEPQNLIKK[+26]DVFLGM[+16]FLY[+1]EYARR	5	1103.13	751003	332 378
50	2	HSA_BS3_0.5x_DDA_002.mzML	C[+57]C[+57]AAADPHEC[+57]YAKVFDEFK[+1]PLVEEPQNLIKK[+26]DVFLGM[+16]FLY[+1]EYARR	5	1103.13	1168439	332 378
50	3	HSA_BS3_0.5x_DDA_003.mzML	C[+57]C[+57]AAADPHEC[+57]YAKVFDEFK[+1]PLVEEPQNLIKK[+26]DVFLGM[+16]FLY[+1]EYARR	5	1103.13	1195969	332 378
90	1	HSA_BS3_0.9x_DDA_001.mzML	C[+57]C[+57]AAADPHEC[+57]YAKVFDEFK[+1]PLVEEPQNLIKK[+26]DVFLGM[+16]FLY[+1]EYARR	5	1103.13	986589	332 378
90	2	HSA_BS3_0.9x_DDA_002.mzML	C[+57]C[+57]AAADPHEC[+57]YAKVFDEFK[+1]PLVEEPQNLIKK[+26]DVFLGM[+16]FLY[+1]EYARR	5	1103.13	267769	332 378
90	3	HSA_BS3_0.9x_DDA_003.mzML	C[+57]C[+57]AAADPHEC[+57]YAKVFDEFK[+1]PLVEEPQNLIKK[+26]DVFLGM[+16]FLY[+1]EYARR	5	1103.13	84013	332 378
100	1	HSA_BS3_1x_DDA_001.mzML	C[+57]C[+57]AAADPHEC[+57]YAKVFDEFK[+1]PLVEEPQNLIKK[+26]DVFLGM[+16]FLY[+1]EYARR	5	1103.13	1967304	332 378
100	2	HSA_BS3_1x_DDA_002.mzML	C[+57]C[+57]AAADPHEC[+57]YAKVFDEFK[+1]PLVEEPQNLIKK[+26]DVFLGM[+16]FLY[+1]EYARR	5	1103.13	569012	332 378
100	3	HSA_BS3_1x_DDA_003.mzML	C[+57]C[+57]AAADPHEC[+57]YAKVFDEFK[+1]PLVEEPQNLIKK[+26]DVFLGM[+16]FLY[+1]EYARR	5	1103.13	949049	332 378
10	1	HSA_BS3_0.1x_DDA_001.mzML	C[+57]C[+57]AAADPHEC[+57]Y[+1]AK[+155.1]VFDEFK[+155.1]PLVEEPQNLIKK[+26]LAK[+155.1]TYETT[+1]LEK	4	1370.19	639188	356 370
10	2	HSA_BS3_0.1x_DDA_002.mzML	C[+57]C[+57]AAADPHEC[+57]Y[+1]AK[+155.1]VFDEFK[+155.1]PLVEEPQNLIKK[+26]LAK[+155.1]TYETT[+1]LEK	4	1370.19	626151	356 370
10	3	HSA_BS3_0.1x_DDA_003.mzML	C[+57]C[+57]AAADPHEC[+57]Y[+1]AK[+155.1]VFDEFK[+155.1]PLVEEPQNLIKK[+26]LAK[+155.1]TYETT[+1]LEK	4	1370.19	288935	356 370
30	1	HSA_BS3_0.3x_DDA_001.mzML	C[+57]C[+57]AAADPHEC[+57]Y[+1]AK[+155.1]VFDEFK[+155.1]PLVEEPQNLIKK[+26]LAK[+155.1]TYETT[+1]LEK	4	1370.19	292270	356 370
30	2	HSA_BS3_0.3x_DDA_002.mzML	C[+57]C[+57]AAADPHEC[+57]Y[+1]AK[+155.1]VFDEFK[+155.1]PLVEEPQNLIKK[+26]LAK[+155.1]TYETT[+1]LEK	4	1370.19	1745982	356 370
30	3	HSA_BS3_0.3x_DDA_003.mzML	C[+57]C[+57]AAADPHEC[+57]Y[+1]AK[+155.1]VFDEFK[+155.1]PLVEEPQNLIKK[+26]LAK[+155.1]TYETT[+1]LEK	4	1370.19	2001108	356 370
50	1	HSA_BS3_0.5x_DDA_001.mzML	C[+57]C[+57]AAADPHEC[+57]Y[+1]AK[+155.1]VFDEFK[+155.1]PLVEEPQNLIKK[+26]LAK[+155.1]TYETT[+1]LEK	4	1370.19	63105	356 370
50	2	HSA_BS3_0.5x_DDA_002.mzML	C[+57]C[+57]AAADPHEC[+57]Y[+1]AK[+155.1]VFDEFK[+155.1]PLVEEPQNLIKK[+26]LAK[+155.1]TYETT[+1]LEK	4	1370.19	3302153	356 370
50	3	HSA_BS3_0.5x_DDA_003.mzML	C[+57]C[+57]AAADPHEC[+57]Y[+1]AK[+155.1]VFDEFK[+155.1]PLVEEPQNLIKK[+26]LAK[+155.1]TYETT[+1]LEK	4	1370.19	2285584	356 370
90	1	HSA_BS3_0.9x_DDA_001.mzML	C[+57]C[+57]AAADPHEC[+57]Y[+1]AK[+155.1]VFDEFK[+155.1]PLVEEPQNLIKK[+26]LAK[+155.1]TYETT[+1]LEK	4	1370.19	4218877	356 370
90	2	HSA_BS3_0.9x_DDA_002.mzML	C[+57]C[+57]AAADPHEC[+57]Y[+1]AK[+155.1]VFDEFK[+155.1]PLVEEPQNLIKK[+26]LAK[+155.1]TYETT[+1]LEK	4	1370.19	422967	356 370
90	3	HSA_BS3_0.9x_DDA_003.mzML	C[+57]C[+57]AAADPHEC[+57]Y[+1]AK[+155.1]VFDEFK[+155.1]PLVEEPQNLIKK[+26]LAK[+155.1]TYETT[+1]LEK	4	1370.19	112274	356 370
100	1	HSA_BS3_1x_DDA_001.mzML	C[+57]C[+57]AAADPHEC[+57]Y[+1]AK[+155.1]VFDEFK[+155.1]PLVEEPQNLIKK[+26]LAK[+155.1]TYETT[+1]LEK	4	1370.19	293249	356 370
100	2	HSA_BS3_1x_DDA_002.mzML	C[+57]C[+57]AAADPHEC[+57]Y[+1]AK[+155.1]VFDEFK[+155.1]PLVEEPQNLIKK[+26]LAK[+155.1]TYETT[+1]LEK	4	1370.19	478013	356 370
10	1	HSA_BS3_0.1x_DDA_001.mzML	C[+57]C[+57]AAADPHEC[+57]Y[+1]AK[+155.1]VFDEFK[+155.1]PLVEEPQNLIKK[+26]TYETT[+1]LEK	4	1253.36	1217276	356 370
10	2	HSA_BS3_0.1x_DDA_002.mzML	C[+57]C[+57]AAADPHEC[+57]Y[+1]AK[+155.1]VFDEFK[+155.1]PLVEEPQNLIKK[+26]TYETT[+1]LEK	4	1253.36	925792	356 370
10	3	HSA_BS3_0.1x_DDA_003.mzML	C[+57]C[+57]AAADPHEC[+57]Y[+1]AK[+155.1]VFDEFK[+155.1]PLVEEPQNLIKK[+26]TYETT[+1]LEK	4	1253.36	225569	356 370
30	1	HSA_BS3_0.3x_DDA_001.mzML	C[+57]C[+57]AAADPHEC[+57]Y[+1]AK[+155.1]VFDEFK[+155.1]PLVEEPQNLIKK[+26]TYETT[+1]LEK	4	1253.36	289934	356 370
30	2	HSA_BS3_0.3x_DDA_002.mzML	C[+57]C[+57]AAADPHEC[+57]Y[+1]AK[+155.1]VFDEFK[+155.1]PLVEEPQNLIKK[+26]TYETT[+1]LEK	4	1253.36	4344111	356 370
30	3	HSA_BS3_0.3x_DDA_003.mzML	C[+57]C[+57]AAADPHEC[+57]Y[+1]AK[+155.1]VFDEFK[+155.1]PLVEEPQNLIKK[+26]TYETT[+1]LEK	4	1253.36	4287998	356 370
50	1	HSA_BS3_0.5x_DDA_001.mzML	C[+57]C[+57]AAADPHEC[+57]Y[+1]AK[+155.1]VFDEFK[+155.1]PLVEEPQNLIKK[+26]TYETT[+1]LEK	4	1253.36	67063	356 370
50	2	HSA_BS3_0.5x_DDA_002.mzML	C[+57]C[+57]AAADPHEC[+57]Y[+1]AK[+155.1]VFDEFK[+155.1]PLVEEPQNLIKK[+26]TYETT[+1]LEK	4	1253.36	7264274	356 370
50	3	HSA_BS3_0.5x_DDA_003.mzML	C[+57]C[+57]AAADPHEC[+57]Y[+1]AK[+155.1]VFDEFK[+155.1]PLVEEPQNLIKK[+26]TYETT[+1]LEK	4	1253.36	2718985	356 370
90	1	HSA_BS3_0.9x_DDA_001.mzML	C[+57]C[+57]AAADPHEC[+57]Y[+1]AK[+155.1]VFDEFK[+155.1]PLVEEPQNLIKK[+26]TYETT[+1]LEK	4	1253.36	7216516	356 370
90	2	HSA_BS3_0.9x_DDA_002.mzML	C[+57]C[+57]AAADPHEC[+57]Y[+1]AK[+155.1]VFDEFK[+155.1]PLVEEPQNLIKK[+26]TYETT[+1]LEK	4	1253.36	68003	356 370
90	3	HSA_BS3_0.9x_DDA_003.mzML	C[+57]C[+57]AAADPHEC[+57]Y[+1]AK[+155.1]VFDEFK[+155.1]PLVEEPQNLIKK[+26]TYETT[+1]LEK	4	1253.36	7793895	356 370
100	1	HSA_BS3_1x_DDA_001.mzML	C[+57]C[+57]AAADPHEC[+57]Y[+1]AK[+155.1]VFDEFK[+155.1]PLVEEPQNLIKK[+26]TYETT[+1]LEK	4	1253.36	129530	356 370
100	2	HSA_BS3_1x_DDA_002.mzML	C[+57]C[+57]AAADPHEC[+57]Y[+1]AK[+155.1]VFDEFK[+155.1]PLVEEPQNLIKK[+26]TYETT[+1]LEK	4	1253.36	575316	356 370
10	1	HSA_BS3_0.1x_DDA_001.mzML	C[+57]C[+57]AAADPHEC[+57]Y[+1]AK[+155.1]VFDEFK[+156.1]PLVEEPQNLIKK[+26]TYETT[+1]LEK	4	1253.6	1168510	356 370
10	2	HSA_BS3_0.1x_DDA_002.mzML	C[+57]C[+57]AAADPHEC[+57]Y[+1]AK[+155.1]VFDEFK[+156.1]PLVEEPQNLIKK[+26]TYETT[+1]LEK	4	1253.6	627151	356 370
10	3	HSA_BS3_0.1x_DDA_003.mzML	C[+57]C[+57]AAADPHEC[+57]Y[+1]AK[+155.1]VFDEFK[+156.1]PLVEEPQNLIKK[+26]TYETT[+1]LEK	4	1253.6	386018	356 370
30	1	HSA_BS3_0.3x_DDA_001.mzML	C[+57]C[+57]AAADPHEC[+57]Y[+1]AK[+155.1]VFDEFK[+156.1]PLVEEPQNLIKK[+26]TYETT[+1]LEK	4	1253.6	141242	356 370
30	2	HSA_BS3_0.3x_DDA_002.mzML	C[+57]C[+57]AAADPHEC[+57]Y[+1]AK[+155.1]VFDEFK[+156.1]PLVEEPQNLIKK[+26]TYETT[+1]LEK	4	1253.6	2724991	356 370
30	3	HSA_BS3_0.3x_DDA_003.mzML	C[+57]C[+57]AAADPHEC[+57]Y[+1]AK[+155.1]VFDEFK[+156.1]PLVEEPQNLIKK[+26]TYETT[+1]LEK	4	1253.6	2833290	356 370
50	1	HSA_BS3_0.5x_DDA_001.mzML	C[+57]C[+57]AAADPHEC[+57]Y[+1]AK[+155.1]VFDEFK[+156.1]PLVEEPQNLIKK[+26]TYETT[+1]LEK	4	1253.6	3661808	356 370
50	2	HSA_BS3_0.5x_DDA_002.mzML	C[+57]C[+57]AAADPHEC[+57]Y[+1]AK[+155.1]VFDEFK[+156.1]PLVEEPQNLIKK[+26]TYETT[+1]LEK	4	1253.6	4171939	356 370
50	3	HSA_BS3_0.5x_DDA_003.mzML	C[+57]C[+57]AAADPHEC[+57]Y[+1]AK[+155.1]VFDEFK[+156.1]PLVEEPQNLIKK[+26]TYETT[+1]LEK	4	1253.6	2178093	356 370
90	1	HSA_BS3_0.9x_DDA_001.mzML	C[+57]C[+57]AAADPHEC[+57]Y[+1]AK[+155.1]VFDEFK[+156.1]PLVEEPQNLIKK[+26]TYETT[+1]LEK	4	1253.6	5021402	356 370
90	2	HSA_BS3_0.9x_DDA_002.mzML	C[+57]C[+57]AAADPHEC[+57]Y[+1]AK[+155.1]VFDEFK[+156.1]PLVEEPQNLIKK[+26]TYETT[+1]LEK	4	1253.6	257462	356 370
90	3	HSA_BS3_0.9x_DDA_003.mzML	C[+57]C[+57]AAADPHEC[+57]Y[+1]AK[+155.1]VFDEFK[+156.1]PLVEEPQNLIKK[+26]TYETT[+1]LEK	4	1253.6	11170160	356 370
100	1	HSA_BS3_1x_DDA_001.mzML	C[+57]C[+57]AAADPHEC[+57]Y[+1]AK[+155.1]VFDEFK[+156.1]PLVEEPQNLIKK[+26]TYETT[+1]LEK	4	1253.6	83127	356 370
100	2	HSA_BS3_1x_DDA_002.mzML	C[+57]C[+57]AAADPHEC[+57]Y[+1]AK[+155.1]VFDEFK[+156.1]PLVEEPQNLIKK[+26]TYETT[+1]LEK	4	1253.6	540302	356 370
10	1	HSA_BS3_0.1x_DDA_001.mzML	C[+57]C[+57]AAADPHEC[+57]YAKVFDEFKPLVEEPQNLIKQNC[+57]ELFEQLGEY[+156.1]K[+1]FQNALLVRK[+26]QT[+1]ALVELVK	5	1491.35	3990	402 527
10	2	HSA_BS3_0.1x_DDA_002.mzML	C[+57]C[+57]AAADPHEC[+57]YAKVFDEFKPLVEEPQNLIKQNC[+57]ELFEQLGEY[+156.1]K[+1]FQNALLVRK[+26]QT[+1]ALVELVK	5	1491.35	27449	402 527
10	3	HSA_BS3_0.1x_DDA_003.mzML	C[+57]C[+57]AAADPHEC[+57]YAKVFDEFKPLVEEPQNLIKQNC[+57]ELFEQLGEY[+156.1]K[+1]FQNALLVRK[+26]QT[+1]ALVELVK	5	1491.35	57958	402 527
30	1	HSA_BS3_0.3x_DDA_001.mzML	C[+57]C[+57]AAADPHEC[+57]YAKVFDEFKPLVEEPQNLIKQNC[+57]ELFEQLGEY[+156.1]K[+1]FQNALLVRK[+26]QT[+1]ALVELVK	5	1491.35	20005	402 527
30	2	HSA_BS3_0.3x_DDA_002.mzML	C[+57]C[+57]AAADPHEC[+57]YAKVFDEFKPLVEEPQNLIKQNC[+57]ELFEQLGEY[+156.1]K[+1]FQNALLVRK[+26]QT[+1]ALVELVK	5	1491.35	85165	402 527
30	3	HSA_BS3_0.3x_DDA_003.mzML	C[+57]C[+57]AAADPHEC[+57]YAKVFDEFKPLVEEPQNLIKQNC[+57]ELFEQLGEY[+156.1]K[+1]FQNALLVRK[+26]QT[+1]ALVELVK	5	1491.35	266	402 527
50	1	HSA_BS3_0.5x_DDA_001.mzML	C[+57]C[+57]AAADPHEC[+57]YAKVFDEFKPLVEEPQNLIKQNC[+57]ELFEQLGEY[+156.1]K[+1]FQNALLVRK[+26]QT[+1]ALVELVK	5	1491.35	96136	402 527
50	2	HSA_BS3_0.5x_DDA_002.mzML	C[+57]C[+57]AAADPHEC[+57]YAKVFDEFKPLVEEPQNLIKQNC[+57]ELFEQLGEY[+156.1]K[+1]FQNALLVRK[+26]QT[+1]ALVELVK	5	1491.35	95362	402 527
50	3	HSA_BS3_0.5x_DDA_003.mzML	C[+57]C[+57]AAADPHEC[+57]YAKVFDEFKPLVEEPQNLIKQNC[+57]ELFEQLGEY[+156.1]K[+1]FQNALLVRK[+26]QT[+1]ALVELVK	5	1491.35	33501	402 527
90	1	HSA_BS3_0.9x_DDA_001.mzML	C[+57]C[+57]AAADPHEC[+57]YAKVFDEFKPLVEEPQNLIKQNC[+57]ELFEQLGEY[+156.1]K[+1]FQNALLVRK[+26]QT[+1]ALVELVK	5	1491.35	439424	402 527
90	2	HSA_BS3_0.9x_DDA_002.mzML	C[+57]C[+57]AAADPHEC[+57]YAKVFDEFKPLVEEPQNLIKQNC[+57]ELFEQLGEY[+156.1]K[+1]FQNALLVRK[+26]QT[+1]ALVELVK	5	1491.35	0	402 527
90	3	HSA_BS3_0.9x_DDA_003.mzML	C[+57]C[+57]AAADPHEC[+57]YAKVFDEFKPLVEEPQNLIKQNC[+57]ELFEQLGEY[+156.1]K[+1]FQNALLVRK[+26]QT[+1]ALVELVK	5	1491.35	80668	402 527
100	1	HSA_BS3_1x_DDA_001.mzML	C[+57]C[+57]AAADPHEC[+57]YAKVFDEFKPLVEEPQNLIKQNC[+57]ELFEQLGEY[+156.1]K[+1]FQNALLVRK[+26]QT[+1]ALVELVK	5	1491.35	0	402 527
100	2	HSA_BS3_1x_DDA_002.mzML	C[+57]C[+57]AAADPHEC[+57]YAKVFDEFKPLVEEPQNLIKQNC[+57]ELFEQLGEY[+156.1]K[+1]FQNALLVRK[+26]QT[+1]ALVELVK	5	1491.35	23296	402 527
10	1	HSA_BS3_0.1x_DDA_001.mzML	C[+57]C[+57]KADDK[+1]ETC[+57]FAEEGK[+155.1]KK[+26]K[+1]QTALVELVK	3	1166.25	0	525 564
10	2	HSA_BS3_0.1x_DDA_002.mzML	C[+57]C[+57]KADDK[+1]ETC[+57]FAEEGK[+155.1]KK[+26]K[+1]QTALVELVK	3	1166.25	76184	525 564
10	3	HSA_BS3_0.1x_DDA_003.mzML	C[+57]C[+57]KADDK[+1]ETC[+57]FAEEGK[+155.1]KK[+26]K[+1]QTALVELVK	3	1166.25	10360	525 564
30	1	HSA_BS3_0.3x_DDA_001.mzML	C[+57]C[+57]KADDK[+1]ETC[+57]FAEEGK[+155.1]KK[+26]K[+1]QTALVELVK	3	1166.25	228653	525 564
30	2	HSA_BS3_0.3x_DDA_002.mzML	C[+57]C[+57]KADDK[+1]ETC[+57]FAEEGK[+155.1]KK[+26]K[+1]QTALVELVK	3	1166.25	34764	525 564
30	3	HSA_BS3_0.3x_DDA_003.mzML	C[+57]C[+57]KADDK[+1]ETC[+57]FAEEGK[+155.1]KK[+26]K[+1]QTALVELVK	3	1166.25	124022	525 564
50	1	HSA_BS3_0.5x_DDA_001.mzML	C[+57]C[+57]KADDK[+1]ETC[+57]FAEEGK[+155.1]KK[+26]K[+1]QTALVELVK	3	1166.25	1652060	525 564
50	2	HSA_BS3_0.5x_DDA_002.mzML	C[+57]C[+57]KADDK[+1]ETC[+57]FAEEGK[+155.1]KK[+26]K[+1]QTALVELVK	3	1166.25	1155906	525 564
50	3	HSA_BS3_0.5x_DDA_003.mzML	C[+57]C[+57]KADDK[+1]ETC[+57]FAEEGK[+155.1]KK[+26]K[+1]QTALVELVK	3	1166.25	0	525 564
90	1	HSA_BS3_0.9x_DDA_001.mzML	C[+57]C[+57]KADDK[+1]ETC[+57]FAEEGK[+155.1]KK[+26]K[+1]QTALVELVK	3	1166.25	3259606	525 564
90	2	HSA_BS3_0.9x_DDA_002.mzML	C[+57]C[+57]KADDK[+1]ETC[+57]FAEEGK[+155.1]KK[+26]K[+1]QTALVELVK	3	1166.25	2021754	525 564
90	3	HSA_BS3_0.9x_DDA_003.mzML	C[+57]C[+57]KADDK[+1]ETC[+57]FAEEGK[+155.1]KK[+26]K[+1]QTALVELVK	3	1166.25	2046584	525 564
100	1	HSA_BS3_1x_DDA_001.mzML	C[+57]C[+57]KADDK[+1]ETC[+57]FAEEGK[+155.1]KK[+26]K[+1]QTALVELVK	3	1166.25	3028103	525 564
100	2	HSA_BS3_1x_DDA_002.mzML	C[+57]C[+57]KADDK[+1]ETC[+57]FAEEGK[+155.1]KK[+26]K[+1]QTALVELVK	3	1166.25	1317072	525 564
100	3	HSA_BS3_1x_DDA_003.mzML	C[+57]C[+57]KADDK[+1]ETC[+57]FAEEGK[+155.1]KK[+26]K[+1]QTALVELVK	3	1166.25	1077895	525 564
10	1	HSA_BS3_0.1x_DDA_001.mzML	C[+57]C[+57]KADDK[+1]ETC[+57]FAEEGK[+155.1]KK[+26]K[+1]QTALVELVK	4	874.94	8615002	525 564
10	2	HSA_BS3_0.1x_DDA_002.mzML	C[+57]C[+57]KADDK[+1]ETC[+57]FAEEGK[+155.1]KK[+26]K[+1]QTALVELVK	4	874.94	12350007	525 564
10	3	HSA_BS3_0.1x_DDA_003.mzML	C[+57]C[+57]KADDK[+1]ETC[+57]FAEEGK[+155.1]KK[+26]K[+1]QTALVELVK	4	874.94	0	525 564
30	1	HSA_BS3_0.3x_DDA_001.mzML	C[+57]C[+57]KADDK[+1]ETC[+57]FAEEGK[+155.1]KK[+26]K[+1]QTALVELVK	4	874.94	34439888	525 564
30	2	HSA_BS3_0.3x_DDA_002.mzML	C[+57]C[+57]KADDK[+1]ETC[+57]FAEEGK[+155.1]KK[+26]K[+1]QTALVELVK	4	874.94	33141832	525 564
30	3	HSA_BS3_0.3x_DDA_003.mzML	C[+57]C[+57]KADDK[+1]ETC[+57]FAEEGK[+155.1]KK[+26]K[+1]QTALVELVK	4	874.94	35827120	525 564
50	1	HSA_BS3_0.5x_DDA_001.mzML	C[+57]C[+57]KADDK[+1]ETC[+57]FAEEGK[+155.1]KK[+26]K[+1]QTALVELVK	4	874.94	14726823	525 564
50	2	HSA_BS3_0.5x_DDA_002.mzML	C[+57]C[+57]KADDK[+1]ETC[+57]FAEEGK[+155.1]KK[+26]K[+1]QTALVELVK	4	874.94	78233528	525 564
50	3	HSA_BS3_0.5x_DDA_003.mzML	C[+57]C[+57]KADDK[+1]ETC[+57]FAEEGK[+155.1]KK[+26]K[+1]QTALVELVK	4	874.94	168666	525 564
90	1	HSA_BS3_0.9x_DDA_001.mzML	C[+57]C[+57]KADDK[+1]ETC[+57]FAEEGK[+155.1]KK[+26]K[+1]QTALVELVK	4	874.94	69610952	525 564
90	2	HSA_BS3_0.9x_DDA_002.mzML	C[+57]C[+57]KADDK[+1]ETC[+57]FAEEGK[+155.1]KK[+26]K[+1]QTALVELVK	4	874.94	115905120	525 564
90	3	HSA_BS3_0.9x_DDA_003.mzML	C[+57]C[+57]KADDK[+1]ETC[+57]FAEEGK[+155.1]KK[+26]K[+1]QTALVELVK	4	874.94	121240816	525 564
100	1	HSA_BS3_1x_DDA_001.mzML	C[+57]C[+57]KADDK[+1]ETC[+57]FAEEGK[+155.1]KK[+26]K[+1]QTALVELVK	4	874.94	88238456	525 564
100	2	HSA_BS3_1x_DDA_002.mzML	C[+57]C[+57]KADDK[+1]ETC[+57]FAEEGK[+155.1]KK[+26]K[+1]QTALVELVK	4	874.94	88739040	525 564
100	3	HSA_BS3_1x_DDA_003.mzML	C[+57]C[+57]KADDK[+1]ETC[+57]FAEEGK[+155.1]KK[+26]K[+1]QTALVELVK	4	874.94	81220976	525 564
10	1	HSA_BS3_0.1x_DDA_001.mzML	C[+57]C[+57]K[+1]ADDKETC[+57]FAEEGK[+155.1]KK[+26]K[+1]QTALVELVK	3	1166.25	0	525 560
10	2	HSA_BS3_0.1x_DDA_002.mzML	C[+57]C[+57]K[+1]ADDKETC[+57]FAEEGK[+155.1]KK[+26]K[+1]QTALVELVK	3	1166.25	75000	525 560
10	3	HSA_BS3_0.1x_DDA_003.mzML	C[+57]C[+57]K[+1]ADDKETC[+57]FAEEGK[+155.1]KK[+26]K[+1]QTALVELVK	3	1166.25	0	525 560
30	1	HSA_BS3_0.3x_DDA_001.mzML	C[+57]C[+57]K[+1]ADDKETC[+57]FAEEGK[+155.1]KK[+26]K[+1]QTALVELVK	3	1166.25	228864	525 560
30	2	HSA_BS3_0.3x_DDA_002.mzML	C[+57]C[+57]K[+1]ADDKETC[+57]FAEEGK[+155.1]KK[+26]K[+1]QTALVELVK	3	1166.25	36295	525 560
30	3	HSA_BS3_0.3x_DDA_003.mzML	C[+57]C[+57]K[+1]ADDKETC[+57]FAEEGK[+155.1]KK[+26]K[+1]QTALVELVK	3	1166.25	120849	525 560
50	1	HSA_BS3_0.5x_DDA_001.mzML	C[+57]C[+57]K[+1]ADDKETC[+57]FAEEGK[+155.1]KK[+26]K[+1]QTALVELVK	3	1166.25	0	525 560
50	2	HSA_BS3_0.5x_DDA_002.mzML	C[+57]C[+57]K[+1]ADDKETC[+57]FAEEGK[+155.1]KK[+26]K[+1]QTALVELVK	3	1166.25	1101020	525 560
50	3	HSA_BS3_0.5x_DDA_003.mzML	C[+57]C[+57]K[+1]ADDKETC[+57]FAEEGK[+155.1]KK[+26]K[+1]QTALVELVK	3	1166.25	196565	525 560
90	1	HSA_BS3_0.9x_DDA_001.mzML	C[+57]C[+57]K[+1]ADDKETC[+57]FAEEGK[+155.1]KK[+26]K[+1]QTALVELVK	3	1166.25	3259793	525 560
90	2	HSA_BS3_0.9x_DDA_002.mzML	C[+57]C[+57]K[+1]ADDKETC[+57]FAEEGK[+155.1]KK[+26]K[+1]QTALVELVK	3	1166.25	2043031	525 560
90	3	HSA_BS3_0.9x_DDA_003.mzML	C[+57]C[+57]K[+1]ADDKETC[+57]FAEEGK[+155.1]KK[+26]K[+1]QTALVELVK	3	1166.25	0	525 560
100	1	HSA_BS3_1x_DDA_001.mzML	C[+57]C[+57]K[+1]ADDKETC[+57]FAEEGK[+155.1]KK[+26]K[+1]QTALVELVK	3	1166.25	1561375	525 560
100	2	HSA_BS3_1x_DDA_002.mzML	C[+57]C[+57]K[+1]ADDKETC[+57]FAEEGK[+155.1]KK[+26]K[+1]QTALVELVK	3	1166.25	0	525 560
100	3	HSA_BS3_1x_DDA_003.mzML	C[+57]C[+57]K[+1]ADDKETC[+57]FAEEGK[+155.1]KK[+26]K[+1]QTALVELVK	3	1166.25	1037738	525 560
10	1	HSA_BS3_0.1x_DDA_001.mzML	C[+57]C[+57]K[+1]ADDKETC[+57]FAEEGK[+155.1]KK[+26]K[+1]QTALVELVK	4	874.94	5784751	525 560
10	2	HSA_BS3_0.1x_DDA_002.mzML	C[+57]C[+57]K[+1]ADDKETC[+57]FAEEGK[+155.1]KK[+26]K[+1]QTALVELVK	4	874.94	12279242	525 560
10	3	HSA_BS3_0.1x_DDA_003.mzML	C[+57]C[+57]K[+1]ADDKETC[+57]FAEEGK[+155.1]KK[+26]K[+1]QTALVELVK	4	874.94	7241305	525 560
30	1	HSA_BS3_0.3x_DDA_001.mzML	C[+57]C[+57]K[+1]ADDKETC[+57]FAEEGK[+155.1]KK[+26]K[+1]QTALVELVK	4	874.94	34499156	525 560
30	2	HSA_BS3_0.3x_DDA_002.mzML	C[+57]C[+57]K[+1]ADDKETC[+57]FAEEGK[+155.1]KK[+26]K[+1]QTALVELVK	4	874.94	32271602	525 560
30	3	HSA_BS3_0.3x_DDA_003.mzML	C[+57]C[+57]K[+1]ADDKETC[+57]FAEEGK[+155.1]KK[+26]K[+1]QTALVELVK	4	874.94	35946812	525 560
50	1	HSA_BS3_0.5x_DDA_001.mzML	C[+57]C[+57]K[+1]ADDKETC[+57]FAEEGK[+155.1]KK[+26]K[+1]QTALVELVK	4	874.94	0	525 560
50	2	HSA_BS3_0.5x_DDA_002.mzML	C[+57]C[+57]K[+1]ADDKETC[+57]FAEEGK[+155.1]KK[+26]K[+1]QTALVELVK	4	874.94	63001256	525 560
50	3	HSA_BS3_0.5x_DDA_003.mzML	C[+57]C[+57]K[+1]ADDKETC[+57]FAEEGK[+155.1]KK[+26]K[+1]QTALVELVK	4	874.94	11607170	525 560
90	1	HSA_BS3_0.9x_DDA_001.mzML	C[+57]C[+57]K[+1]ADDKETC[+57]FAEEGK[+155.1]KK[+26]K[+1]QTALVELVK	4	874.94	70186664	525 560
90	2	HSA_BS3_0.9x_DDA_002.mzML	C[+57]C[+57]K[+1]ADDKETC[+57]FAEEGK[+155.1]KK[+26]K[+1]QTALVELVK	4	874.94	116157136	525 560
90	3	HSA_BS3_0.9x_DDA_003.mzML	C[+57]C[+57]K[+1]ADDKETC[+57]FAEEGK[+155.1]KK[+26]K[+1]QTALVELVK	4	874.94	0	525 560
100	1	HSA_BS3_1x_DDA_001.mzML	C[+57]C[+57]K[+1]ADDKETC[+57]FAEEGK[+155.1]KK[+26]K[+1]QTALVELVK	4	874.94	40455192	525 560
100	2	HSA_BS3_1x_DDA_002.mzML	C[+57]C[+57]K[+1]ADDKETC[+57]FAEEGK[+155.1]KK[+26]K[+1]QTALVELVK	4	874.94	40964	525 560
100	3	HSA_BS3_1x_DDA_003.mzML	C[+57]C[+57]K[+1]ADDKETC[+57]FAEEGK[+155.1]KK[+26]K[+1]QTALVELVK	4	874.94	82023464	525 560
10	1	HSA_BS3_0.1x_DDA_001.mzML	C[+57]C[+57]K[+1]ADDKETC[+57]FAEEGK[+155.1]KK[+26]K[+1]QTALVELVK	5	700.153	5649723	525 560
10	2	HSA_BS3_0.1x_DDA_002.mzML	C[+57]C[+57]K[+1]ADDKETC[+57]FAEEGK[+155.1]KK[+26]K[+1]QTALVELVK	5	700.153	13052262	525 560
10	3	HSA_BS3_0.1x_DDA_003.mzML	C[+57]C[+57]K[+1]ADDKETC[+57]FAEEGK[+155.1]KK[+26]K[+1]QTALVELVK	5	700.153	8175998	525 560
30	1	HSA_BS3_0.3x_DDA_001.mzML	C[+57]C[+57]K[+1]ADDKETC[+57]FAEEGK[+155.1]KK[+26]K[+1]QTALVELVK	5	700.153	37576304	525 560
30	2	HSA_BS3_0.3x_DDA_002.mzML	C[+57]C[+57]K[+1]ADDKETC[+57]FAEEGK[+155.1]KK[+26]K[+1]QTALVELVK	5	700.153	38020656	525 560
30	3	HSA_BS3_0.3x_DDA_003.mzML	C[+57]C[+57]K[+1]ADDKETC[+57]FAEEGK[+155.1]KK[+26]K[+1]QTALVELVK	5	700.153	37920464	525 560
50	1	HSA_BS3_0.5x_DDA_001.mzML	C[+57]C[+57]K[+1]ADDKETC[+57]FAEEGK[+155.1]KK[+26]K[+1]QTALVELVK	5	700.153	160391	525 560
50	2	HSA_BS3_0.5x_DDA_002.mzML	C[+57]C[+57]K[+1]ADDKETC[+57]FAEEGK[+155.1]KK[+26]K[+1]QTALVELVK	5	700.153	64427844	525 560
50	3	HSA_BS3_0.5x_DDA_003.mzML	C[+57]C[+57]K[+1]ADDKETC[+57]FAEEGK[+155.1]KK[+26]K[+1]QTALVELVK	5	700.153	12766273	525 560
90	1	HSA_BS3_0.9x_DDA_001.mzML	C[+57]C[+57]K[+1]ADDKETC[+57]FAEEGK[+155.1]KK[+26]K[+1]QTALVELVK	5	700.153	74441040	525 560
90	2	HSA_BS3_0.9x_DDA_002.mzML	C[+57]C[+57]K[+1]ADDKETC[+57]FAEEGK[+155.1]KK[+26]K[+1]QTALVELVK	5	700.153	120550160	525 560
90	3	HSA_BS3_0.9x_DDA_003.mzML	C[+57]C[+57]K[+1]ADDKETC[+57]FAEEGK[+155.1]KK[+26]K[+1]QTALVELVK	5	700.153	24252	525 560
100	1	HSA_BS3_1x_DDA_001.mzML	C[+57]C[+57]K[+1]ADDKETC[+57]FAEEGK[+155.1]KK[+26]K[+1]QTALVELVK	5	700.153	41855680	525 560
100	2	HSA_BS3_1x_DDA_002.mzML	C[+57]C[+57]K[+1]ADDKETC[+57]FAEEGK[+155.1]KK[+26]K[+1]QTALVELVK	5	700.153	3652	525 560
100	3	HSA_BS3_1x_DDA_003.mzML	C[+57]C[+57]K[+1]ADDKETC[+57]FAEEGK[+155.1]KK[+26]K[+1]QTALVELVK	5	700.153	83337648	525 560
10	1	HSA_BS3_0.1x_DDA_001.mzML	C[+57]C[+57]KADDK[+1]ET[+155.1]C[+57]FAEEGK[+156.1]KK[+26]K[+1]QTALVELVK	4	913.959	1666057	525 564
10	2	HSA_BS3_0.1x_DDA_002.mzML	C[+57]C[+57]KADDK[+1]ET[+155.1]C[+57]FAEEGK[+156.1]KK[+26]K[+1]QTALVELVK	4	913.959	999300	525 564
10	3	HSA_BS3_0.1x_DDA_003.mzML	C[+57]C[+57]KADDK[+1]ET[+155.1]C[+57]FAEEGK[+156.1]KK[+26]K[+1]QTALVELVK	4	913.959	639999	525 564
30	1	HSA_BS3_0.3x_DDA_001.mzML	C[+57]C[+57]KADDK[+1]ET[+155.1]C[+57]FAEEGK[+156.1]KK[+26]K[+1]QTALVELVK	4	913.959	3626591	525 564
30	2	HSA_BS3_0.3x_DDA_002.mzML	C[+57]C[+57]KADDK[+1]ET[+155.1]C[+57]FAEEGK[+156.1]KK[+26]K[+1]QTALVELVK	4	913.959	0	525 564
30	3	HSA_BS3_0.3x_DDA_003.mzML	C[+57]C[+57]KADDK[+1]ET[+155.1]C[+57]FAEEGK[+156.1]KK[+26]K[+1]QTALVELVK	4	913.959	8173230	525 564
50	1	HSA_BS3_0.5x_DDA_001.mzML	C[+57]C[+57]KADDK[+1]ET[+155.1]C[+57]FAEEGK[+156.1]KK[+26]K[+1]QTALVELVK	4	913.959	15316782	525 564
50	2	HSA_BS3_0.5x_DDA_002.mzML	C[+57]C[+57]KADDK[+1]ET[+155.1]C[+57]FAEEGK[+156.1]KK[+26]K[+1]QTALVELVK	4	913.959	22063656	525 564
50	3	HSA_BS3_0.5x_DDA_003.mzML	C[+57]C[+57]KADDK[+1]ET[+155.1]C[+57]FAEEGK[+156.1]KK[+26]K[+1]QTALVELVK	4	913.959	162111	525 564
90	1	HSA_BS3_0.9x_DDA_001.mzML	C[+57]C[+57]KADDK[+1]ET[+155.1]C[+57]FAEEGK[+156.1]KK[+26]K[+1]QTALVELVK	4	913.959	376237	525 564
90	2	HSA_BS3_0.9x_DDA_002.mzML	C[+57]C[+57]KADDK[+1]ET[+155.1]C[+57]FAEEGK[+156.1]KK[+26]K[+1]QTALVELVK	4	913.959	57354	525 564
90	3	HSA_BS3_0.9x_DDA_003.mzML	C[+57]C[+57]KADDK[+1]ET[+155.1]C[+57]FAEEGK[+156.1]KK[+26]K[+1]QTALVELVK	4	913.959	40377	525 564
100	1	HSA_BS3_1x_DDA_001.mzML	C[+57]C[+57]KADDK[+1]ET[+155.1]C[+57]FAEEGK[+156.1]KK[+26]K[+1]QTALVELVK	4	913.959	25385260	525 564
100	2	HSA_BS3_1x_DDA_002.mzML	C[+57]C[+57]KADDK[+1]ET[+155.1]C[+57]FAEEGK[+156.1]KK[+26]K[+1]QTALVELVK	4	913.959	2801780	525 564
100	3	HSA_BS3_1x_DDA_003.mzML	C[+57]C[+57]KADDK[+1]ET[+155.1]C[+57]FAEEGK[+156.1]KK[+26]K[+1]QTALVELVK	4	913.959	2514224	525 564
10	1	HSA_BS3_0.1x_DDA_001.mzML	C[+57]C[+57]K[+1]ADDKETC[+57]FAEEGKKK[+26]K[+1]QTALVELVK	4	836.166	243354	525 560
10	2	HSA_BS3_0.1x_DDA_002.mzML	C[+57]C[+57]K[+1]ADDKETC[+57]FAEEGKKK[+26]K[+1]QTALVELVK	4	836.166	167495	525 560
10	3	HSA_BS3_0.1x_DDA_003.mzML	C[+57]C[+57]K[+1]ADDKETC[+57]FAEEGKKK[+26]K[+1]QTALVELVK	4	836.166	102821	525 560
30	1	HSA_BS3_0.3x_DDA_001.mzML	C[+57]C[+57]K[+1]ADDKETC[+57]FAEEGKKK[+26]K[+1]QTALVELVK	4	836.166	1341907	525 560
30	2	HSA_BS3_0.3x_DDA_002.mzML	C[+57]C[+57]K[+1]ADDKETC[+57]FAEEGKKK[+26]K[+1]QTALVELVK	4	836.166	246620	525 560
30	3	HSA_BS3_0.3x_DDA_003.mzML	C[+57]C[+57]K[+1]ADDKETC[+57]FAEEGKKK[+26]K[+1]QTALVELVK	4	836.166	3167808	525 560
50	1	HSA_BS3_0.5x_DDA_001.mzML	C[+57]C[+57]K[+1]ADDKETC[+57]FAEEGKKK[+26]K[+1]QTALVELVK	4	836.166	0	525 560
50	2	HSA_BS3_0.5x_DDA_002.mzML	C[+57]C[+57]K[+1]ADDKETC[+57]FAEEGKKK[+26]K[+1]QTALVELVK	4	836.166	5479569	525 560
50	3	HSA_BS3_0.5x_DDA_003.mzML	C[+57]C[+57]K[+1]ADDKETC[+57]FAEEGKKK[+26]K[+1]QTALVELVK	4	836.166	162015	525 560
90	1	HSA_BS3_0.9x_DDA_001.mzML	C[+57]C[+57]K[+1]ADDKETC[+57]FAEEGKKK[+26]K[+1]QTALVELVK	4	836.166	888645	525 560
90	2	HSA_BS3_0.9x_DDA_002.mzML	C[+57]C[+57]K[+1]ADDKETC[+57]FAEEGKKK[+26]K[+1]QTALVELVK	4	836.166	15117954	525 560
90	3	HSA_BS3_0.9x_DDA_003.mzML	C[+57]C[+57]K[+1]ADDKETC[+57]FAEEGKKK[+26]K[+1]QTALVELVK	4	836.166	16412086	525 560
100	1	HSA_BS3_1x_DDA_001.mzML	C[+57]C[+57]K[+1]ADDKETC[+57]FAEEGKKK[+26]K[+1]QTALVELVK	4	836.166	12444041	525 560
100	2	HSA_BS3_1x_DDA_002.mzML	C[+57]C[+57]K[+1]ADDKETC[+57]FAEEGKKK[+26]K[+1]QTALVELVK	4	836.166	157874	525 560
100	3	HSA_BS3_1x_DDA_003.mzML	C[+57]C[+57]K[+1]ADDKETC[+57]FAEEGKKK[+26]K[+1]QTALVELVK	4	836.166	1265706	525 560
10	1	HSA_BS3_0.1x_DDA_001.mzML	C[+57]C[+57]K[+1]ADDKETC[+57]FAEEGKKK[+26]K[+1]QTALVELVK	5	669.134	1096702	525 560
10	2	HSA_BS3_0.1x_DDA_002.mzML	C[+57]C[+57]K[+1]ADDKETC[+57]FAEEGKKK[+26]K[+1]QTALVELVK	5	669.134	2103559	525 560
10	3	HSA_BS3_0.1x_DDA_003.mzML	C[+57]C[+57]K[+1]ADDKETC[+57]FAEEGKKK[+26]K[+1]QTALVELVK	5	669.134	161390	525 560
30	1	HSA_BS3_0.3x_DDA_001.mzML	C[+57]C[+57]K[+1]ADDKETC[+57]FAEEGKKK[+26]K[+1]QTALVELVK	5	669.134	3288104	525 560
30	2	HSA_BS3_0.3x_DDA_002.mzML	C[+57]C[+57]K[+1]ADDKETC[+57]FAEEGKKK[+26]K[+1]QTALVELVK	5	669.134	73445	525 560
30	3	HSA_BS3_0.3x_DDA_003.mzML	C[+57]C[+57]K[+1]ADDKETC[+57]FAEEGKKK[+26]K[+1]QTALVELVK	5	669.134	14106780	525 560
50	1	HSA_BS3_0.5x_DDA_001.mzML	C[+57]C[+57]K[+1]ADDKETC[+57]FAEEGKKK[+26]K[+1]QTALVELVK	5	669.134	139873	525 560
50	2	HSA_BS3_0.5x_DDA_002.mzML	C[+57]C[+57]K[+1]ADDKETC[+57]FAEEGKKK[+26]K[+1]QTALVELVK	5	669.134	13918054	525 560
50	3	HSA_BS3_0.5x_DDA_003.mzML	C[+57]C[+57]K[+1]ADDKETC[+57]FAEEGKKK[+26]K[+1]QTALVELVK	5	669.134	310923	525 560
90	1	HSA_BS3_0.9x_DDA_001.mzML	C[+57]C[+57]K[+1]ADDKETC[+57]FAEEGKKK[+26]K[+1]QTALVELVK	5	669.134	19671	525 560
90	2	HSA_BS3_0.9x_DDA_002.mzML	C[+57]C[+57]K[+1]ADDKETC[+57]FAEEGKKK[+26]K[+1]QTALVELVK	5	669.134	47949208	525 560
90	3	HSA_BS3_0.9x_DDA_003.mzML	C[+57]C[+57]K[+1]ADDKETC[+57]FAEEGKKK[+26]K[+1]QTALVELVK	5	669.134	48661176	525 560
100	1	HSA_BS3_1x_DDA_001.mzML	C[+57]C[+57]K[+1]ADDKETC[+57]FAEEGKKK[+26]K[+1]QTALVELVK	5	669.134	36968700	525 560
100	2	HSA_BS3_1x_DDA_002.mzML	C[+57]C[+57]K[+1]ADDKETC[+57]FAEEGKKK[+26]K[+1]QTALVELVK	5	669.134	111158	525 560
100	3	HSA_BS3_1x_DDA_003.mzML	C[+57]C[+57]K[+1]ADDKETC[+57]FAEEGKKK[+26]K[+1]QTALVELVK	5	669.134	65660	525 560
10	1	HSA_BS3_0.1x_DDA_001.mzML	C[+57]C[+57]K[+1]ADDKETC[+57]FAEEGKKK[+26]K[+1]QTALVELVK	6	557.78	89176	525 560
10	2	HSA_BS3_0.1x_DDA_002.mzML	C[+57]C[+57]K[+1]ADDKETC[+57]FAEEGKKK[+26]K[+1]QTALVELVK	6	557.78	285129	525 560
10	3	HSA_BS3_0.1x_DDA_003.mzML	C[+57]C[+57]K[+1]ADDKETC[+57]FAEEGKKK[+26]K[+1]QTALVELVK	6	557.78	0	525 560
30	1	HSA_BS3_0.3x_DDA_001.mzML	C[+57]C[+57]K[+1]ADDKETC[+57]FAEEGKKK[+26]K[+1]QTALVELVK	6	557.78	802668	525 560
30	2	HSA_BS3_0.3x_DDA_002.mzML	C[+57]C[+57]K[+1]ADDKETC[+57]FAEEGKKK[+26]K[+1]QTALVELVK	6	557.78	27273	525 560
30	3	HSA_BS3_0.3x_DDA_003.mzML	C[+57]C[+57]K[+1]ADDKETC[+57]FAEEGKKK[+26]K[+1]QTALVELVK	6	557.78	3978064	525 560
50	1	HSA_BS3_0.5x_DDA_001.mzML	C[+57]C[+57]K[+1]ADDKETC[+57]FAEEGKKK[+26]K[+1]QTALVELVK	6	557.78	37711	525 560
50	2	HSA_BS3_0.5x_DDA_002.mzML	C[+57]C[+57]K[+1]ADDKETC[+57]FAEEGKKK[+26]K[+1]QTALVELVK	6	557.78	5354629	525 560
50	3	HSA_BS3_0.5x_DDA_003.mzML	C[+57]C[+57]K[+1]ADDKETC[+57]FAEEGKKK[+26]K[+1]QTALVELVK	6	557.78	117869	525 560
90	1	HSA_BS3_0.9x_DDA_001.mzML	C[+57]C[+57]K[+1]ADDKETC[+57]FAEEGKKK[+26]K[+1]QTALVELVK	6	557.78	28676	525 560
90	2	HSA_BS3_0.9x_DDA_002.mzML	C[+57]C[+57]K[+1]ADDKETC[+57]FAEEGKKK[+26]K[+1]QTALVELVK	6	557.78	20289350	525 560
90	3	HSA_BS3_0.9x_DDA_003.mzML	C[+57]C[+57]K[+1]ADDKETC[+57]FAEEGKKK[+26]K[+1]QTALVELVK	6	557.78	18778334	525 560
100	1	HSA_BS3_1x_DDA_001.mzML	C[+57]C[+57]K[+1]ADDKETC[+57]FAEEGKKK[+26]K[+1]QTALVELVK	6	557.78	13504651	525 560
100	2	HSA_BS3_1x_DDA_002.mzML	C[+57]C[+57]K[+1]ADDKETC[+57]FAEEGKKK[+26]K[+1]QTALVELVK	6	557.78	0	525 560
100	3	HSA_BS3_1x_DDA_003.mzML	C[+57]C[+57]K[+1]ADDKETC[+57]FAEEGKKK[+26]K[+1]QTALVELVK	6	557.78	12823	525 560
10	1	HSA_BS3_0.1x_DDA_001.mzML	C[+57]C[+57]K[+1]ADDKETC[+57]FAEEGK[+156.1]KK[+26]K[+1]QTALVELVK	4	875.186	2863199	525 560
10	2	HSA_BS3_0.1x_DDA_002.mzML	C[+57]C[+57]K[+1]ADDKETC[+57]FAEEGK[+156.1]KK[+26]K[+1]QTALVELVK	4	875.186	12525506	525 560
10	3	HSA_BS3_0.1x_DDA_003.mzML	C[+57]C[+57]K[+1]ADDKETC[+57]FAEEGK[+156.1]KK[+26]K[+1]QTALVELVK	4	875.186	10234151	525 560
30	1	HSA_BS3_0.3x_DDA_001.mzML	C[+57]C[+57]K[+1]ADDKETC[+57]FAEEGK[+156.1]KK[+26]K[+1]QTALVELVK	4	875.186	37482932	525 560
30	2	HSA_BS3_0.3x_DDA_002.mzML	C[+57]C[+57]K[+1]ADDKETC[+57]FAEEGK[+156.1]KK[+26]K[+1]QTALVELVK	4	875.186	37081476	525 560
30	3	HSA_BS3_0.3x_DDA_003.mzML	C[+57]C[+57]K[+1]ADDKETC[+57]FAEEGK[+156.1]KK[+26]K[+1]QTALVELVK	4	875.186	39356492	525 560
50	1	HSA_BS3_0.5x_DDA_001.mzML	C[+57]C[+57]K[+1]ADDKETC[+57]FAEEGK[+156.1]KK[+26]K[+1]QTALVELVK	4	875.186	63812792	525 560
50	2	HSA_BS3_0.5x_DDA_002.mzML	C[+57]C[+57]K[+1]ADDKETC[+57]FAEEGK[+156.1]KK[+26]K[+1]QTALVELVK	4	875.186	83302584	525 560
50	3	HSA_BS3_0.5x_DDA_003.mzML	C[+57]C[+57]K[+1]ADDKETC[+57]FAEEGK[+156.1]KK[+26]K[+1]QTALVELVK	4	875.186	454569	525 560
90	1	HSA_BS3_0.9x_DDA_001.mzML	C[+57]C[+57]K[+1]ADDKETC[+57]FAEEGK[+156.1]KK[+26]K[+1]QTALVELVK	4	875.186	120683	525 560
90	2	HSA_BS3_0.9x_DDA_002.mzML	C[+57]C[+57]K[+1]ADDKETC[+57]FAEEGK[+156.1]KK[+26]K[+1]QTALVELVK	4	875.186	17323078	525 560
90	3	HSA_BS3_0.9x_DDA_003.mzML	C[+57]C[+57]K[+1]ADDKETC[+57]FAEEGK[+156.1]KK[+26]K[+1]QTALVELVK	4	875.186	66160	525 560
100	1	HSA_BS3_1x_DDA_001.mzML	C[+57]C[+57]K[+1]ADDKETC[+57]FAEEGK[+156.1]KK[+26]K[+1]QTALVELVK	4	875.186	1934240	525 560
100	2	HSA_BS3_1x_DDA_002.mzML	C[+57]C[+57]K[+1]ADDKETC[+57]FAEEGK[+156.1]KK[+26]K[+1]QTALVELVK	4	875.186	12707693	525 560
100	3	HSA_BS3_1x_DDA_003.mzML	C[+57]C[+57]K[+1]ADDKETC[+57]FAEEGK[+156.1]KK[+26]K[+1]QTALVELVK	4	875.186	192805	525 560
10	1	HSA_BS3_0.1x_DDA_001.mzML	C[+57]C[+57]K[+1]ADDKETC[+57]FAEEGK[+156.1]KK[+26]K[+1]QTALVELVK	5	700.35	2902149	525 560
10	2	HSA_BS3_0.1x_DDA_002.mzML	C[+57]C[+57]K[+1]ADDKETC[+57]FAEEGK[+156.1]KK[+26]K[+1]QTALVELVK	5	700.35	14644126	525 560
10	3	HSA_BS3_0.1x_DDA_003.mzML	C[+57]C[+57]K[+1]ADDKETC[+57]FAEEGK[+156.1]KK[+26]K[+1]QTALVELVK	5	700.35	12091877	525 560
30	1	HSA_BS3_0.3x_DDA_001.mzML	C[+57]C[+57]K[+1]ADDKETC[+57]FAEEGK[+156.1]KK[+26]K[+1]QTALVELVK	5	700.35	40195564	525 560
30	2	HSA_BS3_0.3x_DDA_002.mzML	C[+57]C[+57]K[+1]ADDKETC[+57]FAEEGK[+156.1]KK[+26]K[+1]QTALVELVK	5	700.35	41306440	525 560
30	3	HSA_BS3_0.3x_DDA_003.mzML	C[+57]C[+57]K[+1]ADDKETC[+57]FAEEGK[+156.1]KK[+26]K[+1]QTALVELVK	5	700.35	42172400	525 560
50	1	HSA_BS3_0.5x_DDA_001.mzML	C[+57]C[+57]K[+1]ADDKETC[+57]FAEEGK[+156.1]KK[+26]K[+1]QTALVELVK	5	700.35	66381112	525 560
50	2	HSA_BS3_0.5x_DDA_002.mzML	C[+57]C[+57]K[+1]ADDKETC[+57]FAEEGK[+156.1]KK[+26]K[+1]QTALVELVK	5	700.35	84580624	525 560
50	3	HSA_BS3_0.5x_DDA_003.mzML	C[+57]C[+57]K[+1]ADDKETC[+57]FAEEGK[+156.1]KK[+26]K[+1]QTALVELVK	5	700.35	1397918	525 560
90	1	HSA_BS3_0.9x_DDA_001.mzML	C[+57]C[+57]K[+1]ADDKETC[+57]FAEEGK[+156.1]KK[+26]K[+1]QTALVELVK	5	700.35	122705	525 560
90	2	HSA_BS3_0.9x_DDA_002.mzML	C[+57]C[+57]K[+1]ADDKETC[+57]FAEEGK[+156.1]KK[+26]K[+1]QTALVELVK	5	700.35	14725869	525 560
90	3	HSA_BS3_0.9x_DDA_003.mzML	C[+57]C[+57]K[+1]ADDKETC[+57]FAEEGK[+156.1]KK[+26]K[+1]QTALVELVK	5	700.35	1718060	525 560
100	1	HSA_BS3_1x_DDA_001.mzML	C[+57]C[+57]K[+1]ADDKETC[+57]FAEEGK[+156.1]KK[+26]K[+1]QTALVELVK	5	700.35	3296150	525 560
100	2	HSA_BS3_1x_DDA_002.mzML	C[+57]C[+57]K[+1]ADDKETC[+57]FAEEGK[+156.1]KK[+26]K[+1]QTALVELVK	5	700.35	13703642	525 560
100	3	HSA_BS3_1x_DDA_003.mzML	C[+57]C[+57]K[+1]ADDKETC[+57]FAEEGK[+156.1]KK[+26]K[+1]QTALVELVK	5	700.35	1290960	525 560
10	1	HSA_BS3_0.1x_DDA_001.mzML	C[+57]C[+57]K[+1]ADDKET[+155.1]C[+57]FAEEGK[+155.1]KK[+26]K[+1]QTALVELVK	4	913.713	935585	525 560
10	2	HSA_BS3_0.1x_DDA_002.mzML	C[+57]C[+57]K[+1]ADDKET[+155.1]C[+57]FAEEGK[+155.1]KK[+26]K[+1]QTALVELVK	4	913.713	813862	525 560
10	3	HSA_BS3_0.1x_DDA_003.mzML	C[+57]C[+57]K[+1]ADDKET[+155.1]C[+57]FAEEGK[+155.1]KK[+26]K[+1]QTALVELVK	4	913.713	738489	525 560
30	1	HSA_BS3_0.3x_DDA_001.mzML	C[+57]C[+57]K[+1]ADDKET[+155.1]C[+57]FAEEGK[+155.1]KK[+26]K[+1]QTALVELVK	4	913.713	2996892	525 560
30	2	HSA_BS3_0.3x_DDA_002.mzML	C[+57]C[+57]K[+1]ADDKET[+155.1]C[+57]FAEEGK[+155.1]KK[+26]K[+1]QTALVELVK	4	913.713	5120466	525 560
30	3	HSA_BS3_0.3x_DDA_003.mzML	C[+57]C[+57]K[+1]ADDKET[+155.1]C[+57]FAEEGK[+155.1]KK[+26]K[+1]QTALVELVK	4	913.713	7548624	525 560
50	1	HSA_BS3_0.5x_DDA_001.mzML	C[+57]C[+57]K[+1]ADDKET[+155.1]C[+57]FAEEGK[+155.1]KK[+26]K[+1]QTALVELVK	4	913.713	13861677	525 560
50	2	HSA_BS3_0.5x_DDA_002.mzML	C[+57]C[+57]K[+1]ADDKET[+155.1]C[+57]FAEEGK[+155.1]KK[+26]K[+1]QTALVELVK	4	913.713	18395530	525 560
50	3	HSA_BS3_0.5x_DDA_003.mzML	C[+57]C[+57]K[+1]ADDKET[+155.1]C[+57]FAEEGK[+155.1]KK[+26]K[+1]QTALVELVK	4	913.713	8517995	525 560
90	1	HSA_BS3_0.9x_DDA_001.mzML	C[+57]C[+57]K[+1]ADDKET[+155.1]C[+57]FAEEGK[+155.1]KK[+26]K[+1]QTALVELVK	4	913.713	33052754	525 560
90	2	HSA_BS3_0.9x_DDA_002.mzML	C[+57]C[+57]K[+1]ADDKET[+155.1]C[+57]FAEEGK[+155.1]KK[+26]K[+1]QTALVELVK	4	913.713	20189600	525 560
90	3	HSA_BS3_0.9x_DDA_003.mzML	C[+57]C[+57]K[+1]ADDKET[+155.1]C[+57]FAEEGK[+155.1]KK[+26]K[+1]QTALVELVK	4	913.713	13422165	525 560
100	1	HSA_BS3_1x_DDA_001.mzML	C[+57]C[+57]K[+1]ADDKET[+155.1]C[+57]FAEEGK[+155.1]KK[+26]K[+1]QTALVELVK	4	913.713	0	525 560
100	2	HSA_BS3_1x_DDA_002.mzML	C[+57]C[+57]K[+1]ADDKET[+155.1]C[+57]FAEEGK[+155.1]KK[+26]K[+1]QTALVELVK	4	913.713	169999	525 560
100	3	HSA_BS3_1x_DDA_003.mzML	C[+57]C[+57]K[+1]ADDKET[+155.1]C[+57]FAEEGK[+155.1]KK[+26]K[+1]QTALVELVK	4	913.713	207041	525 560
10	1	HSA_BS3_0.1x_DDA_001.mzML	C[+57]C[+57]K[+1]ADDKET[+155.1]C[+57]FAEEGK[+156.1]KK[+26]K[+1]QTALVELVK	4	913.959	1869200	525 560
10	2	HSA_BS3_0.1x_DDA_002.mzML	C[+57]C[+57]K[+1]ADDKET[+155.1]C[+57]FAEEGK[+156.1]KK[+26]K[+1]QTALVELVK	4	913.959	379234	525 560
10	3	HSA_BS3_0.1x_DDA_003.mzML	C[+57]C[+57]K[+1]ADDKET[+155.1]C[+57]FAEEGK[+156.1]KK[+26]K[+1]QTALVELVK	4	913.959	1058085	525 560
30	1	HSA_BS3_0.3x_DDA_001.mzML	C[+57]C[+57]K[+1]ADDKET[+155.1]C[+57]FAEEGK[+156.1]KK[+26]K[+1]QTALVELVK	4	913.959	3650235	525 560
30	2	HSA_BS3_0.3x_DDA_002.mzML	C[+57]C[+57]K[+1]ADDKET[+155.1]C[+57]FAEEGK[+156.1]KK[+26]K[+1]QTALVELVK	4	913.959	713819	525 560
30	3	HSA_BS3_0.3x_DDA_003.mzML	C[+57]C[+57]K[+1]ADDKET[+155.1]C[+57]FAEEGK[+156.1]KK[+26]K[+1]QTALVELVK	4	913.959	7993624	525 560
50	1	HSA_BS3_0.5x_DDA_001.mzML	C[+57]C[+57]K[+1]ADDKET[+155.1]C[+57]FAEEGK[+156.1]KK[+26]K[+1]QTALVELVK	4	913.959	15202201	525 560
50	2	HSA_BS3_0.5x_DDA_002.mzML	C[+57]C[+57]K[+1]ADDKET[+155.1]C[+57]FAEEGK[+156.1]KK[+26]K[+1]QTALVELVK	4	913.959	21955574	525 560
50	3	HSA_BS3_0.5x_DDA_003.mzML	C[+57]C[+57]K[+1]ADDKET[+155.1]C[+57]FAEEGK[+156.1]KK[+26]K[+1]QTALVELVK	4	913.959	4478718	525 560
90	1	HSA_BS3_0.9x_DDA_001.mzML	C[+57]C[+57]K[+1]ADDKET[+155.1]C[+57]FAEEGK[+156.1]KK[+26]K[+1]QTALVELVK	4	913.959	0	525 560
90	2	HSA_BS3_0.9x_DDA_002.mzML	C[+57]C[+57]K[+1]ADDKET[+155.1]C[+57]FAEEGK[+156.1]KK[+26]K[+1]QTALVELVK	4	913.959	77412	525 560
90	3	HSA_BS3_0.9x_DDA_003.mzML	C[+57]C[+57]K[+1]ADDKET[+155.1]C[+57]FAEEGK[+156.1]KK[+26]K[+1]QTALVELVK	4	913.959	15704170	525 560
100	1	HSA_BS3_1x_DDA_001.mzML	C[+57]C[+57]K[+1]ADDKET[+155.1]C[+57]FAEEGK[+156.1]KK[+26]K[+1]QTALVELVK	4	913.959	1590551	525 560
100	2	HSA_BS3_1x_DDA_002.mzML	C[+57]C[+57]K[+1]ADDKET[+155.1]C[+57]FAEEGK[+156.1]KK[+26]K[+1]QTALVELVK	4	913.959	2854617	525 560
100	3	HSA_BS3_1x_DDA_003.mzML	C[+57]C[+57]K[+1]ADDKET[+155.1]C[+57]FAEEGK[+156.1]KK[+26]K[+1]QTALVELVK	4	913.959	2488504	525 560
10	1	HSA_BS3_0.1x_DDA_001.mzML	C[+57]C[+57]K[+1]ADDK[+155.1]ETC[+57]FAEEGKKK[+26]K[+1]QTALVELVK	4	874.94	4468342	525 560
10	2	HSA_BS3_0.1x_DDA_002.mzML	C[+57]C[+57]K[+1]ADDK[+155.1]ETC[+57]FAEEGKKK[+26]K[+1]QTALVELVK	4	874.94	12260250	525 560
10	3	HSA_BS3_0.1x_DDA_003.mzML	C[+57]C[+57]K[+1]ADDK[+155.1]ETC[+57]FAEEGKKK[+26]K[+1]QTALVELVK	4	874.94	9514207	525 560
30	1	HSA_BS3_0.3x_DDA_001.mzML	C[+57]C[+57]K[+1]ADDK[+155.1]ETC[+57]FAEEGKKK[+26]K[+1]QTALVELVK	4	874.94	34476548	525 560
30	2	HSA_BS3_0.3x_DDA_002.mzML	C[+57]C[+57]K[+1]ADDK[+155.1]ETC[+57]FAEEGKKK[+26]K[+1]QTALVELVK	4	874.94	0	525 560
30	3	HSA_BS3_0.3x_DDA_003.mzML	C[+57]C[+57]K[+1]ADDK[+155.1]ETC[+57]FAEEGKKK[+26]K[+1]QTALVELVK	4	874.94	35836408	525 560
50	1	HSA_BS3_0.5x_DDA_001.mzML	C[+57]C[+57]K[+1]ADDK[+155.1]ETC[+57]FAEEGKKK[+26]K[+1]QTALVELVK	4	874.94	99403040	525 560
50	2	HSA_BS3_0.5x_DDA_002.mzML	C[+57]C[+57]K[+1]ADDK[+155.1]ETC[+57]FAEEGKKK[+26]K[+1]QTALVELVK	4	874.94	63697580	525 560
50	3	HSA_BS3_0.5x_DDA_003.mzML	C[+57]C[+57]K[+1]ADDK[+155.1]ETC[+57]FAEEGKKK[+26]K[+1]QTALVELVK	4	874.94	1170130	525 560
90	1	HSA_BS3_0.9x_DDA_001.mzML	C[+57]C[+57]K[+1]ADDK[+155.1]ETC[+57]FAEEGKKK[+26]K[+1]QTALVELVK	4	874.94	30247	525 560
90	2	HSA_BS3_0.9x_DDA_002.mzML	C[+57]C[+57]K[+1]ADDK[+155.1]ETC[+57]FAEEGKKK[+26]K[+1]QTALVELVK	4	874.94	115881648	525 560
90	3	HSA_BS3_0.9x_DDA_003.mzML	C[+57]C[+57]K[+1]ADDK[+155.1]ETC[+57]FAEEGKKK[+26]K[+1]QTALVELVK	4	874.94	121183200	525 560
100	1	HSA_BS3_1x_DDA_001.mzML	C[+57]C[+57]K[+1]ADDK[+155.1]ETC[+57]FAEEGKKK[+26]K[+1]QTALVELVK	4	874.94	702606	525 560
100	2	HSA_BS3_1x_DDA_002.mzML	C[+57]C[+57]K[+1]ADDK[+155.1]ETC[+57]FAEEGKKK[+26]K[+1]QTALVELVK	4	874.94	3789907	525 560
100	3	HSA_BS3_1x_DDA_003.mzML	C[+57]C[+57]K[+1]ADDK[+155.1]ETC[+57]FAEEGKKK[+26]K[+1]QTALVELVK	4	874.94	777834	525 560
10	1	HSA_BS3_0.1x_DDA_001.mzML	C[+57]C[+57]K[+1]ADDK[+155.1]ETC[+57]FAEEGKKK[+26]K[+1]QTALVELVK	5	700.153	4105291	525 560
10	2	HSA_BS3_0.1x_DDA_002.mzML	C[+57]C[+57]K[+1]ADDK[+155.1]ETC[+57]FAEEGKKK[+26]K[+1]QTALVELVK	5	700.153	13093508	525 560
10	3	HSA_BS3_0.1x_DDA_003.mzML	C[+57]C[+57]K[+1]ADDK[+155.1]ETC[+57]FAEEGKKK[+26]K[+1]QTALVELVK	5	700.153	10364509	525 560
30	1	HSA_BS3_0.3x_DDA_001.mzML	C[+57]C[+57]K[+1]ADDK[+155.1]ETC[+57]FAEEGKKK[+26]K[+1]QTALVELVK	5	700.153	37411176	525 560
30	2	HSA_BS3_0.3x_DDA_002.mzML	C[+57]C[+57]K[+1]ADDK[+155.1]ETC[+57]FAEEGKKK[+26]K[+1]QTALVELVK	5	700.153	91060	525 560
30	3	HSA_BS3_0.3x_DDA_003.mzML	C[+57]C[+57]K[+1]ADDK[+155.1]ETC[+57]FAEEGKKK[+26]K[+1]QTALVELVK	5	700.153	37880384	525 560
50	1	HSA_BS3_0.5x_DDA_001.mzML	C[+57]C[+57]K[+1]ADDK[+155.1]ETC[+57]FAEEGKKK[+26]K[+1]QTALVELVK	5	700.153	98095568	525 560
50	2	HSA_BS3_0.5x_DDA_002.mzML	C[+57]C[+57]K[+1]ADDK[+155.1]ETC[+57]FAEEGKKK[+26]K[+1]QTALVELVK	5	700.153	61451520	525 560
50	3	HSA_BS3_0.5x_DDA_003.mzML	C[+57]C[+57]K[+1]ADDK[+155.1]ETC[+57]FAEEGKKK[+26]K[+1]QTALVELVK	5	700.153	2460572	525 560
90	1	HSA_BS3_0.9x_DDA_001.mzML	C[+57]C[+57]K[+1]ADDK[+155.1]ETC[+57]FAEEGKKK[+26]K[+1]QTALVELVK	5	700.153	160378	525 560
90	2	HSA_BS3_0.9x_DDA_002.mzML	C[+57]C[+57]K[+1]ADDK[+155.1]ETC[+57]FAEEGKKK[+26]K[+1]QTALVELVK	5	700.153	121280760	525 560
90	3	HSA_BS3_0.9x_DDA_003.mzML	C[+57]C[+57]K[+1]ADDK[+155.1]ETC[+57]FAEEGKKK[+26]K[+1]QTALVELVK	5	700.153	113671032	525 560
100	1	HSA_BS3_1x_DDA_001.mzML	C[+57]C[+57]K[+1]ADDK[+155.1]ETC[+57]FAEEGKKK[+26]K[+1]QTALVELVK	5	700.153	16281	525 560
100	2	HSA_BS3_1x_DDA_002.mzML	C[+57]C[+57]K[+1]ADDK[+155.1]ETC[+57]FAEEGKKK[+26]K[+1]QTALVELVK	5	700.153	11751520	525 560
100	3	HSA_BS3_1x_DDA_003.mzML	C[+57]C[+57]K[+1]ADDK[+155.1]ETC[+57]FAEEGKKK[+26]K[+1]QTALVELVK	5	700.153	1263276	525 560
10	1	HSA_BS3_0.1x_DDA_001.mzML	C[+57]C[+57]K[+1]ADDK[+156.1]ETC[+57]FAEEGKKK[+26]K[+1]QTALVELVK	4	875.186	2837092	525 560
10	2	HSA_BS3_0.1x_DDA_002.mzML	C[+57]C[+57]K[+1]ADDK[+156.1]ETC[+57]FAEEGKKK[+26]K[+1]QTALVELVK	4	875.186	12666189	525 560
10	3	HSA_BS3_0.1x_DDA_003.mzML	C[+57]C[+57]K[+1]ADDK[+156.1]ETC[+57]FAEEGKKK[+26]K[+1]QTALVELVK	4	875.186	8485635	525 560
30	1	HSA_BS3_0.3x_DDA_001.mzML	C[+57]C[+57]K[+1]ADDK[+156.1]ETC[+57]FAEEGKKK[+26]K[+1]QTALVELVK	4	875.186	37583040	525 560
30	2	HSA_BS3_0.3x_DDA_002.mzML	C[+57]C[+57]K[+1]ADDK[+156.1]ETC[+57]FAEEGKKK[+26]K[+1]QTALVELVK	4	875.186	37225448	525 560
30	3	HSA_BS3_0.3x_DDA_003.mzML	C[+57]C[+57]K[+1]ADDK[+156.1]ETC[+57]FAEEGKKK[+26]K[+1]QTALVELVK	4	875.186	39442816	525 560
50	1	HSA_BS3_0.5x_DDA_001.mzML	C[+57]C[+57]K[+1]ADDK[+156.1]ETC[+57]FAEEGKKK[+26]K[+1]QTALVELVK	4	875.186	100381984	525 560
50	2	HSA_BS3_0.5x_DDA_002.mzML	C[+57]C[+57]K[+1]ADDK[+156.1]ETC[+57]FAEEGKKK[+26]K[+1]QTALVELVK	4	875.186	69072600	525 560
50	3	HSA_BS3_0.5x_DDA_003.mzML	C[+57]C[+57]K[+1]ADDK[+156.1]ETC[+57]FAEEGKKK[+26]K[+1]QTALVELVK	4	875.186	33355426	525 560
90	1	HSA_BS3_0.9x_DDA_001.mzML	C[+57]C[+57]K[+1]ADDK[+156.1]ETC[+57]FAEEGKKK[+26]K[+1]QTALVELVK	4	875.186	410597	525 560
90	2	HSA_BS3_0.9x_DDA_002.mzML	C[+57]C[+57]K[+1]ADDK[+156.1]ETC[+57]FAEEGKKK[+26]K[+1]QTALVELVK	4	875.186	5547551	525 560
90	3	HSA_BS3_0.9x_DDA_003.mzML	C[+57]C[+57]K[+1]ADDK[+156.1]ETC[+57]FAEEGKKK[+26]K[+1]QTALVELVK	4	875.186	9485	525 560
100	1	HSA_BS3_1x_DDA_001.mzML	C[+57]C[+57]K[+1]ADDK[+156.1]ETC[+57]FAEEGKKK[+26]K[+1]QTALVELVK	4	875.186	94277488	525 560
100	2	HSA_BS3_1x_DDA_002.mzML	C[+57]C[+57]K[+1]ADDK[+156.1]ETC[+57]FAEEGKKK[+26]K[+1]QTALVELVK	4	875.186	4876060	525 560
100	3	HSA_BS3_1x_DDA_003.mzML	C[+57]C[+57]K[+1]ADDK[+156.1]ETC[+57]FAEEGKKK[+26]K[+1]QTALVELVK	4	875.186	2225546	525 560
10	1	HSA_BS3_0.1x_DDA_001.mzML	C[+57]C[+57]K[+1]ADDK[+156.1]ETC[+57]FAEEGKKK[+26]K[+1]QTALVELVK	5	700.35	2838274	525 560
10	2	HSA_BS3_0.1x_DDA_002.mzML	C[+57]C[+57]K[+1]ADDK[+156.1]ETC[+57]FAEEGKKK[+26]K[+1]QTALVELVK	5	700.35	14778334	525 560
10	3	HSA_BS3_0.1x_DDA_003.mzML	C[+57]C[+57]K[+1]ADDK[+156.1]ETC[+57]FAEEGKKK[+26]K[+1]QTALVELVK	5	700.35	8860825	525 560
30	1	HSA_BS3_0.3x_DDA_001.mzML	C[+57]C[+57]K[+1]ADDK[+156.1]ETC[+57]FAEEGKKK[+26]K[+1]QTALVELVK	5	700.35	40068856	525 560
30	2	HSA_BS3_0.3x_DDA_002.mzML	C[+57]C[+57]K[+1]ADDK[+156.1]ETC[+57]FAEEGKKK[+26]K[+1]QTALVELVK	5	700.35	41164776	525 560
30	3	HSA_BS3_0.3x_DDA_003.mzML	C[+57]C[+57]K[+1]ADDK[+156.1]ETC[+57]FAEEGKKK[+26]K[+1]QTALVELVK	5	700.35	42171396	525 560
50	1	HSA_BS3_0.5x_DDA_001.mzML	C[+57]C[+57]K[+1]ADDK[+156.1]ETC[+57]FAEEGKKK[+26]K[+1]QTALVELVK	5	700.35	97275256	525 560
50	2	HSA_BS3_0.5x_DDA_002.mzML	C[+57]C[+57]K[+1]ADDK[+156.1]ETC[+57]FAEEGKKK[+26]K[+1]QTALVELVK	5	700.35	66331044	525 560
50	3	HSA_BS3_0.5x_DDA_003.mzML	C[+57]C[+57]K[+1]ADDK[+156.1]ETC[+57]FAEEGKKK[+26]K[+1]QTALVELVK	5	700.35	35681176	525 560
90	1	HSA_BS3_0.9x_DDA_001.mzML	C[+57]C[+57]K[+1]ADDK[+156.1]ETC[+57]FAEEGKKK[+26]K[+1]QTALVELVK	5	700.35	286936	525 560
90	2	HSA_BS3_0.9x_DDA_002.mzML	C[+57]C[+57]K[+1]ADDK[+156.1]ETC[+57]FAEEGKKK[+26]K[+1]QTALVELVK	5	700.35	10184655	525 560
90	3	HSA_BS3_0.9x_DDA_003.mzML	C[+57]C[+57]K[+1]ADDK[+156.1]ETC[+57]FAEEGKKK[+26]K[+1]QTALVELVK	5	700.35	61748	525 560
100	1	HSA_BS3_1x_DDA_001.mzML	C[+57]C[+57]K[+1]ADDK[+156.1]ETC[+57]FAEEGKKK[+26]K[+1]QTALVELVK	5	700.35	87977824	525 560
100	2	HSA_BS3_1x_DDA_002.mzML	C[+57]C[+57]K[+1]ADDK[+156.1]ETC[+57]FAEEGKKK[+26]K[+1]QTALVELVK	5	700.35	13782662	525 560
100	3	HSA_BS3_1x_DDA_003.mzML	C[+57]C[+57]K[+1]ADDK[+156.1]ETC[+57]FAEEGKKK[+26]K[+1]QTALVELVK	5	700.35	4041651	525 560
10	1	HSA_BS3_0.1x_DDA_001.mzML	C[+57]C[+57]K[+156.1]ADDK[+1]ETC[+57]FAEEGKKK[+26]K[+1]QTALVELVK	4	875.186	9511936	525 564
10	2	HSA_BS3_0.1x_DDA_002.mzML	C[+57]C[+57]K[+156.1]ADDK[+1]ETC[+57]FAEEGKKK[+26]K[+1]QTALVELVK	4	875.186	12442224	525 564
10	3	HSA_BS3_0.1x_DDA_003.mzML	C[+57]C[+57]K[+156.1]ADDK[+1]ETC[+57]FAEEGKKK[+26]K[+1]QTALVELVK	4	875.186	10228772	525 564
30	1	HSA_BS3_0.3x_DDA_001.mzML	C[+57]C[+57]K[+156.1]ADDK[+1]ETC[+57]FAEEGKKK[+26]K[+1]QTALVELVK	4	875.186	37807780	525 564
30	2	HSA_BS3_0.3x_DDA_002.mzML	C[+57]C[+57]K[+156.1]ADDK[+1]ETC[+57]FAEEGKKK[+26]K[+1]QTALVELVK	4	875.186	13941285	525 564
30	3	HSA_BS3_0.3x_DDA_003.mzML	C[+57]C[+57]K[+156.1]ADDK[+1]ETC[+57]FAEEGKKK[+26]K[+1]QTALVELVK	4	875.186	39569584	525 564
50	1	HSA_BS3_0.5x_DDA_001.mzML	C[+57]C[+57]K[+156.1]ADDK[+1]ETC[+57]FAEEGKKK[+26]K[+1]QTALVELVK	4	875.186	108278144	525 564
50	2	HSA_BS3_0.5x_DDA_002.mzML	C[+57]C[+57]K[+156.1]ADDK[+1]ETC[+57]FAEEGKKK[+26]K[+1]QTALVELVK	4	875.186	83524016	525 564
50	3	HSA_BS3_0.5x_DDA_003.mzML	C[+57]C[+57]K[+156.1]ADDK[+1]ETC[+57]FAEEGKKK[+26]K[+1]QTALVELVK	4	875.186	0	525 564
90	1	HSA_BS3_0.9x_DDA_001.mzML	C[+57]C[+57]K[+156.1]ADDK[+1]ETC[+57]FAEEGKKK[+26]K[+1]QTALVELVK	4	875.186	983132	525 564
90	2	HSA_BS3_0.9x_DDA_002.mzML	C[+57]C[+57]K[+156.1]ADDK[+1]ETC[+57]FAEEGKKK[+26]K[+1]QTALVELVK	4	875.186	1450988	525 564
90	3	HSA_BS3_0.9x_DDA_003.mzML	C[+57]C[+57]K[+156.1]ADDK[+1]ETC[+57]FAEEGKKK[+26]K[+1]QTALVELVK	4	875.186	132733520	525 564
100	1	HSA_BS3_1x_DDA_001.mzML	C[+57]C[+57]K[+156.1]ADDK[+1]ETC[+57]FAEEGKKK[+26]K[+1]QTALVELVK	4	875.186	14919	525 564
100	2	HSA_BS3_1x_DDA_002.mzML	C[+57]C[+57]K[+156.1]ADDK[+1]ETC[+57]FAEEGKKK[+26]K[+1]QTALVELVK	4	875.186	676699	525 564
100	3	HSA_BS3_1x_DDA_003.mzML	C[+57]C[+57]K[+156.1]ADDK[+1]ETC[+57]FAEEGKKK[+26]K[+1]QTALVELVK	4	875.186	134103	525 564
10	1	HSA_BS3_0.1x_DDA_001.mzML	C[+57]C[+57]KADDK[+1]ETC[+57]FAEEGK[+155.1]KK[+26]QIK[+155.1]K[+1]QTALVELVK	4	1006.02	888353	525 564
10	2	HSA_BS3_0.1x_DDA_002.mzML	C[+57]C[+57]KADDK[+1]ETC[+57]FAEEGK[+155.1]KK[+26]QIK[+155.1]K[+1]QTALVELVK	4	1006.02	40021	525 564
10	3	HSA_BS3_0.1x_DDA_003.mzML	C[+57]C[+57]KADDK[+1]ETC[+57]FAEEGK[+155.1]KK[+26]QIK[+155.1]K[+1]QTALVELVK	4	1006.02	122725	525 564
30	1	HSA_BS3_0.3x_DDA_001.mzML	C[+57]C[+57]KADDK[+1]ETC[+57]FAEEGK[+155.1]KK[+26]QIK[+155.1]K[+1]QTALVELVK	4	1006.02	48604	525 564
30	2	HSA_BS3_0.3x_DDA_002.mzML	C[+57]C[+57]KADDK[+1]ETC[+57]FAEEGK[+155.1]KK[+26]QIK[+155.1]K[+1]QTALVELVK	4	1006.02	259291	525 564
30	3	HSA_BS3_0.3x_DDA_003.mzML	C[+57]C[+57]KADDK[+1]ETC[+57]FAEEGK[+155.1]KK[+26]QIK[+155.1]K[+1]QTALVELVK	4	1006.02	206815	525 564
50	1	HSA_BS3_0.5x_DDA_001.mzML	C[+57]C[+57]KADDK[+1]ETC[+57]FAEEGK[+155.1]KK[+26]QIK[+155.1]K[+1]QTALVELVK	4	1006.02	596595	525 564
50	2	HSA_BS3_0.5x_DDA_002.mzML	C[+57]C[+57]KADDK[+1]ETC[+57]FAEEGK[+155.1]KK[+26]QIK[+155.1]K[+1]QTALVELVK	4	1006.02	425715	525 564
50	3	HSA_BS3_0.5x_DDA_003.mzML	C[+57]C[+57]KADDK[+1]ETC[+57]FAEEGK[+155.1]KK[+26]QIK[+155.1]K[+1]QTALVELVK	4	1006.02	0	525 564
90	1	HSA_BS3_0.9x_DDA_001.mzML	C[+57]C[+57]KADDK[+1]ETC[+57]FAEEGK[+155.1]KK[+26]QIK[+155.1]K[+1]QTALVELVK	4	1006.02	277013	525 564
90	2	HSA_BS3_0.9x_DDA_002.mzML	C[+57]C[+57]KADDK[+1]ETC[+57]FAEEGK[+155.1]KK[+26]QIK[+155.1]K[+1]QTALVELVK	4	1006.02	1238479	525 564
90	3	HSA_BS3_0.9x_DDA_003.mzML	C[+57]C[+57]KADDK[+1]ETC[+57]FAEEGK[+155.1]KK[+26]QIK[+155.1]K[+1]QTALVELVK	4	1006.02	740095	525 564
100	1	HSA_BS3_1x_DDA_001.mzML	C[+57]C[+57]KADDK[+1]ETC[+57]FAEEGK[+155.1]KK[+26]QIK[+155.1]K[+1]QTALVELVK	4	1006.02	1298047	525 564
100	2	HSA_BS3_1x_DDA_002.mzML	C[+57]C[+57]KADDK[+1]ETC[+57]FAEEGK[+155.1]KK[+26]QIK[+155.1]K[+1]QTALVELVK	4	1006.02	937511	525 564
100	3	HSA_BS3_1x_DDA_003.mzML	C[+57]C[+57]KADDK[+1]ETC[+57]FAEEGK[+155.1]KK[+26]QIK[+155.1]K[+1]QTALVELVK	4	1006.02	1278823	525 564
10	1	HSA_BS3_0.1x_DDA_001.mzML	C[+57]C[+57]K[+1]ADDKETC[+57]FAEEGKKK[+26]QIK[+1]K[+155.1]QTALVELVK	5	774.001	0	524 560
10	2	HSA_BS3_0.1x_DDA_002.mzML	C[+57]C[+57]K[+1]ADDKETC[+57]FAEEGKKK[+26]QIK[+1]K[+155.1]QTALVELVK	5	774.001	217174	524 560
10	3	HSA_BS3_0.1x_DDA_003.mzML	C[+57]C[+57]K[+1]ADDKETC[+57]FAEEGKKK[+26]QIK[+1]K[+155.1]QTALVELVK	5	774.001	769092	524 560
30	1	HSA_BS3_0.3x_DDA_001.mzML	C[+57]C[+57]K[+1]ADDKETC[+57]FAEEGKKK[+26]QIK[+1]K[+155.1]QTALVELVK	5	774.001	5881277	524 560
30	2	HSA_BS3_0.3x_DDA_002.mzML	C[+57]C[+57]K[+1]ADDKETC[+57]FAEEGKKK[+26]QIK[+1]K[+155.1]QTALVELVK	5	774.001	73593	524 560
30	3	HSA_BS3_0.3x_DDA_003.mzML	C[+57]C[+57]K[+1]ADDKETC[+57]FAEEGKKK[+26]QIK[+1]K[+155.1]QTALVELVK	5	774.001	1644495	524 560
50	1	HSA_BS3_0.5x_DDA_001.mzML	C[+57]C[+57]K[+1]ADDKETC[+57]FAEEGKKK[+26]QIK[+1]K[+155.1]QTALVELVK	5	774.001	12879674	524 560
50	2	HSA_BS3_0.5x_DDA_002.mzML	C[+57]C[+57]K[+1]ADDKETC[+57]FAEEGKKK[+26]QIK[+1]K[+155.1]QTALVELVK	5	774.001	6801931	524 560
50	3	HSA_BS3_0.5x_DDA_003.mzML	C[+57]C[+57]K[+1]ADDKETC[+57]FAEEGKKK[+26]QIK[+1]K[+155.1]QTALVELVK	5	774.001	195822	524 560
90	1	HSA_BS3_0.9x_DDA_001.mzML	C[+57]C[+57]K[+1]ADDKETC[+57]FAEEGKKK[+26]QIK[+1]K[+155.1]QTALVELVK	5	774.001	8972436	524 560
90	2	HSA_BS3_0.9x_DDA_002.mzML	C[+57]C[+57]K[+1]ADDKETC[+57]FAEEGKKK[+26]QIK[+1]K[+155.1]QTALVELVK	5	774.001	22664258	524 560
90	3	HSA_BS3_0.9x_DDA_003.mzML	C[+57]C[+57]K[+1]ADDKETC[+57]FAEEGKKK[+26]QIK[+1]K[+155.1]QTALVELVK	5	774.001	668220	524 560
100	1	HSA_BS3_1x_DDA_001.mzML	C[+57]C[+57]K[+1]ADDKETC[+57]FAEEGKKK[+26]QIK[+1]K[+155.1]QTALVELVK	5	774.001	12942414	524 560
100	2	HSA_BS3_1x_DDA_002.mzML	C[+57]C[+57]K[+1]ADDKETC[+57]FAEEGKKK[+26]QIK[+1]K[+155.1]QTALVELVK	5	774.001	91917	524 560
100	3	HSA_BS3_1x_DDA_003.mzML	C[+57]C[+57]K[+1]ADDKETC[+57]FAEEGKKK[+26]QIK[+1]K[+155.1]QTALVELVK	5	774.001	8661422	524 560
10	1	HSA_BS3_0.1x_DDA_001.mzML	C[+57]C[+57]K[+1]ADDKETC[+57]FAEEGKKK[+26]QIK[+1]K[+155.1]QTALVELVK	6	645.169	188752	524 560
10	2	HSA_BS3_0.1x_DDA_002.mzML	C[+57]C[+57]K[+1]ADDKETC[+57]FAEEGKKK[+26]QIK[+1]K[+155.1]QTALVELVK	6	645.169	166417	524 560
10	3	HSA_BS3_0.1x_DDA_003.mzML	C[+57]C[+57]K[+1]ADDKETC[+57]FAEEGKKK[+26]QIK[+1]K[+155.1]QTALVELVK	6	645.169	1870022	524 560
30	1	HSA_BS3_0.3x_DDA_001.mzML	C[+57]C[+57]K[+1]ADDKETC[+57]FAEEGKKK[+26]QIK[+1]K[+155.1]QTALVELVK	6	645.169	5263990	524 560
30	2	HSA_BS3_0.3x_DDA_002.mzML	C[+57]C[+57]K[+1]ADDKETC[+57]FAEEGKKK[+26]QIK[+1]K[+155.1]QTALVELVK	6	645.169	153421	524 560
30	3	HSA_BS3_0.3x_DDA_003.mzML	C[+57]C[+57]K[+1]ADDKETC[+57]FAEEGKKK[+26]QIK[+1]K[+155.1]QTALVELVK	6	645.169	1602057	524 560
50	1	HSA_BS3_0.5x_DDA_001.mzML	C[+57]C[+57]K[+1]ADDKETC[+57]FAEEGKKK[+26]QIK[+1]K[+155.1]QTALVELVK	6	645.169	11412262	524 560
50	2	HSA_BS3_0.5x_DDA_002.mzML	C[+57]C[+57]K[+1]ADDKETC[+57]FAEEGKKK[+26]QIK[+1]K[+155.1]QTALVELVK	6	645.169	6749973	524 560
50	3	HSA_BS3_0.5x_DDA_003.mzML	C[+57]C[+57]K[+1]ADDKETC[+57]FAEEGKKK[+26]QIK[+1]K[+155.1]QTALVELVK	6	645.169	117617	524 560
90	1	HSA_BS3_0.9x_DDA_001.mzML	C[+57]C[+57]K[+1]ADDKETC[+57]FAEEGKKK[+26]QIK[+1]K[+155.1]QTALVELVK	6	645.169	9826924	524 560
90	2	HSA_BS3_0.9x_DDA_002.mzML	C[+57]C[+57]K[+1]ADDKETC[+57]FAEEGKKK[+26]QIK[+1]K[+155.1]QTALVELVK	6	645.169	22663812	524 560
90	3	HSA_BS3_0.9x_DDA_003.mzML	C[+57]C[+57]K[+1]ADDKETC[+57]FAEEGKKK[+26]QIK[+1]K[+155.1]QTALVELVK	6	645.169	4899643	524 560
100	1	HSA_BS3_1x_DDA_001.mzML	C[+57]C[+57]K[+1]ADDKETC[+57]FAEEGKKK[+26]QIK[+1]K[+155.1]QTALVELVK	6	645.169	14507898	524 560
100	2	HSA_BS3_1x_DDA_002.mzML	C[+57]C[+57]K[+1]ADDKETC[+57]FAEEGKKK[+26]QIK[+1]K[+155.1]QTALVELVK	6	645.169	61458	524 560
100	3	HSA_BS3_1x_DDA_003.mzML	C[+57]C[+57]K[+1]ADDKETC[+57]FAEEGKKK[+26]QIK[+1]K[+155.1]QTALVELVK	6	645.169	13797648	524 560
10	1	HSA_BS3_0.1x_DDA_001.mzML	C[+57]C[+57]K[+1]ADDKETC[+57]FAEEGKKK[+26]QIK[+155.1]K[+1]QTALVELVK	5	774.001	0	525 560
10	2	HSA_BS3_0.1x_DDA_002.mzML	C[+57]C[+57]K[+1]ADDKETC[+57]FAEEGKKK[+26]QIK[+155.1]K[+1]QTALVELVK	5	774.001	129286	525 560
10	3	HSA_BS3_0.1x_DDA_003.mzML	C[+57]C[+57]K[+1]ADDKETC[+57]FAEEGKKK[+26]QIK[+155.1]K[+1]QTALVELVK	5	774.001	348638	525 560
30	1	HSA_BS3_0.3x_DDA_001.mzML	C[+57]C[+57]K[+1]ADDKETC[+57]FAEEGKKK[+26]QIK[+155.1]K[+1]QTALVELVK	5	774.001	5827546	525 560
30	2	HSA_BS3_0.3x_DDA_002.mzML	C[+57]C[+57]K[+1]ADDKETC[+57]FAEEGKKK[+26]QIK[+155.1]K[+1]QTALVELVK	5	774.001	2642711	525 560
30	3	HSA_BS3_0.3x_DDA_003.mzML	C[+57]C[+57]K[+1]ADDKETC[+57]FAEEGKKK[+26]QIK[+155.1]K[+1]QTALVELVK	5	774.001	0	525 560
50	1	HSA_BS3_0.5x_DDA_001.mzML	C[+57]C[+57]K[+1]ADDKETC[+57]FAEEGKKK[+26]QIK[+155.1]K[+1]QTALVELVK	5	774.001	11829541	525 560
50	2	HSA_BS3_0.5x_DDA_002.mzML	C[+57]C[+57]K[+1]ADDKETC[+57]FAEEGKKK[+26]QIK[+155.1]K[+1]QTALVELVK	5	774.001	1396722	525 560
50	3	HSA_BS3_0.5x_DDA_003.mzML	C[+57]C[+57]K[+1]ADDKETC[+57]FAEEGKKK[+26]QIK[+155.1]K[+1]QTALVELVK	5	774.001	1887903	525 560
90	1	HSA_BS3_0.9x_DDA_001.mzML	C[+57]C[+57]K[+1]ADDKETC[+57]FAEEGKKK[+26]QIK[+155.1]K[+1]QTALVELVK	5	774.001	38229	525 560
90	2	HSA_BS3_0.9x_DDA_002.mzML	C[+57]C[+57]K[+1]ADDKETC[+57]FAEEGKKK[+26]QIK[+155.1]K[+1]QTALVELVK	5	774.001	112195	525 560
90	3	HSA_BS3_0.9x_DDA_003.mzML	C[+57]C[+57]K[+1]ADDKETC[+57]FAEEGKKK[+26]QIK[+155.1]K[+1]QTALVELVK	5	774.001	422682	525 560
100	1	HSA_BS3_1x_DDA_001.mzML	C[+57]C[+57]K[+1]ADDKETC[+57]FAEEGKKK[+26]QIK[+155.1]K[+1]QTALVELVK	5	774.001	886	525 560
100	2	HSA_BS3_1x_DDA_002.mzML	C[+57]C[+57]K[+1]ADDKETC[+57]FAEEGKKK[+26]QIK[+155.1]K[+1]QTALVELVK	5	774.001	6926847	525 560
100	3	HSA_BS3_1x_DDA_003.mzML	C[+57]C[+57]K[+1]ADDKETC[+57]FAEEGKKK[+26]QIK[+155.1]K[+1]QTALVELVK	5	774.001	2020334	525 560
10	1	HSA_BS3_0.1x_DDA_001.mzML	C[+57]C[+57]K[+1]ADDKETC[+57]FAEEGKKK[+26]QIK[+155.1]K[+1]QTALVELVK	6	645.169	26434	525 560
10	2	HSA_BS3_0.1x_DDA_002.mzML	C[+57]C[+57]K[+1]ADDKETC[+57]FAEEGKKK[+26]QIK[+155.1]K[+1]QTALVELVK	6	645.169	541119	525 560
10	3	HSA_BS3_0.1x_DDA_003.mzML	C[+57]C[+57]K[+1]ADDKETC[+57]FAEEGKKK[+26]QIK[+155.1]K[+1]QTALVELVK	6	645.169	313017	525 560
30	1	HSA_BS3_0.3x_DDA_001.mzML	C[+57]C[+57]K[+1]ADDKETC[+57]FAEEGKKK[+26]QIK[+155.1]K[+1]QTALVELVK	6	645.169	5128783	525 560
30	2	HSA_BS3_0.3x_DDA_002.mzML	C[+57]C[+57]K[+1]ADDKETC[+57]FAEEGKKK[+26]QIK[+155.1]K[+1]QTALVELVK	6	645.169	2398197	525 560
30	3	HSA_BS3_0.3x_DDA_003.mzML	C[+57]C[+57]K[+1]ADDKETC[+57]FAEEGKKK[+26]QIK[+155.1]K[+1]QTALVELVK	6	645.169	0	525 560
50	1	HSA_BS3_0.5x_DDA_001.mzML	C[+57]C[+57]K[+1]ADDKETC[+57]FAEEGKKK[+26]QIK[+155.1]K[+1]QTALVELVK	6	645.169	7633544	525 560
50	2	HSA_BS3_0.5x_DDA_002.mzML	C[+57]C[+57]K[+1]ADDKETC[+57]FAEEGKKK[+26]QIK[+155.1]K[+1]QTALVELVK	6	645.169	853747	525 560
50	3	HSA_BS3_0.5x_DDA_003.mzML	C[+57]C[+57]K[+1]ADDKETC[+57]FAEEGKKK[+26]QIK[+155.1]K[+1]QTALVELVK	6	645.169	9128874	525 560
90	1	HSA_BS3_0.9x_DDA_001.mzML	C[+57]C[+57]K[+1]ADDKETC[+57]FAEEGKKK[+26]QIK[+155.1]K[+1]QTALVELVK	6	645.169	0	525 560
90	2	HSA_BS3_0.9x_DDA_002.mzML	C[+57]C[+57]K[+1]ADDKETC[+57]FAEEGKKK[+26]QIK[+155.1]K[+1]QTALVELVK	6	645.169	17908	525 560
90	3	HSA_BS3_0.9x_DDA_003.mzML	C[+57]C[+57]K[+1]ADDKETC[+57]FAEEGKKK[+26]QIK[+155.1]K[+1]QTALVELVK	6	645.169	23019	525 560
100	1	HSA_BS3_1x_DDA_001.mzML	C[+57]C[+57]K[+1]ADDKETC[+57]FAEEGKKK[+26]QIK[+155.1]K[+1]QTALVELVK	6	645.169	18458	525 560
100	2	HSA_BS3_1x_DDA_002.mzML	C[+57]C[+57]K[+1]ADDKETC[+57]FAEEGKKK[+26]QIK[+155.1]K[+1]QTALVELVK	6	645.169	10143079	525 560
100	3	HSA_BS3_1x_DDA_003.mzML	C[+57]C[+57]K[+1]ADDKETC[+57]FAEEGKKK[+26]QIK[+155.1]K[+1]QTALVELVK	6	645.169	2959292	525 560
10	1	HSA_BS3_0.1x_DDA_001.mzML	C[+57]C[+57]K[+1]ADDKETC[+57]FAEEGK[+155.1]KK[+26]QIK[+155.1]K[+1]QTALVELVK	5	805.02	89637	525 560
10	2	HSA_BS3_0.1x_DDA_002.mzML	C[+57]C[+57]K[+1]ADDKETC[+57]FAEEGK[+155.1]KK[+26]QIK[+155.1]K[+1]QTALVELVK	5	805.02	75434	525 560
10	3	HSA_BS3_0.1x_DDA_003.mzML	C[+57]C[+57]K[+1]ADDKETC[+57]FAEEGK[+155.1]KK[+26]QIK[+155.1]K[+1]QTALVELVK	5	805.02	152049	525 560
30	1	HSA_BS3_0.3x_DDA_001.mzML	C[+57]C[+57]K[+1]ADDKETC[+57]FAEEGK[+155.1]KK[+26]QIK[+155.1]K[+1]QTALVELVK	5	805.02	1564575	525 560
30	2	HSA_BS3_0.3x_DDA_002.mzML	C[+57]C[+57]K[+1]ADDKETC[+57]FAEEGK[+155.1]KK[+26]QIK[+155.1]K[+1]QTALVELVK	5	805.02	437741	525 560
30	3	HSA_BS3_0.3x_DDA_003.mzML	C[+57]C[+57]K[+1]ADDKETC[+57]FAEEGK[+155.1]KK[+26]QIK[+155.1]K[+1]QTALVELVK	5	805.02	2730585	525 560
50	1	HSA_BS3_0.5x_DDA_001.mzML	C[+57]C[+57]K[+1]ADDKETC[+57]FAEEGK[+155.1]KK[+26]QIK[+155.1]K[+1]QTALVELVK	5	805.02	11172134	525 560
50	2	HSA_BS3_0.5x_DDA_002.mzML	C[+57]C[+57]K[+1]ADDKETC[+57]FAEEGK[+155.1]KK[+26]QIK[+155.1]K[+1]QTALVELVK	5	805.02	4598453	525 560
50	3	HSA_BS3_0.5x_DDA_003.mzML	C[+57]C[+57]K[+1]ADDKETC[+57]FAEEGK[+155.1]KK[+26]QIK[+155.1]K[+1]QTALVELVK	5	805.02	0	525 560
90	1	HSA_BS3_0.9x_DDA_001.mzML	C[+57]C[+57]K[+1]ADDKETC[+57]FAEEGK[+155.1]KK[+26]QIK[+155.1]K[+1]QTALVELVK	5	805.02	515816	525 560
90	2	HSA_BS3_0.9x_DDA_002.mzML	C[+57]C[+57]K[+1]ADDKETC[+57]FAEEGK[+155.1]KK[+26]QIK[+155.1]K[+1]QTALVELVK	5	805.02	6214996	525 560
90	3	HSA_BS3_0.9x_DDA_003.mzML	C[+57]C[+57]K[+1]ADDKETC[+57]FAEEGK[+155.1]KK[+26]QIK[+155.1]K[+1]QTALVELVK	5	805.02	0	525 560
100	1	HSA_BS3_1x_DDA_001.mzML	C[+57]C[+57]K[+1]ADDKETC[+57]FAEEGK[+155.1]KK[+26]QIK[+155.1]K[+1]QTALVELVK	5	805.02	23978	525 560
100	2	HSA_BS3_1x_DDA_002.mzML	C[+57]C[+57]K[+1]ADDKETC[+57]FAEEGK[+155.1]KK[+26]QIK[+155.1]K[+1]QTALVELVK	5	805.02	18035564	525 560
100	3	HSA_BS3_1x_DDA_003.mzML	C[+57]C[+57]K[+1]ADDKETC[+57]FAEEGK[+155.1]KK[+26]QIK[+155.1]K[+1]QTALVELVK	5	805.02	17306996	525 560
10	1	HSA_BS3_0.1x_DDA_001.mzML	C[+57]C[+57]K[+1]ADDKETC[+57]FAEEGK[+156.1]KK[+26]QIK[+1]K[+155.1]QTALVELVK	5	805.217	648169	524 560
10	2	HSA_BS3_0.1x_DDA_002.mzML	C[+57]C[+57]K[+1]ADDKETC[+57]FAEEGK[+156.1]KK[+26]QIK[+1]K[+155.1]QTALVELVK	5	805.217	1076555	524 560
10	3	HSA_BS3_0.1x_DDA_003.mzML	C[+57]C[+57]K[+1]ADDKETC[+57]FAEEGK[+156.1]KK[+26]QIK[+1]K[+155.1]QTALVELVK	5	805.217	658241	524 560
30	1	HSA_BS3_0.3x_DDA_001.mzML	C[+57]C[+57]K[+1]ADDKETC[+57]FAEEGK[+156.1]KK[+26]QIK[+1]K[+155.1]QTALVELVK	5	805.217	409697	524 560
30	2	HSA_BS3_0.3x_DDA_002.mzML	C[+57]C[+57]K[+1]ADDKETC[+57]FAEEGK[+156.1]KK[+26]QIK[+1]K[+155.1]QTALVELVK	5	805.217	1363883	524 560
30	3	HSA_BS3_0.3x_DDA_003.mzML	C[+57]C[+57]K[+1]ADDKETC[+57]FAEEGK[+156.1]KK[+26]QIK[+1]K[+155.1]QTALVELVK	5	805.217	848364	524 560
50	1	HSA_BS3_0.5x_DDA_001.mzML	C[+57]C[+57]K[+1]ADDKETC[+57]FAEEGK[+156.1]KK[+26]QIK[+1]K[+155.1]QTALVELVK	5	805.217	3967695	524 560
50	2	HSA_BS3_0.5x_DDA_002.mzML	C[+57]C[+57]K[+1]ADDKETC[+57]FAEEGK[+156.1]KK[+26]QIK[+1]K[+155.1]QTALVELVK	5	805.217	4819413	524 560
50	3	HSA_BS3_0.5x_DDA_003.mzML	C[+57]C[+57]K[+1]ADDKETC[+57]FAEEGK[+156.1]KK[+26]QIK[+1]K[+155.1]QTALVELVK	5	805.217	4646183	524 560
90	1	HSA_BS3_0.9x_DDA_001.mzML	C[+57]C[+57]K[+1]ADDKETC[+57]FAEEGK[+156.1]KK[+26]QIK[+1]K[+155.1]QTALVELVK	5	805.217	525033	524 560
90	2	HSA_BS3_0.9x_DDA_002.mzML	C[+57]C[+57]K[+1]ADDKETC[+57]FAEEGK[+156.1]KK[+26]QIK[+1]K[+155.1]QTALVELVK	5	805.217	216406	524 560
90	3	HSA_BS3_0.9x_DDA_003.mzML	C[+57]C[+57]K[+1]ADDKETC[+57]FAEEGK[+156.1]KK[+26]QIK[+1]K[+155.1]QTALVELVK	5	805.217	2436421	524 560
100	1	HSA_BS3_1x_DDA_001.mzML	C[+57]C[+57]K[+1]ADDKETC[+57]FAEEGK[+156.1]KK[+26]QIK[+1]K[+155.1]QTALVELVK	5	805.217	64851	524 560
100	2	HSA_BS3_1x_DDA_002.mzML	C[+57]C[+57]K[+1]ADDKETC[+57]FAEEGK[+156.1]KK[+26]QIK[+1]K[+155.1]QTALVELVK	5	805.217	34445	524 560
100	3	HSA_BS3_1x_DDA_003.mzML	C[+57]C[+57]K[+1]ADDKETC[+57]FAEEGK[+156.1]KK[+26]QIK[+1]K[+155.1]QTALVELVK	5	805.217	8033	524 560
10	1	HSA_BS3_0.1x_DDA_001.mzML	C[+57]C[+57]K[+1]ADDKETC[+57]FAEEGK[+156.1]KK[+26]QIK[+155.1]K[+1]QTALVELVK	5	805.217	853435	525 560
10	2	HSA_BS3_0.1x_DDA_002.mzML	C[+57]C[+57]K[+1]ADDKETC[+57]FAEEGK[+156.1]KK[+26]QIK[+155.1]K[+1]QTALVELVK	5	805.217	529607	525 560
10	3	HSA_BS3_0.1x_DDA_003.mzML	C[+57]C[+57]K[+1]ADDKETC[+57]FAEEGK[+156.1]KK[+26]QIK[+155.1]K[+1]QTALVELVK	5	805.217	149936	525 560
30	1	HSA_BS3_0.3x_DDA_001.mzML	C[+57]C[+57]K[+1]ADDKETC[+57]FAEEGK[+156.1]KK[+26]QIK[+155.1]K[+1]QTALVELVK	5	805.217	1317890	525 560
30	2	HSA_BS3_0.3x_DDA_002.mzML	C[+57]C[+57]K[+1]ADDKETC[+57]FAEEGK[+156.1]KK[+26]QIK[+155.1]K[+1]QTALVELVK	5	805.217	1865354	525 560
30	3	HSA_BS3_0.3x_DDA_003.mzML	C[+57]C[+57]K[+1]ADDKETC[+57]FAEEGK[+156.1]KK[+26]QIK[+155.1]K[+1]QTALVELVK	5	805.217	4373689	525 560
50	1	HSA_BS3_0.5x_DDA_001.mzML	C[+57]C[+57]K[+1]ADDKETC[+57]FAEEGK[+156.1]KK[+26]QIK[+155.1]K[+1]QTALVELVK	5	805.217	77347	525 560
50	2	HSA_BS3_0.5x_DDA_002.mzML	C[+57]C[+57]K[+1]ADDKETC[+57]FAEEGK[+156.1]KK[+26]QIK[+155.1]K[+1]QTALVELVK	5	805.217	1060222	525 560
50	3	HSA_BS3_0.5x_DDA_003.mzML	C[+57]C[+57]K[+1]ADDKETC[+57]FAEEGK[+156.1]KK[+26]QIK[+155.1]K[+1]QTALVELVK	5	805.217	268676	525 560
90	1	HSA_BS3_0.9x_DDA_001.mzML	C[+57]C[+57]K[+1]ADDKETC[+57]FAEEGK[+156.1]KK[+26]QIK[+155.1]K[+1]QTALVELVK	5	805.217	524156	525 560
90	2	HSA_BS3_0.9x_DDA_002.mzML	C[+57]C[+57]K[+1]ADDKETC[+57]FAEEGK[+156.1]KK[+26]QIK[+155.1]K[+1]QTALVELVK	5	805.217	3292520	525 560
90	3	HSA_BS3_0.9x_DDA_003.mzML	C[+57]C[+57]K[+1]ADDKETC[+57]FAEEGK[+156.1]KK[+26]QIK[+155.1]K[+1]QTALVELVK	5	805.217	20992412	525 560
100	1	HSA_BS3_1x_DDA_001.mzML	C[+57]C[+57]K[+1]ADDKETC[+57]FAEEGK[+156.1]KK[+26]QIK[+155.1]K[+1]QTALVELVK	5	805.217	6360243	525 560
100	2	HSA_BS3_1x_DDA_002.mzML	C[+57]C[+57]K[+1]ADDKETC[+57]FAEEGK[+156.1]KK[+26]QIK[+155.1]K[+1]QTALVELVK	5	805.217	5903789	525 560
100	3	HSA_BS3_1x_DDA_003.mzML	C[+57]C[+57]K[+1]ADDKETC[+57]FAEEGK[+156.1]KK[+26]QIK[+155.1]K[+1]QTALVELVK	5	805.217	5058827	525 560
10	1	HSA_BS3_0.1x_DDA_001.mzML	C[+57]C[+57]K[+1]ADDKET[+155.1]C[+57]FAEEGKKK[+26]QIK[+155.1]K[+1]QTALVELVK	5	805.02	89833	525 560
10	2	HSA_BS3_0.1x_DDA_002.mzML	C[+57]C[+57]K[+1]ADDKET[+155.1]C[+57]FAEEGKKK[+26]QIK[+155.1]K[+1]QTALVELVK	5	805.02	5802394	525 560
10	3	HSA_BS3_0.1x_DDA_003.mzML	C[+57]C[+57]K[+1]ADDKET[+155.1]C[+57]FAEEGKKK[+26]QIK[+155.1]K[+1]QTALVELVK	5	805.02	90876	525 560
30	1	HSA_BS3_0.3x_DDA_001.mzML	C[+57]C[+57]K[+1]ADDKET[+155.1]C[+57]FAEEGKKK[+26]QIK[+155.1]K[+1]QTALVELVK	5	805.02	11221	525 560
30	2	HSA_BS3_0.3x_DDA_002.mzML	C[+57]C[+57]K[+1]ADDKET[+155.1]C[+57]FAEEGKKK[+26]QIK[+155.1]K[+1]QTALVELVK	5	805.02	4917631	525 560
30	3	HSA_BS3_0.3x_DDA_003.mzML	C[+57]C[+57]K[+1]ADDKET[+155.1]C[+57]FAEEGKKK[+26]QIK[+155.1]K[+1]QTALVELVK	5	805.02	537271	525 560
50	1	HSA_BS3_0.5x_DDA_001.mzML	C[+57]C[+57]K[+1]ADDKET[+155.1]C[+57]FAEEGKKK[+26]QIK[+155.1]K[+1]QTALVELVK	5	805.02	0	525 560
50	2	HSA_BS3_0.5x_DDA_002.mzML	C[+57]C[+57]K[+1]ADDKET[+155.1]C[+57]FAEEGKKK[+26]QIK[+155.1]K[+1]QTALVELVK	5	805.02	6907773	525 560
50	3	HSA_BS3_0.5x_DDA_003.mzML	C[+57]C[+57]K[+1]ADDKET[+155.1]C[+57]FAEEGKKK[+26]QIK[+155.1]K[+1]QTALVELVK	5	805.02	696323	525 560
90	1	HSA_BS3_0.9x_DDA_001.mzML	C[+57]C[+57]K[+1]ADDKET[+155.1]C[+57]FAEEGKKK[+26]QIK[+155.1]K[+1]QTALVELVK	5	805.02	2375367	525 560
90	2	HSA_BS3_0.9x_DDA_002.mzML	C[+57]C[+57]K[+1]ADDKET[+155.1]C[+57]FAEEGKKK[+26]QIK[+155.1]K[+1]QTALVELVK	5	805.02	158462	525 560
90	3	HSA_BS3_0.9x_DDA_003.mzML	C[+57]C[+57]K[+1]ADDKET[+155.1]C[+57]FAEEGKKK[+26]QIK[+155.1]K[+1]QTALVELVK	5	805.02	3380836	525 560
100	1	HSA_BS3_1x_DDA_001.mzML	C[+57]C[+57]K[+1]ADDKET[+155.1]C[+57]FAEEGKKK[+26]QIK[+155.1]K[+1]QTALVELVK	5	805.02	61115	525 560
100	2	HSA_BS3_1x_DDA_002.mzML	C[+57]C[+57]K[+1]ADDKET[+155.1]C[+57]FAEEGKKK[+26]QIK[+155.1]K[+1]QTALVELVK	5	805.02	159922	525 560
100	3	HSA_BS3_1x_DDA_003.mzML	C[+57]C[+57]K[+1]ADDKET[+155.1]C[+57]FAEEGKKK[+26]QIK[+155.1]K[+1]QTALVELVK	5	805.02	28989	525 560
10	1	HSA_BS3_0.1x_DDA_001.mzML	C[+57]C[+57]K[+1]ADDK[+155.1]ETC[+57]FAEEGKKK[+26]QIK[+155.1]K[+1]QTALVELVK	5	805.02	138224	525 560
10	2	HSA_BS3_0.1x_DDA_002.mzML	C[+57]C[+57]K[+1]ADDK[+155.1]ETC[+57]FAEEGKKK[+26]QIK[+155.1]K[+1]QTALVELVK	5	805.02	5758944	525 560
10	3	HSA_BS3_0.1x_DDA_003.mzML	C[+57]C[+57]K[+1]ADDK[+155.1]ETC[+57]FAEEGKKK[+26]QIK[+155.1]K[+1]QTALVELVK	5	805.02	153819	525 560
30	1	HSA_BS3_0.3x_DDA_001.mzML	C[+57]C[+57]K[+1]ADDK[+155.1]ETC[+57]FAEEGKKK[+26]QIK[+155.1]K[+1]QTALVELVK	5	805.02	1232966	525 560
30	2	HSA_BS3_0.3x_DDA_002.mzML	C[+57]C[+57]K[+1]ADDK[+155.1]ETC[+57]FAEEGKKK[+26]QIK[+155.1]K[+1]QTALVELVK	5	805.02	793989	525 560
30	3	HSA_BS3_0.3x_DDA_003.mzML	C[+57]C[+57]K[+1]ADDK[+155.1]ETC[+57]FAEEGKKK[+26]QIK[+155.1]K[+1]QTALVELVK	5	805.02	538319	525 560
50	1	HSA_BS3_0.5x_DDA_001.mzML	C[+57]C[+57]K[+1]ADDK[+155.1]ETC[+57]FAEEGKKK[+26]QIK[+155.1]K[+1]QTALVELVK	5	805.02	6882	525 560
50	2	HSA_BS3_0.5x_DDA_002.mzML	C[+57]C[+57]K[+1]ADDK[+155.1]ETC[+57]FAEEGKKK[+26]QIK[+155.1]K[+1]QTALVELVK	5	805.02	6696331	525 560
50	3	HSA_BS3_0.5x_DDA_003.mzML	C[+57]C[+57]K[+1]ADDK[+155.1]ETC[+57]FAEEGKKK[+26]QIK[+155.1]K[+1]QTALVELVK	5	805.02	1075915	525 560
90	1	HSA_BS3_0.9x_DDA_001.mzML	C[+57]C[+57]K[+1]ADDK[+155.1]ETC[+57]FAEEGKKK[+26]QIK[+155.1]K[+1]QTALVELVK	5	805.02	2046169	525 560
90	2	HSA_BS3_0.9x_DDA_002.mzML	C[+57]C[+57]K[+1]ADDK[+155.1]ETC[+57]FAEEGKKK[+26]QIK[+155.1]K[+1]QTALVELVK	5	805.02	0	525 560
90	3	HSA_BS3_0.9x_DDA_003.mzML	C[+57]C[+57]K[+1]ADDK[+155.1]ETC[+57]FAEEGKKK[+26]QIK[+155.1]K[+1]QTALVELVK	5	805.02	78880	525 560
100	1	HSA_BS3_1x_DDA_001.mzML	C[+57]C[+57]K[+1]ADDK[+155.1]ETC[+57]FAEEGKKK[+26]QIK[+155.1]K[+1]QTALVELVK	5	805.02	8839770	525 560
100	2	HSA_BS3_1x_DDA_002.mzML	C[+57]C[+57]K[+1]ADDK[+155.1]ETC[+57]FAEEGKKK[+26]QIK[+155.1]K[+1]QTALVELVK	5	805.02	64913	525 560
100	3	HSA_BS3_1x_DDA_003.mzML	C[+57]C[+57]K[+1]ADDK[+155.1]ETC[+57]FAEEGKKK[+26]QIK[+155.1]K[+1]QTALVELVK	5	805.02	0	525 560
10	1	HSA_BS3_0.1x_DDA_001.mzML	C[+57]C[+57]K[+1]ADDKETC[+57]FAEEGKKK[+26]QIKK[+1]QT[+155.1]ALVELVK	6	645.169	787581	525 560
10	2	HSA_BS3_0.1x_DDA_002.mzML	C[+57]C[+57]K[+1]ADDKETC[+57]FAEEGKKK[+26]QIKK[+1]QT[+155.1]ALVELVK	6	645.169	474565	525 560
10	3	HSA_BS3_0.1x_DDA_003.mzML	C[+57]C[+57]K[+1]ADDKETC[+57]FAEEGKKK[+26]QIKK[+1]QT[+155.1]ALVELVK	6	645.169	1583735	525 560
30	1	HSA_BS3_0.3x_DDA_001.mzML	C[+57]C[+57]K[+1]ADDKETC[+57]FAEEGKKK[+26]QIKK[+1]QT[+155.1]ALVELVK	6	645.169	2123488	525 560
30	2	HSA_BS3_0.3x_DDA_002.mzML	C[+57]C[+57]K[+1]ADDKETC[+57]FAEEGKKK[+26]QIKK[+1]QT[+155.1]ALVELVK	6	645.169	2317063	525 560
30	3	HSA_BS3_0.3x_DDA_003.mzML	C[+57]C[+57]K[+1]ADDKETC[+57]FAEEGKKK[+26]QIKK[+1]QT[+155.1]ALVELVK	6	645.169	4920906	525 560
50	1	HSA_BS3_0.5x_DDA_001.mzML	C[+57]C[+57]K[+1]ADDKETC[+57]FAEEGKKK[+26]QIKK[+1]QT[+155.1]ALVELVK	6	645.169	12139500	525 560
50	2	HSA_BS3_0.5x_DDA_002.mzML	C[+57]C[+57]K[+1]ADDKETC[+57]FAEEGKKK[+26]QIKK[+1]QT[+155.1]ALVELVK	6	645.169	114429	525 560
50	3	HSA_BS3_0.5x_DDA_003.mzML	C[+57]C[+57]K[+1]ADDKETC[+57]FAEEGKKK[+26]QIKK[+1]QT[+155.1]ALVELVK	6	645.169	1387948	525 560
90	1	HSA_BS3_0.9x_DDA_001.mzML	C[+57]C[+57]K[+1]ADDKETC[+57]FAEEGKKK[+26]QIKK[+1]QT[+155.1]ALVELVK	6	645.169	14960220	525 560
90	2	HSA_BS3_0.9x_DDA_002.mzML	C[+57]C[+57]K[+1]ADDKETC[+57]FAEEGKKK[+26]QIKK[+1]QT[+155.1]ALVELVK	6	645.169	832823	525 560
90	3	HSA_BS3_0.9x_DDA_003.mzML	C[+57]C[+57]K[+1]ADDKETC[+57]FAEEGKKK[+26]QIKK[+1]QT[+155.1]ALVELVK	6	645.169	0	525 560
100	1	HSA_BS3_1x_DDA_001.mzML	C[+57]C[+57]K[+1]ADDKETC[+57]FAEEGKKK[+26]QIKK[+1]QT[+155.1]ALVELVK	6	645.169	4540815	525 560
100	2	HSA_BS3_1x_DDA_002.mzML	C[+57]C[+57]K[+1]ADDKETC[+57]FAEEGKKK[+26]QIKK[+1]QT[+155.1]ALVELVK	6	645.169	3960566	525 560
100	3	HSA_BS3_1x_DDA_003.mzML	C[+57]C[+57]K[+1]ADDKETC[+57]FAEEGKKK[+26]QIKK[+1]QT[+155.1]ALVELVK	6	645.169	4858518	525 560
10	1	HSA_BS3_0.1x_DDA_001.mzML	C[+57]C[+57]K[+1]ADDKETC[+57]FAEEGKKK[+26]QIK[+156.1]K[+1]QTALVELVK	6	645.333	329461	525 560
10	2	HSA_BS3_0.1x_DDA_002.mzML	C[+57]C[+57]K[+1]ADDKETC[+57]FAEEGKKK[+26]QIK[+156.1]K[+1]QTALVELVK	6	645.333	3188292	525 560
10	3	HSA_BS3_0.1x_DDA_003.mzML	C[+57]C[+57]K[+1]ADDKETC[+57]FAEEGKKK[+26]QIK[+156.1]K[+1]QTALVELVK	6	645.333	2800915	525 560
30	1	HSA_BS3_0.3x_DDA_001.mzML	C[+57]C[+57]K[+1]ADDKETC[+57]FAEEGKKK[+26]QIK[+156.1]K[+1]QTALVELVK	6	645.333	9637122	525 560
30	2	HSA_BS3_0.3x_DDA_002.mzML	C[+57]C[+57]K[+1]ADDKETC[+57]FAEEGKKK[+26]QIK[+156.1]K[+1]QTALVELVK	6	645.333	7476909	525 560
30	3	HSA_BS3_0.3x_DDA_003.mzML	C[+57]C[+57]K[+1]ADDKETC[+57]FAEEGKKK[+26]QIK[+156.1]K[+1]QTALVELVK	6	645.333	5574138	525 560
50	1	HSA_BS3_0.5x_DDA_001.mzML	C[+57]C[+57]K[+1]ADDKETC[+57]FAEEGKKK[+26]QIK[+156.1]K[+1]QTALVELVK	6	645.333	0	525 560
50	2	HSA_BS3_0.5x_DDA_002.mzML	C[+57]C[+57]K[+1]ADDKETC[+57]FAEEGKKK[+26]QIK[+156.1]K[+1]QTALVELVK	6	645.333	27761	525 560
50	3	HSA_BS3_0.5x_DDA_003.mzML	C[+57]C[+57]K[+1]ADDKETC[+57]FAEEGKKK[+26]QIK[+156.1]K[+1]QTALVELVK	6	645.333	2899064	525 560
90	1	HSA_BS3_0.9x_DDA_001.mzML	C[+57]C[+57]K[+1]ADDKETC[+57]FAEEGKKK[+26]QIK[+156.1]K[+1]QTALVELVK	6	645.333	2847850	525 560
90	2	HSA_BS3_0.9x_DDA_002.mzML	C[+57]C[+57]K[+1]ADDKETC[+57]FAEEGKKK[+26]QIK[+156.1]K[+1]QTALVELVK	6	645.333	17753812	525 560
90	3	HSA_BS3_0.9x_DDA_003.mzML	C[+57]C[+57]K[+1]ADDKETC[+57]FAEEGKKK[+26]QIK[+156.1]K[+1]QTALVELVK	6	645.333	27072016	525 560
100	1	HSA_BS3_1x_DDA_001.mzML	C[+57]C[+57]K[+1]ADDKETC[+57]FAEEGKKK[+26]QIK[+156.1]K[+1]QTALVELVK	6	645.333	3761479	525 560
100	2	HSA_BS3_1x_DDA_002.mzML	C[+57]C[+57]K[+1]ADDKETC[+57]FAEEGKKK[+26]QIK[+156.1]K[+1]QTALVELVK	6	645.333	8260366	525 560
100	3	HSA_BS3_1x_DDA_003.mzML	C[+57]C[+57]K[+1]ADDKETC[+57]FAEEGKKK[+26]QIK[+156.1]K[+1]QTALVELVK	6	645.333	3405388	525 560
10	1	HSA_BS3_0.1x_DDA_001.mzML	C[+57]C[+57]K[+1]ADDKETC[+57]FAEEGKK[+26]K[+1]QTALVELVK	4	804.142	78632	525 560
10	2	HSA_BS3_0.1x_DDA_002.mzML	C[+57]C[+57]K[+1]ADDKETC[+57]FAEEGKK[+26]K[+1]QTALVELVK	4	804.142	486081	525 560
10	3	HSA_BS3_0.1x_DDA_003.mzML	C[+57]C[+57]K[+1]ADDKETC[+57]FAEEGKK[+26]K[+1]QTALVELVK	4	804.142	536915	525 560
30	1	HSA_BS3_0.3x_DDA_001.mzML	C[+57]C[+57]K[+1]ADDKETC[+57]FAEEGKK[+26]K[+1]QTALVELVK	4	804.142	0	525 560
30	2	HSA_BS3_0.3x_DDA_002.mzML	C[+57]C[+57]K[+1]ADDKETC[+57]FAEEGKK[+26]K[+1]QTALVELVK	4	804.142	259807	525 560
30	3	HSA_BS3_0.3x_DDA_003.mzML	C[+57]C[+57]K[+1]ADDKETC[+57]FAEEGKK[+26]K[+1]QTALVELVK	4	804.142	151970	525 560
50	1	HSA_BS3_0.5x_DDA_001.mzML	C[+57]C[+57]K[+1]ADDKETC[+57]FAEEGKK[+26]K[+1]QTALVELVK	4	804.142	13765	525 560
50	2	HSA_BS3_0.5x_DDA_002.mzML	C[+57]C[+57]K[+1]ADDKETC[+57]FAEEGKK[+26]K[+1]QTALVELVK	4	804.142	318141	525 560
50	3	HSA_BS3_0.5x_DDA_003.mzML	C[+57]C[+57]K[+1]ADDKETC[+57]FAEEGKK[+26]K[+1]QTALVELVK	4	804.142	0	525 560
90	1	HSA_BS3_0.9x_DDA_001.mzML	C[+57]C[+57]K[+1]ADDKETC[+57]FAEEGKK[+26]K[+1]QTALVELVK	4	804.142	3647459	525 560
90	2	HSA_BS3_0.9x_DDA_002.mzML	C[+57]C[+57]K[+1]ADDKETC[+57]FAEEGKK[+26]K[+1]QTALVELVK	4	804.142	5035883	525 560
90	3	HSA_BS3_0.9x_DDA_003.mzML	C[+57]C[+57]K[+1]ADDKETC[+57]FAEEGKK[+26]K[+1]QTALVELVK	4	804.142	91238	525 560
100	1	HSA_BS3_1x_DDA_001.mzML	C[+57]C[+57]K[+1]ADDKETC[+57]FAEEGKK[+26]K[+1]QTALVELVK	4	804.142	1514890	525 560
100	2	HSA_BS3_1x_DDA_002.mzML	C[+57]C[+57]K[+1]ADDKETC[+57]FAEEGKK[+26]K[+1]QTALVELVK	4	804.142	1683534	525 560
100	3	HSA_BS3_1x_DDA_003.mzML	C[+57]C[+57]K[+1]ADDKETC[+57]FAEEGKK[+26]K[+1]QTALVELVK	4	804.142	1649868	525 560
10	1	HSA_BS3_0.1x_DDA_001.mzML	C[+57]C[+57]K[+1]ADDKETC[+57]FAEEGKK[+26]K[+1]QTALVELVK	5	643.515	74919	525 560
10	2	HSA_BS3_0.1x_DDA_002.mzML	C[+57]C[+57]K[+1]ADDKETC[+57]FAEEGKK[+26]K[+1]QTALVELVK	5	643.515	13573	525 560
10	3	HSA_BS3_0.1x_DDA_003.mzML	C[+57]C[+57]K[+1]ADDKETC[+57]FAEEGKK[+26]K[+1]QTALVELVK	5	643.515	71548	525 560
30	1	HSA_BS3_0.3x_DDA_001.mzML	C[+57]C[+57]K[+1]ADDKETC[+57]FAEEGKK[+26]K[+1]QTALVELVK	5	643.515	0	525 560
30	2	HSA_BS3_0.3x_DDA_002.mzML	C[+57]C[+57]K[+1]ADDKETC[+57]FAEEGKK[+26]K[+1]QTALVELVK	5	643.515	242326	525 560
30	3	HSA_BS3_0.3x_DDA_003.mzML	C[+57]C[+57]K[+1]ADDKETC[+57]FAEEGKK[+26]K[+1]QTALVELVK	5	643.515	77680	525 560
50	1	HSA_BS3_0.5x_DDA_001.mzML	C[+57]C[+57]K[+1]ADDKETC[+57]FAEEGKK[+26]K[+1]QTALVELVK	5	643.515	243860	525 560
50	2	HSA_BS3_0.5x_DDA_002.mzML	C[+57]C[+57]K[+1]ADDKETC[+57]FAEEGKK[+26]K[+1]QTALVELVK	5	643.515	139296	525 560
50	3	HSA_BS3_0.5x_DDA_003.mzML	C[+57]C[+57]K[+1]ADDKETC[+57]FAEEGKK[+26]K[+1]QTALVELVK	5	643.515	0	525 560
90	1	HSA_BS3_0.9x_DDA_001.mzML	C[+57]C[+57]K[+1]ADDKETC[+57]FAEEGKK[+26]K[+1]QTALVELVK	5	643.515	3594669	525 560
90	2	HSA_BS3_0.9x_DDA_002.mzML	C[+57]C[+57]K[+1]ADDKETC[+57]FAEEGKK[+26]K[+1]QTALVELVK	5	643.515	4030848	525 560
90	3	HSA_BS3_0.9x_DDA_003.mzML	C[+57]C[+57]K[+1]ADDKETC[+57]FAEEGKK[+26]K[+1]QTALVELVK	5	643.515	49239	525 560
100	1	HSA_BS3_1x_DDA_001.mzML	C[+57]C[+57]K[+1]ADDKETC[+57]FAEEGKK[+26]K[+1]QTALVELVK	5	643.515	767422	525 560
100	2	HSA_BS3_1x_DDA_002.mzML	C[+57]C[+57]K[+1]ADDKETC[+57]FAEEGKK[+26]K[+1]QTALVELVK	5	643.515	1195739	525 560
100	3	HSA_BS3_1x_DDA_003.mzML	C[+57]C[+57]K[+1]ADDKETC[+57]FAEEGKK[+26]K[+1]QTALVELVK	5	643.515	1724483	525 560
10	1	HSA_BS3_0.1x_DDA_001.mzML	C[+57]C[+57]K[+1]ADDKETC[+57]FAEEGKK[+26]QIK[+155.1]K[+1]QTALVELVK	5	748.382	1406580	525 560
10	2	HSA_BS3_0.1x_DDA_002.mzML	C[+57]C[+57]K[+1]ADDKETC[+57]FAEEGKK[+26]QIK[+155.1]K[+1]QTALVELVK	5	748.382	1253937	525 560
10	3	HSA_BS3_0.1x_DDA_003.mzML	C[+57]C[+57]K[+1]ADDKETC[+57]FAEEGKK[+26]QIK[+155.1]K[+1]QTALVELVK	5	748.382	463662	525 560
30	1	HSA_BS3_0.3x_DDA_001.mzML	C[+57]C[+57]K[+1]ADDKETC[+57]FAEEGKK[+26]QIK[+155.1]K[+1]QTALVELVK	5	748.382	524196	525 560
30	2	HSA_BS3_0.3x_DDA_002.mzML	C[+57]C[+57]K[+1]ADDKETC[+57]FAEEGKK[+26]QIK[+155.1]K[+1]QTALVELVK	5	748.382	3291654	525 560
30	3	HSA_BS3_0.3x_DDA_003.mzML	C[+57]C[+57]K[+1]ADDKETC[+57]FAEEGKK[+26]QIK[+155.1]K[+1]QTALVELVK	5	748.382	271370	525 560
50	1	HSA_BS3_0.5x_DDA_001.mzML	C[+57]C[+57]K[+1]ADDKETC[+57]FAEEGKK[+26]QIK[+155.1]K[+1]QTALVELVK	5	748.382	1124127	525 560
50	2	HSA_BS3_0.5x_DDA_002.mzML	C[+57]C[+57]K[+1]ADDKETC[+57]FAEEGKK[+26]QIK[+155.1]K[+1]QTALVELVK	5	748.382	479997	525 560
50	3	HSA_BS3_0.5x_DDA_003.mzML	C[+57]C[+57]K[+1]ADDKETC[+57]FAEEGKK[+26]QIK[+155.1]K[+1]QTALVELVK	5	748.382	4408099	525 560
90	1	HSA_BS3_0.9x_DDA_001.mzML	C[+57]C[+57]K[+1]ADDKETC[+57]FAEEGKK[+26]QIK[+155.1]K[+1]QTALVELVK	5	748.382	28845	525 560
90	2	HSA_BS3_0.9x_DDA_002.mzML	C[+57]C[+57]K[+1]ADDKETC[+57]FAEEGKK[+26]QIK[+155.1]K[+1]QTALVELVK	5	748.382	1294740	525 560
90	3	HSA_BS3_0.9x_DDA_003.mzML	C[+57]C[+57]K[+1]ADDKETC[+57]FAEEGKK[+26]QIK[+155.1]K[+1]QTALVELVK	5	748.382	1935464	525 560
100	1	HSA_BS3_1x_DDA_001.mzML	C[+57]C[+57]K[+1]ADDKETC[+57]FAEEGKK[+26]QIK[+155.1]K[+1]QTALVELVK	5	748.382	9475366	525 560
100	2	HSA_BS3_1x_DDA_002.mzML	C[+57]C[+57]K[+1]ADDKETC[+57]FAEEGKK[+26]QIK[+155.1]K[+1]QTALVELVK	5	748.382	9074159	525 560
100	3	HSA_BS3_1x_DDA_003.mzML	C[+57]C[+57]K[+1]ADDKETC[+57]FAEEGKK[+26]QIK[+155.1]K[+1]QTALVELVK	5	748.382	0	525 560
10	1	HSA_BS3_0.1x_DDA_001.mzML	C[+57]C[+57]K[+1]HPEAKK[+26]ASSAK[+1]QR	3	638.649	22677	195 439
10	2	HSA_BS3_0.1x_DDA_002.mzML	C[+57]C[+57]K[+1]HPEAKK[+26]ASSAK[+1]QR	3	638.649	68623	195 439
10	3	HSA_BS3_0.1x_DDA_003.mzML	C[+57]C[+57]K[+1]HPEAKK[+26]ASSAK[+1]QR	3	638.649	0	195 439
30	1	HSA_BS3_0.3x_DDA_001.mzML	C[+57]C[+57]K[+1]HPEAKK[+26]ASSAK[+1]QR	3	638.649	403226	195 439
30	2	HSA_BS3_0.3x_DDA_002.mzML	C[+57]C[+57]K[+1]HPEAKK[+26]ASSAK[+1]QR	3	638.649	547245	195 439
30	3	HSA_BS3_0.3x_DDA_003.mzML	C[+57]C[+57]K[+1]HPEAKK[+26]ASSAK[+1]QR	3	638.649	134841	195 439
50	1	HSA_BS3_0.5x_DDA_001.mzML	C[+57]C[+57]K[+1]HPEAKK[+26]ASSAK[+1]QR	3	638.649	0	195 439
50	2	HSA_BS3_0.5x_DDA_002.mzML	C[+57]C[+57]K[+1]HPEAKK[+26]ASSAK[+1]QR	3	638.649	1021923	195 439
50	3	HSA_BS3_0.5x_DDA_003.mzML	C[+57]C[+57]K[+1]HPEAKK[+26]ASSAK[+1]QR	3	638.649	823984	195 439
90	1	HSA_BS3_0.9x_DDA_001.mzML	C[+57]C[+57]K[+1]HPEAKK[+26]ASSAK[+1]QR	3	638.649	0	195 439
90	2	HSA_BS3_0.9x_DDA_002.mzML	C[+57]C[+57]K[+1]HPEAKK[+26]ASSAK[+1]QR	3	638.649	2104361	195 439
90	3	HSA_BS3_0.9x_DDA_003.mzML	C[+57]C[+57]K[+1]HPEAKK[+26]ASSAK[+1]QR	3	638.649	2083857	195 439
100	1	HSA_BS3_1x_DDA_001.mzML	C[+57]C[+57]K[+1]HPEAKK[+26]ASSAK[+1]QR	3	638.649	1791692	195 439
100	2	HSA_BS3_1x_DDA_002.mzML	C[+57]C[+57]K[+1]HPEAKK[+26]ASSAK[+1]QR	3	638.649	1647445	195 439
100	3	HSA_BS3_1x_DDA_003.mzML	C[+57]C[+57]K[+1]HPEAKK[+26]ASSAK[+1]QR	3	638.649	1534506	195 439
10	1	HSA_BS3_0.1x_DDA_001.mzML	C[+57]C[+57]K[+1]HPEAKK[+26]ASSAK[+1]QR	4	479.238	243538	195 439
10	2	HSA_BS3_0.1x_DDA_002.mzML	C[+57]C[+57]K[+1]HPEAKK[+26]ASSAK[+1]QR	4	479.238	394059	195 439
10	3	HSA_BS3_0.1x_DDA_003.mzML	C[+57]C[+57]K[+1]HPEAKK[+26]ASSAK[+1]QR	4	479.238	268991	195 439
30	1	HSA_BS3_0.3x_DDA_001.mzML	C[+57]C[+57]K[+1]HPEAKK[+26]ASSAK[+1]QR	4	479.238	1412114	195 439
30	2	HSA_BS3_0.3x_DDA_002.mzML	C[+57]C[+57]K[+1]HPEAKK[+26]ASSAK[+1]QR	4	479.238	1260671	195 439
30	3	HSA_BS3_0.3x_DDA_003.mzML	C[+57]C[+57]K[+1]HPEAKK[+26]ASSAK[+1]QR	4	479.238	185941	195 439
50	1	HSA_BS3_0.5x_DDA_001.mzML	C[+57]C[+57]K[+1]HPEAKK[+26]ASSAK[+1]QR	4	479.238	0	195 439
50	2	HSA_BS3_0.5x_DDA_002.mzML	C[+57]C[+57]K[+1]HPEAKK[+26]ASSAK[+1]QR	4	479.238	2092710	195 439
50	3	HSA_BS3_0.5x_DDA_003.mzML	C[+57]C[+57]K[+1]HPEAKK[+26]ASSAK[+1]QR	4	479.238	2077583	195 439
90	1	HSA_BS3_0.9x_DDA_001.mzML	C[+57]C[+57]K[+1]HPEAKK[+26]ASSAK[+1]QR	4	479.238	0	195 439
90	2	HSA_BS3_0.9x_DDA_002.mzML	C[+57]C[+57]K[+1]HPEAKK[+26]ASSAK[+1]QR	4	479.238	4144266	195 439
90	3	HSA_BS3_0.9x_DDA_003.mzML	C[+57]C[+57]K[+1]HPEAKK[+26]ASSAK[+1]QR	4	479.238	4161275	195 439
100	1	HSA_BS3_1x_DDA_001.mzML	C[+57]C[+57]K[+1]HPEAKK[+26]ASSAK[+1]QR	4	479.238	3530071	195 439
100	2	HSA_BS3_1x_DDA_002.mzML	C[+57]C[+57]K[+1]HPEAKK[+26]ASSAK[+1]QR	4	479.238	3442874	195 439
100	3	HSA_BS3_1x_DDA_003.mzML	C[+57]C[+57]K[+1]HPEAKK[+26]ASSAK[+1]QR	4	479.238	3235999	195 439
10	1	HSA_BS3_0.1x_DDA_001.mzML	C[+57]C[+57]K[+1]HPEAKK[+26]NLGK[+1]VGSK	4	493.005	4986325	432 439
10	2	HSA_BS3_0.1x_DDA_002.mzML	C[+57]C[+57]K[+1]HPEAKK[+26]NLGK[+1]VGSK	4	493.005	910622	432 439
10	3	HSA_BS3_0.1x_DDA_003.mzML	C[+57]C[+57]K[+1]HPEAKK[+26]NLGK[+1]VGSK	4	493.005	5549086	432 439
30	1	HSA_BS3_0.3x_DDA_001.mzML	C[+57]C[+57]K[+1]HPEAKK[+26]NLGK[+1]VGSK	4	493.005	15242260	432 439
30	2	HSA_BS3_0.3x_DDA_002.mzML	C[+57]C[+57]K[+1]HPEAKK[+26]NLGK[+1]VGSK	4	493.005	14936938	432 439
30	3	HSA_BS3_0.3x_DDA_003.mzML	C[+57]C[+57]K[+1]HPEAKK[+26]NLGK[+1]VGSK	4	493.005	14765738	432 439
50	1	HSA_BS3_0.5x_DDA_001.mzML	C[+57]C[+57]K[+1]HPEAKK[+26]NLGK[+1]VGSK	4	493.005	25143770	432 439
50	2	HSA_BS3_0.5x_DDA_002.mzML	C[+57]C[+57]K[+1]HPEAKK[+26]NLGK[+1]VGSK	4	493.005	25805614	432 439
50	3	HSA_BS3_0.5x_DDA_003.mzML	C[+57]C[+57]K[+1]HPEAKK[+26]NLGK[+1]VGSK	4	493.005	25399374	432 439
90	1	HSA_BS3_0.9x_DDA_001.mzML	C[+57]C[+57]K[+1]HPEAKK[+26]NLGK[+1]VGSK	4	493.005	56172856	432 439
90	2	HSA_BS3_0.9x_DDA_002.mzML	C[+57]C[+57]K[+1]HPEAKK[+26]NLGK[+1]VGSK	4	493.005	39363	432 439
90	3	HSA_BS3_0.9x_DDA_003.mzML	C[+57]C[+57]K[+1]HPEAKK[+26]NLGK[+1]VGSK	4	493.005	46123248	432 439
100	1	HSA_BS3_1x_DDA_001.mzML	C[+57]C[+57]K[+1]HPEAKK[+26]NLGK[+1]VGSK	4	493.005	39310800	432 439
100	2	HSA_BS3_1x_DDA_002.mzML	C[+57]C[+57]K[+1]HPEAKK[+26]NLGK[+1]VGSK	4	493.005	37767636	432 439
100	3	HSA_BS3_1x_DDA_003.mzML	C[+57]C[+57]K[+1]HPEAKK[+26]NLGK[+1]VGSK	4	493.005	35731452	432 439
10	1	HSA_BS3_0.1x_DDA_001.mzML	C[+57]C[+57]K[+1]HPEAK[+155.1]RK[+26]NLGK[+1]VGSK	4	570.804	791253	432 439
10	2	HSA_BS3_0.1x_DDA_002.mzML	C[+57]C[+57]K[+1]HPEAK[+155.1]RK[+26]NLGK[+1]VGSK	4	570.804	186644	432 439
10	3	HSA_BS3_0.1x_DDA_003.mzML	C[+57]C[+57]K[+1]HPEAK[+155.1]RK[+26]NLGK[+1]VGSK	4	570.804	0	432 439
30	1	HSA_BS3_0.3x_DDA_001.mzML	C[+57]C[+57]K[+1]HPEAK[+155.1]RK[+26]NLGK[+1]VGSK	4	570.804	7345	432 439
30	2	HSA_BS3_0.3x_DDA_002.mzML	C[+57]C[+57]K[+1]HPEAK[+155.1]RK[+26]NLGK[+1]VGSK	4	570.804	37861	432 439
30	3	HSA_BS3_0.3x_DDA_003.mzML	C[+57]C[+57]K[+1]HPEAK[+155.1]RK[+26]NLGK[+1]VGSK	4	570.804	8533042	432 439
50	1	HSA_BS3_0.5x_DDA_001.mzML	C[+57]C[+57]K[+1]HPEAK[+155.1]RK[+26]NLGK[+1]VGSK	4	570.804	1799257	432 439
50	2	HSA_BS3_0.5x_DDA_002.mzML	C[+57]C[+57]K[+1]HPEAK[+155.1]RK[+26]NLGK[+1]VGSK	4	570.804	132890	432 439
50	3	HSA_BS3_0.5x_DDA_003.mzML	C[+57]C[+57]K[+1]HPEAK[+155.1]RK[+26]NLGK[+1]VGSK	4	570.804	125	432 439
90	1	HSA_BS3_0.9x_DDA_001.mzML	C[+57]C[+57]K[+1]HPEAK[+155.1]RK[+26]NLGK[+1]VGSK	4	570.804	33661992	432 439
90	2	HSA_BS3_0.9x_DDA_002.mzML	C[+57]C[+57]K[+1]HPEAK[+155.1]RK[+26]NLGK[+1]VGSK	4	570.804	26143152	432 439
90	3	HSA_BS3_0.9x_DDA_003.mzML	C[+57]C[+57]K[+1]HPEAK[+155.1]RK[+26]NLGK[+1]VGSK	4	570.804	33482756	432 439
100	1	HSA_BS3_1x_DDA_001.mzML	C[+57]C[+57]K[+1]HPEAK[+155.1]RK[+26]NLGK[+1]VGSK	4	570.804	24679350	432 439
100	2	HSA_BS3_1x_DDA_002.mzML	C[+57]C[+57]K[+1]HPEAK[+155.1]RK[+26]NLGK[+1]VGSK	4	570.804	22103214	432 439
100	3	HSA_BS3_1x_DDA_003.mzML	C[+57]C[+57]K[+1]HPEAK[+155.1]RK[+26]NLGK[+1]VGSK	4	570.804	26257330	432 439
10	1	HSA_BS3_0.1x_DDA_001.mzML	C[+57]C[+57]K[+1]HPEAK[+155.1]RK[+26]NLGK[+1]VGSK	5	456.845	523469	432 439
10	2	HSA_BS3_0.1x_DDA_002.mzML	C[+57]C[+57]K[+1]HPEAK[+155.1]RK[+26]NLGK[+1]VGSK	5	456.845	383364	432 439
10	3	HSA_BS3_0.1x_DDA_003.mzML	C[+57]C[+57]K[+1]HPEAK[+155.1]RK[+26]NLGK[+1]VGSK	5	456.845	0	432 439
30	1	HSA_BS3_0.3x_DDA_001.mzML	C[+57]C[+57]K[+1]HPEAK[+155.1]RK[+26]NLGK[+1]VGSK	5	456.845	0	432 439
30	2	HSA_BS3_0.3x_DDA_002.mzML	C[+57]C[+57]K[+1]HPEAK[+155.1]RK[+26]NLGK[+1]VGSK	5	456.845	1464	432 439
30	3	HSA_BS3_0.3x_DDA_003.mzML	C[+57]C[+57]K[+1]HPEAK[+155.1]RK[+26]NLGK[+1]VGSK	5	456.845	13293582	432 439
50	1	HSA_BS3_0.5x_DDA_001.mzML	C[+57]C[+57]K[+1]HPEAK[+155.1]RK[+26]NLGK[+1]VGSK	5	456.845	71525	432 439
50	2	HSA_BS3_0.5x_DDA_002.mzML	C[+57]C[+57]K[+1]HPEAK[+155.1]RK[+26]NLGK[+1]VGSK	5	456.845	239586	432 439
50	3	HSA_BS3_0.5x_DDA_003.mzML	C[+57]C[+57]K[+1]HPEAK[+155.1]RK[+26]NLGK[+1]VGSK	5	456.845	0	432 439
90	1	HSA_BS3_0.9x_DDA_001.mzML	C[+57]C[+57]K[+1]HPEAK[+155.1]RK[+26]NLGK[+1]VGSK	5	456.845	44957256	432 439
90	2	HSA_BS3_0.9x_DDA_002.mzML	C[+57]C[+57]K[+1]HPEAK[+155.1]RK[+26]NLGK[+1]VGSK	5	456.845	37358052	432 439
90	3	HSA_BS3_0.9x_DDA_003.mzML	C[+57]C[+57]K[+1]HPEAK[+155.1]RK[+26]NLGK[+1]VGSK	5	456.845	44930224	432 439
100	1	HSA_BS3_1x_DDA_001.mzML	C[+57]C[+57]K[+1]HPEAK[+155.1]RK[+26]NLGK[+1]VGSK	5	456.845	33697380	432 439
100	2	HSA_BS3_1x_DDA_002.mzML	C[+57]C[+57]K[+1]HPEAK[+155.1]RK[+26]NLGK[+1]VGSK	5	456.845	31141450	432 439
100	3	HSA_BS3_1x_DDA_003.mzML	C[+57]C[+57]K[+1]HPEAK[+155.1]RK[+26]NLGK[+1]VGSK	5	456.845	40849392	432 439
10	1	HSA_BS3_0.1x_DDA_001.mzML	C[+57]C[+57]K[+1]HPEAK[+156.1]RK[+26]NLGK[+1]VGSK	4	571.05	1544898	432 439
10	2	HSA_BS3_0.1x_DDA_002.mzML	C[+57]C[+57]K[+1]HPEAK[+156.1]RK[+26]NLGK[+1]VGSK	4	571.05	297678	432 439
10	3	HSA_BS3_0.1x_DDA_003.mzML	C[+57]C[+57]K[+1]HPEAK[+156.1]RK[+26]NLGK[+1]VGSK	4	571.05	326156	432 439
30	1	HSA_BS3_0.3x_DDA_001.mzML	C[+57]C[+57]K[+1]HPEAK[+156.1]RK[+26]NLGK[+1]VGSK	4	571.05	0	432 439
30	2	HSA_BS3_0.3x_DDA_002.mzML	C[+57]C[+57]K[+1]HPEAK[+156.1]RK[+26]NLGK[+1]VGSK	4	571.05	621848	432 439
30	3	HSA_BS3_0.3x_DDA_003.mzML	C[+57]C[+57]K[+1]HPEAK[+156.1]RK[+26]NLGK[+1]VGSK	4	571.05	96569	432 439
50	1	HSA_BS3_0.5x_DDA_001.mzML	C[+57]C[+57]K[+1]HPEAK[+156.1]RK[+26]NLGK[+1]VGSK	4	571.05	0	432 439
50	2	HSA_BS3_0.5x_DDA_002.mzML	C[+57]C[+57]K[+1]HPEAK[+156.1]RK[+26]NLGK[+1]VGSK	4	571.05	3933315	432 439
50	3	HSA_BS3_0.5x_DDA_003.mzML	C[+57]C[+57]K[+1]HPEAK[+156.1]RK[+26]NLGK[+1]VGSK	4	571.05	385268	432 439
90	1	HSA_BS3_0.9x_DDA_001.mzML	C[+57]C[+57]K[+1]HPEAK[+156.1]RK[+26]NLGK[+1]VGSK	4	571.05	8146325	432 439
90	2	HSA_BS3_0.9x_DDA_002.mzML	C[+57]C[+57]K[+1]HPEAK[+156.1]RK[+26]NLGK[+1]VGSK	4	571.05	6401878	432 439
90	3	HSA_BS3_0.9x_DDA_003.mzML	C[+57]C[+57]K[+1]HPEAK[+156.1]RK[+26]NLGK[+1]VGSK	4	571.05	11730	432 439
100	1	HSA_BS3_1x_DDA_001.mzML	C[+57]C[+57]K[+1]HPEAK[+156.1]RK[+26]NLGK[+1]VGSK	4	571.05	4932208	432 439
100	2	HSA_BS3_1x_DDA_002.mzML	C[+57]C[+57]K[+1]HPEAK[+156.1]RK[+26]NLGK[+1]VGSK	4	571.05	33930	432 439
100	3	HSA_BS3_1x_DDA_003.mzML	C[+57]C[+57]K[+1]HPEAK[+156.1]RK[+26]NLGK[+1]VGSK	4	571.05	0	432 439
10	1	HSA_BS3_0.1x_DDA_001.mzML	C[+57]C[+57]K[+1]HPEAK[+156.1]RK[+26]NLGK[+1]VGSK	5	457.042	1535161	432 439
10	2	HSA_BS3_0.1x_DDA_002.mzML	C[+57]C[+57]K[+1]HPEAK[+156.1]RK[+26]NLGK[+1]VGSK	5	457.042	243692	432 439
10	3	HSA_BS3_0.1x_DDA_003.mzML	C[+57]C[+57]K[+1]HPEAK[+156.1]RK[+26]NLGK[+1]VGSK	5	457.042	642270	432 439
30	1	HSA_BS3_0.3x_DDA_001.mzML	C[+57]C[+57]K[+1]HPEAK[+156.1]RK[+26]NLGK[+1]VGSK	5	457.042	0	432 439
30	2	HSA_BS3_0.3x_DDA_002.mzML	C[+57]C[+57]K[+1]HPEAK[+156.1]RK[+26]NLGK[+1]VGSK	5	457.042	566811	432 439
30	3	HSA_BS3_0.3x_DDA_003.mzML	C[+57]C[+57]K[+1]HPEAK[+156.1]RK[+26]NLGK[+1]VGSK	5	457.042	134471	432 439
50	1	HSA_BS3_0.5x_DDA_001.mzML	C[+57]C[+57]K[+1]HPEAK[+156.1]RK[+26]NLGK[+1]VGSK	5	457.042	0	432 439
50	2	HSA_BS3_0.5x_DDA_002.mzML	C[+57]C[+57]K[+1]HPEAK[+156.1]RK[+26]NLGK[+1]VGSK	5	457.042	5052096	432 439
50	3	HSA_BS3_0.5x_DDA_003.mzML	C[+57]C[+57]K[+1]HPEAK[+156.1]RK[+26]NLGK[+1]VGSK	5	457.042	194173	432 439
90	1	HSA_BS3_0.9x_DDA_001.mzML	C[+57]C[+57]K[+1]HPEAK[+156.1]RK[+26]NLGK[+1]VGSK	5	457.042	10330692	432 439
90	2	HSA_BS3_0.9x_DDA_002.mzML	C[+57]C[+57]K[+1]HPEAK[+156.1]RK[+26]NLGK[+1]VGSK	5	457.042	9256508	432 439
90	3	HSA_BS3_0.9x_DDA_003.mzML	C[+57]C[+57]K[+1]HPEAK[+156.1]RK[+26]NLGK[+1]VGSK	5	457.042	61375	432 439
100	1	HSA_BS3_1x_DDA_001.mzML	C[+57]C[+57]K[+1]HPEAK[+156.1]RK[+26]NLGK[+1]VGSK	5	457.042	6748589	432 439
100	2	HSA_BS3_1x_DDA_002.mzML	C[+57]C[+57]K[+1]HPEAK[+156.1]RK[+26]NLGK[+1]VGSK	5	457.042	0	432 439
100	3	HSA_BS3_1x_DDA_003.mzML	C[+57]C[+57]K[+1]HPEAK[+156.1]RK[+26]NLGK[+1]VGSK	5	457.042	15122	432 439
10	1	HSA_BS3_0.1x_DDA_001.mzML	C[+57]C[+57]T[+1]ESLVNRK[+26]M[+16]PC[+57]AEDYLSVVLNQLC[+57]VLHEK[+1]TPVSDRVTK	5	959.467	68722	466 478
10	2	HSA_BS3_0.1x_DDA_002.mzML	C[+57]C[+57]T[+1]ESLVNRK[+26]M[+16]PC[+57]AEDYLSVVLNQLC[+57]VLHEK[+1]TPVSDRVTK	5	959.467	376697	466 478
10	3	HSA_BS3_0.1x_DDA_003.mzML	C[+57]C[+57]T[+1]ESLVNRK[+26]M[+16]PC[+57]AEDYLSVVLNQLC[+57]VLHEK[+1]TPVSDRVTK	5	959.467	1216523	466 478
30	1	HSA_BS3_0.3x_DDA_001.mzML	C[+57]C[+57]T[+1]ESLVNRK[+26]M[+16]PC[+57]AEDYLSVVLNQLC[+57]VLHEK[+1]TPVSDRVTK	5	959.467	766464	466 478
30	2	HSA_BS3_0.3x_DDA_002.mzML	C[+57]C[+57]T[+1]ESLVNRK[+26]M[+16]PC[+57]AEDYLSVVLNQLC[+57]VLHEK[+1]TPVSDRVTK	5	959.467	2159511	466 478
30	3	HSA_BS3_0.3x_DDA_003.mzML	C[+57]C[+57]T[+1]ESLVNRK[+26]M[+16]PC[+57]AEDYLSVVLNQLC[+57]VLHEK[+1]TPVSDRVTK	5	959.467	2048013	466 478
50	1	HSA_BS3_0.5x_DDA_001.mzML	C[+57]C[+57]T[+1]ESLVNRK[+26]M[+16]PC[+57]AEDYLSVVLNQLC[+57]VLHEK[+1]TPVSDRVTK	5	959.467	177458	466 478
50	2	HSA_BS3_0.5x_DDA_002.mzML	C[+57]C[+57]T[+1]ESLVNRK[+26]M[+16]PC[+57]AEDYLSVVLNQLC[+57]VLHEK[+1]TPVSDRVTK	5	959.467	2629756	466 478
50	3	HSA_BS3_0.5x_DDA_003.mzML	C[+57]C[+57]T[+1]ESLVNRK[+26]M[+16]PC[+57]AEDYLSVVLNQLC[+57]VLHEK[+1]TPVSDRVTK	5	959.467	3555670	466 478
90	1	HSA_BS3_0.9x_DDA_001.mzML	C[+57]C[+57]T[+1]ESLVNRK[+26]M[+16]PC[+57]AEDYLSVVLNQLC[+57]VLHEK[+1]TPVSDRVTK	5	959.467	9670388	466 478
90	2	HSA_BS3_0.9x_DDA_002.mzML	C[+57]C[+57]T[+1]ESLVNRK[+26]M[+16]PC[+57]AEDYLSVVLNQLC[+57]VLHEK[+1]TPVSDRVTK	5	959.467	6983218	466 478
90	3	HSA_BS3_0.9x_DDA_003.mzML	C[+57]C[+57]T[+1]ESLVNRK[+26]M[+16]PC[+57]AEDYLSVVLNQLC[+57]VLHEK[+1]TPVSDRVTK	5	959.467	1142215	466 478
100	1	HSA_BS3_1x_DDA_001.mzML	C[+57]C[+57]T[+1]ESLVNRK[+26]M[+16]PC[+57]AEDYLSVVLNQLC[+57]VLHEK[+1]TPVSDRVTK	5	959.467	6998284	466 478
100	2	HSA_BS3_1x_DDA_002.mzML	C[+57]C[+57]T[+1]ESLVNRK[+26]M[+16]PC[+57]AEDYLSVVLNQLC[+57]VLHEK[+1]TPVSDRVTK	5	959.467	4006448	466 478
100	3	HSA_BS3_1x_DDA_003.mzML	C[+57]C[+57]T[+1]ESLVNRK[+26]M[+16]PC[+57]AEDYLSVVLNQLC[+57]VLHEK[+1]TPVSDRVTK	5	959.467	1519556	466 478
10	1	HSA_BS3_0.1x_DDA_001.mzML	C[+57]C[+57]T[+1]ESLVNRK[+26]TPVSDRVT[+1]K	3	760.044	35616812	474 478
10	2	HSA_BS3_0.1x_DDA_002.mzML	C[+57]C[+57]T[+1]ESLVNRK[+26]TPVSDRVT[+1]K	3	760.044	35962892	474 478
10	3	HSA_BS3_0.1x_DDA_003.mzML	C[+57]C[+57]T[+1]ESLVNRK[+26]TPVSDRVT[+1]K	3	760.044	43773976	474 478
30	1	HSA_BS3_0.3x_DDA_001.mzML	C[+57]C[+57]T[+1]ESLVNRK[+26]TPVSDRVT[+1]K	3	760.044	102264064	474 478
30	2	HSA_BS3_0.3x_DDA_002.mzML	C[+57]C[+57]T[+1]ESLVNRK[+26]TPVSDRVT[+1]K	3	760.044	100458536	474 478
30	3	HSA_BS3_0.3x_DDA_003.mzML	C[+57]C[+57]T[+1]ESLVNRK[+26]TPVSDRVT[+1]K	3	760.044	102411160	474 478
50	1	HSA_BS3_0.5x_DDA_001.mzML	C[+57]C[+57]T[+1]ESLVNRK[+26]TPVSDRVT[+1]K	3	760.044	27985910	474 478
50	2	HSA_BS3_0.5x_DDA_002.mzML	C[+57]C[+57]T[+1]ESLVNRK[+26]TPVSDRVT[+1]K	3	760.044	216955616	474 478
50	3	HSA_BS3_0.5x_DDA_003.mzML	C[+57]C[+57]T[+1]ESLVNRK[+26]TPVSDRVT[+1]K	3	760.044	173394224	474 478
90	1	HSA_BS3_0.9x_DDA_001.mzML	C[+57]C[+57]T[+1]ESLVNRK[+26]TPVSDRVT[+1]K	3	760.044	356588608	474 478
90	2	HSA_BS3_0.9x_DDA_002.mzML	C[+57]C[+57]T[+1]ESLVNRK[+26]TPVSDRVT[+1]K	3	760.044	327220832	474 478
90	3	HSA_BS3_0.9x_DDA_003.mzML	C[+57]C[+57]T[+1]ESLVNRK[+26]TPVSDRVT[+1]K	3	760.044	4494193	474 478
100	1	HSA_BS3_1x_DDA_001.mzML	C[+57]C[+57]T[+1]ESLVNRK[+26]TPVSDRVT[+1]K	3	760.044	245625904	474 478
100	2	HSA_BS3_1x_DDA_002.mzML	C[+57]C[+57]T[+1]ESLVNRK[+26]TPVSDRVT[+1]K	3	760.044	226948992	474 478
100	3	HSA_BS3_1x_DDA_003.mzML	C[+57]C[+57]T[+1]ESLVNRK[+26]TPVSDRVT[+1]K	3	760.044	201738464	474 478
10	1	HSA_BS3_0.1x_DDA_001.mzML	D[+1]AHK[+156.1]SEVAHRK[+26]FK[+1]DLGEENFK	3	890.445	6969694	1 12
10	2	HSA_BS3_0.1x_DDA_002.mzML	D[+1]AHK[+156.1]SEVAHRK[+26]FK[+1]DLGEENFK	3	890.445	6796086	1 12
10	3	HSA_BS3_0.1x_DDA_003.mzML	D[+1]AHK[+156.1]SEVAHRK[+26]FK[+1]DLGEENFK	3	890.445	6075412	1 12
30	1	HSA_BS3_0.3x_DDA_001.mzML	D[+1]AHK[+156.1]SEVAHRK[+26]FK[+1]DLGEENFK	3	890.445	21322184	1 12
30	2	HSA_BS3_0.3x_DDA_002.mzML	D[+1]AHK[+156.1]SEVAHRK[+26]FK[+1]DLGEENFK	3	890.445	23898398	1 12
30	3	HSA_BS3_0.3x_DDA_003.mzML	D[+1]AHK[+156.1]SEVAHRK[+26]FK[+1]DLGEENFK	3	890.445	25867128	1 12
50	1	HSA_BS3_0.5x_DDA_001.mzML	D[+1]AHK[+156.1]SEVAHRK[+26]FK[+1]DLGEENFK	3	890.445	46779604	1 12
50	2	HSA_BS3_0.5x_DDA_002.mzML	D[+1]AHK[+156.1]SEVAHRK[+26]FK[+1]DLGEENFK	3	890.445	57293476	1 12
50	3	HSA_BS3_0.5x_DDA_003.mzML	D[+1]AHK[+156.1]SEVAHRK[+26]FK[+1]DLGEENFK	3	890.445	42410428	1 12
90	1	HSA_BS3_0.9x_DDA_001.mzML	D[+1]AHK[+156.1]SEVAHRK[+26]FK[+1]DLGEENFK	3	890.445	40593776	1 12
90	2	HSA_BS3_0.9x_DDA_002.mzML	D[+1]AHK[+156.1]SEVAHRK[+26]FK[+1]DLGEENFK	3	890.445	42319864	1 12
90	3	HSA_BS3_0.9x_DDA_003.mzML	D[+1]AHK[+156.1]SEVAHRK[+26]FK[+1]DLGEENFK	3	890.445	137321	1 12
100	1	HSA_BS3_1x_DDA_001.mzML	D[+1]AHK[+156.1]SEVAHRK[+26]FK[+1]DLGEENFK	3	890.445	70003224	1 12
100	2	HSA_BS3_1x_DDA_002.mzML	D[+1]AHK[+156.1]SEVAHRK[+26]FK[+1]DLGEENFK	3	890.445	233694	1 12
100	3	HSA_BS3_1x_DDA_003.mzML	D[+1]AHK[+156.1]SEVAHRK[+26]FK[+1]DLGEENFK	3	890.445	74204320	1 12
10	1	HSA_BS3_0.1x_DDA_001.mzML	D[+1]AHK[+156.1]SEVAHRK[+26]FK[+1]DLGEENFK	4	668.086	178338368	1 12
10	2	HSA_BS3_0.1x_DDA_002.mzML	D[+1]AHK[+156.1]SEVAHRK[+26]FK[+1]DLGEENFK	4	668.086	179668544	1 12
10	3	HSA_BS3_0.1x_DDA_003.mzML	D[+1]AHK[+156.1]SEVAHRK[+26]FK[+1]DLGEENFK	4	668.086	213374000	1 12
30	1	HSA_BS3_0.3x_DDA_001.mzML	D[+1]AHK[+156.1]SEVAHRK[+26]FK[+1]DLGEENFK	4	668.086	482336448	1 12
30	2	HSA_BS3_0.3x_DDA_002.mzML	D[+1]AHK[+156.1]SEVAHRK[+26]FK[+1]DLGEENFK	4	668.086	510354752	1 12
30	3	HSA_BS3_0.3x_DDA_003.mzML	D[+1]AHK[+156.1]SEVAHRK[+26]FK[+1]DLGEENFK	4	668.086	526908992	1 12
50	1	HSA_BS3_0.5x_DDA_001.mzML	D[+1]AHK[+156.1]SEVAHRK[+26]FK[+1]DLGEENFK	4	668.086	1006595840	1 12
50	2	HSA_BS3_0.5x_DDA_002.mzML	D[+1]AHK[+156.1]SEVAHRK[+26]FK[+1]DLGEENFK	4	668.086	1030573312	1 12
50	3	HSA_BS3_0.5x_DDA_003.mzML	D[+1]AHK[+156.1]SEVAHRK[+26]FK[+1]DLGEENFK	4	668.086	840670208	1 12
90	1	HSA_BS3_0.9x_DDA_001.mzML	D[+1]AHK[+156.1]SEVAHRK[+26]FK[+1]DLGEENFK	4	668.086	710909120	1 12
90	2	HSA_BS3_0.9x_DDA_002.mzML	D[+1]AHK[+156.1]SEVAHRK[+26]FK[+1]DLGEENFK	4	668.086	825258752	1 12
90	3	HSA_BS3_0.9x_DDA_003.mzML	D[+1]AHK[+156.1]SEVAHRK[+26]FK[+1]DLGEENFK	4	668.086	11351322	1 12
100	1	HSA_BS3_1x_DDA_001.mzML	D[+1]AHK[+156.1]SEVAHRK[+26]FK[+1]DLGEENFK	4	668.086	1426659968	1 12
100	2	HSA_BS3_1x_DDA_002.mzML	D[+1]AHK[+156.1]SEVAHRK[+26]FK[+1]DLGEENFK	4	668.086	15841097	1 12
100	3	HSA_BS3_1x_DDA_003.mzML	D[+1]AHK[+156.1]SEVAHRK[+26]FK[+1]DLGEENFK	4	668.086	1360245760	1 12
10	1	HSA_BS3_0.1x_DDA_001.mzML	D[+1]AHKSEVAHRK[+26]FK[+1]DLGEENFK	4	629.066	246076	1 12
10	2	HSA_BS3_0.1x_DDA_002.mzML	D[+1]AHKSEVAHRK[+26]FK[+1]DLGEENFK	4	629.066	492694	1 12
10	3	HSA_BS3_0.1x_DDA_003.mzML	D[+1]AHKSEVAHRK[+26]FK[+1]DLGEENFK	4	629.066	1139537	1 12
30	1	HSA_BS3_0.3x_DDA_001.mzML	D[+1]AHKSEVAHRK[+26]FK[+1]DLGEENFK	4	629.066	124191	1 12
30	2	HSA_BS3_0.3x_DDA_002.mzML	D[+1]AHKSEVAHRK[+26]FK[+1]DLGEENFK	4	629.066	3271513	1 12
30	3	HSA_BS3_0.3x_DDA_003.mzML	D[+1]AHKSEVAHRK[+26]FK[+1]DLGEENFK	4	629.066	1280327	1 12
50	1	HSA_BS3_0.5x_DDA_001.mzML	D[+1]AHKSEVAHRK[+26]FK[+1]DLGEENFK	4	629.066	1187315	1 12
50	2	HSA_BS3_0.5x_DDA_002.mzML	D[+1]AHKSEVAHRK[+26]FK[+1]DLGEENFK	4	629.066	3030422	1 12
50	3	HSA_BS3_0.5x_DDA_003.mzML	D[+1]AHKSEVAHRK[+26]FK[+1]DLGEENFK	4	629.066	2864759	1 12
90	1	HSA_BS3_0.9x_DDA_001.mzML	D[+1]AHKSEVAHRK[+26]FK[+1]DLGEENFK	4	629.066	9729460	1 12
90	2	HSA_BS3_0.9x_DDA_002.mzML	D[+1]AHKSEVAHRK[+26]FK[+1]DLGEENFK	4	629.066	13920928	1 12
90	3	HSA_BS3_0.9x_DDA_003.mzML	D[+1]AHKSEVAHRK[+26]FK[+1]DLGEENFK	4	629.066	40347	1 12
100	1	HSA_BS3_1x_DDA_001.mzML	D[+1]AHKSEVAHRK[+26]FK[+1]DLGEENFK	4	629.066	25220	1 12
100	2	HSA_BS3_1x_DDA_002.mzML	D[+1]AHKSEVAHRK[+26]FK[+1]DLGEENFK	4	629.066	0	1 12
100	3	HSA_BS3_1x_DDA_003.mzML	D[+1]AHKSEVAHRK[+26]FK[+1]DLGEENFK	4	629.066	39574	1 12
10	1	HSA_BS3_0.1x_DDA_001.mzML	D[+1]AHKSEVAHRK[+26]FK[+1]DLGEENFK	5	503.454	1048452	1 12
10	2	HSA_BS3_0.1x_DDA_002.mzML	D[+1]AHKSEVAHRK[+26]FK[+1]DLGEENFK	5	503.454	1380694	1 12
10	3	HSA_BS3_0.1x_DDA_003.mzML	D[+1]AHKSEVAHRK[+26]FK[+1]DLGEENFK	5	503.454	4322496	1 12
30	1	HSA_BS3_0.3x_DDA_001.mzML	D[+1]AHKSEVAHRK[+26]FK[+1]DLGEENFK	5	503.454	0	1 12
30	2	HSA_BS3_0.3x_DDA_002.mzML	D[+1]AHKSEVAHRK[+26]FK[+1]DLGEENFK	5	503.454	8913448	1 12
30	3	HSA_BS3_0.3x_DDA_003.mzML	D[+1]AHKSEVAHRK[+26]FK[+1]DLGEENFK	5	503.454	4764940	1 12
50	1	HSA_BS3_0.5x_DDA_001.mzML	D[+1]AHKSEVAHRK[+26]FK[+1]DLGEENFK	5	503.454	11002	1 12
50	2	HSA_BS3_0.5x_DDA_002.mzML	D[+1]AHKSEVAHRK[+26]FK[+1]DLGEENFK	5	503.454	9954182	1 12
50	3	HSA_BS3_0.5x_DDA_003.mzML	D[+1]AHKSEVAHRK[+26]FK[+1]DLGEENFK	5	503.454	2782578	1 12
90	1	HSA_BS3_0.9x_DDA_001.mzML	D[+1]AHKSEVAHRK[+26]FK[+1]DLGEENFK	5	503.454	24439326	1 12
90	2	HSA_BS3_0.9x_DDA_002.mzML	D[+1]AHKSEVAHRK[+26]FK[+1]DLGEENFK	5	503.454	38322480	1 12
90	3	HSA_BS3_0.9x_DDA_003.mzML	D[+1]AHKSEVAHRK[+26]FK[+1]DLGEENFK	5	503.454	0	1 12
100	1	HSA_BS3_1x_DDA_001.mzML	D[+1]AHKSEVAHRK[+26]FK[+1]DLGEENFK	5	503.454	50374	1 12
100	2	HSA_BS3_1x_DDA_002.mzML	D[+1]AHKSEVAHRK[+26]FK[+1]DLGEENFK	5	503.454	0	1 12
100	3	HSA_BS3_1x_DDA_003.mzML	D[+1]AHKSEVAHRK[+26]FK[+1]DLGEENFK	5	503.454	123869	1 12
10	1	HSA_BS3_0.1x_DDA_001.mzML	D[+1]AHK[+155.1]SEVAHRK[+26]FK[+1]DLGEENFK	4	667.84	89644472	1 12
10	2	HSA_BS3_0.1x_DDA_002.mzML	D[+1]AHK[+155.1]SEVAHRK[+26]FK[+1]DLGEENFK	4	667.84	91677840	1 12
10	3	HSA_BS3_0.1x_DDA_003.mzML	D[+1]AHK[+155.1]SEVAHRK[+26]FK[+1]DLGEENFK	4	667.84	106705744	1 12
30	1	HSA_BS3_0.3x_DDA_001.mzML	D[+1]AHK[+155.1]SEVAHRK[+26]FK[+1]DLGEENFK	4	667.84	252422496	1 12
30	2	HSA_BS3_0.3x_DDA_002.mzML	D[+1]AHK[+155.1]SEVAHRK[+26]FK[+1]DLGEENFK	4	667.84	250267264	1 12
30	3	HSA_BS3_0.3x_DDA_003.mzML	D[+1]AHK[+155.1]SEVAHRK[+26]FK[+1]DLGEENFK	4	667.84	269742368	1 12
50	1	HSA_BS3_0.5x_DDA_001.mzML	D[+1]AHK[+155.1]SEVAHRK[+26]FK[+1]DLGEENFK	4	667.84	451504448	1 12
50	2	HSA_BS3_0.5x_DDA_002.mzML	D[+1]AHK[+155.1]SEVAHRK[+26]FK[+1]DLGEENFK	4	667.84	437256320	1 12
50	3	HSA_BS3_0.5x_DDA_003.mzML	D[+1]AHK[+155.1]SEVAHRK[+26]FK[+1]DLGEENFK	4	667.84	392930720	1 12
90	1	HSA_BS3_0.9x_DDA_001.mzML	D[+1]AHK[+155.1]SEVAHRK[+26]FK[+1]DLGEENFK	4	667.84	886335744	1 12
90	2	HSA_BS3_0.9x_DDA_002.mzML	D[+1]AHK[+155.1]SEVAHRK[+26]FK[+1]DLGEENFK	4	667.84	702061760	1 12
90	3	HSA_BS3_0.9x_DDA_003.mzML	D[+1]AHK[+155.1]SEVAHRK[+26]FK[+1]DLGEENFK	4	667.84	576029	1 12
100	1	HSA_BS3_1x_DDA_001.mzML	D[+1]AHK[+155.1]SEVAHRK[+26]FK[+1]DLGEENFK	4	667.84	559544704	1 12
100	2	HSA_BS3_1x_DDA_002.mzML	D[+1]AHK[+155.1]SEVAHRK[+26]FK[+1]DLGEENFK	4	667.84	490192384	1 12
100	3	HSA_BS3_1x_DDA_003.mzML	D[+1]AHK[+155.1]SEVAHRK[+26]FK[+1]DLGEENFK	4	667.84	475560480	1 12
10	1	HSA_BS3_0.1x_DDA_001.mzML	D[+1]AHK[+155.1]SEVAHRK[+26]FK[+1]DLGEENFK	5	534.473	134902048	1 12
10	2	HSA_BS3_0.1x_DDA_002.mzML	D[+1]AHK[+155.1]SEVAHRK[+26]FK[+1]DLGEENFK	5	534.473	141016224	1 12
10	3	HSA_BS3_0.1x_DDA_003.mzML	D[+1]AHK[+155.1]SEVAHRK[+26]FK[+1]DLGEENFK	5	534.473	145631584	1 12
30	1	HSA_BS3_0.3x_DDA_001.mzML	D[+1]AHK[+155.1]SEVAHRK[+26]FK[+1]DLGEENFK	5	534.473	363562528	1 12
30	2	HSA_BS3_0.3x_DDA_002.mzML	D[+1]AHK[+155.1]SEVAHRK[+26]FK[+1]DLGEENFK	5	534.473	365607136	1 12
30	3	HSA_BS3_0.3x_DDA_003.mzML	D[+1]AHK[+155.1]SEVAHRK[+26]FK[+1]DLGEENFK	5	534.473	375454208	1 12
50	1	HSA_BS3_0.5x_DDA_001.mzML	D[+1]AHK[+155.1]SEVAHRK[+26]FK[+1]DLGEENFK	5	534.473	630001984	1 12
50	2	HSA_BS3_0.5x_DDA_002.mzML	D[+1]AHK[+155.1]SEVAHRK[+26]FK[+1]DLGEENFK	5	534.473	596913472	1 12
50	3	HSA_BS3_0.5x_DDA_003.mzML	D[+1]AHK[+155.1]SEVAHRK[+26]FK[+1]DLGEENFK	5	534.473	572220288	1 12
90	1	HSA_BS3_0.9x_DDA_001.mzML	D[+1]AHK[+155.1]SEVAHRK[+26]FK[+1]DLGEENFK	5	534.473	1291982848	1 12
90	2	HSA_BS3_0.9x_DDA_002.mzML	D[+1]AHK[+155.1]SEVAHRK[+26]FK[+1]DLGEENFK	5	534.473	1051117056	1 12
90	3	HSA_BS3_0.9x_DDA_003.mzML	D[+1]AHK[+155.1]SEVAHRK[+26]FK[+1]DLGEENFK	5	534.473	626150	1 12
100	1	HSA_BS3_1x_DDA_001.mzML	D[+1]AHK[+155.1]SEVAHRK[+26]FK[+1]DLGEENFK	5	534.473	801822592	1 12
100	2	HSA_BS3_1x_DDA_002.mzML	D[+1]AHK[+155.1]SEVAHRK[+26]FK[+1]DLGEENFK	5	534.473	708897408	1 12
100	3	HSA_BS3_1x_DDA_003.mzML	D[+1]AHK[+155.1]SEVAHRK[+26]FK[+1]DLGEENFK	5	534.473	702096832	1 12
10	1	HSA_BS3_0.1x_DDA_001.mzML	D[+1]AHKS[+155.1]EVAHRK[+26]FK[+1]DLGEENFK	5	534.473	135564480	1 12
10	2	HSA_BS3_0.1x_DDA_002.mzML	D[+1]AHKS[+155.1]EVAHRK[+26]FK[+1]DLGEENFK	5	534.473	140924384	1 12
10	3	HSA_BS3_0.1x_DDA_003.mzML	D[+1]AHKS[+155.1]EVAHRK[+26]FK[+1]DLGEENFK	5	534.473	145205440	1 12
30	1	HSA_BS3_0.3x_DDA_001.mzML	D[+1]AHKS[+155.1]EVAHRK[+26]FK[+1]DLGEENFK	5	534.473	363174560	1 12
30	2	HSA_BS3_0.3x_DDA_002.mzML	D[+1]AHKS[+155.1]EVAHRK[+26]FK[+1]DLGEENFK	5	534.473	365777280	1 12
30	3	HSA_BS3_0.3x_DDA_003.mzML	D[+1]AHKS[+155.1]EVAHRK[+26]FK[+1]DLGEENFK	5	534.473	373877632	1 12
50	1	HSA_BS3_0.5x_DDA_001.mzML	D[+1]AHKS[+155.1]EVAHRK[+26]FK[+1]DLGEENFK	5	534.473	638746368	1 12
50	2	HSA_BS3_0.5x_DDA_002.mzML	D[+1]AHKS[+155.1]EVAHRK[+26]FK[+1]DLGEENFK	5	534.473	194958	1 12
50	3	HSA_BS3_0.5x_DDA_003.mzML	D[+1]AHKS[+155.1]EVAHRK[+26]FK[+1]DLGEENFK	5	534.473	575880384	1 12
90	1	HSA_BS3_0.9x_DDA_001.mzML	D[+1]AHKS[+155.1]EVAHRK[+26]FK[+1]DLGEENFK	5	534.473	1760502	1 12
90	2	HSA_BS3_0.9x_DDA_002.mzML	D[+1]AHKS[+155.1]EVAHRK[+26]FK[+1]DLGEENFK	5	534.473	1462457	1 12
90	3	HSA_BS3_0.9x_DDA_003.mzML	D[+1]AHKS[+155.1]EVAHRK[+26]FK[+1]DLGEENFK	5	534.473	1065549184	1 12
100	1	HSA_BS3_1x_DDA_001.mzML	D[+1]AHKS[+155.1]EVAHRK[+26]FK[+1]DLGEENFK	5	534.473	573409	1 12
100	2	HSA_BS3_1x_DDA_002.mzML	D[+1]AHKS[+155.1]EVAHRK[+26]FK[+1]DLGEENFK	5	534.473	708434624	1 12
100	3	HSA_BS3_1x_DDA_003.mzML	D[+1]AHKS[+155.1]EVAHRK[+26]FK[+1]DLGEENFK	5	534.473	55456	1 12
10	1	HSA_BS3_0.1x_DDA_001.mzML	DEGK[+156.1]AS[+1]SAKK[+26]AAC[+57]LLPK[+1]LDELR	3	862.123	248574	181 192
10	2	HSA_BS3_0.1x_DDA_002.mzML	DEGK[+156.1]AS[+1]SAKK[+26]AAC[+57]LLPK[+1]LDELR	3	862.123	172603	181 192
10	3	HSA_BS3_0.1x_DDA_003.mzML	DEGK[+156.1]AS[+1]SAKK[+26]AAC[+57]LLPK[+1]LDELR	3	862.123	156582	181 192
30	1	HSA_BS3_0.3x_DDA_001.mzML	DEGK[+156.1]AS[+1]SAKK[+26]AAC[+57]LLPK[+1]LDELR	3	862.123	3227783	181 192
30	2	HSA_BS3_0.3x_DDA_002.mzML	DEGK[+156.1]AS[+1]SAKK[+26]AAC[+57]LLPK[+1]LDELR	3	862.123	2156448	181 192
30	3	HSA_BS3_0.3x_DDA_003.mzML	DEGK[+156.1]AS[+1]SAKK[+26]AAC[+57]LLPK[+1]LDELR	3	862.123	2976780	181 192
50	1	HSA_BS3_0.5x_DDA_001.mzML	DEGK[+156.1]AS[+1]SAKK[+26]AAC[+57]LLPK[+1]LDELR	3	862.123	43946	181 192
50	2	HSA_BS3_0.5x_DDA_002.mzML	DEGK[+156.1]AS[+1]SAKK[+26]AAC[+57]LLPK[+1]LDELR	3	862.123	5642992	181 192
50	3	HSA_BS3_0.5x_DDA_003.mzML	DEGK[+156.1]AS[+1]SAKK[+26]AAC[+57]LLPK[+1]LDELR	3	862.123	1290207	181 192
90	1	HSA_BS3_0.9x_DDA_001.mzML	DEGK[+156.1]AS[+1]SAKK[+26]AAC[+57]LLPK[+1]LDELR	3	862.123	2479201	181 192
90	2	HSA_BS3_0.9x_DDA_002.mzML	DEGK[+156.1]AS[+1]SAKK[+26]AAC[+57]LLPK[+1]LDELR	3	862.123	4751339	181 192
90	3	HSA_BS3_0.9x_DDA_003.mzML	DEGK[+156.1]AS[+1]SAKK[+26]AAC[+57]LLPK[+1]LDELR	3	862.123	10279785	181 192
100	1	HSA_BS3_1x_DDA_001.mzML	DEGK[+156.1]AS[+1]SAKK[+26]AAC[+57]LLPK[+1]LDELR	3	862.123	2625336	181 192
100	2	HSA_BS3_1x_DDA_002.mzML	DEGK[+156.1]AS[+1]SAKK[+26]AAC[+57]LLPK[+1]LDELR	3	862.123	11310217	181 192
100	3	HSA_BS3_1x_DDA_003.mzML	DEGK[+156.1]AS[+1]SAKK[+26]AAC[+57]LLPK[+1]LDELR	3	862.123	10550935	181 192
10	1	HSA_BS3_0.1x_DDA_001.mzML	DEGK[+155.1]ASSAK[+1]QRLKK[+26]C[+57]AS[+1]LQK	3	806.1	114562	195 202
10	2	HSA_BS3_0.1x_DDA_002.mzML	DEGK[+155.1]ASSAK[+1]QRLKK[+26]C[+57]AS[+1]LQK	3	806.1	416033	195 202
10	3	HSA_BS3_0.1x_DDA_003.mzML	DEGK[+155.1]ASSAK[+1]QRLKK[+26]C[+57]AS[+1]LQK	3	806.1	150895	195 202
30	1	HSA_BS3_0.3x_DDA_001.mzML	DEGK[+155.1]ASSAK[+1]QRLKK[+26]C[+57]AS[+1]LQK	3	806.1	168978	195 202
30	2	HSA_BS3_0.3x_DDA_002.mzML	DEGK[+155.1]ASSAK[+1]QRLKK[+26]C[+57]AS[+1]LQK	3	806.1	85775	195 202
30	3	HSA_BS3_0.3x_DDA_003.mzML	DEGK[+155.1]ASSAK[+1]QRLKK[+26]C[+57]AS[+1]LQK	3	806.1	181268	195 202
50	1	HSA_BS3_0.5x_DDA_001.mzML	DEGK[+155.1]ASSAK[+1]QRLKK[+26]C[+57]AS[+1]LQK	3	806.1	160223	195 202
50	2	HSA_BS3_0.5x_DDA_002.mzML	DEGK[+155.1]ASSAK[+1]QRLKK[+26]C[+57]AS[+1]LQK	3	806.1	44780	195 202
50	3	HSA_BS3_0.5x_DDA_003.mzML	DEGK[+155.1]ASSAK[+1]QRLKK[+26]C[+57]AS[+1]LQK	3	806.1	183076	195 202
90	1	HSA_BS3_0.9x_DDA_001.mzML	DEGK[+155.1]ASSAK[+1]QRLKK[+26]C[+57]AS[+1]LQK	3	806.1	57450	195 202
90	2	HSA_BS3_0.9x_DDA_002.mzML	DEGK[+155.1]ASSAK[+1]QRLKK[+26]C[+57]AS[+1]LQK	3	806.1	409742	195 202
90	3	HSA_BS3_0.9x_DDA_003.mzML	DEGK[+155.1]ASSAK[+1]QRLKK[+26]C[+57]AS[+1]LQK	3	806.1	1162809	195 202
100	1	HSA_BS3_1x_DDA_001.mzML	DEGK[+155.1]ASSAK[+1]QRLKK[+26]C[+57]AS[+1]LQK	3	806.1	644735	195 202
100	2	HSA_BS3_1x_DDA_002.mzML	DEGK[+155.1]ASSAK[+1]QRLKK[+26]C[+57]AS[+1]LQK	3	806.1	1204018	195 202
100	3	HSA_BS3_1x_DDA_003.mzML	DEGK[+155.1]ASSAK[+1]QRLKK[+26]C[+57]AS[+1]LQK	3	806.1	201705312	195 202
10	1	HSA_BS3_0.1x_DDA_001.mzML	DVFLGM[+16]FLY[+1]EYARK[+26]VFDEFK[+1]PLVEEPQNLIK	3	1274.65	3343562	332 378
10	2	HSA_BS3_0.1x_DDA_002.mzML	DVFLGM[+16]FLY[+1]EYARK[+26]VFDEFK[+1]PLVEEPQNLIK	3	1274.65	1944311	332 378
10	3	HSA_BS3_0.1x_DDA_003.mzML	DVFLGM[+16]FLY[+1]EYARK[+26]VFDEFK[+1]PLVEEPQNLIK	3	1274.65	1601927	332 378
30	1	HSA_BS3_0.3x_DDA_001.mzML	DVFLGM[+16]FLY[+1]EYARK[+26]VFDEFK[+1]PLVEEPQNLIK	3	1274.65	1169000	332 378
30	2	HSA_BS3_0.3x_DDA_002.mzML	DVFLGM[+16]FLY[+1]EYARK[+26]VFDEFK[+1]PLVEEPQNLIK	3	1274.65	4374433	332 378
30	3	HSA_BS3_0.3x_DDA_003.mzML	DVFLGM[+16]FLY[+1]EYARK[+26]VFDEFK[+1]PLVEEPQNLIK	3	1274.65	4341165	332 378
50	1	HSA_BS3_0.5x_DDA_001.mzML	DVFLGM[+16]FLY[+1]EYARK[+26]VFDEFK[+1]PLVEEPQNLIK	3	1274.65	5912499	332 378
50	2	HSA_BS3_0.5x_DDA_002.mzML	DVFLGM[+16]FLY[+1]EYARK[+26]VFDEFK[+1]PLVEEPQNLIK	3	1274.65	3685	332 378
50	3	HSA_BS3_0.5x_DDA_003.mzML	DVFLGM[+16]FLY[+1]EYARK[+26]VFDEFK[+1]PLVEEPQNLIK	3	1274.65	280572	332 378
90	1	HSA_BS3_0.9x_DDA_001.mzML	DVFLGM[+16]FLY[+1]EYARK[+26]VFDEFK[+1]PLVEEPQNLIK	3	1274.65	356161	332 378
90	2	HSA_BS3_0.9x_DDA_002.mzML	DVFLGM[+16]FLY[+1]EYARK[+26]VFDEFK[+1]PLVEEPQNLIK	3	1274.65	592090	332 378
90	3	HSA_BS3_0.9x_DDA_003.mzML	DVFLGM[+16]FLY[+1]EYARK[+26]VFDEFK[+1]PLVEEPQNLIK	3	1274.65	62836928	332 378
100	1	HSA_BS3_1x_DDA_001.mzML	DVFLGM[+16]FLY[+1]EYARK[+26]VFDEFK[+1]PLVEEPQNLIK	3	1274.65	89654	332 378
100	2	HSA_BS3_1x_DDA_002.mzML	DVFLGM[+16]FLY[+1]EYARK[+26]VFDEFK[+1]PLVEEPQNLIK	3	1274.65	3001505	332 378
100	3	HSA_BS3_1x_DDA_003.mzML	DVFLGM[+16]FLY[+1]EYARK[+26]VFDEFK[+1]PLVEEPQNLIK	3	1274.65	40159112	332 378
10	1	HSA_BS3_0.1x_DDA_001.mzML	DVFLGM[+16]FLYEY[+1]ARK[+26]VFDEFK[+1]PLVEEPQNLIK	4	956.24	16502830	334 378
10	2	HSA_BS3_0.1x_DDA_002.mzML	DVFLGM[+16]FLYEY[+1]ARK[+26]VFDEFK[+1]PLVEEPQNLIK	4	956.24	15851985	334 378
10	3	HSA_BS3_0.1x_DDA_003.mzML	DVFLGM[+16]FLYEY[+1]ARK[+26]VFDEFK[+1]PLVEEPQNLIK	4	956.24	12564544	334 378
30	1	HSA_BS3_0.3x_DDA_001.mzML	DVFLGM[+16]FLYEY[+1]ARK[+26]VFDEFK[+1]PLVEEPQNLIK	4	956.24	30483910	334 378
30	2	HSA_BS3_0.3x_DDA_002.mzML	DVFLGM[+16]FLYEY[+1]ARK[+26]VFDEFK[+1]PLVEEPQNLIK	4	956.24	7703237	334 378
30	3	HSA_BS3_0.3x_DDA_003.mzML	DVFLGM[+16]FLYEY[+1]ARK[+26]VFDEFK[+1]PLVEEPQNLIK	4	956.24	31493904	334 378
50	1	HSA_BS3_0.5x_DDA_001.mzML	DVFLGM[+16]FLYEY[+1]ARK[+26]VFDEFK[+1]PLVEEPQNLIK	4	956.24	35419468	334 378
50	2	HSA_BS3_0.5x_DDA_002.mzML	DVFLGM[+16]FLYEY[+1]ARK[+26]VFDEFK[+1]PLVEEPQNLIK	4	956.24	67867776	334 378
50	3	HSA_BS3_0.5x_DDA_003.mzML	DVFLGM[+16]FLYEY[+1]ARK[+26]VFDEFK[+1]PLVEEPQNLIK	4	956.24	552210	334 378
90	1	HSA_BS3_0.9x_DDA_001.mzML	DVFLGM[+16]FLYEY[+1]ARK[+26]VFDEFK[+1]PLVEEPQNLIK	4	956.24	70211	334 378
90	2	HSA_BS3_0.9x_DDA_002.mzML	DVFLGM[+16]FLYEY[+1]ARK[+26]VFDEFK[+1]PLVEEPQNLIK	4	956.24	94618	334 378
90	3	HSA_BS3_0.9x_DDA_003.mzML	DVFLGM[+16]FLYEY[+1]ARK[+26]VFDEFK[+1]PLVEEPQNLIK	4	956.24	38780424	334 378
100	1	HSA_BS3_1x_DDA_001.mzML	DVFLGM[+16]FLYEY[+1]ARK[+26]VFDEFK[+1]PLVEEPQNLIK	4	956.24	1006244	334 378
100	2	HSA_BS3_1x_DDA_002.mzML	DVFLGM[+16]FLYEY[+1]ARK[+26]VFDEFK[+1]PLVEEPQNLIK	4	956.24	36532032	334 378
100	3	HSA_BS3_1x_DDA_003.mzML	DVFLGM[+16]FLYEY[+1]ARK[+26]VFDEFK[+1]PLVEEPQNLIK	4	956.24	2385352	334 378
10	1	HSA_BS3_0.1x_DDA_001.mzML	EFNAET[+1]FTFHADIC[+57]TLSEK[+156.1]ERK[+26]DVFLGM[+16]FLY[+1]EY[+155.1]AR	4	1159.05	699518	332 506
10	2	HSA_BS3_0.1x_DDA_002.mzML	EFNAET[+1]FTFHADIC[+57]TLSEK[+156.1]ERK[+26]DVFLGM[+16]FLY[+1]EY[+155.1]AR	4	1159.05	4354113	332 506
10	3	HSA_BS3_0.1x_DDA_003.mzML	EFNAET[+1]FTFHADIC[+57]TLSEK[+156.1]ERK[+26]DVFLGM[+16]FLY[+1]EY[+155.1]AR	4	1159.05	1032128	332 506
30	1	HSA_BS3_0.3x_DDA_001.mzML	EFNAET[+1]FTFHADIC[+57]TLSEK[+156.1]ERK[+26]DVFLGM[+16]FLY[+1]EY[+155.1]AR	4	1159.05	0	332 506
30	2	HSA_BS3_0.3x_DDA_002.mzML	EFNAET[+1]FTFHADIC[+57]TLSEK[+156.1]ERK[+26]DVFLGM[+16]FLY[+1]EY[+155.1]AR	4	1159.05	2720	332 506
30	3	HSA_BS3_0.3x_DDA_003.mzML	EFNAET[+1]FTFHADIC[+57]TLSEK[+156.1]ERK[+26]DVFLGM[+16]FLY[+1]EY[+155.1]AR	4	1159.05	2892822	332 506
50	1	HSA_BS3_0.5x_DDA_001.mzML	EFNAET[+1]FTFHADIC[+57]TLSEK[+156.1]ERK[+26]DVFLGM[+16]FLY[+1]EY[+155.1]AR	4	1159.05	0	332 506
50	2	HSA_BS3_0.5x_DDA_002.mzML	EFNAET[+1]FTFHADIC[+57]TLSEK[+156.1]ERK[+26]DVFLGM[+16]FLY[+1]EY[+155.1]AR	4	1159.05	104450	332 506
50	3	HSA_BS3_0.5x_DDA_003.mzML	EFNAET[+1]FTFHADIC[+57]TLSEK[+156.1]ERK[+26]DVFLGM[+16]FLY[+1]EY[+155.1]AR	4	1159.05	0	332 506
90	1	HSA_BS3_0.9x_DDA_001.mzML	EFNAET[+1]FTFHADIC[+57]TLSEK[+156.1]ERK[+26]DVFLGM[+16]FLY[+1]EY[+155.1]AR	4	1159.05	79101	332 506
90	2	HSA_BS3_0.9x_DDA_002.mzML	EFNAET[+1]FTFHADIC[+57]TLSEK[+156.1]ERK[+26]DVFLGM[+16]FLY[+1]EY[+155.1]AR	4	1159.05	1616091	332 506
90	3	HSA_BS3_0.9x_DDA_003.mzML	EFNAET[+1]FTFHADIC[+57]TLSEK[+156.1]ERK[+26]DVFLGM[+16]FLY[+1]EY[+155.1]AR	4	1159.05	57938	332 506
100	1	HSA_BS3_1x_DDA_001.mzML	EFNAET[+1]FTFHADIC[+57]TLSEK[+156.1]ERK[+26]DVFLGM[+16]FLY[+1]EY[+155.1]AR	4	1159.05	54008	332 506
100	2	HSA_BS3_1x_DDA_002.mzML	EFNAET[+1]FTFHADIC[+57]TLSEK[+156.1]ERK[+26]DVFLGM[+16]FLY[+1]EY[+155.1]AR	4	1159.05	27945	332 506
100	3	HSA_BS3_1x_DDA_003.mzML	EFNAET[+1]FTFHADIC[+57]TLSEK[+156.1]ERK[+26]DVFLGM[+16]FLY[+1]EY[+155.1]AR	4	1159.05	324094	332 506
10	1	HSA_BS3_0.1x_DDA_001.mzML	EFNAET[+1]FTFHADIC[+57]TLSEKERK[+26]DVFLGM[+16]FLY[+156.1]EY[+1]AR	5	896.423	100889048	334 506
10	2	HSA_BS3_0.1x_DDA_002.mzML	EFNAET[+1]FTFHADIC[+57]TLSEKERK[+26]DVFLGM[+16]FLY[+156.1]EY[+1]AR	5	896.423	176956384	334 506
10	3	HSA_BS3_0.1x_DDA_003.mzML	EFNAET[+1]FTFHADIC[+57]TLSEKERK[+26]DVFLGM[+16]FLY[+156.1]EY[+1]AR	5	896.423	198186720	334 506
30	1	HSA_BS3_0.3x_DDA_001.mzML	EFNAET[+1]FTFHADIC[+57]TLSEKERK[+26]DVFLGM[+16]FLY[+156.1]EY[+1]AR	5	896.423	61630808	334 506
30	2	HSA_BS3_0.3x_DDA_002.mzML	EFNAET[+1]FTFHADIC[+57]TLSEKERK[+26]DVFLGM[+16]FLY[+156.1]EY[+1]AR	5	896.423	82134336	334 506
30	3	HSA_BS3_0.3x_DDA_003.mzML	EFNAET[+1]FTFHADIC[+57]TLSEKERK[+26]DVFLGM[+16]FLY[+156.1]EY[+1]AR	5	896.423	27465578	334 506
50	1	HSA_BS3_0.5x_DDA_001.mzML	EFNAET[+1]FTFHADIC[+57]TLSEKERK[+26]DVFLGM[+16]FLY[+156.1]EY[+1]AR	5	896.423	50113992	334 506
50	2	HSA_BS3_0.5x_DDA_002.mzML	EFNAET[+1]FTFHADIC[+57]TLSEKERK[+26]DVFLGM[+16]FLY[+156.1]EY[+1]AR	5	896.423	224410	334 506
50	3	HSA_BS3_0.5x_DDA_003.mzML	EFNAET[+1]FTFHADIC[+57]TLSEKERK[+26]DVFLGM[+16]FLY[+156.1]EY[+1]AR	5	896.423	30140426	334 506
90	1	HSA_BS3_0.9x_DDA_001.mzML	EFNAET[+1]FTFHADIC[+57]TLSEKERK[+26]DVFLGM[+16]FLY[+156.1]EY[+1]AR	5	896.423	1420121	334 506
90	2	HSA_BS3_0.9x_DDA_002.mzML	EFNAET[+1]FTFHADIC[+57]TLSEKERK[+26]DVFLGM[+16]FLY[+156.1]EY[+1]AR	5	896.423	196027	334 506
90	3	HSA_BS3_0.9x_DDA_003.mzML	EFNAET[+1]FTFHADIC[+57]TLSEKERK[+26]DVFLGM[+16]FLY[+156.1]EY[+1]AR	5	896.423	10426234	334 506
100	1	HSA_BS3_1x_DDA_001.mzML	EFNAET[+1]FTFHADIC[+57]TLSEKERK[+26]DVFLGM[+16]FLY[+156.1]EY[+1]AR	5	896.423	79477	334 506
100	2	HSA_BS3_1x_DDA_002.mzML	EFNAET[+1]FTFHADIC[+57]TLSEKERK[+26]DVFLGM[+16]FLY[+156.1]EY[+1]AR	5	896.423	4436799	334 506
100	3	HSA_BS3_1x_DDA_003.mzML	EFNAET[+1]FTFHADIC[+57]TLSEKERK[+26]DVFLGM[+16]FLY[+156.1]EY[+1]AR	5	896.423	2031756	334 506
10	1	HSA_BS3_0.1x_DDA_001.mzML	EFNAET[+1]FTFHADIC[+57]TLSEKERK[+26]DVFLGM[+16]FLY[+156.1]EY[+1]AR	6	747.187	36719456	334 506
10	2	HSA_BS3_0.1x_DDA_002.mzML	EFNAET[+1]FTFHADIC[+57]TLSEKERK[+26]DVFLGM[+16]FLY[+156.1]EY[+1]AR	6	747.187	62213088	334 506
10	3	HSA_BS3_0.1x_DDA_003.mzML	EFNAET[+1]FTFHADIC[+57]TLSEKERK[+26]DVFLGM[+16]FLY[+156.1]EY[+1]AR	6	747.187	65716412	334 506
30	1	HSA_BS3_0.3x_DDA_001.mzML	EFNAET[+1]FTFHADIC[+57]TLSEKERK[+26]DVFLGM[+16]FLY[+156.1]EY[+1]AR	6	747.187	19205996	334 506
30	2	HSA_BS3_0.3x_DDA_002.mzML	EFNAET[+1]FTFHADIC[+57]TLSEKERK[+26]DVFLGM[+16]FLY[+156.1]EY[+1]AR	6	747.187	30363800	334 506
30	3	HSA_BS3_0.3x_DDA_003.mzML	EFNAET[+1]FTFHADIC[+57]TLSEKERK[+26]DVFLGM[+16]FLY[+156.1]EY[+1]AR	6	747.187	9634978	334 506
50	1	HSA_BS3_0.5x_DDA_001.mzML	EFNAET[+1]FTFHADIC[+57]TLSEKERK[+26]DVFLGM[+16]FLY[+156.1]EY[+1]AR	6	747.187	17985524	334 506
50	2	HSA_BS3_0.5x_DDA_002.mzML	EFNAET[+1]FTFHADIC[+57]TLSEKERK[+26]DVFLGM[+16]FLY[+156.1]EY[+1]AR	6	747.187	0	334 506
50	3	HSA_BS3_0.5x_DDA_003.mzML	EFNAET[+1]FTFHADIC[+57]TLSEKERK[+26]DVFLGM[+16]FLY[+156.1]EY[+1]AR	6	747.187	10517238	334 506
90	1	HSA_BS3_0.9x_DDA_001.mzML	EFNAET[+1]FTFHADIC[+57]TLSEKERK[+26]DVFLGM[+16]FLY[+156.1]EY[+1]AR	6	747.187	138906	334 506
90	2	HSA_BS3_0.9x_DDA_002.mzML	EFNAET[+1]FTFHADIC[+57]TLSEKERK[+26]DVFLGM[+16]FLY[+156.1]EY[+1]AR	6	747.187	43930	334 506
90	3	HSA_BS3_0.9x_DDA_003.mzML	EFNAET[+1]FTFHADIC[+57]TLSEKERK[+26]DVFLGM[+16]FLY[+156.1]EY[+1]AR	6	747.187	3501387	334 506
100	1	HSA_BS3_1x_DDA_001.mzML	EFNAET[+1]FTFHADIC[+57]TLSEKERK[+26]DVFLGM[+16]FLY[+156.1]EY[+1]AR	6	747.187	0	334 506
100	2	HSA_BS3_1x_DDA_002.mzML	EFNAET[+1]FTFHADIC[+57]TLSEKERK[+26]DVFLGM[+16]FLY[+156.1]EY[+1]AR	6	747.187	1384440	334 506
100	3	HSA_BS3_1x_DDA_003.mzML	EFNAET[+1]FTFHADIC[+57]TLSEKERK[+26]DVFLGM[+16]FLY[+156.1]EY[+1]AR	6	747.187	404423	334 506
10	1	HSA_BS3_0.1x_DDA_001.mzML	EFNAET[+1]FTFHADIC[+57]TLSEKERK[+26]DVFLGM[+16]FLYEY[+1]ARR	5	896.428	161251424	334 506
10	2	HSA_BS3_0.1x_DDA_002.mzML	EFNAET[+1]FTFHADIC[+57]TLSEKERK[+26]DVFLGM[+16]FLYEY[+1]ARR	5	896.428	173645232	334 506
10	3	HSA_BS3_0.1x_DDA_003.mzML	EFNAET[+1]FTFHADIC[+57]TLSEKERK[+26]DVFLGM[+16]FLYEY[+1]ARR	5	896.428	240878304	334 506
30	1	HSA_BS3_0.3x_DDA_001.mzML	EFNAET[+1]FTFHADIC[+57]TLSEKERK[+26]DVFLGM[+16]FLYEY[+1]ARR	5	896.428	61680640	334 506
30	2	HSA_BS3_0.3x_DDA_002.mzML	EFNAET[+1]FTFHADIC[+57]TLSEKERK[+26]DVFLGM[+16]FLYEY[+1]ARR	5	896.428	56198120	334 506
30	3	HSA_BS3_0.3x_DDA_003.mzML	EFNAET[+1]FTFHADIC[+57]TLSEKERK[+26]DVFLGM[+16]FLYEY[+1]ARR	5	896.428	30935982	334 506
50	1	HSA_BS3_0.5x_DDA_001.mzML	EFNAET[+1]FTFHADIC[+57]TLSEKERK[+26]DVFLGM[+16]FLYEY[+1]ARR	5	896.428	45085028	334 506
50	2	HSA_BS3_0.5x_DDA_002.mzML	EFNAET[+1]FTFHADIC[+57]TLSEKERK[+26]DVFLGM[+16]FLYEY[+1]ARR	5	896.428	51563	334 506
50	3	HSA_BS3_0.5x_DDA_003.mzML	EFNAET[+1]FTFHADIC[+57]TLSEKERK[+26]DVFLGM[+16]FLYEY[+1]ARR	5	896.428	30540362	334 506
90	1	HSA_BS3_0.9x_DDA_001.mzML	EFNAET[+1]FTFHADIC[+57]TLSEKERK[+26]DVFLGM[+16]FLYEY[+1]ARR	5	896.428	49896780	334 506
90	2	HSA_BS3_0.9x_DDA_002.mzML	EFNAET[+1]FTFHADIC[+57]TLSEKERK[+26]DVFLGM[+16]FLYEY[+1]ARR	5	896.428	6448305	334 506
90	3	HSA_BS3_0.9x_DDA_003.mzML	EFNAET[+1]FTFHADIC[+57]TLSEKERK[+26]DVFLGM[+16]FLYEY[+1]ARR	5	896.428	11762738	334 506
100	1	HSA_BS3_1x_DDA_001.mzML	EFNAET[+1]FTFHADIC[+57]TLSEKERK[+26]DVFLGM[+16]FLYEY[+1]ARR	5	896.428	2143075	334 506
100	2	HSA_BS3_1x_DDA_002.mzML	EFNAET[+1]FTFHADIC[+57]TLSEKERK[+26]DVFLGM[+16]FLYEY[+1]ARR	5	896.428	5087585	334 506
100	3	HSA_BS3_1x_DDA_003.mzML	EFNAET[+1]FTFHADIC[+57]TLSEKERK[+26]DVFLGM[+16]FLYEY[+1]ARR	5	896.428	2054339	334 506
10	1	HSA_BS3_0.1x_DDA_001.mzML	EFNAET[+1]FTFHADIC[+57]TLSEKERK[+26]DVFLGM[+16]FLYEY[+1]ARR	6	747.191	51615276	334 506
10	2	HSA_BS3_0.1x_DDA_002.mzML	EFNAET[+1]FTFHADIC[+57]TLSEKERK[+26]DVFLGM[+16]FLYEY[+1]ARR	6	747.191	60833576	334 506
10	3	HSA_BS3_0.1x_DDA_003.mzML	EFNAET[+1]FTFHADIC[+57]TLSEKERK[+26]DVFLGM[+16]FLYEY[+1]ARR	6	747.191	82680864	334 506
30	1	HSA_BS3_0.3x_DDA_001.mzML	EFNAET[+1]FTFHADIC[+57]TLSEKERK[+26]DVFLGM[+16]FLYEY[+1]ARR	6	747.191	19221706	334 506
30	2	HSA_BS3_0.3x_DDA_002.mzML	EFNAET[+1]FTFHADIC[+57]TLSEKERK[+26]DVFLGM[+16]FLYEY[+1]ARR	6	747.191	23277076	334 506
30	3	HSA_BS3_0.3x_DDA_003.mzML	EFNAET[+1]FTFHADIC[+57]TLSEKERK[+26]DVFLGM[+16]FLYEY[+1]ARR	6	747.191	20661480	334 506
50	1	HSA_BS3_0.5x_DDA_001.mzML	EFNAET[+1]FTFHADIC[+57]TLSEKERK[+26]DVFLGM[+16]FLYEY[+1]ARR	6	747.191	12941880	334 506
50	2	HSA_BS3_0.5x_DDA_002.mzML	EFNAET[+1]FTFHADIC[+57]TLSEKERK[+26]DVFLGM[+16]FLYEY[+1]ARR	6	747.191	236068	334 506
50	3	HSA_BS3_0.5x_DDA_003.mzML	EFNAET[+1]FTFHADIC[+57]TLSEKERK[+26]DVFLGM[+16]FLYEY[+1]ARR	6	747.191	9728856	334 506
90	1	HSA_BS3_0.9x_DDA_001.mzML	EFNAET[+1]FTFHADIC[+57]TLSEKERK[+26]DVFLGM[+16]FLYEY[+1]ARR	6	747.191	20170866	334 506
90	2	HSA_BS3_0.9x_DDA_002.mzML	EFNAET[+1]FTFHADIC[+57]TLSEKERK[+26]DVFLGM[+16]FLYEY[+1]ARR	6	747.191	1683710	334 506
90	3	HSA_BS3_0.9x_DDA_003.mzML	EFNAET[+1]FTFHADIC[+57]TLSEKERK[+26]DVFLGM[+16]FLYEY[+1]ARR	6	747.191	3508257	334 506
100	1	HSA_BS3_1x_DDA_001.mzML	EFNAET[+1]FTFHADIC[+57]TLSEKERK[+26]DVFLGM[+16]FLYEY[+1]ARR	6	747.191	892997	334 506
100	2	HSA_BS3_1x_DDA_002.mzML	EFNAET[+1]FTFHADIC[+57]TLSEKERK[+26]DVFLGM[+16]FLYEY[+1]ARR	6	747.191	1666855	334 506
100	3	HSA_BS3_1x_DDA_003.mzML	EFNAET[+1]FTFHADIC[+57]TLSEKERK[+26]DVFLGM[+16]FLYEY[+1]ARR	6	747.191	623548	334 506
10	1	HSA_BS3_0.1x_DDA_001.mzML	EFNAET[+1]FTFHADIC[+57]TLSEKERK[+26]DVFLGM[+16]FLY[+1]EYARR	5	896.428	158008448	332 506
10	2	HSA_BS3_0.1x_DDA_002.mzML	EFNAET[+1]FTFHADIC[+57]TLSEKERK[+26]DVFLGM[+16]FLY[+1]EYARR	5	896.428	173444592	332 506
10	3	HSA_BS3_0.1x_DDA_003.mzML	EFNAET[+1]FTFHADIC[+57]TLSEKERK[+26]DVFLGM[+16]FLY[+1]EYARR	5	896.428	212506368	332 506
30	1	HSA_BS3_0.3x_DDA_001.mzML	EFNAET[+1]FTFHADIC[+57]TLSEKERK[+26]DVFLGM[+16]FLY[+1]EYARR	5	896.428	50347720	332 506
30	2	HSA_BS3_0.3x_DDA_002.mzML	EFNAET[+1]FTFHADIC[+57]TLSEKERK[+26]DVFLGM[+16]FLY[+1]EYARR	5	896.428	40186756	332 506
30	3	HSA_BS3_0.3x_DDA_003.mzML	EFNAET[+1]FTFHADIC[+57]TLSEKERK[+26]DVFLGM[+16]FLY[+1]EYARR	5	896.428	247025504	332 506
50	1	HSA_BS3_0.5x_DDA_001.mzML	EFNAET[+1]FTFHADIC[+57]TLSEKERK[+26]DVFLGM[+16]FLY[+1]EYARR	5	896.428	43632536	332 506
50	2	HSA_BS3_0.5x_DDA_002.mzML	EFNAET[+1]FTFHADIC[+57]TLSEKERK[+26]DVFLGM[+16]FLY[+1]EYARR	5	896.428	20961144	332 506
50	3	HSA_BS3_0.5x_DDA_003.mzML	EFNAET[+1]FTFHADIC[+57]TLSEKERK[+26]DVFLGM[+16]FLY[+1]EYARR	5	896.428	30094358	332 506
90	1	HSA_BS3_0.9x_DDA_001.mzML	EFNAET[+1]FTFHADIC[+57]TLSEKERK[+26]DVFLGM[+16]FLY[+1]EYARR	5	896.428	9577932	332 506
90	2	HSA_BS3_0.9x_DDA_002.mzML	EFNAET[+1]FTFHADIC[+57]TLSEKERK[+26]DVFLGM[+16]FLY[+1]EYARR	5	896.428	78151	332 506
90	3	HSA_BS3_0.9x_DDA_003.mzML	EFNAET[+1]FTFHADIC[+57]TLSEKERK[+26]DVFLGM[+16]FLY[+1]EYARR	5	896.428	53013812	332 506
100	1	HSA_BS3_1x_DDA_001.mzML	EFNAET[+1]FTFHADIC[+57]TLSEKERK[+26]DVFLGM[+16]FLY[+1]EYARR	5	896.428	2370054	332 506
100	2	HSA_BS3_1x_DDA_002.mzML	EFNAET[+1]FTFHADIC[+57]TLSEKERK[+26]DVFLGM[+16]FLY[+1]EYARR	5	896.428	5163748	332 506
100	3	HSA_BS3_1x_DDA_003.mzML	EFNAET[+1]FTFHADIC[+57]TLSEKERK[+26]DVFLGM[+16]FLY[+1]EYARR	5	896.428	3765117	332 506
10	1	HSA_BS3_0.1x_DDA_001.mzML	EFNAET[+1]FTFHADIC[+57]TLSEKERK[+26]DVFLGM[+16]FLY[+1]EYARR	6	747.191	59993188	332 506
10	2	HSA_BS3_0.1x_DDA_002.mzML	EFNAET[+1]FTFHADIC[+57]TLSEKERK[+26]DVFLGM[+16]FLY[+1]EYARR	6	747.191	61471992	332 506
10	3	HSA_BS3_0.1x_DDA_003.mzML	EFNAET[+1]FTFHADIC[+57]TLSEKERK[+26]DVFLGM[+16]FLY[+1]EYARR	6	747.191	82688576	332 506
30	1	HSA_BS3_0.3x_DDA_001.mzML	EFNAET[+1]FTFHADIC[+57]TLSEKERK[+26]DVFLGM[+16]FLY[+1]EYARR	6	747.191	15794535	332 506
30	2	HSA_BS3_0.3x_DDA_002.mzML	EFNAET[+1]FTFHADIC[+57]TLSEKERK[+26]DVFLGM[+16]FLY[+1]EYARR	6	747.191	13757684	332 506
30	3	HSA_BS3_0.3x_DDA_003.mzML	EFNAET[+1]FTFHADIC[+57]TLSEKERK[+26]DVFLGM[+16]FLY[+1]EYARR	6	747.191	75948312	332 506
50	1	HSA_BS3_0.5x_DDA_001.mzML	EFNAET[+1]FTFHADIC[+57]TLSEKERK[+26]DVFLGM[+16]FLY[+1]EYARR	6	747.191	12796712	332 506
50	2	HSA_BS3_0.5x_DDA_002.mzML	EFNAET[+1]FTFHADIC[+57]TLSEKERK[+26]DVFLGM[+16]FLY[+1]EYARR	6	747.191	8426041	332 506
50	3	HSA_BS3_0.5x_DDA_003.mzML	EFNAET[+1]FTFHADIC[+57]TLSEKERK[+26]DVFLGM[+16]FLY[+1]EYARR	6	747.191	10409029	332 506
90	1	HSA_BS3_0.9x_DDA_001.mzML	EFNAET[+1]FTFHADIC[+57]TLSEKERK[+26]DVFLGM[+16]FLY[+1]EYARR	6	747.191	2932438	332 506
90	2	HSA_BS3_0.9x_DDA_002.mzML	EFNAET[+1]FTFHADIC[+57]TLSEKERK[+26]DVFLGM[+16]FLY[+1]EYARR	6	747.191	0	332 506
90	3	HSA_BS3_0.9x_DDA_003.mzML	EFNAET[+1]FTFHADIC[+57]TLSEKERK[+26]DVFLGM[+16]FLY[+1]EYARR	6	747.191	22263972	332 506
100	1	HSA_BS3_1x_DDA_001.mzML	EFNAET[+1]FTFHADIC[+57]TLSEKERK[+26]DVFLGM[+16]FLY[+1]EYARR	6	747.191	818885	332 506
100	2	HSA_BS3_1x_DDA_002.mzML	EFNAET[+1]FTFHADIC[+57]TLSEKERK[+26]DVFLGM[+16]FLY[+1]EYARR	6	747.191	1387348	332 506
100	3	HSA_BS3_1x_DDA_003.mzML	EFNAET[+1]FTFHADIC[+57]TLSEKERK[+26]DVFLGM[+16]FLY[+1]EYARR	6	747.191	652320	332 506
10	1	HSA_BS3_0.1x_DDA_001.mzML	EFNAET[+1]FTFHADIC[+57]TLSEK[+155.1]ERK[+26]DVFLGM[+16]FLYEY[+1]ARR	5	927.447	126307	334 506
10	2	HSA_BS3_0.1x_DDA_002.mzML	EFNAET[+1]FTFHADIC[+57]TLSEK[+155.1]ERK[+26]DVFLGM[+16]FLYEY[+1]ARR	5	927.447	1480077	334 506
10	3	HSA_BS3_0.1x_DDA_003.mzML	EFNAET[+1]FTFHADIC[+57]TLSEK[+155.1]ERK[+26]DVFLGM[+16]FLYEY[+1]ARR	5	927.447	1445684	334 506
30	1	HSA_BS3_0.3x_DDA_001.mzML	EFNAET[+1]FTFHADIC[+57]TLSEK[+155.1]ERK[+26]DVFLGM[+16]FLYEY[+1]ARR	5	927.447	2922996	334 506
30	2	HSA_BS3_0.3x_DDA_002.mzML	EFNAET[+1]FTFHADIC[+57]TLSEK[+155.1]ERK[+26]DVFLGM[+16]FLYEY[+1]ARR	5	927.447	5963271	334 506
30	3	HSA_BS3_0.3x_DDA_003.mzML	EFNAET[+1]FTFHADIC[+57]TLSEK[+155.1]ERK[+26]DVFLGM[+16]FLYEY[+1]ARR	5	927.447	4124429	334 506
50	1	HSA_BS3_0.5x_DDA_001.mzML	EFNAET[+1]FTFHADIC[+57]TLSEK[+155.1]ERK[+26]DVFLGM[+16]FLYEY[+1]ARR	5	927.447	6264616	334 506
50	2	HSA_BS3_0.5x_DDA_002.mzML	EFNAET[+1]FTFHADIC[+57]TLSEK[+155.1]ERK[+26]DVFLGM[+16]FLYEY[+1]ARR	5	927.447	55301	334 506
50	3	HSA_BS3_0.5x_DDA_003.mzML	EFNAET[+1]FTFHADIC[+57]TLSEK[+155.1]ERK[+26]DVFLGM[+16]FLYEY[+1]ARR	5	927.447	9597726	334 506
90	1	HSA_BS3_0.9x_DDA_001.mzML	EFNAET[+1]FTFHADIC[+57]TLSEK[+155.1]ERK[+26]DVFLGM[+16]FLYEY[+1]ARR	5	927.447	1366385	334 506
90	2	HSA_BS3_0.9x_DDA_002.mzML	EFNAET[+1]FTFHADIC[+57]TLSEK[+155.1]ERK[+26]DVFLGM[+16]FLYEY[+1]ARR	5	927.447	1380917	334 506
90	3	HSA_BS3_0.9x_DDA_003.mzML	EFNAET[+1]FTFHADIC[+57]TLSEK[+155.1]ERK[+26]DVFLGM[+16]FLYEY[+1]ARR	5	927.447	12051468	334 506
100	1	HSA_BS3_1x_DDA_001.mzML	EFNAET[+1]FTFHADIC[+57]TLSEK[+155.1]ERK[+26]DVFLGM[+16]FLYEY[+1]ARR	5	927.447	251097	334 506
100	2	HSA_BS3_1x_DDA_002.mzML	EFNAET[+1]FTFHADIC[+57]TLSEK[+155.1]ERK[+26]DVFLGM[+16]FLYEY[+1]ARR	5	927.447	13444332	334 506
100	3	HSA_BS3_1x_DDA_003.mzML	EFNAET[+1]FTFHADIC[+57]TLSEK[+155.1]ERK[+26]DVFLGM[+16]FLYEY[+1]ARR	5	927.447	13805462	334 506
10	1	HSA_BS3_0.1x_DDA_001.mzML	EFNAET[+1]FTFHADIC[+57]TLSEK[+156.1]ERK[+26]DVFLGM[+16]FLYEY[+1]ARR	5	927.644	0	334 506
10	2	HSA_BS3_0.1x_DDA_002.mzML	EFNAET[+1]FTFHADIC[+57]TLSEK[+156.1]ERK[+26]DVFLGM[+16]FLYEY[+1]ARR	5	927.644	731304	334 506
10	3	HSA_BS3_0.1x_DDA_003.mzML	EFNAET[+1]FTFHADIC[+57]TLSEK[+156.1]ERK[+26]DVFLGM[+16]FLYEY[+1]ARR	5	927.644	2956711	334 506
30	1	HSA_BS3_0.3x_DDA_001.mzML	EFNAET[+1]FTFHADIC[+57]TLSEK[+156.1]ERK[+26]DVFLGM[+16]FLYEY[+1]ARR	5	927.644	7029597	334 506
30	2	HSA_BS3_0.3x_DDA_002.mzML	EFNAET[+1]FTFHADIC[+57]TLSEK[+156.1]ERK[+26]DVFLGM[+16]FLYEY[+1]ARR	5	927.644	7465524	334 506
30	3	HSA_BS3_0.3x_DDA_003.mzML	EFNAET[+1]FTFHADIC[+57]TLSEK[+156.1]ERK[+26]DVFLGM[+16]FLYEY[+1]ARR	5	927.644	3010673	334 506
50	1	HSA_BS3_0.5x_DDA_001.mzML	EFNAET[+1]FTFHADIC[+57]TLSEK[+156.1]ERK[+26]DVFLGM[+16]FLYEY[+1]ARR	5	927.644	1007700	334 506
50	2	HSA_BS3_0.5x_DDA_002.mzML	EFNAET[+1]FTFHADIC[+57]TLSEK[+156.1]ERK[+26]DVFLGM[+16]FLYEY[+1]ARR	5	927.644	203314	334 506
50	3	HSA_BS3_0.5x_DDA_003.mzML	EFNAET[+1]FTFHADIC[+57]TLSEK[+156.1]ERK[+26]DVFLGM[+16]FLYEY[+1]ARR	5	927.644	11495507	334 506
90	1	HSA_BS3_0.9x_DDA_001.mzML	EFNAET[+1]FTFHADIC[+57]TLSEK[+156.1]ERK[+26]DVFLGM[+16]FLYEY[+1]ARR	5	927.644	691783	334 506
90	2	HSA_BS3_0.9x_DDA_002.mzML	EFNAET[+1]FTFHADIC[+57]TLSEK[+156.1]ERK[+26]DVFLGM[+16]FLYEY[+1]ARR	5	927.644	565230	334 506
90	3	HSA_BS3_0.9x_DDA_003.mzML	EFNAET[+1]FTFHADIC[+57]TLSEK[+156.1]ERK[+26]DVFLGM[+16]FLYEY[+1]ARR	5	927.644	18361992	334 506
100	1	HSA_BS3_1x_DDA_001.mzML	EFNAET[+1]FTFHADIC[+57]TLSEK[+156.1]ERK[+26]DVFLGM[+16]FLYEY[+1]ARR	5	927.644	52391	334 506
100	2	HSA_BS3_1x_DDA_002.mzML	EFNAET[+1]FTFHADIC[+57]TLSEK[+156.1]ERK[+26]DVFLGM[+16]FLYEY[+1]ARR	5	927.644	6070839	334 506
100	3	HSA_BS3_1x_DDA_003.mzML	EFNAET[+1]FTFHADIC[+57]TLSEK[+156.1]ERK[+26]DVFLGM[+16]FLYEY[+1]ARR	5	927.644	8604653	334 506
10	1	HSA_BS3_0.1x_DDA_001.mzML	EFNAET[+1]FTFHADIC[+57]TLSEK[+156.1]ERK[+26]DVFLGM[+16]FLY[+1]EYARR	5	927.644	126201	332 506
10	2	HSA_BS3_0.1x_DDA_002.mzML	EFNAET[+1]FTFHADIC[+57]TLSEK[+156.1]ERK[+26]DVFLGM[+16]FLY[+1]EYARR	5	927.644	931422	332 506
10	3	HSA_BS3_0.1x_DDA_003.mzML	EFNAET[+1]FTFHADIC[+57]TLSEK[+156.1]ERK[+26]DVFLGM[+16]FLY[+1]EYARR	5	927.644	2884122	332 506
30	1	HSA_BS3_0.3x_DDA_001.mzML	EFNAET[+1]FTFHADIC[+57]TLSEK[+156.1]ERK[+26]DVFLGM[+16]FLY[+1]EYARR	5	927.644	564395	332 506
30	2	HSA_BS3_0.3x_DDA_002.mzML	EFNAET[+1]FTFHADIC[+57]TLSEK[+156.1]ERK[+26]DVFLGM[+16]FLY[+1]EYARR	5	927.644	926412	332 506
30	3	HSA_BS3_0.3x_DDA_003.mzML	EFNAET[+1]FTFHADIC[+57]TLSEK[+156.1]ERK[+26]DVFLGM[+16]FLY[+1]EYARR	5	927.644	2391541	332 506
50	1	HSA_BS3_0.5x_DDA_001.mzML	EFNAET[+1]FTFHADIC[+57]TLSEK[+156.1]ERK[+26]DVFLGM[+16]FLY[+1]EYARR	5	927.644	298250	332 506
50	2	HSA_BS3_0.5x_DDA_002.mzML	EFNAET[+1]FTFHADIC[+57]TLSEK[+156.1]ERK[+26]DVFLGM[+16]FLY[+1]EYARR	5	927.644	2085699	332 506
50	3	HSA_BS3_0.5x_DDA_003.mzML	EFNAET[+1]FTFHADIC[+57]TLSEK[+156.1]ERK[+26]DVFLGM[+16]FLY[+1]EYARR	5	927.644	765914	332 506
90	1	HSA_BS3_0.9x_DDA_001.mzML	EFNAET[+1]FTFHADIC[+57]TLSEK[+156.1]ERK[+26]DVFLGM[+16]FLY[+1]EYARR	5	927.644	577491	332 506
90	2	HSA_BS3_0.9x_DDA_002.mzML	EFNAET[+1]FTFHADIC[+57]TLSEK[+156.1]ERK[+26]DVFLGM[+16]FLY[+1]EYARR	5	927.644	6372969	332 506
90	3	HSA_BS3_0.9x_DDA_003.mzML	EFNAET[+1]FTFHADIC[+57]TLSEK[+156.1]ERK[+26]DVFLGM[+16]FLY[+1]EYARR	5	927.644	1980585	332 506
100	1	HSA_BS3_1x_DDA_001.mzML	EFNAET[+1]FTFHADIC[+57]TLSEK[+156.1]ERK[+26]DVFLGM[+16]FLY[+1]EYARR	5	927.644	9955527	332 506
100	2	HSA_BS3_1x_DDA_002.mzML	EFNAET[+1]FTFHADIC[+57]TLSEK[+156.1]ERK[+26]DVFLGM[+16]FLY[+1]EYARR	5	927.644	133533	332 506
100	3	HSA_BS3_1x_DDA_003.mzML	EFNAET[+1]FTFHADIC[+57]TLSEK[+156.1]ERK[+26]DVFLGM[+16]FLY[+1]EYARR	5	927.644	87185	332 506
10	1	HSA_BS3_0.1x_DDA_001.mzML	EFNAETFTFHADIC[+57]TLSEK[+1]ERK[+26]K[+1]QTALVELVK	4	953.487	474751	519 525
10	2	HSA_BS3_0.1x_DDA_002.mzML	EFNAETFTFHADIC[+57]TLSEK[+1]ERK[+26]K[+1]QTALVELVK	4	953.487	215443	519 525
[truncated: 7,517 more rows]
