# Supplementary material for: Data-independent Acquisition Improves Quantitative Cross-linking Mass Spectrometry
Source: Mol Cell Proteomics. 2019 Jan 16;18(4):786–95. doi: 10.1074/mcp.TIR118.001276 (PMC6442367; doi:10.1074/mcp.TIR118.001276)
Supplement: Quantitation result file [file 142541_0_supp_249995_pjmxyz.xls]

## Sheet: Tabelle1
R.Condition	R.FileName	R.Replicate	PG.ProteinAccessions	EG.ConditionCV	EG.ModifiedSequence	EG.PrecursorId	EG.StrippedSequence	EG.Qvalue	EG.MeanApexRT	EG.MinProfileQvalue	FG.Id	FG.Comment	FG.MS1PeakArea	FG.NormalizedMS1PeakArea	FG.MS2TotalPeakArea	FG.NormalizedMS2TotalPeakArea	FG.Quantity
10	7PMix_0.1x_DIA12_iRT_001	1	Creatine Kinase _Creatine Kinase	0.0977653	_VISMEKGGNM[+16]KEVFRTDLNHENLK[+155]GGDDLDPHYVLSSR_	_VISMEKGGNM[+16]KEVFRTDLNHENLK[+155]GGDDLDPHYVLSSR_.6	VISMEKGGNMKEVFRTDLNHENLKGGDDLDPHYVLSSR	3.42172e-115	68.3707	1.23818e-126	VISMEK[bs3-light]GGNM[ox]KEVFR_TDLNHENLK[bs3nh2]GGDDLDPHYVLSSR.6	108_242	732.712	2548.28	509686	1.77262e+06	1.77262e+06
10	7PMix_0.1x_DIA12_iRT_001	1	Creatine Kinase _Creatine Kinase	0.448974	_TDLNHENLKGGDDLDPHYVLSSRVIS[+155]MEKGGNMKEVFR_	_TDLNHENLKGGDDLDPHYVLSSRVIS[+155]MEKGGNMKEVFR_.5	TDLNHENLKGGDDLDPHYVLSSRVISMEKGGNMKEVFR	3.34219e-21	84.7855	3.08486e-31	TDLNHENLK[bs3-light]GGDDLDPHYVLSSR_VIS[bs3nh2]MEKGGNMKEVFR.5	116_247	1.43246	5.52938	53399	206124	206124
10	7PMix_0.1x_DIA12_iRT_001	1	Creatine Kinase _Creatine Kinase	0.140287	_HKTDLNHENLK[+155]GGDDLDPHYVLSSRYK[+156]LNY[+156]K_	_HKTDLNHENLK[+155]GGDDLDPHYVLSSRYK[+156]LNY[+156]K_.5	HKTDLNHENLKGGDDLDPHYVLSSRYKLNYK	3.63793e-12	66.3824	3.63793e-12	HK[bs3-light]TDLNHENLK[bs3nh2]GGDDLDPHYVLSSR_YK[bs3oh]LNY[bs3oh]K.5	10_107	279.448	1006.71	258030	929556	929556
10	7PMix_0.1x_DIA12_iRT_001	1	Creatine Kinase _Creatine Kinase	0.143772	_HGGFK[+156]PTDKHKTDLNHENLK[+155]GGDDLDPHYVLSSR_	_HGGFK[+156]PTDKHKTDLNHENLK[+155]GGDDLDPHYVLSSR_.5	HGGFKPTDKHKTDLNHENLKGGDDLDPHYVLSSR	3.40464e-15	66.4062	3.40464e-15	HGGFK[bs3oh]PTDK[bs3-light]HK_TDLNHENLK[bs3nh2]GGDDLDPHYVLSSR.5	105_108	14.5415	52.3166	233942	841663	841663
10	7PMix_0.1x_DIA12_iRT_001	1	Creatine Kinase _Creatine Kinase	0.143255	_HKTDLNHENLKGGDDLDPHYVLSSRGGDDLDPHYVLSSRVR_	_HKTDLNHENLKGGDDLDPHYVLSSRGGDDLDPHYVLSSRVR_.6	HKTDLNHENLKGGDDLDPHYVLSSRGGDDLDPHYVLSSRVR	5.2348e-18	86.0119	7.32354e-24	HKTDLNHENLK[bs3-light]GGDDLDPHYVLSSR_GGDDLDPHYVLSSRVR.6	116_129	571.447	2004.19	109763	384965	384965
10	7PMix_0.1x_DIA12_iRT_001	1	Creatine Kinase _Creatine Kinase	0.0780312	_HKTDLNHENLKGGDDLDPHYVLSSRGGDDLDPHYVLSSRVR_	_HKTDLNHENLKGGDDLDPHYVLSSRGGDDLDPHYVLSSRVR_.7	HKTDLNHENLKGGDDLDPHYVLSSRGGDDLDPHYVLSSRVR	2.5567e-37	84.7529	1.13651e-66	HKTDLNHENLK[bs3-light]GGDDLDPHYVLSSR_GGDDLDPHYVLSSRVR.7	116_128	32476.8	124887	87995.6	338381	338381
10	7PMix_0.1x_DIA12_iRT_001	1	Creatine Kinase _Creatine Kinase	0.0632657	_HKTDLNHENLKGGDDLDPHYVLSSRVISMEKGGNM[+16]K[+155]EVFR_	_HKTDLNHENLKGGDDLDPHYVLSSRVISMEKGGNM[+16]K[+155]EVFR_.6	HKTDLNHENLKGGDDLDPHYVLSSRVISMEKGGNMKEVFR	7.37122e-07	84.4331	1.73738e-21	HKTDLNHENLK[bs3-light]GGDDLDPHYVLSSR_VISMEKGGNM[ox]K[bs3nh2]EVFR.6	116_242	242507	897639	157009	581170	581170
10	7PMix_0.1x_DIA12_iRT_001	1	Creatine Kinase _Creatine Kinase	0.144857	_T[+155]DLNHENLKGGDDLDPHYVLSSRVISMEK[+155]GGNM[+16]KEVFR_	_T[+155]DLNHENLKGGDDLDPHYVLSSRVISMEK[+155]GGNM[+16]KEVFR_.6	TDLNHENLKGGDDLDPHYVLSSRVISMEKGGNMKEVFR	4.36038e-83	85.8979	4.36038e-83	T[bs3nh2]DLNHENLK[bs3-light]GGDDLDPHYVLSSR_VISMEK[bs3nh2]GGNM[ox]KEVFR.6	116_247	571.528	2039.9	146624	523331	523331
10	7PMix_0.1x_DIA12_iRT_001	1	Creatine Kinase _Creatine Kinase	0.0311327	_TDLNHENLK[+156]GGDDLDPHYVLSSRGGNM[+16]KEVFR_	_TDLNHENLK[+156]GGDDLDPHYVLSSRGGNM[+16]KEVFR_.5	TDLNHENLKGGDDLDPHYVLSSRGGNMKEVFR	7.30671e-52	74.3581	5.38591e-62	T[bs3-light]DLNHENLK[bs3oh]GGDDLDPHYVLSSR_GGNM[ox]KEVFR.5	108_247	201669	710359	124961	440161	440161
10	7PMix_0.1x_DIA12_iRT_001	1	Creatine Kinase _Creatine Kinase	0.0745469	_T[+155]DLNHENLKGGDDLDPHYVLSSRVISMEKGGNM[+16]K_	_T[+155]DLNHENLKGGDDLDPHYVLSSRVISMEKGGNM[+16]K_.6	TDLNHENLKGGDDLDPHYVLSSRVISMEKGGNMK	1.05071e-11	84.792	3.49503e-26	T[bs3nh2]DLNHENLK[bs3-light]GGDDLDPHYVLSSR_VISMEKGGNM[ox]K.6	116_242	64701.3	249941	117051	452169	452169
10	7PMix_0.1x_DIA12_iRT_001	1	Creatine Kinase _Creatine Kinase	0.0588369	_GGNMKEVFRHKTDLNHENLK[+156]GGDDLDPHYVLSSR_	_GGNMKEVFRHKTDLNHENLK[+156]GGDDLDPHYVLSSR_.6	GGNMKEVFRHKTDLNHENLKGGDDLDPHYVLSSR	3.18156e-12	84.8183	1.06956e-12	GGNMK[bs3-light]EVFR_HKTDLNHENLK[bs3oh]GGDDLDPHYVLSSR.6	107_247	25190.1	97607.4	113911	441384	441384
10	7PMix_0.1x_DIA12_iRT_001	1	Creatine Kinase _Creatine Kinase	0.0732839	_PFGNTHNKHKT[+155]DLNHENLKGGDDLDPHYVLSSR_	_PFGNTHNKHKT[+155]DLNHENLKGGDDLDPHYVLSSR_.6	PFGNTHNKHKTDLNHENLKGGDDLDPHYVLSSR	1.39449e-20	84.8204	2.38487e-30	P[bs3-light]FGNTHNK_HKT[bs3nh2]DLNHENLKGGDDLDPHYVLSSR.6	2_107	1866.55	7234.36	111015	430271	430271
10	7PMix_0.1x_DIA12_iRT_001	1	Creatine Kinase _Creatine Kinase	0.0852692	_GGNMKEVFRHKT[+156]DLNHENLKGGDDLDPHYVLSSR_	_GGNMKEVFRHKT[+156]DLNHENLKGGDDLDPHYVLSSR_.6	GGNMKEVFRHKTDLNHENLKGGDDLDPHYVLSSR	1.04296e-08	84.7934	1.04296e-08	GGNMK[bs3-light]EVFR_HKT[bs3oh]DLNHENLKGGDDLDPHYVLSSR.6	107_247	30667.9	118490	109239	422062	422062
10	7PMix_0.1x_DIA12_iRT_001	1	Creatine Kinase _Creatine Kinase	0.221123	_HNNHMAKVLTPDLYKLNYKSEEEYPDLS[+155]K_	_HNNHMAKVLTPDLYKLNYKSEEEYPDLS[+155]K_.4	HNNHMAKVLTPDLYKLNYKSEEEYPDLSK	7.55497e-12	65.8046	5.77776e-22	HNNHMAK[bs3-light]VLTPDLYK_LNYKSEEEYPDLS[bs3nh2]K.4	15_32	19583	72811.6	83447.3	310266	310266
10	7PMix_0.1x_DIA12_iRT_001	1	Creatine Kinase _Creatine Kinase	0.133725	_VISMEKGGNMKT[+155]DLNHENLKGGDDLDPHYVLSSR_	_VISMEKGGNMKT[+155]DLNHENLKGGDDLDPHYVLSSR_.6	VISMEKGGNMKTDLNHENLKGGDDLDPHYVLSSR	2.22985e-31	84.8157	2.22985e-31	VISMEK[bs3-light]GGNMK_T[bs3nh2]DLNHENLKGGDDLDPHYVLSSR.6	116_242	3380.24	13093.9	117222	454077	454077
10	7PMix_0.1x_DIA12_iRT_001	1	Creatine Kinase _Creatine Kinase	0.144984	_TDLNHENLKGGDDLDPHYVLSSRHNNHMAK[+156]VLTPDLYK_	_TDLNHENLKGGDDLDPHYVLSSRHNNHMAK[+156]VLTPDLYK_.5	TDLNHENLKGGDDLDPHYVLSSRHNNHMAKVLTPDLYK	5.92354e-47	86.7589	2.37362e-76	TDLNHENLK[bs3-light]GGDDLDPHYVLSSR_HNNHMAK[bs3oh]VLTPDLYK.5	39_116	1.32629	4.37706	14973.8	49416.8	49416.8
10	7PMix_0.1x_DIA12_iRT_001	1	Creatine Kinase _Creatine Kinase	0.0615658	_VISMEK[+155]GGNMKT[+155]DLNHENLKGGDDLDPHYVLSSR_	_VISMEK[+155]GGNMKT[+155]DLNHENLKGGDDLDPHYVLSSR_.6	VISMEKGGNMKTDLNHENLKGGDDLDPHYVLSSR	1.36832e-34	68.3935	1.36832e-34	VIS[bs3-light]MEK[bs3nh2]GGNMK_T[bs3nh2]DLNHENLKGGDDLDPHYVLSSR.6	116_239	12657.8	44044.4	58386.8	203164	203164
10	7PMix_0.1x_DIA12_iRT_001	1	Creatine Kinase _Creatine Kinase	1.46664	_TDLNHENLKGGDDLDPHYVLSSRVIS[+156]MEKGGNMKEVFR_	_TDLNHENLKGGDDLDPHYVLSSRVIS[+156]MEKGGNMKEVFR_.6	TDLNHENLKGGDDLDPHYVLSSRVISMEKGGNMKEVFR	0.000629128	78.1976	4.56381e-27	TDLNHENLK[bs3-light]GGDDLDPHYVLSSR_VIS[bs3oh]MEKGGNMKEVFR.6	116_242	790.365	2947.38	18514.7	69043.8	69043.8
10	7PMix_0.1x_DIA12_iRT_001	1	Creatine Kinase _Creatine Kinase	0.120815	_HGGFKPTDKHKT[+156]DLNHENLKGGDDLDPHYVLSSR_	_HGGFKPTDKHKT[+156]DLNHENLKGGDDLDPHYVLSSR_.5	HGGFKPTDKHKTDLNHENLKGGDDLDPHYVLSSR	3.80741e-11	79.5748	1.94698e-13	HGGFK[bs3-light]PTDK_HKT[bs3oh]DLNHENLKGGDDLDPHYVLSSR.5	101_107	1686.22	5145.8	42870.4	130827	130827
10	7PMix_0.1x_DIA12_iRT_001	1	Creatine Kinase _Creatine Kinase	0.192456	_GGDDLDPHYVLSSRGGDDLDPHYVLS[+156]S[+156]RVRTGR_	_GGDDLDPHYVLSSRGGDDLDPHYVLS[+156]S[+156]RVRTGR_.6	GGDDLDPHYVLSSRGGDDLDPHYVLSSRVRTGR	1.33903e-37	78.9119	5.62297e-62	GGDDLDPHY[bs3-light]VLSSR_GGDDLDPHYVLS[bs3oh]S[bs3oh]RVRTGR.6	125_133	20729.7	69141.5	42613	142131	142131
10	7PMix_0.1x_DIA12_iRT_001	1	Creatine Kinase _Creatine Kinase	0.460526	_TDLNHENLK[+155]GGDDLDPHYVLSSRVISMEKGGNMKEVFR_	_TDLNHENLK[+155]GGDDLDPHYVLSSRVISMEKGGNMKEVFR_.5	TDLNHENLKGGDDLDPHYVLSSRVISMEKGGNMKEVFR	6.71332e-33	84.7905	6.71332e-33	T[bs3-light]DLNHENLK[bs3nh2]GGDDLDPHYVLSSR_VISMEKGGNMKEVFR.5	108_242	1.46473	5.65725	44939.1	173569	173569
10	7PMix_0.1x_DIA12_iRT_001	1	Creatine Kinase _Creatine Kinase	0.155176	_GGDDLDPHYVLSSRTGRSIK[+155]GYTLPPHC[+57]SRGER_	_GGDDLDPHYVLSSRTGRSIK[+155]GYTLPPHC[+57]SRGER_.7	GGDDLDPHYVLSSRTGRSIKGYTLPPHCSRGER	1.77456e-06	54.0443	1.81917e-08	GGDDLDPHY[bs3-light]VLSSR_TGRSIK[bs3nh2]GYTLPPHC[cm]SRGER.7	125_133	558.791	1153.84	57025.5	117751	117751
10	7PMix_0.1x_DIA12_iRT_001	1	Creatine Kinase _Creatine Kinase	0.210148	_VISM[+16]EKGGNM[+16]KEVFR_	_VISM[+16]EKGGNM[+16]KEVFR_.3	VISMEKGGNMKEVFR	3.59305e-29	56.9114	1.62379e-32	VIS[bs3-light]M[ox]EK_GGNM[ox]KEVFR.3	239_247	308700	595970	31362.6	60548	60548
10	7PMix_0.1x_DIA12_iRT_001	1	Creatine Kinase _Creatine Kinase	0.352713	_LM[+16]VEMEKKLEKGQSIDDMIPAQK_	_LM[+16]VEMEKKLEKGQSIDDMIPAQK_.4	LMVEMEKKLEKGQSIDDMIPAQK	1.42486e-13	96.8613	1.42486e-13	LM[ox]VEMEK[bs3-light]K_LEKGQSIDDMIPAQK.4	365_369	4651.71	22409.5	27324.8	131637	131637
10	7PMix_0.1x_DIA12_iRT_001	1	Creatine Kinase _Creatine Kinase	0.722544	_LEKGQSIDDMIPAQKLM[+16]VEM[+16]EKK_	_LEKGQSIDDMIPAQKLM[+16]VEM[+16]EKK_.4	LEKGQSIDDMIPAQKLMVEMEKK	3.29588e-19	72.059	7.81823e-38	LEK[bs3-light]GQSIDDMIPAQK_LM[ox]VEM[ox]EKK.4	365_369	1812.23	7166.86	69905.2	276455	276456
10	7PMix_0.1x_DIA12_iRT_001	1	Creatine Kinase _Creatine Kinase	0.0367487	_TDLNHENLKGGDDLDPHYVLSSRKLEKGQS[+156]IDDMIPAQK_	_TDLNHENLKGGDDLDPHYVLSSRKLEKGQS[+156]IDDMIPAQK_.5	TDLNHENLKGGDDLDPHYVLSSRKLEKGQSIDDMIPAQK	0.00241708	86.7674	1.90808e-13	TDLNHENLK[bs3-light]GGDDLDPHYVLSSR_KLEKGQS[bs3oh]IDDMIPAQK.5	116_381	1.82091	6.0068	15862.7	52327.9	52327.9
10	7PMix_0.1x_DIA12_iRT_001	1	Creatine Kinase _Creatine Kinase	0.138612	_LNYK[+156]SEEEYPDLSKHNNHM[+16]AKVLTPDLYKK_	_LNYK[+156]SEEEYPDLSKHNNHM[+16]AKVLTPDLYKK_.4	LNYKSEEEYPDLSKHNNHMAKVLTPDLYKK	6.48707e-43	87.3348	6.48707e-43	LNY[bs3-light]K[bs3oh]SEEEYPDLSK_HNNHM[ox]AKVLTPDLYKK.4	14_32	476.74	1527.31	11574.2	37079.5	37079.5
10	7PMix_0.1x_DIA12_iRT_001	1	Creatine Kinase _Creatine Kinase	0.690736	_LNYK[+155]SEEEYPDLSKHNNHM[+16]AKVLTPDLYKK_	_LNYK[+155]SEEEYPDLSKHNNHM[+16]AKVLTPDLYKK_.6	LNYKSEEEYPDLSKHNNHMAKVLTPDLYKK	3.70145e-09	69.4289	7.5799e-52	LNY[bs3-light]K[bs3nh2]SEEEYPDLSK_HNNHM[ox]AKVLTPDLYKK.6	14_32	1168.92	4181.23	12931.8	46257.3	46257.3
10	7PMix_0.1x_DIA12_iRT_001	1	Creatine Kinase _Creatine Kinase	0.146044	_GGNMKEVFRHKTDLNHENLKGGDDLDPHYVLSSR_	_GGNMKEVFRHKTDLNHENLKGGDDLDPHYVLSSR_.7	GGNMKEVFRHKTDLNHENLKGGDDLDPHYVLSSR	2.01003e-16	53.993	6.93809e-21	GGNMK[bs3-light]EVFR_HKTDLNHENLKGGDDLDPHYVLSSR.7	107_247	4660.21	9635.43	127964	264577	264577
10	7PMix_0.1x_DIA12_iRT_001	1	Creatine Kinase _Creatine Kinase	0.122148	_GGNMKEVFRHKTDLNHENLKGGDDLDPHYVLSSR_	_GGNMKEVFRHKTDLNHENLKGGDDLDPHYVLSSR_.5	GGNMKEVFRHKTDLNHENLKGGDDLDPHYVLSSR	4.73787e-06	85.9873	1.2226e-07	GGNMK[bs3-light]EVFR_HKTDLNHENLKGGDDLDPHYVLSSR.5	107_247	42283.6	148863	129538	456048	456048
10	7PMix_0.1x_DIA12_iRT_001	1	Creatine Kinase _Creatine Kinase	0.101997	_VLTPDLYKKLNYKSEEEYPDLSK_	_VLTPDLYKKLNYKSEEEYPDLSK_.3	VLTPDLYKKLNYKSEEEYPDLSK	2.99357e-45	87.3324	3.28389e-62	VLTPDLYK[bs3-light]K_LNYKSEEEYPDLSK.3	15_40	187275	600040	15386.5	49299.3	49299.3
10	7PMix_0.1x_DIA12_iRT_001	1	Creatine Kinase _Creatine Kinase	0.0188178	_VLTPDLYKKLNYKSEEEYPDLSK_	_VLTPDLYKKLNYKSEEEYPDLSK_.4	VLTPDLYKKLNYKSEEEYPDLSK	1.36832e-34	87.3394	1.36832e-34	VLTPDLYK[bs3-light]K_LNYKSEEEYPDLSK.4	15_40	1.74224e+06	5.58017e+06	110628	354326	354326
10	7PMix_0.1x_DIA12_iRT_001	1	Creatine Kinase _Creatine Kinase	0.0246584	_PFGNTHNKPFGNTHNK_	_PFGNTHNKPFGNTHNK_.3	PFGNTHNKPFGNTHNK	5.09413e-30	75.3335	4.95814e-37	P[bs3-light]FGNTHNK_PFGNTHNK.3	2_2	26371.9	96241.1	17699.3	64591.6	64591.6
10	7PMix_0.1x_DIA12_iRT_001	1	Creatine Kinase _Creatine Kinase	NaN	_PFGNTHNKPFGNTHNK_	_PFGNTHNKPFGNTHNK_.4	PFGNTHNKPFGNTHNK	3.04059e-37	26.2384	6.60092e-44	P[bs3-light]FGNTHNK_PFGNTHNK.4	2_2	70349.3	164416	23789.9	55600.4	55600.4
10	7PMix_0.1x_DIA12_iRT_001	1	Creatine Kinase _Creatine Kinase	0.0678537	_LEKGQSIDDMIPAQKLMVEMEKK_	_LEKGQSIDDMIPAQKLMVEMEKK_.3	LEKGQSIDDMIPAQKLMVEMEKK	1.84634e-07	107.616	2.2095e-12	LEK[bs3-light]GQSIDDMIPAQK_LMVEMEKK.3	365_369	51613.3	180185	8723.98	30455.9	30455.9
10	7PMix_0.1x_DIA12_iRT_001	1	Creatine Kinase _Creatine Kinase	0.107729	_LEKGQSIDDMIPAQKLMVEMEKK_	_LEKGQSIDDMIPAQKLMVEMEKK_.4	LEKGQSIDDMIPAQKLMVEMEKK	0.000468226	96.8566	0.000468226	LEK[bs3-light]GQSIDDMIPAQK_LMVEMEKK.4	365_369	14468.9	69678.3	22751.6	109566	109566
10	7PMix_0.1x_DIA12_iRT_001	1	Creatine Kinase _Creatine Kinase	0.484591	_TDLNHENLK[+155]GGDDLDPHYVLSSRHGGFKPT[+155]DKHK_	_TDLNHENLK[+155]GGDDLDPHYVLSSRHGGFKPT[+155]DKHK_.6	TDLNHENLKGGDDLDPHYVLSSRHGGFKPTDKHK	1.6951e-19	54.0256	1.6951e-19	T[bs3-light]DLNHENLK[bs3nh2]GGDDLDPHYVLSSR_HGGFKPT[bs3nh2]DKHK.6	105_108	18542.5	38306.4	34669.5	71622.7	71622.7
10	7PMix_0.1x_DIA12_iRT_001	1	Creatine Kinase _Creatine Kinase	0.115712	_LMVEMEKKLEKGQSIDDM[+16]IPAQK_	_LMVEMEKKLEKGQSIDDM[+16]IPAQK_.4	LMVEMEKKLEKGQSIDDMIPAQK	0.000651745	84.1322	7.89167e-09	LMVEMEK[bs3-light]K_LEKGQSIDDM[ox]IPAQK.4	365_369	707.562	2574.17	19713.1	71718.1	71718.1
10	7PMix_0.1x_DIA12_iRT_001	1	Creatine Kinase _Creatine Kinase	0.397012	_HNNHM[+16]AKVLTPDLYKKYKLNYKS[+156]EEEYPDLSK_	_HNNHM[+16]AKVLTPDLYKKYKLNYKS[+156]EEEYPDLSK_.5	HNNHMAKVLTPDLYKKYKLNYKSEEEYPDLSK	0.00115794	78.5847	3.30049e-32	HNNHM[ox]AKVLTPDLYK[bs3-light]K_YKLNYKS[bs3oh]EEEYPDLSK.5	15_40	2186.34	7686.58	4195.29	14749.5	14749.5
10	7PMix_0.1x_DIA12_iRT_001	1	Creatine Kinase _Creatine Kinase	0.0313395	_VISMEK[+155]GGNMKTDLNHENLK[+155]GGDDLDPHYVLSSR_	_VISMEK[+155]GGNMKTDLNHENLK[+155]GGDDLDPHYVLSSR_.6	VISMEKGGNMKTDLNHENLKGGDDLDPHYVLSSR	3.68727e-19	68.446	3.62378e-21	VIS[bs3-light]MEK[bs3nh2]GGNMK_TDLNHENLK[bs3nh2]GGDDLDPHYVLSSR.6	108_239	18875.2	65755	62621.6	218153	218153
10	7PMix_0.1x_DIA12_iRT_001	1	Creatine Kinase _Creatine Kinase	0.131137	_VISMEK[+155]GGNMKTDLNHENLK[+155]GGDDLDPHYVLSSR_	_VISMEK[+155]GGNMKTDLNHENLK[+155]GGDDLDPHYVLSSR_.5	VISMEKGGNMKTDLNHENLKGGDDLDPHYVLSSR	0.0207699	89.6751	3.88955e-05	VIS[bs3-light]MEK[bs3nh2]GGNMK_TDLNHENLK[bs3nh2]GGDDLDPHYVLSSR.5	108_239	175.618	630.385	23981.5	86082.2	86082.2
10	7PMix_0.1x_DIA12_iRT_001	1	Creatine Kinase _Creatine Kinase	0.17007	_T[+156]DLNHENLKGGDDLDPHYVLSSRHKTDLNHENLK_	_T[+156]DLNHENLKGGDDLDPHYVLSSRHKTDLNHENLK_.5	TDLNHENLKGGDDLDPHYVLSSRHKTDLNHENLK	0.0791339	89.7601	2.91779e-08	T[bs3oh]DLNHENLK[bs3-light]GGDDLDPHYVLSSR_HKTDLNHENLK.5	107_116	878.076	3175.82	31009.2	112154	112154
10	7PMix_0.1x_DIA12_iRT_001	1	Creatine Kinase _Creatine Kinase	NaN	_PFGNTHNKAVEKLSVEALNSLTGEFKGK_	_PFGNTHNKAVEKLSVEALNSLTGEFKGK_.4	PFGNTHNKAVEKLSVEALNSLTGEFKGK	0.0091756	88.5835	8.49245e-06	P[bs3-light]FGNTHNK_AVEKLSVEALNSLTGEFKGK.4	2_156	1780.16	5766.2	11415	36974.8	36974.8
10	7PMix_0.1x_DIA12_iRT_001	1	Creatine Kinase _Creatine Kinase	0.0569482	_TDLNHENLKGGDDLDPHYVLSSRHGGFKPTDKHK_	_TDLNHENLKGGDDLDPHYVLSSRHGGFKPTDKHK_.5	TDLNHENLKGGDDLDPHYVLSSRHGGFKPTDKHK	7.42743e-13	73.5395	8.44377e-20	TDLNHENLK[bs3-light]GGDDLDPHYVLSSR_HGGFKPTDKHK.5	105_116	3440.73	12186.3	51613.2	182802	182802
10	7PMix_0.1x_DIA12_iRT_001	1	Creatine Kinase _Creatine Kinase	0.119879	_HGGFKPTDKHKT[+155]DLNHENLKGGDDLDPHYVLSSR_	_HGGFKPTDKHKT[+155]DLNHENLKGGDDLDPHYVLSSR_.6	HGGFKPTDKHKTDLNHENLKGGDDLDPHYVLSSR	0.00873996	101.077	2.57052e-05	HGGFK[bs3-light]PTDK_HKT[bs3nh2]DLNHENLKGGDDLDPHYVLSSR.6	101_107	1180.16	3576.84	14989.6	45430.5	45430.5
10	7PMix_0.1x_DIA12_iRT_001	1	Creatine Kinase _Creatine Kinase	0.21524	_HGGFKPTDKHKT[+155]DLNHENLKGGDDLDPHYVLSSR_	_HGGFKPTDKHKT[+155]DLNHENLKGGDDLDPHYVLSSR_.4	HGGFKPTDKHKTDLNHENLKGGDDLDPHYVLSSR	0.0984267	88.6105	2.10475e-06	HGGFK[bs3-light]PTDK_HKT[bs3nh2]DLNHENLKGGDDLDPHYVLSSR.4	101_107	1.50478	4.88728	11334.5	36812.5	36812.5
10	7PMix_0.1x_DIA12_iRT_001	1	Creatine Kinase _Creatine Kinase	0.421788	_GGNMKEVFRHKT[+155]DLNHENLKGGDDLDPHYVLSSR_	_GGNMKEVFRHKT[+155]DLNHENLKGGDDLDPHYVLSSR_.6	GGNMKEVFRHKTDLNHENLKGGDDLDPHYVLSSR	0.00864713	89.5748	0.000872637	GGNMK[bs3-light]EVFR_HKT[bs3nh2]DLNHENLKGGDDLDPHYVLSSR.6	107_247	27767	98776.3	13323.5	47396	47396
10	7PMix_0.1x_DIA12_iRT_001	1	Creatine Kinase _Creatine Kinase	0.272148	_GGNMKEVFRHKT[+155]DLNHENLKGGDDLDPHYVLSSR_	_GGNMKEVFRHKT[+155]DLNHENLKGGDDLDPHYVLSSR_.4	GGNMKEVFRHKTDLNHENLKGGDDLDPHYVLSSR	0.478105	95.3837	6.198e-07	GGNMK[bs3-light]EVFR_HKT[bs3nh2]DLNHENLKGGDDLDPHYVLSSR.4	107_247	10042.2	42839.4	2053.31	8759.3	8759.3
10	7PMix_0.1x_DIA12_iRT_001	1	Creatine Kinase _Creatine Kinase	0.0229564	_VLTPDLYKKYKLNYKSEEEYPDLSK_	_VLTPDLYKKYKLNYKSEEEYPDLSK_.5	VLTPDLYKKYKLNYKSEEEYPDLSK	3.22659e-14	84.0556	6.8104e-32	VLTPDLYK[bs3-light]K_YKLNYKSEEEYPDLSK.5	11_40	246471	895992	25701.8	93433.3	93433.3
10	7PMix_0.1x_DIA12_iRT_001	1	Creatine Kinase _Creatine Kinase	0.0569902	_VLTPDLYKKYKLNYKSEEEYPDLSK_	_VLTPDLYKKYKLNYKSEEEYPDLSK_.4	VLTPDLYKKYKLNYKSEEEYPDLSK	1.71859e-07	84.0905	6.13041e-23	VLTPDLYK[bs3-light]K_YKLNYKSEEEYPDLSK.4	15_40	235817	857563	19905.9	72389	72389
10	7PMix_0.1x_DIA12_iRT_001	1	Creatine Kinase _Creatine Kinase	0.03404	_VLTPDLYKKYKLNYKSEEEYPDLSK_	_VLTPDLYKKYKLNYKSEEEYPDLSK_.5	VLTPDLYKKYKLNYKSEEEYPDLSK	3.11794e-20	84.0239	8.11401e-35	VLTPDLYK[bs3-light]K_YKLNYKSEEEYPDLSK.5	15_40	246132	894472	23878.3	86776.6	86776.6
10	7PMix_0.1x_DIA12_iRT_001	1	Creatine Kinase _Creatine Kinase	0.18204	_VLTPDLYKKYKLNYKSEEEYPDLSK_	_VLTPDLYKKYKLNYKSEEEYPDLSK_.3	VLTPDLYKKYKLNYKSEEEYPDLSK	0.488706	86.0015	3.87448e-05	VLTPDLYK[bs3-light]K_YKLNYKSEEEYPDLSK.3	15_40	1.62613	5.71237	6.50452	22.8495	22.8495
10	7PMix_0.1x_DIA12_iRT_001	1	Creatine Kinase _Creatine Kinase	0.647912	_TDLNHENLKGGDDLDPHYVLSSRVISM[+16]EK[+155]GGNMKEVFR_	_TDLNHENLKGGDDLDPHYVLSSRVISM[+16]EK[+155]GGNMKEVFR_.5	TDLNHENLKGGDDLDPHYVLSSRVISMEKGGNMKEVFR	0.00154509	84.7569	0.00089418	TDLNHENLK[bs3-light]GGDDLDPHYVLSSR_VISM[ox]EK[bs3nh2]GGNMKEVFR.5	116_247	8477.47	32614.5	44550.4	171394	171394
10	7PMix_0.1x_DIA12_iRT_001	1	Creatine Kinase _Creatine Kinase	0.057301	_HGGFKPTDKHKETPSGFTLDDVIQTGVDNPGHPFIMTVGC[+57]VAGDEESYTVFKDLFDPIIQDR_	_HGGFKPTDKHKETPSGFTLDDVIQTGVDNPGHPFIMTVGC[+57]VAGDEESYTVFKDLFDPIIQDR_.7	HGGFKPTDKHKETPSGFTLDDVIQTGVDNPGHPFIMTVGCVAGDEESYTVFKDLFDPIIQDR	6.97606e-05	107.36	5.45655e-10	HGGFKPTDK[bs3-light]HK_ETPSGFTLDDVIQTGVDNPGHPFIMTVGC[cm]VAGDEESYTVFKDLFDPIIQDR.7	86_105	8540.01	31012.5	139083	505071	505071
10	7PMix_0.1x_DIA12_iRT_001	1	Creatine Kinase _Creatine Kinase	0.0527167	_VISMEKGGNMKHKTDLNHENLKGGDDLDPHYVLSSR_	_VISMEKGGNMKHKTDLNHENLKGGDDLDPHYVLSSR_.5	VISMEKGGNMKHKTDLNHENLKGGDDLDPHYVLSSR	0.00427897	93.3765	3.38439e-05	VISMEK[bs3-light]GGNMK_HKTDLNHENLKGGDDLDPHYVLSSR.5	116_242	10378.8	42058.2	14157.4	57370.2	57370.2
10	7PMix_0.1x_DIA12_iRT_001	1	Creatine Kinase _Creatine Kinase	0.144146	_T[+155]DLNHENLKGGDDLDPHYVLSSRHGGFK[+155]PTDKHK_	_T[+155]DLNHENLKGGDDLDPHYVLSSRHGGFK[+155]PTDKHK_.5	TDLNHENLKGGDDLDPHYVLSSRHGGFKPTDKHK	0.0202295	89.6602	0.000129855	T[bs3nh2]DLNHENLK[bs3-light]GGDDLDPHYVLSSR_HGGFK[bs3nh2]PTDKHK.5	105_116	2788.42	9995.74	6761.86	24239.4	24239.4
10	7PMix_0.1x_DIA12_iRT_001	1	Creatine Kinase _Creatine Kinase	0.129793	_HGGFK[+155]PTDKHKTDLNHENLKGGDDLDPHYVLSSR_	_HGGFK[+155]PTDKHKTDLNHENLKGGDDLDPHYVLSSR_.5	HGGFKPTDKHKTDLNHENLKGGDDLDPHYVLSSR	1.39273e-06	79.5605	3.01722e-12	HGGFK[bs3nh2]PT[bs3-light]DK_HKTDLNHENLKGGDDLDPHYVLSSR.5	103_107	626.923	1913.44	42113.2	128535	128535
10	7PMix_0.1x_DIA12_iRT_001	1	Creatine Kinase _Creatine Kinase	0.142678	_HGGFK[+155]PTDKHKTDLNHENLKGGDDLDPHYVLSSR_	_HGGFK[+155]PTDKHKTDLNHENLKGGDDLDPHYVLSSR_.6	HGGFKPTDKHKTDLNHENLKGGDDLDPHYVLSSR	0.0179309	101.053	1.32045e-05	HGGFK[bs3nh2]PT[bs3-light]DK_HKTDLNHENLKGGDDLDPHYVLSSR.6	103_107	1310.13	3973.76	15073	45717.7	45717.7
10	7PMix_0.1x_DIA12_iRT_001	1	Creatine Kinase _Creatine Kinase	0.394186	_GYTLPPHC[+57]SRAVEKLSVEALNSLTGEFKGK_	_GYTLPPHC[+57]SRAVEKLSVEALNSLTGEFKGK_.4	GYTLPPHCSRAVEKLSVEALNSLTGEFKGK	7.76035e-08	109.639	2.65064e-11	GYTLPPHC[cm]S[bs3-light]R_AVEKLSVEALNSLTGEFKGK.4	147_156	2041.81	5183.02	54069.1	137251	137251
10	7PMix_0.1x_DIA12_iRT_001	1	Creatine Kinase _Creatine Kinase	0.141083	_GYTLPPHC[+57]SRAVEKLSVEALNSLTGEFKGK_	_GYTLPPHC[+57]SRAVEKLSVEALNSLTGEFKGK_.6	GYTLPPHCSRAVEKLSVEALNSLTGEFKGK	3.88568e-15	103.909	3.88568e-15	GY[bs3-light]TLPPHC[cm]SR_AVEKLSVEALNSLTGEFKGK.6	140_156	759.39	3114.18	76758.2	314778	314778
10	7PMix_0.1x_DIA12_iRT_001	1	Creatine Kinase _Creatine Kinase	NaN	_GYTLPPHC[+57]SRAVEKLSVEALNSLTGEFKGK_	_GYTLPPHC[+57]SRAVEKLSVEALNSLTGEFKGK_.6	GYTLPPHCSRAVEKLSVEALNSLTGEFKGK	0.00258346	69.8663	0.0010475	GYT[bs3-light]LPPHC[cm]SR_AVEKLSVEALNSLTGEFKGK.6	141_156	37935.5	139629	7185.17	26446.4	26446.4
10	7PMix_0.1x_DIA12_iRT_001	1	Creatine Kinase _Creatine Kinase	0.098294	_TDLNHENLKGGDDLDPHYVLSSRVISMEKGGNMK[+155]EVFR_	_TDLNHENLKGGDDLDPHYVLSSRVISMEKGGNMK[+155]EVFR_.6	TDLNHENLKGGDDLDPHYVLSSRVISMEKGGNMKEVFR	9.0342e-114	68.4052	1.28877e-115	TDLNHENLK[bs3-light]GGDDLDPHYVLSSR_VISMEKGGNMK[bs3nh2]EVFR.6	116_242	218.814	761.59	509687	1.77398e+06	1.77398e+06
10	7PMix_0.1x_DIA12_iRT_001	1	Creatine Kinase _Creatine Kinase	0.471205	_TDLNHENLKGGDDLDPHYVLSSRVISMEKGGNMK[+155]EVFR_	_TDLNHENLKGGDDLDPHYVLSSRVISMEKGGNMK[+155]EVFR_.5	TDLNHENLKGGDDLDPHYVLSSRVISMEKGGNMKEVFR	2.9071e-55	84.8061	2.9071e-55	TDLNHENLK[bs3-light]GGDDLDPHYVLSSR_VISMEKGGNMK[bs3nh2]EVFR.5	116_242	1.5247	5.8996	46847.3	181269	181269
10	7PMix_0.1x_DIA12_iRT_001	1	Creatine Kinase _Creatine Kinase	0.220296	_TDLNHENLKGGDDLDPHYVLSSRVISMEK[+155]GGNM[+16]KEVFR_	_TDLNHENLKGGDDLDPHYVLSSRVISMEK[+155]GGNM[+16]KEVFR_.5	TDLNHENLKGGDDLDPHYVLSSRVISMEKGGNMKEVFR	1.88448e-05	84.8003	1.88448e-05	TDLNHENLK[bs3-light]GGDDLDPHYVLSSR_VISMEK[bs3nh2]GGNM[ox]KEVFR.5	116_247	7265.06	28092.2	49771.2	192453	192453
10	7PMix_0.1x_DIA12_iRT_001	1	Creatine Kinase _Creatine Kinase	0.0703876	_HKTDLNHENLKGGDDLDPHYVLSSRYK[+156]LNY[+156]K_	_HKTDLNHENLKGGDDLDPHYVLSSRYK[+156]LNY[+156]K_.5	HKTDLNHENLKGGDDLDPHYVLSSRYKLNYK	4.27344e-08	88.6179	1.14181e-08	HK[bs3-light]TDLNHENLKGGDDLDPHYVLSSR_YK[bs3oh]LNY[bs3oh]K.5	10_107	1046.24	3400.48	101485	329849	329849
10	7PMix_0.1x_DIA12_iRT_001	1	Creatine Kinase _Creatine Kinase	0.054223	_HKTDLNHENLKGGDDLDPHYVLSSRYK[+156]LNY[+156]K_	_HKTDLNHENLKGGDDLDPHYVLSSRYK[+156]LNY[+156]K_.4	HKTDLNHENLKGGDDLDPHYVLSSRYKLNYK	0.520541	81.8875	0.000166962	HK[bs3-light]TDLNHENLKGGDDLDPHYVLSSR_YK[bs3oh]LNY[bs3oh]K.4	10_107	275.523	989.878	5.7814	20.771	20.771
10	7PMix_0.1x_DIA12_iRT_001	1	Creatine Kinase _Creatine Kinase	0.125906	_HGGFK[+155]PTDKHKT[+155]DLNHENLKGGDDLDPHYVLSSR_	_HGGFK[+155]PTDKHKT[+155]DLNHENLKGGDDLDPHYVLSSR_.5	HGGFKPTDKHKTDLNHENLKGGDDLDPHYVLSSR	1.06932e-05	66.4593	3.92176e-11	HGGFK[bs3nh2]PT[bs3-light]DK_HKT[bs3nh2]DLNHENLKGGDDLDPHYVLSSR.5	103_107	36.738	131.784	240469	862593	862593
10	7PMix_0.1x_DIA12_iRT_001	1	Creatine Kinase _Creatine Kinase	0.0744492	_SEEEYPDLSKHNNHMAKVLTPDLYKK_	_SEEEYPDLSKHNNHMAKVLTPDLYKK_.6	SEEEYPDLSKHNNHMAKVLTPDLYKK	4.51231e-64	50.9468	4.51231e-64	SEEEYPDLS[bs3-light]K_HNNHMAKVLTPDLYKK.6	24_32	22048.6	43071.1	158545	309712	309712
10	7PMix_0.1x_DIA12_iRT_001	1	Creatine Kinase _Creatine Kinase	0.571581	_LNYKSEEEYPDLSKHNNHMAK[+156]VLTPDLYKK_	_LNYKSEEEYPDLSKHNNHMAK[+156]VLTPDLYKK_.6	LNYKSEEEYPDLSKHNNHMAKVLTPDLYKK	2.77743e-06	69.4097	5.22748e-20	LNYK[bs3-light]SEEEYPDLSK_HNNHMAK[bs3oh]VLTPDLYKK.6	15_40	15842.2	56596	12842.8	45880.7	45880.7
10	7PMix_0.1x_DIA12_iRT_001	1	Creatine Kinase _Creatine Kinase	0.141872	_TDLNHENLK[+155]GGDDLDPHYVLSSRHGGFKPTDKHK_	_TDLNHENLK[+155]GGDDLDPHYVLSSRHGGFKPTDKHK_.5	TDLNHENLKGGDDLDPHYVLSSRHGGFKPTDKHK	2.92883e-09	88.589	2.92883e-09	T[bs3-light]DLNHENLK[bs3nh2]GGDDLDPHYVLSSR_HGGFKPTDKHK.5	105_108	140608	455699	105251	341112	341112
10	7PMix_0.1x_DIA12_iRT_001	1	Creatine Kinase _Creatine Kinase	0.20223	_TDLNHENLK[+155]GGDDLDPHYVLSSRHGGFKPTDKHK_	_TDLNHENLK[+155]GGDDLDPHYVLSSRHGGFKPTDKHK_.4	TDLNHENLKGGDDLDPHYVLSSRHGGFKPTDKHK	0.496873	81.9494	0.00160976	T[bs3-light]DLNHENLK[bs3nh2]GGDDLDPHYVLSSR_HGGFKPTDKHK.4	105_108	556.466	2020.32	6.34033	23.0194	23.0194
10	7PMix_0.1x_DIA12_iRT_001	1	Creatine Kinase _Creatine Kinase	0.129212	_VISMEKGGNM[+16]KRGTGGVDTAAVGSVFDISNADR_	_VISMEKGGNM[+16]KRGTGGVDTAAVGSVFDISNADR_.5	VISMEKGGNMKRGTGGVDTAAVGSVFDISNADR	0.000114883	99.146	1.69087e-05	VISMEK[bs3-light]GGNM[ox]K_RGTGGVDTAAVGSVFDISNADR.5	242_327	7280.68	25087.7	32148.4	110777	110777
10	7PMix_0.1x_DIA12_iRT_001	1	Creatine Kinase _Creatine Kinase	0.240484	_TDLNHENLK[+156]GGDDLDPHYVLSSRHGGFK[+155]PTDKHK_	_TDLNHENLK[+156]GGDDLDPHYVLSSRHGGFK[+155]PTDKHK_.6	TDLNHENLKGGDDLDPHYVLSSRHGGFKPTDKHK	0.00302028	54.0106	0.000377506	T[bs3-light]DLNHENLK[bs3oh]GGDDLDPHYVLSSR_HGGFK[bs3nh2]PTDKHK.6	105_108	21055.6	43514.8	34234.6	70751.5	70751.5
10	7PMix_0.1x_DIA12_iRT_001	1	Creatine Kinase _Creatine Kinase	0.674001	_IEEIFKKSIKGYTLPPHC[+57]SR_	_IEEIFKKSIKGYTLPPHC[+57]SR_.5	IEEIFKKSIKGYTLPPHCSR	1.20364e-73	73.992	5.00345e-88	IEEIFK[bs3-light]K_SIKGYTLPPHC[cm]SR.5	138_265	267431	939242	12758	44807.2	44807.2
10	7PMix_0.1x_DIA12_iRT_001	1	Creatine Kinase _Creatine Kinase	0.146024	_IEEIFKKSIKGYTLPPHC[+57]SR_	_IEEIFKKSIKGYTLPPHC[+57]SR_.4	IEEIFKKSIKGYTLPPHCSR	0.54251	73.5585	1.28676e-05	IEEIFK[bs3-light]K_SIKGYTLPPHC[cm]SR.4	138_265	39281.6	139077	16889.8	59798.8	59798.8
10	7PMix_0.1x_DIA12_iRT_001	1	Creatine Kinase _Creatine Kinase	0.0161293	_LNYKSEEEYPDLSKRAVEKLSVEALNSLTGEFK[+155]GK_	_LNYKSEEEYPDLSKRAVEKLSVEALNSLTGEFK[+155]GK_.5	LNYKSEEEYPDLSKRAVEKLSVEALNSLTGEFKGK	0.000222416	58.032	0.000222416	LNYK[bs3-light]SEEEYPDLSK_RAVEKLSVEALNSLTGEFK[bs3nh2]GK.5	15_156	19584.6	37510.3	134477	257563	257563
10	7PMix_0.1x_DIA12_iRT_001	1	Creatine Kinase _Creatine Kinase	0.553445	_T[+156]DLNHENLKGGDDLDPHYVLSSRHGGFKPTDKHK_	_T[+156]DLNHENLKGGDDLDPHYVLSSRHGGFKPTDKHK_.4	TDLNHENLKGGDDLDPHYVLSSRHGGFKPTDKHK	0.406338	78.7543	1.31111e-08	T[bs3oh]DLNHENLK[bs3-light]GGDDLDPHYVLSSR_HGGFKPTDKHK.4	105_116	1900.31	6503.29	968.467	3314.32	3314.32
10	7PMix_0.1x_DIA12_iRT_001	1	Creatine Kinase _Creatine Kinase	0.10326	_TDLNHENLKGGDDLDPHYVLSSRVISMEK[+155]GGNMKEVFR_	_TDLNHENLKGGDDLDPHYVLSSRVISMEK[+155]GGNMKEVFR_.6	TDLNHENLKGGDDLDPHYVLSSRVISMEKGGNMKEVFR	0.000656605	68.3721	1.273e-06	TDLNHENLK[bs3-light]GGDDLDPHYVLSSR_VISMEK[bs3nh2]GGNMKEVFR.6	116_247	217.903	757.861	649603	2.2593e+06	2.2593e+06
10	7PMix_0.1x_DIA12_iRT_001	1	Creatine Kinase _Creatine Kinase	0.0393136	_TDLNHENLKGGDDLDPHYVLSSRVISMEK[+155]GGNMKEVFR_	_TDLNHENLKGGDDLDPHYVLSSRVISMEK[+155]GGNMKEVFR_.5	TDLNHENLKGGDDLDPHYVLSSRVISMEKGGNMKEVFR	0.0582733	89.6654	0.000899512	TDLNHENLK[bs3-light]GGDDLDPHYVLSSR_VISMEK[bs3nh2]GGNMKEVFR.5	116_247	1.71875	6.16411	23811.4	85397.1	85397.1
10	7PMix_0.1x_DIA12_iRT_001	1	Creatine Kinase _Creatine Kinase	0.143267	_HKT[+156]DLNHENLKGGDDLDPHYVLSSRYK[+156]LNY[+155]K_	_HKT[+156]DLNHENLKGGDDLDPHYVLSSRYK[+156]LNY[+155]K_.5	HKTDLNHENLKGGDDLDPHYVLSSRYKLNYK	0.00464158	66.4443	2.63693e-06	HK[bs3-light]T[bs3oh]DLNHENLKGGDDLDPHYVLSSR_YK[bs3oh]LNY[bs3nh2]K.5	10_107	279.478	1003.36	202306	726304	726304
10	7PMix_0.1x_DIA12_iRT_001	1	Creatine Kinase _Creatine Kinase	NaN	_HGGFK[+156]PTDKHKTDLNHENLK_	_HGGFK[+156]PTDKHKTDLNHENLK_.5	HGGFKPTDKHKTDLNHENLK	0.00471532	50.4096	0.00121582	HGGFK[bs3oh]PT[bs3-light]DK_HKTDLNHENLK.5	103_107	715.399	1410.19	42285.4	83352.9	83352.9
10	7PMix_0.1x_DIA12_iRT_001	1	Creatine Kinase _Creatine Kinase	0.0353574	_VISMEKGGNMKGTGGVDTAAVGSVFDISNADR_	_VISMEKGGNMKGTGGVDTAAVGSVFDISNADR_.3	VISMEKGGNMKGTGGVDTAAVGSVFDISNADR	1.54969e-87	108.78	1.54969e-87	VISMEK[bs3-light]GGNMK_GTGGVDTAAVGSVFDISNADR.3	242_327	568.366	1621.3	20466.2	58381.3	58381.3
10	7PMix_0.1x_DIA12_iRT_001	1	Creatine Kinase _Creatine Kinase	0.0194638	_VISMEKGGNMKGTGGVDTAAVGSVFDISNADR_	_VISMEKGGNMKGTGGVDTAAVGSVFDISNADR_.3	VISMEKGGNMKGTGGVDTAAVGSVFDISNADR	7.71909e-34	108.788	7.71909e-34	VISMEK[bs3-light]GGNMK_GTGGVDTAAVGSVFDISNADR.3	242_322	568.416	1618.9	20532.4	58478.1	58478.1
10	7PMix_0.1x_DIA12_iRT_001	1	Creatine Kinase _Creatine Kinase	0.0633138	_GKYYPLKRAVEKLSVEALNSLTGEFK_	_GKYYPLKRAVEKLSVEALNSLTGEFK_.4	GKYYPLKRAVEKLSVEALNSLTGEFK	1.56912e-19	121.833	1.56912e-19	GK[bs3-light]YYPLK_RAVEKLSVEALNSLTGEFK.4	156_172	4.70085e+06	1.71315e+07	461041	1.6802e+06	1.6802e+06
10	7PMix_0.1x_DIA12_iRT_001	1	Creatine Kinase _Creatine Kinase	0.394123	_PFGNTHNKVLTPDLYKK_	_PFGNTHNKVLTPDLYKK_.4	PFGNTHNKVLTPDLYKK	3.01644e-20	60.0675	1.36605e-30	P[bs3-light]FGNTHNK_VLTPDLYKK.4	2_40	3248.09	6984.98	330766	711308	711308
10	7PMix_0.1x_DIA12_iRT_001	1	Creatine Kinase _Creatine Kinase	0.0740248	_GIWHNDNKSFLVWVNEEDHLRVISM[+16]EKGGNMK_	_GIWHNDNKSFLVWVNEEDHLRVISM[+16]EKGGNMK_.6	GIWHNDNKSFLVWVNEEDHLRVISMEKGGNMK	0.0094061	84.6902	1.73592e-13	GIWHNDNK[bs3-light]SFLVWVNEEDHLR_VISM[ox]EKGGNMK.6	223_242	364.337	1390.76	8422.18	32149.4	32149.4
10	7PMix_0.1x_DIA12_iRT_001	1	Creatine Kinase _Creatine Kinase	0.154345	_SMTEQEQQQLIDDHFLFDKPVSPLLLASGM[+16]ARSEEEYPDLSKHNNHMAK_	_SMTEQEQQQLIDDHFLFDKPVSPLLLASGM[+16]ARSEEEYPDLSKHNNHMAK_.6	SMTEQEQQQLIDDHFLFDKPVSPLLLASGMARSEEEYPDLSKHNNHMAK	2.64435e-09	116.615	7.42478e-41	SMTEQEQQQLIDDHFLFDK[bs3-light]PVSPLLLASGM[ox]AR_SEEEYPDLSKHNNHMAK.6	25_196	1368.27	4783.97	12361.5	43220.3	43220.3
10	7PMix_0.1x_DIA12_iRT_001	1	Creatine Kinase _Creatine Kinase	0.365584	_LNYKSEEEYPDLSKVLTPDLY[+156]KK_	_LNYKSEEEYPDLSKVLTPDLY[+156]KK_.3	LNYKSEEEYPDLSKVLTPDLYKK	0.142679	105.949	0.000496668	LNYK[bs3-light]SEEEYPDLSK_VLTPDLY[bs3oh]KK.3	15_40	30479.2	122593	1111.38	4470.14	4470.14
10	7PMix_0.1x_DIA12_iRT_001	1	Creatine Kinase _Creatine Kinase	0.194957	_TDLNHENLK[+155]GGDDLDPHYVLSSRHGGFK[+155]PTDKHK_	_TDLNHENLK[+155]GGDDLDPHYVLSSRHGGFK[+155]PTDKHK_.5	TDLNHENLKGGDDLDPHYVLSSRHGGFKPTDKHK	0.00512142	66.4491	0.000834683	T[bs3-light]DLNHENLK[bs3nh2]GGDDLDPHYVLSSR_HGGFK[bs3nh2]PTDKHK.5	105_108	26.1927	94.0099	230434	827066	827066
10	7PMix_0.1x_DIA12_iRT_001	1	Creatine Kinase _Creatine Kinase	0.480424	_TDLNHENLKGGDDLDPHYVLSSRGGNMKEVFR_	_TDLNHENLKGGDDLDPHYVLSSRGGNMKEVFR_.6	TDLNHENLKGGDDLDPHYVLSSRGGNMKEVFR	0.0015589	68.2612	0.000396331	TDLNHENLK[bs3-light]GGDDLDPHYVLSSR_GGNMKEVFR.6	116_247	19.8174	68.7554	64772.6	224725	224725
10	7PMix_0.1x_DIA12_iRT_001	1	Creatine Kinase _Creatine Kinase	NaN	_PFGNTHNKYKLNYKSEEEYPDLSK_	_PFGNTHNKYKLNYKSEEEYPDLSK_.5	PFGNTHNKYKLNYKSEEEYPDLSK	0.00847097	72.1127	9.80626e-05	P[bs3-light]FGNTHNK_YKLNYKSEEEYPDLSK.5	2_15	105.523	414.458	6263.15	24599.5	24599.5
10	7PMix_0.1x_DIA12_iRT_001	1	Creatine Kinase _Creatine Kinase	0.261088	_RAVEKLSVEALNSLTGEFKGYTLPPHC[+57]SR_	_RAVEKLSVEALNSLTGEFKGYTLPPHC[+57]SR_.6	RAVEKLSVEALNSLTGEFKGYTLPPHCSR	6.03675e-06	75.0107	1.48358e-15	RAVEK[bs3-light]LSVEALNSLTGEFK_GYTLPPHC[cm]SR.6	141_156	124.785	450.143	9463.32	34137.6	34137.6
10	7PMix_0.1x_DIA12_iRT_001	1	Creatine Kinase _Creatine Kinase	NaN	_HGGFK[+155]PTDKHKTDLNHENLK_	_HGGFK[+155]PTDKHKTDLNHENLK_.4	HGGFKPTDKHKTDLNHENLK	0.00960026	65.1405	0.000660959	HGGFK[bs3nh2]PT[bs3-light]DK_HKTDLNHENLK.4	103_107	632422	2.36468e+06	32199.3	120396	120396
10	7PMix_0.1x_DIA12_iRT_001	1	Creatine Kinase _Creatine Kinase	0.0778289	_HGGFK[+155]PTDKHKTDLNHENLK_	_HGGFK[+155]PTDKHKTDLNHENLK_.5	HGGFKPTDKHKTDLNHENLK	0.0216509	53.5674	0.00107275	HGGFK[bs3nh2]PT[bs3-light]DK_HKTDLNHENLK.5	103_107	27153	56750.9	8486.51	17737.1	17737.1
10	7PMix_0.1x_DIA12_iRT_001	1	Creatine Kinase _Creatine Kinase	NaN	_VLTPDLY[+156]KKLRLNYKSEEEYPDLSK[+155]HNNHM[+16]AK_	_VLTPDLY[+156]KKLRLNYKSEEEYPDLSK[+155]HNNHM[+16]AK_.6	VLTPDLYKKLRLNYKSEEEYPDLSKHNNHMAK	4.29337e-06	87.4092	4.29337e-06	VLTPDLY[bs3oh]K[bs3-light]KLR_LNYKSEEEYPDLSK[bs3nh2]HNNHM[ox]AK.6	15_40	114608	365733	38578	123109	123109
10	7PMix_0.1x_DIA12_iRT_001	1	Creatine Kinase _Creatine Kinase	0.0360694	_TDLNHENLKHGGFK[+155]PTDKHK_	_TDLNHENLKHGGFK[+155]PTDKHK_.4	TDLNHENLKHGGFKPTDKHK	0.00612542	65.1404	0.00339083	T[bs3-light]DLNHENLK_HGGFK[bs3nh2]PTDKHK.4	105_108	427434	1.59821e+06	28066.6	104943	104943
10	7PMix_0.1x_DIA12_iRT_001	1	Creatine Kinase _Creatine Kinase	0.250359	_GGVHVKLAHLSKVISM[+16]EKGGNMK_	_GGVHVKLAHLSKVISM[+16]EKGGNMK_.6	GGVHVKLAHLSKVISMEKGGNMK	2.18021e-17	37.757	3.71607e-27	GGVHVK[bs3-light]LAHLSK_VISM[ox]EKGGNMK.6	242_298	20363	57674.7	19377.1	54882.3	54882.3
10	7PMix_0.1x_DIA12_iRT_001	1	Creatine Kinase _Creatine Kinase	NaN	_SEEEYPDLSKHNNHMAKYKLNYK_	_SEEEYPDLSKHNNHMAKYKLNYK_.5	SEEEYPDLSKHNNHMAKYKLNYK	0.00581998	95.4773	0.0048723	SEEEYPDLSK[bs3-light]HNNHMAK_YKLNYK.5	11_25	156.421	672.749	169336	728295	728295
10	7PMix_0.1x_DIA12_iRT_001	1	Creatine Kinase _Creatine Kinase	0.207939	_AVEKLSVEALNSLTGEFKGYTLPPHC[+57]SR_	_AVEKLSVEALNSLTGEFKGYTLPPHC[+57]SR_.5	AVEKLSVEALNSLTGEFKGYTLPPHCSR	9.3184e-14	102.639	9.3184e-14	AVEK[bs3-light]LSVEALNSLTGEFK_GYTLPPHC[cm]SR.5	141_156	22829.1	80859.8	13532.2	47930.4	47930.4
10	7PMix_0.1x_DIA12_iRT_001	1	Creatine Kinase _Creatine Kinase	0.511797	_YKLNYKSEEEYPDLSKVLTPDLYKK[+156]LR_	_YKLNYKSEEEYPDLSKVLTPDLYKK[+156]LR_.5	YKLNYKSEEEYPDLSKVLTPDLYKKLR	0.0522339	87.3622	0.00158452	YKLNYK[bs3-light]SEEEYPDLSK_VLTPDLYKK[bs3oh]LR.5	15_40	2162.69	6918.55	424667	1.35853e+06	1.35853e+06
10	7PMix_0.1x_DIA12_iRT_001	1	Cytochrome C _Cytochrome C	0.0706787	_GKK[+156]IFVQKHKTGPNLHGLFGR_	_GKK[+156]IFVQKHKTGPNLHGLFGR_.5	GKKIFVQKHKTGPNLHGLFGR	0.00747562	73.4991	0.00178897	GK[bs3-light]K[bs3oh]IFVQK_HKTGPNLHGLFGR.5	8_28	1053.07	3732.51	93105.5	330004	330004
10	7PMix_0.1x_DIA12_iRT_001	1	HSA _HSA	0.0146621	_KYLYEIARDAHKSEVAHR_	_KYLYEIARDAHKSEVAHR_.5	KYLYEIARDAHKSEVAHR	1.5195e-49	64.3286	6.39661e-54	K[bs3-light]YLYEIAR_DAHKSEVAHR.5	28_161	1.78699	6.58611	1.69599e+06	6.2507e+06	6.2507e+06
10	7PMix_0.1x_DIA12_iRT_001	1	HSA _HSA	0.0735449	_TPVSDRVTKC[+57]C[+57]TESLVNR_	_TPVSDRVTKC[+57]C[+57]TESLVNR_.4	TPVSDRVTKCCTESLVNR	6.88122e-151	42.4867	6.88122e-151	TPVS[bs3-light]DR_VTKC[cm]C[cm]TESLVNR.4	494_499	622992	1.77797e+06	1.29264e+06	3.6891e+06	3.6891e+06
10	7PMix_0.1x_DIA12_iRT_001	1	HSA _HSA	0.153504	_TPVSDRVTKC[+57]C[+57]TESLVNR_	_TPVSDRVTKC[+57]C[+57]TESLVNR_.3	TPVSDRVTKCCTESLVNR	0	73.4292	0	TPVS[bs3-light]DR_VTKC[cm]C[cm]TESLVNR.3	494_499	485260	1.72219e+06	45997.2	163244	163244
10	7PMix_0.1x_DIA12_iRT_001	1	HSA _HSA	0.201554	_TPVSDRVTKC[+57]C[+57]TESLVNR_	_TPVSDRVTKC[+57]C[+57]TESLVNR_.3	TPVSDRVTKCCTESLVNR	2.25354e-111	73.4288	2.25354e-111	TPVSDRVT[bs3-light]K_C[cm]C[cm]TESLVNR.3	498_502	493174	1.75029e+06	35067.7	124456	124456
10	7PMix_0.1x_DIA12_iRT_001	1	HSA _HSA	0.0571353	_NEC[+57]FLQHKDDNPNLPRETYGEMADC[+57]C[+57]AKQEPER_	_NEC[+57]FLQHKDDNPNLPRETYGEMADC[+57]C[+57]AKQEPER_.5	NECFLQHKDDNPNLPRETYGEMADCCAKQEPER	3.70316e-46	74.658	3.70316e-46	NEC[cm]FLQHK[bs3-light]DDNPNLPR_ETYGEMADC[cm]C[cm]AKQEPER.5	117_130	6.78156e+06	2.41522e+07	277450	988124	988124
10	7PMix_0.1x_DIA12_iRT_001	1	HSA _HSA	0.0813609	_NEC[+57]FLQHKDDNPNLPRETYGEMADC[+57]C[+57]AKQEPER_	_NEC[+57]FLQHKDDNPNLPRETYGEMADC[+57]C[+57]AKQEPER_.4	NECFLQHKDDNPNLPRETYGEMADCCAKQEPER	8.80174e-13	74.6408	8.80174e-13	NEC[cm]FLQHK[bs3-light]DDNPNLPR_ETYGEMADC[cm]C[cm]AKQEPER.4	117_130	1.11157e+06	3.95629e+06	68694.9	244499	244499
10	7PMix_0.1x_DIA12_iRT_001	1	HSA _HSA	0.211311	_AAFTEC[+57]C[+57]QAADKAAC[+57]LLPKC[+57]C[+57]TESLVNR_	_AAFTEC[+57]C[+57]QAADKAAC[+57]LLPKC[+57]C[+57]TESLVNR_.3	AAFTECCQAADKAACLLPKCCTESLVNR	4.98553e-32	101.668	4.98553e-32	AAFTEC[cm]C[cm]QAADK[bs3-light]AAC[cm]LLPK_C[cm]C[cm]TESLVNR.3	198_502	2.86129	8.82388	312383	963352	963352
10	7PMix_0.1x_DIA12_iRT_001	1	HSA _HSA	0.0210419	_SLHTLFGDKDAHK[+155]SEVAHR_	_SLHTLFGDKDAHK[+155]SEVAHR_.5	SLHTLFGDKDAHKSEVAHR	2.24539e-28	65.7685	2.24539e-28	S[bs3-light]LHTLFGDK_DAHK[bs3nh2]SEVAHR.5	29_89	904.767	3370.54	197605	736141	736141
10	7PMix_0.1x_DIA12_iRT_001	1	HSA _HSA	0.0792093	_YIC[+57]ENQDSISSKVHTEC[+57]C[+57]HGDLLEC[+57]ADDRADLAK_	_YIC[+57]ENQDSISSKVHTEC[+57]C[+57]HGDLLEC[+57]ADDRADLAK_.5	YICENQDSISSKVHTECCHGDLLECADDRADLAK	6.60559e-114	88.1449	6.60559e-114	Y[bs3-light]IC[cm]ENQDSISSK_VHTEC[cm]C[cm]HGDLLEC[cm]ADDRADLAK.5	267_287	2.63151e+06	8.41902e+06	135778	434396	434396
10	7PMix_0.1x_DIA12_iRT_001	1	HSA _HSA	0.342346	_YIC[+57]ENQDSISSKVHTEC[+57]C[+57]HGDLLEC[+57]ADDRADLAK_	_YIC[+57]ENQDSISSKVHTEC[+57]C[+57]HGDLLEC[+57]ADDRADLAK_.4	YICENQDSISSKVHTECCHGDLLECADDRADLAK	1.1821e-31	88.1903	3.54167e-52	Y[bs3-light]IC[cm]ENQDSISSK_VHTEC[cm]C[cm]HGDLLEC[cm]ADDRADLAK.4	267_287	498705	1.5962e+06	24482.7	78361.4	78361.4
10	7PMix_0.1x_DIA12_iRT_001	1	HSA _HSA	0.15847	_ATKEQLKQIK[+155]KQTALVELVK_	_ATKEQLKQIK[+155]KQTALVELVK_.4	ATKEQLKQIKKQTALVELVK	1.40893e-81	103.143	5.81011e-103	ATK[bs3-light]EQLK_QIK[bs3nh2]KQTALVELVK.4	549_565	25588.8	96708.2	83588.4	315907	315907
10	7PMix_0.1x_DIA12_iRT_001	1	HSA _HSA	0.159351	_C[+57]C[+57]KHPEAKNLGKVGS[+155]K_	_C[+57]C[+57]KHPEAKNLGKVGS[+155]K_.3	CCKHPEAKNLGKVGSK	2.72686e-06	64.7663	1.93424e-09	C[cm]C[cm]K[bs3-light]HPEAK_NLGKVGS[bs3nh2]K.3	456_463	8933.46	33182.7	103794	385536	385536
10	7PMix_0.1x_DIA12_iRT_001	1	HSA _HSA	0.0552358	_C[+57]C[+57]KADDKETC[+57]FAEEGKKQIKKQT[+155]ALVELVK_	_C[+57]C[+57]KADDKETC[+57]FAEEGKKQIKKQT[+155]ALVELVK_.6	CCKADDKETCFAEEGKKQIKKQTALVELVK	7.49088e-121	84.6043	7.49088e-121	C[cm]C[cm]K[bs3-light]ADDKETC[cm]FAEEGKK_QIKKQT[bs3nh2]ALVELVK.6	549_584	25976.6	98153.5	259391	980117	980117
10	7PMix_0.1x_DIA12_iRT_001	1	HSA _HSA	0.308418	_NLGKVGSKLAKTYETTLEK_	_NLGKVGSKLAKTYETTLEK_.3	NLGKVGSKLAKTYETTLEK	6.10975e-70	94.885	6.10975e-70	NLGK[bs3-light]VGSK_LAKTYETTLEK.3	375_456	51466.7	209975	56947.7	232337	232337
10	7PMix_0.1x_DIA12_iRT_001	1	HSA _HSA	0.181497	_LKC[+57]ASLQKASSAKQR_	_LKC[+57]ASLQKASSAKQR_.3	LKCASLQKASSAKQR	4.83863e-45	41.9821	6.4573e-70	LK[bs3-light]C[cm]ASLQK_ASSAKQR.3	219_223	326951	932605	34910.2	99578.9	99578.9
10	7PMix_0.1x_DIA12_iRT_001	1	HSA _HSA	0.0204036	_LKC[+57]ASLQKASSAKQR_	_LKC[+57]ASLQKASSAKQR_.4	LKCASLQKASSAKQR	6.37718e-19	41.9942	2.3428e-29	LK[bs3-light]C[cm]ASLQK_ASSAKQR.4	219_223	332841	949417	35597.6	101541	101541
10	7PMix_0.1x_DIA12_iRT_001	1	HSA _HSA	0.241396	_LDELRDEGK[+156]ASSAKVGSKC[+57]C[+57]KHPEAK_	_LDELRDEGK[+156]ASSAKVGSKC[+57]C[+57]KHPEAK_.5	LDELRDEGKASSAKVGSKCCKHPEAK	2.92544e-08	54.627	2.65898e-08	LDELRDEGK[bs3oh]ASS[bs3-light]AK_VGSKC[cm]C[cm]KHPEAK.5	217_460	11563.4	23521.6	354753	721621	721621
10	7PMix_0.1x_DIA12_iRT_001	1	HSA _HSA	0.0316108	_SEVAHRSEVAHRFKDLGEENFK_	_SEVAHRSEVAHRFKDLGEENFK_.4	SEVAHRSEVAHRFKDLGEENFK	1.11994e-165	86.5158	0	S[bs3-light]EVAHR_SEVAHRFKDLGEENFK.4	29_36	8729.1	29163.7	29068.4	97116.9	97116.9
10	7PMix_0.1x_DIA12_iRT_001	1	HSA _HSA	0.125688	_LDELRDEGK[+156]ASSAKQRLKC[+57]ASLQK_	_LDELRDEGK[+156]ASSAKQRLKC[+57]ASLQK_.5	LDELRDEGKASSAKQRLKCASLQK	8.91222e-15	65.1088	8.66736e-33	LDELRDEGK[bs3oh]ASS[bs3-light]AK_QRLKC[cm]ASLQK.5	217_223	187728	701541	11858.9	44316.7	44316.7
10	7PMix_0.1x_DIA12_iRT_001	1	HSA _HSA	0.120217	_LDELRDEGK[+156]ASSAKQRLKC[+57]ASLQK_	_LDELRDEGK[+156]ASSAKQRLKC[+57]ASLQK_.4	LDELRDEGKASSAKQRLKCASLQK	5.31518e-05	65.1322	5.42056e-40	LDELRDEGK[bs3oh]ASS[bs3-light]AK_QRLKC[cm]ASLQK.4	217_223	173239	647663	6485.13	24244.9	24244.9
10	7PMix_0.1x_DIA12_iRT_001	1	HSA _HSA	0.0828502	_LKC[+57]ASLQKVTK[+155]C[+57]C[+57]TESLVNR_	_LKC[+57]ASLQKVTK[+155]C[+57]C[+57]TESLVNR_.4	LKCASLQKVTKCCTESLVNR	0.00237593	64.839	1.32721e-07	LK[bs3-light]C[cm]ASLQK_VTK[bs3nh2]C[cm]C[cm]TESLVNR.4	223_504	280692	1.04395e+06	23618.2	87841.4	87841.4
10	7PMix_0.1x_DIA12_iRT_001	1	HSA _HSA	0.237167	_TC[+57]VADESAENC[+57]DKSLHTLFGDKLC[+57]TVATLRDAHK[+156]SEVAHRFKDLGEENFK_	_TC[+57]VADESAENC[+57]DKSLHTLFGDKLC[+57]TVATLRDAHK[+156]SEVAHRFKDLGEENFK_.7	TCVADESAENCDKSLHTLFGDKLCTVATLRDAHKSEVAHRFKDLGEENFK	1.68373e-09	93.8817	4.15917e-13	TC[cm]VADESAENC[cm]DK[bs3-light]SLHTLFGDKLC[cm]TVATLR_DAHK[bs3oh]SEVAHRFKDLGEENFK.7	36_88	2858.68	11593.8	21769.5	88289.2	88289.2
10	7PMix_0.1x_DIA12_iRT_001	1	HSA _HSA	0.106407	_QRLKC[+57]ASLQKDEGK[+156]ASSAK_	_QRLKC[+57]ASLQKDEGK[+156]ASSAK_.4	QRLKCASLQKDEGKASSAK	0.000278598	42.0346	1.67895e-08	QRLK[bs3-light]C[cm]ASLQK_DEGK[bs3oh]ASSAK.4	217_223	1.46841	4.18876	22827	65115.8	65115.8
10	7PMix_0.1x_DIA12_iRT_001	1	HSA _HSA	0.237167	_TC[+57]VADESAENC[+57]DKSLHTLFGDKLC[+57]TVATLRDAHKSEVAHRFK[+156]DLGEENFK_	_TC[+57]VADESAENC[+57]DKSLHTLFGDKLC[+57]TVATLRDAHKSEVAHRFK[+156]DLGEENFK_.7	TCVADESAENCDKSLHTLFGDKLCTVATLRDAHKSEVAHRFKDLGEENFK	1.68373e-09	93.8817	4.15917e-13	TC[cm]VADESAENC[cm]DK[bs3-light]SLHTLFGDKLC[cm]TVATLR_DAHKSEVAHRFK[bs3oh]DLGEENFK.7	28_88	2858.68	11593.8	21769.5	88289.2	88289.2
10	7PMix_0.1x_DIA12_iRT_001	1	HSA _HSA	0.25165	_QIK[+156]KQTALVELVKATKEQLK[+155]AVMDDFAAFVEK_	_QIK[+156]KQTALVELVKATKEQLK[+155]AVMDDFAAFVEK_.5	QIKKQTALVELVKATKEQLKAVMDDFAAFVEK	4.52144e-16	101.909	9.50559e-19	QIK[bs3oh]K[bs3-light]QTALVELVK_ATKEQLK[bs3nh2]AVMDDFAAFVEK.5	549_565	32563.1	104114	18447.3	58981.3	58981.3
10	7PMix_0.1x_DIA12_iRT_001	1	HSA _HSA	0.163972	_KYLYEIARC[+57]C[+57]TESLVNR_	_KYLYEIARC[+57]C[+57]TESLVNR_.3	KYLYEIARCCTESLVNR	1.49843e-09	69.876	1.07018e-13	K[bs3-light]YLYEIAR_C[cm]C[cm]TESLVNR.3	161_502	87309.3	321560	10770.7	39668.4	39668.4
10	7PMix_0.1x_DIA12_iRT_001	1	HSA _HSA	0.131463	_LVTDLTKAEFAEVSK_	_LVTDLTKAEFAEVSK_.3	LVTDLTKAEFAEVSK	2.14033e-16	102.1	2.14033e-16	LVT[bs3-light]DLTK_AEFAEVSK.3	256_260	1145.73	3766.51	42372.4	139297	139297
10	7PMix_0.1x_DIA12_iRT_001	1	HSA _HSA	0.178189	_DEGK[+155]ASSAKQRLKC[+57]ASLQK_	_DEGK[+155]ASSAKQRLKC[+57]ASLQK_.4	DEGKASSAKQRLKCASLQK	0.00652385	65.1054	1.27802e-13	DEGK[bs3nh2]ASS[bs3-light]AK_QRLKC[cm]ASLQK.4	217_223	334.351	1249.39	10825.3	40451.6	40451.6
10	7PMix_0.1x_DIA12_iRT_001	1	HSA _HSA	0.204425	_LAKTYETTLEKLSQRFPKAEFAEVSK_	_LAKTYETTLEKLSQRFPKAEFAEVSK_.5	LAKTYETTLEKLSQRFPKAEFAEVSK	3.13259e-22	71.0614	1.24682e-28	LAK[bs3-light]TYETTLEK_LSQRFPKAEFAEVSK.5	249_375	531.361	2097.57	12628	49849.4	49849.4
10	7PMix_0.1x_DIA12_iRT_001	1	HSA _HSA	0.530531	_LAKTYETTLEKLK[+155]C[+57]ASLQKFGER_	_LAKTYETTLEKLK[+155]C[+57]ASLQKFGER_.4	LAKTYETTLEKLKCASLQKFGER	1.03093e-16	96.5925	1.03093e-16	LAK[bs3-light]TYETTLEK_LK[bs3nh2]C[cm]ASLQKFGER.4	229_375	17556.7	82817.5	74530.9	351574	351574
10	7PMix_0.1x_DIA12_iRT_001	1	HSA _HSA	0.50845	_C[+57]C[+57]KADDK[+155]ETC[+57]FAEEGKKQTALVELVK_	_C[+57]C[+57]KADDK[+155]ETC[+57]FAEEGKKQTALVELVK_.5	CCKADDKETCFAEEGKKQTALVELVK	2.07238e-79	76.1871	2.07238e-79	C[cm]C[cm]K[bs3-light]ADDK[bs3nh2]ETC[cm]FAEEGKK_QTALVELVK.5	551_584	6269.32	23537.8	8053.99	30238.2	30238.2
10	7PMix_0.1x_DIA12_iRT_001	1	HSA _HSA	0.11364	_C[+57]C[+57]K[+155]ADDKETC[+57]FAEEGKKQTALVELVK_	_C[+57]C[+57]K[+155]ADDKETC[+57]FAEEGKKQTALVELVK_.5	CCKADDKETCFAEEGKKQTALVELVK	1.50156e-53	76.16	7.35548e-73	C[cm]C[cm]K[bs3nh2]ADDK[bs3-light]ETC[cm]FAEEGKK_QTALVELVK.5	551_588	11418.8	42854.2	7735.64	29031.4	29031.4
10	7PMix_0.1x_DIA12_iRT_001	1	HSA _HSA	0.247278	_C[+57]C[+57]KADDKETC[+57]FAEEGK[+155]KQIKK[+155]QTALVELVK_	_C[+57]C[+57]KADDKETC[+57]FAEEGK[+155]KQIKK[+155]QTALVELVK_.5	CCKADDKETCFAEEGKKQIKKQTALVELVK	1.9856e-18	102.283	1.04489e-35	C[cm]C[cm]K[bs3-light]ADDKETC[cm]FAEEGK[bs3nh2]K_QIKK[bs3nh2]QTALVELVK.5	548_584	73965.7	249536	21547.1	72693	72693
10	7PMix_0.1x_DIA12_iRT_001	1	HSA _HSA	0.921999	_C[+57]C[+57]K[+155]ADDKETC[+57]FAEEGKKKQTALVELVK_	_C[+57]C[+57]K[+155]ADDKETC[+57]FAEEGKKKQTALVELVK_.4	CCKADDKETCFAEEGKKKQTALVELVK	1.51164e-33	77.7407	1.22439e-66	C[cm]C[cm]K[bs3nh2]ADDK[bs3-light]ETC[cm]FAEEGKK_KQTALVELVK.4	549_588	170643	655345	7670.82	29459.3	29459.3
10	7PMix_0.1x_DIA12_iRT_001	1	HSA _HSA	0.783626	_KQTALVELVKC[+57]C[+57]K[+156]ADDKETC[+57]FAEEGKK_	_KQTALVELVKC[+57]C[+57]K[+156]ADDKETC[+57]FAEEGKK_.4	KQTALVELVKCCKADDKETCFAEEGKK	1.27258e-13	77.7402	1.69673e-61	K[bs3-light]QTALVELVK_C[cm]C[cm]K[bs3oh]ADDKETC[cm]FAEEGKK.4	549_588	150331	577333	6340.01	24348.3	24348.3
10	7PMix_0.1x_DIA12_iRT_001	1	HSA _HSA	0.0759162	_LDELRDEGK[+155]ASSAKQRLKC[+57]ASLQK_	_LDELRDEGK[+155]ASSAKQRLKC[+57]ASLQK_.4	LDELRDEGKASSAKQRLKCASLQK	1.0097e-06	65.1223	7.65764e-57	LDELRDEGK[bs3nh2]ASS[bs3-light]AK_QRLKC[cm]ASLQK.4	217_223	206012	770052	4824.6	18033.8	18033.8
10	7PMix_0.1x_DIA12_iRT_001	1	HSA _HSA	0.123208	_KQTALVELVKC[+57]C[+57]KADDKET[+155]C[+57]FAEEGK[+155]K_	_KQTALVELVKC[+57]C[+57]KADDKET[+155]C[+57]FAEEGK[+155]K_.4	KQTALVELVKCCKADDKETCFAEEGKK	1.088e-28	61.7082	1.088e-28	K[bs3-light]QTALVELVK_C[cm]C[cm]KADDKET[bs3nh2]C[cm]FAEEGK[bs3nh2]K.4	549_584	44421.4	111488	19264.2	48349.1	48349.1
10	7PMix_0.1x_DIA12_iRT_001	1	HSA _HSA	0.237167	_TC[+57]VADESAENC[+57]DKSLHTLFGDKLC[+57]TVATLRDAHKS[+156]EVAHRFKDLGEENFK_	_TC[+57]VADESAENC[+57]DKSLHTLFGDKLC[+57]TVATLRDAHKS[+156]EVAHRFKDLGEENFK_.7	TCVADESAENCDKSLHTLFGDKLCTVATLRDAHKSEVAHRFKDLGEENFK	1.68373e-09	93.8817	4.15917e-13	TC[cm]VADESAENC[cm]DK[bs3-light]SLHTLFGDKLC[cm]TVATLR_DAHKS[bs3oh]EVAHRFKDLGEENFK.7	36_88	2858.68	11593.8	21769.5	88289.2	88289.2
10	7PMix_0.1x_DIA12_iRT_001	1	HSA _HSA	0.223171	_TC[+57]VADESAENC[+57]DKSLHTLFGDKLC[+57]TVATLRDAHKS[+156]EVAHRFKDLGEENFK_	_TC[+57]VADESAENC[+57]DKSLHTLFGDKLC[+57]TVATLRDAHKS[+156]EVAHRFKDLGEENFK_.7	TCVADESAENCDKSLHTLFGDKLCTVATLRDAHKSEVAHRFKDLGEENFK	0.000385921	93.8082	3.77981e-19	TC[cm]VADESAENC[cm]DK[bs3-light]SLHTLFGDKLC[cm]TVATLR_DAHKS[bs3oh]EVAHRFKDLGEENFK.7	28_88	2300.57	9329.15	17875	72485.6	72485.6
10	7PMix_0.1x_DIA12_iRT_001	1	HSA _HSA	0.0728039	_NEC[+57]FLQHKDDNPNLPRETYGEM[+16]ADC[+57]C[+57]AKQEPER_	_NEC[+57]FLQHKDDNPNLPRETYGEM[+16]ADC[+57]C[+57]AKQEPER_.5	NECFLQHKDDNPNLPRETYGEMADCCAKQEPER	1.13017e-13	69.7397	1.13017e-13	NEC[cm]FLQHK[bs3-light]DDNPNLPR_ETYGEM[ox]ADC[cm]C[cm]AKQEPER.5	117_130	3.03647e+06	1.10852e+07	141313	515890	515890
10	7PMix_0.1x_DIA12_iRT_001	1	HSA _HSA	0.23956	_NEC[+57]FLQHKDDNPNLPRETYGEM[+16]ADC[+57]C[+57]AKQEPER_	_NEC[+57]FLQHKDDNPNLPRETYGEM[+16]ADC[+57]C[+57]AKQEPER_.4	NECFLQHKDDNPNLPRETYGEMADCCAKQEPER	0.00841751	69.6824	2.72251e-08	NEC[cm]FLQHK[bs3-light]DDNPNLPR_ETYGEM[ox]ADC[cm]C[cm]AKQEPER.4	117_130	347419	1.2636e+06	20076.7	73021.5	73021.5
10	7PMix_0.1x_DIA12_iRT_001	1	HSA _HSA	0.170175	_FKDLGEENFKRDAHKSEVAHR_	_FKDLGEENFKRDAHKSEVAHR_.4	FKDLGEENFKRDAHKSEVAHR	8.21802e-93	71.3048	8.21802e-93	FK[bs3-light]DLGEENFK_RDAHKSEVAHR.4	28_36	778364	3.10905e+06	97690.8	390210	390210
10	7PMix_0.1x_DIA12_iRT_001	1	HSA _HSA	NaN	_FKDLGEENFKRDAHKSEVAHR_	_FKDLGEENFKRDAHKSEVAHR_.3	FKDLGEENFKRDAHKSEVAHR	0.00410254	71.3392	2.64297e-52	FK[bs3-light]DLGEENFK_RDAHKSEVAHR.3	28_36	28250.5	113029	2700.09	10802.9	10802.9
10	7PMix_0.1x_DIA12_iRT_001	1	HSA _HSA	0.174053	_KVPQVSTPTLVEVSRATKEQLK_	_KVPQVSTPTLVEVSRATKEQLK_.4	KVPQVSTPTLVEVSRATKEQLK	2.49633e-60	75.119	2.49633e-60	K[bs3-light]VPQVSTPTLVEVSR_ATKEQLK.4	438_565	405536	1.46864e+06	59787.8	216520	216520
10	7PMix_0.1x_DIA12_iRT_001	1	HSA _HSA	NaN	_KVPQVSTPTLVEVSRATKEQLK_	_KVPQVSTPTLVEVSRATKEQLK_.3	KVPQVSTPTLVEVSRATKEQLK	0.0050065	75.1678	6.81459e-14	K[bs3-light]VPQVSTPTLVEVSR_ATKEQLK.3	438_565	65791.1	238678	6657.26	24151.3	24151.3
10	7PMix_0.1x_DIA12_iRT_001	1	HSA _HSA	0.104323	_C[+57]ASLQK[+156]FGERASSAKQRLK_	_C[+57]ASLQK[+156]FGERASSAKQRLK_.4	CASLQKFGERASSAKQRLK	0.00133165	68.8125	3.98442e-13	C[cm]AS[bs3-light]LQK[bs3oh]FGER_ASSAKQRLK.4	219_226	95327.9	334782	25312.7	88895.8	88895.8
10	7PMix_0.1x_DIA12_iRT_001	1	HSA _HSA	0.553105	_LDELRDEGKASSAK[+156]QRNLGKVGSK[+155]C[+57]C[+57]K_	_LDELRDEGKASSAK[+156]QRNLGKVGSK[+155]C[+57]C[+57]K_.5	LDELRDEGKASSAKQRNLGKVGSKCCK	8.31587e-14	78.0505	8.31587e-14	LDELRDEGK[bs3-light]ASSAK[bs3oh]QR_NLGKVGSK[bs3nh2]C[cm]C[cm]K.5	214_456	2250.57	8575.17	19435.9	74055.3	74055.3
10	7PMix_0.1x_DIA12_iRT_001	1	HSA _HSA	0.250336	_VHTEC[+57]C[+57]HGDLLEC[+57]ADDRADLAKY[+156]IC[+57]ENQDSISSKDAHKSEVAHRFKDLGEENFK_	_VHTEC[+57]C[+57]HGDLLEC[+57]ADDRADLAKY[+156]IC[+57]ENQDSISSKDAHKSEVAHRFKDLGEENFK_.7	VHTECCHGDLLECADDRADLAKYICENQDSISSKDAHKSEVAHRFKDLGEENFK	1.28776e-12	56.3205	1.48074e-18	VHTEC[cm]C[cm]HGDLLEC[cm]ADDRADLAK[bs3-light]Y[bs3oh]IC[cm]ENQDSISSK_DAHKSEVAHRFKDLGEENFK.7	36_286	18111.4	35442.8	14652.6	28674.1	28674.1
10	7PMix_0.1x_DIA12_iRT_001	1	HSA _HSA	0.582912	_ASSAKQRC[+57]C[+57]KHPEAKR_	_ASSAKQRC[+57]C[+57]KHPEAKR_.5	ASSAKQRCCKHPEAKR	1.14001e-06	34.3149	4.94736e-12	ASSAK[bs3-light]QR_C[cm]C[cm]KHPEAKR.5	219_463	2074.82	4889.62	9902.24	23336	23336
10	7PMix_0.1x_DIA12_iRT_001	1	HSA _HSA	0.0491537	_FKDLGEENFKDAHK[+155]SEVAHR_	_FKDLGEENFKDAHK[+155]SEVAHR_.5	FKDLGEENFKDAHKSEVAHR	8.20869e-137	71.305	8.20869e-137	FK[bs3-light]DLGEENFK_DAHK[bs3nh2]SEVAHR.5	29_36	2.00293e+06	8.00046e+06	109646	437965	437965
10	7PMix_0.1x_DIA12_iRT_001	1	HSA _HSA	0.114184	_FKDLGEENFKDAHK[+155]SEVAHR_	_FKDLGEENFKDAHK[+155]SEVAHR_.4	FKDLGEENFKDAHKSEVAHR	4.54804e-111	71.2985	4.54804e-111	FK[bs3-light]DLGEENFK_DAHK[bs3nh2]SEVAHR.4	29_36	980699	3.91606e+06	82638.1	329985	329985
10	7PMix_0.1x_DIA12_iRT_001	1	HSA _HSA	0.124649	_KQTALVELVKC[+57]C[+57]KADDKETC[+57]FAEEGK[+155]K_	_KQTALVELVKC[+57]C[+57]KADDKETC[+57]FAEEGK[+155]K_.4	KQTALVELVKCCKADDKETCFAEEGKK	2.88825e-205	88.8448	-7.21326e-130	K[bs3-light]QTALVELVK_C[cm]C[cm]KADDKETC[cm]FAEEGK[bs3nh2]K.4	549_588	177355	589357	40106.2	133274	133274
10	7PMix_0.1x_DIA12_iRT_001	1	HSA _HSA	0.950462	_KQTALVELVKC[+57]C[+57]KADDKETC[+57]FAEEGK[+155]K_	_KQTALVELVKC[+57]C[+57]KADDKETC[+57]FAEEGK[+155]K_.4	KQTALVELVKCCKADDKETCFAEEGKK	2.11276e-17	77.7798	4.26052e-32	K[bs3-light]QTALVELVK_C[cm]C[cm]KADDKETC[cm]FAEEGK[bs3nh2]K.4	549_584	166299	639020	11097.9	42644.9	42644.9
10	7PMix_0.1x_DIA12_iRT_001	1	HSA _HSA	0.0339146	_KQTALVELVKC[+57]C[+57]KADDKETC[+57]FAEEGK[+155]K_	_KQTALVELVKC[+57]C[+57]KADDKETC[+57]FAEEGK[+155]K_.5	KQTALVELVKCCKADDKETCFAEEGKK	2.24698e-155	77.7124	2.24698e-155	K[bs3-light]QTALVELVK_C[cm]C[cm]KADDKETC[cm]FAEEGK[bs3nh2]K.5	549_588	153007	587374	12779.4	49058.6	49058.6
10	7PMix_0.1x_DIA12_iRT_001	1	HSA _HSA	0.0635507	_KQTALVELVKC[+57]C[+57]KADDKETC[+57]FAEEGK[+155]K_	_KQTALVELVKC[+57]C[+57]KADDKETC[+57]FAEEGK[+155]K_.5	KQTALVELVKCCKADDKETCFAEEGKK	8.69311e-23	77.7311	1.75544e-41	K[bs3-light]QTALVELVK_C[cm]C[cm]KADDKETC[cm]FAEEGK[bs3nh2]K.5	549_584	154468	593141	11074	42523	42523
10	7PMix_0.1x_DIA12_iRT_001	1	HSA _HSA	0.0468576	_AFKAWAVARLAKTYETTLEK_	_AFKAWAVARLAKTYETTLEK_.4	AFKAWAVARLAKTYETTLEK	1.42882e-90	82.2573	1.42882e-90	AFK[bs3-light]AWAVAR_LAKTYETTLEK.4	236_375	161268	614162	28034.2	106764	106764
10	7PMix_0.1x_DIA12_iRT_001	1	HSA _HSA	0.122674	_K[+155]QTALVELVKC[+57]C[+57]KADDKETC[+57]FAEEGK[+155]K_	_K[+155]QTALVELVKC[+57]C[+57]KADDKETC[+57]FAEEGK[+155]K_.4	KQTALVELVKCCKADDKETCFAEEGKK	4.49285e-25	61.6553	4.49285e-25	K[bs3nh2]QT[bs3-light]ALVELVK_C[cm]C[cm]KADDKETC[cm]FAEEGK[bs3nh2]K.4	551_584	43365.6	107687	19540.4	48523.2	48523.2
10	7PMix_0.1x_DIA12_iRT_001	1	HSA _HSA	0.160989	_K[+155]QTALVELVKC[+57]C[+57]KADDKETC[+57]FAEEGK[+155]K_	_K[+155]QTALVELVKC[+57]C[+57]KADDKETC[+57]FAEEGK[+155]K_.4	KQTALVELVKCCKADDKETCFAEEGKK	0.26097	91.739	6.04586e-52	K[bs3nh2]QT[bs3-light]ALVELVK_C[cm]C[cm]KADDKETC[cm]FAEEGK[bs3nh2]K.4	551_588	58578.7	232407	9100.93	36107.3	36107.3
10	7PMix_0.1x_DIA12_iRT_001	1	HSA _HSA	0.232895	_SLHTLFGDKLC[+57]TVATLRTC[+57]VADESAENC[+57]DK_	_SLHTLFGDKLC[+57]TVATLRTC[+57]VADESAENC[+57]DK_.4	SLHTLFGDKLCTVATLRTCVADESAENCDK	4.65615e-08	122.961	2.16798e-45	SLHTLFGDK[bs3-light]LC[cm]TVATLR_TC[cm]VADESAENC[cm]DK.4	82_97	4830.84	17605.3	4485.1	16345.3	16345.3
10	7PMix_0.1x_DIA12_iRT_001	1	HSA _HSA	NaN	_SLHTLFGDKLC[+57]TVATLRTC[+57]VADESAENC[+57]DK_	_SLHTLFGDKLC[+57]TVATLRTC[+57]VADESAENC[+57]DK_.5	SLHTLFGDKLCTVATLRTCVADESAENCDK	0.00652385	85.7714	1.15243e-14	SLHTLFGDK[bs3-light]LC[cm]TVATLR_TC[cm]VADESAENC[cm]DK.5	82_97	9162.29	33332.6	17980.1	65412.1	65412.1
10	7PMix_0.1x_DIA12_iRT_001	1	HSA _HSA	0.161336	_NLGKVGSKC[+57]C[+57]KHPEAK_	_NLGKVGSKC[+57]C[+57]KHPEAK_.4	NLGKVGSKCCKHPEAK	5.17484e-12	50.3554	6.03007e-36	NLGK[bs3-light]VGSK_C[cm]C[cm]KHPEAK.4	456_463	1.45777	2.87615	22833.6	45050.3	45050.3
10	7PMix_0.1x_DIA12_iRT_001	1	HSA _HSA	0.0402586	_FKDLGEENFKDAHKS[+155]EVAHR_	_FKDLGEENFKDAHKS[+155]EVAHR_.5	FKDLGEENFKDAHKSEVAHR	2.55306e-47	71.3204	7.9846e-48	FK[bs3-light]DLGEENFK_DAHKS[bs3nh2]EVAHR.5	28_36	2.00301e+06	8.00668e+06	106437	425463	425463
10	7PMix_0.1x_DIA12_iRT_001	1	HSA _HSA	0.121695	_FKDLGEENFKDAHKS[+155]EVAHR_	_FKDLGEENFKDAHKS[+155]EVAHR_.4	FKDLGEENFKDAHKSEVAHR	4.42769e-70	71.3307	4.42769e-70	FK[bs3-light]DLGEENFK_DAHKS[bs3nh2]EVAHR.4	28_36	978507	3.91335e+06	84047.2	336131	336131
10	7PMix_0.1x_DIA12_iRT_001	1	HSA _HSA	0.131658	_FKDLGEENFKDAHK[+156]SEVAHR_	_FKDLGEENFKDAHK[+156]SEVAHR_.5	FKDLGEENFKDAHKSEVAHR	9.20089e-59	75.7207	6.34905e-92	FK[bs3-light]DLGEENFK_DAHK[bs3oh]SEVAHR.5	29_36	2.20736e+06	8.16678e+06	128774	476438	476438
10	7PMix_0.1x_DIA12_iRT_001	1	HSA _HSA	0.13387	_FKDLGEENFKDAHK[+156]SEVAHR_	_FKDLGEENFKDAHK[+156]SEVAHR_.4	FKDLGEENFKDAHKSEVAHR	2.71001e-67	71.3326	2.71001e-67	FK[bs3-light]DLGEENFK_DAHK[bs3oh]SEVAHR.4	29_36	779003	3.11576e+06	79497.1	317963	317963
10	7PMix_0.1x_DIA12_iRT_001	1	HSA _HSA	0.0459407	_FKDLGEENFKDAHKS[+156]EVAHR_	_FKDLGEENFKDAHKS[+156]EVAHR_.5	FKDLGEENFKDAHKSEVAHR	9.28933e-28	71.2988	1.59019e-33	FK[bs3-light]DLGEENFK_DAHKS[bs3oh]EVAHR.5	28_36	1.59416e+06	6.36578e+06	104031	415416	415416
10	7PMix_0.1x_DIA12_iRT_001	1	HSA _HSA	0.126337	_FKDLGEENFKDAHKS[+156]EVAHR_	_FKDLGEENFKDAHKS[+156]EVAHR_.4	FKDLGEENFKDAHKSEVAHR	9.63421e-36	71.3423	9.63421e-36	FK[bs3-light]DLGEENFK_DAHKS[bs3oh]EVAHR.4	28_36	772257	3.09022e+06	78735.2	315062	315062
10	7PMix_0.1x_DIA12_iRT_001	1	HSA _HSA	0.0999899	_KYLYEIARLDELRDEGKASSAK[+155]QR_	_KYLYEIARLDELRDEGKASSAK[+155]QR_.5	KYLYEIARLDELRDEGKASSAKQR	3.38874e-44	85.9939	8.41971e-66	K[bs3-light]YLYEIAR_LDELRDEGKASSAK[bs3nh2]QR.5	161_214	167.916	590.558	245298	862712	862712
10	7PMix_0.1x_DIA12_iRT_001	1	HSA _HSA	0.088078	_KYLYEIARLDELRDEGKASSAK[+155]QR_	_KYLYEIARLDELRDEGKASSAK[+155]QR_.4	KYLYEIARLDELRDEGKASSAKQR	4.32488e-06	74.2838	4.32488e-06	K[bs3-light]YLYEIAR_LDELRDEGKASSAK[bs3nh2]QR.4	161_214	166925	586362	66233	232659	232659
10	7PMix_0.1x_DIA12_iRT_001	1	HSA _HSA	NaN	_K[+156]YLYEIARDAHKSEVAHR_	_K[+156]YLYEIARDAHKSEVAHR_.5	KYLYEIARDAHKSEVAHR	0.000578777	81.3945	1.25712e-09	K[bs3oh]Y[bs3-light]LYEIAR_DAHKSEVAHR.5	28_162	1.93989	6.3837	49480.5	162828	162828
10	7PMix_0.1x_DIA12_iRT_001	1	HSA _HSA	NaN	_QNC[+57]ELFEQLGEYKFQNALLVRQIK[+156]KQTALVELVK_	_QNC[+57]ELFEQLGEYKFQNALLVRQIK[+156]KQTALVELVK_.5	QNCELFEQLGEYKFQNALLVRQIKKQTALVELVK	9.80459e-11	126.839	6.19995e-18	QNC[cm]ELFEQLGEYK[bs3-light]FQNALLVR_QIK[bs3oh]KQTALVELVK.5	426_549	179.051	652.523	6399.39	23321.6	23321.6
10	7PMix_0.1x_DIA12_iRT_001	1	HSA _HSA	NaN	_QNC[+57]ELFEQLGEYKFQNALLVRQIKK[+156]QTALVELVK_	_QNC[+57]ELFEQLGEYKFQNALLVRQIKK[+156]QTALVELVK_.5	QNCELFEQLGEYKFQNALLVRQIKKQTALVELVK	9.80459e-11	126.839	6.19995e-18	QNC[cm]ELFEQLGEYK[bs3-light]FQNALLVR_QIKK[bs3oh]QTALVELVK.5	426_548	179.051	652.523	6399.39	23321.6	23321.6
10	7PMix_0.1x_DIA12_iRT_001	1	HSA _HSA	0.0392552	_VHTEC[+57]C[+57]HGDLLEC[+57]ADDRADLAKLVTDLTK_	_VHTEC[+57]C[+57]HGDLLEC[+57]ADDRADLAKLVTDLTK_.5	VHTECCHGDLLECADDRADLAKLVTDLTK	0.00100334	82.5953	1.40866e-07	VHT[bs3-light]EC[cm]C[cm]HGDLLEC[cm]ADDRADLAK_LVTDLTK.5	263_267	670701	2.51073e+06	22889.9	85687.1	85687.1
10	7PMix_0.1x_DIA12_iRT_001	1	HSA _HSA	0.0614525	_KQTALVELVKATKEQLK_	_KQTALVELVKATKEQLK_.3	KQTALVELVKATKEQLK	0.00372561	77.7214	0.000271046	K[bs3-light]QTALVELVK_ATKEQLK.3	549_565	349.729	1342.74	8474.99	32538.6	32538.6
10	7PMix_0.1x_DIA12_iRT_001	1	HSA _HSA	0.0483291	_KQTALVELVKATKEQLK_	_KQTALVELVKATKEQLK_.4	KQTALVELVKATKEQLK	0.000609878	99.4449	1.51773e-05	K[bs3-light]QTALVELVK_ATKEQLK.4	549_565	57110.5	182899	12320.4	39456.6	39456.6
10	7PMix_0.1x_DIA12_iRT_001	1	HSA _HSA	0.185934	_KQTALVELVKC[+57]C[+57]KADDK[+155]ETC[+57]FAEEGKK_	_KQTALVELVKC[+57]C[+57]KADDK[+155]ETC[+57]FAEEGKK_.4	KQTALVELVKCCKADDKETCFAEEGKK	0.00726319	77.7327	6.46209e-05	K[bs3-light]QTALVELVK_C[cm]C[cm]KADDK[bs3nh2]ETC[cm]FAEEGKK.4	549_584	168499	647038	6573.61	25242.7	25242.7
10	7PMix_0.1x_DIA12_iRT_001	1	HSA _HSA	NaN	_KQTALVELVKC[+57]C[+57]KADDK[+155]ETC[+57]FAEEGKK_	_KQTALVELVKC[+57]C[+57]KADDK[+155]ETC[+57]FAEEGKK_.5	KQTALVELVKCCKADDKETCFAEEGKK	0.00343705	77.6936	3.05687e-08	K[bs3-light]QTALVELVK_C[cm]C[cm]KADDK[bs3nh2]ETC[cm]FAEEGKK.5	549_584	143672	551390	6962.44	26720.7	26720.7
10	7PMix_0.1x_DIA12_iRT_001	1	HSA _HSA	0.173099	_C[+57]C[+57]KADDKETC[+57]FAEEGK[+155]KQIK[+155]KQTALVELVK_	_C[+57]C[+57]KADDKETC[+57]FAEEGK[+155]KQIK[+155]KQTALVELVK_.5	CCKADDKETCFAEEGKKQIKKQTALVELVK	0.00193085	100.998	1.63873e-17	C[cm]C[cm]K[bs3-light]ADDKETC[cm]FAEEGK[bs3nh2]K_QIK[bs3nh2]KQTALVELVK.5	549_584	140221	426042	42397.1	128817	128817
10	7PMix_0.1x_DIA12_iRT_001	1	HSA _HSA	NaN	_KYLYEIARY[+155]KAAFTEC[+57]C[+57]QAADK_	_KYLYEIARY[+155]KAAFTEC[+57]C[+57]QAADK_.4	KYLYEIARYKAAFTECCQAADK	0.00100334	112.611	0.000528184	K[bs3-light]YLYEIAR_Y[bs3nh2]KAAFTEC[cm]C[cm]QAADK.4	161_186	14469.7	46013.9	5071.88	16128.7	16128.7
10	7PMix_0.1x_DIA12_iRT_001	1	HSA _HSA	NaN	_KYLYEIARYK[+155]AAFTEC[+57]C[+57]QAADK_	_KYLYEIARYK[+155]AAFTEC[+57]C[+57]QAADK_.4	KYLYEIARYKAAFTECCQAADK	0.00100334	112.611	0.000528184	K[bs3-light]YLYEIAR_YK[bs3nh2]AAFTEC[cm]C[cm]QAADK.4	161_185	14469.7	46013.9	5071.88	16128.7	16128.7
10	7PMix_0.1x_DIA12_iRT_001	1	HSA _HSA	0.558663	_ETC[+57]FAEEGK[+155]KC[+57]C[+57]KADDK_	_ETC[+57]FAEEGK[+155]KC[+57]C[+57]KADDK_.3	ETCFAEEGKKCCKADDK	0.154295	68.8843	2.17024e-07	ET[bs3-light]C[cm]FAEEGK[bs3nh2]K_C[cm]C[cm]KADDK.3	584_590	25157.5	88489.8	1490.78	5243.7	5243.7
10	7PMix_0.1x_DIA12_iRT_001	1	HSA _HSA	0.101656	_LDELRDEGKASSAKVGSKC[+57]C[+57]KHPEAK_	_LDELRDEGKASSAKVGSKC[+57]C[+57]KHPEAK_.6	LDELRDEGKASSAKVGSKCCKHPEAK	5.73479e-15	39.0385	6.42898e-31	LDELRDEGK[bs3-light]ASSAK_VGSKC[cm]C[cm]KHPEAK.6	214_463	225.681	641.772	226555	644259	644259
10	7PMix_0.1x_DIA12_iRT_001	1	HSA _HSA	0.21418	_LDELRDEGK[+155]ASSAKQRLKC[+57]ASLQK[+155]FGER_	_LDELRDEGK[+155]ASSAKQRLKC[+57]ASLQK[+155]FGER_.5	LDELRDEGKASSAKQRLKCASLQKFGER	4.0895e-57	82.295	2.53393e-60	LDELRDEGK[bs3nh2]ASS[bs3-light]AK_QRLKC[cm]ASLQK[bs3nh2]FGER.5	217_223	80249.7	305038	12653.3	48096.5	48096.5
10	7PMix_0.1x_DIA12_iRT_001	1	HSA _HSA	0.254729	_C[+57]C[+57]KHPEAKNLGK[+155]VGSK_	_C[+57]C[+57]KHPEAKNLGK[+155]VGSK_.3	CCKHPEAKNLGKVGSK	0.00141424	64.3308	3.06744e-08	C[cm]C[cm]K[bs3-light]HPEAK_NLGK[bs3nh2]VGSK.3	459_463	1775.73	6544.85	62982.6	232136	232136
10	7PMix_0.1x_DIA12_iRT_001	1	HSA _HSA	0.241396	_LDELRDEGKAS[+156]SAKVGSKC[+57]C[+57]KHPEAK_	_LDELRDEGKAS[+156]SAKVGSKC[+57]C[+57]KHPEAK_.5	LDELRDEGKASSAKVGSKCCKHPEAK	2.92544e-08	54.627	2.65898e-08	LDELRDEGK[bs3-light]AS[bs3oh]SAK_VGSKC[cm]C[cm]KHPEAK.5	214_460	11563.4	23521.6	354753	721621	721621
10	7PMix_0.1x_DIA12_iRT_001	1	HSA _HSA	NaN	_LDELRDEGKAS[+156]SAKVGSKC[+57]C[+57]KHPEAK_	_LDELRDEGKAS[+156]SAKVGSKC[+57]C[+57]KHPEAK_.4	LDELRDEGKASSAKVGSKCCKHPEAK	2.28946e-08	40.8016	2.28946e-08	LDELRDEGK[bs3-light]AS[bs3oh]SAK_VGSKC[cm]C[cm]KHPEAK.4	214_463	19777.6	56345.2	3569.29	10168.7	10168.7
10	7PMix_0.1x_DIA12_iRT_001	1	HSA _HSA	0.241396	_LDELRDEGKASS[+156]AKVGSKC[+57]C[+57]KHPEAK_	_LDELRDEGKASS[+156]AKVGSKC[+57]C[+57]KHPEAK_.5	LDELRDEGKASSAKVGSKCCKHPEAK	2.92544e-08	54.627	2.65898e-08	LDELRDEGK[bs3-light]ASS[bs3oh]AK_VGSKC[cm]C[cm]KHPEAK.5	214_460	11563.4	23521.6	354753	721621	721621
10	7PMix_0.1x_DIA12_iRT_001	1	HSA _HSA	NaN	_LDELRDEGKASS[+156]AKVGSKC[+57]C[+57]KHPEAK_	_LDELRDEGKASS[+156]AKVGSKC[+57]C[+57]KHPEAK_.4	LDELRDEGKASSAKVGSKCCKHPEAK	2.28946e-08	40.8016	2.28946e-08	LDELRDEGK[bs3-light]ASS[bs3oh]AK_VGSKC[cm]C[cm]KHPEAK.4	214_463	19777.6	56345.2	3569.29	10168.7	10168.7
10	7PMix_0.1x_DIA12_iRT_001	1	HSA _HSA	0.12717	_LKC[+57]ASLQKAFKAWAVAR_	_LKC[+57]ASLQKAFKAWAVAR_.4	LKCASLQKAFKAWAVAR	0.0507175	83.5325	2.0644e-08	LK[bs3-light]C[cm]ASLQK_AFKAWAVAR.4	223_236	4169.12	15076	7534.06	27244.1	27244.1
10	7PMix_0.1x_DIA12_iRT_001	1	HSA _HSA	0.246502	_TPVSDRVTKC[+57]ASLQKFGER_	_TPVSDRVTKC[+57]ASLQKFGER_.4	TPVSDRVTKCASLQKFGER	0.0382825	94.8597	0.000797442	TPVSDRVT[bs3-light]K_C[cm]ASLQKFGER.4	229_498	312.764	1273.07	23458.5	95485.3	95485.3
10	7PMix_0.1x_DIA12_iRT_001	1	HSA _HSA	0.620571	_KQTALVELVKC[+57]C[+57]KADDK[+156]ETC[+57]FAEEGKK_	_KQTALVELVKC[+57]C[+57]KADDK[+156]ETC[+57]FAEEGKK_.4	KQTALVELVKCCKADDKETCFAEEGKK	5.45256e-20	88.8291	1.59455e-55	K[bs3-light]QTALVELVK_C[cm]C[cm]KADDK[bs3oh]ETC[cm]FAEEGKK.4	549_584	97852.2	324672	21485	71286.8	71286.8
10	7PMix_0.1x_DIA12_iRT_001	1	HSA _HSA	0.0505821	_FKDLGEENFKSEVAHR_	_FKDLGEENFKSEVAHR_.3	FKDLGEENFKSEVAHR	0.124614	76.5148	1.08031e-06	FK[bs3-light]DLGEENFK_SEVAHR.3	29_36	8249.77	31122.9	4714.97	17787.6	17787.6
10	7PMix_0.1x_DIA12_iRT_001	1	HSA _HSA	NaN	_FKDLGEENFKSEVAHR_	_FKDLGEENFKSEVAHR_.4	FKDLGEENFKSEVAHR	0.00299996	73.0775	9.60943e-06	FK[bs3-light]DLGEENFK_SEVAHR.4	29_36	3199.37	11428.3	7736.96	27636.9	27636.9
10	7PMix_0.1x_DIA12_iRT_001	1	HSA _HSA	0.61183	_C[+57]C[+57]KADDKETC[+57]FAEEGKKQIKK[+156]QTALVELVK_	_C[+57]C[+57]KADDKETC[+57]FAEEGKKQIKK[+156]QTALVELVK_.6	CCKADDKETCFAEEGKKQIKKQTALVELVK	0.427988	78.626	1.20013e-25	C[cm]C[cm]K[bs3-light]ADDKETC[cm]FAEEGKK_QIKK[bs3oh]QTALVELVK.6	548_584	6342.97	22155.9	5295.39	18496.7	18496.7
10	7PMix_0.1x_DIA12_iRT_001	1	HSA _HSA	NaN	_LDELRDEGK[+156]ASSAKQRLKC[+57]ASLQK[+155]FGER_	_LDELRDEGK[+156]ASSAKQRLKC[+57]ASLQK[+155]FGER_.5	LDELRDEGKASSAKQRLKCASLQKFGER	0.000563178	82.3622	4.7036e-06	LDELRDEGK[bs3oh]ASS[bs3-light]AK_QRLKC[cm]ASLQK[bs3nh2]FGER.5	217_223	69381.6	262831	12157.1	46053.6	46053.6
10	7PMix_0.1x_DIA12_iRT_001	1	HSA _HSA	0.794583	_KQTALVELVKC[+57]C[+57]KADDKETC[+57]FAEEGK_	_KQTALVELVKC[+57]C[+57]KADDKETC[+57]FAEEGK_.5	KQTALVELVKCCKADDKETCFAEEGK	1.18991e-06	91.9607	1.18991e-06	K[bs3-light]QTALVELVK_C[cm]C[cm]KADDKETC[cm]FAEEGK.5	549_584	179674	719533	88981.1	356339	356339
10	7PMix_0.1x_DIA12_iRT_001	1	HSA _HSA	1.1479	_KQTALVELVKC[+57]C[+57]KADDKETC[+57]FAEEGK_	_KQTALVELVKC[+57]C[+57]KADDKETC[+57]FAEEGK_.3	KQTALVELVKCCKADDKETCFAEEGK	0.493622	94.2977	4.07951e-08	K[bs3-light]QTALVELVK_C[cm]C[cm]KADDKETC[cm]FAEEGK.3	549_584	694.792	2819.71	239.857	973.424	973.424
10	7PMix_0.1x_DIA12_iRT_001	1	HSA _HSA	NaN	_LKC[+57]ASLQKVGSKC[+57]C[+57]K[+155]HPEAK_	_LKC[+57]ASLQKVGSKC[+57]C[+57]K[+155]HPEAK_.4	LKCASLQKVGSKCCKHPEAK	0.00485189	69.9853	0.00163161	LK[bs3-light]C[cm]ASLQK_VGSKC[cm]C[cm]K[bs3nh2]HPEAK.4	223_460	673.149	2496.64	10932	40545.7	40545.7
10	7PMix_0.1x_DIA12_iRT_001	1	HSA _HSA	0.103	_C[+57]C[+57]K[+155]ADDKETC[+57]FAEEGKKQIKKQTALVELVK_	_C[+57]C[+57]K[+155]ADDKETC[+57]FAEEGKKQIKKQTALVELVK_.6	CCKADDKETCFAEEGKKQIKKQTALVELVK	4.03698e-30	91.974	1.05366e-35	C[cm]C[cm]K[bs3nh2]ADDK[bs3-light]ETC[cm]FAEEGKK_QIKKQTALVELVK.6	548_588	4169.7	16707.5	154436	618808	618808
10	7PMix_0.1x_DIA12_iRT_001	1	HSA _HSA	0.0118267	_ASSAKQRLKC[+57]ASLQK[+155]FGER_	_ASSAKQRLKC[+57]ASLQK[+155]FGER_.4	ASSAKQRLKCASLQKFGER	7.80221e-26	68.7268	2.09984e-56	ASSAK[bs3-light]QR_LKC[cm]ASLQK[bs3nh2]FGER.4	219_223	129150	452709	26970.8	94540.7	94540.7
10	7PMix_0.1x_DIA12_iRT_001	1	HSA _HSA	0.469762	_ASSAKQRVGS[+156]KC[+57]C[+57]KHPEAK_	_ASSAKQRVGS[+156]KC[+57]C[+57]KHPEAK_.5	ASSAKQRVGSKCCKHPEAK	0.000512327	44.7298	3.33297e-11	ASSAK[bs3-light]QR_VGS[bs3oh]KC[cm]C[cm]KHPEAK.5	219_463	12054	31778.2	6025.56	15885.3	15885.3
10	7PMix_0.1x_DIA12_iRT_001	1	HSA _HSA	0.471916	_ASSAKQRVGSKC[+57]C[+57]KHPEAK_	_ASSAKQRVGSKC[+57]C[+57]KHPEAK_.5	ASSAKQRVGSKCCKHPEAK	3.36036e-17	41.9999	3.36036e-17	ASSAK[bs3-light]QR_VGSKC[cm]C[cm]KHPEAK.5	219_460	1673.62	4773.96	22185.3	63283.1	63283.1
10	7PMix_0.1x_DIA12_iRT_001	1	HSA _HSA	0.0473335	_ASSAKQRVGSKC[+57]C[+57]KHPEAK_	_ASSAKQRVGSKC[+57]C[+57]KHPEAK_.5	ASSAKQRVGSKCCKHPEAK	4.03657e-14	41.9819	4.03657e-14	ASSAK[bs3-light]QR_VGSKC[cm]C[cm]KHPEAK.5	219_463	1619.33	4619.02	22798.3	65030.6	65030.6
10	7PMix_0.1x_DIA12_iRT_001	1	HSA _HSA	NaN	_ASSAKQRVGSKC[+57]C[+57]KHPEAK_	_ASSAKQRVGSKC[+57]C[+57]KHPEAK_.3	ASSAKQRVGSKCCKHPEAK	0.00351525	39.0167	0.000660959	ASSAK[bs3-light]QR_VGSKC[cm]C[cm]KHPEAK.3	219_463	1.3846	3.93732	63123.1	179500	179500
10	7PMix_0.1x_DIA12_iRT_001	1	HSA _HSA	0.169517	_NLGKVGSKAEFAEVSK_	_NLGKVGSKAEFAEVSK_.3	NLGKVGSKAEFAEVSK	0.118765	69.0209	0.00269742	NLGK[bs3-light]VGSK_AEFAEVSK.3	256_456	40528.8	142984	9556.32	33714.2	33714.2
10	7PMix_0.1x_DIA12_iRT_001	1	HSA _HSA	0.0486946	_ASSAKQRHPEAKR_	_ASSAKQRHPEAKR_.3	ASSAKQRHPEAKR	0.00914369	31.1215	0.00143279	ASSAK[bs3-light]QR_HPEAKR.3	219_468	7364.2	17211.2	44759.3	104609	104609
10	7PMix_0.1x_DIA12_iRT_001	1	HSA _HSA	0.102772	_LKC[+57]ASLQKLDELRDEGK[+156]ASSAKQR_	_LKC[+57]ASLQKLDELRDEGK[+156]ASSAKQR_.5	LKCASLQKLDELRDEGKASSAKQR	5.92917e-11	65.1342	1.79223e-26	LK[bs3-light]C[cm]ASLQK_LDELRDEGK[bs3oh]ASSAKQR.5	219_223	184910	691318	14942.9	55866.6	55866.6
10	7PMix_0.1x_DIA12_iRT_001	1	HSA _HSA	0.0807014	_LKC[+57]ASLQKLDELRDEGK[+155]ASSAKQR_	_LKC[+57]ASLQKLDELRDEGK[+155]ASSAKQR_.5	LKCASLQKLDELRDEGKASSAKQR	0.000181603	65.1488	1.40045e-13	LK[bs3-light]C[cm]ASLQK_LDELRDEGK[bs3nh2]ASSAKQR.5	219_223	222105	830591	14482.5	54159.4	54159.4
10	7PMix_0.1x_DIA12_iRT_001	1	HSA _HSA	0.0538942	_LAKTYETTLEKVTKC[+57]C[+57]TESLVNR_	_LAKTYETTLEKVTKC[+57]C[+57]TESLVNR_.4	LAKTYETTLEKVTKCCTESLVNR	1.10261e-39	71.4383	1.10261e-39	LAK[bs3-light]TYETTLEK_VTKC[cm]C[cm]TESLVNR.4	375_499	665912	2.67696e+06	17234.2	69281.4	69281.4
10	7PMix_0.1x_DIA12_iRT_001	1	HSA _HSA	0.636138	_ASSAKQRVGSK[+155]C[+57]C[+57]KHPEAK_	_ASSAKQRVGSK[+155]C[+57]C[+57]KHPEAK_.5	ASSAKQRVGSKCCKHPEAK	8.89052e-11	44.7454	6.95698e-13	ASSAK[bs3-light]QR_VGSK[bs3nh2]C[cm]C[cm]KHPEAK.5	219_463	15779.2	41565.1	6626.43	17455.1	17455.1
10	7PMix_0.1x_DIA12_iRT_001	1	HSA _HSA	0.717378	_C[+57]C[+57]KADDKETC[+57]FAEEGKKQIKK[+155]QTALVELVK_	_C[+57]C[+57]KADDKETC[+57]FAEEGKKQIKK[+155]QTALVELVK_.6	CCKADDKETCFAEEGKKQIKKQTALVELVK	0.429854	78.5338	1.27099e-21	C[cm]C[cm]K[bs3-light]ADDKETC[cm]FAEEGKK_QIKK[bs3nh2]QTALVELVK.6	548_584	4110.76	14567.7	5543.85	19646.2	19646.2
10	7PMix_0.1x_DIA12_iRT_001	1	HSA _HSA	0.166521	_KYLYEIARDAHKS[+156]EVAHRFKDLGEENFK_	_KYLYEIARDAHKS[+156]EVAHRFKDLGEENFK_.6	KYLYEIARDAHKSEVAHRFKDLGEENFK	5.37198e-46	105.958	2.92678e-46	K[bs3-light]YLYEIAR_DAHKS[bs3oh]EVAHRFKDLGEENFK.6	28_161	785.061	3157.37	985437	3.96325e+06	3.96325e+06
10	7PMix_0.1x_DIA12_iRT_001	1	HSA _HSA	0.197272	_NLGKVGSKC[+57]C[+57]KHPEAK[+155]R_	_NLGKVGSKC[+57]C[+57]KHPEAK[+155]R_.5	NLGKVGSKCCKHPEAKR	0.00228915	29.3364	2.1005e-24	NLGK[bs3-light]VGSK_C[cm]C[cm]KHPEAK[bs3nh2]R.5	456_463	58.0142	135.588	11001.6	25712.3	25712.3
10	7PMix_0.1x_DIA12_iRT_001	1	HSA _HSA	0.0603761	_C[+57]C[+57]KADDKETC[+57]FAEEGKKQIK[+156]KQTALVELVK_	_C[+57]C[+57]KADDKETC[+57]FAEEGKKQIK[+156]KQTALVELVK_.6	CCKADDKETCFAEEGKKQIKKQTALVELVK	5.14599e-123	84.5849	5.14599e-123	C[cm]C[cm]K[bs3-light]ADDKETC[cm]FAEEGKK_QIK[bs3oh]KQTALVELVK.6	549_584	28841	108725	255505	963209	963209
10	7PMix_0.1x_DIA12_iRT_001	1	HSA _HSA	0.156546	_FKDLGEENFKDAHKSEVAHR_	_FKDLGEENFKDAHKSEVAHR_.4	FKDLGEENFKDAHKSEVAHR	7.42039e-05	74.8878	2.16735e-05	FK[bs3-light]DLGEENFK_DAHKSEVAHR.4	28_36	17799.8	63925.6	281841	1.01219e+06	1.01219e+06
10	7PMix_0.1x_DIA12_iRT_001	1	HSA _HSA	0.0331457	_FKDLGEENFKDAHKSEVAHR_	_FKDLGEENFKDAHKSEVAHR_.5	FKDLGEENFKDAHKSEVAHR	0.0942166	59.4097	0.000101304	FK[bs3-light]DLGEENFK_DAHKSEVAHR.5	28_36	49412.3	102505	6501.86	13488	13488
10	7PMix_0.1x_DIA12_iRT_001	1	HSA _HSA	0.0973246	_LKC[+57]ASLQKVGSKC[+57]C[+57]K[+155]HPEAK[+155]R_	_LKC[+57]ASLQKVGSKC[+57]C[+57]K[+155]HPEAK[+155]R_.5	LKCASLQKVGSKCCKHPEAKR	2.41726e-07	62.2792	2.82931e-14	LK[bs3-light]C[cm]ASLQK_VGSKC[cm]C[cm]K[bs3nh2]HPEAK[bs3nh2]R.5	223_460	629.678	1760.99	13981.2	39100.4	39100.4
10	7PMix_0.1x_DIA12_iRT_001	1	HSA _HSA	0.304578	_TC[+57]VADESAENC[+57]DKSLHTLFGDKLC[+57]TVATLR_	_TC[+57]VADESAENC[+57]DKSLHTLFGDKLC[+57]TVATLR_.4	TCVADESAENCDKSLHTLFGDKLCTVATLR	0.0111848	98.8653	5.46821e-31	TC[cm]VADESAENC[cm]DK[bs3-light]SLHTLFGDK_LC[cm]TVATLR.4	88_100	93407.1	343195	4413.85	16217.3	16217.3
10	7PMix_0.1x_DIA12_iRT_001	1	HSA _HSA	0.0945836	_FKDLGEENFKKYLYEIAR_	_FKDLGEENFKKYLYEIAR_.4	FKDLGEENFKKYLYEIAR	8.56791e-18	89.1945	8.56791e-18	FK[bs3-light]DLGEENFK_KYLYEIAR.4	36_161	454208	1.56032e+06	295293	1.01441e+06	1.01441e+06
10	7PMix_0.1x_DIA12_iRT_001	1	HSA _HSA	0.144113	_LVRPEVDVMC[+57]TAFHDNEETFLKKYKAAFTEC[+57]C[+57]QAADK[+155]AAC[+57]LLPK_	_LVRPEVDVMC[+57]TAFHDNEETFLKKYKAAFTEC[+57]C[+57]QAADK[+155]AAC[+57]LLPK_.6	LVRPEVDVMCTAFHDNEETFLKKYKAAFTECCQAADKAACLLPK	1.42811e-07	110.506	1.49209e-11	LVRPEVDVMC[cm]TAFHDNEETFLK[bs3-light]K_YKAAFTEC[cm]C[cm]QAADK[bs3nh2]AAC[cm]LLPK.6	160_186	242210	668231	92713.1	255786	255786
10	7PMix_0.1x_DIA12_iRT_001	1	HSA _HSA	0.148426	_LVRPEVDVMC[+57]TAFHDNEETFLKKYKAAFTEC[+57]C[+57]QAADK[+156]AAC[+57]LLPK_	_LVRPEVDVMC[+57]TAFHDNEETFLKKYKAAFTEC[+57]C[+57]QAADK[+156]AAC[+57]LLPK_.6	LVRPEVDVMCTAFHDNEETFLKKYKAAFTECCQAADKAACLLPK	3.48717e-29	110.434	5.10121e-30	LVRPEVDVMC[cm]TAFHDNEETFLK[bs3-light]K_YKAAFTEC[cm]C[cm]QAADK[bs3oh]AAC[cm]LLPK.6	160_186	286971	786485	90041	246771	246771
10	7PMix_0.1x_DIA12_iRT_001	1	HSA _HSA	0.0918974	_C[+57]ASLQKFGERLAKTYETTLEK_	_C[+57]ASLQKFGERLAKTYETTLEK_.3	CASLQKFGERLAKTYETTLEK	1.13901e-20	88.9125	1.13901e-20	C[cm]ASLQK[bs3-light]FGER_LAKTYETTLEK.3	229_375	96206.2	321786	54012.7	180659	180659
10	7PMix_0.1x_DIA12_iRT_001	1	HSA _HSA	0.177197	_NLGKVGSKLDELRDEGKASSAK_	_NLGKVGSKLDELRDEGKASSAK_.5	NLGKVGSKLDELRDEGKASSAK	0.00840442	50.3172	0.000966775	NLGK[bs3-light]VGSK_LDELRDEGKASSAK.5	214_456	1.52428	3.0093	19139.4	37785.8	37785.8
10	7PMix_0.1x_DIA12_iRT_001	1	HSA _HSA	0.0830931	_LKC[+57]ASLQKLDELRDEGKAS[+156]S[+156]AK_	_LKC[+57]ASLQKLDELRDEGKAS[+156]S[+156]AK_.5	LKCASLQKLDELRDEGKASSAK	4.2329e-07	62.2584	2.44174e-20	LK[bs3-light]C[cm]ASLQK_LDELRDEGKAS[bs3oh]S[bs3oh]AK.5	214_223	210.424	586.283	15732.2	43833.1	43833.1
10	7PMix_0.1x_DIA12_iRT_001	1	HSA _HSA	0.562533	_LAKTYETTLEKLK[+156]C[+57]ASLQKFGER_	_LAKTYETTLEKLK[+156]C[+57]ASLQKFGER_.4	LAKTYETTLEKLKCASLQKFGER	8.61949e-17	96.6365	8.61949e-17	LAK[bs3-light]TYETTLEK_LK[bs3oh]C[cm]ASLQKFGER.4	229_375	22939.3	108585	67981.7	321797	321797
10	7PMix_0.1x_DIA12_iRT_001	1	HSA _HSA	0.149385	_EFNAETFTFHADIC[+57]TLSEKERVGSKC[+57]C[+57]K[+155]HPEAK_	_EFNAETFTFHADIC[+57]TLSEKERVGSKC[+57]C[+57]K[+155]HPEAK_.6	EFNAETFTFHADICTLSEKERVGSKCCKHPEAK	3.45592e-05	64.7661	1.56267e-05	EFNAETFTFHADIC[cm]TLSEK[bs3-light]ER_VGSKC[cm]C[cm]K[bs3nh2]HPEAK.6	460_543	10670.2	39633.5	81795.3	303821	303821
10	7PMix_0.1x_DIA12_iRT_001	1	HSA _HSA	0.250336	_VHTEC[+57]C[+57]HGDLLEC[+57]ADDRADLAK[+156]YIC[+57]ENQDSISSKDAHKSEVAHRFKDLGEENFK_	_VHTEC[+57]C[+57]HGDLLEC[+57]ADDRADLAK[+156]YIC[+57]ENQDSISSKDAHKSEVAHRFKDLGEENFK_.7	VHTECCHGDLLECADDRADLAKYICENQDSISSKDAHKSEVAHRFKDLGEENFK	1.28776e-12	56.3205	1.48074e-18	VHTEC[cm]C[cm]HGDLLEC[cm]ADDRADLAK[bs3oh]Y[bs3-light]IC[cm]ENQDSISSK_DAHKSEVAHRFKDLGEENFK.7	36_287	18111.4	35442.8	14652.6	28674.1	28674.1
10	7PMix_0.1x_DIA12_iRT_001	1	HSA _HSA	NaN	_ASSAKQRLKC[+57]ASLQK[+156]FGER_	_ASSAKQRLKC[+57]ASLQK[+156]FGER_.4	ASSAKQRLKCASLQKFGER	5.78017e-05	68.7556	1.92387e-15	ASSAK[bs3-light]QR_LKC[cm]ASLQK[bs3oh]FGER.4	219_223	95902.7	336380	26213.3	91943.4	91943.4
10	7PMix_0.1x_DIA12_iRT_001	1	HSA _HSA	NaN	_LKC[+57]ASLQKDEGK[+156]ASSAKQR_	_LKC[+57]ASLQKDEGK[+156]ASSAKQR_.4	LKCASLQKDEGKASSAKQR	0.00194022	42.0204	0.000142137	LK[bs3-light]C[cm]ASLQK_DEGK[bs3oh]ASSAKQR.4	219_223	1.49374	4.26096	27560.7	78618	78618
10	7PMix_0.1x_DIA12_iRT_001	1	HSA _HSA	NaN	_LKC[+57]ASLQKLDELRDEGKAS[+155]SAKQR_	_LKC[+57]ASLQKLDELRDEGKAS[+155]SAKQR_.4	LKCASLQKLDELRDEGKASSAKQR	4.53021e-07	65.1433	2.49695e-19	LK[bs3-light]C[cm]ASLQK_LDELRDEGKAS[bs3nh2]SAKQR.4	219_223	206012	770337	8816.41	32967	32967
10	7PMix_0.1x_DIA12_iRT_001	1	HSA _HSA	0.20452	_DAHKSEVAHRTC[+57]VADESAENC[+57]DKS[+156]LHTLFGDKLC[+57]TVATLR_	_DAHKSEVAHRTC[+57]VADESAENC[+57]DKS[+156]LHTLFGDKLC[+57]TVATLR_.7	DAHKSEVAHRTCVADESAENCDKSLHTLFGDKLCTVATLR	0.0306722	93.8301	3.34612e-08	DAHK[bs3-light]SEVAHR_TC[cm]VADESAENC[cm]DKS[bs3oh]LHTLFGDKLC[cm]TVATLR.7	28_88	5510.02	22344.7	7646.68	31009.5	31009.5
10	7PMix_0.1x_DIA12_iRT_001	1	HSA _HSA	0.34511	_C[+57]C[+57]KADDK[+155]ETC[+57]FAEEGKKQIK[+156]KQTALVELVK_	_C[+57]C[+57]KADDK[+155]ETC[+57]FAEEGKKQIK[+156]KQTALVELVK_.5	CCKADDKETCFAEEGKKQIKKQTALVELVK	0.176067	89.2432	0.000368158	C[cm]C[cm]K[bs3-light]ADDK[bs3nh2]ETC[cm]FAEEGKK_QIK[bs3oh]KQTALVELVK.5	549_584	114.313	394.48	3.14427	10.8505	10.8505
10	7PMix_0.1x_DIA12_iRT_001	1	HSA _HSA	0.483774	_LVRPEVDVMC[+57]TAFHDNEETFLKKRYKAAFTEC[+57]C[+57]QAADK_	_LVRPEVDVMC[+57]TAFHDNEETFLKKRYKAAFTEC[+57]C[+57]QAADK_.7	LVRPEVDVMCTAFHDNEETFLKKRYKAAFTECCQAADK	1.50036e-08	91.4068	5.59749e-19	LVRPEVDVMC[cm]TAFHDNEETFLK[bs3-light]K_RYKAAFTEC[cm]C[cm]QAADK.7	160_186	44835.1	175379	32855.3	128518	128518
10	7PMix_0.1x_DIA12_iRT_001	1	HSA _HSA	0.0271723	_ASSAKQRVGSKC[+57]C[+57]K[+155]HPEAK[+155]R_	_ASSAKQRVGSKC[+57]C[+57]K[+155]HPEAK[+155]R_.3	ASSAKQRVGSKCCKHPEAKR	9.27588e-10	53.2364	9.27588e-10	ASSAK[bs3-light]QR_VGSKC[cm]C[cm]K[bs3nh2]HPEAK[bs3nh2]R.3	219_460	1.52395	3.21173	27674.8	58324.6	58324.6
10	7PMix_0.1x_DIA12_iRT_001	1	HSA _HSA	0.0818444	_HPYFYAPELLFFAKREC[+57]C[+57]EKPLLEK_	_HPYFYAPELLFFAKREC[+57]C[+57]EKPLLEK_.4	HPYFYAPELLFFAKRECCEKPLLEK	0.00116095	82.1863	0.000966775	HPYFYAPELLFFAK[bs3-light]R_EC[cm]C[cm]EKPLLEK.4	183_305	8694.38	32828.3	121176	457538	457538
10	7PMix_0.1x_DIA12_iRT_001	1	HSA _HSA	0.150682	_LKC[+57]ASLQKLDELRDEGKAS[+156]SAKQR_	_LKC[+57]ASLQKLDELRDEGKAS[+156]SAKQR_.4	LKCASLQKLDELRDEGKASSAKQR	5.46484e-05	65.116	1.57595e-16	LK[bs3-light]C[cm]ASLQK_LDELRDEGKAS[bs3oh]SAKQR.4	219_223	178771	668151	9731.8	36372.3	36372.3
10	7PMix_0.1x_DIA12_iRT_001	1	HSA _HSA	NaN	_LDELRDEGK[+155]ASSAKQRVGSKC[+57]C[+57]KHPEAK_	_LDELRDEGK[+155]ASSAKQRVGSKC[+57]C[+57]KHPEAK_.6	LDELRDEGKASSAKQRVGSKCCKHPEAK	0.00747562	54.1062	0.00121849	LDELRDEGK[bs3nh2]ASSAK[bs3-light]QR_VGSKC[cm]C[cm]KHPEAK.6	219_463	331.22	682.85	37441.4	77189.8	77189.8
10	7PMix_0.1x_DIA12_iRT_001	1	HSA _HSA	NaN	_ADDKETC[+57]FAEEGKKC[+57]C[+57]TESLVNR_	_ADDKETC[+57]FAEEGKKC[+57]C[+57]TESLVNR_.4	ADDKETCFAEEGKKCCTESLVNR	2.68225e-05	71.3746	2.78164e-10	ADDKETC[cm]FAEEGK[bs3-light]K_C[cm]C[cm]TESLVNR.4	502_597	13009.2	52137.8	2338.6	9372.55	9372.55
10	7PMix_0.1x_DIA12_iRT_001	1	HSA _HSA	1.32837	_QNC[+57]ELFEQLGEYK[+156]FQNALLVRQIKKQTALVELVK_	_QNC[+57]ELFEQLGEYK[+156]FQNALLVRQIKKQTALVELVK_.5	QNCELFEQLGEYKFQNALLVRQIKKQTALVELVK	0.480747	130.477	3.93207e-11	QNC[cm]ELFEQLGEY[bs3-light]K[bs3oh]FQNALLVR_QIKKQTALVELVK.5	425_549	0	1	0	1	1
10	7PMix_0.1x_DIA12_iRT_001	1	HSA _HSA	0.0583636	_VGSKC[+57]C[+57]KHPEAKEFNAETFTFHADIC[+57]TLSEK[+156]ER_	_VGSKC[+57]C[+57]KHPEAKEFNAETFTFHADIC[+57]TLSEK[+156]ER_.6	VGSKCCKHPEAKEFNAETFTFHADICTLSEKER	0.0981004	70.3933	0.00297079	VGSKC[cm]C[cm]K[bs3-light]HPEAK_EFNAETFTFHADIC[cm]TLSEK[bs3oh]ER.6	463_541	7795.55	29666.7	44649	169916	169916
10	7PMix_0.1x_DIA12_iRT_001	1	HSA _HSA	0.984885	_C[+57]C[+57]KADDKETC[+57]FAEEGKKKQTALVELVK_	_C[+57]C[+57]KADDKETC[+57]FAEEGKKKQTALVELVK_.5	CCKADDKETCFAEEGKKKQTALVELVK	0.439745	65.6773	5.12111e-06	C[cm]C[cm]K[bs3-light]ADDKETC[cm]FAEEGKK_KQTALVELVK.5	549_584	27698.2	103690	257.782	965.027	965.027
10	7PMix_0.1x_DIA12_iRT_001	1	HSA _HSA	0.175821	_KVPQVSTPTLVEVSRATKEQLK[+156]AVMDDFAAFVEK_	_KVPQVSTPTLVEVSRATKEQLK[+156]AVMDDFAAFVEK_.5	KVPQVSTPTLVEVSRATKEQLKAVMDDFAAFVEK	3.88659e-102	67.0555	NaN	K[bs3-light]VPQVSTPTLVEVSR_ATKEQLK[bs3oh]AVMDDFAAFVEK.5	438_565	46404.8	160925	275455	955239	955239
10	7PMix_0.1x_DIA12_iRT_001	1	HSA _HSA	0.20088	_LDELRDEGK[+155]ASSAKQRLKC[+57]ASLQK[+156]FGER_	_LDELRDEGK[+155]ASSAKQRLKC[+57]ASLQK[+156]FGER_.5	LDELRDEGKASSAKQRLKCASLQKFGER	0.010864	82.2714	7.44725e-05	LDELRDEGK[bs3nh2]ASSAK[bs3-light]QR_LKC[cm]ASLQK[bs3oh]FGER.5	219_223	71734.4	272995	19042.3	72468.1	72468.1
10	7PMix_0.1x_DIA12_iRT_001	1	HSA _HSA	0.175821	_KVPQVSTPTLVEVSRAT[+156]KEQLKAVMDDFAAFVEK_	_KVPQVSTPTLVEVSRAT[+156]KEQLKAVMDDFAAFVEK_.5	KVPQVSTPTLVEVSRATKEQLKAVMDDFAAFVEK	3.88659e-102	67.0555	NaN	K[bs3-light]VPQVSTPTLVEVSR_AT[bs3oh]KEQLKAVMDDFAAFVEK.5	438_569	46404.8	160925	275455	955239	955239
10	7PMix_0.1x_DIA12_iRT_001	1	HSA _HSA	0.175821	_KVPQVSTPTLVEVSRATK[+156]EQLKAVMDDFAAFVEK_	_KVPQVSTPTLVEVSRATK[+156]EQLKAVMDDFAAFVEK_.5	KVPQVSTPTLVEVSRATKEQLKAVMDDFAAFVEK	3.88659e-102	67.0555	NaN	K[bs3-light]VPQVSTPTLVEVSR_ATK[bs3oh]EQLKAVMDDFAAFVEK.5	438_569	46404.8	160925	275455	955239	955239
10	7PMix_0.1x_DIA12_iRT_001	1	HSA _HSA	0.439992	_TPVSDRVTKC[+57]C[+57]TESLVNRLK[+156]C[+57]ASLQKFGER_	_TPVSDRVTKC[+57]C[+57]TESLVNRLK[+156]C[+57]ASLQKFGER_.5	TPVSDRVTKCCTESLVNRLKCASLQKFGER	0.0241044	69.0743	0.00327213	TPVSDRVTK[bs3-light]C[cm]C[cm]TESLVNR_LK[bs3oh]C[cm]ASLQKFGER.5	229_499	165.168	583.383	20891	73788.3	73788.3
10	7PMix_0.1x_DIA12_iRT_001	1	Lysozyme C _Lysozyme C	0.656259	_C[+57]ELAAAMKRNTDGSTDYGILQINSR_	_C[+57]ELAAAMKRNTDGSTDYGILQINSR_.4	CELAAAMKRNTDGSTDYGILQINSR	6.02902e-36	83.6074	6.02902e-36	C[cm]ELAAAMK[bs3-light]R_NTDGSTDYGILQINSR.4	31_71	22947.7	83044.7	809577	2.92975e+06	2.92975e+06
10	7PMix_0.1x_DIA12_iRT_001	1	Lysozyme C _Lysozyme C	0.127235	_FESNFNTQATNRGYSLGNWVC[+57]AAK_	_FESNFNTQATNRGYSLGNWVC[+57]AAK_.3	FESNFNTQATNRGYSLGNWVCAAK	4.56165e-46	118.024	8.28213e-95	FES[bs3-light]NFNTQATNR_GYSLGNWVC[cm]AAK.3	42_54	102158	362862	3829.83	13603.4	13603.4
10	7PMix_0.1x_DIA12_iRT_001	1	Lysozyme C _Lysozyme C	NaN	_GYSLGNWVC[+57]AAKC[+57]KGTDVQAWIR_	_GYSLGNWVC[+57]AAKC[+57]KGTDVQAWIR_.4	GYSLGNWVCAAKCKGTDVQAWIR	0.0074636	118.372	4.41214e-11	GY[bs3-light]SLGNWVC[cm]AAK_C[cm]KGTDVQAWIR.4	41_134	103471	368950	17319.2	61755.3	61755.3
10	7PMix_0.1x_DIA12_iRT_001	1	Lysozyme C _Lysozyme C	NaN	_C[+57]KGTDVQAWIRC[+57]ELAAAM[+16]KR_	_C[+57]KGTDVQAWIRC[+57]ELAAAM[+16]KR_.3	CKGTDVQAWIRCELAAAMKR	1.57159e-09	114.448	1.57159e-09	C[cm]K[bs3-light]GTDVQAWIR_C[cm]ELAAAM[ox]KR.3	31_134	18858.4	62872.4	10590.1	35306.5	35306.5
10	7PMix_0.1x_DIA12_iRT_001	1	Myoglobin _Myoglobin	0.142197	_LFTGHPETLEKFDKFKKHGTVVLTALGGILK_	_LFTGHPETLEKFDKFKKHGTVVLTALGGILK_.5	LFTGHPETLEKFDKFKKHGTVVLTALGGILK	9.69734e-09	111.392	9.1002e-28	LFTGHPETLEK[bs3-light]FDKFK_KHGTVVLTALGGILK.5	43_64	26068	77789.3	10447	31174.9	31174.9
10	7PMix_0.1x_DIA12_iRT_001	1	Myoglobin _Myoglobin	0.0121462	_TEAEMKASEDLKKTEAEM[+16]KASEDLKK_	_TEAEMKASEDLKKTEAEM[+16]KASEDLKK_.5	TEAEMKASEDLKKTEAEMKASEDLKK	0.00512142	66.497	0.00044567	TEAEMK[bs3-light]ASEDLKK_TEAEM[ox]KASEDLKK.5	57_57	29009.6	103843	45830.9	164056	164056
10	7PMix_0.1x_DIA12_iRT_001	1	Myoglobin _Myoglobin	0.207473	_KHGTVVLTALGGILKFDKFK[+155]HLK_	_KHGTVVLTALGGILKFDKFK[+155]HLK_.4	KHGTVVLTALGGILKFDKFKHLK	7.30632e-11	111.443	6.10022e-19	K[bs3-light]HGTVVLTALGGILK_FDKFK[bs3nh2]HLK.4	46_64	32516.9	97454.6	11679.8	35004.9	35004.9
10	7PMix_0.1x_DIA12_iRT_001	1	Myoglobin _Myoglobin	0.0127357	_TEAEMKASEDLKYLEFISDAIIHVLHSKHPGDFGADAQGAMTK_	_TEAEMKASEDLKYLEFISDAIIHVLHSKHPGDFGADAQGAMTK_.6	TEAEMKASEDLKYLEFISDAIIHVLHSKHPGDFGADAQGAMTK	0.00037949	74.0144	1.45465e-08	TEAEMK[bs3-light]ASEDLK_YLEFISDAIIHVLHSKHPGDFGADAQGAMTK.6	57_119	95122.7	333940	42564.3	149427	149427
10	7PMix_0.1x_DIA12_iRT_001	1	Myoglobin _Myoglobin	0.0264846	_GHHEAELKPLAQSHATKNDIAAK[+156]YKELGFQG_	_GHHEAELKPLAQSHATKNDIAAK[+156]YKELGFQG_.5	GHHEAELKPLAQSHATKNDIAAKYKELGFQG	5.35984e-05	63.5397	5.35984e-05	GHHEAELK[bs3-light]PLAQSHATK_NDIAAK[bs3oh]YKELGFQG.5	88_148	206470	708176	25745.7	88305.9	88305.9
10	7PMix_0.1x_DIA12_iRT_001	1	Myoglobin _Myoglobin	0.0920137	_GHHEAELKPLAQSHATKNDIAAKY[+155]KELGFQG_	_GHHEAELKPLAQSHATKNDIAAKY[+155]KELGFQG_.5	GHHEAELKPLAQSHATKNDIAAKYKELGFQG	0.00402973	63.6103	1.60653e-06	GHHEAELK[bs3-light]PLAQSHATK_NDIAAKY[bs3nh2]KELGFQG.5	88_146	208198	721482	15487.4	53669.7	53669.7
10	7PMix_0.1x_DIA12_iRT_001	1	Myoglobin _Myoglobin	NaN	_ASEDLKKYLEFISDAIIHVLHSKHPGDFGADAQGAMTK_	_ASEDLKKYLEFISDAIIHVLHSKHPGDFGADAQGAMTK_.7	ASEDLKKYLEFISDAIIHVLHSKHPGDFGADAQGAMTK	0.00060918	81.5349	0.00060918	ASEDLK[bs3-light]K_YLEFISDAIIHVLHSKHPGDFGADAQGAMTK.7	63_119	345.577	1166.93	91209	307991	307991
10	7PMix_0.1x_DIA12_iRT_001	1	Myoglobin _Myoglobin	NaN	_NDIAAKYKKK[+156]GHHEAELKPLAQSHATK_	_NDIAAKYKKK[+156]GHHEAELKPLAQSHATK_.6	NDIAAKYKKKGHHEAELKPLAQSHATK	0.00612142	60.1462	0.00612142	NDIAAK[bs3-light]YK_KK[bs3oh]GHHEAELKPLAQSHATK.6	88_146	229.914	496.517	427267	922718	922718
10	7PMix_0.1x_DIA12_iRT_001	1	Ovotransferrin _Ovotransferrin	0.162792	_ANKIRDLLERKDQLTPSPR_	_ANKIRDLLERKDQLTPSPR_.4	ANKIRDLLERKDQLTPSPR	8.50452e-23	58.044	2.86426e-26	ANK[bs3-light]IRDLLER_KDQLTPSPR.4	352_622	7422.14	14225.9	1.51207e+06	2.89816e+06	2.89816e+06
10	7PMix_0.1x_DIA12_iRT_001	1	Ovotransferrin _Ovotransferrin	0.120632	_TDERPASYFAVAVARKDSNVNWNNLKGK_	_TDERPASYFAVAVARKDSNVNWNNLKGK_.4	TDERPASYFAVAVARKDSNVNWNNLKGK	4.27328e-132	73.9905	4.27328e-132	T[bs3-light]DERPASYFAVAVAR_KDSNVNWNNLKGK.4	443_468	1.1367e+06	3.99232e+06	424442	1.49072e+06	1.49072e+06
10	7PMix_0.1x_DIA12_iRT_001	1	Ovotransferrin _Ovotransferrin	0.0641424	_YDDESQC[+57]SKTDERPASYFAVAVARDLT[+156]KC[+57]LFKVR_	_YDDESQC[+57]SKTDERPASYFAVAVARDLT[+156]KC[+57]LFKVR_.5	YDDESQCSKTDERPASYFAVAVARDLTKCLFKVR	2.32361e-71	84.1139	2.32361e-71	YDDESQC[cm]SK[bs3-light]TDERPASYFAVAVAR_DLT[bs3oh]KC[cm]LFKVR.5	442_665	18691.2	67987.6	369317	1.34336e+06	1.34336e+06
10	7PMix_0.1x_DIA12_iRT_001	1	Ovotransferrin _Ovotransferrin	0.0641424	_YDDESQC[+57]SKTDERPASYFAVAVARDLTK[+156]C[+57]LFKVR_	_YDDESQC[+57]SKTDERPASYFAVAVARDLTK[+156]C[+57]LFKVR_.5	YDDESQCSKTDERPASYFAVAVARDLTKCLFKVR	2.32361e-71	84.1139	2.32361e-71	YDDESQC[cm]SK[bs3-light]TDERPASYFAVAVAR_DLTK[bs3oh]C[cm]LFKVR.5	442_665	18691.2	67987.6	369317	1.34336e+06	1.34336e+06
10	7PMix_0.1x_DIA12_iRT_001	1	Ovotransferrin _Ovotransferrin	0.101171	_GTEFTVNDLQGKTSC[+57]HTGLGR_	_GTEFTVNDLQGKTSC[+57]HTGLGR_.3	GTEFTVNDLQGKTSCHTGLGR	6.57241e-127	81.9559	6.57241e-127	GTEFT[bs3-light]VNDLQGK_TSC[cm]HTGLGR.3	124_132	1.35042e+06	4.90829e+06	127795	464487	464487
10	7PMix_0.1x_DIA12_iRT_001	1	Ovotransferrin _Ovotransferrin	0.04382	_KGTEFTVNDLQGKKSC[+57]HTAVGR_	_KGTEFTVNDLQGKKSC[+57]HTAVGR_.4	KGTEFTVNDLQGKKSCHTAVGR	7.67099e-120	72.1696	7.67099e-120	K[bs3-light]GTEFTVNDLQGK_KSC[cm]HTAVGR.4	119_471	677.596	2641.93	144274	562520	562520
10	7PMix_0.1x_DIA12_iRT_001	1	Ovotransferrin _Ovotransferrin	0.102796	_SC[+57]HTAVGRSC[+57]HTAVGR_	_SC[+57]HTAVGRSC[+57]HTAVGR_.4	SCHTAVGRSCHTAVGR	1.28347e-119	27.9547	1.28347e-119	S[bs3-light]C[cm]HTAVGR_SC[cm]HTAVGR.4	472_472	144343	337350	88744.9	207410	207410
10	7PMix_0.1x_DIA12_iRT_001	1	Ovotransferrin _Ovotransferrin	0.0622394	_C[+57]VASSHEKYFGYTGALR_	_C[+57]VASSHEKYFGYTGALR_.3	CVASSHEKYFGYTGALR	1.39297e-83	81.5009	1.39297e-83	C[cm]VASS[bs3-light]HEK_YFGYTGALR.3	536_540	779060	2.61448e+06	98608	330922	330922
10	7PMix_0.1x_DIA12_iRT_001	1	Ovotransferrin _Ovotransferrin	0.279663	_KS[+156]C[+57]HT[+156]AVGRGKK[+156]SC[+57]HTAVGR_	_KS[+156]C[+57]HT[+156]AVGRGKK[+156]SC[+57]HTAVGR_.4	KSCHTAVGRGKKSCHTAVGR	0	75.6634	0	K[bs3-light]S[bs3oh]C[cm]HT[bs3oh]AVGR_GKK[bs3oh]SC[cm]HTAVGR.4	470_471	20517.7	75758.5	78457.6	289692	289692
10	7PMix_0.1x_DIA12_iRT_001	1	Ovotransferrin _Ovotransferrin	0.297197	_TGTC[+57]NFDEYFSEGC[+57]APGSPPNSRKDSNVNWNNLKGK[+155]K_	_TGTC[+57]NFDEYFSEGC[+57]APGSPPNSRKDSNVNWNNLKGK[+155]K_.5	TGTCNFDEYFSEGCAPGSPPNSRKDSNVNWNNLKGKK	1.47476e-46	86.2629	1.60294e-59	TGT[bs3-light]C[cm]NFDEYFSEGC[cm]APGSPPNSR_KDSNVNWNNLKGK[bs3nh2]K.5	468_496	16566.3	56050.5	27569.2	93277.5	93277.5
10	7PMix_0.1x_DIA12_iRT_001	1	Ovotransferrin _Ovotransferrin	0.287103	_AQSDFGVDTKSDFHLFGPPGK_	_AQSDFGVDTKSDFHLFGPPGK_.3	AQSDFGVDTKSDFHLFGPPGK	1.36045e-25	103.576	6.38806e-68	AQSDFGVDT[bs3-light]K_SDFHLFGPPGK.3	297_299	201627	803179	25830.2	102894	102894
10	7PMix_0.1x_DIA12_iRT_001	1	Ovotransferrin _Ovotransferrin	0.316872	_KSC[+57]HTAVGRGKK[+155]S[+156]C[+57]HT[+156]AVGR_	_KSC[+57]HTAVGRGKK[+155]S[+156]C[+57]HT[+156]AVGR_.4	KSCHTAVGRGKKSCHTAVGR	1.16496e-49	80.5755	3.63965e-68	K[bs3-light]SC[cm]HTAVGR_GKK[bs3nh2]S[bs3oh]C[cm]HT[bs3oh]AVGR.4	470_471	1653.77	4995.64	25789	77902	77902
10	7PMix_0.1x_DIA12_iRT_001	1	Ovotransferrin _Ovotransferrin	0.0353262	_GDPKT[+155]KC[+57]ARDGKGDVAFVKHTTVNENAPDQK[+155]DEYELLC[+57]LDGSR_	_GDPKT[+155]KC[+57]ARDGKGDVAFVKHTTVNENAPDQK[+155]DEYELLC[+57]LDGSR_.6	GDPKTKCARDGKGDVAFVKHTTVNENAPDQKDEYELLCLDGSR	5.49189e-51	82.9775	5.49189e-51	GDPKT[bs3nh2]K[bs3-light]C[cm]AR_DGKGDVAFVKHTTVNENAPDQK[bs3nh2]DEYELLC[cm]LDGSR.6	200_221	8638.84	31705.1	39070.2	143390	143390
10	7PMix_0.1x_DIA12_iRT_001	1	Ovotransferrin _Ovotransferrin	0.195026	_KDSNVNWNNLKGKKGKKSC[+57]HTAVGR_	_KDSNVNWNNLKGKKGKKSC[+57]HTAVGR_.4	KDSNVNWNNLKGKKGKKSCHTAVGR	1.88044e-11	81.6298	1.30138e-62	KDSNVNWNNLKGK[bs3-light]K_GKKSC[cm]HTAVGR.4	470_470	1920.55	6596.89	9277.6	31867.6	31867.6
10	7PMix_0.1x_DIA12_iRT_001	1	Ovotransferrin _Ovotransferrin	0.166726	_KDSNVNWNNLKGKKGKKSC[+57]HTAVGR_	_KDSNVNWNNLKGKKGKKSC[+57]HTAVGR_.4	KDSNVNWNNLKGKKGKKSCHTAVGR	1.0793e-17	81.6296	1.30602e-65	KDSNVNWNNLK[bs3-light]GKK_GKKSC[cm]HTAVGR.4	468_471	1313.57	4511.77	10149.6	34861.1	34861.1
10	7PMix_0.1x_DIA12_iRT_001	1	Ovotransferrin _Ovotransferrin	0.292543	_SC[+57]HTAVGRC[+57]LVEKGDVAFIQHST[+156]VEENTGGK_	_SC[+57]HTAVGRC[+57]LVEKGDVAFIQHST[+156]VEENTGGK_.6	SCHTAVGRCLVEKGDVAFIQHSTVEENTGGK	3.5772e-18	60.9692	7.24173e-26	S[bs3-light]C[cm]HTAVGR_C[cm]LVEKGDVAFIQHST[bs3oh]VEENTGGK.6	472_553	6711.46	15132.1	21579.5	48654.5	48654.5
10	7PMix_0.1x_DIA12_iRT_001	1	Ovotransferrin _Ovotransferrin	0.28181	_EC[+57]NLAEVPTHAVVVRPEKANVM[+16]DYR_	_EC[+57]NLAEVPTHAVVVRPEKANVM[+16]DYR_.3	ECNLAEVPTHAVVVRPEKANVMDYR	1.59373e-59	60.2531	1.59373e-59	EC[cm]NLAEVPT[bs3-light]HAVVVRPEK_ANVM[ox]DYR.3	600_610	182534	396450	34695.7	75356.5	75356.5
10	7PMix_0.1x_DIA12_iRT_001	1	Ovotransferrin _Ovotransferrin	0.160684	_K[+155]GTEFTVNDLQGKTSC[+57]HTGLGR_	_K[+155]GTEFTVNDLQGKTSC[+57]HTGLGR_.3	KGTEFTVNDLQGKTSCHTGLGR	1.30004e-71	87.5132	1.30004e-71	K[bs3nh2]GTEFT[bs3-light]VNDLQGK_TSC[cm]HTGLGR.3	124_132	252981	804528	19832.8	63072.2	63072.2
10	7PMix_0.1x_DIA12_iRT_001	1	Ovotransferrin _Ovotransferrin	0.0802718	_KGTEFTVNDLQGKTSC[+57]HTGLGR_	_KGTEFTVNDLQGKTSC[+57]HTGLGR_.3	KGTEFTVNDLQGKTSCHTGLGR	0.00568318	72.1195	2.57498e-47	K[bs3-light]GTEFTVNDLQGK_TSC[cm]HTGLGR.3	119_132	190100	745998	14147.2	55517	55517
10	7PMix_0.1x_DIA12_iRT_001	1	Ovotransferrin _Ovotransferrin	0.133128	_K[+156]GTEFTVNDLQGKTSC[+57]HTGLGR_	_K[+156]GTEFTVNDLQGKTSC[+57]HTGLGR_.3	KGTEFTVNDLQGKTSCHTGLGR	3.47023e-37	87.4942	1.56477e-47	K[bs3oh]GTEFT[bs3-light]VNDLQGK_TSC[cm]HTGLGR.3	124_132	158190	502985	17014.6	54099.9	54099.9
10	7PMix_0.1x_DIA12_iRT_001	1	Ovotransferrin _Ovotransferrin	0.130089	_SC[+57]HTAVGRKDSNVNWNNLK[+155]GK[+156]K_	_SC[+57]HTAVGRKDSNVNWNNLK[+155]GK[+156]K_.4	SCHTAVGRKDSNVNWNNLKGKK	2.43763e-23	81.6458	1.75072e-45	S[bs3-light]C[cm]HTAVGR_KDSNVNWNNLK[bs3nh2]GK[bs3oh]K.4	458_472	15763.8	54301.3	12712.9	43791.9	43791.9
10	7PMix_0.1x_DIA12_iRT_001	1	Ovotransferrin _Ovotransferrin	0.0280231	_KDSNVNWNNLK[+155]GKK[+155]SC[+57]HTAVGR_	_KDSNVNWNNLK[+155]GKK[+155]SC[+57]HTAVGR_.4	KDSNVNWNNLKGKKSCHTAVGR	4.31884e-18	81.6777	2.92706e-58	K[bs3-light]DSNVNWNNLK[bs3nh2]GK_K[bs3nh2]SC[cm]HTAVGR.4	458_472	24844	86065.8	11918.6	41288.9	41288.9
10	7PMix_0.1x_DIA12_iRT_001	1	Ovotransferrin _Ovotransferrin	0.0983576	_SC[+57]HTAVGRKDSNVNWNNLK[+155]GK[+155]K_	_SC[+57]HTAVGRKDSNVNWNNLK[+155]GK[+155]K_.4	SCHTAVGRKDSNVNWNNLKGKK	1.0048e-70	81.6095	3.16763e-89	S[bs3-light]C[cm]HTAVGR_KDSNVNWNNLK[bs3nh2]GK[bs3nh2]K.4	458_472	28597.8	97874.8	9457.52	32368	32368
10	7PMix_0.1x_DIA12_iRT_001	1	Ovotransferrin _Ovotransferrin	0.203321	_KGTEFTVNDLQGKSC[+57]HTAVGR_	_KGTEFTVNDLQGKSC[+57]HTAVGR_.4	KGTEFTVNDLQGKSCHTAVGR	4.85691e-21	55.0169	4.85691e-21	K[bs3-light]GTEFTVNDLQGK_SC[cm]HTAVGR.4	119_472	908.974	1831.64	19719.7	39736.6	39736.6
10	7PMix_0.1x_DIA12_iRT_001	1	Ovotransferrin _Ovotransferrin	0.0924578	_T[+155]SC[+57]HTGLGRGKK[+156]S[+156]C[+57]HTAVGR_	_T[+155]SC[+57]HTGLGRGKK[+156]S[+156]C[+57]HTAVGR_.4	TSCHTGLGRGKKSCHTAVGR	8.79199e-08	68.9466	1.88848e-78	T[bs3nh2]S[bs3-light]C[cm]HTGLGR_GKK[bs3oh]S[bs3oh]C[cm]HTAVGR.4	133_470	942.785	3320.7	10527	37078.5	37078.5
10	7PMix_0.1x_DIA12_iRT_001	1	Ovotransferrin _Ovotransferrin	0.0924578	_T[+156]SC[+57]HTGLGRGKK[+155]S[+156]C[+57]HTAVGR_	_T[+156]SC[+57]HTGLGRGKK[+155]S[+156]C[+57]HTAVGR_.4	TSCHTGLGRGKKSCHTAVGR	8.79199e-08	68.9466	1.88848e-78	T[bs3oh]S[bs3-light]C[cm]HTGLGR_GKK[bs3nh2]S[bs3oh]C[cm]HTAVGR.4	133_470	942.785	3320.7	10527	37078.5	37078.5
10	7PMix_0.1x_DIA12_iRT_001	1	Ovotransferrin _Ovotransferrin	0.0924578	_T[+156]SC[+57]HTGLGRGKK[+156]S[+155]C[+57]HTAVGR_	_T[+156]SC[+57]HTGLGRGKK[+156]S[+155]C[+57]HTAVGR_.4	TSCHTGLGRGKKSCHTAVGR	8.79199e-08	68.9466	1.88848e-78	T[bs3oh]S[bs3-light]C[cm]HTGLGR_GKK[bs3oh]S[bs3nh2]C[cm]HTAVGR.4	133_470	942.785	3320.7	10527	37078.5	37078.5
10	7PMix_0.1x_DIA12_iRT_001	1	Ovotransferrin _Ovotransferrin	0.0924578	_TS[+155]C[+57]HTGLGRGKK[+156]S[+156]C[+57]HTAVGR_	_TS[+155]C[+57]HTGLGRGKK[+156]S[+156]C[+57]HTAVGR_.4	TSCHTGLGRGKKSCHTAVGR	8.79199e-08	68.9466	1.88848e-78	T[bs3-light]S[bs3nh2]C[cm]HTGLGR_GKK[bs3oh]S[bs3oh]C[cm]HTAVGR.4	132_470	942.785	3320.7	10527	37078.5	37078.5
10	7PMix_0.1x_DIA12_iRT_001	1	Ovotransferrin _Ovotransferrin	0.0924578	_TS[+156]C[+57]HTGLGRGKK[+155]S[+156]C[+57]HTAVGR_	_TS[+156]C[+57]HTGLGRGKK[+155]S[+156]C[+57]HTAVGR_.4	TSCHTGLGRGKKSCHTAVGR	8.79199e-08	68.9466	1.88848e-78	T[bs3-light]S[bs3oh]C[cm]HTGLGR_GKK[bs3nh2]S[bs3oh]C[cm]HTAVGR.4	132_470	942.785	3320.7	10527	37078.5	37078.5
10	7PMix_0.1x_DIA12_iRT_001	1	Ovotransferrin _Ovotransferrin	0.0924578	_TS[+156]C[+57]HTGLGRGKK[+156]S[+155]C[+57]HTAVGR_	_TS[+156]C[+57]HTGLGRGKK[+156]S[+155]C[+57]HTAVGR_.4	TSCHTGLGRGKKSCHTAVGR	8.79199e-08	68.9466	1.88848e-78	T[bs3-light]S[bs3oh]C[cm]HTGLGR_GKK[bs3oh]S[bs3nh2]C[cm]HTAVGR.4	132_470	942.785	3320.7	10527	37078.5	37078.5
10	7PMix_0.1x_DIA12_iRT_001	1	Ovotransferrin _Ovotransferrin	0.115239	_GKK[+156]S[+156]C[+57]HTAVGRTSC[+57]HTGLGR_	_GKK[+156]S[+156]C[+57]HTAVGRTSC[+57]HTGLGR_.4	GKKSCHTAVGRTSCHTGLGR	1.04613e-85	72.0211	1.04613e-85	GK[bs3-light]K[bs3oh]S[bs3oh]C[cm]HTAVGR_TSC[cm]HTGLGR.4	132_470	2574.78	10231.8	4282.35	17017.4	17017.4
10	7PMix_0.1x_DIA12_iRT_001	1	Ovotransferrin _Ovotransferrin	0.194433	_GKK[+156]S[+156]C[+57]HTAVGRTSC[+57]HTGLGR_	_GKK[+156]S[+156]C[+57]HTAVGRTSC[+57]HTGLGR_.3	GKKSCHTAVGRTSCHTGLGR	3.04147e-07	79.843	5.71679e-71	GK[bs3-light]K[bs3oh]S[bs3oh]C[cm]HTAVGR_TSC[cm]HTGLGR.3	132_470	19044.1	57958.8	2853.83	8685.31	8685.31
10	7PMix_0.1x_DIA12_iRT_001	1	Ovotransferrin _Ovotransferrin	0.129054	_TDERPASYFAVAVARYDDESQC[+57]SK_	_TDERPASYFAVAVARYDDESQC[+57]SK_.3	TDERPASYFAVAVARYDDESQCSK	1.78974e-90	90.1856	1.78974e-90	T[bs3-light]DERPASYFAVAVAR_YDDESQC[cm]SK.3	441_443	3.66506e+06	1.35849e+07	349096	1.29395e+06	1.29395e+06
10	7PMix_0.1x_DIA12_iRT_001	1	Ovotransferrin _Ovotransferrin	0.0727388	_KC[+57]NNLRWC[+57]TISSPEEK_	_KC[+57]NNLRWC[+57]TISSPEEK_.3	KCNNLRWCTISSPEEK	0.00806974	71.8119	7.18852e-20	K[bs3-light]C[cm]NNLR_WC[cm]TISSPEEK.3	33_38	194294	792581	13885.2	56641.6	56641.6
10	7PMix_0.1x_DIA12_iRT_001	1	Ovotransferrin _Ovotransferrin	0.272858	_QPVDNYKTC[+57]NWARDSAIMLKR_	_QPVDNYKTC[+57]NWARDSAIMLKR_.3	QPVDNYKTCNWARDSAIMLKR	2.20061e-08	83.961	2.20061e-08	QPVDNYK[bs3-light]TC[cm]NWAR_DSAIMLKR.3	259_327	62461.1	226847	45913.3	166749	166749
10	7PMix_0.1x_DIA12_iRT_001	1	Ovotransferrin _Ovotransferrin	NaN	_KDSNVNWNNLKGKHTTVNENAPDQKDEY[+155]ELLC[+57]LDGSR_	_KDSNVNWNNLKGKHTTVNENAPDQKDEY[+155]ELLC[+57]LDGSR_.5	KDSNVNWNNLKGKHTTVNENAPDQKDEYELLCLDGSR	0.00427897	109.127	4.80969e-16	KDSNVNWNNLK[bs3-light]GK_HTTVNENAPDQKDEY[bs3nh2]ELLC[cm]LDGSR.5	240_468	29827.8	79402.5	29924	79658.7	79658.7
10	7PMix_0.1x_DIA12_iRT_001	1	Ovotransferrin _Ovotransferrin	0.432838	_RFGVNGSEKSK[+155]FMMFESQNKC[+57]VASSHEKYFGYTGALR_	_RFGVNGSEKSK[+155]FMMFESQNKC[+57]VASSHEKYFGYTGALR_.5	RFGVNGSEKSKFMMFESQNKCVASSHEKYFGYTGALR	0.102997	84.7816	3.45496e-75	RFGVNGSEK[bs3-light]SK[bs3nh2]FMMFESQNK_C[cm]VASSHEKYFGYTGALR.5	539_641	65976.2	254560	5584.55	21547.2	21547.2
10	7PMix_0.1x_DIA12_iRT_001	1	Ovotransferrin _Ovotransferrin	NaN	_QC[+57]KGDPKDGKGDVAFVK_	_QC[+57]KGDPKDGKGDVAFVK_.3	QCKGDPKDGKGDVAFVK	5.61572e-13	87.9945	5.61572e-13	QC[cm]K[bs3-light]GDPK_DGKGDVAFVK.3	194_221	826.64	2640.92	17786.7	56824.1	56824.1
10	7PMix_0.1x_DIA12_iRT_001	1	Ovotransferrin _Ovotransferrin	NaN	_SC[+57]HTAVGRKDSNVNWNNLKGK[+156]K_	_SC[+57]HTAVGRKDSNVNWNNLKGK[+156]K_.5	SCHTAVGRKDSNVNWNNLKGKK	8.10601e-14	89.7072	8.10601e-14	S[bs3-light]C[cm]HTAVGR_KDSNVNWNNLKGK[bs3oh]K.5	468_472	2287.04	8232.94	7699.56	27717.1	27717.1
10	7PMix_0.1x_DIA12_iRT_001	1	Ovotransferrin _Ovotransferrin	0.653306	_C[+57]VASSHEKY[+155]FGYTGALRFGVNGSEKSKFMMFES[+156]QNK_	_C[+57]VASSHEKY[+155]FGYTGALRFGVNGSEKSKFMMFES[+156]QNK_.5	CVASSHEKYFGYTGALRFGVNGSEKSKFMMFESQNK	0.0144762	84.7544	1.33656e-47	C[cm]VASSHEK[bs3-light]Y[bs3nh2]FGYTGALR_FGVNGSEKSKFMMFES[bs3oh]QNK.5	539_643	71285.8	274173	5269.06	20265.4	20265.4
10	7PMix_0.1x_DIA12_iRT_001	1	Ovotransferrin _Ovotransferrin	0.109875	_QC[+57]KGDPKNAPYS[+156]GYSGAFHC[+57]LKDGKGDVAFVK_	_QC[+57]KGDPKNAPYS[+156]GYSGAFHC[+57]LKDGKGDVAFVK_.5	QCKGDPKNAPYSGYSGAFHCLKDGKGDVAFVK	0.00742051	48.2818	2.71861e-06	QC[cm]K[bs3-light]GDPK_NAPYS[bs3oh]GYSGAFHC[cm]LKDGKGDVAFVK.5	194_221	301.591	645.715	278150	595529	595529
10	7PMix_0.1x_DIA12_iRT_001	1	Ovotransferrin _Ovotransferrin	0.0396109	_NKADWAKDLLFKDLTK_	_NKADWAKDLLFKDLTK_.3	NKADWAKDLLFKDLTK	0.00578915	50.4411	0.000586596	NK[bs3-light]ADWAK_DLLFKDLTK.3	573_657	160.188	315.596	158250	311777	311777
10	7PMix_0.1x_DIA12_iRT_001	1	Ovotransferrin _Ovotransferrin	0.838898	_KDQLTPSPRTSC[+57]HTGLGR_	_KDQLTPSPRTSC[+57]HTGLGR_.4	KDQLTPSPRTSCHTGLGR	9.50379e-11	38.2606	9.50379e-11	K[bs3-light]DQLTPSPR_TSC[cm]HTGLGR.4	133_352	157.394	447.221	11946.3	33944.5	33944.5
10	7PMix_0.1x_DIA12_iRT_001	1	Ovotransferrin _Ovotransferrin	0.83899	_KDQLTPSPRTSC[+57]HTGLGR_	_KDQLTPSPRTSC[+57]HTGLGR_.4	KDQLTPSPRTSCHTGLGR	5.59219e-15	38.303	5.59219e-15	K[bs3-light]DQLTPSPR_TSC[cm]HTGLGR.4	132_352	157.445	447.387	11902.4	33821	33821
10	7PMix_0.1x_DIA12_iRT_001	1	Ovotransferrin _Ovotransferrin	0.0544939	_KDQLTPSPRTSC[+57]HTGLGR_	_KDQLTPSPRTSC[+57]HTGLGR_.3	KDQLTPSPRTSCHTGLGR	1.81582e-25	69.5326	9.49349e-49	K[bs3-light]DQLTPSPR_TSC[cm]HTGLGR.3	133_352	70019.5	252182	21172	76252.9	76252.9
10	7PMix_0.1x_DIA12_iRT_001	1	Ovotransferrin _Ovotransferrin	0.354888	_SC[+57]HTAVGRKDSNVNWNNLK[+156]GKK_	_SC[+57]HTAVGRKDSNVNWNNLK[+156]GKK_.4	SCHTAVGRKDSNVNWNNLKGKK	1.0546e-183	75.6859	1.0546e-183	S[bs3-light]C[cm]HTAVGR_KDSNVNWNNLK[bs3oh]GKK.4	470_472	90543.6	334583	65132.9	240684	240684
10	7PMix_0.1x_DIA12_iRT_001	1	Ovotransferrin _Ovotransferrin	NaN	_KDSNVNWNNLKGKKS[+155]C[+57]HTAVGR_	_KDSNVNWNNLKGKKS[+155]C[+57]HTAVGR_.4	KDSNVNWNNLKGKKSCHTAVGR	0.00232117	75.6231	3.932e-06	KDSNVNWNNLK[bs3-light]GK_KS[bs3nh2]C[cm]HTAVGR.4	468_471	93227.3	343738	23878.9	88043.7	88043.7
10	7PMix_0.1x_DIA12_iRT_001	1	Ovotransferrin _Ovotransferrin	0.29911	_HTTVNENAPDQKDEYELLC[+57]LDGSRQPVDNYKTC[+57]NWAR_	_HTTVNENAPDQKDEYELLC[+57]LDGSRQPVDNYKTC[+57]NWAR_.5	HTTVNENAPDQKDEYELLCLDGSRQPVDNYKTCNWAR	0.303723	95.0407	6.01089e-10	HTTVNENAPDQK[bs3-light]DEYELLC[cm]LDGSR_QPVDNYKTC[cm]NWAR.5	240_259	16306.7	67476.1	2020.08	8358.95	8358.95
10	7PMix_0.1x_DIA12_iRT_001	1	Ovotransferrin _Ovotransferrin	1.43072	_DGKGDVAFVKNAPYSGY[+155]SGAFHC[+57]LK_	_DGKGDVAFVKNAPYSGY[+155]SGAFHC[+57]LK_.3	DGKGDVAFVKNAPYSGYSGAFHCLK	0.364988	106.945	6.69132e-07	DGK[bs3-light]GDVAFVK_NAPYSGY[bs3nh2]SGAFHC[cm]LK.3	208_221	26124.5	100824	3.03398	11.7092	11.7092
10	7PMix_0.1x_DIA12_iRT_001	1	Ovotransferrin _Ovotransferrin	0.184577	_DGKGDVAFVKNAPYS[+155]GYSGAFHC[+57]LK_	_DGKGDVAFVKNAPYS[+155]GYSGAFHC[+57]LK_.3	DGKGDVAFVKNAPYSGYSGAFHCLK	0.44691	107.758	4.47057e-11	DGK[bs3-light]GDVAFVK_NAPYS[bs3nh2]GYSGAFHC[cm]LK.3	210_221	325.218	1110.05	3.83643	13.0947	13.0947
10	7PMix_0.1x_DIA12_iRT_001	1	Ovotransferrin _Ovotransferrin	0.0170901	_GDPK[+156]T[+155]KC[+57]ARDGKGDVAFVKHTTVNENAPDQKDEYELLC[+57]LDGSR_	_GDPK[+156]T[+155]KC[+57]ARDGKGDVAFVKHTTVNENAPDQKDEYELLC[+57]LDGSR_.6	GDPKTKCARDGKGDVAFVKHTTVNENAPDQKDEYELLCLDGSR	4.16532e-39	83.0266	8.82969e-67	GDPK[bs3oh]T[bs3nh2]K[bs3-light]C[cm]AR_DGKGDVAFVKHTTVNENAPDQKDEYELLC[cm]LDGSR.6	200_228	16502.5	60409.8	38340.3	140350	140350
10	7PMix_0.1x_DIA12_iRT_001	1	Ovotransferrin _Ovotransferrin	0.0403076	_GDPKT[+155]KC[+57]ARDGKGDVAFVKHT[+156]TVNENAPDQKDEYELLC[+57]LDGSR_	_GDPKT[+155]KC[+57]ARDGKGDVAFVKHT[+156]TVNENAPDQKDEYELLC[+57]LDGSR_.6	GDPKTKCARDGKGDVAFVKHTTVNENAPDQKDEYELLCLDGSR	4.24057e-26	82.9935	5.53884e-31	GDPKT[bs3nh2]K[bs3-light]C[cm]AR_DGKGDVAFVKHT[bs3oh]TVNENAPDQKDEYELLC[cm]LDGSR.6	200_221	15520.2	56912.5	38409.3	140847	140847
10	7PMix_0.1x_DIA12_iRT_001	1	Ovotransferrin _Ovotransferrin	0.209987	_S[+156]C[+57]HTAVGRKDSNVNWNNLKGK[+155]K_	_S[+156]C[+57]HTAVGRKDSNVNWNNLKGK[+155]K_.4	SCHTAVGRKDSNVNWNNLKGKK	1.75313e-09	81.614	1.72907e-37	S[bs3oh]C[cm]HT[bs3-light]AVGR_KDSNVNWNNLKGK[bs3nh2]K.4	468_475	21452.7	73479.6	16987.7	58186.1	58186.1
10	7PMix_0.1x_DIA12_iRT_001	1	Ovotransferrin _Ovotransferrin	0.328867	_QC[+57]KGDPKNAPYSGYSGAFHC[+57]LKDGKGDVAFVK_	_QC[+57]KGDPKNAPYSGYSGAFHC[+57]LKDGKGDVAFVK_.6	QCKGDPKNAPYSGYSGAFHCLKDGKGDVAFVK	2.21115e-05	71.7029	1.386e-05	QC[cm]K[bs3-light]GDPK_NAPYSGYSGAFHC[cm]LKDGKGDVAFVK.6	194_218	545.578	2220.98	12615.2	51354.7	51354.7
10	7PMix_0.1x_DIA12_iRT_001	1	Ovotransferrin _Ovotransferrin	0.79163	_QC[+57]KGDPK[+155]TK[+155]C[+57]ARNAPYSGYSGAFHC[+57]LK[+156]DGKGDVAFVK_	_QC[+57]KGDPK[+155]TK[+155]C[+57]ARNAPYSGYSGAFHC[+57]LK[+156]DGKGDVAFVK_.5	QCKGDPKTKCARNAPYSGYSGAFHCLKDGKGDVAFVK	0.271652	95.903	4.6537e-16	QC[cm]K[bs3-light]GDPK[bs3nh2]TK[bs3nh2]C[cm]AR_NAPYSGYSGAFHC[cm]LK[bs3oh]DGKGDVAFVK.5	194_221	22483.8	100273	1031.87	4601.9	4601.9
10	7PMix_0.1x_DIA12_iRT_001	1	Ovotransferrin _Ovotransferrin	0.034768	_GDPK[+155]TKC[+57]ARDGKGDVAFVK[+156]HTTVNENAPDQKDEYELLC[+57]LDGSR_	_GDPK[+155]TKC[+57]ARDGKGDVAFVK[+156]HTTVNENAPDQKDEYELLC[+57]LDGSR_.6	GDPKTKCARDGKGDVAFVKHTTVNENAPDQKDEYELLCLDGSR	1.48187e-26	82.9578	6.39422e-28	GDPK[bs3nh2]TK[bs3-light]C[cm]AR_DGKGDVAFVK[bs3oh]HTTVNENAPDQKDEYELLC[cm]LDGSR.6	200_221	13849.8	50882	39705.9	145874	145874
10	7PMix_0.1x_DIA12_iRT_001	1	Ovotransferrin _Ovotransferrin	0.034768	_GDPK[+155]TKC[+57]ARDGKGDVAFVKHT[+156]TVNENAPDQKDEYELLC[+57]LDGSR_	_GDPK[+155]TKC[+57]ARDGKGDVAFVKHT[+156]TVNENAPDQKDEYELLC[+57]LDGSR_.6	GDPKTKCARDGKGDVAFVKHTTVNENAPDQKDEYELLCLDGSR	1.51145e-26	82.9578	6.39422e-28	GDPK[bs3nh2]TK[bs3-light]C[cm]AR_DGKGDVAFVKHT[bs3oh]TVNENAPDQKDEYELLC[cm]LDGSR.6	200_221	13849.8	50882	39705.9	145874	145874
10	7PMix_0.1x_DIA12_iRT_001	1	Ovotransferrin _Ovotransferrin	0.034768	_GDPK[+155]TKC[+57]ARDGKGDVAFVKHTT[+156]VNENAPDQKDEYELLC[+57]LDGSR_	_GDPK[+155]TKC[+57]ARDGKGDVAFVKHTT[+156]VNENAPDQKDEYELLC[+57]LDGSR_.6	GDPKTKCARDGKGDVAFVKHTTVNENAPDQKDEYELLCLDGSR	1.51145e-26	82.9578	6.39422e-28	GDPK[bs3nh2]TK[bs3-light]C[cm]AR_DGKGDVAFVKHTT[bs3oh]VNENAPDQKDEYELLC[cm]LDGSR.6	200_221	13849.8	50882	39705.9	145874	145874
10	7PMix_0.1x_DIA12_iRT_001	1	Ovotransferrin _Ovotransferrin	0.0170901	_GDPK[+155]T[+156]KC[+57]ARDGKGDVAFVKHTTVNENAPDQKDEYELLC[+57]LDGSR_	_GDPK[+155]T[+156]KC[+57]ARDGKGDVAFVKHTTVNENAPDQKDEYELLC[+57]LDGSR_.6	GDPKTKCARDGKGDVAFVKHTTVNENAPDQKDEYELLCLDGSR	4.16532e-39	83.0266	8.82969e-67	GDPK[bs3nh2]T[bs3oh]K[bs3-light]C[cm]AR_DGKGDVAFVKHTTVNENAPDQKDEYELLC[cm]LDGSR.6	200_228	16502.5	60409.8	38340.3	140350	140350
10	7PMix_0.1x_DIA12_iRT_001	1	Ovotransferrin _Ovotransferrin	0.0403076	_GDPKT[+155]KC[+57]ARDGKGDVAFVKHTT[+156]VNENAPDQKDEYELLC[+57]LDGSR_	_GDPKT[+155]KC[+57]ARDGKGDVAFVKHTT[+156]VNENAPDQKDEYELLC[+57]LDGSR_.6	GDPKTKCARDGKGDVAFVKHTTVNENAPDQKDEYELLCLDGSR	4.24057e-26	82.9935	5.53884e-31	GDPKT[bs3nh2]K[bs3-light]C[cm]AR_DGKGDVAFVKHTT[bs3oh]VNENAPDQKDEYELLC[cm]LDGSR.6	200_221	15520.2	56912.5	38409.3	140847	140847
10	7PMix_0.1x_DIA12_iRT_001	1	Ovotransferrin _Ovotransferrin	0.23908	_SC[+57]HTAVGRC[+57]LVEKGDVAFIQHS[+156]TVEENTGGK_	_SC[+57]HTAVGRC[+57]LVEKGDVAFIQHS[+156]TVEENTGGK_.6	SCHTAVGRCLVEKGDVAFIQHSTVEENTGGK	7.82719e-74	60.9427	7.82719e-74	S[bs3-light]C[cm]HTAVGR_C[cm]LVEKGDVAFIQHS[bs3oh]TVEENTGGK.6	472_553	9629.38	21681.5	21679.1	48812.8	48812.8
10	7PMix_0.1x_DIA12_iRT_001	1	Ovotransferrin _Ovotransferrin	0.666387	_FGVNGSEKSKDLTKC[+57]LFK_	_FGVNGSEKSKDLTKC[+57]LFK_.4	FGVNGSEKSKDLTKCLFK	0.00447348	89.9617	0.000352656	FGVNGSEK[bs3-light]SK_DLTKC[cm]LFK.4	641_661	2381.94	8739.31	446560	1.63842e+06	1.63842e+06
10	7PMix_0.1x_DIA12_iRT_001	1	Ovotransferrin _Ovotransferrin	0.354855	_KS[+155]C[+57]HTAVGRGDVAFVKHTTVNENAPDQK[+155]DEY[+155]ELLC[+57]LDGS[+155]R_	_KS[+155]C[+57]HTAVGRGDVAFVKHTTVNENAPDQK[+155]DEY[+155]ELLC[+57]LDGS[+155]R_.6	KSCHTAVGRGDVAFVKHTTVNENAPDQKDEYELLCLDGSR	0.0511035	82.5643	0.00199809	K[bs3-light]S[bs3nh2]C[cm]HTAVGR_GDVAFVKHTTVNENAPDQK[bs3nh2]DEY[bs3nh2]ELLC[cm]LDGS[bs3nh2]R.6	228_471	4574.57	17151.9	8962.94	33605.6	33605.6
10	7PMix_0.1x_DIA12_iRT_001	1	Ovotransferrin _Ovotransferrin	0.0403076	_GDPKT[+155]KC[+57]ARDGKGDVAFVK[+156]HTTVNENAPDQKDEYELLC[+57]LDGSR_	_GDPKT[+155]KC[+57]ARDGKGDVAFVK[+156]HTTVNENAPDQKDEYELLC[+57]LDGSR_.6	GDPKTKCARDGKGDVAFVKHTTVNENAPDQKDEYELLCLDGSR	4.24057e-26	82.9935	5.53884e-31	GDPKT[bs3nh2]K[bs3-light]C[cm]AR_DGKGDVAFVK[bs3oh]HTTVNENAPDQKDEYELLC[cm]LDGSR.6	200_221	15520.2	56912.5	38409.3	140847	140847
10	7PMix_0.1x_DIA12_iRT_001	1	Ovotransferrin _Ovotransferrin	0.214824	_SC[+57]HTAVGRTGTC[+57]NFDEYFSEGC[+57]APGSPPNSR_	_SC[+57]HTAVGRTGTC[+57]NFDEYFSEGC[+57]APGSPPNSR_.4	SCHTAVGRTGTCNFDEYFSEGCAPGSPPNSR	8.29151e-26	97.6735	1.97042e-45	S[bs3-light]C[cm]HTAVGR_TGTC[cm]NFDEYFSEGC[cm]APGSPPNSR.4	472_504	13893.6	64520.2	37500.3	174146	174146
10	7PMix_0.1x_DIA12_iRT_001	1	Ovotransferrin _Ovotransferrin	NaN	_SC[+57]HTAVGRKDSNVNWNNLKGK[+155]K_	_SC[+57]HTAVGRKDSNVNWNNLKGK[+155]K_.4	SCHTAVGRKDSNVNWNNLKGKK	0.00406321	75.7245	0.000112276	S[bs3-light]C[cm]HTAVGR_KDSNVNWNNLKGK[bs3nh2]K.4	468_472	81563.3	301809	33146.7	122653	122653
10	7PMix_0.1x_DIA12_iRT_001	1	Ovotransferrin _Ovotransferrin	NaN	_NAPYSGYSGAFHC[+57]LKDGKGDVAFVKGDPK[+155]TKC[+57]AR_	_NAPYSGYSGAFHC[+57]LKDGKGDVAFVKGDPK[+155]TKC[+57]AR_.6	NAPYSGYSGAFHCLKDGKGDVAFVKGDPKTKCAR	0.00301903	87.9742	0.00301903	NAPYSGYSGAFHC[cm]LKDGK[bs3-light]GDVAFVK_GDPK[bs3nh2]TKC[cm]AR.6	200_221	18162.8	58014.8	17582.1	56159.8	56159.8
10	7PMix_0.1x_DIA12_iRT_001	1	Ovotransferrin _Ovotransferrin	NaN	_DPVLKDLLFKSDFHLFGPPGKK_	_DPVLKDLLFKSDFHLFGPPGKK_.5	DPVLKDLLFKSDFHLFGPPGKK	0.00854552	58.5098	0.00854552	DPVLK[bs3-light]DLLFK_SDFHLFGPPGKK.5	309_315	208697	411238	16410	32335.9	32335.9
10	7PMix_0.1x_DIA12_iRT_002	2	Creatine Kinase _Creatine Kinase	0.0977653	_VISMEKGGNM[+16]KEVFRTDLNHENLK[+155]GGDDLDPHYVLSSR_	_VISMEKGGNM[+16]KEVFRTDLNHENLK[+155]GGDDLDPHYVLSSR_.6	VISMEKGGNMKEVFRTDLNHENLKGGDDLDPHYVLSSR	1.3514e-67	68.9095	1.23818e-126	VISMEK[bs3-light]GGNM[ox]KEVFR_TDLNHENLK[bs3nh2]GGDDLDPHYVLSSR.6	108_242	376.159	1258.6	436130	1.45926e+06	1.45926e+06
10	7PMix_0.1x_DIA12_iRT_002	2	Creatine Kinase _Creatine Kinase	0.448974	_TDLNHENLKGGDDLDPHYVLSSRVIS[+155]MEKGGNMKEVFR_	_TDLNHENLKGGDDLDPHYVLSSRVIS[+155]MEKGGNMKEVFR_.5	TDLNHENLKGGDDLDPHYVLSSRVISMEKGGNMKEVFR	3.08486e-31	85.3186	3.08486e-31	TDLNHENLK[bs3-light]GGDDLDPHYVLSSR_VIS[bs3nh2]MEKGGNMKEVFR.5	116_247	270.763	1045.87	52689.2	203522	203522
10	7PMix_0.1x_DIA12_iRT_002	2	Creatine Kinase _Creatine Kinase	0.140287	_HKTDLNHENLK[+155]GGDDLDPHYVLSSRYK[+156]LNY[+156]K_	_HKTDLNHENLK[+155]GGDDLDPHYVLSSRYK[+156]LNY[+156]K_.5	HKTDLNHENLKGGDDLDPHYVLSSRYKLNYK	3.93075e-07	67.055	3.63793e-12	HK[bs3-light]TDLNHENLK[bs3nh2]GGDDLDPHYVLSSR_YK[bs3oh]LNY[bs3oh]K.5	10_107	131.473	470.024	201070	718841	718841
10	7PMix_0.1x_DIA12_iRT_002	2	Creatine Kinase _Creatine Kinase	0.143772	_HGGFK[+156]PTDKHKTDLNHENLK[+155]GGDDLDPHYVLSSR_	_HGGFK[+156]PTDKHKTDLNHENLK[+155]GGDDLDPHYVLSSR_.5	HGGFKPTDKHKTDLNHENLKGGDDLDPHYVLSSR	2.46402e-08	67.0647	3.40464e-15	HGGFK[bs3oh]PTDK[bs3-light]HK_TDLNHENLK[bs3nh2]GGDDLDPHYVLSSR.5	105_108	459.675	1642.56	182828	653302	653302
10	7PMix_0.1x_DIA12_iRT_002	2	Creatine Kinase _Creatine Kinase	0.143255	_HKTDLNHENLKGGDDLDPHYVLSSRGGDDLDPHYVLSSRVR_	_HKTDLNHENLKGGDDLDPHYVLSSRGGDDLDPHYVLSSRVR_.6	HKTDLNHENLKGGDDLDPHYVLSSRGGDDLDPHYVLSSRVR	7.32354e-24	86.6009	7.32354e-24	HKTDLNHENLK[bs3-light]GGDDLDPHYVLSSR_GGDDLDPHYVLSSRVR.6	116_129	941.793	2883.36	112363	344008	344008
10	7PMix_0.1x_DIA12_iRT_002	2	Creatine Kinase _Creatine Kinase	0.0780312	_HKTDLNHENLKGGDDLDPHYVLSSRGGDDLDPHYVLSSRVR_	_HKTDLNHENLKGGDDLDPHYVLSSRGGDDLDPHYVLSSRVR_.7	HKTDLNHENLKGGDDLDPHYVLSSRGGDDLDPHYVLSSRVR	2.15164e-64	85.2529	1.13651e-66	HKTDLNHENLK[bs3-light]GGDDLDPHYVLSSR_GGDDLDPHYVLSSRVR.7	116_128	36713.7	141936	100801	389700	389700
10	7PMix_0.1x_DIA12_iRT_002	2	Creatine Kinase _Creatine Kinase	0.0632657	_HKTDLNHENLKGGDDLDPHYVLSSRVISMEKGGNM[+16]K[+155]EVFR_	_HKTDLNHENLKGGDDLDPHYVLSSRVISMEKGGNM[+16]K[+155]EVFR_.6	HKTDLNHENLKGGDDLDPHYVLSSRVISMEKGGNMKEVFR	3.8196e-15	84.9167	1.73738e-21	HKTDLNHENLK[bs3-light]GGDDLDPHYVLSSR_VISMEKGGNM[ox]K[bs3nh2]EVFR.6	116_242	243604	945933	169048	656428	656428
10	7PMix_0.1x_DIA12_iRT_002	2	Creatine Kinase _Creatine Kinase	0.144857	_T[+155]DLNHENLKGGDDLDPHYVLSSRVISMEK[+155]GGNM[+16]KEVFR_	_T[+155]DLNHENLKGGDDLDPHYVLSSRVISMEK[+155]GGNM[+16]KEVFR_.6	TDLNHENLKGGDDLDPHYVLSSRVISMEKGGNMKEVFR	9.20579e-81	86.5761	4.36038e-83	T[bs3nh2]DLNHENLK[bs3-light]GGDDLDPHYVLSSR_VISMEK[bs3nh2]GGNM[ox]KEVFR.6	116_247	950.115	2912.21	147251	451342	451342
10	7PMix_0.1x_DIA12_iRT_002	2	Creatine Kinase _Creatine Kinase	0.0311327	_TDLNHENLK[+156]GGDDLDPHYVLSSRGGNM[+16]KEVFR_	_TDLNHENLK[+156]GGDDLDPHYVLSSRGGNM[+16]KEVFR_.5	TDLNHENLKGGDDLDPHYVLSSRGGNMKEVFR	5.38591e-62	74.8239	5.38591e-62	T[bs3-light]DLNHENLK[bs3oh]GGDDLDPHYVLSSR_GGNM[ox]KEVFR.5	108_247	195971	680453	119253	414070	414070
10	7PMix_0.1x_DIA12_iRT_002	2	Creatine Kinase _Creatine Kinase	0.0745469	_T[+155]DLNHENLKGGDDLDPHYVLSSRVISMEKGGNM[+16]K_	_T[+155]DLNHENLKGGDDLDPHYVLSSRVISMEKGGNM[+16]K_.6	TDLNHENLKGGDDLDPHYVLSSRVISMEKGGNMK	3.49503e-26	85.2823	3.49503e-26	T[bs3nh2]DLNHENLK[bs3-light]GGDDLDPHYVLSSR_VISMEKGGNM[ox]K.6	116_242	75674.9	292447	133056	514198	514198
10	7PMix_0.1x_DIA12_iRT_002	2	Creatine Kinase _Creatine Kinase	0.0588369	_GGNMKEVFRHKTDLNHENLK[+156]GGDDLDPHYVLSSR_	_GGNMKEVFRHKTDLNHENLK[+156]GGDDLDPHYVLSSR_.6	GGNMKEVFRHKTDLNHENLKGGDDLDPHYVLSSR	9.16997e-07	85.4148	1.06956e-12	GGNMK[bs3-light]EVFR_HKTDLNHENLK[bs3oh]GGDDLDPHYVLSSR.6	107_247	24547	94403	128376	493708	493708
10	7PMix_0.1x_DIA12_iRT_002	2	Creatine Kinase _Creatine Kinase	0.0732839	_PFGNTHNKHKT[+155]DLNHENLKGGDDLDPHYVLSSR_	_PFGNTHNKHKT[+155]DLNHENLKGGDDLDPHYVLSSR_.6	PFGNTHNKHKTDLNHENLKGGDDLDPHYVLSSR	8.60863e-19	85.2963	2.38487e-30	P[bs3-light]FGNTHNK_HKT[bs3nh2]DLNHENLKGGDDLDPHYVLSSR.6	2_107	3760.8	14531	124792	482172	482172
10	7PMix_0.1x_DIA12_iRT_002	2	Creatine Kinase _Creatine Kinase	0.0852692	_GGNMKEVFRHKT[+156]DLNHENLKGGDDLDPHYVLSSR_	_GGNMKEVFRHKT[+156]DLNHENLKGGDDLDPHYVLSSR_.6	GGNMKEVFRHKTDLNHENLKGGDDLDPHYVLSSR	0.00271583	85.3168	1.04296e-08	GGNMK[bs3-light]EVFR_HKT[bs3oh]DLNHENLKGGDDLDPHYVLSSR.6	107_247	27282.7	105387	119437	461358	461358
10	7PMix_0.1x_DIA12_iRT_002	2	Creatine Kinase _Creatine Kinase	0.221123	_HNNHMAKVLTPDLYKLNYKSEEEYPDLS[+155]K_	_HNNHMAKVLTPDLYKLNYKSEEEYPDLS[+155]K_.4	HNNHMAKVLTPDLYKLNYKSEEEYPDLSK	5.77776e-22	66.339	5.77776e-22	HNNHMAK[bs3-light]VLTPDLYK_LNYKSEEEYPDLS[bs3nh2]K.4	15_32	13685.2	49843.5	55404.9	201793	201793
10	7PMix_0.1x_DIA12_iRT_002	2	Creatine Kinase _Creatine Kinase	0.133725	_VISMEKGGNMKT[+155]DLNHENLKGGDDLDPHYVLSSR_	_VISMEKGGNMKT[+155]DLNHENLKGGDDLDPHYVLSSR_.6	VISMEKGGNMKTDLNHENLKGGDDLDPHYVLSSR	5.71099e-18	79.3529	2.22985e-31	VISMEK[bs3-light]GGNMK_T[bs3nh2]DLNHENLKGGDDLDPHYVLSSR.6	116_242	15877.6	54620.8	114957	395466	395466
10	7PMix_0.1x_DIA12_iRT_002	2	Creatine Kinase _Creatine Kinase	0.144984	_TDLNHENLKGGDDLDPHYVLSSRHNNHMAK[+156]VLTPDLYK_	_TDLNHENLKGGDDLDPHYVLSSRHNNHMAK[+156]VLTPDLYK_.5	TDLNHENLKGGDDLDPHYVLSSRHNNHMAKVLTPDLYK	2.37362e-76	87.3094	2.37362e-76	TDLNHENLK[bs3-light]GGDDLDPHYVLSSR_HNNHMAK[bs3oh]VLTPDLYK.5	39_116	195.426	578.587	18865.4	55853.9	55853.9
10	7PMix_0.1x_DIA12_iRT_002	2	Creatine Kinase _Creatine Kinase	0.0615658	_VISMEK[+155]GGNMKT[+155]DLNHENLKGGDDLDPHYVLSSR_	_VISMEK[+155]GGNMKT[+155]DLNHENLKGGDDLDPHYVLSSR_.6	VISMEKGGNMKTDLNHENLKGGDDLDPHYVLSSR	3.47044e-26	87.2728	1.36832e-34	VIS[bs3-light]MEK[bs3nh2]GGNMK_T[bs3nh2]DLNHENLKGGDDLDPHYVLSSR.6	116_239	20699.6	61392.1	61533.4	182499	182499
10	7PMix_0.1x_DIA12_iRT_002	2	Creatine Kinase _Creatine Kinase	1.46664	_TDLNHENLKGGDDLDPHYVLSSRVIS[+156]MEKGGNMKEVFR_	_TDLNHENLKGGDDLDPHYVLSSRVIS[+156]MEKGGNMKEVFR_.6	TDLNHENLKGGDDLDPHYVLSSRVISMEKGGNMKEVFR	2.08447e-18	84.8237	4.56381e-27	TDLNHENLK[bs3-light]GGDDLDPHYVLSSR_VIS[bs3oh]MEKGGNMKEVFR.6	116_242	5148.53	19887.5	19931.2	76989.3	76989.3
10	7PMix_0.1x_DIA12_iRT_002	2	Creatine Kinase _Creatine Kinase	0.120815	_HGGFKPTDKHKT[+156]DLNHENLKGGDDLDPHYVLSSR_	_HGGFKPTDKHKT[+156]DLNHENLKGGDDLDPHYVLSSR_.5	HGGFKPTDKHKTDLNHENLKGGDDLDPHYVLSSR	8.55526e-10	80.0433	1.94698e-13	HGGFK[bs3-light]PTDK_HKT[bs3oh]DLNHENLKGGDDLDPHYVLSSR.5	101_107	546.478	1870.34	45356.2	155233	155233
10	7PMix_0.1x_DIA12_iRT_002	2	Creatine Kinase _Creatine Kinase	0.192456	_GGDDLDPHYVLSSRGGDDLDPHYVLS[+156]S[+156]RVRTGR_	_GGDDLDPHYVLSSRGGDDLDPHYVLS[+156]S[+156]RVRTGR_.6	GGDDLDPHYVLSSRGGDDLDPHYVLSSRVRTGR	5.62297e-62	85.2603	5.62297e-62	GGDDLDPHY[bs3-light]VLSSR_GGDDLDPHYVLS[bs3oh]S[bs3oh]RVRTGR.6	125_133	2049.19	7921.41	51503.5	199094	199094
10	7PMix_0.1x_DIA12_iRT_002	2	Creatine Kinase _Creatine Kinase	0.460526	_TDLNHENLK[+155]GGDDLDPHYVLSSRVISMEKGGNMKEVFR_	_TDLNHENLK[+155]GGDDLDPHYVLSSRVISMEKGGNMKEVFR_.5	TDLNHENLKGGDDLDPHYVLSSRVISMEKGGNMKEVFR	3.94547e-32	85.3191	6.71332e-33	T[bs3-light]DLNHENLK[bs3nh2]GGDDLDPHYVLSSR_VISMEKGGNMKEVFR.5	108_242	276.222	1066.95	44521.9	171973	171973
10	7PMix_0.1x_DIA12_iRT_002	2	Creatine Kinase _Creatine Kinase	0.155176	_GGDDLDPHYVLSSRTGRSIK[+155]GYTLPPHC[+57]SRGER_	_GGDDLDPHYVLSSRTGRSIK[+155]GYTLPPHC[+57]SRGER_.7	GGDDLDPHYVLSSRTGRSIKGYTLPPHCSRGER	2.61518e-07	54.4625	1.81917e-08	GGDDLDPHY[bs3-light]VLSSR_TGRSIK[bs3nh2]GYTLPPHC[cm]SRGER.7	125_133	1988.38	4371.6	73312.3	161183	161183
10	7PMix_0.1x_DIA12_iRT_002	2	Creatine Kinase _Creatine Kinase	0.210148	_VISM[+16]EKGGNM[+16]KEVFR_	_VISM[+16]EKGGNM[+16]KEVFR_.3	VISMEKGGNMKEVFR	5.13954e-08	57.5365	1.62379e-32	VIS[bs3-light]M[ox]EK_GGNM[ox]KEVFR.3	239_247	360093	943107	33673.1	88192	88192
10	7PMix_0.1x_DIA12_iRT_002	2	Creatine Kinase _Creatine Kinase	0.352713	_LM[+16]VEMEKKLEKGQSIDDMIPAQK_	_LM[+16]VEMEKKLEKGQSIDDMIPAQK_.4	LMVEMEKKLEKGQSIDDMIPAQK	3.97891e-05	41.1863	1.42486e-13	LM[ox]VEMEK[bs3-light]K_LEKGQSIDDMIPAQK.4	365_369	154551	383069	24989.3	61938.6	61938.6
10	7PMix_0.1x_DIA12_iRT_002	2	Creatine Kinase _Creatine Kinase	0.722544	_LEKGQSIDDMIPAQKLM[+16]VEM[+16]EKK_	_LEKGQSIDDMIPAQKLM[+16]VEM[+16]EKK_.4	LEKGQSIDDMIPAQKLMVEMEKK	1.96772e-19	85.2625	7.81823e-38	LEK[bs3-light]GQSIDDMIPAQK_LM[ox]VEM[ox]EKK.4	365_369	7256.45	28050	28911.5	111758	111758
10	7PMix_0.1x_DIA12_iRT_002	2	Creatine Kinase _Creatine Kinase	0.0367487	_TDLNHENLKGGDDLDPHYVLSSRKLEKGQS[+156]IDDMIPAQK_	_TDLNHENLKGGDDLDPHYVLSSRKLEKGQS[+156]IDDMIPAQK_.5	TDLNHENLKGGDDLDPHYVLSSRKLEKGQSIDDMIPAQK	7.51049e-08	87.3572	1.90808e-13	TDLNHENLK[bs3-light]GGDDLDPHYVLSSR_KLEKGQS[bs3oh]IDDMIPAQK.5	116_381	224.837	664.133	17601.8	51992.9	51992.9
10	7PMix_0.1x_DIA12_iRT_002	2	Creatine Kinase _Creatine Kinase	0.138612	_LNYK[+156]SEEEYPDLSKHNNHM[+16]AKVLTPDLYKK_	_LNYK[+156]SEEEYPDLSKHNNHM[+16]AKVLTPDLYKK_.4	LNYKSEEEYPDLSKHNNHMAKVLTPDLYKK	2.00566e-15	54.5046	6.48707e-43	LNY[bs3-light]K[bs3oh]SEEEYPDLSK_HNNHM[ox]AKVLTPDLYKK.4	14_32	306.943	676.14	22190.8	48882.5	48882.5
10	7PMix_0.1x_DIA12_iRT_002	2	Creatine Kinase _Creatine Kinase	0.690736	_LNYK[+155]SEEEYPDLSKHNNHM[+16]AKVLTPDLYKK_	_LNYK[+155]SEEEYPDLSKHNNHM[+16]AKVLTPDLYKK_.6	LNYKSEEEYPDLSKHNNHMAKVLTPDLYKK	8.31199e-05	56.248	7.5799e-52	LNY[bs3-light]K[bs3nh2]SEEEYPDLSK_HNNHM[ox]AKVLTPDLYKK.6	14_32	170.822	416.852	5696.26	13900.4	13900.4
10	7PMix_0.1x_DIA12_iRT_002	2	Creatine Kinase _Creatine Kinase	0.146044	_GGNMKEVFRHKTDLNHENLKGGDDLDPHYVLSSR_	_GGNMKEVFRHKTDLNHENLKGGDDLDPHYVLSSR_.7	GGNMKEVFRHKTDLNHENLKGGDDLDPHYVLSSR	6.1945e-15	54.4655	6.93809e-21	GGNMK[bs3-light]EVFR_HKTDLNHENLKGGDDLDPHYVLSSR.7	107_247	7680.97	16889.5	160214	352291	352291
10	7PMix_0.1x_DIA12_iRT_002	2	Creatine Kinase _Creatine Kinase	0.101997	_VLTPDLYKKLNYKSEEEYPDLSK_	_VLTPDLYKKLNYKSEEEYPDLSK_.3	VLTPDLYKKLNYKSEEEYPDLSK	2.96643e-07	87.8295	3.28389e-62	VLTPDLYK[bs3-light]K_LNYKSEEEYPDLSK.3	15_40	182665	537018	13660.8	40161.5	40161.5
10	7PMix_0.1x_DIA12_iRT_002	2	Creatine Kinase _Creatine Kinase	0.0188178	_VLTPDLYKKLNYKSEEEYPDLSK_	_VLTPDLYKKLNYKSEEEYPDLSK_.4	VLTPDLYKKLNYKSEEEYPDLSK	1.30936e-12	87.8847	1.36832e-34	VLTPDLYK[bs3-light]K_LNYKSEEEYPDLSK.4	15_40	1.85901e+06	5.49653e+06	123071	363883	363883
10	7PMix_0.1x_DIA12_iRT_002	2	Creatine Kinase _Creatine Kinase	0.0246584	_PFGNTHNKPFGNTHNK_	_PFGNTHNKPFGNTHNK_.3	PFGNTHNKPFGNTHNK	3.96667e-28	75.8767	4.95814e-37	P[bs3-light]FGNTHNK_PFGNTHNK.3	2_2	20811.2	72169.4	19521.8	67698	67698
10	7PMix_0.1x_DIA12_iRT_002	2	Creatine Kinase _Creatine Kinase	0.0678537	_LEKGQSIDDMIPAQKLMVEMEKK_	_LEKGQSIDDMIPAQKLMVEMEKK_.3	LEKGQSIDDMIPAQKLMVEMEKK	2.26538e-05	108.401	2.2095e-12	LEK[bs3-light]GQSIDDMIPAQK_LMVEMEKK.3	365_369	72142.2	217184	9703.77	29213.1	29213.1
10	7PMix_0.1x_DIA12_iRT_002	2	Creatine Kinase _Creatine Kinase	0.484591	_TDLNHENLK[+155]GGDDLDPHYVLSSRHGGFKPT[+155]DKHK_	_TDLNHENLK[+155]GGDDLDPHYVLSSRHGGFKPT[+155]DKHK_.6	TDLNHENLKGGDDLDPHYVLSSRHGGFKPTDKHK	1.16786e-12	54.4219	1.6951e-19	T[bs3-light]DLNHENLK[bs3nh2]GGDDLDPHYVLSSR_HGGFKPT[bs3nh2]DKHK.6	105_108	30791.4	67571.1	47648.3	104563	104563
10	7PMix_0.1x_DIA12_iRT_002	2	Creatine Kinase _Creatine Kinase	0.0313395	_VISMEK[+155]GGNMKTDLNHENLK[+155]GGDDLDPHYVLSSR_	_VISMEK[+155]GGNMKTDLNHENLK[+155]GGDDLDPHYVLSSR_.6	VISMEKGGNMKTDLNHENLKGGDDLDPHYVLSSR	1.08203e-15	68.8858	3.62378e-21	VIS[bs3-light]MEK[bs3nh2]GGNMK_TDLNHENLK[bs3nh2]GGDDLDPHYVLSSR.6	108_239	12529.1	41910.2	68571.3	229374	229374
10	7PMix_0.1x_DIA12_iRT_002	2	Creatine Kinase _Creatine Kinase	0.131137	_VISMEK[+155]GGNMKTDLNHENLK[+155]GGDDLDPHYVLSSR_	_VISMEK[+155]GGNMKTDLNHENLK[+155]GGDDLDPHYVLSSR_.5	VISMEKGGNMKTDLNHENLKGGDDLDPHYVLSSR	3.88955e-05	89.9514	3.88955e-05	VIS[bs3-light]MEK[bs3nh2]GGNMK_TDLNHENLK[bs3nh2]GGDDLDPHYVLSSR.5	108_239	663.38	2446.91	21744.9	80207.4	80207.4
10	7PMix_0.1x_DIA12_iRT_002	2	Creatine Kinase _Creatine Kinase	0.17007	_T[+156]DLNHENLKGGDDLDPHYVLSSRHKTDLNHENLK_	_T[+156]DLNHENLKGGDDLDPHYVLSSRHKTDLNHENLK_.5	TDLNHENLKGGDDLDPHYVLSSRHKTDLNHENLK	2.91779e-08	89.9443	2.91779e-08	T[bs3oh]DLNHENLK[bs3-light]GGDDLDPHYVLSSR_HKTDLNHENLK.5	107_116	763.482	2814.03	23121.8	85222.1	85222.1
10	7PMix_0.1x_DIA12_iRT_002	2	Creatine Kinase _Creatine Kinase	NaN	_VLTPDLYKKLRLNY[+155]KSEEEYPDLSK_	_VLTPDLYKKLRLNY[+155]KSEEEYPDLSK_.4	VLTPDLYKKLRLNYKSEEEYPDLSK	1.42228e-05	100.117	1.02745e-22	VLTPDLYK[bs3-light]KLR_LNY[bs3nh2]KSEEEYPDLSK.4	15_40	62535.1	140303	7487.49	16798.9	16798.9
10	7PMix_0.1x_DIA12_iRT_002	2	Creatine Kinase _Creatine Kinase	0.0569482	_TDLNHENLKGGDDLDPHYVLSSRHGGFKPTDKHK_	_TDLNHENLKGGDDLDPHYVLSSRHGGFKPTDKHK_.5	TDLNHENLKGGDDLDPHYVLSSRHGGFKPTDKHK	8.44377e-20	74.0606	8.44377e-20	TDLNHENLK[bs3-light]GGDDLDPHYVLSSR_HGGFKPTDKHK.5	105_116	5309.26	18450.3	50276.5	174717	174717
10	7PMix_0.1x_DIA12_iRT_002	2	Creatine Kinase _Creatine Kinase	0.119879	_HGGFKPTDKHKT[+155]DLNHENLKGGDDLDPHYVLSSR_	_HGGFKPTDKHKT[+155]DLNHENLKGGDDLDPHYVLSSR_.6	HGGFKPTDKHKTDLNHENLKGGDDLDPHYVLSSR	0.00853189	101.369	2.57052e-05	HGGFK[bs3-light]PTDK_HKT[bs3nh2]DLNHENLKGGDDLDPHYVLSSR.6	101_107	647.169	1320.84	17514.1	35745.3	35745.3
10	7PMix_0.1x_DIA12_iRT_002	2	Creatine Kinase _Creatine Kinase	0.21524	_HGGFKPTDKHKT[+155]DLNHENLKGGDDLDPHYVLSSR_	_HGGFKPTDKHKT[+155]DLNHENLKGGDDLDPHYVLSSR_.4	HGGFKPTDKHKTDLNHENLKGGDDLDPHYVLSSR	0.066935	88.8979	2.10475e-06	HGGFK[bs3-light]PTDK_HKT[bs3nh2]DLNHENLKGGDDLDPHYVLSSR.4	101_107	1.4365	4.71015	9507.91	31175.5	31175.5
10	7PMix_0.1x_DIA12_iRT_002	2	Creatine Kinase _Creatine Kinase	0.421788	_GGNMKEVFRHKT[+155]DLNHENLKGGDDLDPHYVLSSR_	_GGNMKEVFRHKT[+155]DLNHENLKGGDDLDPHYVLSSR_.6	GGNMKEVFRHKTDLNHENLKGGDDLDPHYVLSSR	0.0134263	90.01	0.000872637	GGNMK[bs3-light]EVFR_HKT[bs3nh2]DLNHENLKGGDDLDPHYVLSSR.6	107_247	27048.9	100388	26031.7	96612.5	96612.5
10	7PMix_0.1x_DIA12_iRT_002	2	Creatine Kinase _Creatine Kinase	0.272148	_GGNMKEVFRHKT[+155]DLNHENLKGGDDLDPHYVLSSR_	_GGNMKEVFRHKT[+155]DLNHENLKGGDDLDPHYVLSSR_.4	GGNMKEVFRHKTDLNHENLKGGDDLDPHYVLSSR	0.0664325	95.8039	6.198e-07	GGNMK[bs3-light]EVFR_HKT[bs3nh2]DLNHENLKGGDDLDPHYVLSSR.4	107_247	4965.66	20479.6	3106.25	12810.9	12810.9
10	7PMix_0.1x_DIA12_iRT_002	2	Creatine Kinase _Creatine Kinase	0.0229564	_VLTPDLYKKYKLNYKSEEEYPDLSK_	_VLTPDLYKKYKLNYKSEEEYPDLSK_.5	VLTPDLYKKYKLNYKSEEEYPDLSK	1.01806e-22	84.5291	6.8104e-32	VLTPDLYK[bs3-light]K_YKLNYKSEEEYPDLSK.5	11_40	293466	1.10752e+06	25915.1	97801.5	97801.6
10	7PMix_0.1x_DIA12_iRT_002	2	Creatine Kinase _Creatine Kinase	0.0569902	_VLTPDLYKKYKLNYKSEEEYPDLSK_	_VLTPDLYKKYKLNYKSEEEYPDLSK_.4	VLTPDLYKKYKLNYKSEEEYPDLSK	8.64802e-08	84.5413	6.13041e-23	VLTPDLYK[bs3-light]K_YKLNYKSEEEYPDLSK.4	15_40	257990	974579	20151.5	76124.2	76124.2
10	7PMix_0.1x_DIA12_iRT_002	2	Creatine Kinase _Creatine Kinase	0.03404	_VLTPDLYKKYKLNYKSEEEYPDLSK_	_VLTPDLYKKYKLNYKSEEEYPDLSK_.5	VLTPDLYKKYKLNYKSEEEYPDLSK	4.70309e-10	84.5818	8.11401e-35	VLTPDLYK[bs3-light]K_YKLNYKSEEEYPDLSK.5	15_40	293466	1.11218e+06	24110.2	91373.2	91373.2
10	7PMix_0.1x_DIA12_iRT_002	2	Creatine Kinase _Creatine Kinase	0.18204	_VLTPDLYKKYKLNYKSEEEYPDLSK_	_VLTPDLYKKYKLNYKSEEEYPDLSK_.3	VLTPDLYKKYKLNYKSEEEYPDLSK	0.521444	86.0533	3.87448e-05	VLTPDLYK[bs3-light]K_YKLNYKSEEEYPDLSK.3	15_40	2.15115	7.21915	8.60458	28.8766	28.8766
10	7PMix_0.1x_DIA12_iRT_002	2	Creatine Kinase _Creatine Kinase	NaN	_VLTPDLYKSEEEYPDLSKHNNHM[+16]AK_	_VLTPDLYKSEEEYPDLSKHNNHM[+16]AK_.4	VLTPDLYKSEEEYPDLSKHNNHMAK	0.00920342	93.7887	0.000129454	VLT[bs3-light]PDLYK_SEEEYPDLSKHNNHM[ox]AK.4	25_35	15334.7	71888.7	7341.31	34415.9	34415.9
10	7PMix_0.1x_DIA12_iRT_002	2	Creatine Kinase _Creatine Kinase	0.057301	_HGGFKPTDKHKETPSGFTLDDVIQTGVDNPGHPFIMTVGC[+57]VAGDEESYTVFKDLFDPIIQDR_	_HGGFKPTDKHKETPSGFTLDDVIQTGVDNPGHPFIMTVGC[+57]VAGDEESYTVFKDLFDPIIQDR_.7	HGGFKPTDKHKETPSGFTLDDVIQTGVDNPGHPFIMTVGCVAGDEESYTVFKDLFDPIIQDR	0.000127658	107.731	5.45655e-10	HGGFKPTDK[bs3-light]HK_ETPSGFTLDDVIQTGVDNPGHPFIMTVGC[cm]VAGDEESYTVFKDLFDPIIQDR.7	86_105	9206.91	31981.6	155147	538927	538927
10	7PMix_0.1x_DIA12_iRT_002	2	Creatine Kinase _Creatine Kinase	0.0527167	_VISMEKGGNMKHKTDLNHENLKGGDDLDPHYVLSSR_	_VISMEKGGNMKHKTDLNHENLKGGDDLDPHYVLSSR_.5	VISMEKGGNMKHKTDLNHENLKGGDDLDPHYVLSSR	0.0245349	93.6143	3.38439e-05	VISMEK[bs3-light]GGNMK_HKTDLNHENLKGGDDLDPHYVLSSR.5	116_242	4940.2	22995.1	12199.4	56784.6	56784.6
10	7PMix_0.1x_DIA12_iRT_002	2	Creatine Kinase _Creatine Kinase	0.144146	_T[+155]DLNHENLKGGDDLDPHYVLSSRHGGFK[+155]PTDKHK_	_T[+155]DLNHENLKGGDDLDPHYVLSSRHGGFK[+155]PTDKHK_.5	TDLNHENLKGGDDLDPHYVLSSRHGGFKPTDKHK	0.155439	89.9333	0.000129855	T[bs3nh2]DLNHENLK[bs3-light]GGDDLDPHYVLSSR_HGGFK[bs3nh2]PTDKHK.5	105_116	5527.94	20351.3	5080.63	18704.5	18704.5
10	7PMix_0.1x_DIA12_iRT_002	2	Creatine Kinase _Creatine Kinase	0.129793	_HGGFK[+155]PTDKHKTDLNHENLKGGDDLDPHYVLSSR_	_HGGFK[+155]PTDKHKTDLNHENLKGGDDLDPHYVLSSR_.5	HGGFKPTDKHKTDLNHENLKGGDDLDPHYVLSSR	7.1934e-08	80.0385	3.01722e-12	HGGFK[bs3nh2]PT[bs3-light]DK_HKTDLNHENLKGGDDLDPHYVLSSR.5	103_107	631.125	2160.12	45340.6	155185	155185
10	7PMix_0.1x_DIA12_iRT_002	2	Creatine Kinase _Creatine Kinase	0.142678	_HGGFK[+155]PTDKHKTDLNHENLKGGDDLDPHYVLSSR_	_HGGFK[+155]PTDKHKTDLNHENLKGGDDLDPHYVLSSR_.6	HGGFKPTDKHKTDLNHENLKGGDDLDPHYVLSSR	0.0310565	101.404	1.32045e-05	HGGFK[bs3nh2]PT[bs3-light]DK_HKTDLNHENLKGGDDLDPHYVLSSR.6	103_107	807.355	1645.7	17472.7	35616	35616
10	7PMix_0.1x_DIA12_iRT_002	2	Creatine Kinase _Creatine Kinase	0.12418	_HPK[+155]FEEILTRLAHLSK_	_HPK[+155]FEEILTRLAHLSK_.3	HPKFEEILTRLAHLSK	0.00011774	72.1138	0.00011774	HPK[bs3nh2]FEEILT[bs3-light]R_LAHLSK.3	303_313	754.181	2583.01	192105	657944	657944
10	7PMix_0.1x_DIA12_iRT_002	2	Creatine Kinase _Creatine Kinase	0.394186	_GYTLPPHC[+57]SRAVEKLSVEALNSLTGEFKGK_	_GYTLPPHC[+57]SRAVEKLSVEALNSLTGEFKGK_.4	GYTLPPHCSRAVEKLSVEALNSLTGEFKGK	1.35505e-10	104.306	2.65064e-11	GYTLPPHC[cm]S[bs3-light]R_AVEKLSVEALNSLTGEFKGK.4	147_156	1982.33	6478.9	78987.1	258155	258155
10	7PMix_0.1x_DIA12_iRT_002	2	Creatine Kinase _Creatine Kinase	0.141083	_GYTLPPHC[+57]SRAVEKLSVEALNSLTGEFKGK_	_GYTLPPHC[+57]SRAVEKLSVEALNSLTGEFKGK_.6	GYTLPPHCSRAVEKLSVEALNSLTGEFKGK	0.00375988	104.308	3.88568e-15	GY[bs3-light]TLPPHC[cm]SR_AVEKLSVEALNSLTGEFKGK.6	140_156	2033.43	6648.21	91177.5	298101	298101
10	7PMix_0.1x_DIA12_iRT_002	2	Creatine Kinase _Creatine Kinase	0.098294	_TDLNHENLKGGDDLDPHYVLSSRVISMEKGGNMK[+155]EVFR_	_TDLNHENLKGGDDLDPHYVLSSRVISMEKGGNMK[+155]EVFR_.6	TDLNHENLKGGDDLDPHYVLSSRVISMEKGGNMKEVFR	5.1227e-72	68.901	1.28877e-115	TDLNHENLK[bs3-light]GGDDLDPHYVLSSR_VISMEKGGNMK[bs3nh2]EVFR.6	116_242	1.97289	6.6005	435874	1.45826e+06	1.45826e+06
10	7PMix_0.1x_DIA12_iRT_002	2	Creatine Kinase _Creatine Kinase	0.471205	_TDLNHENLKGGDDLDPHYVLSSRVISMEKGGNMK[+155]EVFR_	_TDLNHENLKGGDDLDPHYVLSSRVISMEKGGNMK[+155]EVFR_.5	TDLNHENLKGGDDLDPHYVLSSRVISMEKGGNMKEVFR	1.45833e-40	85.3677	2.9071e-55	TDLNHENLK[bs3-light]GGDDLDPHYVLSSR_VISMEKGGNMK[bs3nh2]EVFR.5	116_242	270.881	1045.65	46956.7	181262	181262
10	7PMix_0.1x_DIA12_iRT_002	2	Creatine Kinase _Creatine Kinase	0.220296	_TDLNHENLKGGDDLDPHYVLSSRVISMEK[+155]GGNM[+16]KEVFR_	_TDLNHENLKGGDDLDPHYVLSSRVISMEK[+155]GGNM[+16]KEVFR_.5	TDLNHENLKGGDDLDPHYVLSSRVISMEKGGNMKEVFR	0.00168698	85.3102	1.88448e-05	TDLNHENLK[bs3-light]GGDDLDPHYVLSSR_VISMEK[bs3nh2]GGNM[ox]KEVFR.5	116_247	7285.12	28143.2	49012.4	189340	189340
10	7PMix_0.1x_DIA12_iRT_002	2	Creatine Kinase _Creatine Kinase	0.0703876	_HKTDLNHENLKGGDDLDPHYVLSSRYK[+156]LNY[+156]K_	_HKTDLNHENLKGGDDLDPHYVLSSRYK[+156]LNY[+156]K_.5	HKTDLNHENLKGGDDLDPHYVLSSRYKLNYK	2.76242e-07	88.8786	1.14181e-08	HK[bs3-light]TDLNHENLKGGDDLDPHYVLSSR_YK[bs3oh]LNY[bs3oh]K.5	10_107	1500.25	4907.89	102019	333741	333741
10	7PMix_0.1x_DIA12_iRT_002	2	Creatine Kinase _Creatine Kinase	0.054223	_HKTDLNHENLKGGDDLDPHYVLSSRYK[+156]LNY[+156]K_	_HKTDLNHENLKGGDDLDPHYVLSSRYK[+156]LNY[+156]K_.4	HKTDLNHENLKGGDDLDPHYVLSSRYKLNYK	0.522195	81.9237	0.000166962	HK[bs3-light]TDLNHENLKGGDDLDPHYVLSSR_YK[bs3oh]LNY[bs3oh]K.4	10_107	1.64032	5.61598	6.56128	22.4639	22.4639
10	7PMix_0.1x_DIA12_iRT_002	2	Creatine Kinase _Creatine Kinase	0.125906	_HGGFK[+155]PTDKHKT[+155]DLNHENLKGGDDLDPHYVLSSR_	_HGGFK[+155]PTDKHKT[+155]DLNHENLKGGDDLDPHYVLSSR_.5	HGGFKPTDKHKTDLNHENLKGGDDLDPHYVLSSR	2.93792e-07	67.079	3.92176e-11	HGGFK[bs3nh2]PT[bs3-light]DK_HKT[bs3nh2]DLNHENLKGGDDLDPHYVLSSR.5	103_107	209.319	747.421	191660	684365	684365
10	7PMix_0.1x_DIA12_iRT_002	2	Creatine Kinase _Creatine Kinase	0.0744492	_SEEEYPDLSKHNNHMAKVLTPDLYKK_	_SEEEYPDLSKHNNHMAKVLTPDLYKK_.6	SEEEYPDLSKHNNHMAKVLTPDLYKK	5.7643e-26	51.2581	4.51231e-64	SEEEYPDLS[bs3-light]K_HNNHMAKVLTPDLYKK.6	24_32	21975.4	48554.8	151712	335207	335207
10	7PMix_0.1x_DIA12_iRT_002	2	Creatine Kinase _Creatine Kinase	0.571581	_LNYKSEEEYPDLSKHNNHMAK[+156]VLTPDLYKK_	_LNYKSEEEYPDLSKHNNHMAK[+156]VLTPDLYKK_.6	LNYKSEEEYPDLSKHNNHMAKVLTPDLYKK	3.72877e-11	69.9707	5.22748e-20	LNYK[bs3-light]SEEEYPDLSK_HNNHMAK[bs3oh]VLTPDLYKK.6	15_40	25531	86437.1	13488.9	45667.6	45667.6
10	7PMix_0.1x_DIA12_iRT_002	2	Creatine Kinase _Creatine Kinase	0.103283	_LNYKSEEEYPDLSKHNNHMAK[+156]VLTPDLYKK_	_LNYKSEEEYPDLSKHNNHMAK[+156]VLTPDLYKK_.4	LNYKSEEEYPDLSKHNNHMAKVLTPDLYKK	2.34368e-05	54.4753	1.5588e-13	LNYK[bs3-light]SEEEYPDLSK_HNNHMAK[bs3oh]VLTPDLYKK.4	15_40	14255.3	31359.9	18477.4	40647.9	40647.9
10	7PMix_0.1x_DIA12_iRT_002	2	Creatine Kinase _Creatine Kinase	0.141872	_TDLNHENLK[+155]GGDDLDPHYVLSSRHGGFKPTDKHK_	_TDLNHENLK[+155]GGDDLDPHYVLSSRHGGFKPTDKHK_.5	TDLNHENLKGGDDLDPHYVLSSRHGGFKPTDKHK	9.08074e-07	88.9025	2.92883e-09	T[bs3-light]DLNHENLK[bs3nh2]GGDDLDPHYVLSSR_HGGFKPTDKHK.5	105_108	8100.65	26575.8	109505	359254	359254
10	7PMix_0.1x_DIA12_iRT_002	2	Creatine Kinase _Creatine Kinase	0.20223	_TDLNHENLK[+155]GGDDLDPHYVLSSRHGGFKPTDKHK_	_TDLNHENLK[+155]GGDDLDPHYVLSSRHGGFKPTDKHK_.4	TDLNHENLKGGDDLDPHYVLSSRHGGFKPTDKHK	0.539061	81.8568	0.00160976	T[bs3-light]DLNHENLK[bs3nh2]GGDDLDPHYVLSSR_HGGFKPTDKHK.4	105_108	1.64268	5.61347	6.57074	22.4539	22.4539
10	7PMix_0.1x_DIA12_iRT_002	2	Creatine Kinase _Creatine Kinase	0.129212	_VISMEKGGNM[+16]KRGTGGVDTAAVGSVFDISNADR_	_VISMEKGGNM[+16]KRGTGGVDTAAVGSVFDISNADR_.5	VISMEKGGNMKRGTGGVDTAAVGSVFDISNADR	0.002533	99.5252	1.69087e-05	VISMEK[bs3-light]GGNM[ox]K_RGTGGVDTAAVGSVFDISNADR.5	242_327	6898.58	17528.4	34714.8	88205.7	88205.8
10	7PMix_0.1x_DIA12_iRT_002	2	Creatine Kinase _Creatine Kinase	0.240484	_TDLNHENLK[+156]GGDDLDPHYVLSSRHGGFK[+155]PTDKHK_	_TDLNHENLK[+156]GGDDLDPHYVLSSRHGGFK[+155]PTDKHK_.6	TDLNHENLKGGDDLDPHYVLSSRHGGFKPTDKHK	0.000377506	54.3821	0.000377506	T[bs3-light]DLNHENLK[bs3oh]GGDDLDPHYVLSSR_HGGFK[bs3nh2]PTDKHK.6	105_108	33519.7	73423.9	45535.3	99743.8	99743.8
10	7PMix_0.1x_DIA12_iRT_002	2	Creatine Kinase _Creatine Kinase	0.674001	_IEEIFKKSIKGYTLPPHC[+57]SR_	_IEEIFKKSIKGYTLPPHC[+57]SR_.5	IEEIFKKSIKGYTLPPHCSR	1.22106e-54	74.6767	5.00345e-88	IEEIFK[bs3-light]K_SIKGYTLPPHC[cm]SR.5	138_265	332878	1.15603e+06	30585	106216	106216
10	7PMix_0.1x_DIA12_iRT_002	2	Creatine Kinase _Creatine Kinase	0.146024	_IEEIFKKSIKGYTLPPHC[+57]SR_	_IEEIFKKSIKGYTLPPHC[+57]SR_.4	IEEIFKKSIKGYTLPPHCSR	0.209776	74.106	1.28676e-05	IEEIFK[bs3-light]K_SIKGYTLPPHC[cm]SR.4	138_265	45751.2	158991	22300.2	77495.9	77495.9
10	7PMix_0.1x_DIA12_iRT_002	2	Creatine Kinase _Creatine Kinase	0.553445	_T[+156]DLNHENLKGGDDLDPHYVLSSRHGGFKPTDKHK_	_T[+156]DLNHENLKGGDDLDPHYVLSSRHGGFKPTDKHK_.4	TDLNHENLKGGDDLDPHYVLSSRHGGFKPTDKHK	0.500359	79.3365	1.31111e-08	T[bs3oh]DLNHENLK[bs3-light]GGDDLDPHYVLSSR_HGGFKPTDKHK.4	105_116	2287.23	7869.31	261.094	898.302	898.302
10	7PMix_0.1x_DIA12_iRT_002	2	Creatine Kinase _Creatine Kinase	0.10326	_TDLNHENLKGGDDLDPHYVLSSRVISMEK[+155]GGNMKEVFR_	_TDLNHENLKGGDDLDPHYVLSSRVISMEK[+155]GGNMKEVFR_.6	TDLNHENLKGGDDLDPHYVLSSRVISMEKGGNMKEVFR	0.00807662	68.8832	1.273e-06	TDLNHENLK[bs3-light]GGDDLDPHYVLSSR_VISMEK[bs3nh2]GGNMKEVFR.6	116_247	1.9566	6.5447	549417	1.83777e+06	1.83777e+06
10	7PMix_0.1x_DIA12_iRT_002	2	Creatine Kinase _Creatine Kinase	0.0393136	_TDLNHENLKGGDDLDPHYVLSSRVISMEK[+155]GGNMKEVFR_	_TDLNHENLKGGDDLDPHYVLSSRVISMEK[+155]GGNMKEVFR_.5	TDLNHENLKGGDDLDPHYVLSSRVISMEKGGNMKEVFR	0.0849372	90.0661	0.000899512	TDLNHENLK[bs3-light]GGDDLDPHYVLSSR_VISMEK[bs3nh2]GGNMKEVFR.5	116_247	1.52264	5.68427	21593.2	80611.3	80611.3
10	7PMix_0.1x_DIA12_iRT_002	2	Creatine Kinase _Creatine Kinase	0.143267	_HKT[+156]DLNHENLKGGDDLDPHYVLSSRYK[+156]LNY[+155]K_	_HKT[+156]DLNHENLKGGDDLDPHYVLSSRYK[+156]LNY[+155]K_.5	HKTDLNHENLKGGDDLDPHYVLSSRYKLNYK	4.88302e-06	67.0882	2.63693e-06	HK[bs3-light]T[bs3oh]DLNHENLKGGDDLDPHYVLSSR_YK[bs3oh]LNY[bs3nh2]K.5	10_107	144.797	516.787	158478	565615	565615
10	7PMix_0.1x_DIA12_iRT_002	2	Creatine Kinase _Creatine Kinase	NaN	_LNYKSEEEYPDLSKVLTPDLYKK[+155]LR_	_LNYKSEEEYPDLSKVLTPDLYKK[+155]LR_.4	LNYKSEEEYPDLSKVLTPDLYKKLR	3.21916e-07	100.107	4.18755e-21	LNYK[bs3-light]SEEEYPDLSK_VLTPDLYKK[bs3nh2]LR.4	15_40	61286	137796	8327.78	18724.2	18724.2
10	7PMix_0.1x_DIA12_iRT_002	2	Creatine Kinase _Creatine Kinase	0.0353574	_VISMEKGGNMKGTGGVDTAAVGSVFDISNADR_	_VISMEKGGNMKGTGGVDTAAVGSVFDISNADR_.3	VISMEKGGNMKGTGGVDTAAVGSVFDISNADR	9.08723e-55	108.955	1.54969e-87	VISMEK[bs3-light]GGNMK_GTGGVDTAAVGSVFDISNADR.3	242_327	417.611	1097.34	23176.1	60898.9	60898.9
10	7PMix_0.1x_DIA12_iRT_002	2	Creatine Kinase _Creatine Kinase	0.0194638	_VISMEKGGNMKGTGGVDTAAVGSVFDISNADR_	_VISMEKGGNMKGTGGVDTAAVGSVFDISNADR_.3	VISMEKGGNMKGTGGVDTAAVGSVFDISNADR	1.63408e-22	108.996	7.71909e-34	VISMEK[bs3-light]GGNMK_GTGGVDTAAVGSVFDISNADR.3	242_322	417.674	1085.59	22623.5	58801.3	58801.3
10	7PMix_0.1x_DIA12_iRT_002	2	Creatine Kinase _Creatine Kinase	0.0633138	_GKYYPLKRAVEKLSVEALNSLTGEFK_	_GKYYPLKRAVEKLSVEALNSLTGEFK_.4	GKYYPLKRAVEKLSVEALNSLTGEFK	1.74591e-12	122.189	1.56912e-19	GK[bs3-light]YYPLK_RAVEKLSVEALNSLTGEFK.4	156_172	4.41388e+06	1.52554e+07	440042	1.52089e+06	1.52089e+06
10	7PMix_0.1x_DIA12_iRT_002	2	Creatine Kinase _Creatine Kinase	0.394123	_PFGNTHNKVLTPDLYKK_	_PFGNTHNKVLTPDLYKK_.4	PFGNTHNKVLTPDLYKK	3.42122e-22	71.5795	1.36605e-30	P[bs3-light]FGNTHNK_VLTPDLYKK.4	2_40	8462.58	28577	133954	452345	452345
10	7PMix_0.1x_DIA12_iRT_002	2	Creatine Kinase _Creatine Kinase	NaN	_PFGNTHNKYKLNYK_	_PFGNTHNKYKLNYK_.4	PFGNTHNKYKLNYK	8.2924e-08	28.4599	8.2924e-08	P[bs3-light]FGNTHNK_YKLNYK.4	2_11	19549.7	42619.2	114260	249091	249091
10	7PMix_0.1x_DIA12_iRT_002	2	Creatine Kinase _Creatine Kinase	0.0740248	_GIWHNDNKSFLVWVNEEDHLRVISM[+16]EKGGNMK_	_GIWHNDNKSFLVWVNEEDHLRVISM[+16]EKGGNMK_.6	GIWHNDNKSFLVWVNEEDHLRVISMEKGGNMK	0.00755635	85.212	1.73592e-13	GIWHNDNK[bs3-light]SFLVWVNEEDHLR_VISM[ox]EKGGNMK.6	223_242	423.31	1637.4	9477.38	36659.4	36659.4
10	7PMix_0.1x_DIA12_iRT_002	2	Creatine Kinase _Creatine Kinase	0.154345	_SMTEQEQQQLIDDHFLFDKPVSPLLLASGM[+16]ARSEEEYPDLSKHNNHMAK_	_SMTEQEQQQLIDDHFLFDKPVSPLLLASGM[+16]ARSEEEYPDLSKHNNHMAK_.6	SMTEQEQQQLIDDHFLFDKPVSPLLLASGMARSEEEYPDLSKHNNHMAK	6.40967e-18	116.854	7.42478e-41	SMTEQEQQQLIDDHFLFDK[bs3-light]PVSPLLLASGM[ox]AR_SEEEYPDLSKHNNHMAK.6	25_196	702.551	2239.17	10891.9	34714.6	34714.6
10	7PMix_0.1x_DIA12_iRT_002	2	Creatine Kinase _Creatine Kinase	NaN	_GGVHVKLAHLSKLEKGQSIDDMIPAQK_	_GGVHVKLAHLSKLEKGQSIDDMIPAQK_.6	GGVHVKLAHLSKLEKGQSIDDMIPAQK	0.00807662	55.6701	0.000521463	GGVHVK[bs3-light]LAHLSK_LEKGQSIDDMIPAQK.6	298_369	6110.93	14422.4	22390.7	52844.1	52844.1
10	7PMix_0.1x_DIA12_iRT_002	2	Creatine Kinase _Creatine Kinase	0.365584	_LNYKSEEEYPDLSKVLTPDLY[+156]KK_	_LNYKSEEEYPDLSKVLTPDLY[+156]KK_.3	LNYKSEEEYPDLSKVLTPDLYKK	0.382144	106.206	0.000496668	LNYK[bs3-light]SEEEYPDLSK_VLTPDLY[bs3oh]KK.3	15_40	27367.3	98836.1	1388.03	5012.84	5012.84
10	7PMix_0.1x_DIA12_iRT_002	2	Creatine Kinase _Creatine Kinase	0.194957	_TDLNHENLK[+155]GGDDLDPHYVLSSRHGGFK[+155]PTDKHK_	_TDLNHENLK[+155]GGDDLDPHYVLSSRHGGFK[+155]PTDKHK_.5	TDLNHENLKGGDDLDPHYVLSSRHGGFKPTDKHK	0.00605213	67.0552	0.000834683	T[bs3-light]DLNHENLK[bs3nh2]GGDDLDPHYVLSSR_HGGFK[bs3nh2]PTDKHK.5	105_108	93.3754	333.821	175288	626662	626662
10	7PMix_0.1x_DIA12_iRT_002	2	Creatine Kinase _Creatine Kinase	0.480424	_TDLNHENLKGGDDLDPHYVLSSRGGNMKEVFR_	_TDLNHENLKGGDDLDPHYVLSSRGGNMKEVFR_.6	TDLNHENLKGGDDLDPHYVLSSRGGNMKEVFR	0.00514803	68.2795	0.000396331	TDLNHENLK[bs3-light]GGDDLDPHYVLSSR_GGNMKEVFR.6	116_247	4023.13	13488.2	33035.6	110758	110758
10	7PMix_0.1x_DIA12_iRT_002	2	Creatine Kinase _Creatine Kinase	0.261088	_RAVEKLSVEALNSLTGEFKGYTLPPHC[+57]SR_	_RAVEKLSVEALNSLTGEFKGYTLPPHC[+57]SR_.6	RAVEKLSVEALNSLTGEFKGYTLPPHCSR	8.81856e-08	75.2795	1.48358e-15	RAVEK[bs3-light]LSVEALNSLTGEFK_GYTLPPHC[cm]SR.6	141_156	493.015	1710.91	12086	41942.2	41942.2
10	7PMix_0.1x_DIA12_iRT_002	2	Creatine Kinase _Creatine Kinase	0.0778289	_HGGFK[+155]PTDKHKTDLNHENLK_	_HGGFK[+155]PTDKHKTDLNHENLK_.5	HGGFKPTDKHKTDLNHENLK	0.0856103	54.074	0.00107275	HGGFK[bs3nh2]PT[bs3-light]DK_HKTDLNHENLK.5	103_107	28242.6	60986.6	9404.81	20308.6	20308.6
10	7PMix_0.1x_DIA12_iRT_002	2	Creatine Kinase _Creatine Kinase	NaN	_SIKGYTLPPHC[+57]SRAVEKLSVEALNSLTGEFKGK_	_SIKGYTLPPHC[+57]SRAVEKLSVEALNSLTGEFKGK_.6	SIKGYTLPPHCSRAVEKLSVEALNSLTGEFKGK	0.00566948	60.0476	3.5469e-05	SIK[bs3-light]GYTLPPHC[cm]SR_AVEKLSVEALNSLTGEFKGK.6	138_156	1173.09	3575.79	5415.08	16506.2	16506.2
10	7PMix_0.1x_DIA12_iRT_002	2	Creatine Kinase _Creatine Kinase	0.250359	_GGVHVKLAHLSKVISM[+16]EKGGNMK_	_GGVHVKLAHLSKVISM[+16]EKGGNMK_.6	GGVHVKLAHLSKVISMEKGGNMK	3.25679e-19	38.1563	3.71607e-27	GGVHVK[bs3-light]LAHLSK_VISM[ox]EKGGNMK.6	242_298	16414	38039.7	18757.8	43471.4	43471.4
10	7PMix_0.1x_DIA12_iRT_002	2	Creatine Kinase _Creatine Kinase	0.207939	_AVEKLSVEALNSLTGEFKGYTLPPHC[+57]SR_	_AVEKLSVEALNSLTGEFKGYTLPPHC[+57]SR_.5	AVEKLSVEALNSLTGEFKGYTLPPHCSR	2.25346e-11	102.984	9.3184e-14	AVEK[bs3-light]LSVEALNSLTGEFK_GYTLPPHC[cm]SR.5	141_156	24200.6	59879.2	23522.8	58202.2	58202.2
10	7PMix_0.1x_DIA12_iRT_002	2	Creatine Kinase _Creatine Kinase	NaN	_AVEKLSVEALNSLTGEFKGYTLPPHC[+57]SR_	_AVEKLSVEALNSLTGEFKGYTLPPHC[+57]SR_.5	AVEKLSVEALNSLTGEFKGYTLPPHCSR	0.00664737	103.003	0.00664737	AVEK[bs3-light]LSVEALNSLTGEFK_GYTLPPHC[cm]SR.5	140_156	21425.3	53258	21874.8	54375.2	54375.2
10	7PMix_0.1x_DIA12_iRT_002	2	Creatine Kinase _Creatine Kinase	0.511797	_YKLNYKSEEEYPDLSKVLTPDLYKK[+156]LR_	_YKLNYKSEEEYPDLSKVLTPDLYKK[+156]LR_.5	YKLNYKSEEEYPDLSKVLTPDLYKKLR	0.0411206	87.8812	0.00158452	YKLNYK[bs3-light]SEEEYPDLSK_VLTPDLYKK[bs3oh]LR.5	15_40	1676.22	4954.29	270513	799535	799535
10	7PMix_0.1x_DIA12_iRT_002	2	Creatine Kinase _Creatine Kinase	NaN	_GGVHVKLAHLSKVISMEKGGNM[+16]K_	_GGVHVKLAHLSKVISMEKGGNM[+16]K_.6	GGVHVKLAHLSKVISMEKGGNMK	0.00972373	47.3563	0.00348537	GGVHVK[bs3-light]LAHLSK_VISMEKGGNM[ox]K.6	242_298	19108.3	50597.6	10694.4	28318.2	28318.2
10	7PMix_0.1x_DIA12_iRT_002	2	Cytochrome C _Cytochrome C	0.0706787	_GKK[+156]IFVQKHKTGPNLHGLFGR_	_GKK[+156]IFVQKHKTGPNLHGLFGR_.5	GKKIFVQKHKTGPNLHGLFGR	0.00314114	74.1049	0.00178897	GK[bs3-light]K[bs3oh]IFVQK_HKTGPNLHGLFGR.5	8_28	765.449	2660.03	90252.9	313640	313640
10	7PMix_0.1x_DIA12_iRT_002	2	HSA _HSA	0.0146621	_KYLYEIARDAHKSEVAHR_	_KYLYEIARDAHKSEVAHR_.5	KYLYEIARDAHKSEVAHR	1.51283e-45	64.8813	6.39661e-54	K[bs3-light]YLYEIAR_DAHKSEVAHR.5	28_161	1.83678	6.5396	1.73365e+06	6.17245e+06	6.17245e+06
10	7PMix_0.1x_DIA12_iRT_002	2	HSA _HSA	0.0735449	_TPVSDRVTKC[+57]C[+57]TESLVNR_	_TPVSDRVTKC[+57]C[+57]TESLVNR_.4	TPVSDRVTKCCTESLVNR	2.34359e-87	42.977	6.88122e-151	TPVS[bs3-light]DR_VTKC[cm]C[cm]TESLVNR.4	494_499	679278	1.74833e+06	1.30836e+06	3.36746e+06	3.36746e+06
10	7PMix_0.1x_DIA12_iRT_002	2	HSA _HSA	0.153504	_TPVSDRVTKC[+57]C[+57]TESLVNR_	_TPVSDRVTKC[+57]C[+57]TESLVNR_.3	TPVSDRVTKCCTESLVNR	2.95348e-118	74.0691	0	TPVS[bs3-light]DR_VTKC[cm]C[cm]TESLVNR.3	494_499	356195	1.23782e+06	36252	125980	125980
10	7PMix_0.1x_DIA12_iRT_002	2	HSA _HSA	0.201554	_TPVSDRVTKC[+57]C[+57]TESLVNR_	_TPVSDRVTKC[+57]C[+57]TESLVNR_.3	TPVSDRVTKCCTESLVNR	2.82103e-16	74.0372	2.25354e-111	TPVSDRVT[bs3-light]K_C[cm]C[cm]TESLVNR.3	498_502	376170	1.30724e+06	24887.6	86487.5	86487.5
10	7PMix_0.1x_DIA12_iRT_002	2	HSA _HSA	0.0571353	_NEC[+57]FLQHKDDNPNLPRETYGEMADC[+57]C[+57]AKQEPER_	_NEC[+57]FLQHKDDNPNLPRETYGEMADC[+57]C[+57]AKQEPER_.5	NECFLQHKDDNPNLPRETYGEMADCCAKQEPER	1.21406e-26	75.1361	3.70316e-46	NEC[cm]FLQHK[bs3-light]DDNPNLPR_ETYGEMADC[cm]C[cm]AKQEPER.5	117_130	6.48047e+06	2.24931e+07	265446	921340	921340
10	7PMix_0.1x_DIA12_iRT_002	2	HSA _HSA	0.0813609	_NEC[+57]FLQHKDDNPNLPRETYGEMADC[+57]C[+57]AKQEPER_	_NEC[+57]FLQHKDDNPNLPRETYGEMADC[+57]C[+57]AKQEPER_.4	NECFLQHKDDNPNLPRETYGEMADCCAKQEPER	3.16684e-10	75.0945	8.80174e-13	NEC[cm]FLQHK[bs3-light]DDNPNLPR_ETYGEMADC[cm]C[cm]AKQEPER.4	117_130	986386	3.42383e+06	60240.2	209099	209099
10	7PMix_0.1x_DIA12_iRT_002	2	HSA _HSA	0.211311	_AAFTEC[+57]C[+57]QAADKAAC[+57]LLPKC[+57]C[+57]TESLVNR_	_AAFTEC[+57]C[+57]QAADKAAC[+57]LLPKC[+57]C[+57]TESLVNR_.3	AAFTECCQAADKAACLLPKCCTESLVNR	8.62816e-19	102.082	4.98553e-32	AAFTEC[cm]C[cm]QAADK[bs3-light]AAC[cm]LLPK_C[cm]C[cm]TESLVNR.3	198_502	3.02544	6.01347	325582	647139	647139
10	7PMix_0.1x_DIA12_iRT_002	2	HSA _HSA	0.0210419	_SLHTLFGDKDAHK[+155]SEVAHR_	_SLHTLFGDKDAHK[+155]SEVAHR_.5	SLHTLFGDKDAHKSEVAHR	1.23134e-09	66.2465	2.24539e-28	S[bs3-light]LHTLFGDK_DAHK[bs3nh2]SEVAHR.5	29_89	642.951	2338.39	211075	767672	767672
10	7PMix_0.1x_DIA12_iRT_002	2	HSA _HSA	0.0792093	_YIC[+57]ENQDSISSKVHTEC[+57]C[+57]HGDLLEC[+57]ADDRADLAK_	_YIC[+57]ENQDSISSKVHTEC[+57]C[+57]HGDLLEC[+57]ADDRADLAK_.5	YICENQDSISSKVHTECCHGDLLECADDRADLAK	1.44161e-72	88.6052	6.60559e-114	Y[bs3-light]IC[cm]ENQDSISSK_VHTEC[cm]C[cm]HGDLLEC[cm]ADDRADLAK.5	267_287	2.98105e+06	9.46763e+06	153046	486065	486066
10	7PMix_0.1x_DIA12_iRT_002	2	HSA _HSA	0.342346	_YIC[+57]ENQDSISSKVHTEC[+57]C[+57]HGDLLEC[+57]ADDRADLAK_	_YIC[+57]ENQDSISSKVHTEC[+57]C[+57]HGDLLEC[+57]ADDRADLAK_.4	YICENQDSISSKVHTECCHGDLLECADDRADLAK	1.34874e-31	91.1145	3.54167e-52	Y[bs3-light]IC[cm]ENQDSISSK_VHTEC[cm]C[cm]HGDLLEC[cm]ADDRADLAK.4	267_287	203037	824463	9829.26	39913.3	39913.3
10	7PMix_0.1x_DIA12_iRT_002	2	HSA _HSA	0.15847	_ATKEQLKQIK[+155]KQTALVELVK_	_ATKEQLKQIK[+155]KQTALVELVK_.4	ATKEQLKQIKKQTALVELVK	5.25791e-64	103.503	5.81011e-103	ATK[bs3-light]EQLK_QIK[bs3nh2]KQTALVELVK.4	549_565	26094.7	72697.5	91899.8	256024	256024
10	7PMix_0.1x_DIA12_iRT_002	2	HSA _HSA	0.159351	_C[+57]C[+57]KHPEAKNLGKVGS[+155]K_	_C[+57]C[+57]KHPEAKNLGKVGS[+155]K_.3	CCKHPEAKNLGKVGSK	1.86156e-06	65.3852	1.93424e-09	C[cm]C[cm]K[bs3-light]HPEAK_NLGKVGS[bs3nh2]K.3	456_463	6889.2	24722.8	119935	430405	430405
10	7PMix_0.1x_DIA12_iRT_002	2	HSA _HSA	0.0552358	_C[+57]C[+57]KADDKETC[+57]FAEEGKKQIKKQT[+155]ALVELVK_	_C[+57]C[+57]KADDKETC[+57]FAEEGKKQIKKQT[+155]ALVELVK_.6	CCKADDKETCFAEEGKKQIKKQTALVELVK	3.81398e-77	85.1064	7.49088e-121	C[cm]C[cm]K[bs3-light]ADDKETC[cm]FAEEGKK_QIKKQT[bs3nh2]ALVELVK.6	549_584	27866.5	107940	280511	1.08655e+06	1.08655e+06
10	7PMix_0.1x_DIA12_iRT_002	2	HSA _HSA	0.308418	_NLGKVGSKLAKTYETTLEK_	_NLGKVGSKLAKTYETTLEK_.3	NLGKVGSKLAKTYETTLEK	3.10022e-49	95.2725	6.10975e-70	NLGK[bs3-light]VGSK_LAKTYETTLEK.3	375_456	57627.8	248625	55908.8	241209	241209
10	7PMix_0.1x_DIA12_iRT_002	2	HSA _HSA	0.181497	_LKC[+57]ASLQKASSAKQR_	_LKC[+57]ASLQKASSAKQR_.3	LKCASLQKASSAKQR	1.06151e-52	42.4836	6.4573e-70	LK[bs3-light]C[cm]ASLQK_ASSAKQR.3	219_223	280390	714314	29053.4	74015.8	74015.8
10	7PMix_0.1x_DIA12_iRT_002	2	HSA _HSA	0.0204036	_LKC[+57]ASLQKASSAKQR_	_LKC[+57]ASLQKASSAKQR_.4	LKCASLQKASSAKQR	2.3428e-29	42.4931	2.3428e-29	LK[bs3-light]C[cm]ASLQK_ASSAKQR.4	219_223	365533	931407	38410.3	97872.5	97872.5
10	7PMix_0.1x_DIA12_iRT_002	2	HSA _HSA	0.241396	_LDELRDEGK[+156]ASSAKVGSKC[+57]C[+57]KHPEAK_	_LDELRDEGK[+156]ASSAKVGSKC[+57]C[+57]KHPEAK_.5	LDELRDEGKASSAKVGSKCCKHPEAK	3.97891e-05	55.1041	2.65898e-08	LDELRDEGK[bs3oh]ASS[bs3-light]AK_VGSKC[cm]C[cm]KHPEAK.5	217_460	22853.2	52140.7	432814	987487	987487
10	7PMix_0.1x_DIA12_iRT_002	2	HSA _HSA	0.0316108	_SEVAHRSEVAHRFKDLGEENFK_	_SEVAHRSEVAHRFKDLGEENFK_.4	SEVAHRSEVAHRFKDLGEENFK	0	87.1054	0	S[bs3-light]EVAHR_SEVAHRFKDLGEENFK.4	29_36	11322.1	33849.6	31814.1	95114.7	95114.7
10	7PMix_0.1x_DIA12_iRT_002	2	HSA _HSA	0.125688	_LDELRDEGK[+156]ASSAKQRLKC[+57]ASLQK_	_LDELRDEGK[+156]ASSAKQRLKC[+57]ASLQK_.5	LDELRDEGKASSAKQRLKCASLQK	3.77154e-17	65.5565	8.66736e-33	LDELRDEGK[bs3oh]ASS[bs3-light]AK_QRLKC[cm]ASLQK.5	217_223	196731	707888	15539.7	55915.6	55915.6
10	7PMix_0.1x_DIA12_iRT_002	2	HSA _HSA	0.120217	_LDELRDEGK[+156]ASSAKQRLKC[+57]ASLQK_	_LDELRDEGK[+156]ASSAKQRLKC[+57]ASLQK_.4	LDELRDEGKASSAKQRLKCASLQK	7.61546e-16	65.5936	5.42056e-40	LDELRDEGK[bs3oh]ASS[bs3-light]AK_QRLKC[cm]ASLQK.4	217_223	165289	595093	5348.23	19255.4	19255.4
10	7PMix_0.1x_DIA12_iRT_002	2	HSA _HSA	0.0828502	_LKC[+57]ASLQKVTK[+155]C[+57]C[+57]TESLVNR_	_LKC[+57]ASLQKVTK[+155]C[+57]C[+57]TESLVNR_.4	LKCASLQKVTKCCTESLVNR	1.32721e-07	65.5236	1.32721e-07	LK[bs3-light]C[cm]ASLQK_VTK[bs3nh2]C[cm]C[cm]TESLVNR.4	223_504	302433	1.08767e+06	28653	103048	103048
10	7PMix_0.1x_DIA12_iRT_002	2	HSA _HSA	0.237167	_TC[+57]VADESAENC[+57]DKSLHTLFGDKLC[+57]TVATLRDAHK[+156]SEVAHRFKDLGEENFK_	_TC[+57]VADESAENC[+57]DKSLHTLFGDKLC[+57]TVATLRDAHK[+156]SEVAHRFKDLGEENFK_.7	TCVADESAENCDKSLHTLFGDKLCTVATLRDAHKSEVAHRFKDLGEENFK	4.15917e-13	94.0939	4.15917e-13	TC[cm]VADESAENC[cm]DK[bs3-light]SLHTLFGDKLC[cm]TVATLR_DAHK[bs3oh]SEVAHRFKDLGEENFK.7	36_88	3144.19	14890.7	23964.4	113495	113495
10	7PMix_0.1x_DIA12_iRT_002	2	HSA _HSA	0.106407	_QRLKC[+57]ASLQKDEGK[+156]ASSAK_	_QRLKC[+57]ASLQKDEGK[+156]ASSAK_.4	QRLKCASLQKDEGKASSAK	2.13329e-06	65.5245	1.67895e-08	QRLK[bs3-light]C[cm]ASLQK_DEGK[bs3oh]ASSAK.4	217_223	1480.46	5324.42	16674.5	59968.9	59968.9
10	7PMix_0.1x_DIA12_iRT_002	2	HSA _HSA	0.237167	_TC[+57]VADESAENC[+57]DKSLHTLFGDKLC[+57]TVATLRDAHKSEVAHRFK[+156]DLGEENFK_	_TC[+57]VADESAENC[+57]DKSLHTLFGDKLC[+57]TVATLRDAHKSEVAHRFK[+156]DLGEENFK_.7	TCVADESAENCDKSLHTLFGDKLCTVATLRDAHKSEVAHRFKDLGEENFK	4.15917e-13	94.0939	4.15917e-13	TC[cm]VADESAENC[cm]DK[bs3-light]SLHTLFGDKLC[cm]TVATLR_DAHKSEVAHRFK[bs3oh]DLGEENFK.7	28_88	3144.19	14890.7	23964.4	113495	113495
10	7PMix_0.1x_DIA12_iRT_002	2	HSA _HSA	0.25165	_QIK[+156]KQTALVELVKATKEQLK[+155]AVMDDFAAFVEK_	_QIK[+156]KQTALVELVKATKEQLK[+155]AVMDDFAAFVEK_.5	QIKKQTALVELVKATKEQLKAVMDDFAAFVEK	9.50559e-19	102.319	9.50559e-19	QIK[bs3oh]K[bs3-light]QTALVELVK_ATKEQLK[bs3nh2]AVMDDFAAFVEK.5	549_565	34727.8	72047.2	19208.8	39851	39851
10	7PMix_0.1x_DIA12_iRT_002	2	HSA _HSA	0.163972	_KYLYEIARC[+57]C[+57]TESLVNR_	_KYLYEIARC[+57]C[+57]TESLVNR_.3	KYLYEIARCCTESLVNR	9.21847e-11	70.2866	1.07018e-13	K[bs3-light]YLYEIAR_C[cm]C[cm]TESLVNR.3	161_502	75132.1	253838	8429.19	28478.5	28478.5
10	7PMix_0.1x_DIA12_iRT_002	2	HSA _HSA	0.131463	_LVTDLTKAEFAEVSK_	_LVTDLTKAEFAEVSK_.3	LVTDLTKAEFAEVSK	3.00452e-13	102.447	2.14033e-16	LVT[bs3-light]DLTK_AEFAEVSK.3	256_260	671.126	1443.92	81500.6	175348	175348
10	7PMix_0.1x_DIA12_iRT_002	2	HSA _HSA	0.178189	_DEGK[+155]ASSAKQRLKC[+57]ASLQK_	_DEGK[+155]ASSAKQRLKC[+57]ASLQK_.4	DEGKASSAKQRLKCASLQK	0.00439608	65.5292	1.27802e-13	DEGK[bs3nh2]ASS[bs3-light]AK_QRLKC[cm]ASLQK.4	217_223	1608.37	5784.83	15899.1	57184.4	57184.4
10	7PMix_0.1x_DIA12_iRT_002	2	HSA _HSA	0.204425	_LAKTYETTLEKLSQRFPKAEFAEVSK_	_LAKTYETTLEKLSQRFPKAEFAEVSK_.5	LAKTYETTLEKLSQRFPKAEFAEVSK	7.71168e-07	71.5577	1.24682e-28	LAK[bs3-light]TYETTLEK_LSQRFPKAEFAEVSK.5	249_375	87.2701	294.528	9949.24	33577.7	33577.7
10	7PMix_0.1x_DIA12_iRT_002	2	HSA _HSA	0.530531	_LAKTYETTLEKLK[+155]C[+57]ASLQKFGER_	_LAKTYETTLEKLK[+155]C[+57]ASLQKFGER_.4	LAKTYETTLEKLKCASLQKFGER	7.31123e-15	74.6226	1.03093e-16	LAK[bs3-light]TYETTLEK_LK[bs3nh2]C[cm]ASLQKFGER.4	229_375	271.081	941.477	28922	100447	100447
10	7PMix_0.1x_DIA12_iRT_002	2	HSA _HSA	0.50845	_C[+57]C[+57]KADDK[+155]ETC[+57]FAEEGKKQTALVELVK_	_C[+57]C[+57]KADDK[+155]ETC[+57]FAEEGKKQTALVELVK_.5	CCKADDKETCFAEEGKKQTALVELVK	3.31377e-67	76.6348	2.07238e-79	C[cm]C[cm]K[bs3-light]ADDK[bs3nh2]ETC[cm]FAEEGKK_QTALVELVK.5	551_584	3595.83	12717	9481.87	33533.5	33533.5
10	7PMix_0.1x_DIA12_iRT_002	2	HSA _HSA	0.11364	_C[+57]C[+57]K[+155]ADDKETC[+57]FAEEGKKQTALVELVK_	_C[+57]C[+57]K[+155]ADDKETC[+57]FAEEGKKQTALVELVK_.5	CCKADDKETCFAEEGKKQTALVELVK	4.14408e-60	76.6428	7.35548e-73	C[cm]C[cm]K[bs3nh2]ADDK[bs3-light]ETC[cm]FAEEGKK_QTALVELVK.5	551_588	6723.46	23783.3	8904.06	31496.9	31496.9
10	7PMix_0.1x_DIA12_iRT_002	2	HSA _HSA	0.247278	_C[+57]C[+57]KADDKETC[+57]FAEEGK[+155]KQIKK[+155]QTALVELVK_	_C[+57]C[+57]KADDKETC[+57]FAEEGK[+155]KQIKK[+155]QTALVELVK_.5	CCKADDKETCFAEEGKKQIKKQTALVELVK	4.21721e-35	101.365	1.04489e-35	C[cm]C[cm]K[bs3-light]ADDKETC[cm]FAEEGK[bs3nh2]K_QIKK[bs3nh2]QTALVELVK.5	548_584	138907	283544	45009.2	91875	91875
10	7PMix_0.1x_DIA12_iRT_002	2	HSA _HSA	0.921999	_C[+57]C[+57]K[+155]ADDKETC[+57]FAEEGKKKQTALVELVK_	_C[+57]C[+57]K[+155]ADDKETC[+57]FAEEGKKKQTALVELVK_.4	CCKADDKETCFAEEGKKKQTALVELVK	2.32567e-43	78.3974	1.22439e-66	C[cm]C[cm]K[bs3nh2]ADDK[bs3-light]ETC[cm]FAEEGKK_KQTALVELVK.4	549_588	147534	524943	5057.52	17995.3	17995.3
10	7PMix_0.1x_DIA12_iRT_002	2	HSA _HSA	0.783626	_KQTALVELVKC[+57]C[+57]K[+156]ADDKETC[+57]FAEEGKK_	_KQTALVELVKC[+57]C[+57]K[+156]ADDKETC[+57]FAEEGKK_.4	KQTALVELVKCCKADDKETCFAEEGKK	1.07289e-26	89.1715	1.69673e-61	K[bs3-light]QTALVELVK_C[cm]C[cm]K[bs3oh]ADDKETC[cm]FAEEGKK.4	549_588	42230.3	142962	25554.2	86508.6	86508.6
10	7PMix_0.1x_DIA12_iRT_002	2	HSA _HSA	0.0759162	_LDELRDEGK[+155]ASSAKQRLKC[+57]ASLQK_	_LDELRDEGK[+155]ASSAKQRLKC[+57]ASLQK_.4	LDELRDEGKASSAKQRLKCASLQK	5.28101e-07	75.1872	7.65764e-57	LDELRDEGK[bs3nh2]ASS[bs3-light]AK_QRLKC[cm]ASLQK.4	217_223	7810.2	27106.8	6044.16	20977.4	20977.4
10	7PMix_0.1x_DIA12_iRT_002	2	HSA _HSA	0.123208	_KQTALVELVKC[+57]C[+57]KADDKET[+155]C[+57]FAEEGK[+155]K_	_KQTALVELVKC[+57]C[+57]KADDKET[+155]C[+57]FAEEGK[+155]K_.4	KQTALVELVKCCKADDKETCFAEEGKK	4.78433e-19	62.182	1.088e-28	K[bs3-light]QTALVELVK_C[cm]C[cm]KADDKET[bs3nh2]C[cm]FAEEGK[bs3nh2]K.4	549_584	44607.3	150973	18155.8	61448.3	61448.3
10	7PMix_0.1x_DIA12_iRT_002	2	HSA _HSA	0.237167	_TC[+57]VADESAENC[+57]DKSLHTLFGDKLC[+57]TVATLRDAHKS[+156]EVAHRFKDLGEENFK_	_TC[+57]VADESAENC[+57]DKSLHTLFGDKLC[+57]TVATLRDAHKS[+156]EVAHRFKDLGEENFK_.7	TCVADESAENCDKSLHTLFGDKLCTVATLRDAHKSEVAHRFKDLGEENFK	4.15917e-13	94.0939	4.15917e-13	TC[cm]VADESAENC[cm]DK[bs3-light]SLHTLFGDKLC[cm]TVATLR_DAHKS[bs3oh]EVAHRFKDLGEENFK.7	36_88	3144.19	14890.7	23964.4	113495	113495
10	7PMix_0.1x_DIA12_iRT_002	2	HSA _HSA	0.223171	_TC[+57]VADESAENC[+57]DKSLHTLFGDKLC[+57]TVATLRDAHKS[+156]EVAHRFKDLGEENFK_	_TC[+57]VADESAENC[+57]DKSLHTLFGDKLC[+57]TVATLRDAHKS[+156]EVAHRFKDLGEENFK_.7	TCVADESAENCDKSLHTLFGDKLCTVATLRDAHKSEVAHRFKDLGEENFK	3.77981e-19	94.132	3.77981e-19	TC[cm]VADESAENC[cm]DK[bs3-light]SLHTLFGDKLC[cm]TVATLR_DAHKS[bs3oh]EVAHRFKDLGEENFK.7	28_88	3240.86	15304.4	21101.8	99649.6	99649.6
10	7PMix_0.1x_DIA12_iRT_002	2	HSA _HSA	0.0728039	_NEC[+57]FLQHKDDNPNLPRETYGEM[+16]ADC[+57]C[+57]AKQEPER_	_NEC[+57]FLQHKDDNPNLPRETYGEM[+16]ADC[+57]C[+57]AKQEPER_.5	NECFLQHKDDNPNLPRETYGEMADCCAKQEPER	3.4373e-10	70.2677	1.13017e-13	NEC[cm]FLQHK[bs3-light]DDNPNLPR_ETYGEM[ox]ADC[cm]C[cm]AKQEPER.5	117_130	2.8612e+06	9.66803e+06	133142	449888	449888
10	7PMix_0.1x_DIA12_iRT_002	2	HSA _HSA	0.23956	_NEC[+57]FLQHKDDNPNLPRETYGEM[+16]ADC[+57]C[+57]AKQEPER_	_NEC[+57]FLQHKDDNPNLPRETYGEM[+16]ADC[+57]C[+57]AKQEPER_.4	NECFLQHKDDNPNLPRETYGEMADCCAKQEPER	0.0174407	70.1716	2.72251e-08	NEC[cm]FLQHK[bs3-light]DDNPNLPR_ETYGEM[ox]ADC[cm]C[cm]AKQEPER.4	117_130	263599	891312	14010.9	47375.2	47375.2
10	7PMix_0.1x_DIA12_iRT_002	2	HSA _HSA	0.170175	_FKDLGEENFKRDAHKSEVAHR_	_FKDLGEENFKRDAHKSEVAHR_.4	FKDLGEENFKRDAHKSEVAHR	1.11914e-53	71.7997	8.21802e-93	FK[bs3-light]DLGEENFK_RDAHKSEVAHR.4	28_36	778574	2.64456e+06	88372.6	300172	300172
10	7PMix_0.1x_DIA12_iRT_002	2	HSA _HSA	0.174053	_KVPQVSTPTLVEVSRATKEQLK_	_KVPQVSTPTLVEVSRATKEQLK_.4	KVPQVSTPTLVEVSRATKEQLK	2.19641e-15	75.6833	2.49633e-60	K[bs3-light]VPQVSTPTLVEVSR_ATKEQLK.4	438_565	381066	1.32177e+06	48228.8	167287	167287
10	7PMix_0.1x_DIA12_iRT_002	2	HSA _HSA	0.104323	_C[+57]ASLQK[+156]FGERASSAKQRLK_	_C[+57]ASLQK[+156]FGERASSAKQRLK_.4	CASLQKFGERASSAKQRLK	1.29751e-06	69.2786	3.98442e-13	C[cm]AS[bs3-light]LQK[bs3oh]FGER_ASSAKQRLK.4	219_226	98664.4	331484	30673.9	103056	103056
10	7PMix_0.1x_DIA12_iRT_002	2	HSA _HSA	0.264925	_FKDLGEENFKLVNEVTEFAKTC[+57]VADESAENC[+57]DK_	_FKDLGEENFKLVNEVTEFAKTC[+57]VADESAENC[+57]DK_.4	FKDLGEENFKLVNEVTEFAKTCVADESAENCDK	1.47245e-72	102.363	4.64219e-98	FK[bs3-light]DLGEENFK_LVNEVTEFAKTC[cm]VADESAENC[cm]DK.4	36_75	177117	372086	6346.64	13333	13333
10	7PMix_0.1x_DIA12_iRT_002	2	HSA _HSA	0.0119505	_C[+57]ASLQKLDELRDEGKASS[+155]AKQRLK_	_C[+57]ASLQKLDELRDEGKASS[+155]AKQRLK_.5	CASLQKLDELRDEGKASSAKQRLK	1.68816e-11	65.5764	6.26267e-17	C[cm]AS[bs3-light]LQK_LDELRDEGKASS[bs3nh2]AKQRLK.5	219_226	225003	809866	9718.75	34981.3	34981.3
10	7PMix_0.1x_DIA12_iRT_002	2	HSA _HSA	0.250336	_VHTEC[+57]C[+57]HGDLLEC[+57]ADDRADLAKY[+156]IC[+57]ENQDSISSKDAHKSEVAHRFKDLGEENFK_	_VHTEC[+57]C[+57]HGDLLEC[+57]ADDRADLAKY[+156]IC[+57]ENQDSISSKDAHKSEVAHRFKDLGEENFK_.7	VHTECCHGDLLECADDRADLAKYICENQDSISSKDAHKSEVAHRFKDLGEENFK	2.21126e-09	64.7028	1.48074e-18	VHTEC[cm]C[cm]HGDLLEC[cm]ADDRADLAK[bs3-light]Y[bs3oh]IC[cm]ENQDSISSK_DAHKSEVAHRFKDLGEENFK.7	36_286	6625.67	23523.5	10705.9	38009.6	38009.6
10	7PMix_0.1x_DIA12_iRT_002	2	HSA _HSA	0.0491537	_FKDLGEENFKDAHK[+155]SEVAHR_	_FKDLGEENFKDAHK[+155]SEVAHR_.5	FKDLGEENFKDAHKSEVAHR	1.92471e-116	71.8405	8.20869e-137	FK[bs3-light]DLGEENFK_DAHK[bs3nh2]SEVAHR.5	29_36	2.0112e+06	6.83876e+06	118121	401652	401652
10	7PMix_0.1x_DIA12_iRT_002	2	HSA _HSA	0.114184	_FKDLGEENFKDAHK[+155]SEVAHR_	_FKDLGEENFKDAHK[+155]SEVAHR_.4	FKDLGEENFKDAHKSEVAHR	2.03775e-75	71.7934	4.54804e-111	FK[bs3-light]DLGEENFK_DAHK[bs3nh2]SEVAHR.4	29_36	961050	3.26383e+06	77592.8	263513	263513
10	7PMix_0.1x_DIA12_iRT_002	2	HSA _HSA	0.124649	_KQTALVELVKC[+57]C[+57]KADDKETC[+57]FAEEGK[+155]K_	_KQTALVELVKC[+57]C[+57]KADDKETC[+57]FAEEGK[+155]K_.4	KQTALVELVKCCKADDKETCFAEEGKK	3.44824e-167	89.1329	-7.21326e-130	K[bs3-light]QTALVELVK_C[cm]C[cm]KADDKETC[cm]FAEEGK[bs3nh2]K.4	549_588	82161.7	276909	46930.1	158168	158168
10	7PMix_0.1x_DIA12_iRT_002	2	HSA _HSA	0.950462	_KQTALVELVKC[+57]C[+57]KADDKETC[+57]FAEEGK[+155]K_	_KQTALVELVKC[+57]C[+57]KADDKETC[+57]FAEEGK[+155]K_.4	KQTALVELVKCCKADDKETCFAEEGKK	4.74625e-27	78.4121	4.26052e-32	K[bs3-light]QTALVELVK_C[cm]C[cm]KADDKETC[cm]FAEEGK[bs3nh2]K.4	549_584	151392	538355	8820.29	31365.2	31365.2
10	7PMix_0.1x_DIA12_iRT_002	2	HSA _HSA	0.0339146	_KQTALVELVKC[+57]C[+57]KADDKETC[+57]FAEEGK[+155]K_	_KQTALVELVKC[+57]C[+57]KADDKETC[+57]FAEEGK[+155]K_.5	KQTALVELVKCCKADDKETCFAEEGKK	1.78245e-137	78.3968	2.24698e-155	K[bs3-light]QTALVELVK_C[cm]C[cm]KADDKETC[cm]FAEEGK[bs3nh2]K.5	549_588	148078	526894	12964.3	46129.6	46129.6
10	7PMix_0.1x_DIA12_iRT_002	2	HSA _HSA	0.0635507	_KQTALVELVKC[+57]C[+57]KADDKETC[+57]FAEEGK[+155]K_	_KQTALVELVKC[+57]C[+57]KADDKETC[+57]FAEEGK[+155]K_.5	KQTALVELVKCCKADDKETCFAEEGKK	3.4235e-13	78.3914	1.75544e-41	K[bs3-light]QTALVELVK_C[cm]C[cm]KADDKETC[cm]FAEEGK[bs3nh2]K.5	549_584	145073	516314	10631.6	37837.8	37837.8
10	7PMix_0.1x_DIA12_iRT_002	2	HSA _HSA	0.0468576	_AFKAWAVARLAKTYETTLEK_	_AFKAWAVARLAKTYETTLEK_.4	AFKAWAVARLAKTYETTLEK	8.71366e-57	82.5903	1.42882e-90	AFK[bs3-light]AWAVAR_LAKTYETTLEK.4	236_375	159821	557460	33060.7	115317	115317
10	7PMix_0.1x_DIA12_iRT_002	2	HSA _HSA	0.122674	_K[+155]QTALVELVKC[+57]C[+57]KADDKETC[+57]FAEEGK[+155]K_	_K[+155]QTALVELVKC[+57]C[+57]KADDKETC[+57]FAEEGK[+155]K_.4	KQTALVELVKCCKADDKETCFAEEGKK	9.76128e-24	62.1955	4.49285e-25	K[bs3nh2]QT[bs3-light]ALVELVK_C[cm]C[cm]KADDKETC[cm]FAEEGK[bs3nh2]K.4	551_584	44835.2	151784	18221.7	61687.4	61687.4
10	7PMix_0.1x_DIA12_iRT_002	2	HSA _HSA	0.160989	_K[+155]QTALVELVKC[+57]C[+57]KADDKETC[+57]FAEEGK[+155]K_	_K[+155]QTALVELVKC[+57]C[+57]KADDKETC[+57]FAEEGK[+155]K_.4	KQTALVELVKCCKADDKETCFAEEGKK	0.154274	92.1017	6.04586e-52	K[bs3nh2]QT[bs3-light]ALVELVK_C[cm]C[cm]KADDKETC[cm]FAEEGK[bs3nh2]K.4	551_588	51214	223598	9185.61	40103.9	40103.9
10	7PMix_0.1x_DIA12_iRT_002	2	HSA _HSA	0.232895	_SLHTLFGDKLC[+57]TVATLRTC[+57]VADESAENC[+57]DK_	_SLHTLFGDKLC[+57]TVATLRTC[+57]VADESAENC[+57]DK_.4	SLHTLFGDKLCTVATLRTCVADESAENCDK	5.24974e-08	123.249	2.16798e-45	SLHTLFGDK[bs3-light]LC[cm]TVATLR_TC[cm]VADESAENC[cm]DK.4	82_97	4737.86	16375.2	7029.23	24294.7	24294.7
10	7PMix_0.1x_DIA12_iRT_002	2	HSA _HSA	0.161336	_NLGKVGSKC[+57]C[+57]KHPEAK_	_NLGKVGSKC[+57]C[+57]KHPEAK_.4	NLGKVGSKCCKHPEAK	6.03007e-36	50.5772	6.03007e-36	NLGK[bs3-light]VGSK_C[cm]C[cm]KHPEAK.4	456_463	17.942	41.8863	23590.4	55072.5	55072.5
10	7PMix_0.1x_DIA12_iRT_002	2	HSA _HSA	0.0402586	_FKDLGEENFKDAHKS[+155]EVAHR_	_FKDLGEENFKDAHKS[+155]EVAHR_.5	FKDLGEENFKDAHKSEVAHR	7.9846e-48	71.8008	7.9846e-48	FK[bs3-light]DLGEENFK_DAHKS[bs3nh2]EVAHR.5	28_36	2.00631e+06	6.81496e+06	117685	399749	399749
10	7PMix_0.1x_DIA12_iRT_002	2	HSA _HSA	0.121695	_FKDLGEENFKDAHKS[+155]EVAHR_	_FKDLGEENFKDAHKS[+155]EVAHR_.4	FKDLGEENFKDAHKSEVAHR	4.95563e-47	71.7997	4.42769e-70	FK[bs3-light]DLGEENFK_DAHKS[bs3nh2]EVAHR.4	28_36	967395	3.28592e+06	78524	266720	266720
10	7PMix_0.1x_DIA12_iRT_002	2	HSA _HSA	0.131658	_FKDLGEENFKDAHK[+156]SEVAHR_	_FKDLGEENFKDAHK[+156]SEVAHR_.5	FKDLGEENFKDAHKSEVAHR	6.34905e-92	71.8332	6.34905e-92	FK[bs3-light]DLGEENFK_DAHK[bs3oh]SEVAHR.5	29_36	1.57964e+06	5.37028e+06	111497	379053	379053
10	7PMix_0.1x_DIA12_iRT_002	2	HSA _HSA	0.13387	_FKDLGEENFKDAHK[+156]SEVAHR_	_FKDLGEENFKDAHK[+156]SEVAHR_.4	FKDLGEENFKDAHKSEVAHR	3.01629e-36	71.768	2.71001e-67	FK[bs3-light]DLGEENFK_DAHK[bs3oh]SEVAHR.4	29_36	775350	2.6314e+06	71744.8	243489	243489
10	7PMix_0.1x_DIA12_iRT_002	2	HSA _HSA	0.0459407	_FKDLGEENFKDAHKS[+156]EVAHR_	_FKDLGEENFKDAHKS[+156]EVAHR_.5	FKDLGEENFKDAHKSEVAHR	1.59019e-33	71.7873	1.59019e-33	FK[bs3-light]DLGEENFK_DAHKS[bs3oh]EVAHR.5	28_36	1.58723e+06	5.38952e+06	113162	384247	384247
10	7PMix_0.1x_DIA12_iRT_002	2	HSA _HSA	0.126337	_FKDLGEENFKDAHKS[+156]EVAHR_	_FKDLGEENFKDAHKS[+156]EVAHR_.4	FKDLGEENFKDAHKSEVAHR	1.18379e-14	71.7605	9.63421e-36	FK[bs3-light]DLGEENFK_DAHKS[bs3oh]EVAHR.4	28_36	779306	2.6443e+06	71992.1	244280	244280
10	7PMix_0.1x_DIA12_iRT_002	2	HSA _HSA	0.0999899	_KYLYEIARLDELRDEGKASSAK[+155]QR_	_KYLYEIARLDELRDEGKASSAK[+155]QR_.5	KYLYEIARLDELRDEGKASSAKQR	3.85003e-33	86.5709	8.41971e-66	K[bs3-light]YLYEIAR_LDELRDEGKASSAK[bs3nh2]QR.5	161_214	144.962	444.433	259109	794390	794390
10	7PMix_0.1x_DIA12_iRT_002	2	HSA _HSA	0.088078	_KYLYEIARLDELRDEGKASSAK[+155]QR_	_KYLYEIARLDELRDEGKASSAK[+155]QR_.4	KYLYEIARLDELRDEGKASSAKQR	0.00502866	74.7239	4.32488e-06	K[bs3-light]YLYEIAR_LDELRDEGKASSAK[bs3nh2]QR.4	161_214	174681	606602	58621.8	203572	203571
10	7PMix_0.1x_DIA12_iRT_002	2	HSA _HSA	0.0392552	_VHTEC[+57]C[+57]HGDLLEC[+57]ADDRADLAKLVTDLTK_	_VHTEC[+57]C[+57]HGDLLEC[+57]ADDRADLAKLVTDLTK_.5	VHTECCHGDLLECADDRADLAKLVTDLTK	0.00010149	83.0235	1.40866e-07	VHT[bs3-light]EC[cm]C[cm]HGDLLEC[cm]ADDRADLAK_LVTDLTK.5	263_267	753131	2.65719e+06	25673.2	90579.9	90579.9
10	7PMix_0.1x_DIA12_iRT_002	2	HSA _HSA	0.185934	_KQTALVELVKC[+57]C[+57]KADDK[+155]ETC[+57]FAEEGKK_	_KQTALVELVKC[+57]C[+57]KADDK[+155]ETC[+57]FAEEGKK_.4	KQTALVELVKCCKADDKETCFAEEGKK	0.00316586	78.3692	6.46209e-05	K[bs3-light]QTALVELVK_C[cm]C[cm]KADDK[bs3nh2]ETC[cm]FAEEGKK.4	549_584	161191	574185	5439.53	19376.4	19376.4
10	7PMix_0.1x_DIA12_iRT_002	2	HSA _HSA	0.173099	_C[+57]C[+57]KADDKETC[+57]FAEEGK[+155]KQIK[+155]KQTALVELVK_	_C[+57]C[+57]KADDKETC[+57]FAEEGK[+155]KQIK[+155]KQTALVELVK_.5	CCKADDKETCFAEEGKKQIKKQTALVELVK	8.20931e-10	101.344	1.63873e-17	C[cm]C[cm]K[bs3-light]ADDKETC[cm]FAEEGK[bs3nh2]K_QIK[bs3nh2]KQTALVELVK.5	549_584	138189	282301	44662.5	91239	91239
10	7PMix_0.1x_DIA12_iRT_002	2	HSA _HSA	0.558663	_ETC[+57]FAEEGK[+155]KC[+57]C[+57]KADDK_	_ETC[+57]FAEEGK[+155]KC[+57]C[+57]KADDK_.3	ETCFAEEGKKCCKADDK	0.515826	69.4348	2.17024e-07	ET[bs3-light]C[cm]FAEEGK[bs3nh2]K_C[cm]C[cm]KADDK.3	584_590	30153.1	101482	404.445	1361.18	1361.18
10	7PMix_0.1x_DIA12_iRT_002	2	HSA _HSA	0.101656	_LDELRDEGKASSAKVGSKC[+57]C[+57]KHPEAK_	_LDELRDEGKASSAKVGSKC[+57]C[+57]KHPEAK_.6	LDELRDEGKASSAKVGSKCCKHPEAK	2.25218e-30	39.3921	6.42898e-31	LDELRDEGK[bs3-light]ASSAK_VGSKC[cm]C[cm]KHPEAK.6	214_463	261.507	623.228	227844	543001	543001
10	7PMix_0.1x_DIA12_iRT_002	2	HSA _HSA	0.21418	_LDELRDEGK[+155]ASSAKQRLKC[+57]ASLQK[+155]FGER_	_LDELRDEGK[+155]ASSAKQRLKC[+57]ASLQK[+155]FGER_.5	LDELRDEGKASSAKQRLKCASLQKFGER	0.00312377	82.7306	2.53393e-60	LDELRDEGK[bs3nh2]ASS[bs3-light]AK_QRLKC[cm]ASLQK[bs3nh2]FGER.5	217_223	70947.6	248429	10122.4	35444.4	35444.4
10	7PMix_0.1x_DIA12_iRT_002	2	HSA _HSA	0.254729	_C[+57]C[+57]KHPEAKNLGK[+155]VGSK_	_C[+57]C[+57]KHPEAKNLGK[+155]VGSK_.3	CCKHPEAKNLGKVGSK	3.06744e-08	70.7758	3.06744e-08	C[cm]C[cm]K[bs3-light]HPEAK_NLGK[bs3nh2]VGSK.3	459_463	938.031	3158.15	54984.1	185120	185120
10	7PMix_0.1x_DIA12_iRT_002	2	HSA _HSA	0.0499337	_C[+57]ASLQKLDELRDEGKASS[+156]AKQRLK_	_C[+57]ASLQKLDELRDEGKASS[+156]AKQRLK_.5	CASLQKLDELRDEGKASSAKQRLK	1.78456e-07	65.5723	6.51472e-11	C[cm]AS[bs3-light]LQK_LDELRDEGKASS[bs3oh]AKQRLK.5	219_226	198756	715351	10512.3	37835.3	37835.3
10	7PMix_0.1x_DIA12_iRT_002	2	HSA _HSA	0.100967	_LKC[+57]ASLQKLAKTYETTLEK_	_LKC[+57]ASLQKLAKTYETTLEK_.4	LKCASLQKLAKTYETTLEK	7.4302e-60	66.3722	1.63925e-81	LK[bs3-light]C[cm]ASLQK_LAKTYETTLEK.4	223_375	99138	361260	9685.72	35294.9	35294.9
10	7PMix_0.1x_DIA12_iRT_002	2	HSA _HSA	0.241396	_LDELRDEGKAS[+156]SAKVGSKC[+57]C[+57]KHPEAK_	_LDELRDEGKAS[+156]SAKVGSKC[+57]C[+57]KHPEAK_.5	LDELRDEGKASSAKVGSKCCKHPEAK	3.97891e-05	55.1041	2.65898e-08	LDELRDEGK[bs3-light]AS[bs3oh]SAK_VGSKC[cm]C[cm]KHPEAK.5	214_460	22853.2	52140.7	432814	987487	987487
10	7PMix_0.1x_DIA12_iRT_002	2	HSA _HSA	0.241396	_LDELRDEGKASS[+156]AKVGSKC[+57]C[+57]KHPEAK_	_LDELRDEGKASS[+156]AKVGSKC[+57]C[+57]KHPEAK_.5	LDELRDEGKASSAKVGSKCCKHPEAK	3.97891e-05	55.1041	2.65898e-08	LDELRDEGK[bs3-light]ASS[bs3oh]AK_VGSKC[cm]C[cm]KHPEAK.5	214_460	22853.2	52140.7	432814	987487	987487
10	7PMix_0.1x_DIA12_iRT_002	2	HSA _HSA	0.12717	_LKC[+57]ASLQKAFKAWAVAR_	_LKC[+57]ASLQKAFKAWAVAR_.4	LKCASLQKAFKAWAVAR	0.0140352	84.0253	2.0644e-08	LK[bs3-light]C[cm]ASLQK_AFKAWAVAR.4	223_236	3657.27	13246.6	9500.04	34409	34409
10	7PMix_0.1x_DIA12_iRT_002	2	HSA _HSA	0.246502	_TPVSDRVTKC[+57]ASLQKFGER_	_TPVSDRVTKC[+57]ASLQKFGER_.4	TPVSDRVTKCASLQKFGER	0.00836986	95.2464	0.000797442	TPVSDRVT[bs3-light]K_C[cm]ASLQKFGER.4	229_498	1.74927	7.56326	33167.1	143404	143404
10	7PMix_0.1x_DIA12_iRT_002	2	HSA _HSA	NaN	_LVRPEVDVMC[+57]TAFHDNEETFLKKRYKAAFTEC[+57]C[+57]QAADK[+155]AAC[+57]LLPK_	_LVRPEVDVMC[+57]TAFHDNEETFLKKRYKAAFTEC[+57]C[+57]QAADK[+155]AAC[+57]LLPK_.7	LVRPEVDVMCTAFHDNEETFLKKRYKAAFTECCQAADKAACLLPK	3.06744e-08	101.977	3.06744e-08	LVRPEVDVMC[cm]TAFHDNEETFLK[bs3-light]K_RYKAAFTEC[cm]C[cm]QAADK[bs3nh2]AAC[cm]LLPK.7	160_186	262.342	523.511	37155.6	74145.1	74145.1
10	7PMix_0.1x_DIA12_iRT_002	2	HSA _HSA	0.620571	_KQTALVELVKC[+57]C[+57]KADDK[+156]ETC[+57]FAEEGKK_	_KQTALVELVKC[+57]C[+57]KADDK[+156]ETC[+57]FAEEGKK_.4	KQTALVELVKCCKADDKETCFAEEGKK	1.90314e-23	78.3897	1.59455e-55	K[bs3-light]QTALVELVK_C[cm]C[cm]KADDK[bs3oh]ETC[cm]FAEEGKK.4	549_584	128141	456081	5073.87	18059	18059
10	7PMix_0.1x_DIA12_iRT_002	2	HSA _HSA	0.0505821	_FKDLGEENFKSEVAHR_	_FKDLGEENFKSEVAHR_.3	FKDLGEENFKSEVAHR	0.235516	77.0614	1.08031e-06	FK[bs3-light]DLGEENFK_SEVAHR.3	29_36	7536.17	26961.4	5375.22	19230.4	19230.4
10	7PMix_0.1x_DIA12_iRT_002	2	HSA _HSA	0.61183	_C[+57]C[+57]KADDKETC[+57]FAEEGKKQIKK[+156]QTALVELVK_	_C[+57]C[+57]KADDKETC[+57]FAEEGKKQIKK[+156]QTALVELVK_.6	CCKADDKETCFAEEGKKQIKKQTALVELVK	0.374799	78.6627	1.20013e-25	C[cm]C[cm]K[bs3-light]ADDKETC[cm]FAEEGKK_QIKK[bs3oh]QTALVELVK.6	548_584	12619.3	44424.3	5506.8	19385.8	19385.8
10	7PMix_0.1x_DIA12_iRT_002	2	HSA _HSA	NaN	_LDELRDEGK[+156]ASSAKQRLKC[+57]ASLQK[+155]FGER_	_LDELRDEGK[+156]ASSAKQRLKC[+57]ASLQK[+155]FGER_.5	LDELRDEGKASSAKQRLKCASLQKFGER	0.00880199	82.6731	6.32104e-32	LDELRDEGK[bs3oh]ASSAK[bs3-light]QR_LKC[cm]ASLQK[bs3nh2]FGER.5	219_223	79055.6	276381	31321.8	109502	109502
10	7PMix_0.1x_DIA12_iRT_002	2	HSA _HSA	0.794583	_KQTALVELVKC[+57]C[+57]KADDKETC[+57]FAEEGK_	_KQTALVELVKC[+57]C[+57]KADDKETC[+57]FAEEGK_.5	KQTALVELVKCCKADDKETCFAEEGK	0.000387995	85.1003	1.18991e-06	K[bs3-light]QTALVELVK_C[cm]C[cm]KADDKETC[cm]FAEEGK.5	549_584	153055	592899	164380	636769	636769
10	7PMix_0.1x_DIA12_iRT_002	2	HSA _HSA	1.1479	_KQTALVELVKC[+57]C[+57]KADDKETC[+57]FAEEGK_	_KQTALVELVKC[+57]C[+57]KADDKETC[+57]FAEEGK_.3	KQTALVELVKCCKADDKETCFAEEGK	0.317996	94.5863	4.07951e-08	K[bs3-light]QTALVELVK_C[cm]C[cm]KADDKETC[cm]FAEEGK.3	549_584	1.38397	6.31062	665.415	3034.15	3034.15
10	7PMix_0.1x_DIA12_iRT_002	2	HSA _HSA	0.0893023	_LAK[+155]TYETTLEKC[+57]C[+57]AAADPHEC[+57]YAK_	_LAK[+155]TYETTLEKC[+57]C[+57]AAADPHEC[+57]YAK_.3	LAKTYETTLEKCCAAADPHECYAK	0.00114042	85.589	2.9398e-88	LAK[bs3nh2]TYETT[bs3-light]LEK_C[cm]C[cm]AAADPHEC[cm]YAK.3	380_394	183201	680078	3819.53	14178.8	14178.8
10	7PMix_0.1x_DIA12_iRT_002	2	HSA _HSA	0.103	_C[+57]C[+57]K[+155]ADDKETC[+57]FAEEGKKQIKKQTALVELVK_	_C[+57]C[+57]K[+155]ADDKETC[+57]FAEEGKKQIKKQTALVELVK_.6	CCKADDKETCFAEEGKKQIKKQTALVELVK	6.93392e-25	92.3472	1.05366e-35	C[cm]C[cm]K[bs3nh2]ADDK[bs3-light]ETC[cm]FAEEGKK_QIKKQTALVELVK.6	548_588	7996.09	35285.4	163330	720745	720745
10	7PMix_0.1x_DIA12_iRT_002	2	HSA _HSA	NaN	_SLHTLFGDK[+155]LC[+57]TVATLRTC[+57]VADESAENC[+57]DK_	_SLHTLFGDK[+155]LC[+57]TVATLRTC[+57]VADESAENC[+57]DK_.4	SLHTLFGDKLCTVATLRTCVADESAENCDK	0.00270106	53.4155	0.000227249	SLHT[bs3-light]LFGDK[bs3nh2]LC[cm]TVATLR_TC[cm]VADESAENC[cm]DK.4	82_92	1.31279	2.7476	208962	437346	437346
10	7PMix_0.1x_DIA12_iRT_002	2	HSA _HSA	0.0118267	_ASSAKQRLKC[+57]ASLQK[+155]FGER_	_ASSAKQRLKC[+57]ASLQK[+155]FGER_.4	ASSAKQRLKCASLQKFGER	5.03199e-17	69.2876	2.09984e-56	ASSAK[bs3-light]QR_LKC[cm]ASLQK[bs3nh2]FGER.4	219_223	126185	423988	27670	92972.6	92972.6
10	7PMix_0.1x_DIA12_iRT_002	2	HSA _HSA	0.469762	_ASSAKQRVGS[+156]KC[+57]C[+57]KHPEAK_	_ASSAKQRVGS[+156]KC[+57]C[+57]KHPEAK_.5	ASSAKQRVGSKCCKHPEAK	1.00501e-07	50.6344	3.33297e-11	ASSAK[bs3-light]QR_VGS[bs3oh]KC[cm]C[cm]KHPEAK.5	219_463	40842.1	94917.6	13634.9	31687.8	31687.8
10	7PMix_0.1x_DIA12_iRT_002	2	HSA _HSA	0.471916	_ASSAKQRVGSKC[+57]C[+57]KHPEAK_	_ASSAKQRVGSKC[+57]C[+57]KHPEAK_.5	ASSAKQRVGSKCCKHPEAK	1.24368e-08	42.5018	3.36036e-17	ASSAK[bs3-light]QR_VGSKC[cm]C[cm]KHPEAK.5	219_460	961.416	2450.21	23484	59850	59850
10	7PMix_0.1x_DIA12_iRT_002	2	HSA _HSA	0.0473335	_ASSAKQRVGSKC[+57]C[+57]KHPEAK_	_ASSAKQRVGSKC[+57]C[+57]KHPEAK_.5	ASSAKQRVGSKCCKHPEAK	7.5006e-07	42.5169	4.03657e-14	ASSAK[bs3-light]QR_VGSKC[cm]C[cm]KHPEAK.5	219_463	926.532	2362.05	23476.6	59849.9	59849.9
10	7PMix_0.1x_DIA12_iRT_002	2	HSA _HSA	0.169517	_NLGKVGSKAEFAEVSK_	_NLGKVGSKAEFAEVSK_.3	NLGKVGSKAEFAEVSK	0.0377916	69.5607	0.00269742	NLGK[bs3-light]VGSK_AEFAEVSK.3	256_456	33761.2	113784	10540.1	35522.8	35522.8
10	7PMix_0.1x_DIA12_iRT_002	2	HSA _HSA	0.0486946	_ASSAKQRHPEAKR_	_ASSAKQRHPEAKR_.3	ASSAKQRHPEAKR	0.00143279	31.7654	0.00143279	ASSAK[bs3-light]QR_HPEAKR.3	219_468	7946.02	17322.7	44790.3	97645	97645
10	7PMix_0.1x_DIA12_iRT_002	2	HSA _HSA	0.102772	_LKC[+57]ASLQKLDELRDEGK[+156]ASSAKQR_	_LKC[+57]ASLQKLDELRDEGK[+156]ASSAKQR_.5	LKCASLQKLDELRDEGKASSAKQR	4.9456e-09	65.5385	1.79223e-26	LK[bs3-light]C[cm]ASLQK_LDELRDEGK[bs3oh]ASSAKQR.5	219_223	197281	709667	19089.1	68668.1	68668.1
10	7PMix_0.1x_DIA12_iRT_002	2	HSA _HSA	0.0807014	_LKC[+57]ASLQKLDELRDEGK[+155]ASSAKQR_	_LKC[+57]ASLQKLDELRDEGK[+155]ASSAKQR_.5	LKCASLQKLDELRDEGKASSAKQR	0.00021149	65.6011	1.40045e-13	LK[bs3-light]C[cm]ASLQK_LDELRDEGK[bs3nh2]ASSAKQR.5	219_223	226367	815089	17610.3	63410.2	63410.2
10	7PMix_0.1x_DIA12_iRT_002	2	HSA _HSA	0.0538942	_LAKTYETTLEKVTKC[+57]C[+57]TESLVNR_	_LAKTYETTLEKVTKC[+57]C[+57]TESLVNR_.4	LAKTYETTLEKVTKCCTESLVNR	0.00123548	71.8616	1.10261e-39	LAK[bs3-light]TYETTLEK_VTKC[cm]C[cm]TESLVNR.4	375_499	649987	2.21141e+06	21977.1	74771.1	74771.1
10	7PMix_0.1x_DIA12_iRT_002	2	HSA _HSA	0.636138	_ASSAKQRVGSK[+155]C[+57]C[+57]KHPEAK_	_ASSAKQRVGSK[+155]C[+57]C[+57]KHPEAK_.5	ASSAKQRVGSKCCKHPEAK	0.00144664	49.7762	6.95698e-13	ASSAK[bs3-light]QR_VGSK[bs3nh2]C[cm]C[cm]KHPEAK.5	219_463	7080.51	17268.1	14486.6	35330.4	35330.4
10	7PMix_0.1x_DIA12_iRT_002	2	HSA _HSA	0.717378	_C[+57]C[+57]KADDKETC[+57]FAEEGKKQIKK[+155]QTALVELVK_	_C[+57]C[+57]KADDKETC[+57]FAEEGKKQIKK[+155]QTALVELVK_.6	CCKADDKETCFAEEGKKQIKKQTALVELVK	0.498186	78.575	1.27099e-21	C[cm]C[cm]K[bs3-light]ADDKETC[cm]FAEEGKK_QIKK[bs3nh2]QTALVELVK.6	548_584	5842.98	20642.2	14930.8	52747.9	52747.9
10	7PMix_0.1x_DIA12_iRT_002	2	HSA _HSA	0.166521	_KYLYEIARDAHKS[+156]EVAHRFKDLGEENFK_	_KYLYEIARDAHKS[+156]EVAHRFKDLGEENFK_.6	KYLYEIARDAHKSEVAHRFKDLGEENFK	6.91972e-38	106.304	2.92678e-46	K[bs3-light]YLYEIAR_DAHKS[bs3oh]EVAHRFKDLGEENFK.6	28_161	889.839	3222.47	975742	3.53356e+06	3.53356e+06
10	7PMix_0.1x_DIA12_iRT_002	2	HSA _HSA	0.197272	_NLGKVGSKC[+57]C[+57]KHPEAK[+155]R_	_NLGKVGSKC[+57]C[+57]KHPEAK[+155]R_.5	NLGKVGSKCCKHPEAKR	0.00868069	29.9263	2.1005e-24	NLGK[bs3-light]VGSK_C[cm]C[cm]KHPEAK[bs3nh2]R.5	456_463	1.37906	3.00642	15618.2	34048.5	34048.5
10	7PMix_0.1x_DIA12_iRT_002	2	HSA _HSA	NaN	_C[+57]C[+57]KADDKETC[+57]FAEEGK[+155]KQIK[+156]KQTALVELVK_	_C[+57]C[+57]KADDKETC[+57]FAEEGK[+155]KQIK[+156]KQTALVELVK_.5	CCKADDKETCFAEEGKKQIKKQTALVELVK	0.00664737	101.356	4.35e-13	C[cm]C[cm]K[bs3-light]ADDKETC[cm]FAEEGK[bs3nh2]K_QIK[bs3oh]KQTALVELVK.5	549_584	17526.1	35787.5	34605.1	70662	70662
10	7PMix_0.1x_DIA12_iRT_002	2	HSA _HSA	0.0603761	_C[+57]C[+57]KADDKETC[+57]FAEEGKKQIK[+156]KQTALVELVK_	_C[+57]C[+57]KADDKETC[+57]FAEEGKKQIK[+156]KQTALVELVK_.6	CCKADDKETCFAEEGKKQIKKQTALVELVK	3.68675e-79	85.1067	5.14599e-123	C[cm]C[cm]K[bs3-light]ADDKETC[cm]FAEEGKK_QIK[bs3oh]KQTALVELVK.6	549_584	30633.4	118656	280511	1.08654e+06	1.08654e+06
10	7PMix_0.1x_DIA12_iRT_002	2	HSA _HSA	0.156546	_FKDLGEENFKDAHKSEVAHR_	_FKDLGEENFKDAHKSEVAHR_.4	FKDLGEENFKDAHKSEVAHR	2.16735e-05	75.5394	2.16735e-05	FK[bs3-light]DLGEENFK_DAHKSEVAHR.4	28_36	7247.41	25142.9	235945	818545	818545
10	7PMix_0.1x_DIA12_iRT_002	2	HSA _HSA	0.0331457	_FKDLGEENFKDAHKSEVAHR_	_FKDLGEENFKDAHKSEVAHR_.5	FKDLGEENFKDAHKSEVAHR	0.208296	60.0638	0.000101304	FK[bs3-light]DLGEENFK_DAHKSEVAHR.5	28_36	44826.4	136767	4232.38	12913.1	12913.1
10	7PMix_0.1x_DIA12_iRT_002	2	HSA _HSA	0.0973246	_LKC[+57]ASLQKVGSKC[+57]C[+57]K[+155]HPEAK[+155]R_	_LKC[+57]ASLQKVGSKC[+57]C[+57]K[+155]HPEAK[+155]R_.5	LKCASLQKVGSKCCKHPEAKR	2.82931e-14	62.6832	2.82931e-14	LK[bs3-light]C[cm]ASLQK_VGSKC[cm]C[cm]K[bs3nh2]HPEAK[bs3nh2]R.5	223_460	985.058	3366.57	13863.4	47380.1	47380.1
10	7PMix_0.1x_DIA12_iRT_002	2	HSA _HSA	0.304578	_TC[+57]VADESAENC[+57]DKSLHTLFGDKLC[+57]TVATLR_	_TC[+57]VADESAENC[+57]DKSLHTLFGDKLC[+57]TVATLR_.4	TCVADESAENCDKSLHTLFGDKLCTVATLR	0.0260014	99.371	5.46821e-31	TC[cm]VADESAENC[cm]DK[bs3-light]SLHTLFGDK_LC[cm]TVATLR.4	88_100	108242	283416	3795.55	9938.07	9938.07
10	7PMix_0.1x_DIA12_iRT_002	2	HSA _HSA	0.0945836	_FKDLGEENFKKYLYEIAR_	_FKDLGEENFKKYLYEIAR_.4	FKDLGEENFKKYLYEIAR	3.8995e-13	89.6508	8.56791e-18	FK[bs3-light]DLGEENFK_KYLYEIAR.4	36_161	459954	1.6428e+06	297611	1.06297e+06	1.06297e+06
10	7PMix_0.1x_DIA12_iRT_002	2	HSA _HSA	0.144113	_LVRPEVDVMC[+57]TAFHDNEETFLKKYKAAFTEC[+57]C[+57]QAADK[+155]AAC[+57]LLPK_	_LVRPEVDVMC[+57]TAFHDNEETFLKKYKAAFTEC[+57]C[+57]QAADK[+155]AAC[+57]LLPK_.6	LVRPEVDVMCTAFHDNEETFLKKYKAAFTECCQAADKAACLLPK	1.49209e-11	110.879	1.49209e-11	LVRPEVDVMC[cm]TAFHDNEETFLK[bs3-light]K_YKAAFTEC[cm]C[cm]QAADK[bs3nh2]AAC[cm]LLPK.6	160_186	192237	390576	95120.8	193261	193261
10	7PMix_0.1x_DIA12_iRT_002	2	HSA _HSA	0.148426	_LVRPEVDVMC[+57]TAFHDNEETFLKKYKAAFTEC[+57]C[+57]QAADK[+156]AAC[+57]LLPK_	_LVRPEVDVMC[+57]TAFHDNEETFLKKYKAAFTEC[+57]C[+57]QAADK[+156]AAC[+57]LLPK_.6	LVRPEVDVMCTAFHDNEETFLKKYKAAFTECCQAADKAACLLPK	5.10121e-30	110.851	5.10121e-30	LVRPEVDVMC[cm]TAFHDNEETFLK[bs3-light]K_YKAAFTEC[cm]C[cm]QAADK[bs3oh]AAC[cm]LLPK.6	160_186	268734	546019	93508	189991	189991
10	7PMix_0.1x_DIA12_iRT_002	2	HSA _HSA	0.0918974	_C[+57]ASLQKFGERLAKTYETTLEK_	_C[+57]ASLQKFGERLAKTYETTLEK_.3	CASLQKFGERLAKTYETTLEK	2.85813e-11	89.3492	1.13901e-20	C[cm]ASLQK[bs3-light]FGER_LAKTYETTLEK.3	229_375	107073	369872	53335.5	184242	184242
10	7PMix_0.1x_DIA12_iRT_002	2	HSA _HSA	0.177197	_NLGKVGSKLDELRDEGKASSAK_	_NLGKVGSKLDELRDEGKASSAK_.5	NLGKVGSKLDELRDEGKASSAK	0.00613798	50.5562	0.000966775	NLGK[bs3-light]VGSK_LDELRDEGKASSAK.5	214_456	452.166	1057.33	21848.1	51089.1	51089.1
10	7PMix_0.1x_DIA12_iRT_002	2	HSA _HSA	0.0830931	_LKC[+57]ASLQKLDELRDEGKAS[+156]S[+156]AK_	_LKC[+57]ASLQKLDELRDEGKAS[+156]S[+156]AK_.5	LKCASLQKLDELRDEGKASSAK	1.13156e-13	62.6947	2.44174e-20	LK[bs3-light]C[cm]ASLQK_LDELRDEGKAS[bs3oh]S[bs3oh]AK.5	214_223	114.726	392.18	15141.3	51758.8	51758.8
10	7PMix_0.1x_DIA12_iRT_002	2	HSA _HSA	0.562533	_LAKTYETTLEKLK[+156]C[+57]ASLQKFGER_	_LAKTYETTLEKLK[+156]C[+57]ASLQKFGER_.4	LAKTYETTLEKLKCASLQKFGER	1.28424e-13	97.0644	8.61949e-17	LAK[bs3-light]TYETTLEK_LK[bs3oh]C[cm]ASLQKFGER.4	229_375	23357.4	84955.6	67927.2	247065	247065
10	7PMix_0.1x_DIA12_iRT_002	2	HSA _HSA	0.149385	_EFNAETFTFHADIC[+57]TLSEKERVGSKC[+57]C[+57]K[+155]HPEAK_	_EFNAETFTFHADIC[+57]TLSEKERVGSKC[+57]C[+57]K[+155]HPEAK_.6	EFNAETFTFHADICTLSEKERVGSKCCKHPEAK	1.56267e-05	65.4882	1.56267e-05	EFNAETFTFHADIC[cm]TLSEK[bs3-light]ER_VGSKC[cm]C[cm]K[bs3nh2]HPEAK.6	460_543	30020.5	107906	104492	375588	375588
10	7PMix_0.1x_DIA12_iRT_002	2	HSA _HSA	0.250336	_VHTEC[+57]C[+57]HGDLLEC[+57]ADDRADLAK[+156]YIC[+57]ENQDSISSKDAHKSEVAHRFKDLGEENFK_	_VHTEC[+57]C[+57]HGDLLEC[+57]ADDRADLAK[+156]YIC[+57]ENQDSISSKDAHKSEVAHRFKDLGEENFK_.7	VHTECCHGDLLECADDRADLAKYICENQDSISSKDAHKSEVAHRFKDLGEENFK	2.21126e-09	64.7028	1.48074e-18	VHTEC[cm]C[cm]HGDLLEC[cm]ADDRADLAK[bs3oh]Y[bs3-light]IC[cm]ENQDSISSK_DAHKSEVAHRFKDLGEENFK.7	36_287	6625.67	23523.5	10705.9	38009.6	38009.6
10	7PMix_0.1x_DIA12_iRT_002	2	HSA _HSA	0.20452	_DAHKSEVAHRTC[+57]VADESAENC[+57]DKS[+156]LHTLFGDKLC[+57]TVATLR_	_DAHKSEVAHRTC[+57]VADESAENC[+57]DKS[+156]LHTLFGDKLC[+57]TVATLR_.7	DAHKSEVAHRTCVADESAENCDKSLHTLFGDKLCTVATLR	0.0233088	94.1613	3.34612e-08	DAHK[bs3-light]SEVAHR_TC[cm]VADESAENC[cm]DKS[bs3oh]LHTLFGDKLC[cm]TVATLR.7	28_88	5748.44	27085.8	9737.21	45880.3	45880.3
10	7PMix_0.1x_DIA12_iRT_002	2	HSA _HSA	0.34511	_C[+57]C[+57]KADDK[+155]ETC[+57]FAEEGKKQIK[+156]KQTALVELVK_	_C[+57]C[+57]KADDK[+155]ETC[+57]FAEEGKKQIK[+156]KQTALVELVK_.5	CCKADDKETCFAEEGKKQIKKQTALVELVK	0.522647	89.0695	0.000368158	C[cm]C[cm]K[bs3-light]ADDK[bs3nh2]ETC[cm]FAEEGKK_QIK[bs3oh]KQTALVELVK.5	549_584	2414.51	8078.02	3.48475	11.6587	11.6587
10	7PMix_0.1x_DIA12_iRT_002	2	HSA _HSA	0.483774	_LVRPEVDVMC[+57]TAFHDNEETFLKKRYKAAFTEC[+57]C[+57]QAADK_	_LVRPEVDVMC[+57]TAFHDNEETFLKKRYKAAFTEC[+57]C[+57]QAADK_.7	LVRPEVDVMCTAFHDNEETFLKKRYKAAFTECCQAADK	5.59749e-19	71.7921	5.59749e-19	LVRPEVDVMC[cm]TAFHDNEETFLK[bs3-light]K_RYKAAFTEC[cm]C[cm]QAADK.7	160_186	166478	565358	107245	364201	364201
10	7PMix_0.1x_DIA12_iRT_002	2	HSA _HSA	NaN	_QNC[+57]ELFEQLGEYKFQNALLVRATKEQLK_	_QNC[+57]ELFEQLGEYKFQNALLVRATKEQLK_.4	QNCELFEQLGEYKFQNALLVRATKEQLK	0.00197824	121.23	7.38424e-44	QNC[cm]ELFEQLGEYK[bs3-light]FQNALLVR_ATKEQLK.4	426_565	32101.3	110950	6293.6	21752.2	21752.2
10	7PMix_0.1x_DIA12_iRT_002	2	HSA _HSA	0.0271723	_ASSAKQRVGSKC[+57]C[+57]K[+155]HPEAK[+155]R_	_ASSAKQRVGSKC[+57]C[+57]K[+155]HPEAK[+155]R_.3	ASSAKQRVGSKCCKHPEAKR	0.00491913	53.7387	9.27588e-10	ASSAK[bs3-light]QR_VGSKC[cm]C[cm]K[bs3nh2]HPEAK[bs3nh2]R.3	219_460	1.38624	2.94653	26405.2	56125.6	56125.6
10	7PMix_0.1x_DIA12_iRT_002	2	HSA _HSA	0.150682	_LKC[+57]ASLQKLDELRDEGKAS[+156]SAKQR_	_LKC[+57]ASLQKLDELRDEGKAS[+156]SAKQR_.4	LKCASLQKLDELRDEGKASSAKQR	3.81564e-07	65.5791	1.57595e-16	LK[bs3-light]C[cm]ASLQK_LDELRDEGKAS[bs3oh]SAKQR.4	219_223	182888	658307	8158.83	29367.8	29367.8
10	7PMix_0.1x_DIA12_iRT_002	2	HSA _HSA	1.32837	_QNC[+57]ELFEQLGEYK[+156]FQNALLVRQIKKQTALVELVK_	_QNC[+57]ELFEQLGEYK[+156]FQNALLVRQIKKQTALVELVK_.5	QNCELFEQLGEYKFQNALLVRQIKKQTALVELVK	0.47968	141.133	3.93207e-11	QNC[cm]ELFEQLGEY[bs3-light]K[bs3oh]FQNALLVR_QIKKQTALVELVK.5	425_549	2090.88	7226.59	3.1456	10.8719	10.8719
10	7PMix_0.1x_DIA12_iRT_002	2	HSA _HSA	0.0583636	_VGSKC[+57]C[+57]KHPEAKEFNAETFTFHADIC[+57]TLSEK[+156]ER_	_VGSKC[+57]C[+57]KHPEAKEFNAETFTFHADIC[+57]TLSEK[+156]ER_.6	VGSKCCKHPEAKEFNAETFTFHADICTLSEKER	0.0316064	70.802	0.00297079	VGSKC[cm]C[cm]K[bs3-light]HPEAK_EFNAETFTFHADIC[cm]TLSEK[bs3oh]ER.6	463_541	3717.32	12513.1	45331.3	152592	152592
10	7PMix_0.1x_DIA12_iRT_002	2	HSA _HSA	0.984885	_C[+57]C[+57]KADDKETC[+57]FAEEGKKKQTALVELVK_	_C[+57]C[+57]KADDKETC[+57]FAEEGKKKQTALVELVK_.5	CCKADDKETCFAEEGKKKQTALVELVK	0.374799	66.2005	5.12111e-06	C[cm]C[cm]K[bs3-light]ADDKETC[cm]FAEEGKK_KQTALVELVK.5	549_584	33584.5	122059	4.20452	15.2808	15.2808
10	7PMix_0.1x_DIA12_iRT_002	2	HSA _HSA	0.20088	_LDELRDEGK[+155]ASSAKQRLKC[+57]ASLQK[+156]FGER_	_LDELRDEGK[+155]ASSAKQRLKC[+57]ASLQK[+156]FGER_.5	LDELRDEGKASSAKQRLKCASLQKFGER	0.154945	82.6876	7.44725e-05	LDELRDEGK[bs3nh2]ASSAK[bs3-light]QR_LKC[cm]ASLQK[bs3oh]FGER.5	219_223	79172.2	276899	31094.7	108752	108752
10	7PMix_0.1x_DIA12_iRT_002	2	HSA _HSA	0.439992	_TPVSDRVTKC[+57]C[+57]TESLVNRLK[+156]C[+57]ASLQKFGER_	_TPVSDRVTKC[+57]C[+57]TESLVNRLK[+156]C[+57]ASLQKFGER_.5	TPVSDRVTKCCTESLVNRLKCASLQKFGER	0.0178067	68.9165	0.00327213	TPVSDRVTK[bs3-light]C[cm]C[cm]TESLVNR_LK[bs3oh]C[cm]ASLQKFGER.5	229_499	2044.04	6839.75	58209.1	194778	194778
10	7PMix_0.1x_DIA12_iRT_002	2	Lysozyme C _Lysozyme C	0.656259	_C[+57]ELAAAMKRNTDGSTDYGILQINSR_	_C[+57]ELAAAMKRNTDGSTDYGILQINSR_.4	CELAAAMKRNTDGSTDYGILQINSR	1.52228e-26	101.923	6.02902e-36	C[cm]ELAAAMK[bs3-light]R_NTDGSTDYGILQINSR.4	31_71	1103.63	2206.81	268936	537761	537761
10	7PMix_0.1x_DIA12_iRT_002	2	Lysozyme C _Lysozyme C	0.127235	_FESNFNTQATNRGYSLGNWVC[+57]AAK_	_FESNFNTQATNRGYSLGNWVC[+57]AAK_.3	FESNFNTQATNRGYSLGNWVCAAK	4.39702e-17	118.307	8.28213e-95	FES[bs3-light]NFNTQATNR_GYSLGNWVC[cm]AAK.3	42_54	158868	549085	4936.43	17061.5	17061.5
10	7PMix_0.1x_DIA12_iRT_002	2	Lysozyme C _Lysozyme C	NaN	_C[+57]K[+156]GTDVQAWIRC[+57]KGTDVQAWIR_	_C[+57]K[+156]GTDVQAWIRC[+57]KGTDVQAWIR_.3	CKGTDVQAWIRCKGTDVQAWIR	0.00547521	106.612	4.20422e-95	C[cm]K[bs3oh]GT[bs3-light]DVQAWIR_C[cm]KGTDVQAWIR.3	134_136	4837.7	17671.5	4924.36	17988.1	17988.1
10	7PMix_0.1x_DIA12_iRT_002	2	Myoglobin _Myoglobin	0.142197	_LFTGHPETLEKFDKFKKHGTVVLTALGGILK_	_LFTGHPETLEKFDKFKKHGTVVLTALGGILK_.5	LFTGHPETLEKFDKFKKHGTVVLTALGGILK	9.1002e-28	111.787	9.1002e-28	LFTGHPETLEK[bs3-light]FDKFK_KHGTVVLTALGGILK.5	43_64	34719.9	70459.5	15383.5	31218.9	31218.9
10	7PMix_0.1x_DIA12_iRT_002	2	Myoglobin _Myoglobin	0.0121462	_TEAEMKASEDLKKTEAEM[+16]KASEDLKK_	_TEAEMKASEDLKKTEAEM[+16]KASEDLKK_.5	TEAEMKASEDLKKTEAEMKASEDLKK	0.00110012	67.0368	0.00044567	TEAEMK[bs3-light]ASEDLKK_TEAEM[ox]KASEDLKK.5	57_57	24489.6	87633.2	46958.6	168036	168036
10	7PMix_0.1x_DIA12_iRT_002	2	Myoglobin _Myoglobin	0.207473	_KHGTVVLTALGGILKFDKFK[+155]HLK_	_KHGTVVLTALGGILKFDKFK[+155]HLK_.4	KHGTVVLTALGGILKFDKFKHLK	1.20797e-15	111.768	6.10022e-19	K[bs3-light]HGTVVLTALGGILK_FDKFK[bs3nh2]HLK.4	46_64	47844.1	97096	17120.9	34745.6	34745.6
10	7PMix_0.1x_DIA12_iRT_002	2	Myoglobin _Myoglobin	0.0264846	_GHHEAELKPLAQSHATKNDIAAK[+156]YKELGFQG_	_GHHEAELKPLAQSHATKNDIAAK[+156]YKELGFQG_.5	GHHEAELKPLAQSHATKNDIAAKYKELGFQG	0.00619751	64.138	5.35984e-05	GHHEAELK[bs3-light]PLAQSHATK_NDIAAK[bs3oh]YKELGFQG.5	88_148	199425	700748	24206.9	85059.2	85059.2
10	7PMix_0.1x_DIA12_iRT_002	2	Myoglobin _Myoglobin	0.0920137	_GHHEAELKPLAQSHATKNDIAAKY[+155]KELGFQG_	_GHHEAELKPLAQSHATKNDIAAKY[+155]KELGFQG_.5	GHHEAELKPLAQSHATKNDIAAKYKELGFQG	1.60653e-06	64.1242	1.60653e-06	GHHEAELK[bs3-light]PLAQSHATK_NDIAAKY[bs3nh2]KELGFQG.5	88_146	187654	659216	13411.1	47112.4	47112.4
10	7PMix_0.1x_DIA12_iRT_002	2	Ovotransferrin _Ovotransferrin	0.162792	_ANKIRDLLERKDQLTPSPR_	_ANKIRDLLERKDQLTPSPR_.4	ANKIRDLLERKDQLTPSPR	2.21257e-20	58.4856	2.86426e-26	ANK[bs3-light]IRDLLER_KDQLTPSPR.4	352_622	2196.77	6093.73	1.45137e+06	4.02604e+06	4.02604e+06
10	7PMix_0.1x_DIA12_iRT_002	2	Ovotransferrin _Ovotransferrin	0.120632	_TDERPASYFAVAVARKDSNVNWNNLKGK_	_TDERPASYFAVAVARKDSNVNWNNLKGK_.4	TDERPASYFAVAVARKDSNVNWNNLKGK	3.60951e-125	74.5886	4.27328e-132	T[bs3-light]DERPASYFAVAVAR_KDSNVNWNNLKGK.4	443_468	930373	3.23136e+06	342430	1.18933e+06	1.18933e+06
10	7PMix_0.1x_DIA12_iRT_002	2	Ovotransferrin _Ovotransferrin	0.0641424	_YDDESQC[+57]SKTDERPASYFAVAVARDLT[+156]KC[+57]LFKVR_	_YDDESQC[+57]SKTDERPASYFAVAVARDLT[+156]KC[+57]LFKVR_.5	YDDESQCSKTDERPASYFAVAVARDLTKCLFKVR	5.62291e-64	84.7724	2.32361e-71	YDDESQC[cm]SK[bs3-light]TDERPASYFAVAVAR_DLT[bs3oh]KC[cm]LFKVR.5	442_665	20176.6	77625.5	388261	1.49376e+06	1.49376e+06
10	7PMix_0.1x_DIA12_iRT_002	2	Ovotransferrin _Ovotransferrin	0.0641424	_YDDESQC[+57]SKTDERPASYFAVAVARDLTK[+156]C[+57]LFKVR_	_YDDESQC[+57]SKTDERPASYFAVAVARDLTK[+156]C[+57]LFKVR_.5	YDDESQCSKTDERPASYFAVAVARDLTKCLFKVR	5.62291e-64	84.7724	2.32361e-71	YDDESQC[cm]SK[bs3-light]TDERPASYFAVAVAR_DLTK[bs3oh]C[cm]LFKVR.5	442_665	20176.6	77625.5	388261	1.49376e+06	1.49376e+06
10	7PMix_0.1x_DIA12_iRT_002	2	Ovotransferrin _Ovotransferrin	0.101171	_GTEFTVNDLQGKTSC[+57]HTGLGR_	_GTEFTVNDLQGKTSC[+57]HTGLGR_.3	GTEFTVNDLQGKTSCHTGLGR	2.09286e-107	82.3488	6.57241e-127	GTEFT[bs3-light]VNDLQGK_TSC[cm]HTGLGR.3	124_132	1.43178e+06	4.96075e+06	122406	424103	424103
10	7PMix_0.1x_DIA12_iRT_002	2	Ovotransferrin _Ovotransferrin	0.04382	_KGTEFTVNDLQGKKSC[+57]HTAVGR_	_KGTEFTVNDLQGKKSC[+57]HTAVGR_.4	KGTEFTVNDLQGKKSCHTAVGR	1.04288e-108	72.5979	7.67099e-120	K[bs3-light]GTEFTVNDLQGK_KSC[cm]HTAVGR.4	119_471	1298.36	4503.33	154668	536460	536460
10	7PMix_0.1x_DIA12_iRT_002	2	Ovotransferrin _Ovotransferrin	0.102796	_SC[+57]HTAVGRSC[+57]HTAVGR_	_SC[+57]HTAVGRSC[+57]HTAVGR_.4	SCHTAVGRSCHTAVGR	3.32039e-117	28.7048	1.28347e-119	S[bs3-light]C[cm]HTAVGR_SC[cm]HTAVGR.4	472_472	200632	437388	110020	239849	239849
10	7PMix_0.1x_DIA12_iRT_002	2	Ovotransferrin _Ovotransferrin	0.0622394	_C[+57]VASSHEKYFGYTGALR_	_C[+57]VASSHEKYFGYTGALR_.3	CVASSHEKYFGYTGALR	2.49499e-54	81.9332	1.39297e-83	C[cm]VASS[bs3-light]HEK_YFGYTGALR.3	536_540	794045	2.71931e+06	92025.2	315152	315152
10	7PMix_0.1x_DIA12_iRT_002	2	Ovotransferrin _Ovotransferrin	0.279663	_KS[+156]C[+57]HT[+156]AVGRGKK[+156]SC[+57]HTAVGR_	_KS[+156]C[+57]HT[+156]AVGRGKK[+156]SC[+57]HTAVGR_.4	KSCHTAVGRGKKSCHTAVGR	9.464e-139	76.3037	0	K[bs3-light]S[bs3oh]C[cm]HT[bs3oh]AVGR_GKK[bs3oh]SC[cm]HTAVGR.4	470_471	20253.7	70984.6	77282.5	270858	270858
10	7PMix_0.1x_DIA12_iRT_002	2	Ovotransferrin _Ovotransferrin	0.297197	_TGTC[+57]NFDEYFSEGC[+57]APGSPPNSRKDSNVNWNNLKGK[+155]K_	_TGTC[+57]NFDEYFSEGC[+57]APGSPPNSRKDSNVNWNNLKGK[+155]K_.5	TGTCNFDEYFSEGCAPGSPPNSRKDSNVNWNNLKGKK	1.60294e-59	97.9949	1.60294e-59	TGT[bs3-light]C[cm]NFDEYFSEGC[cm]APGSPPNSR_KDSNVNWNNLKGK[bs3nh2]K.5	468_496	311655	1.0127e+06	45263.1	147080	147080
10	7PMix_0.1x_DIA12_iRT_002	2	Ovotransferrin _Ovotransferrin	0.287103	_AQSDFGVDTKSDFHLFGPPGK_	_AQSDFGVDTKSDFHLFGPPGK_.3	AQSDFGVDTKSDFHLFGPPGK	1.97955e-12	103.853	6.38806e-68	AQSDFGVDT[bs3-light]K_SDFHLFGPPGK.3	297_299	212486	636677	21518.8	64477.4	64477.4
10	7PMix_0.1x_DIA12_iRT_002	2	Ovotransferrin _Ovotransferrin	0.316872	_KSC[+57]HTAVGRGKK[+155]S[+156]C[+57]HT[+156]AVGR_	_KSC[+57]HTAVGRGKK[+155]S[+156]C[+57]HT[+156]AVGR_.4	KSCHTAVGRGKKSCHTAVGR	2.54271e-62	78.7459	3.63965e-68	K[bs3-light]SC[cm]HTAVGR_GKK[bs3nh2]S[bs3oh]C[cm]HT[bs3oh]AVGR.4	470_471	36975.1	129727	41839	146792	146792
10	7PMix_0.1x_DIA12_iRT_002	2	Ovotransferrin _Ovotransferrin	0.0353262	_GDPKT[+155]KC[+57]ARDGKGDVAFVKHTTVNENAPDQK[+155]DEYELLC[+57]LDGSR_	_GDPKT[+155]KC[+57]ARDGKGDVAFVKHTTVNENAPDQK[+155]DEYELLC[+57]LDGSR_.6	GDPKTKCARDGKGDVAFVKHTTVNENAPDQKDEYELLCLDGSR	1.06496e-44	83.4448	5.49189e-51	GDPKT[bs3nh2]K[bs3-light]C[cm]AR_DGKGDVAFVKHTTVNENAPDQK[bs3nh2]DEYELLC[cm]LDGSR.6	200_221	8491.47	30271.5	41476.1	147860	147860
10	7PMix_0.1x_DIA12_iRT_002	2	Ovotransferrin _Ovotransferrin	0.195026	_KDSNVNWNNLKGKKGKKSC[+57]HTAVGR_	_KDSNVNWNNLKGKKGKKSC[+57]HTAVGR_.4	KDSNVNWNNLKGKKGKKSCHTAVGR	1.0504e-11	82.005	1.30138e-62	KDSNVNWNNLKGK[bs3-light]K_GKKSC[cm]HTAVGR.4	470_470	8670.18	29752.2	13793.4	47332.9	47332.9
10	7PMix_0.1x_DIA12_iRT_002	2	Ovotransferrin _Ovotransferrin	0.166726	_KDSNVNWNNLKGKKGKKSC[+57]HTAVGR_	_KDSNVNWNNLKGKKGKKSC[+57]HTAVGR_.4	KDSNVNWNNLKGKKGKKSCHTAVGR	2.53718e-09	82.0208	1.30602e-65	KDSNVNWNNLK[bs3-light]GKK_GKKSC[cm]HTAVGR.4	468_471	8667.82	29757.4	13654.3	46876.2	46876.2
10	7PMix_0.1x_DIA12_iRT_002	2	Ovotransferrin _Ovotransferrin	0.292543	_SC[+57]HTAVGRC[+57]LVEKGDVAFIQHST[+156]VEENTGGK_	_SC[+57]HTAVGRC[+57]LVEKGDVAFIQHST[+156]VEENTGGK_.6	SCHTAVGRCLVEKGDVAFIQHSTVEENTGGK	1.85041e-08	61.5564	7.24173e-26	S[bs3-light]C[cm]HTAVGR_C[cm]LVEKGDVAFIQHST[bs3oh]VEENTGGK.6	472_553	6814.98	22578.6	26692.9	88436	88436
10	7PMix_0.1x_DIA12_iRT_002	2	Ovotransferrin _Ovotransferrin	0.28181	_EC[+57]NLAEVPTHAVVVRPEKANVM[+16]DYR_	_EC[+57]NLAEVPTHAVVVRPEKANVM[+16]DYR_.3	ECNLAEVPTHAVVVRPEKANVMDYR	2.97033e-20	60.8308	1.59373e-59	EC[cm]NLAEVPT[bs3-light]HAVVVRPEK_ANVM[ox]DYR.3	600_610	112645	358853	20352.6	64837.2	64837.2
10	7PMix_0.1x_DIA12_iRT_002	2	Ovotransferrin _Ovotransferrin	0.160684	_K[+155]GTEFTVNDLQGKTSC[+57]HTGLGR_	_K[+155]GTEFTVNDLQGKTSC[+57]HTGLGR_.3	KGTEFTVNDLQGKTSCHTGLGR	4.07501e-46	87.9832	1.30004e-71	K[bs3nh2]GTEFT[bs3-light]VNDLQGK_TSC[cm]HTGLGR.3	124_132	267360	798513	19132.3	57141.5	57141.5
10	7PMix_0.1x_DIA12_iRT_002	2	Ovotransferrin _Ovotransferrin	0.0802718	_KGTEFTVNDLQGKTSC[+57]HTGLGR_	_KGTEFTVNDLQGKTSC[+57]HTGLGR_.3	KGTEFTVNDLQGKTSCHTGLGR	2.41591e-11	72.6018	2.57498e-47	K[bs3-light]GTEFTVNDLQGK_TSC[cm]HTGLGR.3	119_132	167461	580893	13623.8	47258.5	47258.5
10	7PMix_0.1x_DIA12_iRT_002	2	Ovotransferrin _Ovotransferrin	0.133128	_K[+156]GTEFTVNDLQGKTSC[+57]HTGLGR_	_K[+156]GTEFTVNDLQGKTSC[+57]HTGLGR_.3	KGTEFTVNDLQGKTSCHTGLGR	7.12683e-16	88.025	1.56477e-47	K[bs3oh]GTEFT[bs3-light]VNDLQGK_TSC[cm]HTGLGR.3	124_132	167881	503540	17420.8	52251.6	52251.6
10	7PMix_0.1x_DIA12_iRT_002	2	Ovotransferrin _Ovotransferrin	0.130089	_SC[+57]HTAVGRKDSNVNWNNLK[+155]GK[+156]K_	_SC[+57]HTAVGRKDSNVNWNNLK[+155]GK[+156]K_.4	SCHTAVGRKDSNVNWNNLKGKK	3.07119e-26	82.0197	1.75072e-45	S[bs3-light]C[cm]HTAVGR_KDSNVNWNNLK[bs3nh2]GK[bs3oh]K.4	458_472	17956.2	61643.3	14777.9	50732.2	50732.2
10	7PMix_0.1x_DIA12_iRT_002	2	Ovotransferrin _Ovotransferrin	0.0280231	_KDSNVNWNNLK[+155]GKK[+155]SC[+57]HTAVGR_	_KDSNVNWNNLK[+155]GKK[+155]SC[+57]HTAVGR_.4	KDSNVNWNNLKGKKSCHTAVGR	1.98863e-12	82.0049	2.92706e-58	K[bs3-light]DSNVNWNNLK[bs3nh2]GK_K[bs3nh2]SC[cm]HTAVGR.4	458_472	31096.7	106710	12670.9	43480.8	43480.8
10	7PMix_0.1x_DIA12_iRT_002	2	Ovotransferrin _Ovotransferrin	0.0983576	_SC[+57]HTAVGRKDSNVNWNNLK[+155]GK[+155]K_	_SC[+57]HTAVGRKDSNVNWNNLK[+155]GK[+155]K_.4	SCHTAVGRKDSNVNWNNLKGKK	5.4685e-05	81.9886	3.16763e-89	S[bs3-light]C[cm]HTAVGR_KDSNVNWNNLK[bs3nh2]GK[bs3nh2]K.4	458_472	27089.3	92915.7	11489.8	39409.6	39409.6
10	7PMix_0.1x_DIA12_iRT_002	2	Ovotransferrin _Ovotransferrin	0.203321	_KGTEFTVNDLQGKSC[+57]HTAVGR_	_KGTEFTVNDLQGKSC[+57]HTAVGR_.4	KGTEFTVNDLQGKSCHTAVGR	7.02774e-21	55.356	4.85691e-21	K[bs3-light]GTEFTVNDLQGK_SC[cm]HTAVGR.4	119_472	649.608	1504.82	25026.7	57974.7	57974.7
10	7PMix_0.1x_DIA12_iRT_002	2	Ovotransferrin _Ovotransferrin	0.0924578	_T[+155]SC[+57]HTGLGRGKK[+156]S[+156]C[+57]HTAVGR_	_T[+155]SC[+57]HTGLGRGKK[+156]S[+156]C[+57]HTAVGR_.4	TSCHTGLGRGKKSCHTAVGR	3.89993e-50	84.7972	1.88848e-78	T[bs3nh2]S[bs3-light]C[cm]HTGLGR_GKK[bs3oh]S[bs3oh]C[cm]HTAVGR.4	133_470	19108.6	73659.5	8068.13	31100.8	31100.8
10	7PMix_0.1x_DIA12_iRT_002	2	Ovotransferrin _Ovotransferrin	0.0924578	_T[+156]SC[+57]HTGLGRGKK[+155]S[+156]C[+57]HTAVGR_	_T[+156]SC[+57]HTGLGRGKK[+155]S[+156]C[+57]HTAVGR_.4	TSCHTGLGRGKKSCHTAVGR	3.89993e-50	84.7972	1.88848e-78	T[bs3oh]S[bs3-light]C[cm]HTGLGR_GKK[bs3nh2]S[bs3oh]C[cm]HTAVGR.4	133_470	19108.6	73659.5	8068.13	31100.8	31100.8
10	7PMix_0.1x_DIA12_iRT_002	2	Ovotransferrin _Ovotransferrin	0.0924578	_T[+156]SC[+57]HTGLGRGKK[+156]S[+155]C[+57]HTAVGR_	_T[+156]SC[+57]HTGLGRGKK[+156]S[+155]C[+57]HTAVGR_.4	TSCHTGLGRGKKSCHTAVGR	3.89993e-50	84.7972	1.88848e-78	T[bs3oh]S[bs3-light]C[cm]HTGLGR_GKK[bs3oh]S[bs3nh2]C[cm]HTAVGR.4	133_470	19108.6	73659.5	8068.13	31100.8	31100.8
10	7PMix_0.1x_DIA12_iRT_002	2	Ovotransferrin _Ovotransferrin	0.0924578	_TS[+155]C[+57]HTGLGRGKK[+156]S[+156]C[+57]HTAVGR_	_TS[+155]C[+57]HTGLGRGKK[+156]S[+156]C[+57]HTAVGR_.4	TSCHTGLGRGKKSCHTAVGR	3.89993e-50	84.7972	1.88848e-78	T[bs3-light]S[bs3nh2]C[cm]HTGLGR_GKK[bs3oh]S[bs3oh]C[cm]HTAVGR.4	132_470	19108.6	73659.5	8068.13	31100.8	31100.8
10	7PMix_0.1x_DIA12_iRT_002	2	Ovotransferrin _Ovotransferrin	0.0924578	_TS[+156]C[+57]HTGLGRGKK[+155]S[+156]C[+57]HTAVGR_	_TS[+156]C[+57]HTGLGRGKK[+155]S[+156]C[+57]HTAVGR_.4	TSCHTGLGRGKKSCHTAVGR	3.89993e-50	84.7972	1.88848e-78	T[bs3-light]S[bs3oh]C[cm]HTGLGR_GKK[bs3nh2]S[bs3oh]C[cm]HTAVGR.4	132_470	19108.6	73659.5	8068.13	31100.8	31100.8
10	7PMix_0.1x_DIA12_iRT_002	2	Ovotransferrin _Ovotransferrin	0.0924578	_TS[+156]C[+57]HTGLGRGKK[+156]S[+155]C[+57]HTAVGR_	_TS[+156]C[+57]HTGLGRGKK[+156]S[+155]C[+57]HTAVGR_.4	TSCHTGLGRGKKSCHTAVGR	3.89993e-50	84.7972	1.88848e-78	T[bs3-light]S[bs3oh]C[cm]HTGLGR_GKK[bs3oh]S[bs3nh2]C[cm]HTAVGR.4	132_470	19108.6	73659.5	8068.13	31100.8	31100.8
10	7PMix_0.1x_DIA12_iRT_002	2	Ovotransferrin _Ovotransferrin	0.115239	_GKK[+156]S[+156]C[+57]HTAVGRTSC[+57]HTGLGR_	_GKK[+156]S[+156]C[+57]HTAVGRTSC[+57]HTGLGR_.4	GKKSCHTAVGRTSCHTGLGR	1.86311e-20	73.3755	1.04613e-85	GK[bs3-light]K[bs3oh]S[bs3oh]C[cm]HTAVGR_TSC[cm]HTGLGR.4	132_470	10168.4	35336.4	5764.62	20032.7	20032.7
10	7PMix_0.1x_DIA12_iRT_002	2	Ovotransferrin _Ovotransferrin	0.194433	_GKK[+156]S[+156]C[+57]HTAVGRTSC[+57]HTGLGR_	_GKK[+156]S[+156]C[+57]HTAVGRTSC[+57]HTGLGR_.3	GKKSCHTAVGRTSCHTGLGR	1.90841e-13	79.1496	5.71679e-71	GK[bs3-light]K[bs3oh]S[bs3oh]C[cm]HTAVGR_TSC[cm]HTGLGR.3	132_470	50137.9	173025	3319.1	11454.2	11454.2
10	7PMix_0.1x_DIA12_iRT_002	2	Ovotransferrin _Ovotransferrin	0.129054	_TDERPASYFAVAVARYDDESQC[+57]SK_	_TDERPASYFAVAVARYDDESQC[+57]SK_.3	TDERPASYFAVAVARYDDESQCSK	2.14814e-50	90.5424	1.78974e-90	T[bs3-light]DERPASYFAVAVAR_YDDESQC[cm]SK.3	441_443	3.64591e+06	1.41595e+07	292284	1.13514e+06	1.13514e+06
10	7PMix_0.1x_DIA12_iRT_002	2	Ovotransferrin _Ovotransferrin	0.222949	_TDERPASYFAVAVARYDDESQC[+57]SK_	_TDERPASYFAVAVARYDDESQC[+57]SK_.4	TDERPASYFAVAVARYDDESQCSK	3.70357e-06	90.524	2.0279e-08	T[bs3-light]DERPASYFAVAVAR_YDDESQC[cm]SK.4	441_443	120045	465533	22692.8	88002.4	88002.4
10	7PMix_0.1x_DIA12_iRT_002	2	Ovotransferrin _Ovotransferrin	0.0727388	_KC[+57]NNLRWC[+57]TISSPEEK_	_KC[+57]NNLRWC[+57]TISSPEEK_.3	KCNNLRWCTISSPEEK	7.26965e-08	72.2411	7.18852e-20	K[bs3-light]C[cm]NNLR_WC[cm]TISSPEEK.3	33_38	201878	693727	14870.3	51100	51100
10	7PMix_0.1x_DIA12_iRT_002	2	Ovotransferrin _Ovotransferrin	0.216596	_GDVAFIQHSTVEENTGGKC[+57]LVEKGDVAFIQHSTVEENTGGK_	_GDVAFIQHSTVEENTGGKC[+57]LVEKGDVAFIQHSTVEENTGGK_.5	GDVAFIQHSTVEENTGGKCLVEKGDVAFIQHSTVEENTGGK	7.44433e-17	92.0148	1.50495e-71	GDVAFIQHS[bs3-light]TVEENTGGK_C[cm]LVEKGDVAFIQHSTVEENTGGK.5	553_562	3424.6	14860	3922.15	17019	17019
10	7PMix_0.1x_DIA12_iRT_002	2	Ovotransferrin _Ovotransferrin	0.38298	_DEYELLC[+57]LDGSRGDVAFVKHTTVNENAPDQK_	_DEYELLC[+57]LDGSRGDVAFVKHTTVNENAPDQK_.4	DEYELLCLDGSRGDVAFVKHTTVNENAPDQK	1.3376e-05	95.3849	1.44241e-46	DEY[bs3-light]ELLC[cm]LDGSR_GDVAFVKHTTVNENAPDQK.4	228_243	69683.8	297838	7027.7	30037.4	30037.4
10	7PMix_0.1x_DIA12_iRT_002	2	Ovotransferrin _Ovotransferrin	0.0383755	_T[+155]SC[+57]HTGLGRGKK[+155]S[+156]C[+57]HTAVGR_	_T[+155]SC[+57]HTGLGRGKK[+155]S[+156]C[+57]HTAVGR_.4	TSCHTGLGRGKKSCHTAVGR	5.81001e-25	84.8161	2.51349e-89	T[bs3nh2]S[bs3-light]C[cm]HTGLGR_GKK[bs3nh2]S[bs3oh]C[cm]HTAVGR.4	133_470	17501	67562.3	1999.84	7720.36	7720.37
10	7PMix_0.1x_DIA12_iRT_002	2	Ovotransferrin _Ovotransferrin	0.0383755	_T[+155]SC[+57]HTGLGRGKK[+156]S[+155]C[+57]HTAVGR_	_T[+155]SC[+57]HTGLGRGKK[+156]S[+155]C[+57]HTAVGR_.4	TSCHTGLGRGKKSCHTAVGR	5.81001e-25	84.8161	2.51349e-89	T[bs3nh2]S[bs3-light]C[cm]HTGLGR_GKK[bs3oh]S[bs3nh2]C[cm]HTAVGR.4	133_470	17501	67562.3	1999.84	7720.36	7720.37
10	7PMix_0.1x_DIA12_iRT_002	2	Ovotransferrin _Ovotransferrin	0.0383755	_TS[+155]C[+57]HTGLGRGKK[+155]S[+156]C[+57]HTAVGR_	_TS[+155]C[+57]HTGLGRGKK[+155]S[+156]C[+57]HTAVGR_.4	TSCHTGLGRGKKSCHTAVGR	5.81001e-25	84.8161	2.51349e-89	T[bs3-light]S[bs3nh2]C[cm]HTGLGR_GKK[bs3nh2]S[bs3oh]C[cm]HTAVGR.4	132_470	17501	67562.3	1999.84	7720.36	7720.37
10	7PMix_0.1x_DIA12_iRT_002	2	Ovotransferrin _Ovotransferrin	0.0383755	_TS[+155]C[+57]HTGLGRGKK[+156]S[+155]C[+57]HTAVGR_	_TS[+155]C[+57]HTGLGRGKK[+156]S[+155]C[+57]HTAVGR_.4	TSCHTGLGRGKKSCHTAVGR	5.81001e-25	84.8161	2.51349e-89	T[bs3-light]S[bs3nh2]C[cm]HTGLGR_GKK[bs3oh]S[bs3nh2]C[cm]HTAVGR.4	132_470	17501	67562.3	1999.84	7720.36	7720.37
10	7PMix_0.1x_DIA12_iRT_002	2	Ovotransferrin _Ovotransferrin	0.272858	_QPVDNYKTC[+57]NWARDSAIMLKR_	_QPVDNYKTC[+57]NWARDSAIMLKR_.3	QPVDNYKTCNWARDSAIMLKR	4.32279e-06	77.4899	2.20061e-08	QPVDNYK[bs3-light]TC[cm]NWAR_DSAIMLKR.3	259_327	230.619	834.56	67800.3	245355	245355
10	7PMix_0.1x_DIA12_iRT_002	2	Ovotransferrin _Ovotransferrin	0.432838	_RFGVNGSEKSK[+155]FMMFESQNKC[+57]VASSHEKYFGYTGALR_	_RFGVNGSEKSK[+155]FMMFESQNKC[+57]VASSHEKYFGYTGALR_.5	RFGVNGSEKSKFMMFESQNKCVASSHEKYFGYTGALR	0.0692775	85.3758	3.45496e-75	RFGVNGSEK[bs3-light]SK[bs3nh2]FMMFESQNK_C[cm]VASSHEKYFGYTGALR.5	539_641	82168.9	317153	4230.49	16328.7	16328.7
10	7PMix_0.1x_DIA12_iRT_002	2	Ovotransferrin _Ovotransferrin	NaN	_SC[+57]HTAVGRKDSNVNWNNLKGK[+156]K_	_SC[+57]HTAVGRKDSNVNWNNLKGK[+156]K_.4	SCHTAVGRKDSNVNWNNLKGKK	0.00301682	76.2436	1.33524e-05	S[bs3-light]C[cm]HTAVGR_KDSNVNWNNLKGK[bs3oh]K.4	468_472	55416.3	193901	35298.5	123509	123509
10	7PMix_0.1x_DIA12_iRT_002	2	Ovotransferrin _Ovotransferrin	0.653306	_C[+57]VASSHEKY[+155]FGYTGALRFGVNGSEKSKFMMFES[+156]QNK_	_C[+57]VASSHEKY[+155]FGYTGALRFGVNGSEKSKFMMFES[+156]QNK_.5	CVASSHEKYFGYTGALRFGVNGSEKSKFMMFESQNK	0.0989626	85.3338	1.33656e-47	C[cm]VASSHEK[bs3-light]Y[bs3nh2]FGYTGALR_FGVNGSEKSKFMMFES[bs3oh]QNK.5	539_643	81318.3	314044	4163.52	16079.1	16079.1
10	7PMix_0.1x_DIA12_iRT_002	2	Ovotransferrin _Ovotransferrin	0.109875	_QC[+57]KGDPKNAPYS[+156]GYSGAFHC[+57]LKDGKGDVAFVK_	_QC[+57]KGDPKNAPYS[+156]GYSGAFHC[+57]LKDGKGDVAFVK_.5	QCKGDPKNAPYSGYSGAFHCLKDGKGDVAFVK	2.71861e-06	48.6269	2.71861e-06	QC[cm]K[bs3-light]GDPK_NAPYS[bs3oh]GYSGAFHC[cm]LKDGKGDVAFVK.5	194_221	52.2537	133.802	283998	727211	727211
10	7PMix_0.1x_DIA12_iRT_002	2	Ovotransferrin _Ovotransferrin	0.838898	_KDQLTPSPRTSC[+57]HTGLGR_	_KDQLTPSPRTSC[+57]HTGLGR_.4	KDQLTPSPRTSCHTGLGR	9.33392e-05	40.0266	9.50379e-11	K[bs3-light]DQLTPSPR_TSC[cm]HTGLGR.4	133_352	1.0578e+06	2.55666e+06	427255	1.03265e+06	1.03265e+06
10	7PMix_0.1x_DIA12_iRT_002	2	Ovotransferrin _Ovotransferrin	0.83899	_KDQLTPSPRTSC[+57]HTGLGR_	_KDQLTPSPRTSC[+57]HTGLGR_.4	KDQLTPSPRTSCHTGLGR	5.74103e-06	40.0553	5.59219e-15	K[bs3-light]DQLTPSPR_TSC[cm]HTGLGR.4	132_352	1.05217e+06	2.54464e+06	420464	1.01688e+06	1.01688e+06
10	7PMix_0.1x_DIA12_iRT_002	2	Ovotransferrin _Ovotransferrin	0.0544939	_KDQLTPSPRTSC[+57]HTGLGR_	_KDQLTPSPRTSC[+57]HTGLGR_.3	KDQLTPSPRTSCHTGLGR	2.2129e-29	70.0362	9.49349e-49	K[bs3-light]DQLTPSPR_TSC[cm]HTGLGR.3	133_352	69252.3	234390	20246.8	68526.7	68526.7
10	7PMix_0.1x_DIA12_iRT_002	2	Ovotransferrin _Ovotransferrin	NaN	_YDDESQC[+57]SKTDERPASYFAVAVARC[+57]LFKVR_	_YDDESQC[+57]SKTDERPASYFAVAVARC[+57]LFKVR_.5	YDDESQCSKTDERPASYFAVAVARCLFKVR	0.00818527	91.3911	5.02632e-13	YDDESQC[cm]SK[bs3-light]TDERPASYFAVAVAR_C[cm]LFKVR.5	442_665	122848	509360	18385.2	76229.7	76229.7
10	7PMix_0.1x_DIA12_iRT_002	2	Ovotransferrin _Ovotransferrin	0.354888	_SC[+57]HTAVGRKDSNVNWNNLK[+156]GKK_	_SC[+57]HTAVGRKDSNVNWNNLK[+156]GKK_.4	SCHTAVGRKDSNVNWNNLKGKK	1.78245e-137	76.2732	1.0546e-183	S[bs3-light]C[cm]HTAVGR_KDSNVNWNNLK[bs3oh]GKK.4	470_472	55668.3	194942	57284.4	200601	200601
10	7PMix_0.1x_DIA12_iRT_002	2	Ovotransferrin _Ovotransferrin	0.29911	_HTTVNENAPDQKDEYELLC[+57]LDGSRQPVDNYKTC[+57]NWAR_	_HTTVNENAPDQKDEYELLC[+57]LDGSRQPVDNYKTC[+57]NWAR_.5	HTTVNENAPDQKDEYELLCLDGSRQPVDNYKTCNWAR	0.134728	95.414	6.01089e-10	HTTVNENAPDQK[bs3-light]DEYELLC[cm]LDGSR_QPVDNYKTC[cm]NWAR.5	240_259	22442	95686.4	3391.44	14460.1	14460.1
10	7PMix_0.1x_DIA12_iRT_002	2	Ovotransferrin _Ovotransferrin	1.43072	_DGKGDVAFVKNAPYSGY[+155]SGAFHC[+57]LK_	_DGKGDVAFVKNAPYSGY[+155]SGAFHC[+57]LK_.3	DGKGDVAFVKNAPYSGYSGAFHCLK	0.408307	107.133	6.69132e-07	DGK[bs3-light]GDVAFVK_NAPYSGY[bs3nh2]SGAFHC[cm]LK.3	208_221	31598.2	117102	48.2256	178.722	178.722
10	7PMix_0.1x_DIA12_iRT_002	2	Ovotransferrin _Ovotransferrin	0.184577	_DGKGDVAFVKNAPYS[+155]GYSGAFHC[+57]LK_	_DGKGDVAFVKNAPYS[+155]GYSGAFHC[+57]LK_.3	DGKGDVAFVKNAPYSGYSGAFHCLK	0.47045	107.706	4.47057e-11	DGK[bs3-light]GDVAFVK_NAPYS[bs3nh2]GYSGAFHC[cm]LK.3	210_221	704.306	2458.64	5.26328	18.3734	18.3734
10	7PMix_0.1x_DIA12_iRT_002	2	Ovotransferrin _Ovotransferrin	0.0170901	_GDPK[+156]T[+155]KC[+57]ARDGKGDVAFVKHTTVNENAPDQKDEYELLC[+57]LDGSR_	_GDPK[+156]T[+155]KC[+57]ARDGKGDVAFVKHTTVNENAPDQKDEYELLC[+57]LDGSR_.6	GDPKTKCARDGKGDVAFVKHTTVNENAPDQKDEYELLCLDGSR	1.6956e-19	83.3971	8.82969e-67	GDPK[bs3oh]T[bs3nh2]K[bs3-light]C[cm]AR_DGKGDVAFVKHTTVNENAPDQKDEYELLC[cm]LDGSR.6	200_228	17116.9	60949.5	40466.7	144093	144093
10	7PMix_0.1x_DIA12_iRT_002	2	Ovotransferrin _Ovotransferrin	0.0403076	_GDPKT[+155]KC[+57]ARDGKGDVAFVKHT[+156]TVNENAPDQKDEYELLC[+57]LDGSR_	_GDPKT[+155]KC[+57]ARDGKGDVAFVKHT[+156]TVNENAPDQKDEYELLC[+57]LDGSR_.6	GDPKTKCARDGKGDVAFVKHTTVNENAPDQKDEYELLCLDGSR	2.50446e-23	83.5083	5.53884e-31	GDPKT[bs3nh2]K[bs3-light]C[cm]AR_DGKGDVAFVKHT[bs3oh]TVNENAPDQKDEYELLC[cm]LDGSR.6	200_221	15873.3	56675.4	37500.9	133896	133896
10	7PMix_0.1x_DIA12_iRT_002	2	Ovotransferrin _Ovotransferrin	0.209987	_S[+156]C[+57]HTAVGRKDSNVNWNNLKGK[+155]K_	_S[+156]C[+57]HTAVGRKDSNVNWNNLKGK[+155]K_.4	SCHTAVGRKDSNVNWNNLKGKK	1.0426e-07	81.9571	1.72907e-37	S[bs3oh]C[cm]HT[bs3-light]AVGR_KDSNVNWNNLKGK[bs3nh2]K.4	468_475	18868.3	64660.6	13172.8	45142.2	45142.2
10	7PMix_0.1x_DIA12_iRT_002	2	Ovotransferrin _Ovotransferrin	0.79163	_QC[+57]KGDPK[+155]TK[+155]C[+57]ARNAPYSGYSGAFHC[+57]LK[+156]DGKGDVAFVK_	_QC[+57]KGDPK[+155]TK[+155]C[+57]ARNAPYSGYSGAFHC[+57]LK[+156]DGKGDVAFVK_.5	QCKGDPKTKCARNAPYSGYSGAFHCLKDGKGDVAFVK	0.504076	96.1926	4.6537e-16	QC[cm]K[bs3-light]GDPK[bs3nh2]TK[bs3nh2]C[cm]AR_NAPYSGYSGAFHC[cm]LK[bs3oh]DGKGDVAFVK.5	194_221	21555.5	85902.3	309.425	1233.11	1233.11
10	7PMix_0.1x_DIA12_iRT_002	2	Ovotransferrin _Ovotransferrin	0.034768	_GDPK[+155]TKC[+57]ARDGKGDVAFVK[+156]HTTVNENAPDQKDEYELLC[+57]LDGSR_	_GDPK[+155]TKC[+57]ARDGKGDVAFVK[+156]HTTVNENAPDQKDEYELLC[+57]LDGSR_.6	GDPKTKCARDGKGDVAFVKHTTVNENAPDQKDEYELLCLDGSR	6.39422e-28	83.4484	6.39422e-28	GDPK[bs3nh2]TK[bs3-light]C[cm]AR_DGKGDVAFVK[bs3oh]HTTVNENAPDQKDEYELLC[cm]LDGSR.6	200_221	16988.7	60569.1	41451.1	147784	147784
10	7PMix_0.1x_DIA12_iRT_002	2	Ovotransferrin _Ovotransferrin	0.034768	_GDPK[+155]TKC[+57]ARDGKGDVAFVKHT[+156]TVNENAPDQKDEYELLC[+57]LDGSR_	_GDPK[+155]TKC[+57]ARDGKGDVAFVKHT[+156]TVNENAPDQKDEYELLC[+57]LDGSR_.6	GDPKTKCARDGKGDVAFVKHTTVNENAPDQKDEYELLCLDGSR	6.39422e-28	83.4484	6.39422e-28	GDPK[bs3nh2]TK[bs3-light]C[cm]AR_DGKGDVAFVKHT[bs3oh]TVNENAPDQKDEYELLC[cm]LDGSR.6	200_221	16988.7	60569.1	41451.1	147784	147784
10	7PMix_0.1x_DIA12_iRT_002	2	Ovotransferrin _Ovotransferrin	0.034768	_GDPK[+155]TKC[+57]ARDGKGDVAFVKHTT[+156]VNENAPDQKDEYELLC[+57]LDGSR_	_GDPK[+155]TKC[+57]ARDGKGDVAFVKHTT[+156]VNENAPDQKDEYELLC[+57]LDGSR_.6	GDPKTKCARDGKGDVAFVKHTTVNENAPDQKDEYELLCLDGSR	6.39422e-28	83.4484	6.39422e-28	GDPK[bs3nh2]TK[bs3-light]C[cm]AR_DGKGDVAFVKHTT[bs3oh]VNENAPDQKDEYELLC[cm]LDGSR.6	200_221	16988.7	60569.1	41451.1	147784	147784
10	7PMix_0.1x_DIA12_iRT_002	2	Ovotransferrin _Ovotransferrin	0.0170901	_GDPK[+155]T[+156]KC[+57]ARDGKGDVAFVKHTTVNENAPDQKDEYELLC[+57]LDGSR_	_GDPK[+155]T[+156]KC[+57]ARDGKGDVAFVKHTTVNENAPDQKDEYELLC[+57]LDGSR_.6	GDPKTKCARDGKGDVAFVKHTTVNENAPDQKDEYELLCLDGSR	1.6956e-19	83.3971	8.82969e-67	GDPK[bs3nh2]T[bs3oh]K[bs3-light]C[cm]AR_DGKGDVAFVKHTTVNENAPDQKDEYELLC[cm]LDGSR.6	200_228	17116.9	60949.5	40466.7	144093	144093
10	7PMix_0.1x_DIA12_iRT_002	2	Ovotransferrin _Ovotransferrin	0.0403076	_GDPKT[+155]KC[+57]ARDGKGDVAFVKHTT[+156]VNENAPDQKDEYELLC[+57]LDGSR_	_GDPKT[+155]KC[+57]ARDGKGDVAFVKHTT[+156]VNENAPDQKDEYELLC[+57]LDGSR_.6	GDPKTKCARDGKGDVAFVKHTTVNENAPDQKDEYELLCLDGSR	2.50446e-23	83.5083	5.53884e-31	GDPKT[bs3nh2]K[bs3-light]C[cm]AR_DGKGDVAFVKHTT[bs3oh]VNENAPDQKDEYELLC[cm]LDGSR.6	200_221	15873.3	56675.4	37500.9	133896	133896
10	7PMix_0.1x_DIA12_iRT_002	2	Ovotransferrin _Ovotransferrin	0.23908	_SC[+57]HTAVGRC[+57]LVEKGDVAFIQHS[+156]TVEENTGGK_	_SC[+57]HTAVGRC[+57]LVEKGDVAFIQHS[+156]TVEENTGGK_.6	SCHTAVGRCLVEKGDVAFIQHSTVEENTGGK	3.35207e-41	61.6126	7.82719e-74	S[bs3-light]C[cm]HTAVGR_C[cm]LVEKGDVAFIQHS[bs3oh]TVEENTGGK.6	472_553	7012.66	23302.7	23585.6	78373.5	78373.5
10	7PMix_0.1x_DIA12_iRT_002	2	Ovotransferrin _Ovotransferrin	NaN	_QC[+57]KGDPKNAPYSGYSGAFHC[+57]LKDGK[+156]GDVAFVK_	_QC[+57]KGDPKNAPYSGYSGAFHC[+57]LKDGK[+156]GDVAFVK_.5	QCKGDPKNAPYSGYSGAFHCLKDGKGDVAFVK	0.00856425	102.157	0.00207588	QC[cm]K[bs3-light]GDPK_NAPYSGYSGAFHC[cm]LKDGK[bs3oh]GDVAFVK.5	194_218	91835.8	182027	342756	679372	679372
10	7PMix_0.1x_DIA12_iRT_002	2	Ovotransferrin _Ovotransferrin	0.666387	_FGVNGSEKSKDLTKC[+57]LFK_	_FGVNGSEKSKDLTKC[+57]LFK_.4	FGVNGSEKSKDLTKCLFK	0.00221438	90.0844	0.000352656	FGVNGSEK[bs3-light]SK_DLTKC[cm]LFK.4	641_661	51778.5	193667	1.94535e+06	7.27619e+06	7.27619e+06
10	7PMix_0.1x_DIA12_iRT_002	2	Ovotransferrin _Ovotransferrin	0.354855	_KS[+155]C[+57]HTAVGRGDVAFVKHTTVNENAPDQK[+155]DEY[+155]ELLC[+57]LDGS[+155]R_	_KS[+155]C[+57]HTAVGRGDVAFVKHTTVNENAPDQK[+155]DEY[+155]ELLC[+57]LDGS[+155]R_.6	KSCHTAVGRGDVAFVKHTTVNENAPDQKDEYELLCLDGSR	0.463691	82.8325	0.00199809	K[bs3-light]S[bs3nh2]C[cm]HTAVGR_GDVAFVKHTTVNENAPDQK[bs3nh2]DEY[bs3nh2]ELLC[cm]LDGS[bs3nh2]R.6	228_471	973.633	3418.83	5378.28	18885.4	18885.4
10	7PMix_0.1x_DIA12_iRT_002	2	Ovotransferrin _Ovotransferrin	0.0403076	_GDPKT[+155]KC[+57]ARDGKGDVAFVK[+156]HTTVNENAPDQKDEYELLC[+57]LDGSR_	_GDPKT[+155]KC[+57]ARDGKGDVAFVK[+156]HTTVNENAPDQKDEYELLC[+57]LDGSR_.6	GDPKTKCARDGKGDVAFVKHTTVNENAPDQKDEYELLCLDGSR	2.50446e-23	83.5083	5.53884e-31	GDPKT[bs3nh2]K[bs3-light]C[cm]AR_DGKGDVAFVK[bs3oh]HTTVNENAPDQKDEYELLC[cm]LDGSR.6	200_221	15873.3	56675.4	37500.9	133896	133896
10	7PMix_0.1x_DIA12_iRT_002	2	Ovotransferrin _Ovotransferrin	0.214824	_SC[+57]HTAVGRTGTC[+57]NFDEYFSEGC[+57]APGSPPNSR_	_SC[+57]HTAVGRTGTC[+57]NFDEYFSEGC[+57]APGSPPNSR_.4	SCHTAVGRTGTCNFDEYFSEGCAPGSPPNSR	1.46615e-22	98.0081	1.97042e-45	S[bs3-light]C[cm]HTAVGR_TGTC[cm]NFDEYFSEGC[cm]APGSPPNSR.4	472_504	14420.4	46778.8	36729.5	119149	119149
10	7PMix_0.1x_DIA12_iRT_002	2	Ovotransferrin _Ovotransferrin	0.807717	_KSC[+57]HTAVGRDSNVNWNNLKGK_	_KSC[+57]HTAVGRDSNVNWNNLKGK_.5	KSCHTAVGRDSNVNWNNLKGK	0.00931851	32.3156	0.00480555	K[bs3-light]SC[cm]HTAVGR_DSNVNWNNLKGK.5	468_471	523.453	1141.15	1.12572e+06	2.45413e+06	2.45413e+06
10	7PMix_0.1x_DIA12_iRT_003	3	Catalase _Catalase	NaN	_LNSLTVGPRAAQK[+155]PDVLTTGGGNPVGDK_	_LNSLTVGPRAAQK[+155]PDVLTTGGGNPVGDK_.3	LNSLTVGPRAAQKPDVLTTGGGNPVGDK	0.00584237	120.08	1.02676e-28	LNS[bs3-light]LTVGPR_AAQK[bs3nh2]PDVLTTGGGNPVGDK.3	29_41	59091.7	186114	2277.15	7172.07	7172.07
10	7PMix_0.1x_DIA12_iRT_003	3	Catalase _Catalase	NaN	_DAQLFIQKKIQALLDKYNEEKPK_	_DAQLFIQKKIQALLDKYNEEKPK_.5	DAQLFIQKKIQALLDKYNEEKPK	0.00171488	75.1455	0.0010893	DAQLFIQK[bs3-light]K_IQALLDKYNEEKPK.5	476_504	3093.24	12542.6	22934.5	92996.2	92996.2
10	7PMix_0.1x_DIA12_iRT_003	3	Creatine Kinase _Creatine Kinase	0.0977653	_VISMEKGGNM[+16]KEVFRTDLNHENLK[+155]GGDDLDPHYVLSSR_	_VISMEKGGNM[+16]KEVFRTDLNHENLK[+155]GGDDLDPHYVLSSR_.6	VISMEKGGNMKEVFRTDLNHENLKGGDDLDPHYVLSSR	1.23818e-126	69.5363	1.23818e-126	VISMEK[bs3-light]GGNM[ox]KEVFR_TDLNHENLK[bs3nh2]GGDDLDPHYVLSSR.6	108_242	2047.37	6926.17	470910	1.59307e+06	1.59307e+06
10	7PMix_0.1x_DIA12_iRT_003	3	Creatine Kinase _Creatine Kinase	0.448974	_TDLNHENLKGGDDLDPHYVLSSRVIS[+155]MEKGGNMKEVFR_	_TDLNHENLKGGDDLDPHYVLSSRVIS[+155]MEKGGNMKEVFR_.5	TDLNHENLKGGDDLDPHYVLSSRVISMEKGGNMKEVFR	8.84043e-20	90.5939	3.08486e-31	TDLNHENLK[bs3-light]GGDDLDPHYVLSSR_VIS[bs3nh2]MEKGGNMKEVFR.5	116_247	1.37352	6.08452	17686.2	78347.5	78347.5
10	7PMix_0.1x_DIA12_iRT_003	3	Creatine Kinase _Creatine Kinase	0.140287	_HKTDLNHENLK[+155]GGDDLDPHYVLSSRYK[+156]LNY[+156]K_	_HKTDLNHENLK[+155]GGDDLDPHYVLSSRYK[+156]LNY[+156]K_.5	HKTDLNHENLKGGDDLDPHYVLSSRYKLNYK	2.91977e-07	67.6689	3.63793e-12	HK[bs3-light]TDLNHENLK[bs3nh2]GGDDLDPHYVLSSR_YK[bs3oh]LNY[bs3oh]K.5	10_107	2.20619	7.49606	222548	756159	756159
10	7PMix_0.1x_DIA12_iRT_003	3	Creatine Kinase _Creatine Kinase	0.143772	_HGGFK[+156]PTDKHKTDLNHENLK[+155]GGDDLDPHYVLSSR_	_HGGFK[+156]PTDKHKTDLNHENLK[+155]GGDDLDPHYVLSSR_.5	HGGFKPTDKHKTDLNHENLKGGDDLDPHYVLSSR	0.000364139	67.6929	3.40464e-15	HGGFK[bs3oh]PTDK[bs3-light]HK_TDLNHENLK[bs3nh2]GGDDLDPHYVLSSR.5	105_108	179.75	609.183	198209	671741	671741
10	7PMix_0.1x_DIA12_iRT_003	3	Creatine Kinase _Creatine Kinase	0.143255	_HKTDLNHENLKGGDDLDPHYVLSSRGGDDLDPHYVLSSRVR_	_HKTDLNHENLKGGDDLDPHYVLSSRGGDDLDPHYVLSSRVR_.6	HKTDLNHENLKGGDDLDPHYVLSSRGGDDLDPHYVLSSRVR	3.31609e-19	87.1286	7.32354e-24	HKTDLNHENLK[bs3-light]GGDDLDPHYVLSSR_GGDDLDPHYVLSSRVR.6	116_129	962.734	3898.28	112575	455835	455835
10	7PMix_0.1x_DIA12_iRT_003	3	Creatine Kinase _Creatine Kinase	0.0780312	_HKTDLNHENLKGGDDLDPHYVLSSRGGDDLDPHYVLSSRVR_	_HKTDLNHENLKGGDDLDPHYVLSSRGGDDLDPHYVLSSRVR_.7	HKTDLNHENLKGGDDLDPHYVLSSRGGDDLDPHYVLSSRVR	1.13651e-66	85.8039	1.13651e-66	HKTDLNHENLK[bs3-light]GGDDLDPHYVLSSR_GGDDLDPHYVLSSRVR.7	116_128	39833.1	160234	96331.6	387506	387506
10	7PMix_0.1x_DIA12_iRT_003	3	Creatine Kinase _Creatine Kinase	0.0632657	_HKTDLNHENLKGGDDLDPHYVLSSRVISMEKGGNM[+16]K[+155]EVFR_	_HKTDLNHENLKGGDDLDPHYVLSSRVISMEKGGNM[+16]K[+155]EVFR_.6	HKTDLNHENLKGGDDLDPHYVLSSRVISMEKGGNMKEVFR	1.73738e-21	85.4528	1.73738e-21	HKTDLNHENLK[bs3-light]GGDDLDPHYVLSSR_VISMEKGGNM[ox]K[bs3nh2]EVFR.6	116_242	243718	977809	159560	640164	640164
10	7PMix_0.1x_DIA12_iRT_003	3	Creatine Kinase _Creatine Kinase	0.144857	_T[+155]DLNHENLKGGDDLDPHYVLSSRVISMEK[+155]GGNM[+16]KEVFR_	_T[+155]DLNHENLKGGDDLDPHYVLSSRVISMEK[+155]GGNM[+16]KEVFR_.6	TDLNHENLKGGDDLDPHYVLSSRVISMEKGGNMKEVFR	1.46544e-80	87.1239	4.36038e-83	T[bs3nh2]DLNHENLK[bs3-light]GGDDLDPHYVLSSR_VISMEK[bs3nh2]GGNM[ox]KEVFR.6	116_247	962.874	3898.52	149102	603690	603690
10	7PMix_0.1x_DIA12_iRT_003	3	Creatine Kinase _Creatine Kinase	0.0311327	_TDLNHENLK[+156]GGDDLDPHYVLSSRGGNM[+16]KEVFR_	_TDLNHENLK[+156]GGDDLDPHYVLSSRGGNM[+16]KEVFR_.5	TDLNHENLKGGDDLDPHYVLSSRGGNMKEVFR	1.45851e-57	75.4956	5.38591e-62	T[bs3-light]DLNHENLK[bs3oh]GGDDLDPHYVLSSR_GGNM[ox]KEVFR.5	108_247	194061	798057	105051	432010	432010
10	7PMix_0.1x_DIA12_iRT_003	3	Creatine Kinase _Creatine Kinase	0.0745469	_T[+155]DLNHENLKGGDDLDPHYVLSSRVISMEKGGNM[+16]K_	_T[+155]DLNHENLKGGDDLDPHYVLSSRVISMEKGGNM[+16]K_.6	TDLNHENLKGGDDLDPHYVLSSRVISMEKGGNMK	1.86753e-20	85.7737	3.49503e-26	T[bs3nh2]DLNHENLK[bs3-light]GGDDLDPHYVLSSR_VISMEKGGNM[ox]K.6	116_242	77359	311116	128737	517743	517743
10	7PMix_0.1x_DIA12_iRT_003	3	Creatine Kinase _Creatine Kinase	0.0588369	_GGNMKEVFRHKTDLNHENLK[+156]GGDDLDPHYVLSSR_	_GGNMKEVFRHKTDLNHENLK[+156]GGDDLDPHYVLSSR_.6	GGNMKEVFRHKTDLNHENLKGGDDLDPHYVLSSR	1.06956e-12	85.9158	1.06956e-12	GGNMK[bs3-light]EVFR_HKTDLNHENLK[bs3oh]GGDDLDPHYVLSSR.6	107_247	35143.7	141384	120306	483993	483993
10	7PMix_0.1x_DIA12_iRT_003	3	Creatine Kinase _Creatine Kinase	0.0732839	_PFGNTHNKHKT[+155]DLNHENLKGGDDLDPHYVLSSR_	_PFGNTHNKHKT[+155]DLNHENLKGGDDLDPHYVLSSR_.6	PFGNTHNKHKTDLNHENLKGGDDLDPHYVLSSR	2.38487e-30	85.842	2.38487e-30	P[bs3-light]FGNTHNK_HKT[bs3nh2]DLNHENLKGGDDLDPHYVLSSR.6	2_107	2333.79	9388.9	123117	495303	495303
10	7PMix_0.1x_DIA12_iRT_003	3	Creatine Kinase _Creatine Kinase	0.0852692	_GGNMKEVFRHKT[+156]DLNHENLKGGDDLDPHYVLSSR_	_GGNMKEVFRHKT[+156]DLNHENLKGGDDLDPHYVLSSR_.6	GGNMKEVFRHKTDLNHENLKGGDDLDPHYVLSSR	5.69218e-05	85.8526	1.04296e-08	GGNMK[bs3-light]EVFR_HKT[bs3oh]DLNHENLKGGDDLDPHYVLSSR.6	107_247	31575.9	127031	96721.4	389113	389113
10	7PMix_0.1x_DIA12_iRT_003	3	Creatine Kinase _Creatine Kinase	0.221123	_HNNHMAKVLTPDLYKLNYKSEEEYPDLS[+155]K_	_HNNHMAKVLTPDLYKLNYKSEEEYPDLS[+155]K_.4	HNNHMAKVLTPDLYKLNYKSEEEYPDLSK	1.5753e-21	66.8648	5.77776e-22	HNNHMAK[bs3-light]VLTPDLYK_LNYKSEEEYPDLS[bs3nh2]K.4	15_32	18094.6	66732.7	64446.6	237679	237679
10	7PMix_0.1x_DIA12_iRT_003	3	Creatine Kinase _Creatine Kinase	0.133725	_VISMEKGGNMKT[+155]DLNHENLKGGDDLDPHYVLSSR_	_VISMEKGGNMKT[+155]DLNHENLKGGDDLDPHYVLSSR_.6	VISMEKGGNMKTDLNHENLKGGDDLDPHYVLSSR	3.52018e-31	85.7895	2.22985e-31	VISMEK[bs3-light]GGNMK_T[bs3nh2]DLNHENLKGGDDLDPHYVLSSR.6	116_242	897.262	3608.97	128609	517290	517290
10	7PMix_0.1x_DIA12_iRT_003	3	Creatine Kinase _Creatine Kinase	0.144984	_TDLNHENLKGGDDLDPHYVLSSRHNNHMAK[+156]VLTPDLYK_	_TDLNHENLKGGDDLDPHYVLSSRHNNHMAK[+156]VLTPDLYK_.5	TDLNHENLKGGDDLDPHYVLSSRHNNHMAKVLTPDLYK	9.37021e-62	87.7676	2.37362e-76	TDLNHENLK[bs3-light]GGDDLDPHYVLSSR_HNNHMAK[bs3oh]VLTPDLYK.5	39_116	1.41548	5.79792	16071	65827.9	65827.9
10	7PMix_0.1x_DIA12_iRT_003	3	Creatine Kinase _Creatine Kinase	0.0615658	_VISMEK[+155]GGNMKT[+155]DLNHENLKGGDDLDPHYVLSSR_	_VISMEK[+155]GGNMKT[+155]DLNHENLKGGDDLDPHYVLSSR_.6	VISMEKGGNMKTDLNHENLKGGDDLDPHYVLSSR	1.01962e-23	69.4965	1.36832e-34	VIS[bs3-light]MEK[bs3nh2]GGNMK_T[bs3nh2]DLNHENLKGGDDLDPHYVLSSR.6	116_239	10516.4	35556.6	60254.1	203722	203722
10	7PMix_0.1x_DIA12_iRT_003	3	Creatine Kinase _Creatine Kinase	1.46664	_TDLNHENLKGGDDLDPHYVLSSRVIS[+156]MEKGGNMKEVFR_	_TDLNHENLKGGDDLDPHYVLSSRVIS[+156]MEKGGNMKEVFR_.6	TDLNHENLKGGDDLDPHYVLSSRVISMEKGGNMKEVFR	4.56381e-27	69.5016	4.56381e-27	TDLNHENLK[bs3-light]GGDDLDPHYVLSSR_VIS[bs3oh]MEKGGNMKEVFR.6	116_242	314.09	1062.03	379537	1.28333e+06	1.28333e+06
10	7PMix_0.1x_DIA12_iRT_003	3	Creatine Kinase _Creatine Kinase	0.120815	_HGGFKPTDKHKT[+156]DLNHENLKGGDDLDPHYVLSSR_	_HGGFKPTDKHKT[+156]DLNHENLKGGDDLDPHYVLSSR_.5	HGGFKPTDKHKTDLNHENLKGGDDLDPHYVLSSR	1.94698e-13	80.6464	1.94698e-13	HGGFK[bs3-light]PTDK_HKT[bs3oh]DLNHENLKGGDDLDPHYVLSSR.5	101_107	6843.46	23830.7	35546.3	123782	123782
10	7PMix_0.1x_DIA12_iRT_003	3	Creatine Kinase _Creatine Kinase	0.192456	_GGDDLDPHYVLSSRGGDDLDPHYVLS[+156]S[+156]RVRTGR_	_GGDDLDPHYVLSSRGGDDLDPHYVLS[+156]S[+156]RVRTGR_.6	GGDDLDPHYVLSSRGGDDLDPHYVLSSRVRTGR	1.4161e-33	79.8109	5.62297e-62	GGDDLDPHY[bs3-light]VLSSR_GGDDLDPHYVLS[bs3oh]S[bs3oh]RVRTGR.6	125_133	4532.68	16340.9	41003.8	147824	147824
10	7PMix_0.1x_DIA12_iRT_003	3	Creatine Kinase _Creatine Kinase	0.460526	_TDLNHENLK[+155]GGDDLDPHYVLSSRVISMEKGGNMKEVFR_	_TDLNHENLK[+155]GGDDLDPHYVLSSRVISMEKGGNMKEVFR_.5	TDLNHENLKGGDDLDPHYVLSSRVISMEKGGNMKEVFR	3.10072e-18	90.5747	6.71332e-33	T[bs3-light]DLNHENLK[bs3nh2]GGDDLDPHYVLSSR_VISMEKGGNMKEVFR.5	108_242	1.48453	6.56287	14457	63912.2	63912.2
10	7PMix_0.1x_DIA12_iRT_003	3	Creatine Kinase _Creatine Kinase	0.155176	_GGDDLDPHYVLSSRTGRSIK[+155]GYTLPPHC[+57]SRGER_	_GGDDLDPHYVLSSRTGRSIK[+155]GYTLPPHC[+57]SRGER_.7	GGDDLDPHYVLSSRTGRSIKGYTLPPHCSRGER	1.81917e-08	55.0654	1.81917e-08	GGDDLDPHY[bs3-light]VLSSR_TGRSIK[bs3nh2]GYTLPPHC[cm]SRGER.7	125_133	1854.07	4581.25	57276.1	141525	141525
10	7PMix_0.1x_DIA12_iRT_003	3	Creatine Kinase _Creatine Kinase	0.210148	_VISM[+16]EKGGNM[+16]KEVFR_	_VISM[+16]EKGGNM[+16]KEVFR_.3	VISMEKGGNMKEVFR	8.99575e-14	57.7609	1.62379e-32	VIS[bs3-light]M[ox]EK_GGNM[ox]KEVFR.3	239_247	328709	728653	29117.8	64545.9	64545.9
10	7PMix_0.1x_DIA12_iRT_003	3	Creatine Kinase _Creatine Kinase	0.352713	_LM[+16]VEMEKKLEKGQSIDDMIPAQK_	_LM[+16]VEMEKKLEKGQSIDDMIPAQK_.4	LMVEMEKKLEKGQSIDDMIPAQK	2.52898e-09	97.7661	1.42486e-13	LM[ox]VEMEK[bs3-light]K_LEKGQSIDDMIPAQK.4	365_369	3515.43	13033.2	28933.3	107268	107268
10	7PMix_0.1x_DIA12_iRT_003	3	Creatine Kinase _Creatine Kinase	0.722544	_LEKGQSIDDMIPAQKLM[+16]VEM[+16]EKK_	_LEKGQSIDDMIPAQKLM[+16]VEM[+16]EKK_.4	LEKGQSIDDMIPAQKLMVEMEKK	1.28934e-17	83.2912	7.81823e-38	LEK[bs3-light]GQSIDDMIPAQK_LM[ox]VEM[ox]EKK.4	365_369	13293.5	53677.4	16856.9	68066.3	68066.3
10	7PMix_0.1x_DIA12_iRT_003	3	Creatine Kinase _Creatine Kinase	0.0367487	_TDLNHENLKGGDDLDPHYVLSSRKLEKGQS[+156]IDDMIPAQK_	_TDLNHENLKGGDDLDPHYVLSSRKLEKGQS[+156]IDDMIPAQK_.5	TDLNHENLKGGDDLDPHYVLSSRKLEKGQSIDDMIPAQK	0.000382488	87.7688	1.90808e-13	TDLNHENLK[bs3-light]GGDDLDPHYVLSSR_KLEKGQS[bs3oh]IDDMIPAQK.5	116_381	1.34586	5.51276	13559.2	55539.7	55539.7
10	7PMix_0.1x_DIA12_iRT_003	3	Creatine Kinase _Creatine Kinase	0.138612	_LNYK[+156]SEEEYPDLSKHNNHM[+16]AKVLTPDLYKK_	_LNYK[+156]SEEEYPDLSKHNNHM[+16]AKVLTPDLYKK_.4	LNYKSEEEYPDLSKHNNHMAKVLTPDLYKK	2.2983e-16	88.2938	6.48707e-43	LNY[bs3-light]K[bs3oh]SEEEYPDLSK_HNNHM[ox]AKVLTPDLYKK.4	14_32	1.7384	7.1206	10294.7	42167.8	42167.8
10	7PMix_0.1x_DIA12_iRT_003	3	Creatine Kinase _Creatine Kinase	0.690736	_LNYK[+155]SEEEYPDLSKHNNHM[+16]AKVLTPDLYKK_	_LNYK[+155]SEEEYPDLSKHNNHM[+16]AKVLTPDLYKK_.6	LNYKSEEEYPDLSKHNNHMAKVLTPDLYKK	5.80811e-20	87.5771	7.5799e-52	LNY[bs3-light]K[bs3nh2]SEEEYPDLSK_HNNHM[ox]AKVLTPDLYKK.6	14_32	26292.8	107338	4210.15	17187.5	17187.5
10	7PMix_0.1x_DIA12_iRT_003	3	Creatine Kinase _Creatine Kinase	0.146044	_GGNMKEVFRHKTDLNHENLKGGDDLDPHYVLSSR_	_GGNMKEVFRHKTDLNHENLKGGDDLDPHYVLSSR_.7	GGNMKEVFRHKTDLNHENLKGGDDLDPHYVLSSR	6.93809e-21	55.06	6.93809e-21	GGNMK[bs3-light]EVFR_HKTDLNHENLKGGDDLDPHYVLSSR.7	107_247	3849.92	9515.35	119765	296007	296007
10	7PMix_0.1x_DIA12_iRT_003	3	Creatine Kinase _Creatine Kinase	0.122148	_GGNMKEVFRHKTDLNHENLKGGDDLDPHYVLSSR_	_GGNMKEVFRHKTDLNHENLKGGDDLDPHYVLSSR_.5	GGNMKEVFRHKTDLNHENLKGGDDLDPHYVLSSR	0.00743083	87.0728	1.2226e-07	GGNMK[bs3-light]EVFR_HKTDLNHENLKGGDDLDPHYVLSSR.5	107_247	41734.1	168817	134059	542275	542275
10	7PMix_0.1x_DIA12_iRT_003	3	Creatine Kinase _Creatine Kinase	0.101997	_VLTPDLYKKLNYKSEEEYPDLSK_	_VLTPDLYKKLNYKSEEEYPDLSK_.3	VLTPDLYKKLNYKSEEEYPDLSK	1.74059e-05	88.3554	3.28389e-62	VLTPDLYK[bs3-light]K_LNYKSEEEYPDLSK.3	15_40	161879	663070	10987.2	45004.6	45004.6
10	7PMix_0.1x_DIA12_iRT_003	3	Creatine Kinase _Creatine Kinase	0.0246584	_PFGNTHNKPFGNTHNK_	_PFGNTHNKPFGNTHNK_.3	PFGNTHNKPFGNTHNK	0.000370134	76.5379	4.95814e-37	P[bs3-light]FGNTHNK_PFGNTHNK.3	2_2	32166.6	138030	15222.6	65321.8	65321.8
10	7PMix_0.1x_DIA12_iRT_003	3	Creatine Kinase _Creatine Kinase	0.0678537	_LEKGQSIDDMIPAQKLMVEMEKK_	_LEKGQSIDDMIPAQKLMVEMEKK_.3	LEKGQSIDDMIPAQKLMVEMEKK	0.00284837	108.59	2.2095e-12	LEK[bs3-light]GQSIDDMIPAQK_LMVEMEKK.3	365_369	64424.2	187432	9153.17	26629.7	26629.7
10	7PMix_0.1x_DIA12_iRT_003	3	Creatine Kinase _Creatine Kinase	0.107729	_LEKGQSIDDMIPAQKLMVEMEKK_	_LEKGQSIDDMIPAQKLMVEMEKK_.4	LEKGQSIDDMIPAQKLMVEMEKK	0.00821701	97.7234	0.000468226	LEK[bs3-light]GQSIDDMIPAQK_LMVEMEKK.4	365_369	19017	70804.5	25261.7	94054.6	94054.6
10	7PMix_0.1x_DIA12_iRT_003	3	Creatine Kinase _Creatine Kinase	0.484591	_TDLNHENLK[+155]GGDDLDPHYVLSSRHGGFKPT[+155]DKHK_	_TDLNHENLK[+155]GGDDLDPHYVLSSRHGGFKPT[+155]DKHK_.6	TDLNHENLKGGDDLDPHYVLSSRHGGFKPTDKHK	1.19095e-06	54.9562	1.6951e-19	T[bs3-light]DLNHENLK[bs3nh2]GGDDLDPHYVLSSR_HGGFKPT[bs3nh2]DKHK.6	105_108	18610.5	46228.4	14502.4	36023.9	36023.9
10	7PMix_0.1x_DIA12_iRT_003	3	Creatine Kinase _Creatine Kinase	0.115712	_LMVEMEKKLEKGQSIDDM[+16]IPAQK_	_LMVEMEKKLEKGQSIDDM[+16]IPAQK_.4	LMVEMEKKLEKGQSIDDMIPAQK	0.00110356	85.3295	7.89167e-09	LMVEMEK[bs3-light]K_LEKGQSIDDM[ox]IPAQK.4	365_369	739.033	2962.29	21081.1	84500	84500
10	7PMix_0.1x_DIA12_iRT_003	3	Creatine Kinase _Creatine Kinase	0.397012	_HNNHM[+16]AKVLTPDLYKKYKLNYKS[+156]EEEYPDLSK_	_HNNHM[+16]AKVLTPDLYKKYKLNYKS[+156]EEEYPDLSK_.5	HNNHMAKVLTPDLYKKYKLNYKSEEEYPDLSK	3.30049e-32	79.6402	3.30049e-32	HNNHM[ox]AKVLTPDLYK[bs3-light]K_YKLNYKS[bs3oh]EEEYPDLSK.5	15_40	816.637	2981.46	7193.54	26262.9	26262.9
10	7PMix_0.1x_DIA12_iRT_003	3	Creatine Kinase _Creatine Kinase	0.0313395	_VISMEK[+155]GGNMKTDLNHENLK[+155]GGDDLDPHYVLSSR_	_VISMEK[+155]GGNMKTDLNHENLK[+155]GGDDLDPHYVLSSR_.6	VISMEKGGNMKTDLNHENLKGGDDLDPHYVLSSR	3.62378e-21	69.5301	3.62378e-21	VIS[bs3-light]MEK[bs3nh2]GGNMK_TDLNHENLK[bs3nh2]GGDDLDPHYVLSSR.6	108_239	10516.4	35573.5	64059.2	216691	216691
10	7PMix_0.1x_DIA12_iRT_003	3	Creatine Kinase _Creatine Kinase	0.131137	_VISMEK[+155]GGNMKTDLNHENLK[+155]GGDDLDPHYVLSSR_	_VISMEK[+155]GGNMKTDLNHENLK[+155]GGDDLDPHYVLSSR_.5	VISMEKGGNMKTDLNHENLKGGDDLDPHYVLSSR	0.0029736	90.5373	3.88955e-05	VIS[bs3-light]MEK[bs3nh2]GGNMK_TDLNHENLK[bs3nh2]GGDDLDPHYVLSSR.5	108_239	542.71	2389.72	15053.9	66287	66287
10	7PMix_0.1x_DIA12_iRT_003	3	Creatine Kinase _Creatine Kinase	0.17007	_T[+156]DLNHENLKGGDDLDPHYVLSSRHKTDLNHENLK_	_T[+156]DLNHENLKGGDDLDPHYVLSSRHKTDLNHENLK_.5	TDLNHENLKGGDDLDPHYVLSSRHKTDLNHENLK	0.000615672	90.4828	2.91779e-08	T[bs3oh]DLNHENLK[bs3-light]GGDDLDPHYVLSSR_HKTDLNHENLK.5	107_116	663.559	2904.92	19164.4	83897.4	83897.4
10	7PMix_0.1x_DIA12_iRT_003	3	Creatine Kinase _Creatine Kinase	0.0569482	_TDLNHENLKGGDDLDPHYVLSSRHGGFKPTDKHK_	_TDLNHENLKGGDDLDPHYVLSSRHGGFKPTDKHK_.5	TDLNHENLKGGDDLDPHYVLSSRHGGFKPTDKHK	9.73747e-13	74.7863	8.44377e-20	TDLNHENLK[bs3-light]GGDDLDPHYVLSSR_HGGFKPTDKHK.5	105_116	750.973	3020.68	40557.7	163138	163138
10	7PMix_0.1x_DIA12_iRT_003	3	Creatine Kinase _Creatine Kinase	0.119879	_HGGFKPTDKHKT[+155]DLNHENLKGGDDLDPHYVLSSR_	_HGGFKPTDKHKT[+155]DLNHENLKGGDDLDPHYVLSSR_.6	HGGFKPTDKHKTDLNHENLKGGDDLDPHYVLSSR	0.505432	102.035	2.57052e-05	HGGFK[bs3-light]PTDK_HKT[bs3nh2]DLNHENLKGGDDLDPHYVLSSR.6	101_107	1095.78	3057.89	14393.2	40165.6	40165.6
10	7PMix_0.1x_DIA12_iRT_003	3	Creatine Kinase _Creatine Kinase	0.21524	_HGGFKPTDKHKT[+155]DLNHENLKGGDDLDPHYVLSSR_	_HGGFKPTDKHKT[+155]DLNHENLKGGDDLDPHYVLSSR_.4	HGGFKPTDKHKTDLNHENLKGGDDLDPHYVLSSR	0.104786	89.5305	2.10475e-06	HGGFK[bs3-light]PTDK_HKT[bs3nh2]DLNHENLKGGDDLDPHYVLSSR.4	101_107	1.27182	5.19	5807.48	23699	23699
10	7PMix_0.1x_DIA12_iRT_003	3	Creatine Kinase _Creatine Kinase	0.421788	_GGNMKEVFRHKT[+155]DLNHENLKGGDDLDPHYVLSSR_	_GGNMKEVFRHKT[+155]DLNHENLKGGDDLDPHYVLSSR_.6	GGNMKEVFRHKTDLNHENLKGGDDLDPHYVLSSR	0.00311405	90.5619	0.000872637	GGNMK[bs3-light]EVFR_HKT[bs3nh2]DLNHENLKGGDDLDPHYVLSSR.6	107_247	31141.4	137484	27226.7	120201	120201
10	7PMix_0.1x_DIA12_iRT_003	3	Creatine Kinase _Creatine Kinase	0.272148	_GGNMKEVFRHKT[+155]DLNHENLKGGDDLDPHYVLSSR_	_GGNMKEVFRHKT[+155]DLNHENLKGGDDLDPHYVLSSR_.4	GGNMKEVFRHKTDLNHENLKGGDDLDPHYVLSSR	0.438079	96.222	6.198e-07	GGNMK[bs3-light]EVFR_HKT[bs3nh2]DLNHENLKGGDDLDPHYVLSSR.4	107_247	2711.94	11601.3	1821.02	7790.11	7790.11
10	7PMix_0.1x_DIA12_iRT_003	3	Creatine Kinase _Creatine Kinase	0.0229564	_VLTPDLYKKYKLNYKSEEEYPDLSK_	_VLTPDLYKKYKLNYKSEEEYPDLSK_.5	VLTPDLYKKYKLNYKSEEEYPDLSK	1.53033e-07	84.974	6.8104e-32	VLTPDLYK[bs3-light]K_YKLNYKSEEEYPDLSK.5	11_40	277401	1.10865e+06	24033	96049.4	96049.4
10	7PMix_0.1x_DIA12_iRT_003	3	Creatine Kinase _Creatine Kinase	0.0569902	_VLTPDLYKKYKLNYKSEEEYPDLSK_	_VLTPDLYKKYKLNYKSEEEYPDLSK_.4	VLTPDLYKKYKLNYKSEEEYPDLSK	0.00798753	84.9464	6.13041e-23	VLTPDLYK[bs3-light]K_YKLNYKSEEEYPDLSK.4	15_40	232323	928084	17000.2	67912.6	67912.6
10	7PMix_0.1x_DIA12_iRT_003	3	Creatine Kinase _Creatine Kinase	0.03404	_VLTPDLYKKYKLNYKSEEEYPDLSK_	_VLTPDLYKKYKLNYKSEEEYPDLSK_.5	VLTPDLYKKYKLNYKSEEEYPDLSK	1.64937e-09	84.9687	8.11401e-35	VLTPDLYK[bs3-light]K_YKLNYKSEEEYPDLSK.5	15_40	283707	1.13376e+06	23173.3	92605.9	92605.9
10	7PMix_0.1x_DIA12_iRT_003	3	Creatine Kinase _Creatine Kinase	0.18204	_VLTPDLYKKYKLNYKSEEEYPDLSK_	_VLTPDLYKKYKLNYKSEEEYPDLSK_.3	VLTPDLYKKYKLNYKSEEEYPDLSK	0.510099	86.2579	3.87448e-05	VLTPDLYK[bs3-light]K_YKLNYKSEEEYPDLSK.3	15_40	51.8719	208.682	8.22495	33.0892	33.0892
10	7PMix_0.1x_DIA12_iRT_003	3	Creatine Kinase _Creatine Kinase	0.647912	_TDLNHENLKGGDDLDPHYVLSSRVISM[+16]EK[+155]GGNMKEVFR_	_TDLNHENLKGGDDLDPHYVLSSRVISM[+16]EK[+155]GGNMKEVFR_.5	TDLNHENLKGGDDLDPHYVLSSRVISMEKGGNMKEVFR	0.00733872	90.5965	0.00089418	TDLNHENLK[bs3-light]GGDDLDPHYVLSSR_VISM[ox]EK[bs3nh2]GGNMKEVFR.5	116_247	1.45138	6.43113	14373.9	63691.5	63691.5
10	7PMix_0.1x_DIA12_iRT_003	3	Creatine Kinase _Creatine Kinase	0.057301	_HGGFKPTDKHKETPSGFTLDDVIQTGVDNPGHPFIMTVGC[+57]VAGDEESYTVFKDLFDPIIQDR_	_HGGFKPTDKHKETPSGFTLDDVIQTGVDNPGHPFIMTVGC[+57]VAGDEESYTVFKDLFDPIIQDR_.7	HGGFKPTDKHKETPSGFTLDDVIQTGVDNPGHPFIMTVGCVAGDEESYTVFKDLFDPIIQDR	5.45655e-10	108.367	5.45655e-10	HGGFKPTDK[bs3-light]HK_ETPSGFTLDDVIQTGVDNPGHPFIMTVGC[cm]VAGDEESYTVFKDLFDPIIQDR.7	86_105	10023.6	29155	165352	480945	480945
10	7PMix_0.1x_DIA12_iRT_003	3	Creatine Kinase _Creatine Kinase	0.0527167	_VISMEKGGNMKHKTDLNHENLKGGDDLDPHYVLSSR_	_VISMEKGGNMKHKTDLNHENLKGGDDLDPHYVLSSR_.5	VISMEKGGNMKHKTDLNHENLKGGDDLDPHYVLSSR	0.0159063	94.1646	3.38439e-05	VISMEK[bs3-light]GGNMK_HKTDLNHENLKGGDDLDPHYVLSSR.5	116_242	8844.11	43724.2	10527	52044.5	52044.5
10	7PMix_0.1x_DIA12_iRT_003	3	Creatine Kinase _Creatine Kinase	0.144146	_T[+155]DLNHENLKGGDDLDPHYVLSSRHGGFK[+155]PTDKHK_	_T[+155]DLNHENLKGGDDLDPHYVLSSRHGGFK[+155]PTDKHK_.5	TDLNHENLKGGDDLDPHYVLSSRHGGFKPTDKHK	0.331039	90.4747	0.000129855	T[bs3nh2]DLNHENLK[bs3-light]GGDDLDPHYVLSSR_HGGFK[bs3nh2]PTDKHK.5	105_116	5972.29	26122.6	4451.54	19470.9	19470.9
10	7PMix_0.1x_DIA12_iRT_003	3	Creatine Kinase _Creatine Kinase	NaN	_IEEIFKKSIKGY[+155]TLPPHC[+57]SR_	_IEEIFKKSIKGY[+155]TLPPHC[+57]SR_.5	IEEIFKKSIKGYTLPPHCSR	0.000529019	45.6147	1.61314e-10	IEEIFK[bs3-light]K_SIKGY[bs3nh2]TLPPHC[cm]SR.5	138_265	3154.25	9008.39	1609.59	4596.91	4596.91
10	7PMix_0.1x_DIA12_iRT_003	3	Creatine Kinase _Creatine Kinase	0.129793	_HGGFK[+155]PTDKHKTDLNHENLKGGDDLDPHYVLSSR_	_HGGFK[+155]PTDKHKTDLNHENLKGGDDLDPHYVLSSR_.5	HGGFKPTDKHKTDLNHENLKGGDDLDPHYVLSSR	2.04619e-07	80.6604	3.01722e-12	HGGFK[bs3nh2]PT[bs3-light]DK_HKTDLNHENLKGGDDLDPHYVLSSR.5	103_107	6649.33	23143.3	35070	122063	122063
10	7PMix_0.1x_DIA12_iRT_003	3	Creatine Kinase _Creatine Kinase	0.142678	_HGGFK[+155]PTDKHKTDLNHENLKGGDDLDPHYVLSSR_	_HGGFK[+155]PTDKHKTDLNHENLKGGDDLDPHYVLSSR_.6	HGGFKPTDKHKTDLNHENLKGGDDLDPHYVLSSR	0.000828782	101.944	1.32045e-05	HGGFK[bs3nh2]PT[bs3-light]DK_HKTDLNHENLKGGDDLDPHYVLSSR.6	103_107	770.726	2157.22	16625.1	46532.9	46532.9
10	7PMix_0.1x_DIA12_iRT_003	3	Creatine Kinase _Creatine Kinase	0.12418	_HPK[+155]FEEILTRLAHLSK_	_HPK[+155]FEEILTRLAHLSK_.3	HPKFEEILTRLAHLSK	0.00183671	72.7278	0.00011774	HPK[bs3nh2]FEEILT[bs3-light]R_LAHLSK.3	303_313	325.318	1180.15	216285	784613	784613
10	7PMix_0.1x_DIA12_iRT_003	3	Creatine Kinase _Creatine Kinase	0.394186	_GYTLPPHC[+57]SRAVEKLSVEALNSLTGEFKGK_	_GYTLPPHC[+57]SRAVEKLSVEALNSLTGEFKGK_.4	GYTLPPHCSRAVEKLSVEALNSLTGEFKGK	3.44506e-05	110.622	2.65064e-11	GYTLPPHC[cm]S[bs3-light]R_AVEKLSVEALNSLTGEFKGK.4	147_156	588.71	1648.82	48848.7	136812	136812
10	7PMix_0.1x_DIA12_iRT_003	3	Creatine Kinase _Creatine Kinase	0.141083	_GYTLPPHC[+57]SRAVEKLSVEALNSLTGEFKGK_	_GYTLPPHC[+57]SRAVEKLSVEALNSLTGEFKGK_.6	GYTLPPHCSRAVEKLSVEALNSLTGEFKGK	0.00655889	104.875	3.88568e-15	GY[bs3-light]TLPPHC[cm]SR_AVEKLSVEALNSLTGEFKGK.6	140_156	2794.15	7924.46	84130.9	238603	238603
10	7PMix_0.1x_DIA12_iRT_003	3	Creatine Kinase _Creatine Kinase	NaN	_GYTLPPHC[+57]SRAVEKLSVEALNSLTGEFKGK_	_GYTLPPHC[+57]SRAVEKLSVEALNSLTGEFKGK_.5	GYTLPPHCSRAVEKLSVEALNSLTGEFKGK	0.00607801	89.6795	5.79805e-06	GYTLPPHC[cm]S[bs3-light]R_AVEKLSVEALNSLTGEFKGK.5	147_156	3510.03	14313.4	3384.92	13803.2	13803.2
10	7PMix_0.1x_DIA12_iRT_003	3	Creatine Kinase _Creatine Kinase	NaN	_TDLNHENLKGGDDLDPHYVLSSRSIKGYTLPPHC[+57]SR_	_TDLNHENLKGGDDLDPHYVLSSRSIKGYTLPPHC[+57]SR_.5	TDLNHENLKGGDDLDPHYVLSSRSIKGYTLPPHCSR	0.00503261	90.4892	7.40775e-05	TDLNHENLK[bs3-light]GGDDLDPHYVLSSR_SIKGYTLPPHC[cm]SR.5	116_138	5424.92	23765.3	17048.2	74684	74684
10	7PMix_0.1x_DIA12_iRT_003	3	Creatine Kinase _Creatine Kinase	0.098294	_TDLNHENLKGGDDLDPHYVLSSRVISMEKGGNMK[+155]EVFR_	_TDLNHENLKGGDDLDPHYVLSSRVISMEKGGNMK[+155]EVFR_.6	TDLNHENLKGGDDLDPHYVLSSRVISMEKGGNMKEVFR	1.28877e-115	69.5541	1.28877e-115	TDLNHENLK[bs3-light]GGDDLDPHYVLSSR_VISMEKGGNMK[bs3nh2]EVFR.6	116_242	2.05585	6.95664	472014	1.59721e+06	1.59721e+06
10	7PMix_0.1x_DIA12_iRT_003	3	Creatine Kinase _Creatine Kinase	0.471205	_TDLNHENLKGGDDLDPHYVLSSRVISMEKGGNMK[+155]EVFR_	_TDLNHENLKGGDDLDPHYVLSSRVISMEKGGNMK[+155]EVFR_.5	TDLNHENLKGGDDLDPHYVLSSRVISMEKGGNMKEVFR	3.00705e-34	90.5798	2.9071e-55	TDLNHENLK[bs3-light]GGDDLDPHYVLSSR_VISMEKGGNMK[bs3nh2]EVFR.5	116_242	1.37352	6.07542	14687.2	64965.1	64965.1
10	7PMix_0.1x_DIA12_iRT_003	3	Creatine Kinase _Creatine Kinase	0.220296	_TDLNHENLKGGDDLDPHYVLSSRVISMEK[+155]GGNM[+16]KEVFR_	_TDLNHENLKGGDDLDPHYVLSSRVISMEK[+155]GGNM[+16]KEVFR_.5	TDLNHENLKGGDDLDPHYVLSSRVISMEKGGNMKEVFR	0.0073777	85.8919	1.88448e-05	TDLNHENLK[bs3-light]GGDDLDPHYVLSSR_VISMEK[bs3nh2]GGNM[ox]KEVFR.5	116_247	3409.4	13716.1	31400.8	126326	126326
10	7PMix_0.1x_DIA12_iRT_003	3	Creatine Kinase _Creatine Kinase	0.0703876	_HKTDLNHENLKGGDDLDPHYVLSSRYK[+156]LNY[+156]K_	_HKTDLNHENLKGGDDLDPHYVLSSRYK[+156]LNY[+156]K_.5	HKTDLNHENLKGGDDLDPHYVLSSRYKLNYK	1.14181e-08	89.5314	1.14181e-08	HK[bs3-light]TDLNHENLKGGDDLDPHYVLSSR_YK[bs3oh]LNY[bs3oh]K.5	10_107	1665.67	6797.2	91605.3	373819	373819
10	7PMix_0.1x_DIA12_iRT_003	3	Creatine Kinase _Creatine Kinase	0.054223	_HKTDLNHENLKGGDDLDPHYVLSSRYK[+156]LNY[+156]K_	_HKTDLNHENLKGGDDLDPHYVLSSRYK[+156]LNY[+156]K_.4	HKTDLNHENLKGGDDLDPHYVLSSRYKLNYK	0.423197	81.9543	0.000166962	HK[bs3-light]TDLNHENLKGGDDLDPHYVLSSR_YK[bs3oh]LNY[bs3oh]K.4	10_107	1122.24	4100.44	6.31882	23.0876	23.0876
10	7PMix_0.1x_DIA12_iRT_003	3	Creatine Kinase _Creatine Kinase	0.125906	_HGGFK[+155]PTDKHKT[+155]DLNHENLKGGDDLDPHYVLSSR_	_HGGFK[+155]PTDKHKT[+155]DLNHENLKGGDDLDPHYVLSSR_.5	HGGFKPTDKHKTDLNHENLKGGDDLDPHYVLSSR	3.92176e-11	67.7124	3.92176e-11	HGGFK[bs3nh2]PT[bs3-light]DK_HKT[bs3nh2]DLNHENLKGGDDLDPHYVLSSR.5	103_107	179.748	607.913	211853	716493	716493
10	7PMix_0.1x_DIA12_iRT_003	3	Creatine Kinase _Creatine Kinase	0.0744492	_SEEEYPDLSKHNNHMAKVLTPDLYKK_	_SEEEYPDLSKHNNHMAKVLTPDLYKK_.6	SEEEYPDLSKHNNHMAKVLTPDLYKK	1.38846e-38	51.6124	4.51231e-64	SEEEYPDLS[bs3-light]K_HNNHMAKVLTPDLYKK.6	24_32	5747.74	14756.2	140055	359562	359562
10	7PMix_0.1x_DIA12_iRT_003	3	Creatine Kinase _Creatine Kinase	0.571581	_LNYKSEEEYPDLSKHNNHMAK[+156]VLTPDLYKK_	_LNYKSEEEYPDLSKHNNHMAK[+156]VLTPDLYKK_.6	LNYKSEEEYPDLSKHNNHMAKVLTPDLYKK	0.000173553	56.6722	5.22748e-20	LNYK[bs3-light]SEEEYPDLSK_HNNHMAK[bs3oh]VLTPDLYKK.6	15_40	11629.5	26498	5135.72	11701.9	11701.9
10	7PMix_0.1x_DIA12_iRT_003	3	Creatine Kinase _Creatine Kinase	0.103283	_LNYKSEEEYPDLSKHNNHMAK[+156]VLTPDLYKK_	_LNYKSEEEYPDLSKHNNHMAK[+156]VLTPDLYKK_.4	LNYKSEEEYPDLSKHNNHMAKVLTPDLYKK	1.14181e-08	88.2958	1.5588e-13	LNYK[bs3-light]SEEEYPDLSK_HNNHMAK[bs3oh]VLTPDLYKK.4	15_40	1.45252	5.94964	8572.78	35114.8	35114.8
10	7PMix_0.1x_DIA12_iRT_003	3	Creatine Kinase _Creatine Kinase	0.141872	_TDLNHENLK[+155]GGDDLDPHYVLSSRHGGFKPTDKHK_	_TDLNHENLK[+155]GGDDLDPHYVLSSRHGGFKPTDKHK_.5	TDLNHENLKGGDDLDPHYVLSSRHGGFKPTDKHK	7.73543e-08	79.7758	2.92883e-09	T[bs3-light]DLNHENLK[bs3nh2]GGDDLDPHYVLSSR_HGGFKPTDKHK.5	105_108	6689.94	24181.1	75277.4	272094	272094
10	7PMix_0.1x_DIA12_iRT_003	3	Creatine Kinase _Creatine Kinase	0.20223	_TDLNHENLK[+155]GGDDLDPHYVLSSRHGGFKPTDKHK_	_TDLNHENLK[+155]GGDDLDPHYVLSSRHGGFKPTDKHK_.4	TDLNHENLKGGDDLDPHYVLSSRHGGFKPTDKHK	0.47134	82.0309	0.00160976	T[bs3-light]DLNHENLK[bs3nh2]GGDDLDPHYVLSSR_HGGFKPTDKHK.4	105_108	985.585	3635.37	8.60458	31.7384	31.7384
10	7PMix_0.1x_DIA12_iRT_003	3	Creatine Kinase _Creatine Kinase	0.129212	_VISMEKGGNM[+16]KRGTGGVDTAAVGSVFDISNADR_	_VISMEKGGNM[+16]KRGTGGVDTAAVGSVFDISNADR_.5	VISMEKGGNMKRGTGGVDTAAVGSVFDISNADR	1.69087e-05	120.656	1.69087e-05	VISMEK[bs3-light]GGNM[ox]K_RGTGGVDTAAVGSVFDISNADR.5	242_327	918.831	2840.26	29225	90339.3	90339.3
10	7PMix_0.1x_DIA12_iRT_003	3	Creatine Kinase _Creatine Kinase	NaN	_AVEKLSVEALNSLTGEFKLNYKSEEEYPDLSK[+155]HNNHM[+16]AK_	_AVEKLSVEALNSLTGEFKLNYKSEEEYPDLSK[+155]HNNHM[+16]AK_.5	AVEKLSVEALNSLTGEFKLNYKSEEEYPDLSKHNNHMAK	0.00488274	112.892	0.00107475	AVEK[bs3-light]LSVEALNSLTGEFK_LNYKSEEEYPDLSK[bs3nh2]HNNHM[ox]AK.5	15_156	27630.9	88289.1	5583.71	17841.7	17841.7
10	7PMix_0.1x_DIA12_iRT_003	3	Creatine Kinase _Creatine Kinase	0.674001	_IEEIFKKSIKGYTLPPHC[+57]SR_	_IEEIFKKSIKGYTLPPHC[+57]SR_.5	IEEIFKKSIKGYTLPPHCSR	1.58062e-36	75.5447	5.00345e-88	IEEIFK[bs3-light]K_SIKGYTLPPHC[cm]SR.5	138_265	57693.9	237746	7176.36	29572.4	29572.4
10	7PMix_0.1x_DIA12_iRT_003	3	Creatine Kinase _Creatine Kinase	0.146024	_IEEIFKKSIKGYTLPPHC[+57]SR_	_IEEIFKKSIKGYTLPPHC[+57]SR_.4	IEEIFKKSIKGYTLPPHCSR	0.256681	74.8193	1.28676e-05	IEEIFK[bs3-light]K_SIKGYTLPPHC[cm]SR.4	138_265	45188.3	181899	19486.7	78440.9	78440.9
10	7PMix_0.1x_DIA12_iRT_003	3	Creatine Kinase _Creatine Kinase	0.0161293	_LNYKSEEEYPDLSKRAVEKLSVEALNSLTGEFK[+155]GK_	_LNYKSEEEYPDLSKRAVEKLSVEALNSLTGEFK[+155]GK_.5	LNYKSEEEYPDLSKRAVEKLSVEALNSLTGEFKGK	0.00683219	58.7748	0.000222416	LNYK[bs3-light]SEEEYPDLSK_RAVEKLSVEALNSLTGEFK[bs3nh2]GK.5	15_156	13247.9	32419.4	107679	263506	263506
10	7PMix_0.1x_DIA12_iRT_003	3	Creatine Kinase _Creatine Kinase	0.553445	_T[+156]DLNHENLKGGDDLDPHYVLSSRHGGFKPTDKHK_	_T[+156]DLNHENLKGGDDLDPHYVLSSRHGGFKPTDKHK_.4	TDLNHENLKGGDDLDPHYVLSSRHGGFKPTDKHK	0.329999	79.7489	1.31111e-08	T[bs3oh]DLNHENLK[bs3-light]GGDDLDPHYVLSSR_HGGFKPTDKHK.4	105_116	1601.75	5801.15	897.417	3250.23	3250.23
10	7PMix_0.1x_DIA12_iRT_003	3	Creatine Kinase _Creatine Kinase	0.10326	_TDLNHENLKGGDDLDPHYVLSSRVISMEK[+155]GGNMKEVFR_	_TDLNHENLKGGDDLDPHYVLSSRVISMEK[+155]GGNMKEVFR_.6	TDLNHENLKGGDDLDPHYVLSSRVISMEKGGNMKEVFR	1.273e-06	69.5354	1.273e-06	TDLNHENLK[bs3-light]GGDDLDPHYVLSSR_VISMEK[bs3nh2]GGNMKEVFR.6	116_247	2.05585	6.9548	600769	2.03235e+06	2.03236e+06
10	7PMix_0.1x_DIA12_iRT_003	3	Creatine Kinase _Creatine Kinase	0.0393136	_TDLNHENLKGGDDLDPHYVLSSRVISMEK[+155]GGNMKEVFR_	_TDLNHENLKGGDDLDPHYVLSSRVISMEK[+155]GGNMKEVFR_.5	TDLNHENLKGGDDLDPHYVLSSRVISMEKGGNMKEVFR	0.0551034	90.5604	0.000899512	TDLNHENLK[bs3-light]GGDDLDPHYVLSSR_VISMEK[bs3nh2]GGNMKEVFR.5	116_247	1.23024	5.43048	17961.8	79286.5	79286.5
10	7PMix_0.1x_DIA12_iRT_003	3	Creatine Kinase _Creatine Kinase	0.143267	_HKT[+156]DLNHENLKGGDDLDPHYVLSSRYK[+156]LNY[+155]K_	_HKT[+156]DLNHENLKGGDDLDPHYVLSSRYK[+156]LNY[+155]K_.5	HKTDLNHENLKGGDDLDPHYVLSSRYKLNYK	8.36829e-05	67.6976	2.63693e-06	HK[bs3-light]T[bs3oh]DLNHENLKGGDDLDPHYVLSSR_YK[bs3oh]LNY[bs3nh2]K.5	10_107	2.12215	7.1885	170746	578380	578380
10	7PMix_0.1x_DIA12_iRT_003	3	Creatine Kinase _Creatine Kinase	0.0353574	_VISMEKGGNMKGTGGVDTAAVGSVFDISNADR_	_VISMEKGGNMKGTGGVDTAAVGSVFDISNADR_.3	VISMEKGGNMKGTGGVDTAAVGSVFDISNADR	1.76767e-64	109.7	1.54969e-87	VISMEK[bs3-light]GGNMK_GTGGVDTAAVGSVFDISNADR.3	242_327	121.539	347.973	19833.1	56782.9	56782.9
10	7PMix_0.1x_DIA12_iRT_003	3	Creatine Kinase _Creatine Kinase	0.0194638	_VISMEKGGNMKGTGGVDTAAVGSVFDISNADR_	_VISMEKGGNMKGTGGVDTAAVGSVFDISNADR_.3	VISMEKGGNMKGTGGVDTAAVGSVFDISNADR	3.46139e-30	109.732	7.71909e-34	VISMEK[bs3-light]GGNMK_GTGGVDTAAVGSVFDISNADR.3	242_322	121.671	348.089	21188.8	60619.2	60619.2
10	7PMix_0.1x_DIA12_iRT_003	3	Creatine Kinase _Creatine Kinase	0.0633138	_GKYYPLKRAVEKLSVEALNSLTGEFK_	_GKYYPLKRAVEKLSVEALNSLTGEFK_.4	GKYYPLKRAVEKLSVEALNSLTGEFK	1.62391e-17	122.745	1.56912e-19	GK[bs3-light]YYPLK_RAVEKLSVEALNSLTGEFK.4	156_172	3.77707e+06	1.08751e+07	520344	1.4982e+06	1.4982e+06
10	7PMix_0.1x_DIA12_iRT_003	3	Creatine Kinase _Creatine Kinase	0.394123	_PFGNTHNKVLTPDLYKK_	_PFGNTHNKVLTPDLYKK_.4	PFGNTHNKVLTPDLYKK	1.36605e-30	72.1949	1.36605e-30	P[bs3-light]FGNTHNK_VLTPDLYKK.4	2_40	4760.54	16773.2	92885.6	327272	327272
10	7PMix_0.1x_DIA12_iRT_003	3	Creatine Kinase _Creatine Kinase	0.0740248	_GIWHNDNKSFLVWVNEEDHLRVISM[+16]EKGGNMK_	_GIWHNDNKSFLVWVNEEDHLRVISM[+16]EKGGNMK_.6	GIWHNDNKSFLVWVNEEDHLRVISMEKGGNMK	0.00830259	85.6765	1.73592e-13	GIWHNDNK[bs3-light]SFLVWVNEEDHLR_VISM[ox]EKGGNMK.6	223_242	598.39	2404.81	8095.11	32532.6	32532.6
10	7PMix_0.1x_DIA12_iRT_003	3	Creatine Kinase _Creatine Kinase	0.365584	_LNYKSEEEYPDLSKVLTPDLY[+156]KK_	_LNYKSEEEYPDLSKVLTPDLY[+156]KK_.3	LNYKSEEEYPDLSKVLTPDLYKK	0.279606	106.943	0.000496668	LNYK[bs3-light]SEEEYPDLSK_VLTPDLY[bs3oh]KK.3	15_40	24902.5	72318	791.789	2299.4	2299.4
10	7PMix_0.1x_DIA12_iRT_003	3	Creatine Kinase _Creatine Kinase	NaN	_TDLNHENLKGGDDLDPHYVLSSRVISMEKGGNM[+16]K[+155]EVFRR_	_TDLNHENLKGGDDLDPHYVLSSRVISMEKGGNM[+16]K[+155]EVFRR_.6	TDLNHENLKGGDDLDPHYVLSSRVISMEKGGNMKEVFRR	0.00733872	87.1051	0.000763611	TDLNHENLK[bs3-light]GGDDLDPHYVLSSR_VISMEKGGNM[ox]K[bs3nh2]EVFRR.6	116_242	3657.57	14803.8	103844	420302	420302
10	7PMix_0.1x_DIA12_iRT_003	3	Creatine Kinase _Creatine Kinase	NaN	_GIWHNDNKSFLVWVNEEDHLRVISMEKGGNM[+16]K_	_GIWHNDNKSFLVWVNEEDHLRVISMEKGGNM[+16]K_.6	GIWHNDNKSFLVWVNEEDHLRVISMEKGGNMK	0.00652603	85.6859	9.00629e-08	GIWHNDNK[bs3-light]SFLVWVNEEDHLR_VISMEKGGNM[ox]K.6	223_242	206.034	828.067	2577.28	10358.3	10358.3
10	7PMix_0.1x_DIA12_iRT_003	3	Creatine Kinase _Creatine Kinase	NaN	_AVEKLSVEALNSLTGEFKLNYKSEEEYPDLSK[+155]HNNHMAK_	_AVEKLSVEALNSLTGEFKLNYKSEEEYPDLSK[+155]HNNHMAK_.5	AVEKLSVEALNSLTGEFKLNYKSEEEYPDLSKHNNHMAK	0.00105868	112.902	0.000996269	AVEK[bs3-light]LSVEALNSLTGEFK_LNYKSEEEYPDLSK[bs3nh2]HNNHMAK.5	15_156	1.43936	4.60324	6130.09	19604.7	19604.7
10	7PMix_0.1x_DIA12_iRT_003	3	Creatine Kinase _Creatine Kinase	0.261088	_RAVEKLSVEALNSLTGEFKGYTLPPHC[+57]SR_	_RAVEKLSVEALNSLTGEFKGYTLPPHC[+57]SR_.6	RAVEKLSVEALNSLTGEFKGYTLPPHCSR	1.64066e-09	76.7235	1.48358e-15	RAVEK[bs3-light]LSVEALNSLTGEFK_GYTLPPHC[cm]SR.6	141_156	1260.21	5447.84	13165.4	56913.4	56913.4
10	7PMix_0.1x_DIA12_iRT_003	3	Creatine Kinase _Creatine Kinase	0.0778289	_HGGFK[+155]PTDKHKTDLNHENLK_	_HGGFK[+155]PTDKHKTDLNHENLK_.5	HGGFKPTDKHKTDLNHENLK	0.171232	54.5307	0.00107275	HGGFK[bs3nh2]PT[bs3-light]DK_HKTDLNHENLK.5	103_107	21556.1	54524.4	7061.05	17860.3	17860.3
10	7PMix_0.1x_DIA12_iRT_003	3	Creatine Kinase _Creatine Kinase	0.0360694	_TDLNHENLKHGGFK[+155]PTDKHK_	_TDLNHENLKHGGFK[+155]PTDKHK_.4	TDLNHENLKHGGFKPTDKHK	0.00435092	66.3645	0.00339083	T[bs3-light]DLNHENLK_HGGFK[bs3nh2]PTDKHK.4	105_108	516825	1.99938e+06	25777.7	99723.3	99723.3
10	7PMix_0.1x_DIA12_iRT_003	3	Creatine Kinase _Creatine Kinase	0.250359	_GGVHVKLAHLSKVISM[+16]EKGGNMK_	_GGVHVKLAHLSKVISM[+16]EKGGNMK_.6	GGVHVKLAHLSKVISMEKGGNMK	0.00853455	43.8327	3.71607e-27	GGVHVK[bs3-light]LAHLSK_VISM[ox]EKGGNMK.6	242_298	26181.5	76984.2	11212.7	32969.9	32969.9
10	7PMix_0.1x_DIA12_iRT_003	3	Creatine Kinase _Creatine Kinase	0.207939	_AVEKLSVEALNSLTGEFKGYTLPPHC[+57]SR_	_AVEKLSVEALNSLTGEFKGYTLPPHC[+57]SR_.5	AVEKLSVEALNSLTGEFKGYTLPPHCSR	1.65028e-08	103.6	9.3184e-14	AVEK[bs3-light]LSVEALNSLTGEFK_GYTLPPHC[cm]SR.5	141_156	20211.3	55563.7	13894.1	38196.8	38196.8
10	7PMix_0.1x_DIA12_iRT_003	3	Creatine Kinase _Creatine Kinase	0.511797	_YKLNYKSEEEYPDLSKVLTPDLYKK[+156]LR_	_YKLNYKSEEEYPDLSKVLTPDLYKK[+156]LR_.5	YKLNYKSEEEYPDLSKVLTPDLYKKLR	0.254329	88.3421	0.00158452	YKLNYK[bs3-light]SEEEYPDLSK_VLTPDLYKK[bs3oh]LR.5	15_40	1173.53	4806.88	562998	2.30608e+06	2.30608e+06
10	7PMix_0.1x_DIA12_iRT_003	3	Cytochrome C _Cytochrome C	0.0706787	_GKK[+156]IFVQKHKTGPNLHGLFGR_	_GKK[+156]IFVQKHKTGPNLHGLFGR_.5	GKKIFVQKHKTGPNLHGLFGR	0.00368132	74.7186	0.00178897	GK[bs3-light]K[bs3oh]IFVQK_HKTGPNLHGLFGR.5	8_28	722.818	2903.01	89700.4	360258	360258
10	7PMix_0.1x_DIA12_iRT_003	3	HSA _HSA	0.0146621	_KYLYEIARDAHKSEVAHR_	_KYLYEIARDAHKSEVAHR_.5	KYLYEIARDAHKSEVAHR	6.39661e-54	65.3075	6.39661e-54	K[bs3-light]YLYEIAR_DAHKSEVAHR.5	28_161	1.86581	7.00672	1.61649e+06	6.07045e+06	6.07045e+06
10	7PMix_0.1x_DIA12_iRT_003	3	HSA _HSA	0.0735449	_TPVSDRVTKC[+57]C[+57]TESLVNR_	_TPVSDRVTKC[+57]C[+57]TESLVNR_.4	TPVSDRVTKCCTESLVNR	5.21576e-111	43.2224	6.88122e-151	TPVS[bs3-light]DR_VTKC[cm]C[cm]TESLVNR.4	494_499	680161	1.99235e+06	1.33173e+06	3.90095e+06	3.90095e+06
10	7PMix_0.1x_DIA12_iRT_003	3	HSA _HSA	0.153504	_TPVSDRVTKC[+57]C[+57]TESLVNR_	_TPVSDRVTKC[+57]C[+57]TESLVNR_.3	TPVSDRVTKCCTESLVNR	2.63231e-170	74.647	0	TPVS[bs3-light]DR_VTKC[cm]C[cm]TESLVNR.3	494_499	356203	1.42829e+06	42224.4	169310	169310
10	7PMix_0.1x_DIA12_iRT_003	3	HSA _HSA	0.201554	_TPVSDRVTKC[+57]C[+57]TESLVNR_	_TPVSDRVTKC[+57]C[+57]TESLVNR_.3	TPVSDRVTKCCTESLVNR	2.57517e-68	74.6259	2.25354e-111	TPVSDRVT[bs3-light]K_C[cm]C[cm]TESLVNR.3	498_502	346560	1.38896e+06	31701.2	127054	127054
10	7PMix_0.1x_DIA12_iRT_003	3	HSA _HSA	0.0571353	_NEC[+57]FLQHKDDNPNLPRETYGEMADC[+57]C[+57]AKQEPER_	_NEC[+57]FLQHKDDNPNLPRETYGEMADC[+57]C[+57]AKQEPER_.5	NECFLQHKDDNPNLPRETYGEMADCCAKQEPER	2.825e-19	75.6359	3.70316e-46	NEC[cm]FLQHK[bs3-light]DDNPNLPR_ETYGEMADC[cm]C[cm]AKQEPER.5	117_130	6.46939e+06	2.67603e+07	249651	1.03267e+06	1.03267e+06
10	7PMix_0.1x_DIA12_iRT_003	3	HSA _HSA	0.0813609	_NEC[+57]FLQHKDDNPNLPRETYGEMADC[+57]C[+57]AKQEPER_	_NEC[+57]FLQHKDDNPNLPRETYGEMADC[+57]C[+57]AKQEPER_.4	NECFLQHKDDNPNLPRETYGEMADCCAKQEPER	1.59339e-07	75.6884	8.80174e-13	NEC[cm]FLQHK[bs3-light]DDNPNLPR_ETYGEMADC[cm]C[cm]AKQEPER.4	117_130	979301	4.05964e+06	57284.9	237471	237471
10	7PMix_0.1x_DIA12_iRT_003	3	HSA _HSA	0.211311	_AAFTEC[+57]C[+57]QAADKAAC[+57]LLPKC[+57]C[+57]TESLVNR_	_AAFTEC[+57]C[+57]QAADKAAC[+57]LLPKC[+57]C[+57]TESLVNR_.3	AAFTECCQAADKAACLLPKCCTESLVNR	2.5696e-15	102.59	4.98553e-32	AAFTEC[cm]C[cm]QAADK[bs3-light]AAC[cm]LLPK_C[cm]C[cm]TESLVNR.3	198_502	2.54486	6.97209	265023	726078	726078
10	7PMix_0.1x_DIA12_iRT_003	3	HSA _HSA	0.0210419	_SLHTLFGDKDAHK[+155]SEVAHR_	_SLHTLFGDKDAHK[+155]SEVAHR_.5	SLHTLFGDKDAHKSEVAHR	1.10941e-05	66.8832	2.24539e-28	S[bs3-light]LHTLFGDK_DAHK[bs3nh2]SEVAHR.5	29_89	1021.02	3758.76	204969	754565	754565
10	7PMix_0.1x_DIA12_iRT_003	3	HSA _HSA	0.0792093	_YIC[+57]ENQDSISSKVHTEC[+57]C[+57]HGDLLEC[+57]ADDRADLAK_	_YIC[+57]ENQDSISSKVHTEC[+57]C[+57]HGDLLEC[+57]ADDRADLAK_.5	YICENQDSISSKVHTECCHGDLLECADDRADLAK	9.55833e-77	89.1045	6.60559e-114	Y[bs3-light]IC[cm]ENQDSISSK_VHTEC[cm]C[cm]HGDLLEC[cm]ADDRADLAK.5	267_287	2.63251e+06	1.07645e+07	124188	507812	507812
10	7PMix_0.1x_DIA12_iRT_003	3	HSA _HSA	0.342346	_YIC[+57]ENQDSISSKVHTEC[+57]C[+57]HGDLLEC[+57]ADDRADLAK_	_YIC[+57]ENQDSISSKVHTEC[+57]C[+57]HGDLLEC[+57]ADDRADLAK_.4	YICENQDSISSKVHTECCHGDLLECADDRADLAK	5.52486e-05	89.0324	3.54167e-52	Y[bs3-light]IC[cm]ENQDSISSK_VHTEC[cm]C[cm]HGDLLEC[cm]ADDRADLAK.4	267_287	501886	2.05295e+06	19481.2	79687.4	79687.4
10	7PMix_0.1x_DIA12_iRT_003	3	HSA _HSA	0.15847	_ATKEQLKQIK[+155]KQTALVELVK_	_ATKEQLKQIK[+155]KQTALVELVK_.4	ATKEQLKQIKKQTALVELVK	5.81011e-103	104.091	5.81011e-103	ATK[bs3-light]EQLK_QIK[bs3nh2]KQTALVELVK.4	549_565	25842.9	71910	83950.5	233599	233599
10	7PMix_0.1x_DIA12_iRT_003	3	HSA _HSA	0.159351	_C[+57]C[+57]KHPEAKNLGKVGS[+155]K_	_C[+57]C[+57]KHPEAKNLGKVGS[+155]K_.3	CCKHPEAKNLGKVGSK	1.93424e-09	65.8994	1.93424e-09	C[cm]C[cm]K[bs3-light]HPEAK_NLGKVGS[bs3nh2]K.3	456_463	1079.99	4145.39	81225.2	311770	311770
10	7PMix_0.1x_DIA12_iRT_003	3	HSA _HSA	0.0552358	_C[+57]C[+57]KADDKETC[+57]FAEEGKKQIKKQT[+155]ALVELVK_	_C[+57]C[+57]KADDKETC[+57]FAEEGKKQIKKQT[+155]ALVELVK_.6	CCKADDKETCFAEEGKKQIKKQTALVELVK	6.33925e-85	85.5899	7.49088e-121	C[cm]C[cm]K[bs3-light]ADDKETC[cm]FAEEGKK_QIKKQT[bs3nh2]ALVELVK.6	549_584	19513.3	78369.1	249138	1.00058e+06	1.00058e+06
10	7PMix_0.1x_DIA12_iRT_003	3	HSA _HSA	0.308418	_NLGKVGSKLAKTYETTLEK_	_NLGKVGSKLAKTYETTLEK_.3	NLGKVGSKLAKTYETTLEK	1.08639e-42	90.6923	6.10975e-70	NLGK[bs3-light]VGSK_LAKTYETTLEK.3	375_456	507655	2.27227e+06	87225.8	390423	390423
10	7PMix_0.1x_DIA12_iRT_003	3	HSA _HSA	0.181497	_LKC[+57]ASLQKASSAKQR_	_LKC[+57]ASLQKASSAKQR_.3	LKCASLQKASSAKQR	6.31563e-19	42.7984	6.4573e-70	LK[bs3-light]C[cm]ASLQK_ASSAKQR.3	219_223	289031	844395	25121.5	73391.4	73391.4
10	7PMix_0.1x_DIA12_iRT_003	3	HSA _HSA	0.0204036	_LKC[+57]ASLQKASSAKQR_	_LKC[+57]ASLQKASSAKQR_.4	LKCASLQKASSAKQR	5.51216e-27	42.818	2.3428e-29	LK[bs3-light]C[cm]ASLQK_ASSAKQR.4	219_223	349805	1.02207e+06	34660.9	101273	101273
10	7PMix_0.1x_DIA12_iRT_003	3	HSA _HSA	0.241396	_LDELRDEGK[+156]ASSAKVGSKC[+57]C[+57]KHPEAK_	_LDELRDEGK[+156]ASSAKVGSKC[+57]C[+57]KHPEAK_.5	LDELRDEGKASSAKVGSKCCKHPEAK	1.29943e-06	55.469	2.65898e-08	LDELRDEGK[bs3oh]ASS[bs3-light]AK_VGSKC[cm]C[cm]KHPEAK.5	217_460	12958.5	31393.4	257901	624791	624791
10	7PMix_0.1x_DIA12_iRT_003	3	HSA _HSA	0.0316108	_SEVAHRSEVAHRFKDLGEENFK_	_SEVAHRSEVAHRFKDLGEENFK_.4	SEVAHRSEVAHRFKDLGEENFK	4.20468e-56	87.6176	0	S[bs3-light]EVAHR_SEVAHRFKDLGEENFK.4	29_36	10408.5	42522.7	22333.6	91241.5	91241.5
10	7PMix_0.1x_DIA12_iRT_003	3	HSA _HSA	0.125688	_LDELRDEGK[+156]ASSAKQRLKC[+57]ASLQK_	_LDELRDEGK[+156]ASSAKQRLKC[+57]ASLQK_.5	LDELRDEGKASSAKQRLKCASLQK	1.00771e-14	42.7956	8.66736e-33	LDELRDEGK[bs3oh]ASS[bs3-light]AK_QRLKC[cm]ASLQK.5	217_223	1.43612	4.1955	15940.6	46569.1	46569.1
10	7PMix_0.1x_DIA12_iRT_003	3	HSA _HSA	0.120217	_LDELRDEGK[+156]ASSAKQRLKC[+57]ASLQK_	_LDELRDEGK[+156]ASSAKQRLKC[+57]ASLQK_.4	LDELRDEGKASSAKQRLKCASLQK	0.00963739	66.2219	5.42056e-40	LDELRDEGK[bs3oh]ASS[bs3-light]AK_QRLKC[cm]ASLQK.4	217_223	163822	636219	6041.23	23461.7	23461.7
10	7PMix_0.1x_DIA12_iRT_003	3	HSA _HSA	0.0828502	_LKC[+57]ASLQKVTK[+155]C[+57]C[+57]TESLVNR_	_LKC[+57]ASLQKVTK[+155]C[+57]C[+57]TESLVNR_.4	LKCASLQKVTKCCTESLVNR	7.14577e-07	66.0695	1.32721e-07	LK[bs3-light]C[cm]ASLQK_VTK[bs3nh2]C[cm]C[cm]TESLVNR.4	223_504	282735	1.09198e+06	23892.1	92276.4	92276.4
10	7PMix_0.1x_DIA12_iRT_003	3	HSA _HSA	0.237167	_TC[+57]VADESAENC[+57]DKSLHTLFGDKLC[+57]TVATLRDAHK[+156]SEVAHRFKDLGEENFK_	_TC[+57]VADESAENC[+57]DKSLHTLFGDKLC[+57]TVATLRDAHK[+156]SEVAHRFKDLGEENFK_.7	TCVADESAENCDKSLHTLFGDKLCTVATLRDAHKSEVAHRFKDLGEENFK	0.00130339	94.7057	4.15917e-13	TC[cm]VADESAENC[cm]DK[bs3-light]SLHTLFGDKLC[cm]TVATLR_DAHK[bs3oh]SEVAHRFKDLGEENFK.7	36_88	3032.29	14464.1	14809.7	70642.5	70642.5
10	7PMix_0.1x_DIA12_iRT_003	3	HSA _HSA	0.106407	_QRLKC[+57]ASLQKDEGK[+156]ASSAK_	_QRLKC[+57]ASLQKDEGK[+156]ASSAK_.4	QRLKCASLQKDEGKASSAK	4.53897e-05	66.1866	1.67895e-08	QRLK[bs3-light]C[cm]ASLQK_DEGK[bs3oh]ASSAK.4	217_223	1.85822	7.20733	13556.2	52579.4	52579.4
10	7PMix_0.1x_DIA12_iRT_003	3	HSA _HSA	0.237167	_TC[+57]VADESAENC[+57]DKSLHTLFGDKLC[+57]TVATLRDAHKSEVAHRFK[+156]DLGEENFK_	_TC[+57]VADESAENC[+57]DKSLHTLFGDKLC[+57]TVATLRDAHKSEVAHRFK[+156]DLGEENFK_.7	TCVADESAENCDKSLHTLFGDKLCTVATLRDAHKSEVAHRFKDLGEENFK	0.00130339	94.7057	4.15917e-13	TC[cm]VADESAENC[cm]DK[bs3-light]SLHTLFGDKLC[cm]TVATLR_DAHKSEVAHRFK[bs3oh]DLGEENFK.7	28_88	3032.29	14464.1	14809.7	70642.5	70642.5
10	7PMix_0.1x_DIA12_iRT_003	3	HSA _HSA	0.25165	_QIK[+156]KQTALVELVKATKEQLK[+155]AVMDDFAAFVEK_	_QIK[+156]KQTALVELVKATKEQLK[+155]AVMDDFAAFVEK_.5	QIKKQTALVELVKATKEQLKAVMDDFAAFVEK	5.0289e-16	102.849	9.50559e-19	QIK[bs3oh]K[bs3-light]QTALVELVK_ATKEQLK[bs3nh2]AVMDDFAAFVEK.5	549_565	28596.9	77669.1	14115.9	38338.6	38338.6
10	7PMix_0.1x_DIA12_iRT_003	3	HSA _HSA	0.163972	_KYLYEIARC[+57]C[+57]TESLVNR_	_KYLYEIARC[+57]C[+57]TESLVNR_.3	KYLYEIARCCTESLVNR	7.14577e-07	70.9713	1.07018e-13	K[bs3-light]YLYEIAR_C[cm]C[cm]TESLVNR.3	161_502	88613.9	317529	9980.93	35764.5	35764.5
10	7PMix_0.1x_DIA12_iRT_003	3	HSA _HSA	0.131463	_LVTDLTKAEFAEVSK_	_LVTDLTKAEFAEVSK_.3	LVTDLTKAEFAEVSK	9.55576e-16	103.036	2.14033e-16	LVT[bs3-light]DLTK_AEFAEVSK.3	256_260	1087.5	2947.89	52470.4	142232	142232
10	7PMix_0.1x_DIA12_iRT_003	3	HSA _HSA	0.178189	_DEGK[+155]ASSAKQRLKC[+57]ASLQK_	_DEGK[+155]ASSAKQRLKC[+57]ASLQK_.4	DEGKASSAKQRLKCASLQK	0.00141591	42.7646	1.27802e-13	DEGK[bs3nh2]ASS[bs3-light]AK_QRLKC[cm]ASLQK.4	217_223	139.218	406.635	15732.1	45951	45951
10	7PMix_0.1x_DIA12_iRT_003	3	HSA _HSA	0.204425	_LAKTYETTLEKLSQRFPKAEFAEVSK_	_LAKTYETTLEKLSQRFPKAEFAEVSK_.5	LAKTYETTLEKLSQRFPKAEFAEVSK	0.000941164	72.1606	1.24682e-28	LAK[bs3-light]TYETTLEK_LSQRFPKAEFAEVSK.5	249_375	1.2677	4.46872	10975.3	38688.5	38688.5
10	7PMix_0.1x_DIA12_iRT_003	3	HSA _HSA	0.530531	_LAKTYETTLEKLK[+155]C[+57]ASLQKFGER_	_LAKTYETTLEKLK[+155]C[+57]ASLQKFGER_.4	LAKTYETTLEKLKCASLQKFGER	1.81917e-08	97.5678	1.03093e-16	LAK[bs3-light]TYETTLEK_LK[bs3nh2]C[cm]ASLQKFGER.4	229_375	19464.1	73588.2	73539.6	278032	278032
10	7PMix_0.1x_DIA12_iRT_003	3	HSA _HSA	0.50845	_C[+57]C[+57]KADDK[+155]ETC[+57]FAEEGKKQTALVELVK_	_C[+57]C[+57]KADDK[+155]ETC[+57]FAEEGKKQTALVELVK_.5	CCKADDKETCFAEEGKKQTALVELVK	3.29826e-26	88.3361	2.07238e-79	C[cm]C[cm]K[bs3-light]ADDK[bs3nh2]ETC[cm]FAEEGKK_QTALVELVK.5	551_584	336.246	1377.29	17453.2	71489.7	71489.7
10	7PMix_0.1x_DIA12_iRT_003	3	HSA _HSA	0.11364	_C[+57]C[+57]K[+155]ADDKETC[+57]FAEEGKKQTALVELVK_	_C[+57]C[+57]K[+155]ADDKETC[+57]FAEEGKKQTALVELVK_.5	CCKADDKETCFAEEGKKQTALVELVK	6.32625e-07	77.186	7.35548e-73	C[cm]C[cm]K[bs3nh2]ADDK[bs3-light]ETC[cm]FAEEGKK_QTALVELVK.5	551_588	11266.8	48478	8423.38	36243.5	36243.5
10	7PMix_0.1x_DIA12_iRT_003	3	HSA _HSA	0.247278	_C[+57]C[+57]KADDKETC[+57]FAEEGK[+155]KQIKK[+155]QTALVELVK_	_C[+57]C[+57]KADDKETC[+57]FAEEGK[+155]KQIKK[+155]QTALVELVK_.5	CCKADDKETCFAEEGKKQIKKQTALVELVK	4.12853e-28	101.878	1.04489e-35	C[cm]C[cm]K[bs3-light]ADDKETC[cm]FAEEGK[bs3nh2]K_QIKK[bs3nh2]QTALVELVK.5	548_584	148796	417368	42510.3	119240	119240
10	7PMix_0.1x_DIA12_iRT_003	3	HSA _HSA	0.921999	_C[+57]C[+57]K[+155]ADDKETC[+57]FAEEGKKKQTALVELVK_	_C[+57]C[+57]K[+155]ADDKETC[+57]FAEEGKKKQTALVELVK_.4	CCKADDKETCFAEEGKKKQTALVELVK	1.06618e-43	89.757	1.22439e-66	C[cm]C[cm]K[bs3nh2]ADDK[bs3-light]ETC[cm]FAEEGKK_KQTALVELVK.4	549_588	105622	430553	25373	103429	103429
10	7PMix_0.1x_DIA12_iRT_003	3	HSA _HSA	0.783626	_KQTALVELVKC[+57]C[+57]K[+156]ADDKETC[+57]FAEEGKK_	_KQTALVELVKC[+57]C[+57]K[+156]ADDKETC[+57]FAEEGKK_.4	KQTALVELVKCCKADDKETCFAEEGKK	2.88943e-06	93.3462	1.69673e-61	K[bs3-light]QTALVELVK_C[cm]C[cm]K[bs3oh]ADDKETC[cm]FAEEGKK.4	549_588	680.24	3396.05	5086.63	25394.6	25394.6
10	7PMix_0.1x_DIA12_iRT_003	3	HSA _HSA	0.0759162	_LDELRDEGK[+155]ASSAKQRLKC[+57]ASLQK_	_LDELRDEGK[+155]ASSAKQRLKC[+57]ASLQK_.4	LDELRDEGKASSAKQRLKCASLQK	0.00499215	66.2701	7.65764e-57	LDELRDEGK[bs3nh2]ASS[bs3-light]AK_QRLKC[cm]ASLQK.4	217_223	199801	777297	5121.03	19922.6	19922.6
10	7PMix_0.1x_DIA12_iRT_003	3	HSA _HSA	0.123208	_KQTALVELVKC[+57]C[+57]KADDKET[+155]C[+57]FAEEGK[+155]K_	_KQTALVELVKC[+57]C[+57]KADDKET[+155]C[+57]FAEEGK[+155]K_.4	KQTALVELVKCCKADDKETCFAEEGKK	2.29928e-22	62.5327	1.088e-28	K[bs3-light]QTALVELVK_C[cm]C[cm]KADDKET[bs3nh2]C[cm]FAEEGK[bs3nh2]K.4	549_584	38375.1	125035	18042.6	58787.2	58787.2
10	7PMix_0.1x_DIA12_iRT_003	3	HSA _HSA	0.237167	_TC[+57]VADESAENC[+57]DKSLHTLFGDKLC[+57]TVATLRDAHKS[+156]EVAHRFKDLGEENFK_	_TC[+57]VADESAENC[+57]DKSLHTLFGDKLC[+57]TVATLRDAHKS[+156]EVAHRFKDLGEENFK_.7	TCVADESAENCDKSLHTLFGDKLCTVATLRDAHKSEVAHRFKDLGEENFK	0.00130339	94.7057	4.15917e-13	TC[cm]VADESAENC[cm]DK[bs3-light]SLHTLFGDKLC[cm]TVATLR_DAHKS[bs3oh]EVAHRFKDLGEENFK.7	36_88	3032.29	14464.1	14809.7	70642.5	70642.5
10	7PMix_0.1x_DIA12_iRT_003	3	HSA _HSA	0.0728039	_NEC[+57]FLQHKDDNPNLPRETYGEM[+16]ADC[+57]C[+57]AKQEPER_	_NEC[+57]FLQHKDDNPNLPRETYGEM[+16]ADC[+57]C[+57]AKQEPER_.5	NECFLQHKDDNPNLPRETYGEMADCCAKQEPER	2.32054e-08	63.8911	1.13017e-13	NEC[cm]FLQHK[bs3-light]DDNPNLPR_ETYGEM[ox]ADC[cm]C[cm]AKQEPER.5	117_130	1818.12	6404.23	131807	464286	464286
10	7PMix_0.1x_DIA12_iRT_003	3	HSA _HSA	0.23956	_NEC[+57]FLQHKDDNPNLPRETYGEM[+16]ADC[+57]C[+57]AKQEPER_	_NEC[+57]FLQHKDDNPNLPRETYGEM[+16]ADC[+57]C[+57]AKQEPER_.4	NECFLQHKDDNPNLPRETYGEMADCCAKQEPER	0.09536	70.8393	2.72251e-08	NEC[cm]FLQHK[bs3-light]DDNPNLPR_ETYGEM[ox]ADC[cm]C[cm]AKQEPER.4	117_130	282731	1.01364e+06	14408.1	51655.6	51655.6
10	7PMix_0.1x_DIA12_iRT_003	3	HSA _HSA	0.170175	_FKDLGEENFKRDAHKSEVAHR_	_FKDLGEENFKRDAHKSEVAHR_.4	FKDLGEENFKRDAHKSEVAHR	6.63708e-27	72.3644	8.21802e-93	FK[bs3-light]DLGEENFK_RDAHKSEVAHR.4	28_36	750183	2.63996e+06	82076.6	288835	288835
10	7PMix_0.1x_DIA12_iRT_003	3	HSA _HSA	0.174053	_KVPQVSTPTLVEVSRATKEQLK_	_KVPQVSTPTLVEVSRATKEQLK_.4	KVPQVSTPTLVEVSRATKEQLK	1.76614e-53	76.4021	2.49633e-60	K[bs3-light]VPQVSTPTLVEVSR_ATKEQLK.4	438_565	387923	1.65559e+06	55652.5	237515	237515
10	7PMix_0.1x_DIA12_iRT_003	3	HSA _HSA	0.553105	_LDELRDEGKASSAK[+156]QRNLGKVGSK[+155]C[+57]C[+57]K_	_LDELRDEGKASSAK[+156]QRNLGKVGSK[+155]C[+57]C[+57]K_.5	LDELRDEGKASSAKQRNLGKVGSKCCK	0.000895783	73.7847	8.31587e-14	LDELRDEGK[bs3-light]ASSAK[bs3oh]QR_NLGKVGSK[bs3nh2]C[cm]C[cm]K.5	214_456	6318.7	24843.6	43031.5	169189	169189
10	7PMix_0.1x_DIA12_iRT_003	3	HSA _HSA	0.264925	_FKDLGEENFKLVNEVTEFAKTC[+57]VADESAENC[+57]DK_	_FKDLGEENFKLVNEVTEFAKTC[+57]VADESAENC[+57]DK_.4	FKDLGEENFKLVNEVTEFAKTCVADESAENCDK	2.20658e-30	102.946	4.64219e-98	FK[bs3-light]DLGEENFK_LVNEVTEFAKTC[cm]VADESAENC[cm]DK.4	36_75	164583	445530	3371.14	9125.78	9125.78
10	7PMix_0.1x_DIA12_iRT_003	3	HSA _HSA	0.0119505	_C[+57]ASLQKLDELRDEGKASS[+155]AKQRLK_	_C[+57]ASLQKLDELRDEGKASS[+155]AKQRLK_.5	CASLQKLDELRDEGKASSAKQRLK	1.66737e-06	66.2375	6.26267e-17	C[cm]AS[bs3-light]LQK_LDELRDEGKASS[bs3nh2]AKQRLK.5	219_226	237703	923663	9155.83	35577.6	35577.6
10	7PMix_0.1x_DIA12_iRT_003	3	HSA _HSA	0.250336	_VHTEC[+57]C[+57]HGDLLEC[+57]ADDRADLAKY[+156]IC[+57]ENQDSISSKDAHKSEVAHRFKDLGEENFK_	_VHTEC[+57]C[+57]HGDLLEC[+57]ADDRADLAKY[+156]IC[+57]ENQDSISSKDAHKSEVAHRFKDLGEENFK_.7	VHTECCHGDLLECADDRADLAKYICENQDSISSKDAHKSEVAHRFKDLGEENFK	1.48074e-18	65.1896	1.48074e-18	VHTEC[cm]C[cm]HGDLLEC[cm]ADDRADLAK[bs3-light]Y[bs3oh]IC[cm]ENQDSISSK_DAHKSEVAHRFKDLGEENFK.7	36_286	6999.78	26170.6	12778.1	47774.5	47774.5
10	7PMix_0.1x_DIA12_iRT_003	3	HSA _HSA	0.582912	_ASSAKQRC[+57]C[+57]KHPEAKR_	_ASSAKQRC[+57]C[+57]KHPEAKR_.5	ASSAKQRCCKHPEAKR	0.00811095	58.1115	4.94736e-12	ASSAK[bs3-light]QR_C[cm]C[cm]KHPEAKR.5	219_463	1620.46	3721.21	4229.94	9713.6	9713.6
10	7PMix_0.1x_DIA12_iRT_003	3	HSA _HSA	0.0491537	_FKDLGEENFKDAHK[+155]SEVAHR_	_FKDLGEENFKDAHK[+155]SEVAHR_.5	FKDLGEENFKDAHKSEVAHR	3.82144e-76	72.3575	8.20869e-137	FK[bs3-light]DLGEENFK_DAHK[bs3nh2]SEVAHR.5	29_36	1.88815e+06	6.6407e+06	114813	403803	403803
10	7PMix_0.1x_DIA12_iRT_003	3	HSA _HSA	0.114184	_FKDLGEENFKDAHK[+155]SEVAHR_	_FKDLGEENFKDAHK[+155]SEVAHR_.4	FKDLGEENFKDAHKSEVAHR	4.06373e-15	76.7193	4.54804e-111	FK[bs3-light]DLGEENFK_DAHK[bs3nh2]SEVAHR.4	29_36	965632	4.17368e+06	66758.2	288544	288544
10	7PMix_0.1x_DIA12_iRT_003	3	HSA _HSA	0.124649	_KQTALVELVKC[+57]C[+57]KADDKETC[+57]FAEEGK[+155]K_	_KQTALVELVKC[+57]C[+57]KADDKETC[+57]FAEEGK[+155]K_.4	KQTALVELVKCCKADDKETCFAEEGKK	1.47825e-183	89.7489	-7.21326e-130	K[bs3-light]QTALVELVK_C[cm]C[cm]KADDKETC[cm]FAEEGK[bs3nh2]K.4	549_588	78942.8	321811	41967.9	171083	171083
10	7PMix_0.1x_DIA12_iRT_003	3	HSA _HSA	0.950462	_KQTALVELVKC[+57]C[+57]KADDKETC[+57]FAEEGK[+155]K_	_KQTALVELVKC[+57]C[+57]KADDKETC[+57]FAEEGK[+155]K_.4	KQTALVELVKCCKADDKETCFAEEGKK	5.72572e-25	89.7056	4.26052e-32	K[bs3-light]QTALVELVK_C[cm]C[cm]KADDKETC[cm]FAEEGK[bs3nh2]K.4	549_584	83726.3	341382	41992.9	171220	171220
10	7PMix_0.1x_DIA12_iRT_003	3	HSA _HSA	0.0339146	_KQTALVELVKC[+57]C[+57]KADDKETC[+57]FAEEGK[+155]K_	_KQTALVELVKC[+57]C[+57]KADDKETC[+57]FAEEGK[+155]K_.5	KQTALVELVKCCKADDKETCFAEEGKK	1.40185e-127	78.883	2.24698e-155	K[bs3-light]QTALVELVK_C[cm]C[cm]KADDKETC[cm]FAEEGK[bs3nh2]K.5	549_588	148821	573536	12669.3	48826	48826
10	7PMix_0.1x_DIA12_iRT_003	3	HSA _HSA	0.0635507	_KQTALVELVKC[+57]C[+57]KADDKETC[+57]FAEEGK[+155]K_	_KQTALVELVKC[+57]C[+57]KADDKETC[+57]FAEEGK[+155]K_.5	KQTALVELVKCCKADDKETCFAEEGKK	4.93409e-22	78.9167	1.75544e-41	K[bs3-light]QTALVELVK_C[cm]C[cm]KADDKETC[cm]FAEEGK[bs3nh2]K.5	549_584	148827	572213	10952.8	42111.5	42111.5
10	7PMix_0.1x_DIA12_iRT_003	3	HSA _HSA	0.0468576	_AFKAWAVARLAKTYETTLEK_	_AFKAWAVARLAKTYETTLEK_.4	AFKAWAVARLAKTYETTLEK	1.10549e-40	83.3288	1.42882e-90	AFK[bs3-light]AWAVAR_LAKTYETTLEK.4	236_375	153142	617680	28865.4	116426	116426
10	7PMix_0.1x_DIA12_iRT_003	3	HSA _HSA	0.122674	_K[+155]QTALVELVKC[+57]C[+57]KADDKETC[+57]FAEEGK[+155]K_	_K[+155]QTALVELVKC[+57]C[+57]KADDKETC[+57]FAEEGK[+155]K_.4	KQTALVELVKCCKADDKETCFAEEGKK	9.41427e-20	62.5192	4.49285e-25	K[bs3nh2]QT[bs3-light]ALVELVK_C[cm]C[cm]KADDKETC[cm]FAEEGK[bs3nh2]K.4	551_584	38307.5	124714	18042.9	58740.5	58740.5
10	7PMix_0.1x_DIA12_iRT_003	3	HSA _HSA	0.160989	_K[+155]QTALVELVKC[+57]C[+57]KADDKETC[+57]FAEEGK[+155]K_	_K[+155]QTALVELVKC[+57]C[+57]KADDKETC[+57]FAEEGK[+155]K_.4	KQTALVELVKCCKADDKETCFAEEGKK	0.0734317	92.7451	6.04586e-52	K[bs3nh2]QT[bs3-light]ALVELVK_C[cm]C[cm]KADDKETC[cm]FAEEGK[bs3nh2]K.4	551_588	47560.6	236413	5826.7	28963.2	28963.2
10	7PMix_0.1x_DIA12_iRT_003	3	HSA _HSA	0.232895	_SLHTLFGDKLC[+57]TVATLRTC[+57]VADESAENC[+57]DK_	_SLHTLFGDKLC[+57]TVATLRTC[+57]VADESAENC[+57]DK_.4	SLHTLFGDKLCTVATLRTCVADESAENCDK	6.58122e-09	123.812	2.16798e-45	SLHTLFGDK[bs3-light]LC[cm]TVATLR_TC[cm]VADESAENC[cm]DK.4	82_97	5799.68	16362.4	5959.96	16814.6	16814.6
10	7PMix_0.1x_DIA12_iRT_003	3	HSA _HSA	0.161336	_NLGKVGSKC[+57]C[+57]KHPEAK_	_NLGKVGSKC[+57]C[+57]KHPEAK_.4	NLGKVGSKCCKHPEAK	1.929e-13	50.9445	6.03007e-36	NLGK[bs3-light]VGSK_C[cm]C[cm]KHPEAK.4	456_463	1.67425	4.27854	24446.6	62473.1	62473.1
10	7PMix_0.1x_DIA12_iRT_003	3	HSA _HSA	0.0402586	_FKDLGEENFKDAHKS[+155]EVAHR_	_FKDLGEENFKDAHKS[+155]EVAHR_.5	FKDLGEENFKDAHKSEVAHR	5.66339e-26	72.3745	7.9846e-48	FK[bs3-light]DLGEENFK_DAHKS[bs3nh2]EVAHR.5	28_36	1.87678e+06	6.61022e+06	112160	395041	395041
10	7PMix_0.1x_DIA12_iRT_003	3	HSA _HSA	0.121695	_FKDLGEENFKDAHKS[+155]EVAHR_	_FKDLGEENFKDAHKS[+155]EVAHR_.4	FKDLGEENFKDAHKSEVAHR	2.81508e-07	76.6931	4.42769e-70	FK[bs3-light]DLGEENFK_DAHKS[bs3nh2]EVAHR.4	28_36	960244	4.14608e+06	65961.6	284805	284805
10	7PMix_0.1x_DIA12_iRT_003	3	HSA _HSA	0.131658	_FKDLGEENFKDAHK[+156]SEVAHR_	_FKDLGEENFKDAHK[+156]SEVAHR_.5	FKDLGEENFKDAHKSEVAHR	2.99703e-71	72.3573	6.34905e-92	FK[bs3-light]DLGEENFK_DAHK[bs3oh]SEVAHR.5	29_36	1.51066e+06	5.31295e+06	109609	385492	385492
10	7PMix_0.1x_DIA12_iRT_003	3	HSA _HSA	0.13387	_FKDLGEENFKDAHK[+156]SEVAHR_	_FKDLGEENFKDAHK[+156]SEVAHR_.4	FKDLGEENFKDAHKSEVAHR	1.1677e-21	76.7111	2.71001e-67	FK[bs3-light]DLGEENFK_DAHK[bs3oh]SEVAHR.4	29_36	1.00864e+06	4.35815e+06	63790.5	275627	275627
10	7PMix_0.1x_DIA12_iRT_003	3	HSA _HSA	0.0459407	_FKDLGEENFKDAHKS[+156]EVAHR_	_FKDLGEENFKDAHKS[+156]EVAHR_.5	FKDLGEENFKDAHKSEVAHR	2.86426e-26	72.337	1.59019e-33	FK[bs3-light]DLGEENFK_DAHKS[bs3oh]EVAHR.5	28_36	1.5061e+06	5.2961e+06	109147	383809	383809
10	7PMix_0.1x_DIA12_iRT_003	3	HSA _HSA	0.126337	_FKDLGEENFKDAHKS[+156]EVAHR_	_FKDLGEENFKDAHKS[+156]EVAHR_.4	FKDLGEENFKDAHKSEVAHR	3.68486e-07	76.7242	9.63421e-36	FK[bs3-light]DLGEENFK_DAHKS[bs3oh]EVAHR.4	28_36	1.02084e+06	4.41317e+06	65090.8	281391	281391
10	7PMix_0.1x_DIA12_iRT_003	3	HSA _HSA	0.0999899	_KYLYEIARLDELRDEGKASSAK[+155]QR_	_KYLYEIARLDELRDEGKASSAK[+155]QR_.5	KYLYEIARLDELRDEGKASSAKQR	8.41971e-66	87.1306	8.41971e-66	K[bs3-light]YLYEIAR_LDELRDEGKASSAK[bs3nh2]QR.5	161_214	1.68617	6.82787	239070	968072	968072
10	7PMix_0.1x_DIA12_iRT_003	3	HSA _HSA	0.088078	_KYLYEIARLDELRDEGKASSAK[+155]QR_	_KYLYEIARLDELRDEGKASSAK[+155]QR_.4	KYLYEIARLDELRDEGKASSAKQR	0.00283091	75.4913	4.32488e-06	K[bs3-light]YLYEIAR_LDELRDEGKASSAK[bs3nh2]QR.4	161_214	205581	845277	58771.1	241646	241646
10	7PMix_0.1x_DIA12_iRT_003	3	HSA _HSA	0.0614525	_KQTALVELVKATKEQLK_	_KQTALVELVKATKEQLK_.3	KQTALVELVKATKEQLK	0.00348763	78.8595	0.000271046	K[bs3-light]QTALVELVK_ATKEQLK.3	549_565	1.45248	5.60685	9195.15	35494.9	35494.9
10	7PMix_0.1x_DIA12_iRT_003	3	HSA _HSA	0.0483291	_KQTALVELVKATKEQLK_	_KQTALVELVKATKEQLK_.4	KQTALVELVKATKEQLK	0.00778676	100.438	1.51773e-05	K[bs3-light]QTALVELVK_ATKEQLK.4	549_565	60738.4	182335	12275	36849	36849
10	7PMix_0.1x_DIA12_iRT_003	3	HSA _HSA	0.173099	_C[+57]C[+57]KADDKETC[+57]FAEEGK[+155]KQIK[+155]KQTALVELVK_	_C[+57]C[+57]KADDKETC[+57]FAEEGK[+155]KQIK[+155]KQTALVELVK_.5	CCKADDKETCFAEEGKKQIKKQTALVELVK	3.18187e-10	101.931	1.63873e-17	C[cm]C[cm]K[bs3-light]ADDKETC[cm]FAEEGK[bs3nh2]K_QIK[bs3nh2]KQTALVELVK.5	549_584	149580	418836	42757.1	119723	119723
10	7PMix_0.1x_DIA12_iRT_003	3	HSA _HSA	NaN	_LDELRDEGKAS[+156]S[+156]AKLKC[+57]ASLQK[+155]FGER_	_LDELRDEGKAS[+156]S[+156]AKLKC[+57]ASLQK[+155]FGER_.4	LDELRDEGKASSAKLKCASLQKFGER	1.034e-09	109.816	9.85323e-27	LDELRDEGK[bs3-light]AS[bs3oh]S[bs3oh]AK_LKC[cm]ASLQK[bs3nh2]FGER.4	214_223	15039.7	42941.1	9777.82	27917.5	27917.5
10	7PMix_0.1x_DIA12_iRT_003	3	HSA _HSA	0.558663	_ETC[+57]FAEEGK[+155]KC[+57]C[+57]KADDK_	_ETC[+57]FAEEGK[+155]KC[+57]C[+57]KADDK_.3	ETCFAEEGKKCCKADDK	0.0516033	69.9577	2.17024e-07	ET[bs3-light]C[cm]FAEEGK[bs3nh2]K_C[cm]C[cm]KADDK.3	584_590	26491.6	91234.7	1385.88	4772.85	4772.85
10	7PMix_0.1x_DIA12_iRT_003	3	HSA _HSA	0.101656	_LDELRDEGKASSAKVGSKC[+57]C[+57]KHPEAK_	_LDELRDEGKASSAKVGSKC[+57]C[+57]KHPEAK_.6	LDELRDEGKASSAKVGSKCCKHPEAK	6.42898e-31	39.7888	6.42898e-31	LDELRDEGK[bs3-light]ASSAK_VGSKC[cm]C[cm]KHPEAK.6	214_463	1.54934	4.44096	229243	657093	657093
10	7PMix_0.1x_DIA12_iRT_003	3	HSA _HSA	NaN	_SLHTLFGDKTC[+57]VADESAENC[+57]DK_	_SLHTLFGDKTC[+57]VADESAENC[+57]DK_.3	SLHTLFGDKTCVADESAENCDK	1.50681e-05	88.5525	1.41422e-38	S[bs3-light]LHTLFGDK_TC[cm]VADESAENC[cm]DK.3	82_89	43406.2	177795	4627.64	18955.2	18955.2
10	7PMix_0.1x_DIA12_iRT_003	3	HSA _HSA	0.254729	_C[+57]C[+57]KHPEAKNLGK[+155]VGSK_	_C[+57]C[+57]KHPEAKNLGK[+155]VGSK_.3	CCKHPEAKNLGKVGSK	3.75912e-07	65.9233	3.06744e-08	C[cm]C[cm]K[bs3-light]HPEAK_NLGK[bs3nh2]VGSK.3	459_463	1370.31	5264.32	79928.9	307063	307063
10	7PMix_0.1x_DIA12_iRT_003	3	HSA _HSA	0.0499337	_C[+57]ASLQKLDELRDEGKASS[+156]AKQRLK_	_C[+57]ASLQKLDELRDEGKASS[+156]AKQRLK_.5	CASLQKLDELRDEGKASSAKQRLK	0.000491483	66.2157	6.51472e-11	C[cm]AS[bs3-light]LQK_LDELRDEGKASS[bs3oh]AKQRLK.5	219_226	200072	776822	9079.88	35254.6	35254.6
10	7PMix_0.1x_DIA12_iRT_003	3	HSA _HSA	0.100967	_LKC[+57]ASLQKLAKTYETTLEK_	_LKC[+57]ASLQKLAKTYETTLEK_.4	LKCASLQKLAKTYETTLEK	3.89533e-46	67.0077	1.63925e-81	LK[bs3-light]C[cm]ASLQK_LAKTYETTLEK.4	223_375	112953	410743	8412.38	30591	30591
10	7PMix_0.1x_DIA12_iRT_003	3	HSA _HSA	0.241396	_LDELRDEGKAS[+156]SAKVGSKC[+57]C[+57]KHPEAK_	_LDELRDEGKAS[+156]SAKVGSKC[+57]C[+57]KHPEAK_.5	LDELRDEGKASSAKVGSKCCKHPEAK	1.29943e-06	55.469	2.65898e-08	LDELRDEGK[bs3-light]AS[bs3oh]SAK_VGSKC[cm]C[cm]KHPEAK.5	214_460	12958.5	31393.4	257901	624791	624791
10	7PMix_0.1x_DIA12_iRT_003	3	HSA _HSA	0.241396	_LDELRDEGKASS[+156]AKVGSKC[+57]C[+57]KHPEAK_	_LDELRDEGKASS[+156]AKVGSKC[+57]C[+57]KHPEAK_.5	LDELRDEGKASSAKVGSKCCKHPEAK	1.29943e-06	55.469	2.65898e-08	LDELRDEGK[bs3-light]ASS[bs3oh]AK_VGSKC[cm]C[cm]KHPEAK.5	214_460	12958.5	31393.4	257901	624791	624791
10	7PMix_0.1x_DIA12_iRT_003	3	HSA _HSA	0.12717	_LKC[+57]ASLQKAFKAWAVAR_	_LKC[+57]ASLQKAFKAWAVAR_.4	LKCASLQKAFKAWAVAR	2.0644e-08	84.7085	2.0644e-08	LK[bs3-light]C[cm]ASLQK_AFKAWAVAR.4	223_236	6684.31	26601	8578.08	34137.5	34137.5
10	7PMix_0.1x_DIA12_iRT_003	3	HSA _HSA	0.246502	_TPVSDRVTKC[+57]ASLQKFGER_	_TPVSDRVTKC[+57]ASLQKFGER_.4	TPVSDRVTKCASLQKFGER	0.115751	95.7852	0.000797442	TPVSDRVT[bs3-light]K_C[cm]ASLQKFGER.4	229_498	206.239	912.235	35653.3	157701	157701
10	7PMix_0.1x_DIA12_iRT_003	3	HSA _HSA	0.620571	_KQTALVELVKC[+57]C[+57]KADDK[+156]ETC[+57]FAEEGKK_	_KQTALVELVKC[+57]C[+57]KADDK[+156]ETC[+57]FAEEGKK_.4	KQTALVELVKCCKADDKETCFAEEGKK	6.32353e-07	89.7088	1.59455e-55	K[bs3-light]QTALVELVK_C[cm]C[cm]KADDK[bs3oh]ETC[cm]FAEEGKK.4	549_584	70430.1	287164	21789.6	88842.8	88842.8
10	7PMix_0.1x_DIA12_iRT_003	3	HSA _HSA	0.0505821	_FKDLGEENFKSEVAHR_	_FKDLGEENFKSEVAHR_.3	FKDLGEENFKSEVAHR	0.202028	77.742	1.08031e-06	FK[bs3-light]DLGEENFK_SEVAHR.3	29_36	4782.17	19874.4	4215.95	17521.3	17521.3
10	7PMix_0.1x_DIA12_iRT_003	3	HSA _HSA	0.61183	_C[+57]C[+57]KADDKETC[+57]FAEEGKKQIKK[+156]QTALVELVK_	_C[+57]C[+57]KADDKETC[+57]FAEEGKKQIKK[+156]QTALVELVK_.6	CCKADDKETCFAEEGKKQIKKQTALVELVK	0.284103	78.9461	1.20013e-25	C[cm]C[cm]K[bs3-light]ADDKETC[cm]FAEEGKK_QIKK[bs3oh]QTALVELVK.6	548_584	12100.5	46429.3	13021.2	49961.9	49961.9
10	7PMix_0.1x_DIA12_iRT_003	3	HSA _HSA	0.794583	_KQTALVELVKC[+57]C[+57]KADDKETC[+57]FAEEGK_	_KQTALVELVKC[+57]C[+57]KADDKETC[+57]FAEEGK_.5	KQTALVELVKCCKADDKETCFAEEGK	0.00391946	53.8418	1.18991e-06	K[bs3-light]QTALVELVK_C[cm]C[cm]KADDKETC[cm]FAEEGK.5	549_584	2941.75	7490.59	28420.4	72367	72367
10	7PMix_0.1x_DIA12_iRT_003	3	HSA _HSA	1.1479	_KQTALVELVKC[+57]C[+57]KADDKETC[+57]FAEEGK_	_KQTALVELVKC[+57]C[+57]KADDKETC[+57]FAEEGK_.3	KQTALVELVKCCKADDKETCFAEEGK	0.370228	94.8132	4.07951e-08	K[bs3-light]QTALVELVK_C[cm]C[cm]KADDKETC[cm]FAEEGK.3	549_584	1.46317	6.92878	4.09686	19.4006	19.4006
10	7PMix_0.1x_DIA12_iRT_003	3	HSA _HSA	0.0893023	_LAK[+155]TYETTLEKC[+57]C[+57]AAADPHEC[+57]YAK_	_LAK[+155]TYETTLEKC[+57]C[+57]AAADPHEC[+57]YAK_.3	LAKTYETTLEKCCAAADPHECYAK	1.41381e-10	86.1558	2.9398e-88	LAK[bs3nh2]TYETT[bs3-light]LEK_C[cm]C[cm]AAADPHEC[cm]YAK.3	380_394	166577	670143	3999.52	16090.2	16090.2
10	7PMix_0.1x_DIA12_iRT_003	3	HSA _HSA	0.103	_C[+57]C[+57]K[+155]ADDKETC[+57]FAEEGKKQIKKQTALVELVK_	_C[+57]C[+57]K[+155]ADDKETC[+57]FAEEGKKQIKKQTALVELVK_.6	CCKADDKETCFAEEGKKQIKKQTALVELVK	1.05366e-35	93.0264	1.05366e-35	C[cm]C[cm]K[bs3nh2]ADDK[bs3-light]ETC[cm]FAEEGKK_QIKKQTALVELVK.6	548_588	10438.2	51991.7	152159	757889	757889
10	7PMix_0.1x_DIA12_iRT_003	3	HSA _HSA	0.471916	_ASSAKQRVGSKC[+57]C[+57]KHPEAK_	_ASSAKQRVGSKC[+57]C[+57]KHPEAK_.5	ASSAKQRVGSKCCKHPEAK	4.72332e-10	30.9442	3.36036e-17	ASSAK[bs3-light]QR_VGSKC[cm]C[cm]KHPEAK.5	219_460	4569.58	10392.6	57445.3	130648	130648
10	7PMix_0.1x_DIA12_iRT_003	3	HSA _HSA	0.0473335	_ASSAKQRVGSKC[+57]C[+57]KHPEAK_	_ASSAKQRVGSKC[+57]C[+57]KHPEAK_.5	ASSAKQRVGSKCCKHPEAK	0.00101023	42.7722	4.03657e-14	ASSAK[bs3-light]QR_VGSKC[cm]C[cm]KHPEAK.5	219_463	1084.28	3167.17	20578.8	60110.5	60110.5
10	7PMix_0.1x_DIA12_iRT_003	3	HSA _HSA	0.169517	_NLGKVGSKAEFAEVSK_	_NLGKVGSKAEFAEVSK_.3	NLGKVGSKAEFAEVSK	0.10375	70.1475	0.00269742	NLGK[bs3-light]VGSK_AEFAEVSK.3	256_456	31655.6	109982	7334.3	25481.6	25481.6
10	7PMix_0.1x_DIA12_iRT_003	3	HSA _HSA	0.102772	_LKC[+57]ASLQKLDELRDEGK[+156]ASSAKQR_	_LKC[+57]ASLQKLDELRDEGK[+156]ASSAKQR_.5	LKCASLQKLDELRDEGKASSAKQR	9.30011e-07	66.2399	1.79223e-26	LK[bs3-light]C[cm]ASLQK_LDELRDEGK[bs3oh]ASSAKQR.5	219_223	199212	774158	16351.9	63545.4	63545.3
10	7PMix_0.1x_DIA12_iRT_003	3	HSA _HSA	0.0807014	_LKC[+57]ASLQKLDELRDEGK[+155]ASSAKQR_	_LKC[+57]ASLQKLDELRDEGK[+155]ASSAKQR_.5	LKCASLQKLDELRDEGKASSAKQR	6.38982e-05	66.2451	1.40045e-13	LK[bs3-light]C[cm]ASLQK_LDELRDEGK[bs3nh2]ASSAKQR.5	219_223	235293	914547	14742.3	57300.8	57300.8
10	7PMix_0.1x_DIA12_iRT_003	3	HSA _HSA	0.636138	_ASSAKQRVGSK[+155]C[+57]C[+57]KHPEAK_	_ASSAKQRVGSK[+155]C[+57]C[+57]KHPEAK_.5	ASSAKQRVGSKCCKHPEAK	8.65964e-08	45.3733	6.95698e-13	ASSAK[bs3-light]QR_VGSK[bs3nh2]C[cm]C[cm]KHPEAK.5	219_463	14510.3	41754.9	3313.08	9533.72	9533.72
10	7PMix_0.1x_DIA12_iRT_003	3	HSA _HSA	0.717378	_C[+57]C[+57]KADDKETC[+57]FAEEGKKQIKK[+155]QTALVELVK_	_C[+57]C[+57]KADDKETC[+57]FAEEGKKQIKK[+155]QTALVELVK_.6	CCKADDKETCFAEEGKKQIKKQTALVELVK	0.255137	78.3697	1.27099e-21	C[cm]C[cm]K[bs3-light]ADDKETC[cm]FAEEGKK_QIKK[bs3nh2]QTALVELVK.6	548_584	35037.7	139808	3624.64	14463.1	14463.1
10	7PMix_0.1x_DIA12_iRT_003	3	HSA _HSA	0.166521	_KYLYEIARDAHKS[+156]EVAHRFKDLGEENFK_	_KYLYEIARDAHKS[+156]EVAHRFKDLGEENFK_.6	KYLYEIARDAHKSEVAHRFKDLGEENFK	7.7257e-44	106.93	2.92678e-46	K[bs3-light]YLYEIAR_DAHKS[bs3oh]EVAHRFKDLGEENFK.6	28_161	1060.75	3080.42	973875	2.82814e+06	2.82814e+06
10	7PMix_0.1x_DIA12_iRT_003	3	HSA _HSA	NaN	_KQTALVELVKC[+57]C[+57]KADDKETC[+57]FAEEGK[+156]K_	_KQTALVELVKC[+57]C[+57]KADDKETC[+57]FAEEGK[+156]K_.4	KQTALVELVKCCKADDKETCFAEEGKK	0.00792358	93.2534	2.67178e-07	K[bs3-light]QTALVELVK_C[cm]C[cm]KADDKETC[cm]FAEEGK[bs3oh]K.4	549_584	796.466	3973.64	6462.54	32242.1	32242.1
10	7PMix_0.1x_DIA12_iRT_003	3	HSA _HSA	0.0603761	_C[+57]C[+57]KADDKETC[+57]FAEEGKKQIK[+156]KQTALVELVK_	_C[+57]C[+57]KADDKETC[+57]FAEEGKKQIK[+156]KQTALVELVK_.6	CCKADDKETCFAEEGKKQIKKQTALVELVK	7.75966e-88	85.5993	5.14599e-123	C[cm]C[cm]K[bs3-light]ADDKETC[cm]FAEEGKK_QIK[bs3oh]KQTALVELVK.6	549_584	40011.2	160704	258493	1.03823e+06	1.03823e+06
10	7PMix_0.1x_DIA12_iRT_003	3	HSA _HSA	0.156546	_FKDLGEENFKDAHKSEVAHR_	_FKDLGEENFKDAHKSEVAHR_.4	FKDLGEENFKDAHKSEVAHR	2.68418e-05	76.2799	2.16735e-05	FK[bs3-light]DLGEENFK_DAHKSEVAHR.4	28_36	13230.2	56186.9	177278	752879	752879
10	7PMix_0.1x_DIA12_iRT_003	3	HSA _HSA	0.0331457	_FKDLGEENFKDAHKSEVAHR_	_FKDLGEENFKDAHKSEVAHR_.5	FKDLGEENFKDAHKSEVAHR	0.541151	60.4871	0.000101304	FK[bs3-light]DLGEENFK_DAHKSEVAHR.5	28_36	39807.1	112905	4860.82	13786.7	13786.7
10	7PMix_0.1x_DIA12_iRT_003	3	HSA _HSA	0.0973246	_LKC[+57]ASLQKVGSKC[+57]C[+57]K[+155]HPEAK[+155]R_	_LKC[+57]ASLQKVGSKC[+57]C[+57]K[+155]HPEAK[+155]R_.5	LKCASLQKVGSKCCKHPEAKR	4.01289e-06	63.7431	2.82931e-14	LK[bs3-light]C[cm]ASLQK_VGSKC[cm]C[cm]K[bs3nh2]HPEAK[bs3nh2]R.5	223_460	312.626	1092.21	12887.9	45026.1	45026.1
10	7PMix_0.1x_DIA12_iRT_003	3	HSA _HSA	0.304578	_TC[+57]VADESAENC[+57]DKSLHTLFGDKLC[+57]TVATLR_	_TC[+57]VADESAENC[+57]DKSLHTLFGDKLC[+57]TVATLR_.4	TCVADESAENCDKSLHTLFGDKLCTVATLR	0.146694	99.7696	5.46821e-31	TC[cm]VADESAENC[cm]DK[bs3-light]SLHTLFGDK_LC[cm]TVATLR.4	88_100	76754.7	241479	3127.26	9838.72	9838.72
10	7PMix_0.1x_DIA12_iRT_003	3	HSA _HSA	0.0945836	_FKDLGEENFKKYLYEIAR_	_FKDLGEENFKKYLYEIAR_.4	FKDLGEENFKKYLYEIAR	3.10546e-16	90.1415	8.56791e-18	FK[bs3-light]DLGEENFK_KYLYEIAR.4	36_161	452980	1.91053e+06	287693	1.2134e+06	1.2134e+06
10	7PMix_0.1x_DIA12_iRT_003	3	HSA _HSA	0.144113	_LVRPEVDVMC[+57]TAFHDNEETFLKKYKAAFTEC[+57]C[+57]QAADK[+155]AAC[+57]LLPK_	_LVRPEVDVMC[+57]TAFHDNEETFLKKYKAAFTEC[+57]C[+57]QAADK[+155]AAC[+57]LLPK_.6	LVRPEVDVMCTAFHDNEETFLKKYKAAFTECCQAADKAACLLPK	1.16778e-07	111.424	1.49209e-11	LVRPEVDVMC[cm]TAFHDNEETFLK[bs3-light]K_YKAAFTEC[cm]C[cm]QAADK[bs3nh2]AAC[cm]LLPK.6	160_186	154799	431620	87676.1	244463	244463
10	7PMix_0.1x_DIA12_iRT_003	3	HSA _HSA	0.148426	_LVRPEVDVMC[+57]TAFHDNEETFLKKYKAAFTEC[+57]C[+57]QAADK[+156]AAC[+57]LLPK_	_LVRPEVDVMC[+57]TAFHDNEETFLKKYKAAFTEC[+57]C[+57]QAADK[+156]AAC[+57]LLPK_.6	LVRPEVDVMCTAFHDNEETFLKKYKAAFTECCQAADKAACLLPK	5.12336e-17	111.562	5.10121e-30	LVRPEVDVMC[cm]TAFHDNEETFLK[bs3-light]K_YKAAFTEC[cm]C[cm]QAADK[bs3oh]AAC[cm]LLPK.6	160_186	218861	618615	88747.7	250848	250848
10	7PMix_0.1x_DIA12_iRT_003	3	HSA _HSA	0.0918974	_C[+57]ASLQKFGERLAKTYETTLEK_	_C[+57]ASLQKFGERLAKTYETTLEK_.3	CASLQKFGERLAKTYETTLEK	9.73824e-10	89.9858	1.13901e-20	C[cm]ASLQK[bs3-light]FGER_LAKTYETTLEK.3	229_375	98638.4	408827	51379.4	212953	212953
10	7PMix_0.1x_DIA12_iRT_003	3	HSA _HSA	0.177197	_NLGKVGSKLDELRDEGKASSAK_	_NLGKVGSKLDELRDEGKASSAK_.5	NLGKVGSKLDELRDEGKASSAK	0.00161226	50.961	0.000966775	NLGK[bs3-light]VGSK_LDELRDEGKASSAK.5	214_456	137.713	351.965	20862.2	53319.2	53319.2
10	7PMix_0.1x_DIA12_iRT_003	3	HSA _HSA	0.0830931	_LKC[+57]ASLQKLDELRDEGKAS[+156]S[+156]AK_	_LKC[+57]ASLQKLDELRDEGKAS[+156]S[+156]AK_.5	LKCASLQKLDELRDEGKASSAK	2.44174e-20	63.1098	2.44174e-20	LK[bs3-light]C[cm]ASLQK_LDELRDEGKAS[bs3oh]S[bs3oh]AK.5	214_223	107.115	361.03	14112	47564.2	47564.2
10	7PMix_0.1x_DIA12_iRT_003	3	HSA _HSA	0.562533	_LAKTYETTLEKLK[+156]C[+57]ASLQKFGER_	_LAKTYETTLEKLK[+156]C[+57]ASLQKFGER_.4	LAKTYETTLEKLKCASLQKFGER	0.000344745	75.2551	8.61949e-17	LAK[bs3-light]TYETTLEK_LK[bs3oh]C[cm]ASLQKFGER.4	229_375	938.491	3820.73	20360.9	82892.1	82892.1
10	7PMix_0.1x_DIA12_iRT_003	3	HSA _HSA	0.250336	_VHTEC[+57]C[+57]HGDLLEC[+57]ADDRADLAK[+156]YIC[+57]ENQDSISSKDAHKSEVAHRFKDLGEENFK_	_VHTEC[+57]C[+57]HGDLLEC[+57]ADDRADLAK[+156]YIC[+57]ENQDSISSKDAHKSEVAHRFKDLGEENFK_.7	VHTECCHGDLLECADDRADLAKYICENQDSISSKDAHKSEVAHRFKDLGEENFK	1.48074e-18	65.1896	1.48074e-18	VHTEC[cm]C[cm]HGDLLEC[cm]ADDRADLAK[bs3oh]Y[bs3-light]IC[cm]ENQDSISSK_DAHKSEVAHRFKDLGEENFK.7	36_287	6999.78	26170.6	12778.1	47774.5	47774.5
10	7PMix_0.1x_DIA12_iRT_003	3	HSA _HSA	NaN	_LVRPEVDVM[+16]C[+57]TAFHDNEETFLKKYKAAFTEC[+57]C[+57]QAADK[+155]AAC[+57]LLPK_	_LVRPEVDVM[+16]C[+57]TAFHDNEETFLKKYKAAFTEC[+57]C[+57]QAADK[+155]AAC[+57]LLPK_.6	LVRPEVDVMCTAFHDNEETFLKKYKAAFTECCQAADKAACLLPK	0.00637655	125.929	3.51368e-08	LVRPEVDVM[ox]C[cm]TAFHDNEETFLK[bs3-light]K_YKAAFTEC[cm]C[cm]QAADK[bs3nh2]AAC[cm]LLPK.6	160_186	1208.89	3410.59	9237.02	26060	26060
10	7PMix_0.1x_DIA12_iRT_003	3	HSA _HSA	NaN	_LDELRDEGKAS[+155]SAKQRC[+57]C[+57]KHPEAK_	_LDELRDEGKAS[+155]SAKQRC[+57]C[+57]KHPEAK_.6	LDELRDEGKASSAKQRCCKHPEAK	0.00652546	41.7291	0.000496668	LDELRDEGKAS[bs3nh2]SAK[bs3-light]QR_C[cm]C[cm]KHPEAK.6	219_463	19868.7	57656.7	15747.1	45696.4	45696.4
10	7PMix_0.1x_DIA12_iRT_003	3	HSA _HSA	0.20452	_DAHKSEVAHRTC[+57]VADESAENC[+57]DKS[+156]LHTLFGDKLC[+57]TVATLR_	_DAHKSEVAHRTC[+57]VADESAENC[+57]DKS[+156]LHTLFGDKLC[+57]TVATLR_.7	DAHKSEVAHRTCVADESAENCDKSLHTLFGDKLCTVATLR	0.0908769	94.7121	3.34612e-08	DAHK[bs3-light]SEVAHR_TC[cm]VADESAENC[cm]DKS[bs3oh]LHTLFGDKLC[cm]TVATLR.7	28_88	7481.11	35669.7	9401.16	44824.4	44824.4
10	7PMix_0.1x_DIA12_iRT_003	3	HSA _HSA	NaN	_LKC[+57]ASLQKDEGK[+155]ASSAKQR_	_LKC[+57]ASLQKDEGK[+155]ASSAKQR_.4	LKCASLQKDEGKASSAKQR	0.00180792	42.7934	0.000496668	LK[bs3-light]C[cm]ASLQK_DEGK[bs3nh2]ASSAKQR.4	219_223	139.85	408.554	20784.4	60719.1	60719.1
10	7PMix_0.1x_DIA12_iRT_003	3	HSA _HSA	0.34511	_C[+57]C[+57]KADDK[+155]ETC[+57]FAEEGKKQIK[+156]KQTALVELVK_	_C[+57]C[+57]KADDK[+155]ETC[+57]FAEEGKKQIK[+156]KQTALVELVK_.5	CCKADDKETCFAEEGKKQIKKQTALVELVK	0.425988	88.9888	0.000368158	C[cm]C[cm]K[bs3-light]ADDK[bs3nh2]ETC[cm]FAEEGKK_QIK[bs3oh]KQTALVELVK.5	549_584	1756.82	7187.73	4.79538	19.6194	19.6194
10	7PMix_0.1x_DIA12_iRT_003	3	HSA _HSA	0.483774	_LVRPEVDVMC[+57]TAFHDNEETFLKKRYKAAFTEC[+57]C[+57]QAADK_	_LVRPEVDVMC[+57]TAFHDNEETFLKKRYKAAFTEC[+57]C[+57]QAADK_.7	LVRPEVDVMCTAFHDNEETFLKKRYKAAFTECCQAADK	0.000790805	72.3436	5.59749e-19	LVRPEVDVMC[cm]TAFHDNEETFLK[bs3-light]K_RYKAAFTEC[cm]C[cm]QAADK.7	160_186	166915	586892	107851	379215	379215
10	7PMix_0.1x_DIA12_iRT_003	3	HSA _HSA	0.0818444	_HPYFYAPELLFFAKREC[+57]C[+57]EKPLLEK_	_HPYFYAPELLFFAKREC[+57]C[+57]EKPLLEK_.4	HPYFYAPELLFFAKRECCEKPLLEK	0.00733872	83.2285	0.000966775	HPYFYAPELLFFAK[bs3-light]R_EC[cm]C[cm]EKPLLEK.4	183_305	12853.7	51997.7	126998	513749	513749
10	7PMix_0.1x_DIA12_iRT_003	3	HSA _HSA	1.32837	_QNC[+57]ELFEQLGEYK[+156]FQNALLVRQIKKQTALVELVK_	_QNC[+57]ELFEQLGEYK[+156]FQNALLVRQIKKQTALVELVK_.5	QNCELFEQLGEYKFQNALLVRQIKKQTALVELVK	0.543865	132.682	3.93207e-11	QNC[cm]ELFEQLGEY[bs3-light]K[bs3oh]FQNALLVR_QIKKQTALVELVK.5	425_549	0	1	0	1	1
10	7PMix_0.1x_DIA12_iRT_003	3	HSA _HSA	0.0583636	_VGSKC[+57]C[+57]KHPEAKEFNAETFTFHADIC[+57]TLSEK[+156]ER_	_VGSKC[+57]C[+57]KHPEAKEFNAETFTFHADIC[+57]TLSEK[+156]ER_.6	VGSKCCKHPEAKEFNAETFTFHADICTLSEKER	0.0539448	71.4573	0.00297079	VGSKC[cm]C[cm]K[bs3-light]HPEAK_EFNAETFTFHADIC[cm]TLSEK[bs3oh]ER.6	463_541	7296.14	25970.6	43658.6	155403	155403
10	7PMix_0.1x_DIA12_iRT_003	3	HSA _HSA	0.984885	_C[+57]C[+57]KADDKETC[+57]FAEEGKKKQTALVELVK_	_C[+57]C[+57]KADDKETC[+57]FAEEGKKKQTALVELVK_.5	CCKADDKETCFAEEGKKKQTALVELVK	0.524021	66.7753	5.12111e-06	C[cm]C[cm]K[bs3-light]ADDKETC[cm]FAEEGKK_KQTALVELVK.5	549_584	26198.8	97466.8	125.463	466.759	466.759
10	7PMix_0.1x_DIA12_iRT_003	3	HSA _HSA	0.175821	_KVPQVSTPTLVEVSRATKEQLK[+156]AVMDDFAAFVEK_	_KVPQVSTPTLVEVSRATKEQLK[+156]AVMDDFAAFVEK_.5	KVPQVSTPTLVEVSRATKEQLKAVMDDFAAFVEK	1.75999e-98	68.2629	NaN	K[bs3-light]VPQVSTPTLVEVSR_ATKEQLK[bs3oh]AVMDDFAAFVEK.5	438_565	43582.8	144774	223969	743985	743985
10	7PMix_0.1x_DIA12_iRT_003	3	HSA _HSA	NaN	_C[+57]ASLQKASSAKQR_	_C[+57]ASLQKASSAKQR_.3	CASLQKASSAKQR	0.00707895	87.1547	0.000966775	C[cm]AS[bs3-light]LQK_ASSAKQR.3	219_226	1.87775	7.60697	9009.38	36498.1	36498.1
10	7PMix_0.1x_DIA12_iRT_003	3	HSA _HSA	0.20088	_LDELRDEGK[+155]ASSAKQRLKC[+57]ASLQK[+156]FGER_	_LDELRDEGK[+155]ASSAKQRLKC[+57]ASLQK[+156]FGER_.5	LDELRDEGKASSAKQRLKCASLQKFGER	0.269745	83.3875	7.44725e-05	LDELRDEGK[bs3nh2]ASSAK[bs3-light]QR_LKC[cm]ASLQK[bs3oh]FGER.5	219_223	71015.3	285936	24545.2	98828.4	98828.4
10	7PMix_0.1x_DIA12_iRT_003	3	HSA _HSA	0.175821	_KVPQVSTPTLVEVSRAT[+156]KEQLKAVMDDFAAFVEK_	_KVPQVSTPTLVEVSRAT[+156]KEQLKAVMDDFAAFVEK_.5	KVPQVSTPTLVEVSRATKEQLKAVMDDFAAFVEK	1.75999e-98	68.2629	NaN	K[bs3-light]VPQVSTPTLVEVSR_AT[bs3oh]KEQLKAVMDDFAAFVEK.5	438_569	43582.8	144774	223969	743985	743985
10	7PMix_0.1x_DIA12_iRT_003	3	HSA _HSA	0.175821	_KVPQVSTPTLVEVSRATK[+156]EQLKAVMDDFAAFVEK_	_KVPQVSTPTLVEVSRATK[+156]EQLKAVMDDFAAFVEK_.5	KVPQVSTPTLVEVSRATKEQLKAVMDDFAAFVEK	1.75999e-98	68.2629	NaN	K[bs3-light]VPQVSTPTLVEVSR_ATK[bs3oh]EQLKAVMDDFAAFVEK.5	438_569	43582.8	144774	223969	743985	743985
10	7PMix_0.1x_DIA12_iRT_003	3	HSA _HSA	0.439992	_TPVSDRVTKC[+57]C[+57]TESLVNRLK[+156]C[+57]ASLQKFGER_	_TPVSDRVTKC[+57]C[+57]TESLVNRLK[+156]C[+57]ASLQKFGER_.5	TPVSDRVTKCCTESLVNRLKCASLQKFGER	0.0322008	69.6676	0.00327213	TPVSDRVTK[bs3-light]C[cm]C[cm]TESLVNR_LK[bs3oh]C[cm]ASLQKFGER.5	229_499	1.65344	5.61743	52178.3	177271	177271
10	7PMix_0.1x_DIA12_iRT_003	3	Lysozyme C _Lysozyme C	0.656259	_C[+57]ELAAAMKRNTDGSTDYGILQINSR_	_C[+57]ELAAAMKRNTDGSTDYGILQINSR_.4	CELAAAMKRNTDGSTDYGILQINSR	9.57333e-30	84.626	6.02902e-36	C[cm]ELAAAMK[bs3-light]R_NTDGSTDYGILQINSR.4	31_71	23943.2	95158.9	789768	3.13882e+06	3.13882e+06
10	7PMix_0.1x_DIA12_iRT_003	3	Lysozyme C _Lysozyme C	0.127235	_FESNFNTQATNRGYSLGNWVC[+57]AAK_	_FESNFNTQATNRGYSLGNWVC[+57]AAK_.3	FESNFNTQATNRGYSLGNWVCAAK	1.35027e-25	118.99	8.28213e-95	FES[bs3-light]NFNTQATNR_GYSLGNWVC[cm]AAK.3	42_54	109656	357497	4292.17	13993.2	13993.2
10	7PMix_0.1x_DIA12_iRT_003	3	Lysozyme C _Lysozyme C	NaN	_HGLDNYRC[+57]KGTDVQAWIR_	_HGLDNYRC[+57]KGTDVQAWIR_.4	HGLDNYRCKGTDVQAWIR	0.00475768	74.0251	3.15821e-19	HGLDNY[bs3-light]R_C[cm]KGTDVQAWIR.4	38_134	11338.6	44827.2	9779.57	38663.6	38663.6
10	7PMix_0.1x_DIA12_iRT_003	3	Lysozyme C _Lysozyme C	NaN	_C[+57]ELAAAMKRC[+57]ELAAAMKR_	_C[+57]ELAAAMKRC[+57]ELAAAMKR_.4	CELAAAMKRCELAAAMKR	0.00762698	46.5729	0.00194634	C[cm]ELAAAMK[bs3-light]R_C[cm]ELAAAMKR.4	31_31	1.94786	5.39558	21205.2	58738.3	58738.3
10	7PMix_0.1x_DIA12_iRT_003	3	Myoglobin _Myoglobin	0.142197	_LFTGHPETLEKFDKFKKHGTVVLTALGGILK_	_LFTGHPETLEKFDKFKKHGTVVLTALGGILK_.5	LFTGHPETLEKFDKFKKHGTVVLTALGGILK	1.94899e-26	112.455	9.1002e-28	LFTGHPETLEK[bs3-light]FDKFK_KHGTVVLTALGGILK.5	43_64	20074	61714.2	12870.3	39567.6	39567.6
10	7PMix_0.1x_DIA12_iRT_003	3	Myoglobin _Myoglobin	0.0121462	_TEAEMKASEDLKKTEAEM[+16]KASEDLKK_	_TEAEMKASEDLKKTEAEM[+16]KASEDLKK_.5	TEAEMKASEDLKKTEAEMKASEDLKK	0.00044567	67.4813	0.00044567	TEAEMK[bs3-light]ASEDLKK_TEAEM[ox]KASEDLKK.5	57_57	18596.7	64445.7	47758	165502	165502
10	7PMix_0.1x_DIA12_iRT_003	3	Myoglobin _Myoglobin	NaN	_GHHEAELKPLAQSHATKHKIPIK_	_GHHEAELKPLAQSHATKHKIPIK_.6	GHHEAELKPLAQSHATKHKIPIK	0.000193271	48.9968	9.51729e-05	GHHEAELK[bs3-light]PLAQSHATK_HKIPIK.6	88_99	51039.8	133259	25019.3	65322.6	65322.6
10	7PMix_0.1x_DIA12_iRT_003	3	Myoglobin _Myoglobin	0.207473	_KHGTVVLTALGGILKFDKFK[+155]HLK_	_KHGTVVLTALGGILKFDKFK[+155]HLK_.4	KHGTVVLTALGGILKFDKFKHLK	6.10022e-19	112.436	6.10022e-19	K[bs3-light]HGTVVLTALGGILK_FDKFK[bs3nh2]HLK.4	46_64	29339.6	90043.7	16002.3	49111.3	49111.3
10	7PMix_0.1x_DIA12_iRT_003	3	Myoglobin _Myoglobin	0.0127357	_TEAEMKASEDLKYLEFISDAIIHVLHSKHPGDFGADAQGAMTK_	_TEAEMKASEDLKYLEFISDAIIHVLHSKHPGDFGADAQGAMTK_.6	TEAEMKASEDLKYLEFISDAIIHVLHSKHPGDFGADAQGAMTK	1.45465e-08	75.0644	1.45465e-08	TEAEMK[bs3-light]ASEDLK_YLEFISDAIIHVLHSKHPGDFGADAQGAMTK.6	57_119	82960.6	335785	37589.1	152143	152143
10	7PMix_0.1x_DIA12_iRT_003	3	Myoglobin _Myoglobin	NaN	_TEAEM[+16]KASEDLKKYLEFISDAIIHVLHSKHPGDFGADAQGAMTK_	_TEAEM[+16]KASEDLKKYLEFISDAIIHVLHSKHPGDFGADAQGAMTK_.6	TEAEMKASEDLKKYLEFISDAIIHVLHSKHPGDFGADAQGAMTK	0.00658943	52.1539	0.00620162	TEAEM[ox]K[bs3-light]ASEDLKK_YLEFISDAIIHVLHSKHPGDFGADAQGAMTK.6	57_119	961.457	2477.55	10626.1	27382.1	27382.1
10	7PMix_0.1x_DIA12_iRT_003	3	Ovotransferrin _Ovotransferrin	0.162792	_ANKIRDLLERKDQLTPSPR_	_ANKIRDLLERKDQLTPSPR_.4	ANKIRDLLERKDQLTPSPR	2.86426e-26	58.8828	2.86426e-26	ANK[bs3-light]IRDLLER_KDQLTPSPR.4	352_622	5622.64	13897.4	1.40332e+06	3.46856e+06	3.46856e+06
10	7PMix_0.1x_DIA12_iRT_003	3	Ovotransferrin _Ovotransferrin	0.120632	_TDERPASYFAVAVARKDSNVNWNNLKGK_	_TDERPASYFAVAVARKDSNVNWNNLKGK_.4	TDERPASYFAVAVARKDSNVNWNNLKGK	3.85573e-125	75.24	4.27328e-132	T[bs3-light]DERPASYFAVAVAR_KDSNVNWNNLKGK.4	443_468	958423	3.8994e+06	359597	1.46304e+06	1.46304e+06
10	7PMix_0.1x_DIA12_iRT_003	3	Ovotransferrin _Ovotransferrin	0.0641424	_YDDESQC[+57]SKTDERPASYFAVAVARDLT[+156]KC[+57]LFKVR_	_YDDESQC[+57]SKTDERPASYFAVAVARDLT[+156]KC[+57]LFKVR_.5	YDDESQCSKTDERPASYFAVAVARDLTKCLFKVR	5.54741e-66	85.1389	2.32361e-71	YDDESQC[cm]SK[bs3-light]TDERPASYFAVAVAR_DLT[bs3oh]KC[cm]LFKVR.5	442_665	16077.5	64351.9	333638	1.33542e+06	1.33542e+06
10	7PMix_0.1x_DIA12_iRT_003	3	Ovotransferrin _Ovotransferrin	0.0641424	_YDDESQC[+57]SKTDERPASYFAVAVARDLTK[+156]C[+57]LFKVR_	_YDDESQC[+57]SKTDERPASYFAVAVARDLTK[+156]C[+57]LFKVR_.5	YDDESQCSKTDERPASYFAVAVARDLTKCLFKVR	5.54741e-66	85.1389	2.32361e-71	YDDESQC[cm]SK[bs3-light]TDERPASYFAVAVAR_DLTK[bs3oh]C[cm]LFKVR.5	442_665	16077.5	64351.9	333638	1.33542e+06	1.33542e+06
10	7PMix_0.1x_DIA12_iRT_003	3	Ovotransferrin _Ovotransferrin	0.101171	_GTEFTVNDLQGKTSC[+57]HTGLGR_	_GTEFTVNDLQGKTSC[+57]HTGLGR_.3	GTEFTVNDLQGKTSCHTGLGR	8.73849e-105	83.0121	6.57241e-127	GTEFT[bs3-light]VNDLQGK_TSC[cm]HTGLGR.3	124_132	1.36379e+06	5.5522e+06	127405	518684	518684
10	7PMix_0.1x_DIA12_iRT_003	3	Ovotransferrin _Ovotransferrin	0.04382	_KGTEFTVNDLQGKKSC[+57]HTAVGR_	_KGTEFTVNDLQGKKSC[+57]HTAVGR_.4	KGTEFTVNDLQGKKSCHTAVGR	6.52454e-100	73.3593	7.67099e-120	K[bs3-light]GTEFTVNDLQGK_KSC[cm]HTAVGR.4	119_471	385.676	1471.91	135060	515448	515448
10	7PMix_0.1x_DIA12_iRT_003	3	Ovotransferrin _Ovotransferrin	0.102796	_SC[+57]HTAVGRSC[+57]HTAVGR_	_SC[+57]HTAVGRSC[+57]HTAVGR_.4	SCHTAVGRSCHTAVGR	4.72037e-100	29.0444	1.28347e-119	S[bs3-light]C[cm]HTAVGR_SC[cm]HTAVGR.4	472_472	202360	460229	111843	254366	254366
10	7PMix_0.1x_DIA12_iRT_003	3	Ovotransferrin _Ovotransferrin	0.0622394	_C[+57]VASSHEKYFGYTGALR_	_C[+57]VASSHEKYFGYTGALR_.3	CVASSHEKYFGYTGALR	5.54741e-66	82.4991	1.39297e-83	C[cm]VASS[bs3-light]HEK_YFGYTGALR.3	536_540	771573	3.00993e+06	91352.6	356369	356369
10	7PMix_0.1x_DIA12_iRT_003	3	Ovotransferrin _Ovotransferrin	0.279663	_KS[+156]C[+57]HT[+156]AVGRGKK[+156]SC[+57]HTAVGR_	_KS[+156]C[+57]HT[+156]AVGRGKK[+156]SC[+57]HTAVGR_.4	KSCHTAVGRGKKSCHTAVGR	8.01041e-131	79.1767	0	K[bs3-light]S[bs3oh]C[cm]HT[bs3oh]AVGR_GKK[bs3oh]SC[cm]HTAVGR.4	470_471	34937.4	131893	43540	164369	164369
10	7PMix_0.1x_DIA12_iRT_003	3	Ovotransferrin _Ovotransferrin	0.297197	_TGTC[+57]NFDEYFSEGC[+57]APGSPPNSRKDSNVNWNNLKGK[+155]K_	_TGTC[+57]NFDEYFSEGC[+57]APGSPPNSRKDSNVNWNNLKGK[+155]K_.5	TGTCNFDEYFSEGCAPGSPPNSRKDSNVNWNNLKGKK	1.70831e-40	98.4661	1.60294e-59	TGT[bs3-light]C[cm]NFDEYFSEGC[cm]APGSPPNSR_KDSNVNWNNLKGK[bs3nh2]K.5	468_496	571731	1.9718e+06	50407.3	173846	173846
10	7PMix_0.1x_DIA12_iRT_003	3	Ovotransferrin _Ovotransferrin	0.287103	_AQSDFGVDTKSDFHLFGPPGK_	_AQSDFGVDTKSDFHLFGPPGK_.3	AQSDFGVDTKSDFHLFGPPGK	1.21959e-30	104.41	6.38806e-68	AQSDFGVDT[bs3-light]K_SDFHLFGPPGK.3	297_299	181367	508619	22984.2	64455.9	64455.9
10	7PMix_0.1x_DIA12_iRT_003	3	Ovotransferrin _Ovotransferrin	0.316872	_KSC[+57]HTAVGRGKK[+155]S[+156]C[+57]HT[+156]AVGR_	_KSC[+57]HTAVGRGKK[+155]S[+156]C[+57]HT[+156]AVGR_.4	KSCHTAVGRGKKSCHTAVGR	3.63965e-68	79.1831	3.63965e-68	K[bs3-light]SC[cm]HTAVGR_GKK[bs3nh2]S[bs3oh]C[cm]HT[bs3oh]AVGR.4	470_471	34442.4	129966	38081.4	143697	143697
10	7PMix_0.1x_DIA12_iRT_003	3	Ovotransferrin _Ovotransferrin	0.0353262	_GDPKT[+155]KC[+57]ARDGKGDVAFVKHTTVNENAPDQK[+155]DEYELLC[+57]LDGSR_	_GDPKT[+155]KC[+57]ARDGKGDVAFVKHTTVNENAPDQK[+155]DEYELLC[+57]LDGSR_.6	GDPKTKCARDGKGDVAFVKHTTVNENAPDQKDEYELLCLDGSR	8.81504e-12	84.029	5.49189e-51	GDPKT[bs3nh2]K[bs3-light]C[cm]AR_DGKGDVAFVKHTTVNENAPDQK[bs3nh2]DEYELLC[cm]LDGSR.6	200_221	4889.43	19312.8	34881.1	137777	137777
10	7PMix_0.1x_DIA12_iRT_003	3	Ovotransferrin _Ovotransferrin	0.195026	_KDSNVNWNNLKGKKGKKSC[+57]HTAVGR_	_KDSNVNWNNLKGKKGKKSC[+57]HTAVGR_.4	KDSNVNWNNLKGKKGKKSCHTAVGR	4.81701e-17	82.7338	1.30138e-62	KDSNVNWNNLKGK[bs3-light]K_GKKSC[cm]HTAVGR.4	470_470	1404.02	5626.69	9920	39754.9	39754.9
10	7PMix_0.1x_DIA12_iRT_003	3	Ovotransferrin _Ovotransferrin	0.166726	_KDSNVNWNNLKGKKGKKSC[+57]HTAVGR_	_KDSNVNWNNLKGKKGKKSC[+57]HTAVGR_.4	KDSNVNWNNLKGKKGKKSCHTAVGR	1.081e-12	82.6771	1.30602e-65	KDSNVNWNNLK[bs3-light]GKK_GKKSC[cm]HTAVGR.4	468_471	1233.59	4911.95	9117.38	36303.9	36303.9
10	7PMix_0.1x_DIA12_iRT_003	3	Ovotransferrin _Ovotransferrin	0.292543	_SC[+57]HTAVGRC[+57]LVEKGDVAFIQHST[+156]VEENTGGK_	_SC[+57]HTAVGRC[+57]LVEKGDVAFIQHST[+156]VEENTGGK_.6	SCHTAVGRCLVEKGDVAFIQHSTVEENTGGK	2.68796e-12	61.7966	7.24173e-26	S[bs3-light]C[cm]HTAVGR_C[cm]LVEKGDVAFIQHST[bs3oh]VEENTGGK.6	472_553	21943.9	68356.6	26353.9	82093.8	82093.8
10	7PMix_0.1x_DIA12_iRT_003	3	Ovotransferrin _Ovotransferrin	0.28181	_EC[+57]NLAEVPTHAVVVRPEKANVM[+16]DYR_	_EC[+57]NLAEVPTHAVVVRPEKANVM[+16]DYR_.3	ECNLAEVPTHAVVVRPEKANVMDYR	0.00107564	61.3015	1.59373e-59	EC[cm]NLAEVPT[bs3-light]HAVVVRPEK_ANVM[ox]DYR.3	600_610	103025	311008	13881.3	41904.3	41904.3
10	7PMix_0.1x_DIA12_iRT_003	3	Ovotransferrin _Ovotransferrin	0.160684	_K[+155]GTEFTVNDLQGKTSC[+57]HTGLGR_	_K[+155]GTEFTVNDLQGKTSC[+57]HTGLGR_.3	KGTEFTVNDLQGKTSCHTGLGR	3.61315e-51	88.4839	1.30004e-71	K[bs3nh2]GTEFT[bs3-light]VNDLQGK_TSC[cm]HTGLGR.3	124_132	255097	1.0449e+06	18978.7	77738.2	77738.2
10	7PMix_0.1x_DIA12_iRT_003	3	Ovotransferrin _Ovotransferrin	0.0802718	_KGTEFTVNDLQGKTSC[+57]HTGLGR_	_KGTEFTVNDLQGKTSC[+57]HTGLGR_.3	KGTEFTVNDLQGKTSCHTGLGR	5.62578e-23	73.3674	2.57498e-47	K[bs3-light]GTEFTVNDLQGK_TSC[cm]HTGLGR.3	119_132	186374	711730	13525.6	51652.1	51652.1
10	7PMix_0.1x_DIA12_iRT_003	3	Ovotransferrin _Ovotransferrin	0.133128	_K[+156]GTEFTVNDLQGKTSC[+57]HTGLGR_	_K[+156]GTEFTVNDLQGKTSC[+57]HTGLGR_.3	KGTEFTVNDLQGKTSCHTGLGR	3.24371e-26	88.4915	1.56477e-47	K[bs3oh]GTEFT[bs3-light]VNDLQGK_TSC[cm]HTGLGR.3	124_132	156719	641931	16199.2	66353.3	66353.3
10	7PMix_0.1x_DIA12_iRT_003	3	Ovotransferrin _Ovotransferrin	0.130089	_SC[+57]HTAVGRKDSNVNWNNLK[+155]GK[+156]K_	_SC[+57]HTAVGRKDSNVNWNNLK[+155]GK[+156]K_.4	SCHTAVGRKDSNVNWNNLKGKK	1.54221e-18	82.7249	1.75072e-45	S[bs3-light]C[cm]HTAVGR_KDSNVNWNNLK[bs3nh2]GK[bs3oh]K.4	458_472	10714.4	42895.4	9794.95	39214.2	39214.2
10	7PMix_0.1x_DIA12_iRT_003	3	Ovotransferrin _Ovotransferrin	0.0280231	_KDSNVNWNNLK[+155]GKK[+155]SC[+57]HTAVGR_	_KDSNVNWNNLK[+155]GKK[+155]SC[+57]HTAVGR_.4	KDSNVNWNNLKGKKSCHTAVGR	0.00724327	82.7731	2.92706e-58	K[bs3-light]DSNVNWNNLK[bs3nh2]GK_K[bs3nh2]SC[cm]HTAVGR.4	458_472	10404.1	41880.5	10340.4	41624.3	41624.3
10	7PMix_0.1x_DIA12_iRT_003	3	Ovotransferrin _Ovotransferrin	0.0983576	_SC[+57]HTAVGRKDSNVNWNNLK[+155]GK[+155]K_	_SC[+57]HTAVGRKDSNVNWNNLK[+155]GK[+155]K_.4	SCHTAVGRKDSNVNWNNLKGKK	1.30039e-29	82.6982	3.16763e-89	S[bs3-light]C[cm]HTAVGR_KDSNVNWNNLK[bs3nh2]GK[bs3nh2]K.4	458_472	22174.3	88506.5	8938.26	35676.1	35676.1
10	7PMix_0.1x_DIA12_iRT_003	3	Ovotransferrin _Ovotransferrin	0.203321	_KGTEFTVNDLQGKSC[+57]HTAVGR_	_KGTEFTVNDLQGKSC[+57]HTAVGR_.4	KGTEFTVNDLQGKSCHTAVGR	3.76192e-07	55.6141	4.85691e-21	K[bs3-light]GTEFTVNDLQGK_SC[cm]HTAVGR.4	119_472	648.732	1560.34	18183.3	43734.9	43734.9
10	7PMix_0.1x_DIA12_iRT_003	3	Ovotransferrin _Ovotransferrin	0.0924578	_T[+155]SC[+57]HTGLGRGKK[+156]S[+156]C[+57]HTAVGR_	_T[+155]SC[+57]HTGLGRGKK[+156]S[+156]C[+57]HTAVGR_.4	TSCHTGLGRGKKSCHTAVGR	0.00130339	70.1192	1.88848e-78	T[bs3nh2]S[bs3-light]C[cm]HTGLGR_GKK[bs3oh]S[bs3oh]C[cm]HTAVGR.4	133_470	1223.65	4245.81	10416.1	36141.7	36141.7
10	7PMix_0.1x_DIA12_iRT_003	3	Ovotransferrin _Ovotransferrin	0.0924578	_T[+156]SC[+57]HTGLGRGKK[+155]S[+156]C[+57]HTAVGR_	_T[+156]SC[+57]HTGLGRGKK[+155]S[+156]C[+57]HTAVGR_.4	TSCHTGLGRGKKSCHTAVGR	0.00130339	70.1192	1.88848e-78	T[bs3oh]S[bs3-light]C[cm]HTGLGR_GKK[bs3nh2]S[bs3oh]C[cm]HTAVGR.4	133_470	1223.65	4245.81	10416.1	36141.7	36141.7
10	7PMix_0.1x_DIA12_iRT_003	3	Ovotransferrin _Ovotransferrin	0.0924578	_T[+156]SC[+57]HTGLGRGKK[+156]S[+155]C[+57]HTAVGR_	_T[+156]SC[+57]HTGLGRGKK[+156]S[+155]C[+57]HTAVGR_.4	TSCHTGLGRGKKSCHTAVGR	0.00130339	70.1192	1.88848e-78	T[bs3oh]S[bs3-light]C[cm]HTGLGR_GKK[bs3oh]S[bs3nh2]C[cm]HTAVGR.4	133_470	1223.65	4245.81	10416.1	36141.7	36141.7
10	7PMix_0.1x_DIA12_iRT_003	3	Ovotransferrin _Ovotransferrin	0.0924578	_TS[+155]C[+57]HTGLGRGKK[+156]S[+156]C[+57]HTAVGR_	_TS[+155]C[+57]HTGLGRGKK[+156]S[+156]C[+57]HTAVGR_.4	TSCHTGLGRGKKSCHTAVGR	0.00130339	70.1192	1.88848e-78	T[bs3-light]S[bs3nh2]C[cm]HTGLGR_GKK[bs3oh]S[bs3oh]C[cm]HTAVGR.4	132_470	1223.65	4245.81	10416.1	36141.7	36141.7
10	7PMix_0.1x_DIA12_iRT_003	3	Ovotransferrin _Ovotransferrin	0.0924578	_TS[+156]C[+57]HTGLGRGKK[+155]S[+156]C[+57]HTAVGR_	_TS[+156]C[+57]HTGLGRGKK[+155]S[+156]C[+57]HTAVGR_.4	TSCHTGLGRGKKSCHTAVGR	0.00130339	70.1192	1.88848e-78	T[bs3-light]S[bs3oh]C[cm]HTGLGR_GKK[bs3nh2]S[bs3oh]C[cm]HTAVGR.4	132_470	1223.65	4245.81	10416.1	36141.7	36141.7
10	7PMix_0.1x_DIA12_iRT_003	3	Ovotransferrin _Ovotransferrin	0.0924578	_TS[+156]C[+57]HTGLGRGKK[+156]S[+155]C[+57]HTAVGR_	_TS[+156]C[+57]HTGLGRGKK[+156]S[+155]C[+57]HTAVGR_.4	TSCHTGLGRGKKSCHTAVGR	0.00130339	70.1192	1.88848e-78	T[bs3-light]S[bs3oh]C[cm]HTGLGR_GKK[bs3oh]S[bs3nh2]C[cm]HTAVGR.4	132_470	1223.65	4245.81	10416.1	36141.7	36141.7
10	7PMix_0.1x_DIA12_iRT_003	3	Ovotransferrin _Ovotransferrin	0.115239	_GKK[+156]S[+156]C[+57]HTAVGRTSC[+57]HTGLGR_	_GKK[+156]S[+156]C[+57]HTAVGRTSC[+57]HTGLGR_.4	GKKSCHTAVGRTSCHTGLGR	1.4768e-33	74.0011	1.04613e-85	GK[bs3-light]K[bs3oh]S[bs3oh]C[cm]HTAVGR_TSC[cm]HTGLGR.4	132_470	7172.01	28338.9	5417.78	21407.4	21407.4
10	7PMix_0.1x_DIA12_iRT_003	3	Ovotransferrin _Ovotransferrin	0.129054	_TDERPASYFAVAVARYDDESQC[+57]SK_	_TDERPASYFAVAVARYDDESQC[+57]SK_.3	TDERPASYFAVAVARYDDESQCSK	1.42197e-49	91.0823	1.78974e-90	T[bs3-light]DERPASYFAVAVAR_YDDESQC[cm]SK.3	441_443	3483493	1.62292e+07	315630	1.47049e+06	1.47049e+06
10	7PMix_0.1x_DIA12_iRT_003	3	Ovotransferrin _Ovotransferrin	0.222949	_TDERPASYFAVAVARYDDESQC[+57]SK_	_TDERPASYFAVAVARYDDESQC[+57]SK_.4	TDERPASYFAVAVARYDDESQCSK	0.00159232	90.975	2.0279e-08	T[bs3-light]DERPASYFAVAVAR_YDDESQC[cm]SK.4	441_443	194546	896580	26242.9	120942	120942
10	7PMix_0.1x_DIA12_iRT_003	3	Ovotransferrin _Ovotransferrin	0.216596	_GDVAFIQHSTVEENTGGKC[+57]LVEKGDVAFIQHSTVEENTGGK_	_GDVAFIQHSTVEENTGGKC[+57]LVEKGDVAFIQHSTVEENTGGK_.5	GDVAFIQHSTVEENTGGKCLVEKGDVAFIQHSTVEENTGGK	2.25948e-05	92.5971	1.50495e-71	GDVAFIQHS[bs3-light]TVEENTGGK_C[cm]LVEKGDVAFIQHSTVEENTGGK.5	553_562	477.407	2370.54	4667.24	23174.9	23174.9
10	7PMix_0.1x_DIA12_iRT_003	3	Ovotransferrin _Ovotransferrin	0.38298	_DEYELLC[+57]LDGSRGDVAFVKHTTVNENAPDQK_	_DEYELLC[+57]LDGSRGDVAFVKHTTVNENAPDQK_.4	DEYELLCLDGSRGDVAFVKHTTVNENAPDQK	0.000784966	95.9252	1.44241e-46	DEY[bs3-light]ELLC[cm]LDGSR_GDVAFVKHTTVNENAPDQK.4	228_243	41956.6	183694	3936.67	17235.5	17235.5
10	7PMix_0.1x_DIA12_iRT_003	3	Ovotransferrin _Ovotransferrin	0.0383755	_T[+155]SC[+57]HTGLGRGKK[+155]S[+156]C[+57]HTAVGR_	_T[+155]SC[+57]HTGLGRGKK[+155]S[+156]C[+57]HTAVGR_.4	TSCHTGLGRGKKSCHTAVGR	1.86042e-17	85.3384	2.51349e-89	T[bs3nh2]S[bs3-light]C[cm]HTGLGR_GKK[bs3nh2]S[bs3oh]C[cm]HTAVGR.4	133_470	15664.9	62794.6	1824.18	7312.44	7312.44
10	7PMix_0.1x_DIA12_iRT_003	3	Ovotransferrin _Ovotransferrin	0.0383755	_T[+155]SC[+57]HTGLGRGKK[+156]S[+155]C[+57]HTAVGR_	_T[+155]SC[+57]HTGLGRGKK[+156]S[+155]C[+57]HTAVGR_.4	TSCHTGLGRGKKSCHTAVGR	1.86042e-17	85.3384	2.51349e-89	T[bs3nh2]S[bs3-light]C[cm]HTGLGR_GKK[bs3oh]S[bs3nh2]C[cm]HTAVGR.4	133_470	15664.9	62794.6	1824.18	7312.44	7312.44
10	7PMix_0.1x_DIA12_iRT_003	3	Ovotransferrin _Ovotransferrin	0.0383755	_TS[+155]C[+57]HTGLGRGKK[+155]S[+156]C[+57]HTAVGR_	_TS[+155]C[+57]HTGLGRGKK[+155]S[+156]C[+57]HTAVGR_.4	TSCHTGLGRGKKSCHTAVGR	1.86042e-17	85.3384	2.51349e-89	T[bs3-light]S[bs3nh2]C[cm]HTGLGR_GKK[bs3nh2]S[bs3oh]C[cm]HTAVGR.4	132_470	15664.9	62794.6	1824.18	7312.44	7312.44
10	7PMix_0.1x_DIA12_iRT_003	3	Ovotransferrin _Ovotransferrin	0.0383755	_TS[+155]C[+57]HTGLGRGKK[+156]S[+155]C[+57]HTAVGR_	_TS[+155]C[+57]HTGLGRGKK[+156]S[+155]C[+57]HTAVGR_.4	TSCHTGLGRGKKSCHTAVGR	1.86042e-17	85.3384	2.51349e-89	T[bs3-light]S[bs3nh2]C[cm]HTGLGR_GKK[bs3oh]S[bs3nh2]C[cm]HTAVGR.4	132_470	15664.9	62794.6	1824.18	7312.44	7312.44
10	7PMix_0.1x_DIA12_iRT_003	3	Ovotransferrin _Ovotransferrin	0.272858	_QPVDNYKTC[+57]NWARDSAIMLKR_	_QPVDNYKTC[+57]NWARDSAIMLKR_.3	QPVDNYKTCNWARDSAIMLKR	0.00115937	85.0159	2.20061e-08	QPVDNYK[bs3-light]TC[cm]NWAR_DSAIMLKR.3	259_327	49648.5	198539	37394.2	149535	149535
10	7PMix_0.1x_DIA12_iRT_003	3	Ovotransferrin _Ovotransferrin	NaN	_QPVDNYKTC[+57]NWARDSAIMLKR_	_QPVDNYKTC[+57]NWARDSAIMLKR_.4	QPVDNYKTCNWARDSAIMLKR	0.00465534	101.061	7.90974e-13	QPVDNYK[bs3-light]TC[cm]NWAR_DSAIMLKR.4	259_327	3754.89	10813.7	15857.4	45667.7	45667.7
10	7PMix_0.1x_DIA12_iRT_003	3	Ovotransferrin _Ovotransferrin	NaN	_TGTC[+57]NFDEYFSEGC[+57]APGSPPNSRKDSNVNWNNLKGK_	_TGTC[+57]NFDEYFSEGC[+57]APGSPPNSRKDSNVNWNNLKGK_.5	TGTCNFDEYFSEGCAPGSPPNSRKDSNVNWNNLKGK	0.0015191	109.115	1.83783e-06	T[bs3-light]GTC[cm]NFDEYFSEGC[cm]APGSPPNSR_KDSNVNWNNLKGK.5	468_494	6422.59	18642.4	11691.4	33935.7	33935.7
10	7PMix_0.1x_DIA12_iRT_003	3	Ovotransferrin _Ovotransferrin	NaN	_QC[+57]KGDPKSDFHLFGPPGKKDPVLK_	_QC[+57]KGDPKSDFHLFGPPGKKDPVLK_.5	QCKGDPKSDFHLFGPPGKKDPVLK	0.00743729	63.2316	4.98841e-05	QC[cm]K[bs3-light]GDPK_SDFHLFGPPGKKDPVLK.5	194_310	3844.32	13048.3	46743.3	158655	158655
10	7PMix_0.1x_DIA12_iRT_003	3	Ovotransferrin _Ovotransferrin	NaN	_GDVAFIQHSTVEENTGGKDS[+155]NVNWNNLKGKKSC[+57]HTAVGR_	_GDVAFIQHSTVEENTGGKDS[+155]NVNWNNLKGKKSC[+57]HTAVGR_.5	GDVAFIQHSTVEENTGGKDSNVNWNNLKGKKSCHTAVGR	3.4281e-08	92.6321	1.96629e-13	GDVAFIQHS[bs3-light]TVEENTGGK_DS[bs3nh2]NVNWNNLKGKKSC[cm]HTAVGR.5	470_562	7765.46	38568.8	5496.5	27299.5	27299.5
10	7PMix_0.1x_DIA12_iRT_003	3	Ovotransferrin _Ovotransferrin	0.432838	_RFGVNGSEKSK[+155]FMMFESQNKC[+57]VASSHEKYFGYTGALR_	_RFGVNGSEKSK[+155]FMMFESQNKC[+57]VASSHEKYFGYTGALR_.5	RFGVNGSEKSKFMMFESQNKCVASSHEKYFGYTGALR	0.392002	85.9857	3.45496e-75	RFGVNGSEK[bs3-light]SK[bs3nh2]FMMFESQNK_C[cm]VASSHEKYFGYTGALR.5	539_641	61520.9	247500	2067.12	8316.07	8316.07
10	7PMix_0.1x_DIA12_iRT_003	3	Ovotransferrin _Ovotransferrin	NaN	_QC[+57]KGDPKDGKGDVAFVK_	_QC[+57]KGDPKDGKGDVAFVK_.4	QCKGDPKDGKGDVAFVK	1.39369e-22	80.6792	1.39369e-22	QC[cm]K[bs3-light]GDPK_DGKGDVAFVK.4	194_221	621.525	2161.82	46097.9	160340	160340
10	7PMix_0.1x_DIA12_iRT_003	3	Ovotransferrin _Ovotransferrin	0.653306	_C[+57]VASSHEKY[+155]FGYTGALRFGVNGSEKSKFMMFES[+156]QNK_	_C[+57]VASSHEKY[+155]FGYTGALRFGVNGSEKSKFMMFES[+156]QNK_.5	CVASSHEKYFGYTGALRFGVNGSEKSKFMMFESQNK	0.452396	86.1605	1.33656e-47	C[cm]VASSHEK[bs3-light]Y[bs3nh2]FGYTGALR_FGVNGSEKSKFMMFES[bs3oh]QNK.5	539_643	26181.9	105331	885.615	3562.85	3562.85
10	7PMix_0.1x_DIA12_iRT_003	3	Ovotransferrin _Ovotransferrin	0.109875	_QC[+57]KGDPKNAPYS[+156]GYSGAFHC[+57]LKDGKGDVAFVK_	_QC[+57]KGDPKNAPYS[+156]GYSGAFHC[+57]LKDGKGDVAFVK_.5	QCKGDPKNAPYSGYSGAFHCLKDGKGDVAFVK	0.000141435	48.9017	2.71861e-06	QC[cm]K[bs3-light]GDPK_NAPYS[bs3oh]GYSGAFHC[cm]LKDGKGDVAFVK.5	194_221	219.704	574.721	276523	723353	723353
10	7PMix_0.1x_DIA12_iRT_003	3	Ovotransferrin _Ovotransferrin	0.0396109	_NKADWAKDLLFKDLTK_	_NKADWAKDLLFKDLTK_.3	NKADWAKDLLFKDLTK	0.0031951	51.0499	0.000586596	NK[bs3-light]ADWAK_DLLFKDLTK.3	573_657	1.54819	3.95929	128940	329745	329745
10	7PMix_0.1x_DIA12_iRT_003	3	Ovotransferrin _Ovotransferrin	0.838898	_KDQLTPSPRTSC[+57]HTGLGR_	_KDQLTPSPRTSC[+57]HTGLGR_.4	KDQLTPSPRTSCHTGLGR	0.00101023	40.4014	9.50379e-11	K[bs3-light]DQLTPSPR_TSC[cm]HTGLGR.4	133_352	995984	2.86602e+06	431528	1.24175e+06	1.24175e+06
10	7PMix_0.1x_DIA12_iRT_003	3	Ovotransferrin _Ovotransferrin	0.83899	_KDQLTPSPRTSC[+57]HTGLGR_	_KDQLTPSPRTSC[+57]HTGLGR_.4	KDQLTPSPRTSCHTGLGR	1.21017e-06	40.3927	5.59219e-15	K[bs3-light]DQLTPSPR_TSC[cm]HTGLGR.4	132_352	989593	2.84747e+06	426580	1.22745e+06	1.22745e+06
10	7PMix_0.1x_DIA12_iRT_003	3	Ovotransferrin _Ovotransferrin	0.0544939	_KDQLTPSPRTSC[+57]HTGLGR_	_KDQLTPSPRTSC[+57]HTGLGR_.3	KDQLTPSPRTSCHTGLGR	5.7288e-23	70.6418	9.49349e-49	K[bs3-light]DQLTPSPR_TSC[cm]HTGLGR.3	133_352	68112.7	242041	20825.9	74005.6	74005.6
10	7PMix_0.1x_DIA12_iRT_003	3	Ovotransferrin _Ovotransferrin	NaN	_C[+57]VASSHEKY[+155]FGYTGALRFGVNGS[+155]EKSKFMMFESQNK_	_C[+57]VASSHEKY[+155]FGYTGALRFGVNGS[+155]EKSKFMMFESQNK_.5	CVASSHEKYFGYTGALRFGVNGSEKSKFMMFESQNK	2.00568e-06	99.8411	5.32779e-76	C[cm]VASSHEK[bs3-light]Y[bs3nh2]FGYTGALR_FGVNGS[bs3nh2]EKSKFMMFESQNK.5	539_641	475.944	1490.03	7538.98	23602.1	23602.1
10	7PMix_0.1x_DIA12_iRT_003	3	Ovotransferrin _Ovotransferrin	0.354888	_SC[+57]HTAVGRKDSNVNWNNLK[+156]GKK_	_SC[+57]HTAVGRKDSNVNWNNLK[+156]GKK_.4	SCHTAVGRKDSNVNWNNLKGKK	1.25902e-72	79.1868	1.0546e-183	S[bs3-light]C[cm]HTAVGR_KDSNVNWNNLK[bs3oh]GKK.4	470_472	3442.55	12986.8	29846.7	112595	112595
10	7PMix_0.1x_DIA12_iRT_003	3	Ovotransferrin _Ovotransferrin	0.29911	_HTTVNENAPDQKDEYELLC[+57]LDGSRQPVDNYKTC[+57]NWAR_	_HTTVNENAPDQKDEYELLC[+57]LDGSRQPVDNYKTC[+57]NWAR_.5	HTTVNENAPDQKDEYELLCLDGSRQPVDNYKTCNWAR	0.281575	95.8538	6.01089e-10	HTTVNENAPDQK[bs3-light]DEYELLC[cm]LDGSR_QPVDNYKTC[cm]NWAR.5	240_259	15070.6	66328.2	2175.13	9573.08	9573.08
10	7PMix_0.1x_DIA12_iRT_003	3	Ovotransferrin _Ovotransferrin	1.43072	_DGKGDVAFVKNAPYSGY[+155]SGAFHC[+57]LK_	_DGKGDVAFVKNAPYSGY[+155]SGAFHC[+57]LK_.3	DGKGDVAFVKNAPYSGYSGAFHCLK	0.424823	108.057	6.69132e-07	DGK[bs3-light]GDVAFVK_NAPYSGY[bs3nh2]SGAFHC[cm]LK.3	208_221	30211.5	87843.9	4.03741	11.7393	11.7393
10	7PMix_0.1x_DIA12_iRT_003	3	Ovotransferrin _Ovotransferrin	0.184577	_DGKGDVAFVKNAPYS[+155]GYSGAFHC[+57]LK_	_DGKGDVAFVKNAPYS[+155]GYSGAFHC[+57]LK_.3	DGKGDVAFVKNAPYSGYSGAFHCLK	0.343029	107.954	4.47057e-11	DGK[bs3-light]GDVAFVK_NAPYS[bs3nh2]GYSGAFHC[cm]LK.3	210_221	32041.9	93155.3	6.3479	18.4552	18.4552
10	7PMix_0.1x_DIA12_iRT_003	3	Ovotransferrin _Ovotransferrin	0.0170901	_GDPK[+156]T[+155]KC[+57]ARDGKGDVAFVKHTTVNENAPDQKDEYELLC[+57]LDGSR_	_GDPK[+156]T[+155]KC[+57]ARDGKGDVAFVKHTTVNENAPDQKDEYELLC[+57]LDGSR_.6	GDPKTKCARDGKGDVAFVKHTTVNENAPDQKDEYELLCLDGSR	8.82969e-67	84.0576	8.82969e-67	GDPK[bs3oh]T[bs3nh2]K[bs3-light]C[cm]AR_DGKGDVAFVKHTTVNENAPDQKDEYELLC[cm]LDGSR.6	200_228	10869	42894.4	36728.8	144950	144950
10	7PMix_0.1x_DIA12_iRT_003	3	Ovotransferrin _Ovotransferrin	0.0403076	_GDPKT[+155]KC[+57]ARDGKGDVAFVKHT[+156]TVNENAPDQKDEYELLC[+57]LDGSR_	_GDPKT[+155]KC[+57]ARDGKGDVAFVKHT[+156]TVNENAPDQKDEYELLC[+57]LDGSR_.6	GDPKTKCARDGKGDVAFVKHTTVNENAPDQKDEYELLCLDGSR	5.53884e-31	84.0688	5.53884e-31	GDPKT[bs3nh2]K[bs3-light]C[cm]AR_DGKGDVAFVKHT[bs3oh]TVNENAPDQKDEYELLC[cm]LDGSR.6	200_221	9038.18	35657.2	32983	130124	130124
10	7PMix_0.1x_DIA12_iRT_003	3	Ovotransferrin _Ovotransferrin	0.209987	_S[+156]C[+57]HTAVGRKDSNVNWNNLKGK[+155]K_	_S[+156]C[+57]HTAVGRKDSNVNWNNLKGK[+155]K_.4	SCHTAVGRKDSNVNWNNLKGKK	2.99249e-06	82.7655	1.72907e-37	S[bs3oh]C[cm]HT[bs3-light]AVGR_KDSNVNWNNLKGK[bs3nh2]K.4	468_475	3775.4	15184.4	9615.47	38672.9	38672.9
10	7PMix_0.1x_DIA12_iRT_003	3	Ovotransferrin _Ovotransferrin	0.328867	_QC[+57]KGDPKNAPYSGYSGAFHC[+57]LKDGKGDVAFVK_	_QC[+57]KGDPKNAPYSGYSGAFHC[+57]LKDGKGDVAFVK_.6	QCKGDPKNAPYSGYSGAFHCLKDGKGDVAFVK	0.00871854	72.7747	1.386e-05	QC[cm]K[bs3-light]GDPK_NAPYSGYSGAFHC[cm]LKDGKGDVAFVK.6	194_218	182.779	665.625	8780.66	31976.5	31976.5
10	7PMix_0.1x_DIA12_iRT_003	3	Ovotransferrin _Ovotransferrin	0.79163	_QC[+57]KGDPK[+155]TK[+155]C[+57]ARNAPYSGYSGAFHC[+57]LK[+156]DGKGDVAFVK_	_QC[+57]KGDPK[+155]TK[+155]C[+57]ARNAPYSGYSGAFHC[+57]LK[+156]DGKGDVAFVK_.5	QCKGDPKTKCARNAPYSGYSGAFHCLKDGKGDVAFVK	0.440977	96.8916	4.6537e-16	QC[cm]K[bs3-light]GDPK[bs3nh2]TK[bs3nh2]C[cm]AR_NAPYSGYSGAFHC[cm]LK[bs3oh]DGKGDVAFVK.5	194_221	24841.7	100125	342.439	1380.21	1380.21
10	7PMix_0.1x_DIA12_iRT_003	3	Ovotransferrin _Ovotransferrin	0.034768	_GDPK[+155]TKC[+57]ARDGKGDVAFVK[+156]HTTVNENAPDQKDEYELLC[+57]LDGSR_	_GDPK[+155]TKC[+57]ARDGKGDVAFVK[+156]HTTVNENAPDQKDEYELLC[+57]LDGSR_.6	GDPKTKCARDGKGDVAFVKHTTVNENAPDQKDEYELLCLDGSR	1.28854e-05	84.042	6.39422e-28	GDPK[bs3nh2]TK[bs3-light]C[cm]AR_DGKGDVAFVK[bs3oh]HTTVNENAPDQKDEYELLC[cm]LDGSR.6	200_221	7233.67	28561.2	35031.3	138317	138317
10	7PMix_0.1x_DIA12_iRT_003	3	Ovotransferrin _Ovotransferrin	0.034768	_GDPK[+155]TKC[+57]ARDGKGDVAFVKHT[+156]TVNENAPDQKDEYELLC[+57]LDGSR_	_GDPK[+155]TKC[+57]ARDGKGDVAFVKHT[+156]TVNENAPDQKDEYELLC[+57]LDGSR_.6	GDPKTKCARDGKGDVAFVKHTTVNENAPDQKDEYELLCLDGSR	1.28854e-05	84.042	6.39422e-28	GDPK[bs3nh2]TK[bs3-light]C[cm]AR_DGKGDVAFVKHT[bs3oh]TVNENAPDQKDEYELLC[cm]LDGSR.6	200_221	7233.67	28561.2	35031.3	138317	138317
10	7PMix_0.1x_DIA12_iRT_003	3	Ovotransferrin _Ovotransferrin	0.034768	_GDPK[+155]TKC[+57]ARDGKGDVAFVKHTT[+156]VNENAPDQKDEYELLC[+57]LDGSR_	_GDPK[+155]TKC[+57]ARDGKGDVAFVKHTT[+156]VNENAPDQKDEYELLC[+57]LDGSR_.6	GDPKTKCARDGKGDVAFVKHTTVNENAPDQKDEYELLCLDGSR	1.28854e-05	84.042	6.39422e-28	GDPK[bs3nh2]TK[bs3-light]C[cm]AR_DGKGDVAFVKHTT[bs3oh]VNENAPDQKDEYELLC[cm]LDGSR.6	200_221	7233.67	28561.2	35031.3	138317	138317
10	7PMix_0.1x_DIA12_iRT_003	3	Ovotransferrin _Ovotransferrin	0.0170901	_GDPK[+155]T[+156]KC[+57]ARDGKGDVAFVKHTTVNENAPDQKDEYELLC[+57]LDGSR_	_GDPK[+155]T[+156]KC[+57]ARDGKGDVAFVKHTTVNENAPDQKDEYELLC[+57]LDGSR_.6	GDPKTKCARDGKGDVAFVKHTTVNENAPDQKDEYELLCLDGSR	8.82969e-67	84.0576	8.82969e-67	GDPK[bs3nh2]T[bs3oh]K[bs3-light]C[cm]AR_DGKGDVAFVKHTTVNENAPDQKDEYELLC[cm]LDGSR.6	200_228	10869	42894.4	36728.8	144950	144950
10	7PMix_0.1x_DIA12_iRT_003	3	Ovotransferrin _Ovotransferrin	0.0403076	_GDPKT[+155]KC[+57]ARDGKGDVAFVKHTT[+156]VNENAPDQKDEYELLC[+57]LDGSR_	_GDPKT[+155]KC[+57]ARDGKGDVAFVKHTT[+156]VNENAPDQKDEYELLC[+57]LDGSR_.6	GDPKTKCARDGKGDVAFVKHTTVNENAPDQKDEYELLCLDGSR	5.53884e-31	84.0688	5.53884e-31	GDPKT[bs3nh2]K[bs3-light]C[cm]AR_DGKGDVAFVKHTT[bs3oh]VNENAPDQKDEYELLC[cm]LDGSR.6	200_221	9038.18	35657.2	32983	130124	130124
10	7PMix_0.1x_DIA12_iRT_003	3	Ovotransferrin _Ovotransferrin	0.23908	_SC[+57]HTAVGRC[+57]LVEKGDVAFIQHS[+156]TVEENTGGK_	_SC[+57]HTAVGRC[+57]LVEKGDVAFIQHS[+156]TVEENTGGK_.6	SCHTAVGRCLVEKGDVAFIQHSTVEENTGGK	2.10219e-41	61.8784	7.82719e-74	S[bs3-light]C[cm]HTAVGR_C[cm]LVEKGDVAFIQHS[bs3oh]TVEENTGGK.6	472_553	9482.94	29691	23810.1	74549	74549
10	7PMix_0.1x_DIA12_iRT_003	3	Ovotransferrin _Ovotransferrin	NaN	_QC[+57]KGDPK[+155]TK[+155]C[+57]ARDGKGDVAFVK_	_QC[+57]KGDPK[+155]TK[+155]C[+57]ARDGKGDVAFVK_.4	QCKGDPKTKCARDGKGDVAFVK	0.00348877	48.5736	0.000958165	QC[cm]K[bs3-light]GDPK[bs3nh2]TK[bs3nh2]C[cm]AR_DGKGDVAFVK.4	194_221	1.48802	3.91812	12965.6	34139.8	34139.8
10	7PMix_0.1x_DIA12_iRT_003	3	Ovotransferrin _Ovotransferrin	0.666387	_FGVNGSEKSKDLTKC[+57]LFK_	_FGVNGSEKSKDLTKC[+57]LFK_.4	FGVNGSEKSKDLTKCLFK	0.00318333	90.7521	0.000352656	FGVNGSEK[bs3-light]SK_DLTKC[cm]LFK.4	641_661	33408.4	150473	2.15213e+06	9.69331e+06	9.69331e+06
10	7PMix_0.1x_DIA12_iRT_003	3	Ovotransferrin _Ovotransferrin	0.354855	_KS[+155]C[+57]HTAVGRGDVAFVKHTTVNENAPDQK[+155]DEY[+155]ELLC[+57]LDGS[+155]R_	_KS[+155]C[+57]HTAVGRGDVAFVKHTTVNENAPDQK[+155]DEY[+155]ELLC[+57]LDGS[+155]R_.6	KSCHTAVGRGDVAFVKHTTVNENAPDQKDEYELLCLDGSR	0.336306	83.4314	0.00199809	K[bs3-light]S[bs3nh2]C[cm]HTAVGR_GDVAFVKHTTVNENAPDQK[bs3nh2]DEY[bs3nh2]ELLC[cm]LDGS[bs3nh2]R.6	228_471	283.769	1141.08	4730.89	19023.7	19023.7
10	7PMix_0.1x_DIA12_iRT_003	3	Ovotransferrin _Ovotransferrin	0.0403076	_GDPKT[+155]KC[+57]ARDGKGDVAFVK[+156]HTTVNENAPDQKDEYELLC[+57]LDGSR_	_GDPKT[+155]KC[+57]ARDGKGDVAFVK[+156]HTTVNENAPDQKDEYELLC[+57]LDGSR_.6	GDPKTKCARDGKGDVAFVKHTTVNENAPDQKDEYELLCLDGSR	5.53884e-31	84.0688	5.53884e-31	GDPKT[bs3nh2]K[bs3-light]C[cm]AR_DGKGDVAFVK[bs3oh]HTTVNENAPDQKDEYELLC[cm]LDGSR.6	200_221	9038.18	35657.2	32983	130124	130124
10	7PMix_0.1x_DIA12_iRT_003	3	Ovotransferrin _Ovotransferrin	0.214824	_SC[+57]HTAVGRTGTC[+57]NFDEYFSEGC[+57]APGSPPNSR_	_SC[+57]HTAVGRTGTC[+57]NFDEYFSEGC[+57]APGSPPNSR_.4	SCHTAVGRTGTCNFDEYFSEGCAPGSPPNSR	9.88468e-26	98.4986	1.97042e-45	S[bs3-light]C[cm]HTAVGR_TGTC[cm]NFDEYFSEGC[cm]APGSPPNSR.4	472_504	10532.5	36198.4	36610.3	125824	125824
10	7PMix_0.1x_DIA12_iRT_003	3	Ovotransferrin _Ovotransferrin	NaN	_FMMFESQNKDLLFKDLTKIQWC[+57]AVGKDEK_	_FMMFESQNKDLLFKDLTKIQWC[+57]AVGKDEK_.5	FMMFESQNKDLLFKDLTKIQWCAVGKDEK	0.00969382	86.8635	0.0026824	FMMFESQNK[bs3-light]DLLFKDLTK_IQWC[cm]AVGKDEK.5	371_652	126093	508099	152794	615691	615691
10	7PMix_0.1x_DIA12_iRT_003	3	Ovotransferrin _Ovotransferrin	NaN	_EC[+57]NLAEVPTHAVVVRPEKANKKDQLTPSPR_	_EC[+57]NLAEVPTHAVVVRPEKANKKDQLTPSPR_.6	ECNLAEVPTHAVVVRPEKANKKDQLTPSPR	0.00562428	59.4048	2.36373e-22	EC[cm]NLAEVPTHAVVVRPEK[bs3-light]ANK_KDQLTPSPR.6	352_619	1604.29	4155.63	5665.87	14676.4	14676.4
10	7PMix_0.1x_DIA12_iRT_003	3	Ovotransferrin _Ovotransferrin	0.807717	_KSC[+57]HTAVGRDSNVNWNNLKGK_	_KSC[+57]HTAVGRDSNVNWNNLKGK_.5	KSCHTAVGRDSNVNWNNLKGK	0.00815484	34.6267	0.00480555	K[bs3-light]SC[cm]HTAVGR_DSNVNWNNLKGK.5	468_471	194.618	442.622	294542	669877	669877
30	7PMix_0.3x_DIA12_iRT_001	1	Catalase _Catalase	0.0987023	_LNSLTVGPRAAQK[+155]PDVLTTGGGNPVGDK_	_LNSLTVGPRAAQK[+155]PDVLTTGGGNPVGDK_.3	LNSLTVGPRAAQKPDVLTTGGGNPVGDK	0.000813395	120.191	1.02676e-28	LNS[bs3-light]LTVGPR_AAQK[bs3nh2]PDVLTTGGGNPVGDK.3	29_41	137135	212937	5181.19	8045.1	8045.1
30	7PMix_0.3x_DIA12_iRT_001	1	Catalase _Catalase	0.0470878	_DAQLFIQKKIQALLDKYNEEKPK_	_DAQLFIQKKIQALLDKYNEEKPK_.5	DAQLFIQKKIQALLDKYNEEKPK	0.0010893	96.6414	0.0010893	DAQLFIQK[bs3-light]K_IQALLDKYNEEKPK.5	476_504	14265.1	24836.6	16984.6	29571.4	29571.4
30	7PMix_0.3x_DIA12_iRT_001	1	Creatine Kinase _Creatine Kinase	0.0390916	_VISMEKGGNM[+16]KEVFRTDLNHENLK[+155]GGDDLDPHYVLSSR_	_VISMEKGGNM[+16]KEVFRTDLNHENLK[+155]GGDDLDPHYVLSSR_.6	VISMEKGGNMKEVFRTDLNHENLKGGDDLDPHYVLSSR	4.0365e-61	69.9163	1.23818e-126	VISMEK[bs3-light]GGNM[ox]KEVFR_TDLNHENLK[bs3nh2]GGDDLDPHYVLSSR.6	108_242	1819.22	2849.33	956739	1.49848e+06	1.49848e+06
30	7PMix_0.3x_DIA12_iRT_001	1	Creatine Kinase _Creatine Kinase	0.210912	_TDLNHENLKGGDDLDPHYVLSSRVIS[+155]MEKGGNMKEVFR_	_TDLNHENLKGGDDLDPHYVLSSRVIS[+155]MEKGGNMKEVFR_.5	TDLNHENLKGGDDLDPHYVLSSRVISMEKGGNMKEVFR	7.39708e-22	85.9995	3.08486e-31	TDLNHENLK[bs3-light]GGDDLDPHYVLSSR_VIS[bs3nh2]MEKGGNMKEVFR.5	116_247	1.79138	2.14002	119642	142927	142927
30	7PMix_0.3x_DIA12_iRT_001	1	Creatine Kinase _Creatine Kinase	0.0467007	_HKTDLNHENLK[+155]GGDDLDPHYVLSSRYK[+156]LNY[+156]K_	_HKTDLNHENLK[+155]GGDDLDPHYVLSSRYK[+156]LNY[+156]K_.5	HKTDLNHENLKGGDDLDPHYVLSSRYKLNYK	0.00102532	67.9191	3.63793e-12	HK[bs3-light]TDLNHENLK[bs3nh2]GGDDLDPHYVLSSR_YK[bs3oh]LNY[bs3oh]K.5	10_107	2.39738	3.95959	514077	849064	849064
30	7PMix_0.3x_DIA12_iRT_001	1	Creatine Kinase _Creatine Kinase	0.0380603	_HGGFK[+156]PTDKHKTDLNHENLK[+155]GGDDLDPHYVLSSR_	_HGGFK[+156]PTDKHKTDLNHENLK[+155]GGDDLDPHYVLSSR_.5	HGGFKPTDKHKTDLNHENLKGGDDLDPHYVLSSR	0.000963939	67.8955	3.40464e-15	HGGFK[bs3oh]PTDK[bs3-light]HK_TDLNHENLK[bs3nh2]GGDDLDPHYVLSSR.5	105_108	204.331	338.636	459346	761271	761271
30	7PMix_0.3x_DIA12_iRT_001	1	Creatine Kinase _Creatine Kinase	0.059336	_HKTDLNHENLKGGDDLDPHYVLSSRGGDDLDPHYVLSSRVR_	_HKTDLNHENLKGGDDLDPHYVLSSRGGDDLDPHYVLSSRVR_.6	HKTDLNHENLKGGDDLDPHYVLSSRGGDDLDPHYVLSSRVR	0.00102532	87.3749	7.32354e-24	HKTDLNHENLK[bs3-light]GGDDLDPHYVLSSR_GGDDLDPHYVLSSRVR.6	116_129	2552.57	3796.4	235253	349889	349889
30	7PMix_0.3x_DIA12_iRT_001	1	Creatine Kinase _Creatine Kinase	0.0670314	_HKTDLNHENLKGGDDLDPHYVLSSRGGDDLDPHYVLSSRVR_	_HKTDLNHENLKGGDDLDPHYVLSSRGGDDLDPHYVLSSRVR_.7	HKTDLNHENLKGGDDLDPHYVLSSRGGDDLDPHYVLSSRVR	1.1673e-30	85.9803	1.13651e-66	HKTDLNHENLK[bs3-light]GGDDLDPHYVLSSR_GGDDLDPHYVLSSRVR.7	116_128	39957.7	47982.6	197858	237595	237595
30	7PMix_0.3x_DIA12_iRT_001	1	Creatine Kinase _Creatine Kinase	0.07932	_HKTDLNHENLKGGDDLDPHYVLSSRVISMEKGGNM[+16]K[+155]EVFR_	_HKTDLNHENLKGGDDLDPHYVLSSRVISMEKGGNM[+16]K[+155]EVFR_.6	HKTDLNHENLKGGDDLDPHYVLSSRVISMEKGGNMKEVFR	9.48115e-05	85.7683	1.73738e-21	HKTDLNHENLK[bs3-light]GGDDLDPHYVLSSR_VISMEKGGNM[ox]K[bs3nh2]EVFR.6	116_242	344878	437747	325047	412576	412576
30	7PMix_0.3x_DIA12_iRT_001	1	Creatine Kinase _Creatine Kinase	0.0391844	_T[+155]DLNHENLKGGDDLDPHYVLSSRVISMEK[+155]GGNM[+16]KEVFR_	_T[+155]DLNHENLKGGDDLDPHYVLSSRVISMEK[+155]GGNM[+16]KEVFR_.6	TDLNHENLKGGDDLDPHYVLSSRVISMEKGGNMKEVFR	4.69347e-18	87.4169	4.36038e-83	T[bs3nh2]DLNHENLK[bs3-light]GGDDLDPHYVLSSR_VISMEK[bs3nh2]GGNM[ox]KEVFR.6	116_247	2552.53	3817.78	312761	467794	467794
30	7PMix_0.3x_DIA12_iRT_001	1	Creatine Kinase _Creatine Kinase	0.0975474	_TDLNHENLK[+156]GGDDLDPHYVLSSRGGNM[+16]KEVFR_	_TDLNHENLK[+156]GGDDLDPHYVLSSRGGNM[+16]KEVFR_.5	TDLNHENLKGGDDLDPHYVLSSRGGNMKEVFR	5.07194e-14	70.0972	5.38591e-62	T[bs3-light]DLNHENLK[bs3oh]GGDDLDPHYVLSSR_GGNM[ox]KEVFR.5	108_247	1621.63	2553.73	294055	463075	463075
30	7PMix_0.3x_DIA12_iRT_001	1	Creatine Kinase _Creatine Kinase	0.0587773	_T[+155]DLNHENLKGGDDLDPHYVLSSRVISMEKGGNM[+16]K_	_T[+155]DLNHENLKGGDDLDPHYVLSSRVISMEKGGNM[+16]K_.6	TDLNHENLKGGDDLDPHYVLSSRVISMEKGGNMK	2.02995e-05	85.9751	3.49503e-26	T[bs3nh2]DLNHENLK[bs3-light]GGDDLDPHYVLSSR_VISMEKGGNM[ox]K.6	116_242	62884.4	75619.7	264117	317606	317606
30	7PMix_0.3x_DIA12_iRT_001	1	Creatine Kinase _Creatine Kinase	0.103652	_GGNMKEVFRHKTDLNHENLK[+156]GGDDLDPHYVLSSR_	_GGNMKEVFRHKTDLNHENLK[+156]GGDDLDPHYVLSSR_.6	GGNMKEVFRHKTDLNHENLKGGDDLDPHYVLSSR	0.00022055	86.1954	1.06956e-12	GGNMK[bs3-light]EVFR_HKTDLNHENLK[bs3oh]GGDDLDPHYVLSSR.6	107_247	61680.7	69783	304869	344916	344916
30	7PMix_0.3x_DIA12_iRT_001	1	Creatine Kinase _Creatine Kinase	0.0668479	_PFGNTHNKHKT[+155]DLNHENLKGGDDLDPHYVLSSR_	_PFGNTHNKHKT[+155]DLNHENLKGGDDLDPHYVLSSR_.6	PFGNTHNKHKTDLNHENLKGGDDLDPHYVLSSR	7.38145e-11	86.0093	2.38487e-30	P[bs3-light]FGNTHNK_HKT[bs3nh2]DLNHENLKGGDDLDPHYVLSSR.6	2_107	5716.35	6810.76	247229	294562	294562
30	7PMix_0.3x_DIA12_iRT_001	1	Creatine Kinase _Creatine Kinase	0.847438	_GGNMKEVFRHKT[+156]DLNHENLKGGDDLDPHYVLSSR_	_GGNMKEVFRHKT[+156]DLNHENLKGGDDLDPHYVLSSR_.6	GGNMKEVFRHKTDLNHENLKGGDDLDPHYVLSSR	0.00102532	86.0815	1.04296e-08	GGNMK[bs3-light]EVFR_HKT[bs3oh]DLNHENLKGGDDLDPHYVLSSR.6	107_247	42930	50148.2	258258	301682	301682
30	7PMix_0.3x_DIA12_iRT_001	1	Creatine Kinase _Creatine Kinase	0.0512929	_HNNHMAKVLTPDLYKLNYKSEEEYPDLS[+155]K_	_HNNHMAKVLTPDLYKLNYKSEEEYPDLS[+155]K_.4	HNNHMAKVLTPDLYKLNYKSEEEYPDLSK	5.65773e-05	67.2173	5.77776e-22	HNNHMAK[bs3-light]VLTPDLYK_LNYKSEEEYPDLS[bs3nh2]K.4	15_32	2618.59	4764.91	127185	231432	231432
30	7PMix_0.3x_DIA12_iRT_001	1	Creatine Kinase _Creatine Kinase	0.0713954	_VISMEKGGNMKT[+155]DLNHENLKGGDDLDPHYVLSSR_	_VISMEKGGNMKT[+155]DLNHENLKGGDDLDPHYVLSSR_.6	VISMEKGGNMKTDLNHENLKGGDDLDPHYVLSSR	1.15426e-16	86.0045	2.22985e-31	VISMEK[bs3-light]GGNMK_T[bs3nh2]DLNHENLKGGDDLDPHYVLSSR.6	116_242	4147.04	4947.48	262527	313199	313199
30	7PMix_0.3x_DIA12_iRT_001	1	Creatine Kinase _Creatine Kinase	0.0712829	_TDLNHENLKGGDDLDPHYVLSSRHNNHMAK[+156]VLTPDLYK_	_TDLNHENLKGGDDLDPHYVLSSRHNNHMAK[+156]VLTPDLYK_.5	TDLNHENLKGGDDLDPHYVLSSRHNNHMAKVLTPDLYK	3.52723e-29	88.0821	2.37362e-76	TDLNHENLK[bs3-light]GGDDLDPHYVLSSR_HNNHMAK[bs3oh]VLTPDLYK.5	39_116	1175.08	1914.21	45921.6	74806.7	74806.7
30	7PMix_0.3x_DIA12_iRT_001	1	Creatine Kinase _Creatine Kinase	0.0545822	_VISMEK[+155]GGNMKT[+155]DLNHENLKGGDDLDPHYVLSSR_	_VISMEK[+155]GGNMKT[+155]DLNHENLKGGDDLDPHYVLSSR_.6	VISMEKGGNMKTDLNHENLKGGDDLDPHYVLSSR	3.56693e-10	88.0751	1.36832e-34	VIS[bs3-light]MEK[bs3nh2]GGNMK_T[bs3nh2]DLNHENLKGGDDLDPHYVLSSR.6	116_239	75725.1	123251	129135	210181	210181
30	7PMix_0.3x_DIA12_iRT_001	1	Creatine Kinase _Creatine Kinase	1.46017	_TDLNHENLKGGDDLDPHYVLSSRVIS[+156]MEKGGNMKEVFR_	_TDLNHENLKGGDDLDPHYVLSSRVIS[+156]MEKGGNMKEVFR_.6	TDLNHENLKGGDDLDPHYVLSSRVISMEKGGNMKEVFR	7.30255e-05	69.8907	4.56381e-27	TDLNHENLK[bs3-light]GGDDLDPHYVLSSR_VIS[bs3oh]MEKGGNMKEVFR.6	116_242	679.002	1062.66	762685	1.19362e+06	1.19362e+06
30	7PMix_0.3x_DIA12_iRT_001	1	Creatine Kinase _Creatine Kinase	0.0698589	_HGGFKPTDKHKT[+156]DLNHENLKGGDDLDPHYVLSSR_	_HGGFKPTDKHKT[+156]DLNHENLKGGDDLDPHYVLSSR_.5	HGGFKPTDKHKTDLNHENLKGGDDLDPHYVLSSR	2.42572e-05	80.8436	1.94698e-13	HGGFK[bs3-light]PTDK_HKT[bs3oh]DLNHENLKGGDDLDPHYVLSSR.5	101_107	1669.87	3023.11	94555.3	171182	171181
30	7PMix_0.3x_DIA12_iRT_001	1	Creatine Kinase _Creatine Kinase	0.165126	_GGDDLDPHYVLSSRGGDDLDPHYVLS[+156]S[+156]RVRTGR_	_GGDDLDPHYVLSSRGGDDLDPHYVLS[+156]S[+156]RVRTGR_.6	GGDDLDPHYVLSSRGGDDLDPHYVLSSRVRTGR	2.63728e-20	80.2831	5.62297e-62	GGDDLDPHY[bs3-light]VLSSR_GGDDLDPHYVLS[bs3oh]S[bs3oh]RVRTGR.6	125_133	46819.2	84760.8	90713.6	164227	164227
30	7PMix_0.3x_DIA12_iRT_001	1	Creatine Kinase _Creatine Kinase	0.175912	_TDLNHENLK[+155]GGDDLDPHYVLSSRVISMEKGGNMKEVFR_	_TDLNHENLK[+155]GGDDLDPHYVLSSRVISMEKGGNMKEVFR_.5	TDLNHENLKGGDDLDPHYVLSSRVISMEKGGNMKEVFR	1.96777e-07	86.0059	6.71332e-33	T[bs3-light]DLNHENLK[bs3nh2]GGDDLDPHYVLSSR_VISMEKGGNMKEVFR.5	108_242	1.81961	2.16998	101849	121460	121460
30	7PMix_0.3x_DIA12_iRT_001	1	Creatine Kinase _Creatine Kinase	0.0359137	_GGDDLDPHYVLSSRTGRSIK[+155]GYTLPPHC[+57]SRGER_	_GGDDLDPHYVLSSRTGRSIK[+155]GYTLPPHC[+57]SRGER_.7	GGDDLDPHYVLSSRTGRSIKGYTLPPHCSRGER	0.000331979	55.7423	1.81917e-08	GGDDLDPHY[bs3-light]VLSSR_TGRSIK[bs3nh2]GYTLPPHC[cm]SRGER.7	125_133	2320.72	3177.64	120350	164789	164789
30	7PMix_0.3x_DIA12_iRT_001	1	Creatine Kinase _Creatine Kinase	0.020248	_VISM[+16]EKGGNM[+16]KEVFR_	_VISM[+16]EKGGNM[+16]KEVFR_.3	VISMEKGGNMKEVFR	4.19809e-13	58.4663	1.62379e-32	VIS[bs3-light]M[ox]EK_GGNM[ox]KEVFR.3	239_247	822115	1.19759e+06	75755.6	110355	110355
30	7PMix_0.3x_DIA12_iRT_001	1	Creatine Kinase _Creatine Kinase	0.118389	_LM[+16]VEMEKKLEKGQSIDDMIPAQK_	_LM[+16]VEMEKKLEKGQSIDDMIPAQK_.4	LMVEMEKKLEKGQSIDDMIPAQK	1.8972e-06	97.8832	1.42486e-13	LM[ox]VEMEK[bs3-light]K_LEKGQSIDDMIPAQK.4	365_369	4174.83	6943.23	67666.3	112537	112537
30	7PMix_0.3x_DIA12_iRT_001	1	Creatine Kinase _Creatine Kinase	0.185589	_LEKGQSIDDMIPAQKLM[+16]VEM[+16]EKK_	_LEKGQSIDDMIPAQKLM[+16]VEM[+16]EKK_.4	LEKGQSIDDMIPAQKLMVEMEKK	4.31734e-06	83.3094	7.81823e-38	LEK[bs3-light]GQSIDDMIPAQK_LM[ox]VEM[ox]EKK.4	365_369	53878	84278.7	45956.5	71887.4	71887.4
30	7PMix_0.3x_DIA12_iRT_001	1	Creatine Kinase _Creatine Kinase	0.0847446	_TDLNHENLKGGDDLDPHYVLSSRKLEKGQS[+156]IDDMIPAQK_	_TDLNHENLKGGDDLDPHYVLSSRKLEKGQS[+156]IDDMIPAQK_.5	TDLNHENLKGGDDLDPHYVLSSRKLEKGQSIDDMIPAQK	2.5579e-05	88.0635	1.90808e-13	TDLNHENLK[bs3-light]GGDDLDPHYVLSSR_KLEKGQS[bs3oh]IDDMIPAQK.5	116_381	1.5802	2.56826	39681.1	64492.6	64492.6
30	7PMix_0.3x_DIA12_iRT_001	1	Creatine Kinase _Creatine Kinase	0.0493639	_LNYK[+156]SEEEYPDLSKHNNHM[+16]AKVLTPDLYKK_	_LNYK[+156]SEEEYPDLSKHNNHM[+16]AKVLTPDLYKK_.4	LNYKSEEEYPDLSKHNNHMAKVLTPDLYKK	5.83497e-35	88.4843	6.48707e-43	LNY[bs3-light]K[bs3oh]SEEEYPDLSK_HNNHM[ox]AKVLTPDLYKK.4	14_32	1.40301	2.35318	27477.1	46085.7	46085.7
30	7PMix_0.3x_DIA12_iRT_001	1	Creatine Kinase _Creatine Kinase	0.105078	_LNYK[+155]SEEEYPDLSKHNNHM[+16]AKVLTPDLYKK_	_LNYK[+155]SEEEYPDLSKHNNHM[+16]AKVLTPDLYKK_.6	LNYKSEEEYPDLSKHNNHMAKVLTPDLYKK	1.43252e-09	87.9396	7.5799e-52	LNY[bs3-light]K[bs3nh2]SEEEYPDLSK_HNNHM[ox]AKVLTPDLYKK.6	14_32	90187.7	144340	15285.4	24463.5	24463.5
30	7PMix_0.3x_DIA12_iRT_001	1	Creatine Kinase _Creatine Kinase	0.0261853	_GGNMKEVFRHKTDLNHENLKGGDDLDPHYVLSSR_	_GGNMKEVFRHKTDLNHENLKGGDDLDPHYVLSSR_.7	GGNMKEVFRHKTDLNHENLKGGDDLDPHYVLSSR	0.000143132	55.7183	6.93809e-21	GGNMK[bs3-light]EVFR_HKTDLNHENLKGGDDLDPHYVLSSR.7	107_247	7784.3	10652.7	250898	343348	343348
30	7PMix_0.3x_DIA12_iRT_001	1	Creatine Kinase _Creatine Kinase	0.161829	_GGNMKEVFRHKTDLNHENLKGGDDLDPHYVLSSR_	_GGNMKEVFRHKTDLNHENLKGGDDLDPHYVLSSR_.5	GGNMKEVFRHKTDLNHENLKGGDDLDPHYVLSSR	0.00102532	87.3721	1.2226e-07	GGNMK[bs3-light]EVFR_HKTDLNHENLKGGDDLDPHYVLSSR.5	107_247	91270.6	135694	277705	412869	412870
30	7PMix_0.3x_DIA12_iRT_001	1	Creatine Kinase _Creatine Kinase	0.0461429	_VLTPDLYKKLNYKSEEEYPDLSK_	_VLTPDLYKKLNYKSEEEYPDLSK_.3	VLTPDLYKKLNYKSEEEYPDLSK	7.10662e-31	88.5366	3.28389e-62	VLTPDLYK[bs3-light]K_LNYKSEEEYPDLSK.3	15_40	449364	751222	36123.4	60389	60389
30	7PMix_0.3x_DIA12_iRT_001	1	Creatine Kinase _Creatine Kinase	0.17108	_VLTPDLYKKLNYKSEEEYPDLSK_	_VLTPDLYKKLNYKSEEEYPDLSK_.4	VLTPDLYKKLNYKSEEEYPDLSK	1.71602e-05	88.4916	1.36832e-34	VLTPDLYK[bs3-light]K_LNYKSEEEYPDLSK.4	15_40	4.33004e+06	7.25922e+06	230448	386341	386341
30	7PMix_0.3x_DIA12_iRT_001	1	Creatine Kinase _Creatine Kinase	0.0973389	_PFGNTHNKPFGNTHNK_	_PFGNTHNKPFGNTHNK_.3	PFGNTHNKPFGNTHNK	4.84936e-36	76.9996	4.95814e-37	P[bs3-light]FGNTHNK_PFGNTHNK.3	2_2	271000	532587	51302.6	100823	100823
30	7PMix_0.3x_DIA12_iRT_001	1	Creatine Kinase _Creatine Kinase	0.274	_PFGNTHNKPFGNTHNK_	_PFGNTHNKPFGNTHNK_.4	PFGNTHNKPFGNTHNK	2.46745e-05	66.6525	6.60092e-44	P[bs3-light]FGNTHNK_PFGNTHNK.4	2_2	89210.4	167711	4605.11	8657.36	8657.36
30	7PMix_0.3x_DIA12_iRT_001	1	Creatine Kinase _Creatine Kinase	0.64914	_LEKGQSIDDMIPAQKLMVEMEKK_	_LEKGQSIDDMIPAQKLMVEMEKK_.3	LEKGQSIDDMIPAQKLMVEMEKK	0.000331979	117.867	2.2095e-12	LEK[bs3-light]GQSIDDMIPAQK_LMVEMEKK.3	365_369	1530.13	2559.82	64235.8	107463	107463
30	7PMix_0.3x_DIA12_iRT_001	1	Creatine Kinase _Creatine Kinase	0.00812423	_LEKGQSIDDMIPAQKLMVEMEKK_	_LEKGQSIDDMIPAQKLMVEMEKK_.4	LEKGQSIDDMIPAQKLMVEMEKK	0.00102532	97.9315	0.000468226	LEK[bs3-light]GQSIDDMIPAQK_LMVEMEKK.4	365_369	48808.1	80918	55456.7	91940.6	91940.6
30	7PMix_0.3x_DIA12_iRT_001	1	Creatine Kinase _Creatine Kinase	0.0359249	_TDLNHENLK[+155]GGDDLDPHYVLSSRHGGFKPT[+155]DKHK_	_TDLNHENLK[+155]GGDDLDPHYVLSSRHGGFKPT[+155]DKHK_.6	TDLNHENLKGGDDLDPHYVLSSRHGGFKPTDKHK	0.00102532	90.6515	1.6951e-19	T[bs3-light]DLNHENLK[bs3nh2]GGDDLDPHYVLSSR_HGGFKPT[bs3nh2]DKHK.6	105_108	3082.92	4915.3	25785.4	41111.4	41111.4
30	7PMix_0.3x_DIA12_iRT_001	1	Creatine Kinase _Creatine Kinase	0.130011	_LMVEMEKKLEKGQSIDDM[+16]IPAQK_	_LMVEMEKKLEKGQSIDDM[+16]IPAQK_.4	LMVEMEKKLEKGQSIDDMIPAQK	0.00102532	85.5675	7.89167e-09	LMVEMEK[bs3-light]K_LEKGQSIDDM[ox]IPAQK.4	365_369	4783.92	6303.14	47415.2	62472.8	62472.8
30	7PMix_0.3x_DIA12_iRT_001	1	Creatine Kinase _Creatine Kinase	0.0598607	_HNNHM[+16]AKVLTPDLYKKYKLNYKS[+156]EEEYPDLSK_	_HNNHM[+16]AKVLTPDLYKKYKLNYKS[+156]EEEYPDLSK_.5	HNNHMAKVLTPDLYKKYKLNYKSEEEYPDLSK	4.5623e-11	79.886	3.30049e-32	HNNHM[ox]AKVLTPDLYK[bs3-light]K_YKLNYKS[bs3oh]EEEYPDLSK.5	15_40	47585.2	86147.6	18121.1	32806.1	32806.1
30	7PMix_0.3x_DIA12_iRT_001	1	Creatine Kinase _Creatine Kinase	0.052145	_VISMEK[+155]GGNMKTDLNHENLK[+155]GGDDLDPHYVLSSR_	_VISMEK[+155]GGNMKTDLNHENLK[+155]GGDDLDPHYVLSSR_.6	VISMEKGGNMKTDLNHENLKGGDDLDPHYVLSSR	3.34101e-05	69.885	3.62378e-21	VIS[bs3-light]MEK[bs3nh2]GGNMK_TDLNHENLK[bs3nh2]GGDDLDPHYVLSSR.6	108_239	28836.3	45121.8	149161	233401	233401
30	7PMix_0.3x_DIA12_iRT_001	1	Creatine Kinase _Creatine Kinase	0.147924	_VISMEK[+155]GGNMKTDLNHENLK[+155]GGDDLDPHYVLSSR_	_VISMEK[+155]GGNMKTDLNHENLK[+155]GGDDLDPHYVLSSR_.5	VISMEKGGNMKTDLNHENLKGGDDLDPHYVLSSR	0.00102532	90.721	3.88955e-05	VIS[bs3-light]MEK[bs3nh2]GGNMK_TDLNHENLK[bs3nh2]GGDDLDPHYVLSSR.5	108_239	3044.38	4878.62	57923.9	92823.1	92823.1
30	7PMix_0.3x_DIA12_iRT_001	1	Creatine Kinase _Creatine Kinase	0.211973	_T[+156]DLNHENLKGGDDLDPHYVLSSRHKTDLNHENLK_	_T[+156]DLNHENLKGGDDLDPHYVLSSRHKTDLNHENLK_.5	TDLNHENLKGGDDLDPHYVLSSRHKTDLNHENLK	0.0148364	90.7287	2.91779e-08	T[bs3oh]DLNHENLK[bs3-light]GGDDLDPHYVLSSR_HKTDLNHENLK.5	107_116	2625.26	4209.36	56353.8	90358.2	90358.2
30	7PMix_0.3x_DIA12_iRT_001	1	Creatine Kinase _Creatine Kinase	0.0585412	_PFGNTHNKAVEKLSVEALNSLTGEFKGK_	_PFGNTHNKAVEKLSVEALNSLTGEFKGK_.4	PFGNTHNKAVEKLSVEALNSLTGEFKGK	0.00102532	89.8622	8.49245e-06	P[bs3-light]FGNTHNK_AVEKLSVEALNSLTGEFKGK.4	2_156	1685.68	2667.21	26168.9	41406.5	41406.5
30	7PMix_0.3x_DIA12_iRT_001	1	Creatine Kinase _Creatine Kinase	0.109776	_VLTPDLYKKLRLNY[+155]KSEEEYPDLSK_	_VLTPDLYKKLRLNY[+155]KSEEEYPDLSK_.4	VLTPDLYKKLRLNYKSEEEYPDLSK	0.00119595	100.896	1.02745e-22	VLTPDLYK[bs3-light]KLR_LNY[bs3nh2]KSEEEYPDLSK.4	15_40	162004	241505	18146.2	27051.1	27051.1
30	7PMix_0.3x_DIA12_iRT_001	1	Creatine Kinase _Creatine Kinase	0.298493	_TDLNHENLKGGDDLDPHYVLSSRHGGFKPTDKHK_	_TDLNHENLKGGDDLDPHYVLSSRHGGFKPTDKHK_.5	TDLNHENLKGGDDLDPHYVLSSRHGGFKPTDKHK	0.000919321	75.0357	8.44377e-20	TDLNHENLK[bs3-light]GGDDLDPHYVLSSR_HGGFKPTDKHK.5	105_116	3864.26	5935.38	99167.1	152318	152318
30	7PMix_0.3x_DIA12_iRT_001	1	Creatine Kinase _Creatine Kinase	0.0994118	_HGGFKPTDKHKT[+155]DLNHENLKGGDDLDPHYVLSSR_	_HGGFKPTDKHKT[+155]DLNHENLKGGDDLDPHYVLSSR_.6	HGGFKPTDKHKTDLNHENLKGGDDLDPHYVLSSR	0.00102532	102.091	2.57052e-05	HGGFK[bs3-light]PTDK_HKT[bs3nh2]DLNHENLKGGDDLDPHYVLSSR.6	101_107	9554.25	14518	35515.5	53966.9	53966.9
30	7PMix_0.3x_DIA12_iRT_001	1	Creatine Kinase _Creatine Kinase	0.0479309	_HGGFKPTDKHKT[+155]DLNHENLKGGDDLDPHYVLSSR_	_HGGFKPTDKHKT[+155]DLNHENLKGGDDLDPHYVLSSR_.4	HGGFKPTDKHKTDLNHENLKGGDDLDPHYVLSSR	0.00102532	89.5913	2.10475e-06	HGGFK[bs3-light]PTDK_HKT[bs3nh2]DLNHENLKGGDDLDPHYVLSSR.4	101_107	352.922	558.42	32162.3	50889.7	50889.7
30	7PMix_0.3x_DIA12_iRT_001	1	Creatine Kinase _Creatine Kinase	0.130488	_GGNMKEVFRHKT[+155]DLNHENLKGGDDLDPHYVLSSR_	_GGNMKEVFRHKT[+155]DLNHENLKGGDDLDPHYVLSSR_.6	GGNMKEVFRHKTDLNHENLKGGDDLDPHYVLSSR	0.00102532	90.7694	0.000872637	GGNMK[bs3-light]EVFR_HKT[bs3nh2]DLNHENLKGGDDLDPHYVLSSR.6	107_247	28611.4	46012.3	57439.2	92372.8	92372.8
30	7PMix_0.3x_DIA12_iRT_001	1	Creatine Kinase _Creatine Kinase	0.14532	_GGNMKEVFRHKT[+155]DLNHENLKGGDDLDPHYVLSSR_	_GGNMKEVFRHKT[+155]DLNHENLKGGDDLDPHYVLSSR_.4	GGNMKEVFRHKTDLNHENLKGGDDLDPHYVLSSR	0.106829	96.6266	6.198e-07	GGNMK[bs3-light]EVFR_HKT[bs3nh2]DLNHENLKGGDDLDPHYVLSSR.4	107_247	2.46967	4.30089	16853.9	29350.8	29350.8
30	7PMix_0.3x_DIA12_iRT_001	1	Creatine Kinase _Creatine Kinase	0.070663	_VLTPDLYKKYKLNYKSEEEYPDLSK_	_VLTPDLYKKYKLNYKSEEEYPDLSK_.5	VLTPDLYKKYKLNYKSEEEYPDLSK	8.53143e-16	85.2431	6.8104e-32	VLTPDLYK[bs3-light]K_YKLNYKSEEEYPDLSK.5	11_40	681080	945734	59986.9	83296.6	83296.6
30	7PMix_0.3x_DIA12_iRT_001	1	Creatine Kinase _Creatine Kinase	0.133453	_VLTPDLYKKYKLNYKSEEEYPDLSK_	_VLTPDLYKKYKLNYKSEEEYPDLSK_.4	VLTPDLYKKYKLNYKSEEEYPDLSK	4.08515e-06	85.246	6.13041e-23	VLTPDLYK[bs3-light]K_YKLNYKSEEEYPDLSK.4	15_40	591524	821005	47877.2	66451.2	66451.2
30	7PMix_0.3x_DIA12_iRT_001	1	Creatine Kinase _Creatine Kinase	0.0597522	_VLTPDLYKKYKLNYKSEEEYPDLSK_	_VLTPDLYKKYKLNYKSEEEYPDLSK_.5	VLTPDLYKKYKLNYKSEEEYPDLSK	1.77884e-13	85.2166	8.11401e-35	VLTPDLYK[bs3-light]K_YKLNYKSEEEYPDLSK.5	15_40	675553	941991	55906.4	77955.7	77955.7
30	7PMix_0.3x_DIA12_iRT_001	1	Creatine Kinase _Creatine Kinase	0.521624	_VLTPDLYKKYKLNYKSEEEYPDLSK_	_VLTPDLYKKYKLNYKSEEEYPDLSK_.3	VLTPDLYKKYKLNYKSEEEYPDLSK	0.403652	85.3603	3.87448e-05	VLTPDLYK[bs3-light]K_YKLNYKSEEEYPDLSK.3	15_40	4569.24	6227.54	152.782	208.23	208.23
30	7PMix_0.3x_DIA12_iRT_001	1	Creatine Kinase _Creatine Kinase	0.142453	_TDLNHENLKGGDDLDPHYVLSSRVISM[+16]EK[+155]GGNMKEVFR_	_TDLNHENLKGGDDLDPHYVLSSRVISM[+16]EK[+155]GGNMKEVFR_.5	TDLNHENLKGGDDLDPHYVLSSRVISMEKGGNMKEVFR	0.00109415	86.0339	0.00089418	TDLNHENLK[bs3-light]GGDDLDPHYVLSSR_VISM[ox]EK[bs3nh2]GGNMKEVFR.5	116_247	8980.27	10628.5	101956	120668	120668
30	7PMix_0.3x_DIA12_iRT_001	1	Creatine Kinase _Creatine Kinase	0.189411	_HGGFKPT[+156]DK[+155]HKTDLNHENLK[+155]GGDDLDPHYVLSSR_	_HGGFKPT[+156]DK[+155]HKTDLNHENLK[+155]GGDDLDPHYVLSSR_.5	HGGFKPTDKHKTDLNHENLKGGDDLDPHYVLSSR	0.00136892	70.5334	0.000496668	HGGFK[bs3-light]PT[bs3oh]DK[bs3nh2]HK_TDLNHENLK[bs3nh2]GGDDLDPHYVLSSR.5	101_108	10400.3	16602.2	33825.3	53995.7	53995.7
30	7PMix_0.3x_DIA12_iRT_001	1	Creatine Kinase _Creatine Kinase	0.0199899	_KLEKGQS[+155]IDDM[+16]IPAQKHKTDLNHENLKGGDDLDPHYVLSSR_	_KLEKGQS[+155]IDDM[+16]IPAQKHKTDLNHENLKGGDDLDPHYVLSSR_.5	KLEKGQSIDDMIPAQKHKTDLNHENLKGGDDLDPHYVLSSR	0.00102532	79.5354	0.000352656	KLEKGQS[bs3nh2]IDDM[ox]IPAQK[bs3-light]_HKTDLNHENLKGGDDLDPHYVLSSR.5	116_381	1.80534	3.35772	22277	41432.4	41432.4
30	7PMix_0.3x_DIA12_iRT_001	1	Creatine Kinase _Creatine Kinase	0.0761076	_HGGFK[+156]PTDKHKTDLNHENLKGGDDLDPHYVLSSR_	_HGGFK[+156]PTDKHKTDLNHENLKGGDDLDPHYVLSSR_.4	HGGFKPTDKHKTDLNHENLKGGDDLDPHYVLSSR	0.000793503	89.6274	3.99042e-10	HGGFK[bs3oh]PT[bs3-light]DK_HKTDLNHENLKGGDDLDPHYVLSSR.4	103_107	352.72	558.101	31972.3	50589	50589
30	7PMix_0.3x_DIA12_iRT_001	1	Creatine Kinase _Creatine Kinase	0.18287	_VLTPDLYKSEEEYPDLSKHNNHM[+16]AK_	_VLTPDLYKSEEEYPDLSKHNNHM[+16]AK_.4	VLTPDLYKSEEEYPDLSKHNNHMAK	0.00102532	94.6743	0.000129454	VLT[bs3-light]PDLYK_SEEEYPDLSKHNNHM[ox]AK.4	25_35	4255.08	8293.86	17951.6	34990.7	34990.7
30	7PMix_0.3x_DIA12_iRT_001	1	Creatine Kinase _Creatine Kinase	0.0909624	_HGGFKPTDKHKETPSGFTLDDVIQTGVDNPGHPFIMTVGC[+57]VAGDEESYTVFKDLFDPIIQDR_	_HGGFKPTDKHKETPSGFTLDDVIQTGVDNPGHPFIMTVGC[+57]VAGDEESYTVFKDLFDPIIQDR_.7	HGGFKPTDKHKETPSGFTLDDVIQTGVDNPGHPFIMTVGCVAGDEESYTVFKDLFDPIIQDR	0.000479338	108.382	5.45655e-10	HGGFKPTDK[bs3-light]HK_ETPSGFTLDDVIQTGVDNPGHPFIMTVGC[cm]VAGDEESYTVFKDLFDPIIQDR.7	86_105	5631.1	8401.05	288223	430000	430000
30	7PMix_0.3x_DIA12_iRT_001	1	Creatine Kinase _Creatine Kinase	0.813788	_GGNMKEVFRHKTDLNHENLK[+155]GGDDLDPHYVLSSR_	_GGNMKEVFRHKTDLNHENLK[+155]GGDDLDPHYVLSSR_.5	GGNMKEVFRHKTDLNHENLKGGDDLDPHYVLSSR	0.00322837	84.6311	0.00067502	GGNMK[bs3-light]EVFR_HKTDLNHENLK[bs3nh2]GGDDLDPHYVLSSR.5	107_247	49680	74579.7	105434	158278	158278
30	7PMix_0.3x_DIA12_iRT_001	1	Creatine Kinase _Creatine Kinase	0.123667	_VISMEKGGNMKHKTDLNHENLKGGDDLDPHYVLSSR_	_VISMEKGGNMKHKTDLNHENLKGGDDLDPHYVLSSR_.5	VISMEKGGNMKHKTDLNHENLKGGDDLDPHYVLSSR	0.00102532	94.5745	3.38439e-05	VISMEK[bs3-light]GGNMK_HKTDLNHENLKGGDDLDPHYVLSSR.5	116_242	24164.7	47472.8	37156	72994.8	72994.8
30	7PMix_0.3x_DIA12_iRT_001	1	Creatine Kinase _Creatine Kinase	0.134554	_T[+155]DLNHENLKGGDDLDPHYVLSSRHGGFK[+155]PTDKHK_	_T[+155]DLNHENLKGGDDLDPHYVLSSRHGGFK[+155]PTDKHK_.5	TDLNHENLKGGDDLDPHYVLSSRHGGFKPTDKHK	0.00133102	90.694	0.000129855	T[bs3nh2]DLNHENLK[bs3-light]GGDDLDPHYVLSSR_HGGFK[bs3nh2]PTDKHK.5	105_116	16887.1	27008.3	23526.9	37627.5	37627.5
30	7PMix_0.3x_DIA12_iRT_001	1	Creatine Kinase _Creatine Kinase	0.0237557	_LNYKSEEEYPDLSKVLTPDLYKK[+156]LR_	_LNYKSEEEYPDLSKVLTPDLYKK[+156]LR_.4	LNYKSEEEYPDLSKVLTPDLYKKLR	0.00926331	100.901	6.07132e-10	LNYK[bs3-light]SEEEYPDLSK_VLTPDLYKK[bs3oh]LR.4	15_40	142824	212904	16002.2	23854	23854
30	7PMix_0.3x_DIA12_iRT_001	1	Creatine Kinase _Creatine Kinase	0.15463	_SEEEYPDLSKHNNHMAKVLTPDLYK_	_SEEEYPDLSKHNNHMAKVLTPDLYK_.4	SEEEYPDLSKHNNHMAKVLTPDLYK	0.00344571	94.6934	2.56192e-07	SEEEYPDLSK[bs3-light]HNNHMAK_VLTPDLYK.4	25_35	6097.44	11867	17102.9	33286.1	33286.1
30	7PMix_0.3x_DIA12_iRT_001	1	Creatine Kinase _Creatine Kinase	0.645098	_TDLNHENLKGGDDLDPHYVLSSRVISMEK[+156]GGNMK[+156]EVFR_	_TDLNHENLKGGDDLDPHYVLSSRVISMEK[+156]GGNMK[+156]EVFR_.5	TDLNHENLKGGDDLDPHYVLSSRVISMEKGGNMKEVFR	0.00430777	88.0697	1.0244e-10	TDLNHENLK[bs3-light]GGDDLDPHYVLSSR_VISMEK[bs3oh]GGNMK[bs3oh]EVFR.5	116_239	19990.3	32514.4	3160.41	5140.44	5140.44
30	7PMix_0.3x_DIA12_iRT_001	1	Creatine Kinase _Creatine Kinase	0.15797	_LNYKSEEEYPDLSKAVEKLSVEALNSLTGEFK_	_LNYKSEEEYPDLSKAVEKLSVEALNSLTGEFK_.4	LNYKSEEEYPDLSKAVEKLSVEALNSLTGEFK	0.00640936	112.612	2.59626e-36	LNYK[bs3-light]SEEEYPDLSK_AVEKLSVEALNSLTGEFK.4	15_156	102322	186889	5911.23	10796.8	10796.8
30	7PMix_0.3x_DIA12_iRT_001	1	Creatine Kinase _Creatine Kinase	0.0640921	_HGGFK[+155]PTDKHKTDLNHENLKGGDDLDPHYVLSSR_	_HGGFK[+155]PTDKHKTDLNHENLKGGDDLDPHYVLSSR_.5	HGGFKPTDKHKTDLNHENLKGGDDLDPHYVLSSR	2.42931e-05	80.8153	3.01722e-12	HGGFK[bs3nh2]PT[bs3-light]DK_HKTDLNHENLKGGDDLDPHYVLSSR.5	103_107	1965.06	3557.51	93985.6	170150	170150
30	7PMix_0.3x_DIA12_iRT_001	1	Creatine Kinase _Creatine Kinase	0.0950399	_HGGFK[+155]PTDKHKTDLNHENLKGGDDLDPHYVLSSR_	_HGGFK[+155]PTDKHKTDLNHENLKGGDDLDPHYVLSSR_.6	HGGFKPTDKHKTDLNHENLKGGDDLDPHYVLSSR	0.00102532	102.072	1.32045e-05	HGGFK[bs3nh2]PT[bs3-light]DK_HKTDLNHENLKGGDDLDPHYVLSSR.6	103_107	11215.6	17031.1	35949	54589.1	54589.1
30	7PMix_0.3x_DIA12_iRT_001	1	Creatine Kinase _Creatine Kinase	0.0450666	_HGGFK[+155]PTDKHKTDLNHENLKGGDDLDPHYVLSSR_	_HGGFK[+155]PTDKHKTDLNHENLKGGDDLDPHYVLSSR_.4	HGGFKPTDKHKTDLNHENLKGGDDLDPHYVLSSR	0.00323225	89.615	5.45007e-08	HGGFK[bs3nh2]PT[bs3-light]DK_HKTDLNHENLKGGDDLDPHYVLSSR.4	103_107	352.843	558.296	31933.6	50527.7	50527.7
30	7PMix_0.3x_DIA12_iRT_001	1	Creatine Kinase _Creatine Kinase	0.0427905	_LNYKSEEEYPDLSKHNNHM[+16]AKVLTPDLY[+156]KK_	_LNYKSEEEYPDLSKHNNHM[+16]AKVLTPDLY[+156]KK_.4	LNYKSEEEYPDLSKHNNHMAKVLTPDLYKK	0.00113465	88.4756	0.000363731	LNYKSEEEYPDLSK[bs3-light]HNNHM[ox]AK_VLTPDLY[bs3oh]KK.4	25_40	187.318	314.349	18901.7	31720	31720
30	7PMix_0.3x_DIA12_iRT_001	1	Creatine Kinase _Creatine Kinase	0.0376379	_LNYKSEEEYPDLSKHNNHM[+16]AKVLTPDLY[+156]KK_	_LNYKSEEEYPDLSKHNNHM[+16]AKVLTPDLY[+156]KK_.4	LNYKSEEEYPDLSKHNNHMAKVLTPDLYKK	0.00225006	88.5973	0.00123068	LNYK[bs3-light]SEEEYPDLSKHNNHM[ox]AK_VLTPDLY[bs3oh]KK.4	15_40	187.607	312.434	19304.8	32149.6	32149.6
30	7PMix_0.3x_DIA12_iRT_001	1	Creatine Kinase _Creatine Kinase	NaN	_LNYKSEEEYPDLSKHNNHM[+16]AKVLTPDLY[+156]KK_	_LNYKSEEEYPDLSKHNNHM[+16]AKVLTPDLY[+156]KK_.5	LNYKSEEEYPDLSKHNNHMAKVLTPDLYKK	0.00534903	82.994	1.28449e-08	LNYK[bs3-light]SEEEYPDLSKHNNHM[ox]AK_VLTPDLY[bs3oh]KK.5	15_40	2678.98	4251.13	16510.6	26199.7	26199.7
30	7PMix_0.3x_DIA12_iRT_001	1	Creatine Kinase _Creatine Kinase	0.0775279	_HPK[+155]FEEILTRLAHLSK_	_HPK[+155]FEEILTRLAHLSK_.3	HPKFEEILTRLAHLSK	0.00526839	73.0925	0.00011774	HPK[bs3nh2]FEEILT[bs3-light]R_LAHLSK.3	303_313	309.308	465.241	382758	575720	575720
30	7PMix_0.3x_DIA12_iRT_001	1	Creatine Kinase _Creatine Kinase	0.158128	_GYTLPPHC[+57]SRAVEKLSVEALNSLTGEFKGK_	_GYTLPPHC[+57]SRAVEKLSVEALNSLTGEFKGK_.4	GYTLPPHCSRAVEKLSVEALNSLTGEFKGK	1.22855e-05	104.952	2.65064e-11	GYTLPPHC[cm]S[bs3-light]R_AVEKLSVEALNSLTGEFKGK.4	147_156	1240.33	1775.21	127938	183109	183109
30	7PMix_0.3x_DIA12_iRT_001	1	Creatine Kinase _Creatine Kinase	0.0295888	_GYTLPPHC[+57]SRAVEKLSVEALNSLTGEFKGK_	_GYTLPPHC[+57]SRAVEKLSVEALNSLTGEFKGK_.6	GYTLPPHCSRAVEKLSVEALNSLTGEFKGK	9.4738e-05	105.103	3.88568e-15	GY[bs3-light]TLPPHC[cm]SR_AVEKLSVEALNSLTGEFKGK.6	140_156	10265.2	14549.8	169881	240787	240787
30	7PMix_0.3x_DIA12_iRT_001	1	Creatine Kinase _Creatine Kinase	0.285036	_GYTLPPHC[+57]SRAVEKLSVEALNSLTGEFKGK_	_GYTLPPHC[+57]SRAVEKLSVEALNSLTGEFKGK_.6	GYTLPPHCSRAVEKLSVEALNSLTGEFKGK	0.00459557	76.3363	0.0010475	GYT[bs3-light]LPPHC[cm]SR_AVEKLSVEALNSLTGEFKGK.6	141_156	58927.1	101317	23457.9	40332.7	40332.7
30	7PMix_0.3x_DIA12_iRT_001	1	Creatine Kinase _Creatine Kinase	0.51219	_GYTLPPHC[+57]SRAVEKLSVEALNSLTGEFKGK_	_GYTLPPHC[+57]SRAVEKLSVEALNSLTGEFKGK_.5	GYTLPPHCSRAVEKLSVEALNSLTGEFKGK	0.00459557	79.5599	5.83699e-07	GYT[bs3-light]LPPHC[cm]SR_AVEKLSVEALNSLTGEFKGK.5	141_156	1030.65	1909.09	4471.39	8282.39	8282.39
30	7PMix_0.3x_DIA12_iRT_001	1	Creatine Kinase _Creatine Kinase	0.17171	_TDLNHENLKGGDDLDPHYVLSSRSIKGYTLPPHC[+57]SR_	_TDLNHENLKGGDDLDPHYVLSSRSIKGYTLPPHC[+57]SR_.5	TDLNHENLKGGDDLDPHYVLSSRSIKGYTLPPHCSR	0.0029373	90.7353	7.40775e-05	TDLNHENLK[bs3-light]GGDDLDPHYVLSSR_SIKGYTLPPHC[cm]SR.5	116_138	25330.8	40635.2	63052.9	101148	101148
30	7PMix_0.3x_DIA12_iRT_001	1	Creatine Kinase _Creatine Kinase	0.114366	_TDLNHENLKGGDDLDPHYVLSSRGGNM[+16]KEVFR_	_TDLNHENLKGGDDLDPHYVLSSRGGNM[+16]KEVFR_.5	TDLNHENLKGGDDLDPHYVLSSRGGNMKEVFR	0.00705514	79.486	0.000978979	TDLNHENLK[bs3-light]GGDDLDPHYVLSSR_GGNM[ox]KEVFR.5	116_247	6291.72	11798.1	320438	600877	600877
30	7PMix_0.3x_DIA12_iRT_001	1	Creatine Kinase _Creatine Kinase	0.0396225	_TDLNHENLKGGDDLDPHYVLSSRVISMEKGGNMK[+155]EVFR_	_TDLNHENLKGGDDLDPHYVLSSRVISMEKGGNMK[+155]EVFR_.6	TDLNHENLKGGDDLDPHYVLSSRVISMEKGGNMKEVFR	4.71266e-56	69.8992	1.28877e-115	TDLNHENLK[bs3-light]GGDDLDPHYVLSSR_VISMEKGGNMK[bs3nh2]EVFR.6	116_242	678.954	1062.85	956739	1.49771e+06	1.49771e+06
30	7PMix_0.3x_DIA12_iRT_001	1	Creatine Kinase _Creatine Kinase	0.19465	_TDLNHENLKGGDDLDPHYVLSSRVISMEKGGNMK[+155]EVFR_	_TDLNHENLKGGDDLDPHYVLSSRVISMEKGGNMK[+155]EVFR_.5	TDLNHENLKGGDDLDPHYVLSSRVISMEKGGNMKEVFR	4.15415e-14	86.0703	2.9071e-55	TDLNHENLK[bs3-light]GGDDLDPHYVLSSR_VISMEKGGNMK[bs3nh2]EVFR.5	116_242	1.83109	2.14559	105238	123313	123313
30	7PMix_0.3x_DIA12_iRT_001	1	Creatine Kinase _Creatine Kinase	0.28672	_TDLNHENLKGGDDLDPHYVLSSRVISMEK[+155]GGNM[+16]KEVFR_	_TDLNHENLKGGDDLDPHYVLSSRVISMEK[+155]GGNM[+16]KEVFR_.5	TDLNHENLKGGDDLDPHYVLSSRVISMEKGGNMKEVFR	0.00102532	86.0134	1.88448e-05	TDLNHENLK[bs3-light]GGDDLDPHYVLSSR_VISMEK[bs3nh2]GGNM[ox]KEVFR.5	116_247	8980.21	10687.6	110565	131587	131587
30	7PMix_0.3x_DIA12_iRT_001	1	Creatine Kinase _Creatine Kinase	0.306752	_HKTDLNHENLKGGDDLDPHYVLSSRYK[+156]LNY[+156]K_	_HKTDLNHENLKGGDDLDPHYVLSSRYK[+156]LNY[+156]K_.5	HKTDLNHENLKGGDDLDPHYVLSSRYKLNYK	0.00102532	89.6338	1.14181e-08	HK[bs3-light]TDLNHENLKGGDDLDPHYVLSSR_YK[bs3oh]LNY[bs3oh]K.5	10_107	7133.81	11287.7	210653	333311	333311
30	7PMix_0.3x_DIA12_iRT_001	1	Creatine Kinase _Creatine Kinase	0.588115	_HKTDLNHENLKGGDDLDPHYVLSSRYK[+156]LNY[+156]K_	_HKTDLNHENLKGGDDLDPHYVLSSRYK[+156]LNY[+156]K_.4	HKTDLNHENLKGGDDLDPHYVLSSRYKLNYK	0.41894	80.7447	0.000166962	HK[bs3-light]TDLNHENLKGGDDLDPHYVLSSR_YK[bs3oh]LNY[bs3oh]K.4	10_107	1.56784	2.8384	1652.39	2991.45	2991.45
30	7PMix_0.3x_DIA12_iRT_001	1	Creatine Kinase _Creatine Kinase	1.46881	_HGGFK[+155]PTDKHKT[+155]DLNHENLKGGDDLDPHYVLSSR_	_HGGFK[+155]PTDKHKT[+155]DLNHENLKGGDDLDPHYVLSSR_.5	HGGFKPTDKHKTDLNHENLKGGDDLDPHYVLSSR	0.000161576	90.7128	3.92176e-11	HGGFK[bs3nh2]PT[bs3-light]DK_HKT[bs3nh2]DLNHENLKGGDDLDPHYVLSSR.5	103_107	16652.6	26669.9	26821.9	42956.3	42956.3
30	7PMix_0.3x_DIA12_iRT_001	1	Creatine Kinase _Creatine Kinase	0.0657296	_SEEEYPDLSKHNNHMAKVLTPDLYKK_	_SEEEYPDLSKHNNHMAKVLTPDLYKK_.6	SEEEYPDLSKHNNHMAKVLTPDLYKK	1.40827e-21	52.2621	4.51231e-64	SEEEYPDLS[bs3-light]K_HNNHMAKVLTPDLYKK.6	24_32	54785	74447.1	286770	389690	389690
30	7PMix_0.3x_DIA12_iRT_001	1	Creatine Kinase _Creatine Kinase	NaN	_VISM[+16]EKGGNM[+16]KEVFRR_	_VISM[+16]EKGGNM[+16]KEVFRR_.4	VISMEKGGNMKEVFRR	0.00748213	50.9013	4.23431e-07	VIS[bs3-light]M[ox]EK_GGNM[ox]KEVFRR.4	239_247	1.25096e+06	1.71215e+06	47800.6	65422.9	65422.9
30	7PMix_0.3x_DIA12_iRT_001	1	Creatine Kinase _Creatine Kinase	0.108293	_LNYKSEEEYPDLSKHNNHMAK[+156]VLTPDLYKK_	_LNYKSEEEYPDLSKHNNHMAK[+156]VLTPDLYKK_.6	LNYKSEEEYPDLSKHNNHMAKVLTPDLYKK	2.72358e-18	87.9586	5.22748e-20	LNYK[bs3-light]SEEEYPDLSK_HNNHMAK[bs3oh]VLTPDLYKK.6	15_40	8265.93	13260.6	15285.4	24521.6	24521.6
30	7PMix_0.3x_DIA12_iRT_001	1	Creatine Kinase _Creatine Kinase	0.0454547	_LNYKSEEEYPDLSKHNNHMAK[+156]VLTPDLYKK_	_LNYKSEEEYPDLSKHNNHMAK[+156]VLTPDLYKK_.4	LNYKSEEEYPDLSKHNNHMAKVLTPDLYKK	1.96215e-08	88.4771	1.5588e-13	LNYK[bs3-light]SEEEYPDLSK_HNNHMAK[bs3oh]VLTPDLYKK.4	15_40	158.309	265.641	26023.3	43667	43667
30	7PMix_0.3x_DIA12_iRT_001	1	Creatine Kinase _Creatine Kinase	0.307178	_TDLNHENLK[+155]GGDDLDPHYVLSSRHGGFKPTDKHK_	_TDLNHENLK[+155]GGDDLDPHYVLSSRHGGFKPTDKHK_.5	TDLNHENLKGGDDLDPHYVLSSRHGGFKPTDKHK	0.00102532	89.629	2.92883e-09	T[bs3-light]DLNHENLK[bs3nh2]GGDDLDPHYVLSSR_HGGFKPTDKHK.5	105_108	6352.65	10051.6	221908	351121	351120
30	7PMix_0.3x_DIA12_iRT_001	1	Creatine Kinase _Creatine Kinase	0.585304	_TDLNHENLK[+155]GGDDLDPHYVLSSRHGGFKPTDKHK_	_TDLNHENLK[+155]GGDDLDPHYVLSSRHGGFKPTDKHK_.4	TDLNHENLKGGDDLDPHYVLSSRHGGFKPTDKHK	0.240473	80.7637	0.00160976	T[bs3-light]DLNHENLK[bs3nh2]GGDDLDPHYVLSSR_HGGFKPTDKHK.4	105_108	1.34766	2.43978	1883.86	3410.52	3410.52
30	7PMix_0.3x_DIA12_iRT_001	1	Creatine Kinase _Creatine Kinase	0.112233	_VISMEKGGNM[+16]KRGTGGVDTAAVGSVFDISNADR_	_VISMEKGGNM[+16]KRGTGGVDTAAVGSVFDISNADR_.5	VISMEKGGNMKRGTGGVDTAAVGSVFDISNADR	0.000147655	100.183	1.69087e-05	VISMEK[bs3-light]GGNM[ox]K_RGTGGVDTAAVGSVFDISNADR.5	242_327	30504.4	45752.5	77337.1	115995	115995
30	7PMix_0.3x_DIA12_iRT_001	1	Creatine Kinase _Creatine Kinase	0.214965	_TDLNHENLKGGDDLDPHYVLSSRHKT[+155]DLNHENLK_	_TDLNHENLKGGDDLDPHYVLSSRHKT[+155]DLNHENLK_.5	TDLNHENLKGGDDLDPHYVLSSRHKTDLNHENLK	0.00476366	90.6737	0.000605805	TDLNHENLK[bs3-light]GGDDLDPHYVLSSR_HKT[bs3nh2]DLNHENLK.5	107_116	1800.51	2875.34	50827.2	81168.9	81168.9
30	7PMix_0.3x_DIA12_iRT_001	1	Creatine Kinase _Creatine Kinase	NaN	_AVEKLSVEALNSLTGEFKLNYKSEEEYPDLSK[+155]HNNHM[+16]AK_	_AVEKLSVEALNSLTGEFKLNYKSEEEYPDLSK[+155]HNNHM[+16]AK_.5	AVEKLSVEALNSLTGEFKLNYKSEEEYPDLSKHNNHMAK	0.00117654	112.929	0.00107475	AVEK[bs3-light]LSVEALNSLTGEFK_LNYKSEEEYPDLSK[bs3nh2]HNNHM[ox]AK.5	15_156	18003.9	32720.2	12054.5	21907.9	21907.9
30	7PMix_0.3x_DIA12_iRT_001	1	Creatine Kinase _Creatine Kinase	0.241546	_IEEIFKKSIKGYTLPPHC[+57]SR_	_IEEIFKKSIKGYTLPPHC[+57]SR_.5	IEEIFKKSIKGYTLPPHCSR	5.00345e-88	76.1165	5.00345e-88	IEEIFK[bs3-light]K_SIKGYTLPPHC[cm]SR.5	138_265	620797	1.0168e+06	116029	190042	190042
30	7PMix_0.3x_DIA12_iRT_001	1	Creatine Kinase _Creatine Kinase	0.18248	_IEEIFKKSIKGYTLPPHC[+57]SR_	_IEEIFKKSIKGYTLPPHC[+57]SR_.4	IEEIFKKSIKGYTLPPHCSR	0.031157	75.5243	1.28676e-05	IEEIFK[bs3-light]K_SIKGYTLPPHC[cm]SR.4	138_265	487844	769726	93084.9	146871	146871
30	7PMix_0.3x_DIA12_iRT_001	1	Creatine Kinase _Creatine Kinase	0.0685679	_GGVHVKLAHLSKKLEKGQSIDDMIPAQK_	_GGVHVKLAHLSKKLEKGQSIDDMIPAQK_.6	GGVHVKLAHLSKKLEKGQSIDDMIPAQK	0.00130102	59.6276	0.000813853	GGVHVK[bs3-light]LAHLSK_KLEKGQSIDDMIPAQK.6	298_369	1401.26	2095.8	90173.5	134868	134868
30	7PMix_0.3x_DIA12_iRT_001	1	Creatine Kinase _Creatine Kinase	NaN	_GGVHVKLAHLSKKLEKGQSIDDMIPAQK_	_GGVHVKLAHLSKKLEKGQSIDDMIPAQK_.4	GGVHVKLAHLSKKLEKGQSIDDMIPAQK	0.00291719	79.2117	0.00291719	GGVHVK[bs3-light]LAHLSK_KLEKGQSIDDMIPAQK.4	298_369	1.91036	3.74437	9660.49	18934.9	18934.9
30	7PMix_0.3x_DIA12_iRT_001	1	Creatine Kinase _Creatine Kinase	0.60679	_T[+156]DLNHENLKGGDDLDPHYVLSSRHGGFKPTDKHK_	_T[+156]DLNHENLKGGDDLDPHYVLSSRHGGFKPTDKHK_.4	TDLNHENLKGGDDLDPHYVLSSRHGGFKPTDKHK	0.143489	80.8453	1.31111e-08	T[bs3oh]DLNHENLK[bs3-light]GGDDLDPHYVLSSR_HGGFKPTDKHK.4	105_116	1.52027	2.75228	2109.21	3818.49	3818.49
30	7PMix_0.3x_DIA12_iRT_001	1	Creatine Kinase _Creatine Kinase	0.0377262	_TDLNHENLKGGDDLDPHYVLSSRVISMEK[+155]GGNMKEVFR_	_TDLNHENLKGGDDLDPHYVLSSRVISMEK[+155]GGNMKEVFR_.6	TDLNHENLKGGDDLDPHYVLSSRVISMEKGGNMKEVFR	0.00363585	69.9216	1.273e-06	TDLNHENLK[bs3-light]GGDDLDPHYVLSSR_VISMEK[bs3nh2]GGNMKEVFR.6	116_247	679.038	1063.7	1.20752e+06	1.89156e+06	1.89156e+06
30	7PMix_0.3x_DIA12_iRT_001	1	Creatine Kinase _Creatine Kinase	0.185324	_TDLNHENLKGGDDLDPHYVLSSRVISMEK[+155]GGNMKEVFR_	_TDLNHENLKGGDDLDPHYVLSSRVISMEK[+155]GGNMKEVFR_.5	TDLNHENLKGGDDLDPHYVLSSRVISMEKGGNMKEVFR	0.00808438	90.8105	0.000899512	TDLNHENLK[bs3-light]GGDDLDPHYVLSSR_VISMEK[bs3nh2]GGNMKEVFR.5	116_247	392.2	632.618	55958.3	90260.5	90260.5
30	7PMix_0.3x_DIA12_iRT_001	1	Creatine Kinase _Creatine Kinase	0.0431859	_HKT[+156]DLNHENLKGGDDLDPHYVLSSRYK[+156]LNY[+155]K_	_HKT[+156]DLNHENLKGGDDLDPHYVLSSRYK[+156]LNY[+155]K_.5	HKTDLNHENLKGGDDLDPHYVLSSRYKLNYK	0.00102532	67.8485	2.63693e-06	HK[bs3-light]T[bs3oh]DLNHENLKGGDDLDPHYVLSSR_YK[bs3oh]LNY[bs3nh2]K.5	10_107	2.35729	3.93322	406405	678099	678099
30	7PMix_0.3x_DIA12_iRT_001	1	Creatine Kinase _Creatine Kinase	0.108926	_LNYKSEEEYPDLSKVLTPDLYKK[+155]LR_	_LNYKSEEEYPDLSKVLTPDLYKK[+155]LR_.4	LNYKSEEEYPDLSKVLTPDLYKKLR	0.00102532	100.854	4.18755e-21	LNYK[bs3-light]SEEEYPDLSK_VLTPDLYKK[bs3nh2]LR.4	15_40	161182	240367	18131.4	27038.9	27038.9
30	7PMix_0.3x_DIA12_iRT_001	1	Creatine Kinase _Creatine Kinase	0.0294525	_VISMEKGGNMKGTGGVDTAAVGSVFDISNADR_	_VISMEKGGNMKGTGGVDTAAVGSVFDISNADR_.3	VISMEKGGNMKGTGGVDTAAVGSVFDISNADR	4.68238e-25	109.749	1.54969e-87	VISMEK[bs3-light]GGNMK_GTGGVDTAAVGSVFDISNADR.3	242_327	1.47602	2.34831	66824.5	106316	106316
30	7PMix_0.3x_DIA12_iRT_001	1	Creatine Kinase _Creatine Kinase	0.0298338	_VISMEKGGNMKGTGGVDTAAVGSVFDISNADR_	_VISMEKGGNMKGTGGVDTAAVGSVFDISNADR_.3	VISMEKGGNMKGTGGVDTAAVGSVFDISNADR	3.82054e-07	109.754	7.71909e-34	VISMEK[bs3-light]GGNMK_GTGGVDTAAVGSVFDISNADR.3	242_322	1.52916	2.43345	65458.8	104169	104169
30	7PMix_0.3x_DIA12_iRT_001	1	Creatine Kinase _Creatine Kinase	0.099383	_GKYYPLKRAVEKLSVEALNSLTGEFK_	_GKYYPLKRAVEKLSVEALNSLTGEFK_.4	GKYYPLKRAVEKLSVEALNSLTGEFK	1.81213e-06	122.981	1.56912e-19	GK[bs3-light]YYPLK_RAVEKLSVEALNSLTGEFK.4	156_172	4.74498e+06	6.68316e+06	935898	1.31818e+06	1.31818e+06
30	7PMix_0.3x_DIA12_iRT_001	1	Creatine Kinase _Creatine Kinase	0.813083	_PFGNTHNKVLTPDLYKK_	_PFGNTHNKVLTPDLYKK_.4	PFGNTHNKVLTPDLYKK	2.79939e-07	61.5644	1.36605e-30	P[bs3-light]FGNTHNK_VLTPDLYKK.4	2_40	5791.56	9039.1	741279	1.15694e+06	1.15694e+06
30	7PMix_0.3x_DIA12_iRT_001	1	Creatine Kinase _Creatine Kinase	NaN	_LNYKSEEEYPDLSK[+155]HNNHMAKVLTPDLYK_	_LNYKSEEEYPDLSK[+155]HNNHMAKVLTPDLYK_.4	LNYKSEEEYPDLSKHNNHMAKVLTPDLYK	0.00133102	67.2259	0.000966775	LNYKSEEEYPDLS[bs3-light]K[bs3nh2]HNNHMAK_VLTPDLYK.4	24_35	2618.6	4759.59	109464	198963	198963
30	7PMix_0.3x_DIA12_iRT_001	1	Creatine Kinase _Creatine Kinase	0.345873	_PFGNTHNKYKLNYK_	_PFGNTHNKYKLNYK_.4	PFGNTHNKYKLNYK	0.00129934	57.5576	8.2924e-08	P[bs3-light]FGNTHNK_YKLNYK.4	2_11	1197.05	1708.84	7061.98	10081.3	10081.3
30	7PMix_0.3x_DIA12_iRT_001	1	Creatine Kinase _Creatine Kinase	0.211472	_GIWHNDNKSFLVWVNEEDHLRVISM[+16]EKGGNMK_	_GIWHNDNKSFLVWVNEEDHLRVISM[+16]EKGGNMK_.6	GIWHNDNKSFLVWVNEEDHLRVISMEKGGNMK	3.89894e-07	85.936	1.73592e-13	GIWHNDNK[bs3-light]SFLVWVNEEDHLR_VISM[ox]EKGGNMK.6	223_242	804.164	977.167	19541.8	23745.9	23745.9
30	7PMix_0.3x_DIA12_iRT_001	1	Creatine Kinase _Creatine Kinase	0.176234	_SMTEQEQQQLIDDHFLFDKPVSPLLLASGM[+16]ARSEEEYPDLSKHNNHMAK_	_SMTEQEQQQLIDDHFLFDKPVSPLLLASGM[+16]ARSEEEYPDLSKHNNHMAK_.6	SMTEQEQQQLIDDHFLFDKPVSPLLLASGMARSEEEYPDLSKHNNHMAK	1.89257e-32	117.666	7.42478e-41	SMTEQEQQQLIDDHFLFDK[bs3-light]PVSPLLLASGM[ox]AR_SEEEYPDLSKHNNHMAK.6	25_196	4838.29	8137.2	45918.4	77227.1	77227.1
30	7PMix_0.3x_DIA12_iRT_001	1	Creatine Kinase _Creatine Kinase	0.321933	_GGVHVKLAHLSKLEKGQSIDDMIPAQK_	_GGVHVKLAHLSKLEKGQSIDDMIPAQK_.6	GGVHVKLAHLSKLEKGQSIDDMIPAQK	0.000564942	59.7979	0.000521463	GGVHVK[bs3-light]LAHLSK_LEKGQSIDDMIPAQK.6	298_369	9731.29	14610.3	32247.4	48415.3	48415.3
30	7PMix_0.3x_DIA12_iRT_001	1	Creatine Kinase _Creatine Kinase	NaN	_GGVHVKLAHLSKLEKGQSIDDMIPAQK_	_GGVHVKLAHLSKLEKGQSIDDMIPAQK_.5	GGVHVKLAHLSKLEKGQSIDDMIPAQK	0.00102532	61.8907	0.000966775	GGVHVK[bs3-light]LAHLSK_LEKGQSIDDMIPAQK.5	298_369	15704.5	24682.8	29828.7	46881.8	46881.8
30	7PMix_0.3x_DIA12_iRT_001	1	Creatine Kinase _Creatine Kinase	0.14551	_LNYKSEEEYPDLSKVLTPDLY[+156]KK_	_LNYKSEEEYPDLSKVLTPDLY[+156]KK_.3	LNYKSEEEYPDLSKVLTPDLYKK	0.00540074	106.863	0.000496668	LNYK[bs3-light]SEEEYPDLSK_VLTPDLY[bs3oh]KK.3	15_40	83871.5	119603	5456.03	7780.43	7780.43
30	7PMix_0.3x_DIA12_iRT_001	1	Creatine Kinase _Creatine Kinase	0.0681372	_TDLNHENLKGGDDLDPHYVLSSRVISMEKGGNM[+16]K[+155]EVFRR_	_TDLNHENLKGGDDLDPHYVLSSRVISMEKGGNM[+16]K[+155]EVFRR_.6	TDLNHENLKGGDDLDPHYVLSSRVISMEKGGNMKEVFRR	0.00260504	87.3447	0.000763611	TDLNHENLK[bs3-light]GGDDLDPHYVLSSR_VISMEKGGNM[ox]K[bs3nh2]EVFRR.6	116_242	5455.47	8080.81	217467	322119	322119
30	7PMix_0.3x_DIA12_iRT_001	1	Creatine Kinase _Creatine Kinase	0.0428802	_TDLNHENLK[+155]GGDDLDPHYVLSSRHGGFK[+155]PTDKHK_	_TDLNHENLK[+155]GGDDLDPHYVLSSRHGGFK[+155]PTDKHK_.5	TDLNHENLKGGDDLDPHYVLSSRHGGFKPTDKHK	0.00386664	67.8579	0.000834683	T[bs3-light]DLNHENLK[bs3nh2]GGDDLDPHYVLSSR_HGGFK[bs3nh2]PTDKHK.5	105_108	152.477	254.071	455190	758479	758479
30	7PMix_0.3x_DIA12_iRT_001	1	Creatine Kinase _Creatine Kinase	0.0159605	_TDLNHENLKGGDDLDPHYVLSSRGGNMKEVFR_	_TDLNHENLKGGDDLDPHYVLSSRGGNMKEVFR_.6	TDLNHENLKGGDDLDPHYVLSSRGGNMKEVFR	0.00102532	58.456	0.000396331	TDLNHENLK[bs3-light]GGDDLDPHYVLSSR_GGNMKEVFR.6	116_247	4478.1	6521.87	61808.5	90017.6	90017.5
30	7PMix_0.3x_DIA12_iRT_001	1	Creatine Kinase _Creatine Kinase	0.0552432	_LNYKSEEEYPDLSKRAVEKLSVEALNSLTGEFKGK_	_LNYKSEEEYPDLSKRAVEKLSVEALNSLTGEFKGK_.6	LNYKSEEEYPDLSKRAVEKLSVEALNSLTGEFKGK	0.0017243	89.9261	0.00031202	LNYK[bs3-light]SEEEYPDLSK_RAVEKLSVEALNSLTGEFKGK.6	15_156	13291.5	21030.8	11675.3	18473.5	18473.5
30	7PMix_0.3x_DIA12_iRT_001	1	Creatine Kinase _Creatine Kinase	0.089786	_PFGNTHNKYKLNYKSEEEYPDLSK_	_PFGNTHNKYKLNYKSEEEYPDLSK_.5	PFGNTHNKYKLNYKSEEEYPDLSK	0.00679984	73.6682	9.80626e-05	P[bs3-light]FGNTHNK_YKLNYKSEEEYPDLSK.5	2_15	183.838	264.9	15425.3	22227	22227
30	7PMix_0.3x_DIA12_iRT_001	1	Creatine Kinase _Creatine Kinase	0.0540841	_PFGNTHNKYKLNYKSEEEYPDLSK_	_PFGNTHNKYKLNYKSEEEYPDLSK_.5	PFGNTHNKYKLNYKSEEEYPDLSK	0.00309026	73.6612	0.000826729	P[bs3-light]FGNTHNK_YKLNYKSEEEYPDLSK.5	2_11	222.824	320.975	16296.4	23474.8	23474.8
30	7PMix_0.3x_DIA12_iRT_001	1	Creatine Kinase _Creatine Kinase	0.052242	_AVEKLSVEALNSLTGEFKLNYKSEEEYPDLSK[+155]HNNHMAK_	_AVEKLSVEALNSLTGEFKLNYKSEEEYPDLSK[+155]HNNHMAK_.5	AVEKLSVEALNSLTGEFKLNYKSEEEYPDLSKHNNHMAK	0.00389244	112.938	0.000996269	AVEK[bs3-light]LSVEALNSLTGEFK_LNYKSEEEYPDLSK[bs3nh2]HNNHMAK.5	15_156	211.35	384.053	13935.4	25322.5	25322.5
30	7PMix_0.3x_DIA12_iRT_001	1	Creatine Kinase _Creatine Kinase	0.171427	_RAVEKLSVEALNSLTGEFKGYTLPPHC[+57]SR_	_RAVEKLSVEALNSLTGEFKGYTLPPHC[+57]SR_.6	RAVEKLSVEALNSLTGEFKGYTLPPHCSR	0.000314673	71.3974	1.48358e-15	RAVEK[bs3-light]LSVEALNSLTGEFK_GYTLPPHC[cm]SR.6	141_156	3232.6	5361.52	63444.4	105227	105227
30	7PMix_0.3x_DIA12_iRT_001	1	Creatine Kinase _Creatine Kinase	0.0390661	_HGGFK[+155]PTDKHKTDLNHENLK_	_HGGFK[+155]PTDKHKTDLNHENLK_.4	HGGFKPTDKHKTDLNHENLK	0.00486935	66.5511	0.000660959	HGGFK[bs3nh2]PT[bs3-light]DK_HKTDLNHENLK.4	103_107	1.1453e+06	2.14079e+06	56429.8	105478	105478
30	7PMix_0.3x_DIA12_iRT_001	1	Creatine Kinase _Creatine Kinase	0.301599	_HGGFK[+155]PTDKHKTDLNHENLK_	_HGGFK[+155]PTDKHKTDLNHENLK_.5	HGGFKPTDKHKTDLNHENLK	0.125661	55.3921	0.00107275	HGGFK[bs3nh2]PT[bs3-light]DK_HKTDLNHENLK.5	103_107	35042.7	47588.1	10801.4	14668.3	14668.3
30	7PMix_0.3x_DIA12_iRT_001	1	Creatine Kinase _Creatine Kinase	0.0712698	_VLTPDLYKKLNYKSEEEYPDLSK[+155]HNNHMAK_	_VLTPDLYKKLNYKSEEEYPDLSK[+155]HNNHMAK_.6	VLTPDLYKKLNYKSEEEYPDLSKHNNHMAK	0.00863902	89.5276	2.69295e-09	VLTPDLYK[bs3-light]K_LNYKSEEEYPDLSK[bs3nh2]HNNHMAK.6	15_40	9990.13	15807.1	8601.18	13609.5	13609.5
30	7PMix_0.3x_DIA12_iRT_001	1	Creatine Kinase _Creatine Kinase	0.699057	_IEEIFKKHGGFKPTDKHK_	_IEEIFKKHGGFKPTDKHK_.5	IEEIFKKHGGFKPTDKHK	3.05179e-06	42.6193	3.05179e-06	IEEIFK[bs3-light]K_HGGFKPTDKHK.5	105_265	1.38914	1.85715	9322.62	12463.5	12463.5
30	7PMix_0.3x_DIA12_iRT_001	1	Creatine Kinase _Creatine Kinase	NaN	_SIKGYTLPPHC[+57]SRAVEKLSVEALNSLTGEFKGK_	_SIKGYTLPPHC[+57]SRAVEKLSVEALNSLTGEFKGK_.6	SIKGYTLPPHCSRAVEKLSVEALNSLTGEFKGK	0.00157492	62.33	3.5469e-05	SIK[bs3-light]GYTLPPHC[cm]SR_AVEKLSVEALNSLTGEFKGK.6	138_156	84701.2	134375	34908.3	55380.8	55380.8
30	7PMix_0.3x_DIA12_iRT_001	1	Creatine Kinase _Creatine Kinase	0.0857247	_LNYKSEEEYPDLSKHNNHMAK[+155]VLTPDLYKK_	_LNYKSEEEYPDLSKHNNHMAK[+155]VLTPDLYKK_.6	LNYKSEEEYPDLSKHNNHMAKVLTPDLYKK	0.00102532	87.9477	0.000597051	LNYK[bs3-light]SEEEYPDLSK_HNNHMAK[bs3nh2]VLTPDLYKK.6	15_40	7621.17	12209.6	9614.74	15403.4	15403.4
30	7PMix_0.3x_DIA12_iRT_001	1	Creatine Kinase _Creatine Kinase	NaN	_VLTPDLYKKLNYKSEEEYPDLSK[+156]HNNHMAK_	_VLTPDLYKKLNYKSEEEYPDLSK[+156]HNNHMAK_.4	VLTPDLYKKLNYKSEEEYPDLSKHNNHMAK	0.00708249	88.5465	0.00708249	VLTPDLYK[bs3-light]K_LNYKSEEEYPDLSK[bs3oh]HNNHMAK.4	15_40	346.636	579.126	14046.6	23467.8	23467.8
30	7PMix_0.3x_DIA12_iRT_001	1	Creatine Kinase _Creatine Kinase	0.0466768	_TDLNHENLKGGDDLDPHYVLSSRVISM[+16]EK[+155]GGNMKEVFRR_	_TDLNHENLKGGDDLDPHYVLSSRVISM[+16]EK[+155]GGNMKEVFRR_.6	TDLNHENLKGGDDLDPHYVLSSRVISMEKGGNMKEVFRR	0.0082516	87.3587	0.00462465	TDLNHENLK[bs3-light]GGDDLDPHYVLSSR_VISM[ox]EK[bs3nh2]GGNMKEVFRR.6	116_247	6803.61	10096.8	137277	203725	203725
30	7PMix_0.3x_DIA12_iRT_001	1	Creatine Kinase _Creatine Kinase	0.516743	_AVEKLSVEALNSLTGEFKGYTLPPHC[+57]SR_	_AVEKLSVEALNSLTGEFKGYTLPPHC[+57]SR_.5	AVEKLSVEALNSLTGEFKGYTLPPHCSR	0.00102532	110.185	9.3184e-14	AVEK[bs3-light]LSVEALNSLTGEFK_GYTLPPHC[cm]SR.5	141_156	15375.9	25048.5	12554.1	20451.5	20451.5
30	7PMix_0.3x_DIA12_iRT_001	1	Creatine Kinase _Creatine Kinase	0.163126	_YKLNYKSEEEYPDLSKVLTPDLYKK[+156]LR_	_YKLNYKSEEEYPDLSKVLTPDLYKK[+156]LR_.5	YKLNYKSEEEYPDLSKVLTPDLYKKLR	0.0830932	88.5175	0.00158452	YKLNYK[bs3-light]SEEEYPDLSK_VLTPDLYKK[bs3oh]LR.5	15_40	1470.74	2461.66	682870	1.14296e+06	1.14296e+06
30	7PMix_0.3x_DIA12_iRT_001	1	Creatine Kinase _Creatine Kinase	0.0511341	_GKYYPLKGIWHNDNKSFLVWVNEEDHLR_	_GKYYPLKGIWHNDNKSFLVWVNEEDHLR_.6	GKYYPLKGIWHNDNKSFLVWVNEEDHLR	0.00463211	92.4179	0.00130473	GK[bs3-light]YYPLK_GIWHNDNKSFLVWVNEEDHLR.6	172_223	85170.9	153426	10998.8	19813.1	19813.1
30	7PMix_0.3x_DIA12_iRT_001	1	Creatine Kinase _Creatine Kinase	NaN	_LNYKSEEEYPDLSKHNNHM[+16]AKVLTPDLYKK[+155]LR_	_LNYKSEEEYPDLSKHNNHM[+16]AKVLTPDLYKK[+155]LR_.6	LNYKSEEEYPDLSKHNNHMAKVLTPDLYKKLR	0.0057532	96.6521	0.0057532	LNYK[bs3-light]SEEEYPDLSKHNNHM[ox]AK_VLTPDLYKK[bs3nh2]LR.6	15_40	16243.6	28276.4	8134.7	14160.7	14160.7
30	7PMix_0.3x_DIA12_iRT_001	1	Cytochrome C _Cytochrome C	0.0759886	_GKK[+156]IFVQKHKTGPNLHGLFGR_	_GKK[+156]IFVQKHKTGPNLHGLFGR_.5	GKKIFVQKHKTGPNLHGLFGR	0.00522757	75.0998	0.00178897	GK[bs3-light]K[bs3oh]IFVQK_HKTGPNLHGLFGR.5	8_28	1.69708	2.61599	186012	286730	286730
30	7PMix_0.3x_DIA12_iRT_001	1	HSA _HSA	0.0704739	_KYLYEIARDAHKSEVAHR_	_KYLYEIARDAHKSEVAHR_.5	KYLYEIARDAHKSEVAHR	2.94294e-17	65.8415	6.39661e-54	K[bs3-light]YLYEIAR_DAHKSEVAHR.5	28_161	1.70532	3.05932	4.02616e+06	7.22286e+06	7.22286e+06
30	7PMix_0.3x_DIA12_iRT_001	1	HSA _HSA	0.0205444	_TPVSDRVTKC[+57]C[+57]TESLVNR_	_TPVSDRVTKC[+57]C[+57]TESLVNR_.4	TPVSDRVTKCCTESLVNR	6.69558e-58	43.8484	6.88122e-151	TPVS[bs3-light]DR_VTKC[cm]C[cm]TESLVNR.4	494_499	3.26132e+06	4.36007e+06	2.87665e+06	3.84581e+06	3.84581e+06
30	7PMix_0.3x_DIA12_iRT_001	1	HSA _HSA	0.0536566	_TPVSDRVTKC[+57]C[+57]TESLVNR_	_TPVSDRVTKC[+57]C[+57]TESLVNR_.3	TPVSDRVTKCCTESLVNR	7.36169e-133	75.1457	0	TPVS[bs3-light]DR_VTKC[cm]C[cm]TESLVNR.3	494_499	717249	1.10843e+06	102896	159014	159014
30	7PMix_0.3x_DIA12_iRT_001	1	HSA _HSA	0.0631622	_TPVSDRVTKC[+57]C[+57]TESLVNR_	_TPVSDRVTKC[+57]C[+57]TESLVNR_.3	TPVSDRVTKCCTESLVNR	3.22024e-55	75.1437	2.25354e-111	TPVSDRVT[bs3-light]K_C[cm]C[cm]TESLVNR.3	498_502	706842	1.09223e+06	79996.2	123612	123612
30	7PMix_0.3x_DIA12_iRT_001	1	HSA _HSA	0.0437735	_NEC[+57]FLQHKDDNPNLPRETYGEMADC[+57]C[+57]AKQEPER_	_NEC[+57]FLQHKDDNPNLPRETYGEMADC[+57]C[+57]AKQEPER_.5	NECFLQHKDDNPNLPRETYGEMADCCAKQEPER	1.08205e-05	76.1068	3.70316e-46	NEC[cm]FLQHK[bs3-light]DDNPNLPR_ETYGEMADC[cm]C[cm]AKQEPER.5	117_130	1.70764e+07	2.79077e+07	658791	1.07665e+06	1.07665e+06
30	7PMix_0.3x_DIA12_iRT_001	1	HSA _HSA	0.0983466	_NEC[+57]FLQHKDDNPNLPRETYGEMADC[+57]C[+57]AKQEPER_	_NEC[+57]FLQHKDDNPNLPRETYGEMADC[+57]C[+57]AKQEPER_.4	NECFLQHKDDNPNLPRETYGEMADCCAKQEPER	0.00102532	76.2033	8.80174e-13	NEC[cm]FLQHK[bs3-light]DDNPNLPR_ETYGEMADC[cm]C[cm]AKQEPER.4	117_130	2.63012e+06	4.39245e+06	165952	277150	277150
30	7PMix_0.3x_DIA12_iRT_001	1	HSA _HSA	0.0208206	_AAFTEC[+57]C[+57]QAADKAAC[+57]LLPKC[+57]C[+57]TESLVNR_	_AAFTEC[+57]C[+57]QAADKAAC[+57]LLPKC[+57]C[+57]TESLVNR_.3	AAFTECCQAADKAACLLPKCCTESLVNR	5.90786e-08	102.768	4.98553e-32	AAFTEC[cm]C[cm]QAADK[bs3-light]AAC[cm]LLPK_C[cm]C[cm]TESLVNR.3	198_502	2.61974	4.07537	717311	1.11588e+06	1.11588e+06
30	7PMix_0.3x_DIA12_iRT_001	1	HSA _HSA	0.0814636	_SLHTLFGDKDAHK[+155]SEVAHR_	_SLHTLFGDKDAHK[+155]SEVAHR_.5	SLHTLFGDKDAHKSEVAHR	1.04721e-07	67.1766	2.24539e-28	S[bs3-light]LHTLFGDK_DAHK[bs3nh2]SEVAHR.5	29_89	1.58741	2.90403	396037	724515	724515
30	7PMix_0.3x_DIA12_iRT_001	1	HSA _HSA	0.0396749	_YIC[+57]ENQDSISSKVHTEC[+57]C[+57]HGDLLEC[+57]ADDRADLAK_	_YIC[+57]ENQDSISSKVHTEC[+57]C[+57]HGDLLEC[+57]ADDRADLAK_.5	YICENQDSISSKVHTECCHGDLLECADDRADLAK	1.02646e-32	89.3343	6.60559e-114	Y[bs3-light]IC[cm]ENQDSISSK_VHTEC[cm]C[cm]HGDLLEC[cm]ADDRADLAK.5	267_287	6.87182e+06	1.09118e+07	291203	462404	462404
30	7PMix_0.3x_DIA12_iRT_001	1	HSA _HSA	0.347528	_YIC[+57]ENQDSISSKVHTEC[+57]C[+57]HGDLLEC[+57]ADDRADLAK_	_YIC[+57]ENQDSISSKVHTEC[+57]C[+57]HGDLLEC[+57]ADDRADLAK_.4	YICENQDSISSKVHTECCHGDLLECADDRADLAK	6.17691e-35	89.31	3.54167e-52	Y[bs3-light]IC[cm]ENQDSISSK_VHTEC[cm]C[cm]HGDLLEC[cm]ADDRADLAK.4	267_287	1.43906e+06	2.28877e+06	67983.6	108126	108126
30	7PMix_0.3x_DIA12_iRT_001	1	HSA _HSA	0.0290558	_ATKEQLKQIK[+155]KQTALVELVK_	_ATKEQLKQIK[+155]KQTALVELVK_.4	ATKEQLKQIKKQTALVELVK	4.35978e-63	104.326	5.81011e-103	ATK[bs3-light]EQLK_QIK[bs3nh2]KQTALVELVK.4	549_565	22413.8	33364.7	184763	275035	275035
30	7PMix_0.3x_DIA12_iRT_001	1	HSA _HSA	0.0472964	_C[+57]C[+57]KHPEAKNLGKVGS[+155]K_	_C[+57]C[+57]KHPEAKNLGKVGS[+155]K_.3	CCKHPEAKNLGKVGSK	0.00117893	71.74	1.93424e-09	C[cm]C[cm]K[bs3-light]HPEAK_NLGKVGS[bs3nh2]K.3	456_463	1621.04	2728.65	121675	204811	204811
30	7PMix_0.3x_DIA12_iRT_001	1	HSA _HSA	0.781452	_C[+57]C[+57]KADDKETC[+57]FAEEGKKQIKKQT[+155]ALVELVK_	_C[+57]C[+57]KADDKETC[+57]FAEEGKKQIKKQT[+155]ALVELVK_.6	CCKADDKETCFAEEGKKQIKKQTALVELVK	6.26825e-31	54.4991	7.49088e-121	C[cm]C[cm]K[bs3-light]ADDKETC[cm]FAEEGKK_QIKKQT[bs3nh2]ALVELVK.6	549_584	257707	342808	91258.7	121394	121394
30	7PMix_0.3x_DIA12_iRT_001	1	HSA _HSA	0.238959	_NLGKVGSKLAKTYETTLEK_	_NLGKVGSKLAKTYETTLEK_.3	NLGKVGSKLAKTYETTLEK	9.32407e-18	90.9391	6.10975e-70	NLGK[bs3-light]VGSK_LAKTYETTLEK.3	375_456	1.19099e+06	1.93901e+06	170689	277893	277893
30	7PMix_0.3x_DIA12_iRT_001	1	HSA _HSA	0.0171395	_LKC[+57]ASLQKASSAKQR_	_LKC[+57]ASLQKASSAKQR_.3	LKCASLQKASSAKQR	9.20473e-40	43.4181	6.4573e-70	LK[bs3-light]C[cm]ASLQK_ASSAKQR.3	219_223	742049	992049	77059.4	103021	103021
30	7PMix_0.3x_DIA12_iRT_001	1	HSA _HSA	0.0431347	_LKC[+57]ASLQKASSAKQR_	_LKC[+57]ASLQKASSAKQR_.4	LKCASLQKASSAKQR	1.46689e-05	43.4322	2.3428e-29	LK[bs3-light]C[cm]ASLQK_ASSAKQR.4	219_223	750736	1.00366e+06	71936.3	96172	96172
30	7PMix_0.3x_DIA12_iRT_001	1	HSA _HSA	0.233852	_LDELRDEGK[+156]ASSAKVGSKC[+57]C[+57]KHPEAK_	_LDELRDEGK[+156]ASSAKVGSKC[+57]C[+57]KHPEAK_.5	LDELRDEGKASSAKVGSKCCKHPEAK	1.37442e-05	51.6816	2.65898e-08	LDELRDEGK[bs3oh]ASS[bs3-light]AK_VGSKC[cm]C[cm]KHPEAK.5	217_460	29325.2	40068	46413.7	63416.8	63416.8
30	7PMix_0.3x_DIA12_iRT_001	1	HSA _HSA	0.0417472	_SEVAHRSEVAHRFKDLGEENFK_	_SEVAHRSEVAHRFKDLGEENFK_.4	SEVAHRSEVAHRFKDLGEENFK	3.58429e-95	87.8942	0	S[bs3-light]EVAHR_SEVAHRFKDLGEENFK.4	29_36	29800.1	47422.5	66842.1	106370	106370
30	7PMix_0.3x_DIA12_iRT_001	1	HSA _HSA	0.0289349	_LDELRDEGK[+156]ASSAKQRLKC[+57]ASLQK_	_LDELRDEGK[+156]ASSAKQRLKC[+57]ASLQK_.5	LDELRDEGKASSAKQRLKCASLQK	1.7652e-14	66.4178	8.66736e-33	LDELRDEGK[bs3oh]ASS[bs3-light]AK_QRLKC[cm]ASLQK.5	217_223	554508	1.02865e+06	34326.1	63677.4	63677.4
30	7PMix_0.3x_DIA12_iRT_001	1	HSA _HSA	0.11627	_LDELRDEGK[+156]ASSAKQRLKC[+57]ASLQK_	_LDELRDEGK[+156]ASSAKQRLKC[+57]ASLQK_.4	LDELRDEGKASSAKQRLKCASLQK	7.40801e-09	66.3978	5.42056e-40	LDELRDEGK[bs3oh]ASS[bs3-light]AK_QRLKC[cm]ASLQK.4	217_223	484020	896862	17200.1	31870.8	31870.8
30	7PMix_0.3x_DIA12_iRT_001	1	HSA _HSA	0.0766204	_LKC[+57]ASLQKVTK[+155]C[+57]C[+57]TESLVNR_	_LKC[+57]ASLQKVTK[+155]C[+57]C[+57]TESLVNR_.4	LKCASLQKVTKCCTESLVNR	0.00102532	66.381	1.32721e-07	LK[bs3-light]C[cm]ASLQK_VTK[bs3nh2]C[cm]C[cm]TESLVNR.4	223_504	723860	1.33998e+06	51891.6	96059.8	96059.8
30	7PMix_0.3x_DIA12_iRT_001	1	HSA _HSA	0.0960234	_TC[+57]VADESAENC[+57]DKSLHTLFGDKLC[+57]TVATLRDAHK[+156]SEVAHRFKDLGEENFK_	_TC[+57]VADESAENC[+57]DKSLHTLFGDKLC[+57]TVATLRDAHK[+156]SEVAHRFKDLGEENFK_.7	TCVADESAENCDKSLHTLFGDKLCTVATLRDAHKSEVAHRFKDLGEENFK	0.0029373	95.1412	4.15917e-13	TC[cm]VADESAENC[cm]DK[bs3-light]SLHTLFGDKLC[cm]TVATLR_DAHK[bs3oh]SEVAHRFKDLGEENFK.7	36_88	7857.55	14750.3	45759.2	85899.5	85899.5
30	7PMix_0.3x_DIA12_iRT_001	1	HSA _HSA	0.00388074	_QRLKC[+57]ASLQKDEGK[+156]ASSAK_	_QRLKC[+57]ASLQKDEGK[+156]ASSAK_.4	QRLKCASLQKDEGKASSAK	0.000185351	43.4273	1.67895e-08	QRLK[bs3-light]C[cm]ASLQK_DEGK[bs3oh]ASSAK.4	217_223	39407.8	52684.5	51081.6	68291.2	68291.2
30	7PMix_0.3x_DIA12_iRT_001	1	HSA _HSA	0.228709	_TC[+57]VADESAENC[+57]DKSLHTLFGDKLC[+57]TVATLRDAHKSEVAHRFK[+156]DLGEENFK_	_TC[+57]VADESAENC[+57]DKSLHTLFGDKLC[+57]TVATLRDAHKSEVAHRFK[+156]DLGEENFK_.7	TCVADESAENCDKSLHTLFGDKLCTVATLRDAHKSEVAHRFKDLGEENFK	0.00102532	96.8761	4.15917e-13	TC[cm]VADESAENC[cm]DK[bs3-light]SLHTLFGDKLC[cm]TVATLR_DAHKSEVAHRFK[bs3oh]DLGEENFK.7	28_88	9359.31	16234.6	27602.5	47879	47879
30	7PMix_0.3x_DIA12_iRT_001	1	HSA _HSA	0.131709	_QIK[+156]KQTALVELVKATKEQLK[+155]AVMDDFAAFVEK_	_QIK[+156]KQTALVELVKATKEQLK[+155]AVMDDFAAFVEK_.5	QIKKQTALVELVKATKEQLKAVMDDFAAFVEK	6.85174e-07	103.003	9.50559e-19	QIK[bs3oh]K[bs3-light]QTALVELVK_ATKEQLK[bs3nh2]AVMDDFAAFVEK.5	549_565	25265.3	39620.8	40226.6	63083	63083
30	7PMix_0.3x_DIA12_iRT_001	1	HSA _HSA	0.143248	_KYLYEIARC[+57]C[+57]TESLVNR_	_KYLYEIARC[+57]C[+57]TESLVNR_.3	KYLYEIARCCTESLVNR	0.000134063	71.3638	1.07018e-13	K[bs3-light]YLYEIAR_C[cm]C[cm]TESLVNR.3	161_502	219379	363325	28467.2	47146.1	47146.1
30	7PMix_0.3x_DIA12_iRT_001	1	HSA _HSA	0.0389373	_LVTDLTKAEFAEVSK_	_LVTDLTKAEFAEVSK_.3	LVTDLTKAEFAEVSK	0.000259871	103.211	2.14033e-16	LVT[bs3-light]DLTK_AEFAEVSK.3	256_260	151283	238919	103735	163828	163828
30	7PMix_0.3x_DIA12_iRT_001	1	HSA _HSA	0.0388578	_DEGK[+155]ASSAKQRLKC[+57]ASLQK_	_DEGK[+155]ASSAKQRLKC[+57]ASLQK_.4	DEGKASSAKQRLKCASLQK	0.00102532	66.4253	1.27802e-13	DEGK[bs3nh2]ASS[bs3-light]AK_QRLKC[cm]ASLQK.4	217_223	9423.37	17488.4	31515	58487.4	58487.4
30	7PMix_0.3x_DIA12_iRT_001	1	HSA _HSA	0.0976287	_LAKTYETTLEKLSQRFPKAEFAEVSK_	_LAKTYETTLEKLSQRFPKAEFAEVSK_.5	LAKTYETTLEKLSQRFPKAEFAEVSK	4.29928e-23	72.4445	1.24682e-28	LAK[bs3-light]TYETTLEK_LSQRFPKAEFAEVSK.5	249_375	706.775	1156.08	25739.1	42101.6	42101.6
30	7PMix_0.3x_DIA12_iRT_001	1	HSA _HSA	0.098623	_LAKTYETTLEKLK[+155]C[+57]ASLQKFGER_	_LAKTYETTLEKLK[+155]C[+57]ASLQKFGER_.4	LAKTYETTLEKLKCASLQKFGER	0.00102532	97.8311	1.03093e-16	LAK[bs3-light]TYETTLEK_LK[bs3nh2]C[cm]ASLQKFGER.4	229_375	62044.9	103539	147741	246548	246548
30	7PMix_0.3x_DIA12_iRT_001	1	HSA _HSA	0.262043	_C[+57]C[+57]KADDK[+155]ETC[+57]FAEEGKKQTALVELVK_	_C[+57]C[+57]KADDK[+155]ETC[+57]FAEEGKKQTALVELVK_.5	CCKADDKETCFAEEGKKQTALVELVK	9.95447e-37	77.5753	2.07238e-79	C[cm]C[cm]K[bs3-light]ADDK[bs3nh2]ETC[cm]FAEEGKK_QTALVELVK.5	551_584	96976.1	207296	22755.6	48642.4	48642.4
30	7PMix_0.3x_DIA12_iRT_001	1	HSA _HSA	0.244578	_C[+57]C[+57]K[+155]ADDKETC[+57]FAEEGKKQTALVELVK_	_C[+57]C[+57]K[+155]ADDKETC[+57]FAEEGKKQTALVELVK_.5	CCKADDKETCFAEEGKKQTALVELVK	5.76203e-43	77.6012	7.35548e-73	C[cm]C[cm]K[bs3nh2]ADDK[bs3-light]ETC[cm]FAEEGKK_QTALVELVK.5	551_588	89726.5	191800	21502.8	45964.4	45964.4
30	7PMix_0.3x_DIA12_iRT_001	1	HSA _HSA	0.70007	_C[+57]C[+57]KADDKETC[+57]FAEEGK[+155]KQIKK[+155]QTALVELVK_	_C[+57]C[+57]KADDKETC[+57]FAEEGK[+155]KQIKK[+155]QTALVELVK_.5	CCKADDKETCFAEEGKKQIKKQTALVELVK	8.9116e-05	102.076	1.04489e-35	C[cm]C[cm]K[bs3-light]ADDKETC[cm]FAEEGK[bs3nh2]K_QIKK[bs3nh2]QTALVELVK.5	548_584	318096	483105	96774.6	146976	146976
30	7PMix_0.3x_DIA12_iRT_001	1	HSA _HSA	0.0519782	_C[+57]C[+57]K[+155]ADDKETC[+57]FAEEGKKKQTALVELVK_	_C[+57]C[+57]K[+155]ADDKETC[+57]FAEEGKKKQTALVELVK_.4	CCKADDKETCFAEEGKKKQTALVELVK	1.69612e-18	92.3571	1.22439e-66	C[cm]C[cm]K[bs3nh2]ADDK[bs3-light]ETC[cm]FAEEGKK_KQTALVELVK.4	549_588	3848.8	6905.78	15336	27517	27517
30	7PMix_0.3x_DIA12_iRT_001	1	HSA _HSA	0.678523	_KQTALVELVKC[+57]C[+57]K[+156]ADDKETC[+57]FAEEGKK_	_KQTALVELVKC[+57]C[+57]K[+156]ADDKETC[+57]FAEEGKK_.4	KQTALVELVKCCKADDKETCFAEEGKK	3.32018e-11	89.8349	1.69673e-61	K[bs3-light]QTALVELVK_C[cm]C[cm]K[bs3oh]ADDKETC[cm]FAEEGKK.4	549_588	56075.8	88727.4	49030.5	77579.9	77579.9
30	7PMix_0.3x_DIA12_iRT_001	1	HSA _HSA	0.105645	_LDELRDEGK[+155]ASSAKQRLKC[+57]ASLQK_	_LDELRDEGK[+155]ASSAKQRLKC[+57]ASLQK_.4	LDELRDEGKASSAKQRLKCASLQK	1.73784e-11	76.3916	7.65764e-57	LDELRDEGK[bs3nh2]ASS[bs3-light]AK_QRLKC[cm]ASLQK.4	217_223	7407.38	12888	13716.3	23864.8	23864.8
30	7PMix_0.3x_DIA12_iRT_001	1	HSA _HSA	0.289818	_KQTALVELVKC[+57]C[+57]KADDKET[+155]C[+57]FAEEGK[+155]K_	_KQTALVELVKC[+57]C[+57]KADDKET[+155]C[+57]FAEEGK[+155]K_.4	KQTALVELVKCCKADDKETCFAEEGKK	1.65426e-11	63.0025	1.088e-28	K[bs3-light]QTALVELVK_C[cm]C[cm]KADDKET[bs3nh2]C[cm]FAEEGK[bs3nh2]K.4	549_584	12410.2	20059.6	41112.4	66453.3	66453.3
30	7PMix_0.3x_DIA12_iRT_001	1	HSA _HSA	0.228709	_TC[+57]VADESAENC[+57]DKSLHTLFGDKLC[+57]TVATLRDAHKS[+156]EVAHRFKDLGEENFK_	_TC[+57]VADESAENC[+57]DKSLHTLFGDKLC[+57]TVATLRDAHKS[+156]EVAHRFKDLGEENFK_.7	TCVADESAENCDKSLHTLFGDKLCTVATLRDAHKSEVAHRFKDLGEENFK	0.00102532	96.8761	4.15917e-13	TC[cm]VADESAENC[cm]DK[bs3-light]SLHTLFGDKLC[cm]TVATLR_DAHKS[bs3oh]EVAHRFKDLGEENFK.7	36_88	9359.31	16234.6	27602.5	47879	47879
30	7PMix_0.3x_DIA12_iRT_001	1	HSA _HSA	0.102536	_TC[+57]VADESAENC[+57]DKSLHTLFGDKLC[+57]TVATLRDAHKS[+156]EVAHRFKDLGEENFK_	_TC[+57]VADESAENC[+57]DKSLHTLFGDKLC[+57]TVATLRDAHKS[+156]EVAHRFKDLGEENFK_.7	TCVADESAENCDKSLHTLFGDKLCTVATLRDAHKSEVAHRFKDLGEENFK	0.00102532	95.1077	3.77981e-19	TC[cm]VADESAENC[cm]DK[bs3-light]SLHTLFGDKLC[cm]TVATLR_DAHKS[bs3oh]EVAHRFKDLGEENFK.7	28_88	7190.59	13535.3	36454.9	68621.6	68621.6
30	7PMix_0.3x_DIA12_iRT_001	1	HSA _HSA	0.440289	_NEC[+57]FLQHKDDNPNLPRETYGEM[+16]ADC[+57]C[+57]AKQEPER_	_NEC[+57]FLQHKDDNPNLPRETYGEM[+16]ADC[+57]C[+57]AKQEPER_.5	NECFLQHKDDNPNLPRETYGEMADCCAKQEPER	0.000860599	71.1382	1.13017e-13	NEC[cm]FLQHK[bs3-light]DDNPNLPR_ETYGEM[ox]ADC[cm]C[cm]AKQEPER.5	117_130	7.05859e+06	1.15754e+07	302675	496357	496357
30	7PMix_0.3x_DIA12_iRT_001	1	HSA _HSA	0.0775823	_NEC[+57]FLQHKDDNPNLPRETYGEM[+16]ADC[+57]C[+57]AKQEPER_	_NEC[+57]FLQHKDDNPNLPRETYGEM[+16]ADC[+57]C[+57]AKQEPER_.4	NECFLQHKDDNPNLPRETYGEMADCCAKQEPER	0.00143174	71.2579	2.72251e-08	NEC[cm]FLQHK[bs3-light]DDNPNLPR_ETYGEM[ox]ADC[cm]C[cm]AKQEPER.4	117_130	733031	1.20842e+06	45399.1	74841.5	74841.5
30	7PMix_0.3x_DIA12_iRT_001	1	HSA _HSA	0.131011	_FKDLGEENFKRDAHKSEVAHR_	_FKDLGEENFKRDAHKSEVAHR_.4	FKDLGEENFKRDAHKSEVAHR	2.02845e-23	72.8474	8.21802e-93	FK[bs3-light]DLGEENFK_RDAHKSEVAHR.4	28_36	1.80468e+06	2.8043e+06	210053	326402	326403
30	7PMix_0.3x_DIA12_iRT_001	1	HSA _HSA	0.198129	_FKDLGEENFKRDAHKSEVAHR_	_FKDLGEENFKRDAHKSEVAHR_.3	FKDLGEENFKRDAHKSEVAHR	0.00130102	77.119	2.64297e-52	FK[bs3-light]DLGEENFK_RDAHKSEVAHR.3	28_36	75794.7	152312	12741.8	25605.2	25605.2
30	7PMix_0.3x_DIA12_iRT_001	1	HSA _HSA	0.00613251	_KVPQVSTPTLVEVSRATKEQLK_	_KVPQVSTPTLVEVSRATKEQLK_.4	KVPQVSTPTLVEVSRATKEQLK	2.82964e-28	76.6971	2.49633e-60	K[bs3-light]VPQVSTPTLVEVSR_ATKEQLK.4	438_565	970874	1.79917e+06	124978	231602	231602
30	7PMix_0.3x_DIA12_iRT_001	1	HSA _HSA	0.112164	_KVPQVSTPTLVEVSRATKEQLK_	_KVPQVSTPTLVEVSRATKEQLK_.3	KVPQVSTPTLVEVSRATKEQLK	0.00102532	76.6816	6.81459e-14	K[bs3-light]VPQVSTPTLVEVSR_ATKEQLK.3	438_565	149745	276639	18770.8	34677.2	34677.2
30	7PMix_0.3x_DIA12_iRT_001	1	HSA _HSA	0.0162603	_C[+57]ASLQK[+156]FGERASSAKQRLK_	_C[+57]ASLQK[+156]FGERASSAKQRLK_.4	CASLQKFGERASSAKQRLK	0.000331979	70.36	3.98442e-13	C[cm]AS[bs3-light]LQK[bs3oh]FGER_ASSAKQRLK.4	219_226	232812	369523	47757	75800.7	75800.7
30	7PMix_0.3x_DIA12_iRT_001	1	HSA _HSA	0.076709	_LDELRDEGKASSAK[+156]QRNLGKVGSK[+155]C[+57]C[+57]K_	_LDELRDEGKASSAK[+156]QRNLGKVGSK[+155]C[+57]C[+57]K_.5	LDELRDEGKASSAKQRNLGKVGSKCCK	0.00014763	79.3922	8.31587e-14	LDELRDEGK[bs3-light]ASSAK[bs3oh]QR_NLGKVGSK[bs3nh2]C[cm]C[cm]K.5	214_456	6155.8	11721.9	41112.7	78286.7	78286.8
30	7PMix_0.3x_DIA12_iRT_001	1	HSA _HSA	0.0411948	_FKDLGEENFKLVNEVTEFAKTC[+57]VADESAENC[+57]DK_	_FKDLGEENFKLVNEVTEFAKTC[+57]VADESAENC[+57]DK_.4	FKDLGEENFKLVNEVTEFAKTCVADESAENCDK	1.65231e-70	103.123	4.64219e-98	FK[bs3-light]DLGEENFK_LVNEVTEFAKTC[cm]VADESAENC[cm]DK.4	36_75	675503	1.06362e+06	31095.9	48962.4	48962.4
30	7PMix_0.3x_DIA12_iRT_001	1	HSA _HSA	0.0213401	_C[+57]ASLQKLDELRDEGKASS[+155]AKQRLK_	_C[+57]ASLQKLDELRDEGKASS[+155]AKQRLK_.5	CASLQKLDELRDEGKASSAKQRLK	0.000104774	66.415	6.26267e-17	C[cm]AS[bs3-light]LQK_LDELRDEGKASS[bs3nh2]AKQRLK.5	219_226	649107	1.20394e+06	24179.5	44847.5	44847.5
30	7PMix_0.3x_DIA12_iRT_001	1	HSA _HSA	0.269627	_VHTEC[+57]C[+57]HGDLLEC[+57]ADDRADLAKY[+156]IC[+57]ENQDSISSKDAHKSEVAHRFKDLGEENFK_	_VHTEC[+57]C[+57]HGDLLEC[+57]ADDRADLAKY[+156]IC[+57]ENQDSISSKDAHKSEVAHRFKDLGEENFK_.7	VHTECCHGDLLECADDRADLAKYICENQDSISSKDAHKSEVAHRFKDLGEENFK	0.000827029	65.5529	1.48074e-18	VHTEC[cm]C[cm]HGDLLEC[cm]ADDRADLAK[bs3-light]Y[bs3oh]IC[cm]ENQDSISSK_DAHKSEVAHRFKDLGEENFK.7	36_286	16622	29311.2	32868.2	57959.6	57959.6
30	7PMix_0.3x_DIA12_iRT_001	1	HSA _HSA	0.0177785	_ASSAKQRC[+57]C[+57]KHPEAKR_	_ASSAKQRC[+57]C[+57]KHPEAKR_.5	ASSAKQRCCKHPEAKR	2.42176e-06	36.3986	4.94736e-12	ASSAK[bs3-light]QR_C[cm]C[cm]KHPEAKR.5	219_463	251.762	375.984	19121.8	28556.7	28556.7
30	7PMix_0.3x_DIA12_iRT_001	1	HSA _HSA	0.0326914	_FKDLGEENFKDAHK[+155]SEVAHR_	_FKDLGEENFKDAHK[+155]SEVAHR_.5	FKDLGEENFKDAHKSEVAHR	8.31421e-53	72.8385	8.20869e-137	FK[bs3-light]DLGEENFK_DAHK[bs3nh2]SEVAHR.5	29_36	4.70327e+06	7.31689e+06	267993	416917	416917
30	7PMix_0.3x_DIA12_iRT_001	1	HSA _HSA	0.131436	_FKDLGEENFKDAHK[+155]SEVAHR_	_FKDLGEENFKDAHK[+155]SEVAHR_.4	FKDLGEENFKDAHKSEVAHR	2.15492e-50	72.8714	4.54804e-111	FK[bs3-light]DLGEENFK_DAHK[bs3nh2]SEVAHR.4	29_36	2.26459e+06	3.50789e+06	185440	287250	287250
30	7PMix_0.3x_DIA12_iRT_001	1	HSA _HSA	0.750679	_KQTALVELVKC[+57]C[+57]KADDKETC[+57]FAEEGK[+155]K_	_KQTALVELVKC[+57]C[+57]KADDKETC[+57]FAEEGK[+155]K_.4	KQTALVELVKCCKADDKETCFAEEGKK	-7.21326e-130	89.8188	-7.21326e-130	K[bs3-light]QTALVELVK_C[cm]C[cm]KADDKETC[cm]FAEEGK[bs3nh2]K.4	549_588	62911.3	99543.1	98166.4	155326	155326
30	7PMix_0.3x_DIA12_iRT_001	1	HSA _HSA	0.741597	_KQTALVELVKC[+57]C[+57]KADDKETC[+57]FAEEGK[+155]K_	_KQTALVELVKC[+57]C[+57]KADDKETC[+57]FAEEGK[+155]K_.4	KQTALVELVKCCKADDKETCFAEEGKK	4.34262e-18	89.8473	4.26052e-32	K[bs3-light]QTALVELVK_C[cm]C[cm]KADDKETC[cm]FAEEGK[bs3nh2]K.4	549_584	64016.6	101292	98737.8	156231	156231
30	7PMix_0.3x_DIA12_iRT_001	1	HSA _HSA	0.0668253	_KQTALVELVKC[+57]C[+57]KADDKETC[+57]FAEEGK[+155]K_	_KQTALVELVKC[+57]C[+57]KADDKETC[+57]FAEEGK[+155]K_.5	KQTALVELVKCCKADDKETCFAEEGKK	1.38895e-81	79.0384	2.24698e-155	K[bs3-light]QTALVELVK_C[cm]C[cm]KADDKETC[cm]FAEEGK[bs3nh2]K.5	549_588	374756	754629	27740.4	55859.6	55859.6
30	7PMix_0.3x_DIA12_iRT_001	1	HSA _HSA	0.116342	_KQTALVELVKC[+57]C[+57]KADDKETC[+57]FAEEGK[+155]K_	_KQTALVELVKC[+57]C[+57]KADDKETC[+57]FAEEGK[+155]K_.5	KQTALVELVKCCKADDKETCFAEEGKK	2.31771e-15	79.0811	1.75544e-41	K[bs3-light]QTALVELVK_C[cm]C[cm]KADDKETC[cm]FAEEGK[bs3nh2]K.5	549_584	385684	771545	25664.2	51340.2	51340.2
30	7PMix_0.3x_DIA12_iRT_001	1	HSA _HSA	0.0433016	_AFKAWAVARLAKTYETTLEK_	_AFKAWAVARLAKTYETTLEK_.4	AFKAWAVARLAKTYETTLEK	2.37081e-31	83.4551	1.42882e-90	AFK[bs3-light]AWAVAR_LAKTYETTLEK.4	236_375	398272	618841	78492.8	121963	121963
30	7PMix_0.3x_DIA12_iRT_001	1	HSA _HSA	0.358592	_AFKAWAVARLAKTYETTLEK_	_AFKAWAVARLAKTYETTLEK_.3	AFKAWAVARLAKTYETTLEK	0.0039344	83.3921	1.82089e-24	AFK[bs3-light]AWAVAR_LAKTYETTLEK.3	236_375	40553.1	63194.9	6028.82	9394.86	9394.86
30	7PMix_0.3x_DIA12_iRT_001	1	HSA _HSA	0.106802	_K[+155]QTALVELVKC[+57]C[+57]KADDKETC[+57]FAEEGK[+155]K_	_K[+155]QTALVELVKC[+57]C[+57]KADDKETC[+57]FAEEGK[+155]K_.4	KQTALVELVKCCKADDKETCFAEEGKK	1.51491e-07	63.0073	4.49285e-25	K[bs3nh2]QT[bs3-light]ALVELVK_C[cm]C[cm]KADDKETC[cm]FAEEGK[bs3nh2]K.4	551_584	12399.6	20045.8	41070	66395.5	66395.5
30	7PMix_0.3x_DIA12_iRT_001	1	HSA _HSA	0.152876	_K[+155]QTALVELVKC[+57]C[+57]KADDKETC[+57]FAEEGK[+155]K_	_K[+155]QTALVELVKC[+57]C[+57]KADDKETC[+57]FAEEGK[+155]K_.4	KQTALVELVKCCKADDKETCFAEEGKK	2.04012e-12	92.9776	6.04586e-52	K[bs3nh2]QT[bs3-light]ALVELVK_C[cm]C[cm]KADDKETC[cm]FAEEGK[bs3nh2]K.4	551_588	127945	236705	16493.1	30513.1	30513.1
30	7PMix_0.3x_DIA12_iRT_001	1	HSA _HSA	0.0897275	_SLHTLFGDKLC[+57]TVATLRTC[+57]VADESAENC[+57]DK_	_SLHTLFGDKLC[+57]TVATLRTC[+57]VADESAENC[+57]DK_.4	SLHTLFGDKLCTVATLRTCVADESAENCDK	9.5521e-14	124.101	2.16798e-45	SLHTLFGDK[bs3-light]LC[cm]TVATLR_TC[cm]VADESAENC[cm]DK.4	82_97	29275.4	39537.2	97903.1	132220	132220
30	7PMix_0.3x_DIA12_iRT_001	1	HSA _HSA	0.184412	_SLHTLFGDKLC[+57]TVATLRTC[+57]VADESAENC[+57]DK_	_SLHTLFGDKLC[+57]TVATLRTC[+57]VADESAENC[+57]DK_.5	SLHTLFGDKLCTVATLRTCVADESAENCDK	0.00767652	87.2042	1.15243e-14	SLHTLFGDK[bs3-light]LC[cm]TVATLR_TC[cm]VADESAENC[cm]DK.5	82_97	25578.7	36683.3	35379	50738.3	50738.3
30	7PMix_0.3x_DIA12_iRT_001	1	HSA _HSA	0.0317465	_NLGKVGSKC[+57]C[+57]KHPEAK_	_NLGKVGSKC[+57]C[+57]KHPEAK_.4	NLGKVGSKCCKHPEAK	7.05486e-14	51.7114	6.03007e-36	NLGK[bs3-light]VGSK_C[cm]C[cm]KHPEAK.4	456_463	714.716	976.27	54882.4	74966.8	74966.8
30	7PMix_0.3x_DIA12_iRT_001	1	HSA _HSA	0.234772	_NLGKVGSKC[+57]C[+57]KHPEAK_	_NLGKVGSKC[+57]C[+57]KHPEAK_.3	NLGKVGSKCCKHPEAK	0.00102532	40.4943	1.95939e-10	NLGK[bs3-light]VGSK_C[cm]C[cm]KHPEAK.3	456_463	59326.8	79314.2	7658.51	10238.7	10238.7
30	7PMix_0.3x_DIA12_iRT_001	1	HSA _HSA	0.0421328	_FKDLGEENFKDAHKS[+155]EVAHR_	_FKDLGEENFKDAHKS[+155]EVAHR_.5	FKDLGEENFKDAHKSEVAHR	6.27948e-08	72.7886	7.9846e-48	FK[bs3-light]DLGEENFK_DAHKS[bs3nh2]EVAHR.5	28_36	4.7022e+06	7.36289e+06	260279	407555	407555
30	7PMix_0.3x_DIA12_iRT_001	1	HSA _HSA	0.140143	_FKDLGEENFKDAHKS[+155]EVAHR_	_FKDLGEENFKDAHKS[+155]EVAHR_.4	FKDLGEENFKDAHKSEVAHR	2.01073e-21	72.8845	4.42769e-70	FK[bs3-light]DLGEENFK_DAHKS[bs3nh2]EVAHR.4	28_36	2.26335e+06	3.49997e+06	186346	288160	288160
30	7PMix_0.3x_DIA12_iRT_001	1	HSA _HSA	0.0294154	_FKDLGEENFKDAHK[+156]SEVAHR_	_FKDLGEENFKDAHK[+156]SEVAHR_.5	FKDLGEENFKDAHKSEVAHR	7.36099e-19	72.8459	6.34905e-92	FK[bs3-light]DLGEENFK_DAHK[bs3oh]SEVAHR.5	29_36	3.76827e+06	5.85664e+06	256654	398893	398893
30	7PMix_0.3x_DIA12_iRT_001	1	HSA _HSA	0.137266	_FKDLGEENFKDAHK[+156]SEVAHR_	_FKDLGEENFKDAHK[+156]SEVAHR_.4	FKDLGEENFKDAHKSEVAHR	2.75926e-21	72.8922	2.71001e-67	FK[bs3-light]DLGEENFK_DAHK[bs3oh]SEVAHR.4	29_36	1.80336e+06	2.78585e+06	175134	270549	270549
30	7PMix_0.3x_DIA12_iRT_001	1	HSA _HSA	0.0311586	_FKDLGEENFKDAHKS[+156]EVAHR_	_FKDLGEENFKDAHKS[+156]EVAHR_.5	FKDLGEENFKDAHKSEVAHR	2.92528e-07	72.8913	1.59019e-33	FK[bs3-light]DLGEENFK_DAHKS[bs3oh]EVAHR.5	28_36	3.76508e+06	5.81699e+06	256365	396080	396080
30	7PMix_0.3x_DIA12_iRT_001	1	HSA _HSA	0.135787	_FKDLGEENFKDAHKS[+156]EVAHR_	_FKDLGEENFKDAHKS[+156]EVAHR_.4	FKDLGEENFKDAHKSEVAHR	3.55024e-08	72.8946	9.63421e-36	FK[bs3-light]DLGEENFK_DAHKS[bs3oh]EVAHR.4	28_36	1.80989e+06	2.79503e+06	176069	271905	271905
30	7PMix_0.3x_DIA12_iRT_001	1	HSA _HSA	0.0266991	_KYLYEIARLDELRDEGKASSAK[+155]QR_	_KYLYEIARLDELRDEGKASSAK[+155]QR_.5	KYLYEIARLDELRDEGKASSAKQR	6.84687e-12	87.3986	8.41971e-66	K[bs3-light]YLYEIAR_LDELRDEGKASSAK[bs3nh2]QR.5	161_214	111.364	166.158	491507	733341	733341
30	7PMix_0.3x_DIA12_iRT_001	1	HSA _HSA	0.0111284	_KYLYEIARLDELRDEGKASSAK[+155]QR_	_KYLYEIARLDELRDEGKASSAK[+155]QR_.4	KYLYEIARLDELRDEGKASSAKQR	0.00666047	75.807	4.32488e-06	K[bs3-light]YLYEIAR_LDELRDEGKASSAK[bs3nh2]QR.4	161_214	55724.4	89271.8	131101	210027	210027
30	7PMix_0.3x_DIA12_iRT_001	1	HSA _HSA	0.298796	_K[+156]YLYEIARDAHKSEVAHR_	_K[+156]YLYEIARDAHKSEVAHR_.5	KYLYEIARDAHKSEVAHR	0.00102532	54.3342	1.25712e-09	K[bs3oh]Y[bs3-light]LYEIAR_DAHKSEVAHR.5	28_162	27.8793	37.1447	27167.6	36196.4	36196.4
30	7PMix_0.3x_DIA12_iRT_001	1	HSA _HSA	0.140269	_QNC[+57]ELFEQLGEYKFQNALLVRQIK[+156]KQTALVELVK_	_QNC[+57]ELFEQLGEYKFQNALLVRQIK[+156]KQTALVELVK_.5	QNCELFEQLGEYKFQNALLVRQIKKQTALVELVK	5.86504e-09	128.019	6.19995e-18	QNC[cm]ELFEQLGEYK[bs3-light]FQNALLVR_QIK[bs3oh]KQTALVELVK.5	426_549	758.253	1056.8	45799.4	63831.7	63831.7
30	7PMix_0.3x_DIA12_iRT_001	1	HSA _HSA	0.140269	_QNC[+57]ELFEQLGEYKFQNALLVRQIKK[+156]QTALVELVK_	_QNC[+57]ELFEQLGEYKFQNALLVRQIKK[+156]QTALVELVK_.5	QNCELFEQLGEYKFQNALLVRQIKKQTALVELVK	5.86504e-09	128.019	6.19995e-18	QNC[cm]ELFEQLGEYK[bs3-light]FQNALLVR_QIKK[bs3oh]QTALVELVK.5	426_548	758.253	1056.8	45799.4	63831.7	63831.7
30	7PMix_0.3x_DIA12_iRT_001	1	HSA _HSA	0.00732921	_VHTEC[+57]C[+57]HGDLLEC[+57]ADDRADLAKLVTDLTK_	_VHTEC[+57]C[+57]HGDLLEC[+57]ADDRADLAKLVTDLTK_.5	VHTECCHGDLLECADDRADLAKLVTDLTK	0.00102532	83.8966	1.40866e-07	VHT[bs3-light]EC[cm]C[cm]HGDLLEC[cm]ADDRADLAK_LVTDLTK.5	263_267	1.95572e+06	2.99199e+06	61260.7	93720.7	93720.7
30	7PMix_0.3x_DIA12_iRT_001	1	HSA _HSA	0.202089	_VHTEC[+57]C[+57]HGDLLEC[+57]ADDRADLAKLVTDLTK_	_VHTEC[+57]C[+57]HGDLLEC[+57]ADDRADLAKLVTDLTK_.4	VHTECCHGDLLECADDRADLAKLVTDLTK	0.00712592	83.9058	0.000318218	VHT[bs3-light]EC[cm]C[cm]HGDLLEC[cm]ADDRADLAK_LVTDLTK.4	263_267	502058	767902	14909.9	22804.8	22804.8
30	7PMix_0.3x_DIA12_iRT_001	1	HSA _HSA	0.0850916	_KQTALVELVKATKEQLK_	_KQTALVELVKATKEQLK_.4	KQTALVELVKATKEQLK	0.00102532	100.64	1.51773e-05	K[bs3-light]QTALVELVK_ATKEQLK.4	549_565	142216	212471	30873.5	46125.2	46125.2
30	7PMix_0.3x_DIA12_iRT_001	1	HSA _HSA	0.0965405	_KQTALVELVKC[+57]C[+57]KADDK[+155]ETC[+57]FAEEGKK_	_KQTALVELVKC[+57]C[+57]KADDK[+155]ETC[+57]FAEEGKK_.4	KQTALVELVKCCKADDKETCFAEEGKK	0.00102532	92.4104	6.46209e-05	K[bs3-light]QTALVELVK_C[cm]C[cm]KADDK[bs3nh2]ETC[cm]FAEEGKK.4	549_584	3871.88	6971.35	12595.8	22678.8	22678.8
30	7PMix_0.3x_DIA12_iRT_001	1	HSA _HSA	0.0407228	_C[+57]C[+57]KADDKETC[+57]FAEEGK[+155]KQIK[+155]KQTALVELVK_	_C[+57]C[+57]KADDKETC[+57]FAEEGK[+155]KQIK[+155]KQTALVELVK_.5	CCKADDKETCFAEEGKKQIKKQTALVELVK	0.00102532	102.018	1.63873e-17	C[cm]C[cm]K[bs3-light]ADDKETC[cm]FAEEGK[bs3nh2]K_QIK[bs3nh2]KQTALVELVK.5	549_584	318464	482683	96910.6	146884	146884
30	7PMix_0.3x_DIA12_iRT_001	1	HSA _HSA	0.10144	_AFKAWAVARFPKAEFAEVSK_	_AFKAWAVARFPKAEFAEVSK_.4	AFKAWAVARFPKAEFAEVSK	0.00111482	111.659	6.68667e-09	AFK[bs3-light]AWAVAR_FPKAEFAEVSK.4	236_249	1.36192	2.39403	15310.2	26912.7	26912.7
30	7PMix_0.3x_DIA12_iRT_001	1	HSA _HSA	0.0920473	_LDELRDEGKAS[+156]S[+156]AKLKC[+57]ASLQK[+155]FGER_	_LDELRDEGKAS[+156]S[+156]AKLKC[+57]ASLQK[+155]FGER_.4	LDELRDEGKASSAKLKCASLQKFGER	3.49122e-12	109.965	9.85323e-27	LDELRDEGK[bs3-light]AS[bs3oh]S[bs3oh]AK_LKC[cm]ASLQK[bs3nh2]FGER.4	214_223	10435	16798.5	36667.6	59028.1	59028.1
30	7PMix_0.3x_DIA12_iRT_001	1	HSA _HSA	0.0594929	_NLGKVGSKKQTALVELVK_	_NLGKVGSKKQTALVELVK_.3	NLGKVGSKKQTALVELVK	0.00102532	79.0916	9.04509e-06	NLGK[bs3-light]VGSK_KQTALVELVK.3	456_549	21342.3	42625	15566.2	31088.9	31088.9
30	7PMix_0.3x_DIA12_iRT_001	1	HSA _HSA	0.212734	_VGSKC[+57]C[+57]KC[+57]C[+57]TESLVNR_	_VGSKC[+57]C[+57]KC[+57]C[+57]TESLVNR_.3	VGSKCCKCCTESLVNR	4.13265e-18	66.6185	3.39451e-32	VGSK[bs3-light]C[cm]C[cm]K_C[cm]C[cm]TESLVNR.3	460_502	39007	73190.4	16958.7	31820.3	31820.3
30	7PMix_0.3x_DIA12_iRT_001	1	HSA _HSA	0.237018	_ADDKETC[+57]FAEEGK[+155]KADDKETC[+57]FAEEGK[+155]K_	_ADDKETC[+57]FAEEGK[+155]KADDKETC[+57]FAEEGK[+155]K_.4	ADDKETCFAEEGKKADDKETCFAEEGKK	9.97527e-15	101.637	9.90342e-40	ADDK[bs3-light]ETC[cm]FAEEGK[bs3nh2]K_ADDKETC[cm]FAEEGK[bs3nh2]K.4	588_588	4894.63	7319.11	5784.89	8650.35	8650.35
30	7PMix_0.3x_DIA12_iRT_001	1	HSA _HSA	0.174342	_LVTDLTKVHTEC[+57]C[+57]HGDLLEC[+57]ADDRADLAK[+156]YIC[+57]ENQDSISSK_	_LVTDLTKVHTEC[+57]C[+57]HGDLLEC[+57]ADDRADLAK[+156]YIC[+57]ENQDSISSK_.5	LVTDLTKVHTECCHGDLLECADDRADLAKYICENQDSISSK	0.00102532	104.197	3.20205e-30	LVTDLT[bs3-light]K_VHTEC[cm]C[cm]HGDLLEC[cm]ADDRADLAK[bs3oh]YIC[cm]ENQDSISSK.5	263_267	248870	373404	9294.21	13945	13945
30	7PMix_0.3x_DIA12_iRT_001	1	HSA _HSA	0.204881	_KYLYEIARY[+155]KAAFTEC[+57]C[+57]QAADK_	_KYLYEIARY[+155]KAAFTEC[+57]C[+57]QAADK_.4	KYLYEIARYKAAFTECCQAADK	0.00163439	113.618	0.000528184	K[bs3-light]YLYEIAR_Y[bs3nh2]KAAFTEC[cm]C[cm]QAADK.4	161_186	29378.6	52813.9	14503.6	26073.1	26073.1
30	7PMix_0.3x_DIA12_iRT_001	1	HSA _HSA	0.204881	_KYLYEIARYK[+155]AAFTEC[+57]C[+57]QAADK_	_KYLYEIARYK[+155]AAFTEC[+57]C[+57]QAADK_.4	KYLYEIARYKAAFTECCQAADK	0.00163439	113.618	0.000528184	K[bs3-light]YLYEIAR_YK[bs3nh2]AAFTEC[cm]C[cm]QAADK.4	161_185	29378.6	52813.9	14503.6	26073.1	26073.1
30	7PMix_0.3x_DIA12_iRT_001	1	HSA _HSA	0.103697	_VPQVST[+156]PTLVEVSRYTKK[+155]VPQVSTPTLVEVSR_	_VPQVST[+156]PTLVEVSRYTKK[+155]VPQVSTPTLVEVSR_.5	VPQVSTPTLVEVSRYTKKVPQVSTPTLVEVSR	0.00142181	79.2307	2.19876e-28	VPQVS[bs3-light]T[bs3oh]PTLVEVSR_YTKK[bs3nh2]VPQVSTPTLVEVSR.5	437_443	105.301	205.773	9347.03	18265.5	18265.5
30	7PMix_0.3x_DIA12_iRT_001	1	HSA _HSA	0.249638	_ETC[+57]FAEEGK[+155]KC[+57]C[+57]KADDK_	_ETC[+57]FAEEGK[+155]KC[+57]C[+57]KADDK_.3	ETCFAEEGKKCCKADDK	0.0012848	70.4044	2.17024e-07	ET[bs3-light]C[cm]FAEEGK[bs3nh2]K_C[cm]C[cm]KADDK.3	584_590	60958.1	96881.9	5239.33	8326.96	8326.96
30	7PMix_0.3x_DIA12_iRT_001	1	HSA _HSA	0.178394	_C[+57]C[+57]KADDKETC[+57]FAEEGKKKQTALVELVKHKPK_	_C[+57]C[+57]KADDKETC[+57]FAEEGKKKQTALVELVKHKPK_.4	CCKADDKETCFAEEGKKKQTALVELVKHKPK	0.00277998	101.459	2.30227e-09	C[cm]C[cm]K[bs3-light]ADDKETC[cm]FAEEGKK_KQTALVELVKHKPK.4	549_584	166234	246990	5045.77	7497	7497
30	7PMix_0.3x_DIA12_iRT_001	1	HSA _HSA	0.0349376	_LDELRDEGKASSAKVGSKC[+57]C[+57]KHPEAK_	_LDELRDEGKASSAKVGSKC[+57]C[+57]KHPEAK_.6	LDELRDEGKASSAKVGSKCCKHPEAK	5.08439e-06	40.6032	6.42898e-31	LDELRDEGK[bs3-light]ASSAK_VGSKC[cm]C[cm]KHPEAK.6	214_463	420.481	562.143	478505	639716	639716
30	7PMix_0.3x_DIA12_iRT_001	1	HSA _HSA	0.280836	_LDELRDEGKASSAKVGSKC[+57]C[+57]KHPEAK_	_LDELRDEGKASSAKVGSKC[+57]C[+57]KHPEAK_.5	LDELRDEGKASSAKVGSKCCKHPEAK	0.00187828	43.1102	0.000360324	LDELRDEGK[bs3-light]ASSAK_VGSKC[cm]C[cm]KHPEAK.5	214_460	763.7	1020.99	29039.4	38822.9	38822.9
30	7PMix_0.3x_DIA12_iRT_001	1	HSA _HSA	0.249705	_LDELRDEGKASSAKVGSKC[+57]C[+57]KHPEAK_	_LDELRDEGKASSAKVGSKC[+57]C[+57]KHPEAK_.5	LDELRDEGKASSAKVGSKCCKHPEAK	0.00273776	79.04	0.000636761	LDELRDEGK[bs3-light]ASSAK_VGSKC[cm]C[cm]KHPEAK.5	214_463	143960	289814	8198.31	16504.5	16504.5
30	7PMix_0.3x_DIA12_iRT_001	1	HSA _HSA	0.171383	_LDELRDEGK[+155]ASSAKQRLKC[+57]ASLQK[+155]FGER_	_LDELRDEGK[+155]ASSAKQRLKC[+57]ASLQK[+155]FGER_.5	LDELRDEGKASSAKQRLKCASLQKFGER	7.68914e-06	83.5575	2.53393e-60	LDELRDEGK[bs3nh2]ASS[bs3-light]AK_QRLKC[cm]ASLQK[bs3nh2]FGER.5	217_223	192335	297443	31565.7	48815.7	48815.7
30	7PMix_0.3x_DIA12_iRT_001	1	HSA _HSA	0.270785	_LDELRDEGK[+155]ASSAKQRLKC[+57]ASLQK[+155]FGER_	_LDELRDEGK[+155]ASSAKQRLKC[+57]ASLQK[+155]FGER_.5	LDELRDEGKASSAKQRLKCASLQKFGER	0.00102532	83.5685	2.05906e-17	LDELRDEGK[bs3nh2]ASSAK[bs3-light]QR_LKC[cm]ASLQK[bs3nh2]FGER.5	219_223	191943	296684	50533	78108.2	78108.2
30	7PMix_0.3x_DIA12_iRT_001	1	HSA _HSA	0.124665	_SLHTLFGDKTC[+57]VADESAENC[+57]DK_	_SLHTLFGDKTC[+57]VADESAENC[+57]DK_.3	SLHTLFGDKTCVADESAENCDK	5.07296e-05	88.8892	1.41422e-38	S[bs3-light]LHTLFGDK_TC[cm]VADESAENC[cm]DK.3	82_89	158649	259341	16938.9	27689.8	27689.8
30	7PMix_0.3x_DIA12_iRT_001	1	HSA _HSA	0.645001	_C[+57]C[+57]KHPEAKNLGK[+155]VGSK_	_C[+57]C[+57]KHPEAKNLGK[+155]VGSK_.3	CCKHPEAKNLGKVGSK	0.00102532	71.7508	3.06744e-08	C[cm]C[cm]K[bs3-light]HPEAK_NLGK[bs3nh2]VGSK.3	459_463	1667.86	2808.75	111901	188447	188447
30	7PMix_0.3x_DIA12_iRT_001	1	HSA _HSA	0.0479976	_C[+57]C[+57]KHPEAKNLGK[+155]VGSK_	_C[+57]C[+57]KHPEAKNLGK[+155]VGSK_.4	CCKHPEAKNLGKVGSK	0.00993715	54.9093	0.000902175	C[cm]C[cm]K[bs3-light]HPEAK_NLGK[bs3nh2]VGSK.4	459_463	7756.61	10413.2	36427.2	48903.5	48903.5
30	7PMix_0.3x_DIA12_iRT_001	1	HSA _HSA	0.0195453	_LKC[+57]ASLQKLAKTYETTLEK_	_LKC[+57]ASLQKLAKTYETTLEK_.4	LKCASLQKLAKTYETTLEK	2.02133e-40	67.1329	1.63925e-81	LK[bs3-light]C[cm]ASLQK_LAKTYETTLEK.4	223_375	272396	501171	24258.1	44631.6	44631.6
30	7PMix_0.3x_DIA12_iRT_001	1	HSA _HSA	0.233852	_LDELRDEGKAS[+156]SAKVGSKC[+57]C[+57]KHPEAK_	_LDELRDEGKAS[+156]SAKVGSKC[+57]C[+57]KHPEAK_.5	LDELRDEGKASSAKVGSKCCKHPEAK	1.37442e-05	51.6816	2.65898e-08	LDELRDEGK[bs3-light]AS[bs3oh]SAK_VGSKC[cm]C[cm]KHPEAK.5	214_460	29325.2	40068	46413.7	63416.8	63416.8
30	7PMix_0.3x_DIA12_iRT_001	1	HSA _HSA	NaN	_LDELRDEGKAS[+156]SAKVGSKC[+57]C[+57]KHPEAK_	_LDELRDEGKAS[+156]SAKVGSKC[+57]C[+57]KHPEAK_.4	LDELRDEGKASSAKVGSKCCKHPEAK	0.00859845	48.1181	2.28946e-08	LDELRDEGK[bs3-light]AS[bs3oh]SAK_VGSKC[cm]C[cm]KHPEAK.4	214_463	430.949	580.833	19576.9	26385.8	26385.8
30	7PMix_0.3x_DIA12_iRT_001	1	HSA _HSA	0.233852	_LDELRDEGKASS[+156]AKVGSKC[+57]C[+57]KHPEAK_	_LDELRDEGKASS[+156]AKVGSKC[+57]C[+57]KHPEAK_.5	LDELRDEGKASSAKVGSKCCKHPEAK	1.37442e-05	51.6816	2.65898e-08	LDELRDEGK[bs3-light]ASS[bs3oh]AK_VGSKC[cm]C[cm]KHPEAK.5	214_460	29325.2	40068	46413.7	63416.8	63416.8
30	7PMix_0.3x_DIA12_iRT_001	1	HSA _HSA	NaN	_LDELRDEGKASS[+156]AKVGSKC[+57]C[+57]KHPEAK_	_LDELRDEGKASS[+156]AKVGSKC[+57]C[+57]KHPEAK_.4	LDELRDEGKASSAKVGSKCCKHPEAK	0.00859845	48.1181	2.28946e-08	LDELRDEGK[bs3-light]ASS[bs3oh]AK_VGSKC[cm]C[cm]KHPEAK.4	214_463	430.949	580.833	19576.9	26385.8	26385.8
30	7PMix_0.3x_DIA12_iRT_001	1	HSA _HSA	0.2082	_LKC[+57]ASLQKAFKAWAVAR_	_LKC[+57]ASLQKAFKAWAVAR_.4	LKCASLQKAFKAWAVAR	2.52521e-06	85.0305	2.0644e-08	LK[bs3-light]C[cm]ASLQK_AFKAWAVAR.4	223_236	49736.7	71378.1	17956.2	25769.2	25769.2
30	7PMix_0.3x_DIA12_iRT_001	1	HSA _HSA	0.161522	_RYKAAFTEC[+57]C[+57]QAADKC[+57]C[+57]TESLVNR_	_RYKAAFTEC[+57]C[+57]QAADKC[+57]C[+57]TESLVNR_.4	RYKAAFTECCQAADKCCTESLVNR	0.00102532	71.409	0.000247387	RYK[bs3-light]AAFTEC[cm]C[cm]QAADK_C[cm]C[cm]TESLVNR.4	186_502	2.06047	3.41917	16524.7	27421.3	27421.3
30	7PMix_0.3x_DIA12_iRT_001	1	HSA _HSA	0.17902	_ADLAKYIC[+57]ENQDSISSKDAHKS[+156]EVAHRFKDLGEENFK_	_ADLAKYIC[+57]ENQDSISSKDAHKS[+156]EVAHRFKDLGEENFK_.6	ADLAKYICENQDSISSKDAHKSEVAHRFKDLGEENFK	0.00877315	91.2834	0.000174697	ADLAK[bs3-light]YIC[cm]ENQDSISSK_DAHKS[bs3oh]EVAHRFKDLGEENFK.6	36_286	1276.64	2129.99	6009.63	10026.6	10026.6
30	7PMix_0.3x_DIA12_iRT_001	1	HSA _HSA	0.120586	_NLGKVGSKDEGKASSAK[+155]QR_	_NLGKVGSKDEGKASSAK[+155]QR_.4	NLGKVGSKDEGKASSAKQR	3.79968e-10	66.31	9.99782e-28	NLGK[bs3-light]VGSK_DEGKASSAK[bs3nh2]QR.4	214_456	4273.38	7878.58	3438.01	6338.45	6338.45
30	7PMix_0.3x_DIA12_iRT_001	1	HSA _HSA	0.93022	_TPVSDRVTKC[+57]ASLQKFGER_	_TPVSDRVTKC[+57]ASLQKFGER_.4	TPVSDRVTKCASLQKFGER	0.00102532	96.0907	0.000797442	TPVSDRVT[bs3-light]K_C[cm]ASLQKFGER.4	229_498	305.742	536.97	66940.2	117566	117566
30	7PMix_0.3x_DIA12_iRT_001	1	HSA _HSA	0.0632104	_LVRPEVDVMC[+57]TAFHDNEETFLKKRYKAAFTEC[+57]C[+57]QAADK[+155]AAC[+57]LLPK_	_LVRPEVDVMC[+57]TAFHDNEETFLKKRYKAAFTEC[+57]C[+57]QAADK[+155]AAC[+57]LLPK_.7	LVRPEVDVMCTAFHDNEETFLKKRYKAAFTECCQAADKAACLLPK	0.00102532	102.843	3.06744e-08	LVRPEVDVMC[cm]TAFHDNEETFLK[bs3-light]K_RYKAAFTEC[cm]C[cm]QAADK[bs3nh2]AAC[cm]LLPK.7	160_186	1096	1709.37	87771.5	136892	136892
30	7PMix_0.3x_DIA12_iRT_001	1	HSA _HSA	0.53812	_KQTALVELVKC[+57]C[+57]KADDK[+156]ETC[+57]FAEEGKK_	_KQTALVELVKC[+57]C[+57]KADDK[+156]ETC[+57]FAEEGKK_.4	KQTALVELVKCCKADDKETCFAEEGKK	8.23386e-09	89.8113	1.59455e-55	K[bs3-light]QTALVELVK_C[cm]C[cm]KADDK[bs3oh]ETC[cm]FAEEGKK.4	549_584	32874.9	52017.2	48258.5	76358.3	76358.3
30	7PMix_0.3x_DIA12_iRT_001	1	HSA _HSA	0.190078	_FKDLGEENFKSEVAHR_	_FKDLGEENFKSEVAHR_.3	FKDLGEENFKSEVAHR	0.00102532	78.0569	1.08031e-06	FK[bs3-light]DLGEENFK_SEVAHR.3	29_36	27769.2	59359.4	15820.9	33818.7	33818.7
30	7PMix_0.3x_DIA12_iRT_001	1	HSA _HSA	0.346333	_C[+57]C[+57]KADDKETC[+57]FAEEGKKQIKK[+156]QTALVELVK_	_C[+57]C[+57]KADDKETC[+57]FAEEGKKQIKK[+156]QTALVELVK_.6	CCKADDKETCFAEEGKKQIKKQTALVELVK	0.158928	78.6114	1.20013e-25	C[cm]C[cm]K[bs3-light]ADDKETC[cm]FAEEGKK_QIKK[bs3oh]QTALVELVK.6	548_584	98371.6	210279	8986.72	19210	19210
30	7PMix_0.3x_DIA12_iRT_001	1	HSA _HSA	0.21451	_LDELRDEGK[+156]ASSAKQRLKC[+57]ASLQK[+155]FGER_	_LDELRDEGK[+156]ASSAKQRLKC[+57]ASLQK[+155]FGER_.5	LDELRDEGKASSAKQRLKCASLQKFGER	0.00102532	83.5539	6.32104e-32	LDELRDEGK[bs3oh]ASSAK[bs3-light]QR_LKC[cm]ASLQK[bs3nh2]FGER.5	219_223	178951	276790	59023.7	91294.1	91294.1
30	7PMix_0.3x_DIA12_iRT_001	1	HSA _HSA	0.697811	_KQTALVELVKC[+57]C[+57]KADDKETC[+57]FAEEGK_	_KQTALVELVKC[+57]C[+57]KADDKETC[+57]FAEEGK_.5	KQTALVELVKCCKADDKETCFAEEGK	0.00102532	85.903	1.18991e-06	K[bs3-light]QTALVELVK_C[cm]C[cm]KADDKETC[cm]FAEEGK.5	549_584	318681	390634	363070	445045	445045
30	7PMix_0.3x_DIA12_iRT_001	1	HSA _HSA	0.0327094	_KQTALVELVKC[+57]C[+57]KADDKETC[+57]FAEEGK_	_KQTALVELVKC[+57]C[+57]KADDKETC[+57]FAEEGK_.3	KQTALVELVKCCKADDKETCFAEEGK	0.161491	95.5128	4.07951e-08	K[bs3-light]QTALVELVK_C[cm]C[cm]KADDKETC[cm]FAEEGK.3	549_584	2469.66	4494.63	2400.04	4367.94	4367.94
30	7PMix_0.3x_DIA12_iRT_001	1	HSA _HSA	0.0993311	_LKC[+57]ASLQKVGSKC[+57]C[+57]K[+155]HPEAK_	_LKC[+57]ASLQKVGSKC[+57]C[+57]K[+155]HPEAK_.5	LKCASLQKVGSKCCKHPEAK	0.00353123	78.3847	0.000786348	LK[bs3-light]C[cm]ASLQK_VGSKC[cm]C[cm]K[bs3nh2]HPEAK.5	223_460	669.834	1431.84	8613.61	18412.5	18412.5
30	7PMix_0.3x_DIA12_iRT_001	1	HSA _HSA	0.213592	_LAK[+155]TYETTLEKC[+57]C[+57]AAADPHEC[+57]YAK_	_LAK[+155]TYETTLEKC[+57]C[+57]AAADPHEC[+57]YAK_.3	LAKTYETTLEKCCAAADPHECYAK	0.000165179	86.3653	2.9398e-88	LAK[bs3nh2]TYETT[bs3-light]LEK_C[cm]C[cm]AAADPHEC[cm]YAK.3	380_394	379793	408850	10320.5	11110.1	11110.1
30	7PMix_0.3x_DIA12_iRT_001	1	HSA _HSA	0.073896	_C[+57]C[+57]K[+155]ADDKETC[+57]FAEEGKKQIKKQTALVELVK_	_C[+57]C[+57]K[+155]ADDKETC[+57]FAEEGKKQIKKQTALVELVK_.6	CCKADDKETCFAEEGKKQIKKQTALVELVK	1.9053e-07	93.2038	1.05366e-35	C[cm]C[cm]K[bs3nh2]ADDK[bs3-light]ETC[cm]FAEEGKK_QIKKQTALVELVK.6	548_588	27521.9	51456.1	309525	578702	578702
30	7PMix_0.3x_DIA12_iRT_001	1	HSA _HSA	0.0746375	_ASSAKQRLKC[+57]ASLQK[+155]FGER_	_ASSAKQRLKC[+57]ASLQK[+155]FGER_.4	ASSAKQRLKCASLQKFGER	6.3263e-23	70.3077	2.09984e-56	ASSAK[bs3-light]QR_LKC[cm]ASLQK[bs3nh2]FGER.4	219_223	299052	473921	61625.1	97660	97660
30	7PMix_0.3x_DIA12_iRT_001	1	HSA _HSA	0.0494824	_ASSAKQRVGS[+156]KC[+57]C[+57]KHPEAK_	_ASSAKQRVGS[+156]KC[+57]C[+57]KHPEAK_.5	ASSAKQRVGSKCCKHPEAK	5.07249e-06	51.7043	3.33297e-11	ASSAK[bs3-light]QR_VGS[bs3oh]KC[cm]C[cm]KHPEAK.5	219_463	89093.9	121706	27693.8	37831.1	37831.1
30	7PMix_0.3x_DIA12_iRT_001	1	HSA _HSA	0.189846	_KQTALVELVKC[+57]C[+57]K[+156]ADDKETC[+57]FAEEGK_	_KQTALVELVKC[+57]C[+57]K[+156]ADDKETC[+57]FAEEGK_.4	KQTALVELVKCCKADDKETCFAEEGK	0.00231485	123.848	1.97461e-05	K[bs3-light]QTALVELVK_C[cm]C[cm]K[bs3oh]ADDKETC[cm]FAEEGK.4	549_588	4231.38	5769.94	4575.91	6239.75	6239.75
30	7PMix_0.3x_DIA12_iRT_001	1	HSA _HSA	0.189846	_KQTALVELVKC[+57]C[+57]KADDK[+156]ETC[+57]FAEEGK_	_KQTALVELVKC[+57]C[+57]KADDK[+156]ETC[+57]FAEEGK_.4	KQTALVELVKCCKADDKETCFAEEGK	0.00231485	123.848	1.97461e-05	K[bs3-light]QTALVELVK_C[cm]C[cm]KADDK[bs3oh]ETC[cm]FAEEGK.4	549_584	4231.38	5769.94	4575.91	6239.75	6239.75
30	7PMix_0.3x_DIA12_iRT_001	1	HSA _HSA	0.290446	_ASSAKQRVGSKC[+57]C[+57]KHPEAK_	_ASSAKQRVGSKC[+57]C[+57]KHPEAK_.5	ASSAKQRVGSKCCKHPEAK	0.00102532	43.3764	3.36036e-17	ASSAK[bs3-light]QR_VGSKC[cm]C[cm]KHPEAK.5	219_460	5692.68	7610.57	45936.7	61413	61413
30	7PMix_0.3x_DIA12_iRT_001	1	HSA _HSA	0.0711393	_ASSAKQRVGSKC[+57]C[+57]KHPEAK_	_ASSAKQRVGSKC[+57]C[+57]KHPEAK_.5	ASSAKQRVGSKCCKHPEAK	0.00102532	43.4529	4.03657e-14	ASSAK[bs3-light]QR_VGSKC[cm]C[cm]KHPEAK.5	219_463	5961.38	7969.8	50813.4	67932.7	67932.7
30	7PMix_0.3x_DIA12_iRT_001	1	HSA _HSA	0.101673	_ASSAKQRVGSKC[+57]C[+57]KHPEAK_	_ASSAKQRVGSKC[+57]C[+57]KHPEAK_.3	ASSAKQRVGSKCCKHPEAK	0.00102532	40.5685	0.000660959	ASSAK[bs3-light]QR_VGSKC[cm]C[cm]KHPEAK.3	219_463	1.37478	1.83795	134915	180368	180368
30	7PMix_0.3x_DIA12_iRT_001	1	HSA _HSA	NaN	_ASSAKQRVGSKC[+57]C[+57]KHPEAK_	_ASSAKQRVGSKC[+57]C[+57]KHPEAK_.4	ASSAKQRVGSKCCKHPEAK	0.00442023	48.9595	0.00134376	ASSAK[bs3-light]QR_VGSKC[cm]C[cm]KHPEAK.4	219_463	14083.8	19071	46778.7	63343.3	63343.3
30	7PMix_0.3x_DIA12_iRT_001	1	HSA _HSA	0.191424	_NLGKVGSKAEFAEVSK_	_NLGKVGSKAEFAEVSK_.3	NLGKVGSKAEFAEVSK	0.00558399	70.4065	0.00269742	NLGK[bs3-light]VGSK_AEFAEVSK.3	256_456	79480.9	126328	21990.8	34952.6	34952.6
30	7PMix_0.3x_DIA12_iRT_001	1	HSA _HSA	0.0921815	_LKC[+57]ASLQKLDELRDEGK[+156]ASSAKQR_	_LKC[+57]ASLQKLDELRDEGK[+156]ASSAKQR_.5	LKCASLQKLDELRDEGKASSAKQR	8.83943e-09	43.4512	1.79223e-26	LK[bs3-light]C[cm]ASLQK_LDELRDEGK[bs3oh]ASSAKQR.5	219_223	9459.35	12646.2	63116.4	84380.6	84380.6
30	7PMix_0.3x_DIA12_iRT_001	1	HSA _HSA	0.0999741	_LKC[+57]ASLQKLDELRDEGK[+156]ASSAKQR_	_LKC[+57]ASLQKLDELRDEGK[+156]ASSAKQR_.4	LKCASLQKLDELRDEGKASSAKQR	0.00102532	66.391	1.06699e-16	LK[bs3-light]C[cm]ASLQK_LDELRDEGK[bs3oh]ASSAKQR.4	219_223	478187	885709	16470.5	30507	30507
30	7PMix_0.3x_DIA12_iRT_001	1	HSA _HSA	0.0259799	_LKC[+57]ASLQKLDELRDEGK[+155]ASSAKQR_	_LKC[+57]ASLQKLDELRDEGK[+155]ASSAKQR_.5	LKCASLQKLDELRDEGKASSAKQR	0.000872449	66.3771	1.40045e-13	LK[bs3-light]C[cm]ASLQK_LDELRDEGK[bs3nh2]ASSAKQR.5	219_223	652940	1.20843e+06	35858.5	66365.2	66365.2
30	7PMix_0.3x_DIA12_iRT_001	1	HSA _HSA	0.14942	_LKC[+57]ASLQKLDELRDEGK[+155]ASSAKQR_	_LKC[+57]ASLQKLDELRDEGK[+155]ASSAKQR_.4	LKCASLQKLDELRDEGKASSAKQR	0.00140485	66.372	1.15955e-13	LK[bs3-light]C[cm]ASLQK_LDELRDEGK[bs3nh2]ASSAKQR.4	219_223	550278	1.01813e+06	15845.6	29317.9	29317.9
30	7PMix_0.3x_DIA12_iRT_001	1	HSA _HSA	0.177026	_LAKTYETTLEKVTKC[+57]C[+57]TESLVNR_	_LAKTYETTLEKVTKC[+57]C[+57]TESLVNR_.4	LAKTYETTLEKVTKCCTESLVNR	4.24513e-20	73.0589	1.10261e-39	LAK[bs3-light]TYETTLEK_VTKC[cm]C[cm]TESLVNR.4	375_499	1.37735e+06	2.08111e+06	39648.4	59906.7	59906.7
30	7PMix_0.3x_DIA12_iRT_001	1	HSA _HSA	0.168555	_ASSAKQRC[+57]C[+57]KHPEAK[+155]R_	_ASSAKQRC[+57]C[+57]KHPEAK[+155]R_.4	ASSAKQRCCKHPEAKR	0.00676406	62.0762	0.00028014	ASSAK[bs3-light]QR_C[cm]C[cm]KHPEAK[bs3nh2]R.4	219_463	371.16	585.667	48819.8	77034.5	77034.5
30	7PMix_0.3x_DIA12_iRT_001	1	HSA _HSA	0.151999	_ASSAKQRVGSK[+155]C[+57]C[+57]KHPEAK_	_ASSAKQRVGSK[+155]C[+57]C[+57]KHPEAK_.5	ASSAKQRVGSKCCKHPEAK	0.00102532	46.0088	6.95698e-13	ASSAK[bs3-light]QR_VGSK[bs3nh2]C[cm]C[cm]KHPEAK.5	219_463	18314.9	24485.2	14730.2	19692.8	19692.8
30	7PMix_0.3x_DIA12_iRT_001	1	HSA _HSA	0.358413	_C[+57]C[+57]KADDKETC[+57]FAEEGKKQIKK[+155]QTALVELVK_	_C[+57]C[+57]KADDKETC[+57]FAEEGKKQIKK[+155]QTALVELVK_.6	CCKADDKETCFAEEGKKQIKKQTALVELVK	0.234559	78.6059	1.27099e-21	C[cm]C[cm]K[bs3-light]ADDKETC[cm]FAEEGKK_QIKK[bs3nh2]QTALVELVK.6	548_584	101690	217372	8954.23	19140.6	19140.6
30	7PMix_0.3x_DIA12_iRT_001	1	HSA _HSA	0.0765887	_NLGKVGSKLDELRDEGKASSAK[+155]QR_	_NLGKVGSKLDELRDEGKASSAK[+155]QR_.4	NLGKVGSKLDELRDEGKASSAKQR	0.00102532	76.7606	1.09454e-07	NLGK[bs3-light]VGSK_LDELRDEGKASSAK[bs3nh2]QR.4	214_456	46923.5	88060.1	7391.72	13871.8	13871.8
30	7PMix_0.3x_DIA12_iRT_001	1	HSA _HSA	0.216627	_NLGKVGSKLDELRDEGKASSAK[+155]QR_	_NLGKVGSKLDELRDEGKASSAK[+155]QR_.5	NLGKVGSKLDELRDEGKASSAKQR	4.43571e-12	66.2787	8.69238e-32	NLGK[bs3-light]VGSK_LDELRDEGKASSAK[bs3nh2]QR.5	214_456	61821.7	113772	4334.23	7976.4	7976.39
30	7PMix_0.3x_DIA12_iRT_001	1	HSA _HSA	1.14938	_KYLYEIARDAHKS[+156]EVAHRFKDLGEENFK_	_KYLYEIARDAHKS[+156]EVAHRFKDLGEENFK_.6	KYLYEIARDAHKSEVAHRFKDLGEENFK	4.90512e-07	106.975	2.92678e-46	K[bs3-light]YLYEIAR_DAHKS[bs3oh]EVAHRFKDLGEENFK.6	28_161	3879.28	5550.88	2.06816e+06	2.95935e+06	2.95935e+06
30	7PMix_0.3x_DIA12_iRT_001	1	HSA _HSA	0.215269	_NLGKVGSKC[+57]C[+57]KHPEAK[+155]R_	_NLGKVGSKC[+57]C[+57]KHPEAK[+155]R_.5	NLGKVGSKCCKHPEAKR	0.00012294	50.7718	2.1005e-24	NLGK[bs3-light]VGSK_C[cm]C[cm]KHPEAK[bs3nh2]R.5	456_463	57651.9	78850.1	11750.1	16070.6	16070.6
30	7PMix_0.3x_DIA12_iRT_001	1	HSA _HSA	0.0741814	_KQTALVELVKC[+57]C[+57]KADDKETC[+57]FAEEGK[+156]K_	_KQTALVELVKC[+57]C[+57]KADDKETC[+57]FAEEGK[+156]K_.4	KQTALVELVKCCKADDKETCFAEEGKK	0.000285088	93.5038	2.67178e-07	K[bs3-light]QTALVELVK_C[cm]C[cm]KADDKETC[cm]FAEEGK[bs3oh]K.4	549_584	509.665	966.128	17304.4	32802.6	32802.6
30	7PMix_0.3x_DIA12_iRT_001	1	HSA _HSA	0.0937424	_C[+57]C[+57]KADDKETC[+57]FAEEGKKQIK[+156]KQTALVELVK_	_C[+57]C[+57]KADDKETC[+57]FAEEGKKQIK[+156]KQTALVELVK_.6	CCKADDKETCFAEEGKKQIKKQTALVELVK	4.2355e-40	85.8009	5.14599e-123	C[cm]C[cm]K[bs3-light]ADDKETC[cm]FAEEGKK_QIK[bs3oh]KQTALVELVK.6	549_584	98959.6	124566	641044	806920	806920
30	7PMix_0.3x_DIA12_iRT_001	1	HSA _HSA	1.6172	_FKDLGEENFKDAHKSEVAHR_	_FKDLGEENFKDAHKSEVAHR_.4	FKDLGEENFKDAHKSEVAHR	0.00102532	76.5965	2.16735e-05	FK[bs3-light]DLGEENFK_DAHKSEVAHR.4	28_36	77062.4	139933	636850	1.15642e+06	1.15642e+06
30	7PMix_0.3x_DIA12_iRT_001	1	HSA _HSA	0.0482449	_FKDLGEENFKDAHKSEVAHR_	_FKDLGEENFKDAHKSEVAHR_.5	FKDLGEENFKDAHKSEVAHR	0.288466	61.0309	0.000101304	FK[bs3-light]DLGEENFK_DAHKSEVAHR.5	28_36	98394.3	151803	14104.9	21761.1	21761.1
30	7PMix_0.3x_DIA12_iRT_001	1	HSA _HSA	0.114297	_LKC[+57]ASLQKVGSKC[+57]C[+57]K[+155]HPEAK[+155]R_	_LKC[+57]ASLQKVGSKC[+57]C[+57]K[+155]HPEAK[+155]R_.5	LKCASLQKVGSKCCKHPEAKR	0.000849201	64.2039	2.82931e-14	LK[bs3-light]C[cm]ASLQK_VGSKC[cm]C[cm]K[bs3nh2]HPEAK[bs3nh2]R.5	223_460	8511.72	14319.5	34596.4	58202.4	58202.4
30	7PMix_0.3x_DIA12_iRT_001	1	HSA _HSA	0.162693	_TC[+57]VADESAENC[+57]DKSLHTLFGDKLC[+57]TVATLR_	_TC[+57]VADESAENC[+57]DKSLHTLFGDKLC[+57]TVATLR_.4	TCVADESAENCDKSLHTLFGDKLCTVATLR	0.0014035	100.047	5.46821e-31	TC[cm]VADESAENC[cm]DK[bs3-light]SLHTLFGDK_LC[cm]TVATLR.4	88_100	308252	462871	12484.7	18747.1	18747.1
30	7PMix_0.3x_DIA12_iRT_001	1	HSA _HSA	0.0501244	_FKDLGEENFKKYLYEIAR_	_FKDLGEENFKKYLYEIAR_.4	FKDLGEENFKKYLYEIAR	1.56868e-12	90.449	8.56791e-18	FK[bs3-light]DLGEENFK_KYLYEIAR.4	36_161	1.00183e+06	1.58517e+06	608957	963538	963538
30	7PMix_0.3x_DIA12_iRT_001	1	HSA _HSA	0.139437	_LVRPEVDVMC[+57]TAFHDNEETFLKKYKAAFTEC[+57]C[+57]QAADK[+155]AAC[+57]LLPK_	_LVRPEVDVMC[+57]TAFHDNEETFLKKYKAAFTEC[+57]C[+57]QAADK[+155]AAC[+57]LLPK_.6	LVRPEVDVMCTAFHDNEETFLKKYKAAFTECCQAADKAACLLPK	1.10109e-06	111.528	1.49209e-11	LVRPEVDVMC[cm]TAFHDNEETFLK[bs3-light]K_YKAAFTEC[cm]C[cm]QAADK[bs3nh2]AAC[cm]LLPK.6	160_186	1.076e+06	1.87915e+06	206121	359973	359973
30	7PMix_0.3x_DIA12_iRT_001	1	HSA _HSA	0.146539	_LVRPEVDVMC[+57]TAFHDNEETFLKKYKAAFTEC[+57]C[+57]QAADK[+156]AAC[+57]LLPK_	_LVRPEVDVMC[+57]TAFHDNEETFLKKYKAAFTEC[+57]C[+57]QAADK[+156]AAC[+57]LLPK_.6	LVRPEVDVMCTAFHDNEETFLKKYKAAFTECCQAADKAACLLPK	7.25686e-09	111.536	5.10121e-30	LVRPEVDVMC[cm]TAFHDNEETFLK[bs3-light]K_YKAAFTEC[cm]C[cm]QAADK[bs3oh]AAC[cm]LLPK.6	160_186	1.03791e+06	1.81332e+06	205148	358412	358412
30	7PMix_0.3x_DIA12_iRT_001	1	HSA _HSA	0.0984019	_C[+57]ASLQKFGERLAKTYETTLEK_	_C[+57]ASLQKFGERLAKTYETTLEK_.3	CASLQKFGERLAKTYETTLEK	0.00102532	90.0834	1.13901e-20	C[cm]ASLQK[bs3-light]FGER_LAKTYETTLEK.3	229_375	245111	387833	109571	173371	173371
30	7PMix_0.3x_DIA12_iRT_001	1	HSA _HSA	0.105659	_NLGKVGSKLDELRDEGKASSAK_	_NLGKVGSKLDELRDEGKASSAK_.5	NLGKVGSKLDELRDEGKASSAK	0.00102532	51.7738	0.000966775	NLGK[bs3-light]VGSK_LDELRDEGKASSAK.5	214_456	2.1483	2.93277	51573.4	70405.7	70405.7
30	7PMix_0.3x_DIA12_iRT_001	1	HSA _HSA	0.0728987	_LKC[+57]ASLQKLDELRDEGKAS[+156]S[+156]AK_	_LKC[+57]ASLQKLDELRDEGKAS[+156]S[+156]AK_.5	LKCASLQKLDELRDEGKASSAK	0.000272143	64.2099	2.44174e-20	LK[bs3-light]C[cm]ASLQK_LDELRDEGKAS[bs3oh]S[bs3oh]AK.5	214_223	333.151	560.578	30573.4	51444.5	51444.5
30	7PMix_0.3x_DIA12_iRT_001	1	HSA _HSA	0.820556	_LAKTYETTLEKLK[+156]C[+57]ASLQKFGER_	_LAKTYETTLEKLK[+156]C[+57]ASLQKFGER_.4	LAKTYETTLEKLKCASLQKFGER	0.00102532	97.7881	8.61949e-17	LAK[bs3-light]TYETTLEK_LK[bs3oh]C[cm]ASLQKFGER.4	229_375	88551.9	148187	139366	233222	233222
30	7PMix_0.3x_DIA12_iRT_001	1	HSA _HSA	0.173499	_EFNAETFTFHADIC[+57]TLSEKERVGSKC[+57]C[+57]K[+155]HPEAK_	_EFNAETFTFHADIC[+57]TLSEKERVGSKC[+57]C[+57]K[+155]HPEAK_.6	EFNAETFTFHADICTLSEKERVGSKCCKHPEAK	0.00102532	66.3653	1.56267e-05	EFNAETFTFHADIC[cm]TLSEK[bs3-light]ER_VGSKC[cm]C[cm]K[bs3nh2]HPEAK.6	460_543	80903.3	149631	211484	391140	391140
30	7PMix_0.3x_DIA12_iRT_001	1	HSA _HSA	0.269627	_VHTEC[+57]C[+57]HGDLLEC[+57]ADDRADLAK[+156]YIC[+57]ENQDSISSKDAHKSEVAHRFKDLGEENFK_	_VHTEC[+57]C[+57]HGDLLEC[+57]ADDRADLAK[+156]YIC[+57]ENQDSISSKDAHKSEVAHRFKDLGEENFK_.7	VHTECCHGDLLECADDRADLAKYICENQDSISSKDAHKSEVAHRFKDLGEENFK	0.000827029	65.5529	1.48074e-18	VHTEC[cm]C[cm]HGDLLEC[cm]ADDRADLAK[bs3oh]Y[bs3-light]IC[cm]ENQDSISSK_DAHKSEVAHRFKDLGEENFK.7	36_287	16622	29311.2	32868.2	57959.6	57959.6
30	7PMix_0.3x_DIA12_iRT_001	1	HSA _HSA	0.0788373	_ASSAKQRLKC[+57]ASLQK[+156]FGER_	_ASSAKQRLKC[+57]ASLQK[+156]FGER_.4	ASSAKQRLKCASLQKFGER	0.00102532	70.3027	1.92387e-15	ASSAK[bs3-light]QR_LKC[cm]ASLQK[bs3oh]FGER.4	219_223	232362	368180	60349.2	95623.8	95623.8
30	7PMix_0.3x_DIA12_iRT_001	1	HSA _HSA	0.0189898	_LKC[+57]ASLQKDEGK[+156]ASSAKQR_	_LKC[+57]ASLQKDEGK[+156]ASSAKQR_.4	LKCASLQKDEGKASSAKQR	0.000472376	43.4179	0.000142137	LK[bs3-light]C[cm]ASLQK_DEGK[bs3oh]ASSAKQR.4	219_223	35706.7	47736.5	57315.3	76625.1	76625.1
30	7PMix_0.3x_DIA12_iRT_001	1	HSA _HSA	0.494055	_LVRPEVDVM[+16]C[+57]TAFHDNEETFLKKYKAAFTEC[+57]C[+57]QAADK[+155]AAC[+57]LLPK_	_LVRPEVDVM[+16]C[+57]TAFHDNEETFLKKYKAAFTEC[+57]C[+57]QAADK[+155]AAC[+57]LLPK_.6	LVRPEVDVMCTAFHDNEETFLKKYKAAFTECCQAADKAACLLPK	0.0010222	126.188	3.51368e-08	LVRPEVDVM[ox]C[cm]TAFHDNEETFLK[bs3-light]K_YKAAFTEC[cm]C[cm]QAADK[bs3nh2]AAC[cm]LLPK.6	160_186	2527.21	3434.57	33579.9	45636.3	45636.3
30	7PMix_0.3x_DIA12_iRT_001	1	HSA _HSA	0.131187	_LKC[+57]ASLQKLDELRDEGKAS[+155]SAKQR_	_LKC[+57]ASLQKLDELRDEGKAS[+155]SAKQR_.4	LKCASLQKLDELRDEGKASSAKQR	0.00136892	76.406	2.49695e-19	LK[bs3-light]C[cm]ASLQK_LDELRDEGKAS[bs3nh2]SAKQR.4	219_223	7679.58	13402.4	18456.9	32211	32211
30	7PMix_0.3x_DIA12_iRT_001	1	HSA _HSA	0.0564441	_LVTDLTKVHTEC[+57]C[+57]HGDLLEC[+57]ADDR_	_LVTDLTKVHTEC[+57]C[+57]HGDLLEC[+57]ADDR_.4	LVTDLTKVHTECCHGDLLECADDR	0.00102532	84.2639	3.04172e-22	LVTDLT[bs3-light]K_VHTEC[cm]C[cm]HGDLLEC[cm]ADDR.4	263_267	143467	217428	18863.4	28588.1	28588.1
30	7PMix_0.3x_DIA12_iRT_001	1	HSA _HSA	0.151344	_LDELRDEGKAS[+155]SAKQRC[+57]C[+57]KHPEAK_	_LDELRDEGKAS[+155]SAKQRC[+57]C[+57]KHPEAK_.6	LDELRDEGKASSAKQRCCKHPEAK	0.00102532	42.3417	0.000496668	LDELRDEGKAS[bs3nh2]SAK[bs3-light]QR_C[cm]C[cm]KHPEAK.6	219_463	31084	41556.4	28611.5	38250.8	38250.8
30	7PMix_0.3x_DIA12_iRT_001	1	HSA _HSA	0.13085	_DAHKSEVAHRTC[+57]VADESAENC[+57]DKS[+156]LHTLFGDKLC[+57]TVATLR_	_DAHKSEVAHRTC[+57]VADESAENC[+57]DKS[+156]LHTLFGDKLC[+57]TVATLR_.7	DAHKSEVAHRTCVADESAENCDKSLHTLFGDKLCTVATLR	0.000640252	95.0712	3.34612e-08	DAHK[bs3-light]SEVAHR_TC[cm]VADESAENC[cm]DKS[bs3oh]LHTLFGDKLC[cm]TVATLR.7	28_88	13691.1	25848.8	20543.7	38786.6	38786.6
30	7PMix_0.3x_DIA12_iRT_001	1	HSA _HSA	0.0403286	_LKC[+57]ASLQKDEGK[+155]ASSAKQR_	_LKC[+57]ASLQKDEGK[+155]ASSAKQR_.4	LKCASLQKDEGKASSAKQR	0.00102532	66.3916	0.000496668	LK[bs3-light]C[cm]ASLQK_DEGK[bs3nh2]ASSAKQR.4	219_223	10372.6	19213	33876.8	62749.7	62749.7
30	7PMix_0.3x_DIA12_iRT_001	1	HSA _HSA	NaN	_LDELRDEGK[+155]ASSAKQRVGSKC[+57]C[+57]K[+155]HPEAK_	_LDELRDEGK[+155]ASSAKQRVGSKC[+57]C[+57]K[+155]HPEAK_.6	LDELRDEGKASSAKQRVGSKCCKHPEAK	0.00424722	43.9024	0.00168956	LDELRDEGK[bs3nh2]ASSAK[bs3-light]QR_VGSKC[cm]C[cm]K[bs3nh2]HPEAK.6	219_460	249.814	333.977	17568.3	23487.1	23487.1
30	7PMix_0.3x_DIA12_iRT_001	1	HSA _HSA	0.494065	_YKAAFTEC[+57]C[+57]QAADKC[+57]C[+57]TESLVNR_	_YKAAFTEC[+57]C[+57]QAADKC[+57]C[+57]TESLVNR_.4	YKAAFTECCQAADKCCTESLVNR	0.00907251	55.035	4.43256e-07	YK[bs3-light]AAFTEC[cm]C[cm]QAADK_C[cm]C[cm]TESLVNR.4	186_504	65.6055	88.3401	4083.07	5498	5498
30	7PMix_0.3x_DIA12_iRT_001	1	HSA _HSA	0.174056	_C[+57]C[+57]KADDK[+155]ETC[+57]FAEEGKKQIK[+156]KQTALVELVK_	_C[+57]C[+57]KADDK[+155]ETC[+57]FAEEGKKQIK[+156]KQTALVELVK_.5	CCKADDKETCFAEEGKKQIKKQTALVELVK	0.320831	89.0843	0.000368158	C[cm]C[cm]K[bs3-light]ADDK[bs3nh2]ETC[cm]FAEEGKK_QIK[bs3oh]KQTALVELVK.5	549_584	4829.6	7795.88	4.72178	7.62183	7.62183
30	7PMix_0.3x_DIA12_iRT_001	1	HSA _HSA	0.890934	_LVRPEVDVMC[+57]TAFHDNEETFLKKRYKAAFTEC[+57]C[+57]QAADK_	_LVRPEVDVMC[+57]TAFHDNEETFLKKRYKAAFTEC[+57]C[+57]QAADK_.7	LVRPEVDVMCTAFHDNEETFLKKRYKAAFTECCQAADK	0.00022055	72.8157	5.59749e-19	LVRPEVDVMC[cm]TAFHDNEETFLK[bs3-light]K_RYKAAFTEC[cm]C[cm]QAADK.7	160_186	773613	1.20709e+06	244011	380736	380736
30	7PMix_0.3x_DIA12_iRT_001	1	HSA _HSA	0.280495	_QNC[+57]ELFEQLGEYKFQNALLVRATKEQLK_	_QNC[+57]ELFEQLGEYKFQNALLVRATKEQLK_.4	QNCELFEQLGEYKFQNALLVRATKEQLK	8.03127e-08	112.191	7.38424e-44	QNC[cm]ELFEQLGEYK[bs3-light]FQNALLVR_ATKEQLK.4	426_565	247764	447041	26632.9	48053.7	48053.7
30	7PMix_0.3x_DIA12_iRT_001	1	HSA _HSA	0.0792855	_KQTALVELVKEFNAETFTFHADIC[+57]TLSEKER_	_KQTALVELVKEFNAETFTFHADIC[+57]TLSEKER_.5	KQTALVELVKEFNAETFTFHADICTLSEKER	0.00463211	93.6576	0.000820867	K[bs3-light]QTALVELVK_EFNAETFTFHADIC[cm]TLSEKER.5	543_549	441.184	842.187	18970	36212.3	36212.3
30	7PMix_0.3x_DIA12_iRT_001	1	HSA _HSA	0.501206	_LVRPEVDVMC[+57]TAFHDNEETFLKKLVNEVTEFAKTC[+57]VADESAENC[+57]DK_	_LVRPEVDVMC[+57]TAFHDNEETFLKKLVNEVTEFAKTC[+57]VADESAENC[+57]DK_.6	LVRPEVDVMCTAFHDNEETFLKKLVNEVTEFAKTCVADESAENCDK	0.00102532	105.315	2.91964e-14	LVRPEVDVMC[cm]TAFHDNEETFLK[bs3-light]K_LVNEVTEFAKTC[cm]VADESAENC[cm]DK.6	75_160	1969.48	2753.2	4007.08	5601.61	5601.61
30	7PMix_0.3x_DIA12_iRT_001	1	HSA _HSA	0.0409195	_ASSAKQRVGSKC[+57]C[+57]K[+155]HPEAK[+155]R_	_ASSAKQRVGSKC[+57]C[+57]K[+155]HPEAK[+155]R_.3	ASSAKQRVGSKCCKHPEAKR	5.08439e-06	54.7665	9.27588e-10	ASSAK[bs3-light]QR_VGSKC[cm]C[cm]K[bs3nh2]HPEAK[bs3nh2]R.3	219_460	1.48247	1.98342	56452	75527.9	75527.9
30	7PMix_0.3x_DIA12_iRT_001	1	HSA _HSA	0.0486445	_HPYFYAPELLFFAKREC[+57]C[+57]EKPLLEK_	_HPYFYAPELLFFAKREC[+57]C[+57]EKPLLEK_.4	HPYFYAPELLFFAKRECCEKPLLEK	0.00102532	83.4241	0.000966775	HPYFYAPELLFFAK[bs3-light]R_EC[cm]C[cm]EKPLLEK.4	183_305	35204.9	54780.1	256177	398620	398620
30	7PMix_0.3x_DIA12_iRT_001	1	HSA _HSA	0.102934	_LKC[+57]ASLQKLDELRDEGKAS[+156]SAKQR_	_LKC[+57]ASLQKLDELRDEGKAS[+156]SAKQR_.4	LKCASLQKLDELRDEGKASSAKQR	0.000828992	66.4124	1.57595e-16	LK[bs3-light]C[cm]ASLQK_LDELRDEGKAS[bs3oh]SAKQR.4	219_223	485796	900904	20781.9	38539.8	38539.8
30	7PMix_0.3x_DIA12_iRT_001	1	HSA _HSA	0.128042	_LDELRDEGKASSAKVGSKC[+57]C[+57]K[+155]HPEAK_	_LDELRDEGKASSAKVGSKC[+57]C[+57]K[+155]HPEAK_.4	LDELRDEGKASSAKVGSKCCKHPEAK	0.00177178	42.2957	0.000967735	LDELRDEGK[bs3-light]ASSAK_VGSKC[cm]C[cm]K[bs3nh2]HPEAK.4	214_460	6669.57	8916.58	12044.5	16102.4	16102.4
30	7PMix_0.3x_DIA12_iRT_001	1	HSA _HSA	NaN	_LDELRDEGK[+155]ASSAKQRVGSKC[+57]C[+57]KHPEAK_	_LDELRDEGK[+155]ASSAKQRVGSKC[+57]C[+57]KHPEAK_.6	LDELRDEGKASSAKQRVGSKCCKHPEAK	0.00121849	55.7211	0.00121849	LDELRDEGK[bs3nh2]ASSAK[bs3-light]QR_VGSKC[cm]C[cm]KHPEAK.6	219_463	139.602	191.055	70886.4	97013	97013
30	7PMix_0.3x_DIA12_iRT_001	1	HSA _HSA	NaN	_KQTALVELVKEQLKAVMDDFAAFVEK_	_KQTALVELVKEQLKAVMDDFAAFVEK_.3	KQTALVELVKEQLKAVMDDFAAFVEK	0.00476366	117.616	0.00197901	K[bs3-light]QTALVELVK_EQLKAVMDDFAAFVEK.3	549_569	4077.65	6863.77	22021.5	37068.1	37068.1
30	7PMix_0.3x_DIA12_iRT_001	1	HSA _HSA	NaN	_KQTALVELVKEQLKAVMDDFAAFVEK_	_KQTALVELVKEQLKAVMDDFAAFVEK_.4	KQTALVELVKEQLKAVMDDFAAFVEK	0.0054093	100.9	0.00107016	K[bs3-light]QTALVELVK_EQLKAVMDDFAAFVEK.4	549_569	816.923	1217.78	36990	55140.5	55140.5
30	7PMix_0.3x_DIA12_iRT_001	1	HSA _HSA	0.0715282	_QNC[+57]ELFEQLGEYK[+156]FQNALLVRQIKKQTALVELVK_	_QNC[+57]ELFEQLGEYK[+156]FQNALLVRQIKKQTALVELVK_.5	QNCELFEQLGEYKFQNALLVRQIKKQTALVELVK	0.0319105	140.521	3.93207e-11	QNC[cm]ELFEQLGEY[bs3-light]K[bs3oh]FQNALLVR_QIKKQTALVELVK.5	425_549	1286.15	1866.52	3100.13	4499.03	4499.03
30	7PMix_0.3x_DIA12_iRT_001	1	HSA _HSA	0.057903	_VGSKC[+57]C[+57]KHPEAKEFNAETFTFHADIC[+57]TLSEK[+156]ER_	_VGSKC[+57]C[+57]KHPEAKEFNAETFTFHADIC[+57]TLSEK[+156]ER_.6	VGSKCCKHPEAKEFNAETFTFHADICTLSEKER	0.0429757	71.6562	0.00297079	VGSKC[cm]C[cm]K[bs3-light]HPEAK_EFNAETFTFHADIC[cm]TLSEK[bs3oh]ER.6	463_541	16496.3	27668.1	92506.6	155154	155154
30	7PMix_0.3x_DIA12_iRT_001	1	HSA _HSA	0.580615	_C[+57]C[+57]KADDKETC[+57]FAEEGKKKQTALVELVK_	_C[+57]C[+57]KADDKETC[+57]FAEEGKKKQTALVELVK_.5	CCKADDKETCFAEEGKKKQTALVELVK	0.357309	66.9367	5.12111e-06	C[cm]C[cm]K[bs3-light]ADDKETC[cm]FAEEGKK_KQTALVELVK.5	549_584	153879	290345	244.703	461.716	461.716
30	7PMix_0.3x_DIA12_iRT_001	1	HSA _HSA	0.215109	_LDELRDEGK[+155]ASSAKQRLKC[+57]ASLQK[+156]FGER_	_LDELRDEGK[+155]ASSAKQRLKC[+57]ASLQK[+156]FGER_.5	LDELRDEGKASSAKQRLKCASLQKFGER	0.0591983	83.4788	7.44725e-05	LDELRDEGK[bs3nh2]ASSAK[bs3-light]QR_LKC[cm]ASLQK[bs3oh]FGER.5	219_223	183910	285449	80325.5	124674	124674
30	7PMix_0.3x_DIA12_iRT_001	1	HSA _HSA	0.0853618	_LVRPEVDVMC[+57]TAFHDNEETFLKKYKAAFTEC[+57]C[+57]QAADK_	_LVRPEVDVMC[+57]TAFHDNEETFLKKYKAAFTEC[+57]C[+57]QAADK_.5	LVRPEVDVMCTAFHDNEETFLKKYKAAFTECCQAADK	0.00645646	76.767	0.00107847	LVRPEVDVMC[cm]TAFHDNEETFLK[bs3-light]K_YKAAFTEC[cm]C[cm]QAADK.5	160_186	36767.1	69086.7	79435.4	149262	149262
30	7PMix_0.3x_DIA12_iRT_001	1	HSA _HSA	0.0349217	_ASSAKQRVGSKC[+57]C[+57]K[+156]HPEAK_	_ASSAKQRVGSKC[+57]C[+57]K[+156]HPEAK_.5	ASSAKQRVGSKCCKHPEAK	0.00102532	51.7357	0.000975982	ASSAK[bs3-light]QR_VGSKC[cm]C[cm]K[bs3oh]HPEAK.5	219_460	88813.1	121287	28283.1	38624.6	38624.6
30	7PMix_0.3x_DIA12_iRT_001	1	HSA _HSA	NaN	_LDELRDEGKASSAK[+155]QRVGSKC[+57]C[+57]KHPEAK_	_LDELRDEGKASSAK[+155]QRVGSKC[+57]C[+57]KHPEAK_.6	LDELRDEGKASSAKQRVGSKCCKHPEAK	0.000765043	66.2438	1.83845e-05	LDELRDEGK[bs3-light]ASSAK[bs3nh2]QR_VGSKC[cm]C[cm]KHPEAK.6	214_460	612.943	1125.75	4142.75	7608.68	7608.68
30	7PMix_0.3x_DIA12_iRT_001	1	HSA _HSA	NaN	_NLGK[+156]VGSKC[+57]C[+57]KHPEAK_	_NLGK[+156]VGSKC[+57]C[+57]KHPEAK_.4	NLGKVGSKCCKHPEAK	0.0057532	42.3639	0.00399081	NLGK[bs3oh]VGS[bs3-light]K_C[cm]C[cm]KHPEAK.4	459_463	2.02955	2.71332	34295	45849.1	45849.1
30	7PMix_0.3x_DIA12_iRT_001	1	HSA _HSA	0.627978	_RHPYFYAPELLFFAKRLKEC[+57]C[+57]EKPLLEK_	_RHPYFYAPELLFFAKRLKEC[+57]C[+57]EKPLLEK_.4	RHPYFYAPELLFFAKRLKECCEKPLLEK	0.00713664	86.2268	0.000966775	RHPYFYAPELLFFAK[bs3-light]R_LKEC[cm]C[cm]EKPLLEK.4	183_305	6.99985	7.84846	8020.33	8992.66	8992.66
30	7PMix_0.3x_DIA12_iRT_001	1	HSA _HSA	0.270827	_RHPYFYAPELLFFAKRYKAAFTEC[+57]C[+57]QAADK_	_RHPYFYAPELLFFAKRYKAAFTEC[+57]C[+57]QAADK_.6	RHPYFYAPELLFFAKRYKAAFTECCQAADK	0.00102532	69.7421	0.00102532	RHPYFYAPELLFFAK[bs3-light]R_YKAAFTEC[cm]C[cm]QAADK.6	183_186	43768	68190.5	15152.1	23607	23607
30	7PMix_0.3x_DIA12_iRT_001	1	HSA _HSA	NaN	_ASSAKQRVGSKC[+57]C[+57]K_	_ASSAKQRVGSKC[+57]C[+57]K_.4	ASSAKQRVGSKCCK	0.0040304	61.3139	0.00327912	ASSAK[bs3-light]QR_VGSKC[cm]C[cm]K.4	219_460	2.02755	3.1474	18394.2	28553.6	28553.6
30	7PMix_0.3x_DIA12_iRT_001	1	HSA _HSA	0.246758	_LKC[+57]ASLQKLAKTYETTLEK[+155]C[+57]C[+57]AAADPHEC[+57]YAK_	_LKC[+57]ASLQKLAKTYETTLEK[+155]C[+57]C[+57]AAADPHEC[+57]YAK_.5	LKCASLQKLAKTYETTLEKCCAAADPHECYAK	0.00904409	48.0904	0.00812715	LK[bs3-light]C[cm]ASLQK_LAKTYETTLEK[bs3nh2]C[cm]C[cm]AAADPHEC[cm]YAK.5	223_375	41092.8	55376.4	5011.13	6752.96	6752.96
30	7PMix_0.3x_DIA12_iRT_001	1	HSA _HSA	0.0503663	_TPVSDRVTKC[+57]C[+57]TESLVNRLK[+156]C[+57]ASLQKFGER_	_TPVSDRVTKC[+57]C[+57]TESLVNRLK[+156]C[+57]ASLQKFGER_.5	TPVSDRVTKCCTESLVNRLKCASLQKFGER	0.00589713	69.9966	0.00327213	TPVSDRVTK[bs3-light]C[cm]C[cm]TESLVNR_LK[bs3oh]C[cm]ASLQKFGER.5	229_499	2.11372	3.31862	140430	220481	220481
30	7PMix_0.3x_DIA12_iRT_001	1	HSA _HSA	NaN	_HPYFYAPELLFFAKRLVRPEVDVMC[+57]TAFHDNEETFLKK_	_HPYFYAPELLFFAKRLVRPEVDVMC[+57]TAFHDNEETFLKK_.7	HPYFYAPELLFFAKRLVRPEVDVMCTAFHDNEETFLKK	0.00177178	73.6566	0.00177178	HPYFYAPELLFFAK[bs3-light]R_LVRPEVDVMC[cm]TAFHDNEETFLKK.7	160_183	113085	162864	32497.1	46801.9	46801.9
30	7PMix_0.3x_DIA12_iRT_001	1	HSA _HSA	NaN	_LKC[+57]ASLQKVGSKC[+57]C[+57]K_	_LKC[+57]ASLQKVGSKC[+57]C[+57]K_.4	LKCASLQKVGSKCCK	0.00876006	30.5432	0.00876006	LK[bs3-light]C[cm]ASLQK_VGSKC[cm]C[cm]K.4	223_460	1.53131	2.28688	5738.05	8569.27	8569.27
30	7PMix_0.3x_DIA12_iRT_001	1	HSA _HSA	NaN	_TC[+57]VADESAENC[+57]DKDAHK[+156]SEVAHR_	_TC[+57]VADESAENC[+57]DKDAHK[+156]SEVAHR_.4	TCVADESAENCDKDAHKSEVAHR	0.00904409	54.4844	0.0021271	TC[cm]VADES[bs3-light]AENC[cm]DK_DAHK[bs3oh]SEVAHR.4	29_82	769.001	1023.09	46268.2	61555.7	61555.7
30	7PMix_0.3x_DIA12_iRT_001	1	Lysozyme C _Lysozyme C	0.822311	_C[+57]ELAAAMKRNTDGSTDYGILQINSR_	_C[+57]ELAAAMKRNTDGSTDYGILQINSR_.4	CELAAAMKRNTDGSTDYGILQINSR	6.35997e-10	81.366	6.02902e-36	C[cm]ELAAAMK[bs3-light]R_NTDGSTDYGILQINSR.4	31_71	172403	304733	63404.4	112071	112071
30	7PMix_0.3x_DIA12_iRT_001	1	Lysozyme C _Lysozyme C	0.105923	_FESNFNTQATNRGYSLGNWVC[+57]AAK_	_FESNFNTQATNRGYSLGNWVC[+57]AAK_.3	FESNFNTQATNRGYSLGNWVCAAK	2.67329e-73	119.162	8.28213e-95	FES[bs3-light]NFNTQATNR_GYSLGNWVC[cm]AAK.3	42_54	2.55454e+06	4.10259e+06	133644	214633	214633
30	7PMix_0.3x_DIA12_iRT_001	1	Lysozyme C _Lysozyme C	0.0783997	_GYSLGNWVC[+57]AAKC[+57]KGTDVQAWIR_	_GYSLGNWVC[+57]AAKC[+57]KGTDVQAWIR_.4	GYSLGNWVCAAKCKGTDVQAWIR	0.000963939	119.329	4.41214e-11	GY[bs3-light]SLGNWVC[cm]AAK_C[cm]KGTDVQAWIR.4	41_134	190881	304903	40713.8	65034	65034
30	7PMix_0.3x_DIA12_iRT_001	1	Lysozyme C _Lysozyme C	0.125138	_C[+57]K[+156]GTDVQAWIRC[+57]KGTDVQAWIR_	_C[+57]K[+156]GTDVQAWIRC[+57]KGTDVQAWIR_.3	CKGTDVQAWIRCKGTDVQAWIR	3.14968e-13	117.449	4.20422e-95	C[cm]K[bs3oh]GT[bs3-light]DVQAWIR_C[cm]KGTDVQAWIR.3	134_136	186175	314270	36441.9	61515.2	61515.2
30	7PMix_0.3x_DIA12_iRT_001	1	Lysozyme C _Lysozyme C	0.111435	_HGLDNYRC[+57]KGTDVQAWIR_	_HGLDNYRC[+57]KGTDVQAWIR_.4	HGLDNYRCKGTDVQAWIR	1.59007e-14	96.2994	3.15821e-19	HGLDNY[bs3-light]R_C[cm]KGTDVQAWIR.4	38_134	1.46667	2.56744	31834	55726.1	55726.1
30	7PMix_0.3x_DIA12_iRT_001	1	Lysozyme C _Lysozyme C	0.114913	_C[+57]K[+155]GTDVQAWIRC[+57]KGTDVQAWIR_	_C[+57]K[+155]GTDVQAWIRC[+57]KGTDVQAWIR_.3	CKGTDVQAWIRCKGTDVQAWIR	0.00102532	117.431	7.13865e-45	C[cm]K[bs3nh2]GT[bs3-light]DVQAWIR_C[cm]KGTDVQAWIR.3	134_136	201062	339501	26846.9	45332.1	45332.1
30	7PMix_0.3x_DIA12_iRT_001	1	Lysozyme C _Lysozyme C	0.123572	_C[+57]KGTDVQAWIRC[+57]KGTDVQAWIR_	_C[+57]KGTDVQAWIRC[+57]KGTDVQAWIR_.4	CKGTDVQAWIRCKGTDVQAWIR	5.57515e-30	105.777	3.23313e-85	C[cm]K[bs3-light]GTDVQAWIR_C[cm]KGTDVQAWIR.4	134_134	1442.74	1989.45	17288.4	23839.7	23839.7
30	7PMix_0.3x_DIA12_iRT_001	1	Lysozyme C _Lysozyme C	1.27907	_C[+57]K[+155]GTDVQAWIRC[+57]ELAAAM[+16]KR_	_C[+57]K[+155]GTDVQAWIRC[+57]ELAAAM[+16]KR_.3	CKGTDVQAWIRCELAAAMKR	0.000849201	47.6712	0.000849201	C[cm]K[bs3nh2]GT[bs3-light]DVQAWIR_C[cm]ELAAAM[ox]KR.3	31_136	2.14664	2.88605	54274	72968.6	72968.6
30	7PMix_0.3x_DIA12_iRT_001	1	Lysozyme C _Lysozyme C	0.00360359	_C[+57]KGTDVQAWIRC[+57]ELAAAM[+16]KR_	_C[+57]KGTDVQAWIRC[+57]ELAAAM[+16]KR_.3	CKGTDVQAWIRCELAAAMKR	0.00111584	115.49	1.57159e-09	C[cm]K[bs3-light]GTDVQAWIR_C[cm]ELAAAM[ox]KR.3	31_134	42361.9	73884.2	23007.4	40127.7	40127.7
30	7PMix_0.3x_DIA12_iRT_001	1	Myoglobin _Myoglobin	0.112977	_LFTGHPETLEKFDKFKKHGTVVLTALGGILK_	_LFTGHPETLEKFDKFKKHGTVVLTALGGILK_.5	LFTGHPETLEKFDKFKKHGTVVLTALGGILK	1.88201e-19	112.5	9.1002e-28	LFTGHPETLEK[bs3-light]FDKFK_KHGTVVLTALGGILK.5	43_64	46572.9	85213.9	24150.8	44188.5	44188.5
30	7PMix_0.3x_DIA12_iRT_001	1	Myoglobin _Myoglobin	0.904066	_TEAEMKASEDLKKTEAEM[+16]KASEDLKK_	_TEAEMKASEDLKKTEAEM[+16]KASEDLKK_.5	TEAEMKASEDLKKTEAEMKASEDLKK	0.00676406	67.9245	0.00044567	TEAEMK[bs3-light]ASEDLKK_TEAEM[ox]KASEDLKK.5	57_57	61872.7	102112	105408	173961	173961
30	7PMix_0.3x_DIA12_iRT_001	1	Myoglobin _Myoglobin	0.246564	_TEAEMKAS[+155]EDLKKHGTVVLTALGGILK_	_TEAEMKAS[+155]EDLKKHGTVVLTALGGILK_.3	TEAEMKASEDLKKHGTVVLTALGGILK	1.46051e-10	129.952	1.38439e-60	TEAEMK[bs3-light]AS[bs3nh2]EDLK_KHGTVVLTALGGILK.3	57_64	175758	251396	16413.7	23477.4	23477.4
30	7PMix_0.3x_DIA12_iRT_001	1	Myoglobin _Myoglobin	0.27106	_TEAEMKAS[+155]EDLKKHGTVVLTALGGILK_	_TEAEMKAS[+155]EDLKKHGTVVLTALGGILK_.4	TEAEMKASEDLKKHGTVVLTALGGILK	0.00102532	129.933	7.52232e-20	TEAEMK[bs3-light]AS[bs3nh2]EDLK_KHGTVVLTALGGILK.4	57_64	108712	155459	12489.2	17859.6	17859.6
30	7PMix_0.3x_DIA12_iRT_001	1	Myoglobin _Myoglobin	0.270066	_TEAEMK[+156]ASEDLKKHGTVVLTALGGILK_	_TEAEMK[+156]ASEDLKKHGTVVLTALGGILK_.4	TEAEMKASEDLKKHGTVVLTALGGILK	0.00102532	129.921	2.95845e-20	TEAEMK[bs3oh]AS[bs3-light]EDLK_KHGTVVLTALGGILK.4	59_64	62167.4	88885.1	12484.4	17849.8	17849.8
30	7PMix_0.3x_DIA12_iRT_001	1	Myoglobin _Myoglobin	0.263251	_TEAEM[+16]KASEDLKKHGT[+155]VVLTALGGILK_	_TEAEM[+16]KASEDLKKHGT[+155]VVLTALGGILK_.4	TEAEMKASEDLKKHGTVVLTALGGILK	0.000926504	129.931	3.70156e-21	TEAEM[ox]K[bs3-light]ASEDLK_KHGT[bs3nh2]VVLTALGGILK.4	57_64	270.657	387.029	12283.8	17565.3	17565.3
30	7PMix_0.3x_DIA12_iRT_001	1	Myoglobin _Myoglobin	0.283303	_TEAEM[+16]KASEDLKKHGT[+156]VVLTALGGILK_	_TEAEM[+16]KASEDLKKHGT[+156]VVLTALGGILK_.4	TEAEMKASEDLKKHGTVVLTALGGILK	0.000572462	129.934	5.0579e-39	TEAEM[ox]K[bs3-light]ASEDLK_KHGT[bs3oh]VVLTALGGILK.4	57_64	156.053	223.157	12596.7	18013.3	18013.3
30	7PMix_0.3x_DIA12_iRT_001	1	Myoglobin _Myoglobin	0.358562	_TEAEMK[+155]ASEDLKKHGTVVLTALGGILK_	_TEAEMK[+155]ASEDLKKHGTVVLTALGGILK_.3	TEAEMKASEDLKKHGTVVLTALGGILK	3.16834e-11	129.868	4.74558e-51	TEAEMK[bs3nh2]AS[bs3-light]EDLK_KHGTVVLTALGGILK.3	59_64	320082	457321	28956.5	41371.8	41371.8
30	7PMix_0.3x_DIA12_iRT_001	1	Myoglobin _Myoglobin	0.0443542	_TEAEMK[+155]ASEDLKKHGTVVLTALGGILK_	_TEAEMK[+155]ASEDLKKHGTVVLTALGGILK_.4	TEAEMKASEDLKKHGTVVLTALGGILK	1.97644e-05	129.907	5.28291e-21	TEAEMK[bs3nh2]AS[bs3-light]EDLK_KHGTVVLTALGGILK.4	59_64	107656	153895	9254.08	13228.7	13228.7
30	7PMix_0.3x_DIA12_iRT_001	1	Myoglobin _Myoglobin	0.0226374	_HGTVVLTALGGILKTEAEMK[+156]ASEDLKK_	_HGTVVLTALGGILKTEAEMK[+156]ASEDLKK_.4	HGTVVLTALGGILKTEAEMKASEDLKK	0.000833502	129.912	2.34609e-10	HGT[bs3-light]VVLTALGGILK_TEAEMK[bs3oh]ASEDLKK.4	63_67	59786.9	85471.1	10169.2	14537.9	14537.9
30	7PMix_0.3x_DIA12_iRT_001	1	Myoglobin _Myoglobin	0.000978115	_TEAEM[+16]KASEDLKK[+155]HGTVVLTALGGILK_	_TEAEM[+16]KASEDLKK[+155]HGTVVLTALGGILK_.4	TEAEMKASEDLKKHGTVVLTALGGILK	8.21643e-06	129.891	5.97997e-10	TEAEM[ox]K[bs3-light]ASEDLK_K[bs3nh2]HGTVVLTALGGILK.4	57_67	270.641	386.801	9925.4	14185.4	14185.4
30	7PMix_0.3x_DIA12_iRT_001	1	Myoglobin _Myoglobin	0.0496783	_HGTVVLTALGGILKTEAEMKASEDLK[+155]K_	_HGTVVLTALGGILKTEAEMKASEDLK[+155]K_.4	HGTVVLTALGGILKTEAEMKASEDLKK	0.00102532	129.95	3.38569e-12	HGT[bs3-light]VVLTALGGILK_TEAEMKASEDLK[bs3nh2]K.4	57_67	112612	161071	8534.37	12206.9	12206.9
30	7PMix_0.3x_DIA12_iRT_001	1	Myoglobin _Myoglobin	0.102662	_TEAEMKASEDLKKHGTVVLTALGGILK_	_TEAEMKASEDLKKHGTVVLTALGGILK_.4	TEAEMKASEDLKKHGTVVLTALGGILK	0.00102532	68.033	4.30805e-13	TEAEMK[bs3-light]ASEDLK_KHGTVVLTALGGILK.4	57_64	292.953	475.865	3241.74	5265.8	5265.8
30	7PMix_0.3x_DIA12_iRT_001	1	Myoglobin _Myoglobin	0.0754941	_KHGTVVLTALGGILKFDKFK[+155]HLK_	_KHGTVVLTALGGILKFDKFK[+155]HLK_.4	KHGTVVLTALGGILKFDKFKHLK	3.43362e-07	112.475	6.10022e-19	K[bs3-light]HGTVVLTALGGILK_FDKFK[bs3nh2]HLK.4	46_64	57439.8	105063	26329.5	48159.2	48159.2
30	7PMix_0.3x_DIA12_iRT_001	1	Myoglobin _Myoglobin	0.0593216	_TEAEMKASEDLKYLEFISDAIIHVLHSKHPGDFGADAQGAMTK_	_TEAEMKASEDLKYLEFISDAIIHVLHSKHPGDFGADAQGAMTK_.6	TEAEMKASEDLKYLEFISDAIIHVLHSKHPGDFGADAQGAMTK	0.00102532	75.4923	1.45465e-08	TEAEMK[bs3-light]ASEDLK_YLEFISDAIIHVLHSKHPGDFGADAQGAMTK.6	57_119	224005	352824	85191.8	134183	134183
30	7PMix_0.3x_DIA12_iRT_001	1	Myoglobin _Myoglobin	0.018313	_NDIAAK[+155]YKELGFQGK[+156]GHHEAELKPLAQSHATK_	_NDIAAK[+155]YKELGFQGK[+156]GHHEAELKPLAQSHATK_.4	NDIAAKYKELGFQGKGHHEAELKPLAQSHATK	0.0040304	104.03	0.00328355	NDIAAK[bs3nh2]YK[bs3-light]ELGFQG_K[bs3oh]GHHEAELKPLAQSHATK.4	88_148	10145.8	15378	34872.7	52856.6	52856.6
30	7PMix_0.3x_DIA12_iRT_001	1	Myoglobin _Myoglobin	NaN	_GHHEAELKPLAQSHATKNDIAAK[+156]YKELGFQG_	_GHHEAELKPLAQSHATKNDIAAK[+156]YKELGFQG_.5	GHHEAELKPLAQSHATKNDIAAKYKELGFQG	0.00123542	67.055	5.35984e-05	GHHEAELK[bs3-light]PLAQSHATK_NDIAAK[bs3oh]YKELGFQG.5	88_148	252133	468593	40574.9	75409	75409
[truncated: 9,044 more rows]
