# Supplementary material for: Data-independent Acquisition Improves Quantitative Cross-linking Mass Spectrometry
Source: Mol Cell Proteomics. 2019 Jan 16;18(4):786–95. doi: 10.1074/mcp.TIR118.001276 (PMC6442367; doi:10.1074/mcp.TIR118.001276)
Supplement: Quantitation result file [file 142541_0_supp_249997_pjm8yz.xls]

## Sheet: Tabelle1
R.Condition	R.FileName	R.Replicate	PG.ProteinAccessions	PEP.GroupingKey	PEP.StrippedSequence	EG.iRTPredicted	EG.IsDecoy	EG.ModifiedSequence	EG.Qvalue	EG.ConditionCV	FG.Charge	FG.PrecMz	FG.PrecMzCalibrated	FG.Comment	FG.MS1PeakArea	FG.NormalizedMS1PeakArea	FG.MS2PeakArea	FG.NormalizedMS2PeakArea	FG.Quantity
10	7PMix_0.1x_DIA12_iRT_e.coli_001	1	Catalase _Catalase	_FHYK[+156]T[+138]DQGIKNLS[+138]VEDAAR_	FHYKTDQGIKNLSVEDAAR	153.816	False	_FHYK[+156]T[+138]DQGIKNLS[+138]VEDAAR_	1.19505e-05	0.992087	3	835.428	835.43	238_246	461526	875217	39252.3	74436.3	74436.3
10	7PMix_0.1x_DIA12_iRT_e.coli_001	1	Catalase _Catalase	_LNS[+138]LTVGPRAAQK[+155]PDVLTT[+138]GGGNPVGDK_	LNSLTVGPRAAQKPDVLTTGGGNPVGDK	239.606	False	_LNS[+138]LTVGPRAAQK[+155]PDVLTT[+138]GGGNPVGDK_	0.0215418	0.407996	3	1025.22	1025.23	29_41	158732	301013	2566.43	4866.86	4866.86
10	7PMix_0.1x_DIA12_iRT_e.coli_001	1	Catalase _Catalase	_AVK[+138]NFSDVHPEYGSRDAQLFIQK[+138]K_	AVKNFSDVHPEYGSRDAQLFIQKK	123.164	False	_AVK[+138]NFSDVHPEYGSRDAQLFIQK[+138]K_	0.00271604	0.823619	5	587.51	587.51	476_480	383131	726553	59741.1	113290	113290
10	7PMix_0.1x_DIA12_iRT_e.coli_001	1	Catalase _Catalase	_AVK[+138]NFSDVHPEYGSRDAQLFIQK[+138]K_	AVKNFSDVHPEYGSRDAQLFIQKK	116.321	False	_AVK[+138]NFSDVHPEYGSRDAQLFIQK[+138]K_	0.0203548	0.564504	4	734.135	734.137	476_480	727714	1.38001e+06	57443.1	108933	108933
10	7PMix_0.1x_DIA12_iRT_e.coli_001	1	Catalase _Catalase	_AVK[+138]NFSDVHPEYGSRDAQLFIQK[+138]K_	AVKNFSDVHPEYGSRDAQLFIQKK	110.863	False	_AVK[+138]NFSDVHPEYGSRDAQLFIQK[+138]K_	0.0763915	0.382137	3	978.511	978.515	476_480	85348.3	161851	3862.83	7325.3	7325.3
10	7PMix_0.1x_DIA12_iRT_e.coli_001	1	Catalase _Catalase	_AAQK[+138]PDVLTTGGGNPVGDKLNS[+138]LTVGPR_	AAQKPDVLTTGGGNPVGDKLNSLTVGPR	154.801	False	_AAQK[+138]PDVLTTGGGNPVGDKLNS[+138]LTVGPR_	0.020363	0.644435	3	973.525	973.529	23_41	2.65106e+06	5.02736e+06	31563	59854.6	59854.6
10	7PMix_0.1x_DIA12_iRT_e.coli_001	1	Creatine kinase M-type _Creatine kinase M-type	_GGNM[+16]K[+138]EVFRRTDLNHENLK[+138]GGDDLDPHYVLSSR_	GGNMKEVFRRTDLNHENLKGGDDLDPHYVLSSR	37.2992	False	_GGNM[+16]K[+138]EVFRRTDLNHENLK[+138]GGDDLDPHYVLSSR_	0.000310805	0.586301	6	657.827	657.828	116_247	144830	274650	587682	1.11445e+06	1.11445e+06
10	7PMix_0.1x_DIA12_iRT_e.coli_001	1	Creatine kinase M-type _Creatine kinase M-type	_GGNM[+16]K[+138]EVFRRTDLNHENLK[+138]GGDDLDPHYVLSSR_	GGNMKEVFRRTDLNHENLKGGDDLDPHYVLSSR	37.3911	False	_GGNM[+16]K[+138]EVFRRTDLNHENLK[+138]GGDDLDPHYVLSSR_	0.00271725	0.757394	5	789.19	789.192	116_247	39801.2	75477.2	557772	1.05774e+06	1.05774e+06
10	7PMix_0.1x_DIA12_iRT_e.coli_001	1	Creatine kinase M-type _Creatine kinase M-type	_LS[+138]VEALNSLTGEFKVIS[+138]MEK_	LSVEALNSLTGEFKVISMEK	178.75	False	_LS[+138]VEALNSLTGEFKVIS[+138]MEK_	9.3766e-10	0.46512	3	784.419	784.421	158_239	108820	206362	170980	324240	324240
10	7PMix_0.1x_DIA12_iRT_e.coli_001	1	Creatine kinase M-type _Creatine kinase M-type	_LEK[+138]GQSIDDMIPAQKLMVEM[+16]EK[+138]K_	LEKGQSIDDMIPAQKLMVEMEKK	121.656	False	_LEK[+138]GQSIDDMIPAQKLMVEM[+16]EK[+138]K_	0.00807696	0.0334267	4	709.116	709.117	365_369	207899	394251	119035	225733	225733
10	7PMix_0.1x_DIA12_iRT_e.coli_001	1	Creatine kinase M-type _Creatine kinase M-type	_P[+138]FGNTHNKSM[+16]TEQEQQQLIDDHFLFDK[+138]PVSPLLLASGMAR_	PFGNTHNKSMTEQEQQQLIDDHFLFDKPVSPLLLASGMAR	114.296	False	_P[+138]FGNTHNKSM[+16]TEQEQQQLIDDHFLFDK[+138]PVSPLLLASGMAR_	0.00206055	0.942931	5	943.269	943.272	2_196	27345.4	51856.6	19929	37792.4	37792.4
10	7PMix_0.1x_DIA12_iRT_e.coli_001	1	Creatine kinase M-type _Creatine kinase M-type	_LNYK[+138]SEEEYPDLSKVLTPDLYK[+138]K_	LNYKSEEEYPDLSKVLTPDLYKK	52.9306	False	_LNYK[+138]SEEEYPDLSKVLTPDLYK[+138]K_	0.00272486	1.0739	4	732.884	732.886	15_40	5.34625e+06	1.01384e+07	119484	226583	226583
10	7PMix_0.1x_DIA12_iRT_e.coli_001	1	Creatine kinase M-type _Creatine kinase M-type	_LNYK[+138]SEEEYPDLSKVLTPDLYK[+138]K_	LNYKSEEEYPDLSKVLTPDLYKK	52.4287	False	_LNYK[+138]SEEEYPDLSKVLTPDLYK[+138]K_	0.0135245	0.101646	3	976.843	976.847	15_40	728163	1.38086e+06	56225.1	106623	106623
10	7PMix_0.1x_DIA12_iRT_e.coli_001	1	Creatine kinase M-type _Creatine kinase M-type	_P[+138]FGNTHNKP[+138]FGNTHNK_	PFGNTHNKPFGNTHNK	21.533	False	_P[+138]FGNTHNKP[+138]FGNTHNK_	0.00097327	0.0528362	3	655.991	655.992	2_2	294900	559235	44632.7	84639.5	84639.5
10	7PMix_0.1x_DIA12_iRT_e.coli_001	1	Creatine kinase M-type _Creatine kinase M-type	_LNYK[+138]SEEEYPDLSKAVEK[+138]LSVEALNSLTGEFKGK_	LNYKSEEEYPDLSKAVEKLSVEALNSLTGEFKGK	84.1402	False	_LNYK[+138]SEEEYPDLSKAVEK[+138]LSVEALNSLTGEFKGK_	0.00615199	0.465564	5	795.214	795.216	15_156	114684	217483	9254.23	17549.3	17549.3
10	7PMix_0.1x_DIA12_iRT_e.coli_001	1	Creatine kinase M-type _Creatine kinase M-type	_LNYK[+138]SEEEYPDLSKAVEK[+138]LSVEALNSLTGEFK_	LNYKSEEEYPDLSKAVEKLSVEALNSLTGEFK	199.272	False	_LNYK[+138]SEEEYPDLSKAVEK[+138]LSVEALNSLTGEFK_	0.00271732	NaN	4	947.486	947.49	15_156	321780	610210	6416.21	12167.4	12167.4
10	7PMix_0.1x_DIA12_iRT_e.coli_001	1	Creatine kinase M-type _Creatine kinase M-type	_HGGFKPTDK[+138]HKTDLNHENLK[+138]GGDDLDPHYVLSSR_	HGGFKPTDKHKTDLNHENLKGGDDLDPHYVLSSR	60.142	False	_HGGFKPTDK[+138]HKTDLNHENLK[+138]GGDDLDPHYVLSSR_	0.0027097	NaN	5	797.599	797.601	105_116	11204	21246.8	75540.8	143252	143252
10	7PMix_0.1x_DIA12_iRT_e.coli_001	1	Creatine kinase M-type _Creatine kinase M-type	_HGGFKPTDK[+138]HKTDLNHENLK[+138]GGDDLDPHYVLSSR_	HGGFKPTDKHKTDLNHENLKGGDDLDPHYVLSSR	12.6326	False	_HGGFKPTDK[+138]HKTDLNHENLK[+138]GGDDLDPHYVLSSR_	0.0200899	0.675539	6	664.834	664.835	105_116	502888	953654	29512	55965.3	55965.3
10	7PMix_0.1x_DIA12_iRT_e.coli_001	1	Creatine kinase M-type _Creatine kinase M-type	_VISMEK[+156]GGNMK[+138]EVFRRTDLNHENLK[+138]GGDDLDPHYVLSSR_	VISMEKGGNMKEVFRRTDLNHENLKGGDDLDPHYVLSSR	65.5598	False	_VISMEK[+156]GGNMK[+138]EVFRRTDLNHENLK[+138]GGDDLDPHYVLSSR_	0.0011795	0.465008	7	682.202	682.203	116_247	174366	330660	67776.4	128528	128528
10	7PMix_0.1x_DIA12_iRT_e.coli_001	1	Creatine kinase M-type _Creatine kinase M-type	_VISMEK[+156]GGNMK[+138]EVFRRTDLNHENLK[+138]GGDDLDPHYVLSSR_	VISMEKGGNMKEVFRRTDLNHENLKGGDDLDPHYVLSSR	70.8091	False	_VISMEK[+156]GGNMK[+138]EVFRRTDLNHENLK[+138]GGDDLDPHYVLSSR_	1.97306e-06	0.180063	6	795.734	795.737	116_247	15504.2	29401.5	578938	1.09787e+06	1.09787e+06
10	7PMix_0.1x_DIA12_iRT_e.coli_001	1	Creatine kinase M-type _Creatine kinase M-type	_VISMEK[+155]GGNMK[+138]EVFRRTDLNHENLK[+138]GGDDLDPHYVLSSR_	VISMEKGGNMKEVFRRTDLNHENLKGGDDLDPHYVLSSR	-21.6107	False	_VISMEK[+155]GGNMK[+138]EVFRRTDLNHENLK[+138]GGDDLDPHYVLSSR_	0.00271626	NaN	6	795.57	795.573	116_247	28212	53500.1	605429	1.14811e+06	1.14811e+06
10	7PMix_0.1x_DIA12_iRT_e.coli_001	1	Creatine kinase M-type _Creatine kinase M-type	_TDLNHENLK[+138]GGDDLDPHYVLSSRVIS[+155]MEKGGNMK[+138]EVFR_	TDLNHENLKGGDDLDPHYVLSSRVISMEKGGNMKEVFR	160.298	False	_TDLNHENLK[+138]GGDDLDPHYVLSSRVIS[+155]MEKGGNMK[+138]EVFR_	0.00872381	NaN	6	769.554	769.555	116_247	106939	202794	36393.7	69015.4	69015.4
10	7PMix_0.1x_DIA12_iRT_e.coli_001	1	Creatine kinase M-type _Creatine kinase M-type	_YKLNYK[+138]SEEEYPDLSKVLTPDLYK[+138]K_	YKLNYKSEEEYPDLSKVLTPDLYKK	50.4132	False	_YKLNYK[+138]SEEEYPDLSKVLTPDLYK[+138]K_	0.0102856	0.296611	5	644.741	644.741	15_40	948938	1.79952e+06	60452.6	114640	114640
10	7PMix_0.1x_DIA12_iRT_e.coli_001	1	Creatine kinase M-type _Creatine kinase M-type	_SIK[+138]GYTLPPHC[+57]SRIEEIFK[+138]K_	SIKGYTLPPHCSRIEEIFKK	84.7665	False	_SIK[+138]GYTLPPHC[+57]SRIEEIFK[+138]K_	0.00119997	0.133458	5	512.679	512.679	138_265	942996	1.78826e+06	119216	226076	226076
10	7PMix_0.1x_DIA12_iRT_e.coli_001	1	Creatine kinase M-type _Creatine kinase M-type	_GYT[+138]LPPHC[+57]SRAVEK[+138]LSVEALNSLTGEFK_	GYTLPPHCSRAVEKLSVEALNSLTGEFK	174.55	False	_GYT[+138]LPPHC[+57]SRAVEK[+138]LSVEALNSLTGEFK_	0.0027362	0.277339	5	652.74	652.741	141_156	22220.1	42137.2	29908.9	56717.9	56717.9
10	7PMix_0.1x_DIA12_iRT_e.coli_001	1	Creatine kinase M-type _Creatine kinase M-type	_LNYK[+138]SEEEYPDLSKVLTPDLY[+156]K[+138]KLR_	LNYKSEEEYPDLSKVLTPDLYKKLR	173.678	False	_LNYK[+138]SEEEYPDLSKVLTPDLY[+156]K[+138]KLR_	0.0254863	0.106944	4	839.2	839.203	15_40	279292	529637	9501.84	18018.9	18018.9
10	7PMix_0.1x_DIA12_iRT_e.coli_001	1	Creatine kinase M-type _Creatine kinase M-type	_HKTDLNHENLK[+138]GGDDLDPHYVLSSRHGGFK[+155]PT[+138]DK_	HKTDLNHENLKGGDDLDPHYVLSSRHGGFKPTDK	32.1701	False	_HKTDLNHENLK[+138]GGDDLDPHYVLSSRHGGFK[+155]PT[+138]DK_	0.381529	0.764205	7	592.158	592.158	103_116	121066	229584	6495.43	12317.6	12317.6
10	7PMix_0.1x_DIA12_iRT_e.coli_001	1	Creatine kinase M-type _Creatine kinase M-type	_SEEEYPDLSK[+138]HNNHM[+16]AKSM[+16]TEQEQQQLIDDHFLFDK[+138]PVSPLLLASGMAR_	SEEEYPDLSKHNNHMAKSMTEQEQQQLIDDHFLFDKPVSPLLLASGMAR	90.3011	False	_SEEEYPDLSK[+138]HNNHM[+16]AKSM[+16]TEQEQQQLIDDHFLFDK[+138]PVSPLLLASGMAR_	0.203214	1.09674	6	974.635	974.638	25_196	47156.9	89426.3	1723.08	3267.57	3267.57
10	7PMix_0.1x_DIA12_iRT_e.coli_001	1	Creatine kinase M-type _Creatine kinase M-type	_HK[+138]TDLNHENLKGGDDLDPHYVLSSRGGNMK[+138]EVFR_	HKTDLNHENLKGGDDLDPHYVLSSRGGNMKEVFR	32.9668	False	_HK[+138]TDLNHENLKGGDDLDPHYVLSSRGGNMK[+138]EVFR_	0.0216478	0.849292	4	1009.5	1009.5	107_247	212805	403555	38192.8	72427.1	72427.1
10	7PMix_0.1x_DIA12_iRT_e.coli_001	1	Creatine kinase M-type _Creatine kinase M-type	_LNYK[+138]SEEEYPDLSKRAVEK[+138]LSVEALNSLTGEFK_	LNYKSEEEYPDLSKRAVEKLSVEALNSLTGEFK	84.2755	False	_LNYK[+138]SEEEYPDLSKRAVEK[+138]LSVEALNSLTGEFK_	0.0214727	0.46329	5	789.411	789.413	15_156	136463	258783	9304.76	17645.1	17645.1
10	7PMix_0.1x_DIA12_iRT_e.coli_001	1	Creatine kinase M-type _Creatine kinase M-type	_TDLNHENLK[+138]GGDDLDPHYVLSSRVIS[+138]MEK[+156]GGNMK[+156]EVFR_	TDLNHENLKGGDDLDPHYVLSSRVISMEKGGNMKEVFR	49.4272	False	_TDLNHENLK[+138]GGDDLDPHYVLSSRVIS[+138]MEK[+156]GGNMK[+156]EVFR_	0.369378	0.161136	5	954.675	954.679	116_239	17152.6	32527.5	1212.6	2299.52	2299.52
10	7PMix_0.1x_DIA12_iRT_e.coli_001	1	Creatine kinase M-type _Creatine kinase M-type	_HGGFKPT[+155]DK[+138]HKTDLNHENLK[+138]GGDDLDPHYVLSSR_	HGGFKPTDKHKTDLNHENLKGGDDLDPHYVLSSR	33.8674	False	_HGGFKPT[+155]DK[+138]HKTDLNHENLK[+138]GGDDLDPHYVLSSR_	0.0242437	0.155456	6	690.683	690.684	105_116	1.27021e+06	2.40877e+06	38362.4	72748.7	72748.7
10	7PMix_0.1x_DIA12_iRT_e.coli_001	1	Creatine kinase M-type _Creatine kinase M-type	_HGGFKPTDK[+138]HKT[+138]DLNHENLK_	HGGFKPTDKHKTDLNHENLK	-41.242	False	_HGGFKPTDK[+138]HKT[+138]DLNHENLK_	0.0285927	0.413164	5	495.259	495.258	105_108	164108	311207	8731.09	16557.3	16557.3
10	7PMix_0.1x_DIA12_iRT_e.coli_001	1	Creatine kinase M-type _Creatine kinase M-type	_VISMEK[+138]GGNMKGGDDLDPHYVLS[+138]SR_	VISMEKGGNMKGGDDLDPHYVLSSR	-26.3644	False	_VISMEK[+138]GGNMKGGDDLDPHYVLS[+138]SR_	0.0429285	0.492083	5	573.083	573.083	128_242	2.45181e+06	4.6495e+06	10050.1	19058.6	19058.6
10	7PMix_0.1x_DIA12_iRT_e.coli_001	1	HSA _HSA	_RDAHK[+138]SEVAHRFK[+138]DLGEENFK_	RDAHKSEVAHRFKDLGEENFK	31.5867	False	_RDAHK[+138]SEVAHRFK[+138]DLGEENFK_	6.46901e-08	1.13559	5	534.675	534.675	28_36	3.81908e+06	7.24233e+06	474670	900144	900144
10	7PMix_0.1x_DIA12_iRT_e.coli_001	1	HSA _HSA	_RDAHK[+138]SEVAHRFK[+138]DLGEENFK_	RDAHKSEVAHRFKDLGEENFK	30.9958	False	_RDAHK[+138]SEVAHRFK[+138]DLGEENFK_	1.00004e-05	0.6207	4	668.092	668.093	28_36	3.42255e+06	6.49037e+06	177164	335966	335966
10	7PMix_0.1x_DIA12_iRT_e.coli_001	1	HSA _HSA	_RDAHK[+138]SEVAHRFK[+138]DLGEENFK_	RDAHKSEVAHRFKDLGEENFK	30.0721	False	_RDAHK[+138]SEVAHRFK[+138]DLGEENFK_	0.00245562	0.500663	3	890.453	890.456	28_36	451911	856984	62501.4	118525	118525
10	7PMix_0.1x_DIA12_iRT_e.coli_001	1	HSA _HSA	_ATK[+138]EQLKYTK[+156]K[+138]VPQVSTPTLVEVSR_	ATKEQLKYTKKVPQVSTPTLVEVSR	61.9703	False	_ATK[+138]EQLKYTK[+156]K[+138]VPQVSTPTLVEVSR_	0.0029448	1.03454	4	786.446	786.448	438_565	372868	707091	910975	1.72753e+06	1.72753e+06
10	7PMix_0.1x_DIA12_iRT_e.coli_001	1	HSA _HSA	_Y[+138]IC[+57]ENQDSISSKVHT[+138]EC[+57]C[+57]HGDLLEC[+57]ADDRADLAK_	YICENQDSISSKVHTECCHGDLLECADDRADLAK	62.1172	False	_Y[+138]IC[+57]ENQDSISSKVHT[+138]EC[+57]C[+57]HGDLLEC[+57]ADDRADLAK_	0.000112707	0.542387	5	833.971	833.973	267_287	4.1573e+06	7.88373e+06	150499	285401	285401
10	7PMix_0.1x_DIA12_iRT_e.coli_001	1	HSA _HSA	_Y[+138]IC[+57]ENQDSISSKVHT[+138]EC[+57]C[+57]HGDLLEC[+57]ADDRADLAK_	YICENQDSISSKVHTECCHGDLLECADDRADLAK	133.546	False	_Y[+138]IC[+57]ENQDSISSKVHT[+138]EC[+57]C[+57]HGDLLEC[+57]ADDRADLAK_	0.00221045	0.0570798	4	1042.21	1042.22	267_287	1.4294e+06	2.71065e+06	42617.5	80817.9	80817.9
10	7PMix_0.1x_DIA12_iRT_e.coli_001	1	HSA _HSA	_K[+138]VPQVSTPTLVEVSRATK[+138]EQLK[+156]AVMDDFAAFVEK_	KVPQVSTPTLVEVSRATKEQLKAVMDDFAAFVEK	127.105	False	_K[+138]VPQVSTPTLVEVSRATK[+138]EQLK[+156]AVMDDFAAFVEK_	0.000200466	0.783079	4	1019.3	1019.3	438_565	489424	928123	33808.9	64113.7	64113.7
10	7PMix_0.1x_DIA12_iRT_e.coli_001	1	HSA _HSA	_SEVAHRFK[+138]DLGEENFKS[+138]EVAHR_	SEVAHRFKDLGEENFKSEVAHR	78.65	False	_SEVAHRFK[+138]DLGEENFKS[+138]EVAHR_	1.07097e-05	1.18779	4	686.097	686.098	29_36	83370.2	158100	40528.8	76857.1	76857.1
10	7PMix_0.1x_DIA12_iRT_e.coli_001	1	HSA _HSA	_T[+138]PVSDRVTKM[+16]PC[+57]AEDYLS[+138]VVLNQLC[+57]VLHEK_	TPVSDRVTKMPCAEDYLSVVLNQLCVLHEK	123.155	False	_T[+138]PVSDRVTKM[+16]PC[+57]AEDYLS[+138]VVLNQLC[+57]VLHEK_	0.000119652	0.568605	4	919.213	919.216	478_491	1.17909e+06	2.23598e+06	47101.9	89322	89322
10	7PMix_0.1x_DIA12_iRT_e.coli_001	1	HSA _HSA	_T[+138]PVSDRM[+16]PC[+57]AEDYLS[+138]VVLNQLC[+57]VLHEK_	TPVSDRMPCAEDYLSVVLNQLCVLHEK	137.833	False	_T[+138]PVSDRM[+16]PC[+57]AEDYLS[+138]VVLNQLC[+57]VLHEK_	0.0027386	0.81739	3	1115.88	1115.88	478_491	998177	1.8929e+06	25472.5	48304.9	48304.9
10	7PMix_0.1x_DIA12_iRT_e.coli_001	1	HSA _HSA	_T[+138]PVSDRM[+16]PC[+57]AEDYLS[+138]VVLNQLC[+57]VLHEK_	TPVSDRMPCAEDYLSVVLNQLCVLHEK	136.971	False	_T[+138]PVSDRM[+16]PC[+57]AEDYLS[+138]VVLNQLC[+57]VLHEK_	0.000203192	0.541745	4	837.16	837.163	478_491	376929	714792	24686.5	46814.5	46814.5
10	7PMix_0.1x_DIA12_iRT_e.coli_001	1	HSA _HSA	_DVC[+57]K[+138]NYAEAKSHC[+57]IAEVENDEMPADLPSLAADFVES[+138]K_	DVCKNYAEAKSHCIAEVENDEMPADLPSLAADFVESK	119.252	False	_DVC[+57]K[+138]NYAEAKSHC[+57]IAEVENDEMPADLPSLAADFVES[+138]K_	1.85853e-05	0.543637	4	1078	1078	336_341	614615	1.16553e+06	43155.3	81837.8	81837.8
10	7PMix_0.1x_DIA12_iRT_e.coli_001	1	HSA _HSA	_C[+57]C[+57]T[+138]ESLVNRTPVSDRVT[+138]K_	CCTESLVNRTPVSDRVTK	32.8163	False	_C[+57]C[+57]T[+138]ESLVNRTPVSDRVT[+138]K_	0.000300654	0.0473319	3	760.044	760.046	498_502	1.37579e+06	2.60899e+06	82175.7	155835	155835
10	7PMix_0.1x_DIA12_iRT_e.coli_001	1	HSA _HSA	_VHT[+138]EC[+57]C[+57]HGDLLEC[+57]ADDRADLAK[+138]YIC[+57]ENQDSISSK_	VHTECCHGDLLECADDRADLAKYICENQDSISSK	59.1725	False	_VHT[+138]EC[+57]C[+57]HGDLLEC[+57]ADDRADLAK[+138]YIC[+57]ENQDSISSK_	0.0024862	0.610146	4	1042.21	1042.22	267_286	1.49644e+06	2.83779e+06	14719	27912.4	27912.4
10	7PMix_0.1x_DIA12_iRT_e.coli_001	1	HSA _HSA	_RM[+16]PC[+57]AEDYLS[+138]VVLNQLC[+57]VLHEKT[+138]PVSDR_	RMPCAEDYLSVVLNQLCVLHEKTPVSDR	118.432	False	_RM[+16]PC[+57]AEDYLS[+138]VVLNQLC[+57]VLHEKT[+138]PVSDR_	0.00273279	0.611746	4	876.185	876.188	478_491	379543	719749	11051.9	20958.3	20958.3
10	7PMix_0.1x_DIA12_iRT_e.coli_001	1	HSA _HSA	_ATK[+138]EQLKK[+138]VPQVSTPTLVEVSR_	ATKEQLKKVPQVSTPTLVEVSR	101.528	False	_ATK[+138]EQLKK[+138]VPQVSTPTLVEVSR_	1.02282e-06	0.15152	4	649.375	649.376	438_565	4.84739e+06	9.19237e+06	732556	1.38919e+06	1.38919e+06
10	7PMix_0.1x_DIA12_iRT_e.coli_001	1	HSA _HSA	_ATK[+138]EQLKK[+138]VPQVSTPTLVEVSR_	ATKEQLKKVPQVSTPTLVEVSR	87.6582	False	_ATK[+138]EQLKK[+138]VPQVSTPTLVEVSR_	0.00186942	0.0276941	3	865.498	865.5	438_565	1.24012e+06	2.35171e+06	149575	283647	283647
10	7PMix_0.1x_DIA12_iRT_e.coli_001	1	HSA _HSA	_DAHK[+138]S[+156]EVAHRFK[+138]DLGEENFK_	DAHKSEVAHRFKDLGEENFK	42.8785	False	_DAHK[+138]S[+156]EVAHRFK[+138]DLGEENFK_	5.86512e-06	1.03799	5	534.671	534.67	28_36	3.81817e+06	7.2406e+06	466058	883812	883812
10	7PMix_0.1x_DIA12_iRT_e.coli_001	1	HSA _HSA	_DAHK[+138]S[+156]EVAHRFK[+138]DLGEENFK_	DAHKSEVAHRFKDLGEENFK	40.4551	False	_DAHK[+138]S[+156]EVAHRFK[+138]DLGEENFK_	0.000971107	0.37855	4	668.086	668.087	28_36	5.10449e+06	9.67994e+06	227745	431885	431885
10	7PMix_0.1x_DIA12_iRT_e.coli_001	1	HSA _HSA	_DAHK[+138]S[+156]EVAHRFK[+138]DLGEENFK_	DAHKSEVAHRFKDLGEENFK	38.1661	False	_DAHK[+138]S[+156]EVAHRFK[+138]DLGEENFK_	0.00755898	0.0282702	3	890.446	890.449	28_36	444509	842948	39945.4	75750.7	75750.7
10	7PMix_0.1x_DIA12_iRT_e.coli_001	1	HSA _HSA	_SLHT[+155]LFGDK[+138]LC[+57]TVATLRTC[+57]VADES[+138]AENC[+57]DK_	SLHTLFGDKLCTVATLRTCVADESAENCDK	115.632	False	_SLHT[+155]LFGDK[+138]LC[+57]TVATLRTC[+57]VADES[+138]AENC[+57]DK_	0.002717	0.424522	4	931.449	931.452	82_97	249801	473712	6927.07	13136.2	13136.2
10	7PMix_0.1x_DIA12_iRT_e.coli_001	1	HSA _HSA	_NEC[+57]FLQHK[+138]DDNPNLPRETYGEM[+16]ADC[+57]C[+57]AK[+138]QEPER_	NECFLQHKDDNPNLPRETYGEMADCCAKQEPER	40.31	False	_NEC[+57]FLQHK[+138]DDNPNLPRETYGEM[+16]ADC[+57]C[+57]AK[+138]QEPER_	0.00620121	0.263759	5	845.57	845.572	117_130	4.67597e+06	8.86731e+06	257256	487850	487850
10	7PMix_0.1x_DIA12_iRT_e.coli_001	1	HSA _HSA	_QT[+138]ALVELVKQNC[+57]ELFEQLGEY[+138]K[+155]FQNALLVR_	QTALVELVKQNCELFEQLGEYKFQNALLVR	253.057	False	_QT[+138]ALVELVKQNC[+57]ELFEQLGEY[+138]K[+155]FQNALLVR_	0.000213074	0.732672	4	973.77	973.774	425_551	150297	285018	49722.2	94291	94291
10	7PMix_0.1x_DIA12_iRT_e.coli_001	1	HSA _HSA	_ATK[+138]EQLKYTK[+138]K[+156]VPQVSTPTLVEVSR_	ATKEQLKYTKKVPQVSTPTLVEVSR	56.8935	False	_ATK[+138]EQLKYTK[+138]K[+156]VPQVSTPTLVEVSR_	0.0092265	1.15896	4	786.446	786.448	437_565	372876	707106	948418	1.79854e+06	1.79854e+06
10	7PMix_0.1x_DIA12_iRT_e.coli_001	1	HSA _HSA	_ATK[+138]EQLKYT[+155]KK[+138]VPQVSTPTLVEVSR_	ATKEQLKYTKKVPQVSTPTLVEVSR	124.325	False	_ATK[+138]EQLKYT[+155]KK[+138]VPQVSTPTLVEVSR_	0.00270124	0.0197085	4	786.2	786.202	438_565	831824	1.57743e+06	71309.8	135229	135229
10	7PMix_0.1x_DIA12_iRT_e.coli_001	1	HSA _HSA	_FK[+138]DLGEENFKLVNEVTEFAK[+138]TC[+57]VADESAENC[+57]DK_	FKDLGEENFKLVNEVTEFAKTCVADESAENCDK	168.987	False	_FK[+138]DLGEENFKLVNEVTEFAK[+138]TC[+57]VADESAENC[+57]DK_	9.51952e-05	0.540701	4	998.966	998.971	36_75	359091	680965	22226.1	42148.6	42148.6
10	7PMix_0.1x_DIA12_iRT_e.coli_001	1	HSA _HSA	_C[+57]C[+57]K[+138]ADDKET[+155]C[+57]FAEEGK[+156]KQT[+138]ALVELVK_	CCKADDKETCFAEEGKKQTALVELVK	76.8898	False	_C[+57]C[+57]K[+138]ADDKET[+155]C[+57]FAEEGK[+156]KQT[+138]ALVELVK_	0.00270976	0.17685	3	1175.58	1175.58	551_584	3358.34	6368.6	18369.5	34835	34835
10	7PMix_0.1x_DIA12_iRT_e.coli_001	1	HSA _HSA	_VTK[+138]C[+57]C[+57]TESLVNRTPVS[+138]DR_	VTKCCTESLVNRTPVSDR	79.487	False	_VTK[+138]C[+57]C[+57]TESLVNRTPVS[+138]DR_	0.00140416	0.704233	3	760.044	760.046	494_499	5.98418e+06	1.13481e+07	827280	1.56882e+06	1.56882e+06
10	7PMix_0.1x_DIA12_iRT_e.coli_001	1	HSA _HSA	_VTK[+138]C[+57]C[+57]TESLVNRTPVS[+138]DR_	VTKCCTESLVNRTPVSDR	10.0622	False	_VTK[+138]C[+57]C[+57]TESLVNRTPVS[+138]DR_	0.00444051	NaN	4	570.285	570.285	494_499	244682	464005	1.87519e+06	3.55603e+06	3.55603e+06
10	7PMix_0.1x_DIA12_iRT_e.coli_001	1	HSA _HSA	_DAHK[+156]S[+138]EVAHRFK[+138]DLGEENFK_	DAHKSEVAHRFKDLGEENFK	103.283	False	_DAHK[+156]S[+138]EVAHRFK[+138]DLGEENFK_	3.87932e-07	0.132342	5	534.671	534.67	29_36	3.81817e+06	7.2406e+06	466057	883811	883811
10	7PMix_0.1x_DIA12_iRT_e.coli_001	1	HSA _HSA	_DAHK[+156]S[+138]EVAHRFK[+138]DLGEENFK_	DAHKSEVAHRFKDLGEENFK	94.9725	False	_DAHK[+156]S[+138]EVAHRFK[+138]DLGEENFK_	0.000262046	0.489812	4	668.086	668.087	29_36	5.10449e+06	9.67994e+06	227744	431883	431883
10	7PMix_0.1x_DIA12_iRT_e.coli_001	1	HSA _HSA	_DAHK[+155]S[+138]EVAHRFK[+138]DLGEENFK_	DAHKSEVAHRFKDLGEENFK	82.9933	False	_DAHK[+155]S[+138]EVAHRFK[+138]DLGEENFK_	5.78864e-05	0.39066	5	534.474	534.473	29_36	4.82629e+06	9.15236e+06	370125	701888	701888
10	7PMix_0.1x_DIA12_iRT_e.coli_001	1	HSA _HSA	_DAHK[+155]S[+138]EVAHRFK[+138]DLGEENFK_	DAHKSEVAHRFKDLGEENFK	82.6611	False	_DAHK[+155]S[+138]EVAHRFK[+138]DLGEENFK_	0.000835128	0.0991627	4	667.84	667.841	29_36	4.25933e+06	8.0772e+06	129821	246187	246187
10	7PMix_0.1x_DIA12_iRT_e.coli_001	1	HSA _HSA	_DAHK[+155]S[+138]EVAHRFK[+138]DLGEENFK_	DAHKSEVAHRFKDLGEENFK	26.4844	False	_DAHK[+155]S[+138]EVAHRFK[+138]DLGEENFK_	0.0226568	1.10198	3	890.118	890.121	29_36	511899	970744	5468.96	10371.1	10371.1
10	7PMix_0.1x_DIA12_iRT_e.coli_001	1	HSA _HSA	_DAHK[+138]S[+155]EVAHRFK[+138]DLGEENFK_	DAHKSEVAHRFKDLGEENFK	76.0092	False	_DAHK[+138]S[+155]EVAHRFK[+138]DLGEENFK_	0.00042504	0.0848935	4	667.84	667.841	28_36	4.25933e+06	8.0772e+06	137584	260908	260908
10	7PMix_0.1x_DIA12_iRT_e.coli_001	1	HSA _HSA	_DAHK[+138]S[+155]EVAHRFK[+138]DLGEENFK_	DAHKSEVAHRFKDLGEENFK	27.1798	False	_DAHK[+138]S[+155]EVAHRFK[+138]DLGEENFK_	0.000533562	1.10832	5	534.474	534.473	28_36	6.47393e+06	1.22769e+07	277015	525319	525319
10	7PMix_0.1x_DIA12_iRT_e.coli_001	1	HSA _HSA	_K[+138]VPQVSTPTLVEVSRATK[+138]EQLK[+155]AVMDDFAAFVEK_	KVPQVSTPTLVEVSRATKEQLKAVMDDFAAFVEK	253.183	False	_K[+138]VPQVSTPTLVEVSRATK[+138]EQLK[+155]AVMDDFAAFVEK_	0.00160991	0.155817	4	1019.05	1019.06	438_565	502849	953581	31575.3	59878	59878
10	7PMix_0.1x_DIA12_iRT_e.coli_001	1	HSA _HSA	_K[+138]VPQVSTPTLVEVSRATK[+156]EQLK[+138]AVMDDFAAFVEK_	KVPQVSTPTLVEVSRATKEQLKAVMDDFAAFVEK	262.606	False	_K[+138]VPQVSTPTLVEVSRATK[+156]EQLK[+138]AVMDDFAAFVEK_	0.000268457	0.15693	4	1019.3	1019.3	438_569	489424	928123	33809	64113.9	64113.9
10	7PMix_0.1x_DIA12_iRT_e.coli_001	1	HSA _HSA	_ATK[+138]EQLKYTK[+138]K[+155]VPQVSTPTLVEVSR_	ATKEQLKYTKKVPQVSTPTLVEVSR	135.317	False	_ATK[+138]EQLKYTK[+138]K[+155]VPQVSTPTLVEVSR_	0.00696463	0.0236604	4	786.2	786.202	437_565	831824	1.57743e+06	73798.9	139949	139949
10	7PMix_0.1x_DIA12_iRT_e.coli_001	1	HSA _HSA	_C[+57]C[+57]KADDK[+138]ETC[+57]FAEEGK[+155]KK[+138]QTALVELVK_	CCKADDKETCFAEEGKKKQTALVELVK	96.8168	False	_C[+57]C[+57]KADDK[+138]ETC[+57]FAEEGK[+155]KK[+138]QTALVELVK_	0.0015797	NaN	5	700.154	700.155	549_588	642285	1.218e+06	9768.77	18525.1	18525.1
10	7PMix_0.1x_DIA12_iRT_e.coli_001	1	HSA _HSA	_C[+57]C[+57]KADDK[+138]ETC[+57]FAEEGK[+155]KK[+138]QTALVELVK_	CCKADDKETCFAEEGKKKQTALVELVK	103.648	False	_C[+57]C[+57]KADDK[+138]ETC[+57]FAEEGK[+155]KK[+138]QTALVELVK_	0.0124375	0.125664	4	874.94	874.943	549_588	452740	858557	23149.4	43899.5	43899.5
10	7PMix_0.1x_DIA12_iRT_e.coli_001	1	HSA _HSA	_K[+138]VPQVSTPTLVEVSRAT[+155]KEQLK[+138]AVMDDFAAFVEK_	KVPQVSTPTLVEVSRATKEQLKAVMDDFAAFVEK	253.389	False	_K[+138]VPQVSTPTLVEVSRAT[+155]KEQLK[+138]AVMDDFAAFVEK_	2.1956e-05	0.144822	4	1019.05	1019.06	438_569	501359	950755	33643.3	63799.6	63799.6
10	7PMix_0.1x_DIA12_iRT_e.coli_001	1	HSA _HSA	_K[+138]VPQVSTPTLVEVSRAT[+155]KEQLK[+138]AVMDDFAAFVEK_	KVPQVSTPTLVEVSRATKEQLKAVMDDFAAFVEK	254.39	False	_K[+138]VPQVSTPTLVEVSRAT[+155]KEQLK[+138]AVMDDFAAFVEK_	0.338321	0.0303259	5	815.444	815.446	438_569	37918.2	71906.4	5.98328	11.3464	11.3464
10	7PMix_0.1x_DIA12_iRT_e.coli_001	1	HSA _HSA	_ATK[+138]EQLKYTK[+155]K[+138]VPQVSTPTLVEVSR_	ATKEQLKYTKKVPQVSTPTLVEVSR	128.87	False	_ATK[+138]EQLKYTK[+155]K[+138]VPQVSTPTLVEVSR_	0.00271307	0.0176213	4	786.2	786.202	438_565	831824	1.57743e+06	73798.1	139948	139948
10	7PMix_0.1x_DIA12_iRT_e.coli_001	1	HSA _HSA	_TC[+57]VADES[+138]AENC[+57]DKSLHTLFGDK[+138]LC[+57]TVATLR_	TCVADESAENCDKSLHTLFGDKLCTVATLR	86.3513	False	_TC[+57]VADES[+138]AENC[+57]DKSLHTLFGDK[+138]LC[+57]TVATLR_	1.84441e-05	0.242386	3	1189.9	1189.9	82_97	67175.5	127389	86970.3	164927	164927
10	7PMix_0.1x_DIA12_iRT_e.coli_001	1	HSA _HSA	_TC[+57]VADES[+138]AENC[+57]DKSLHTLFGDK[+138]LC[+57]TVATLR_	TCVADESAENCDKSLHTLFGDKLCTVATLR	89.9111	False	_TC[+57]VADES[+138]AENC[+57]DKSLHTLFGDK[+138]LC[+57]TVATLR_	0.0104697	0.259935	4	892.675	892.678	82_97	816231	1.54787e+06	20309.1	38513.2	38513.2
10	7PMix_0.1x_DIA12_iRT_e.coli_001	1	HSA _HSA	_ASSAK[+138]QRLK[+138]C[+57]ASLQK[+155]FGER_	ASSAKQRLKCASLQKFGER	84.539	False	_ASSAK[+138]QRLK[+138]C[+57]ASLQK[+155]FGER_	0.010254	0.405291	4	619.84	619.84	219_223	1.08464e+06	2.05686e+06	100131	189884	189884
10	7PMix_0.1x_DIA12_iRT_e.coli_001	1	HSA _HSA	_K[+138]YLYEIARLVRPEVDVM[+16]C[+57]TAFHDNEET[+138]FLK_	KYLYEIARLVRPEVDVMCTAFHDNEETFLK	99.4306	False	_K[+138]YLYEIARLVRPEVDVM[+16]C[+57]TAFHDNEET[+138]FLK_	0.0200676	0.701534	5	772.588	772.59	157_161	349416	662617	36595.5	69398.1	69398.1
10	7PMix_0.1x_DIA12_iRT_e.coli_001	1	HSA _HSA	_ATK[+138]EQLKYTKK[+138]VPQVSTPTLVEVSR_	ATKEQLKYTKKVPQVSTPTLVEVSR	35.184	False	_ATK[+138]EQLKYTKK[+138]VPQVSTPTLVEVSR_	0.00615289	NaN	5	598.143	598.143	438_565	612581	1.16167e+06	71580.1	135741	135741
10	7PMix_0.1x_DIA12_iRT_e.coli_001	1	HSA _HSA	_AT[+155]K[+138]EQLKYTKK[+138]VPQVSTPTLVEVSR_	ATKEQLKYTKKVPQVSTPTLVEVSR	136.149	False	_AT[+155]K[+138]EQLKYTKK[+138]VPQVSTPTLVEVSR_	0.00978494	0.0195152	4	786.2	786.202	438_565	831825	1.57744e+06	68586.7	130065	130065
10	7PMix_0.1x_DIA12_iRT_e.coli_001	1	HSA _HSA	_ATK[+138]EQLKQIK[+156]K[+138]QTALVELVK_	ATKEQLKQIKKQTALVELVK	128.557	False	_ATK[+138]EQLKQIK[+156]K[+138]QTALVELVK_	0.0086099	NaN	4	652.895	652.895	549_565	9753.14	18495.4	19274.9	36552.1	36552.1
10	7PMix_0.1x_DIA12_iRT_e.coli_001	1	HSA _HSA	_LKEC[+57]C[+57]EK[+138]PLLEKS[+138]HC[+57]IAEVENDEMPADLPSLAADFVESK[+156]DVC[+57]K_	LKECCEKPLLEKSHCIAEVENDEMPADLPSLAADFVESKDVCK	119.437	False	_LKEC[+57]C[+57]EK[+138]PLLEKS[+138]HC[+57]IAEVENDEMPADLPSLAADFVESK[+156]DVC[+57]K_	0.358382	1.32291	5	1064.11	1064.11	305_311	19096.4	36213.7	427.17	810.066	810.066
10	7PMix_0.1x_DIA12_iRT_e.coli_001	1	HSA _HSA	_Y[+138]IC[+57]ENQDSISSKLVTDLTK[+155]VHT[+138]EC[+57]C[+57]HGDLLEC[+57]ADDRADLAK_	YICENQDSISSKLVTDLTKVHTECCHGDLLECADDRADLAK	77.4456	False	_Y[+138]IC[+57]ENQDSISSKLVTDLTK[+155]VHT[+138]EC[+57]C[+57]HGDLLEC[+57]ADDRADLAK_	0.0215305	0.964156	5	1019.08	1019.08	267_287	184767	350384	3734.18	7081.33	7081.33
10	7PMix_0.1x_DIA12_iRT_e.coli_001	1	HSA _HSA	_ASSAK[+138]QRLKC[+57]AS[+138]LQK_	ASSAKQRLKCASLQK	-16.7005	False	_ASSAK[+138]QRLKC[+57]AS[+138]LQK_	0.00268339	1.13001	3	611.341	611.341	219_226	1.21029e+06	2.29514e+06	5185.14	9832.87	9832.87
10	7PMix_0.1x_DIA12_iRT_e.coli_001	1	HSA _HSA	_ATK[+138]EQLKYTK[+138]KVPQVSTPTLVEVSR_	ATKEQLKYTKKVPQVSTPTLVEVSR	33.3003	False	_ATK[+138]EQLKYTK[+138]KVPQVSTPTLVEVSR_	0.00322224	0.554954	4	747.427	747.428	437_565	559718	1.06142e+06	78511.8	148886	148886
10	7PMix_0.1x_DIA12_iRT_e.coli_001	1	HSA _HSA	_ATK[+138]EQLKYTK[+138]KVPQVSTPTLVEVSR_	ATKEQLKYTKKVPQVSTPTLVEVSR	-25.6388	False	_ATK[+138]EQLKYTK[+138]KVPQVSTPTLVEVSR_	0.00290683	NaN	5	598.143	598.143	437_565	749158	1.42067e+06	77302.2	146593	146593
10	7PMix_0.1x_DIA12_iRT_e.coli_001	1	HSA _HSA	_ASSAK[+138]QRLK[+138]C[+57]ASLQK_	ASSAKQRLKCASLQK	-18.3987	False	_ASSAK[+138]QRLK[+138]C[+57]ASLQK_	0.000156569	0.938526	3	611.341	611.341	219_223	1.21029e+06	2.29514e+06	86036.2	163155	163155
10	7PMix_0.1x_DIA12_iRT_e.coli_001	1	HSA _HSA	_ASSAK[+138]QRLK[+138]C[+57]ASLQK_	ASSAKQRLKCASLQK	3.08998	False	_ASSAK[+138]QRLK[+138]C[+57]ASLQK_	0.0876914	0.0354148	4	458.758	458.756	219_223	1.76533e+06	3.34769e+06	71211.3	135042	135042
10	7PMix_0.1x_DIA12_iRT_e.coli_001	1	HSA _HSA	_LAK[+138]TYETTLEKVTK[+138]C[+57]C[+57]TESLVNR_	LAKTYETTLEKVTKCCTESLVNR	90.8303	False	_LAK[+138]TYETTLEKVTK[+138]C[+57]C[+57]TESLVNR_	0.0229349	0.768035	4	725.875	725.876	375_499	406660	771173	16179.3	30681.8	30681.8
10	7PMix_0.1x_DIA12_iRT_e.coli_001	1	HSA _HSA	_LAK[+138]TYETTLEKVTK[+138]C[+57]C[+57]TESLVNR_	LAKTYETTLEKVTKCCTESLVNR	27.1549	False	_LAK[+138]TYETTLEKVTK[+138]C[+57]C[+57]TESLVNR_	0.0200756	1.18348	3	967.497	967.501	375_499	380591	721737	4243.9	8047.95	8047.95
10	7PMix_0.1x_DIA12_iRT_e.coli_001	1	HSA _HSA	_ASSAK[+138]QRLK[+138]C[+57]ASLQK[+156]FGER_	ASSAKQRLKCASLQKFGER	90.9752	False	_ASSAK[+138]QRLK[+138]C[+57]ASLQK[+156]FGER_	0.00507876	0.716045	4	620.086	620.086	219_223	398785	756239	61042.6	115759	115759
10	7PMix_0.1x_DIA12_iRT_e.coli_001	1	HSA _HSA	_ASSAK[+138]QRLK[+138]C[+57]ASLQK[+156]FGER_	ASSAKQRLKCASLQKFGER	32.4569	False	_ASSAK[+138]QRLK[+138]C[+57]ASLQK[+156]FGER_	0.031672	0.867412	3	826.445	826.447	219_223	179226	339876	10200.1	19343	19343
10	7PMix_0.1x_DIA12_iRT_e.coli_001	1	HSA _HSA	_LDELRDEGK[+156]ASSAK[+138]QRLK[+138]C[+57]ASLQK[+155]FGER_	LDELRDEGKASSAKQRLKCASLQKFGER	50.384	False	_LDELRDEGK[+156]ASSAK[+138]QRLK[+138]C[+57]ASLQK[+155]FGER_	0.129698	1.01994	5	738.394	738.396	219_223	296266	561825	10641.2	20179.4	20179.4
10	7PMix_0.1x_DIA12_iRT_e.coli_001	1	HSA _HSA	_QRLK[+138]C[+57]ASLQK[+155]FGERLDELRDEGK[+155]ASS[+138]AK_	QRLKCASLQKFGERLDELRDEGKASSAK	48.981	False	_QRLK[+138]C[+57]ASLQK[+155]FGERLDELRDEGK[+155]ASS[+138]AK_	0.0387083	0.965793	5	738.197	738.199	217_223	315442	598190	12217.9	23169.5	23169.5
10	7PMix_0.1x_DIA12_iRT_e.coli_001	1	HSA _HSA	_SHC[+57]IAEVENDEM[+16]PADLPSLAADFVESK[+138]DVC[+57]KNY[+138]AEAK_	SHCIAEVENDEMPADLPSLAADFVESKDVCKNYAEAK	89.194	False	_SHC[+57]IAEVENDEM[+16]PADLPSLAADFVESK[+138]DVC[+57]KNY[+138]AEAK_	0.0204043	0.683741	4	1082	1082	337_343	184115	349149	26229.6	49740.6	49740.6
10	7PMix_0.1x_DIA12_iRT_e.coli_001	1	HSA _HSA	_VHT[+138]EC[+57]C[+57]HGDLLEC[+57]ADDRADLAK[+155]YIC[+57]ENQDSISSKLVTDLT[+138]K_	VHTECCHGDLLECADDRADLAKYICENQDSISSKLVTDLTK	80.1424	False	_VHT[+138]EC[+57]C[+57]HGDLLEC[+57]ADDRADLAK[+155]YIC[+57]ENQDSISSKLVTDLT[+138]K_	0.195214	0.961669	5	1019.08	1019.08	263_267	184686	350230	3766.47	7142.56	7142.56
10	7PMix_0.1x_DIA12_iRT_e.coli_001	1	HSA _HSA	_ETYGEMADC[+57]C[+57]AK[+138]QEPERNEC[+57]FLQHK[+138]DDNPNLPR_	ETYGEMADCCAKQEPERNECFLQHKDDNPNLPR	99.7203	False	_ETYGEMADC[+57]C[+57]AK[+138]QEPERNEC[+57]FLQHK[+138]DDNPNLPR_	0.00442627	0.265052	5	842.371	842.373	117_130	1.56914e+07	2.97564e+07	1.00866e+06	1.91278e+06	1.91278e+06
10	7PMix_0.1x_DIA12_iRT_e.coli_001	1	HSA _HSA	_ETYGEMADC[+57]C[+57]AK[+138]QEPERNEC[+57]FLQHK[+138]DDNPNLPR_	ETYGEMADCCAKQEPERNECFLQHKDDNPNLPR	95.0098	False	_ETYGEMADC[+57]C[+57]AK[+138]QEPERNEC[+57]FLQHK[+138]DDNPNLPR_	0.0244845	0.181475	4	1052.71	1052.72	117_130	2.05444e+06	3.89595e+06	128223	243157	243157
10	7PMix_0.1x_DIA12_iRT_e.coli_001	1	HSA _HSA	_ATK[+138]EQLKQNC[+57]ELFEQLGEYK[+138]FQNALLVR_	ATKEQLKQNCELFEQLGEYKFQNALLVR	90.9395	False	_ATK[+138]EQLKQNC[+57]ELFEQLGEYK[+138]FQNALLVR_	0.00224529	0.802247	4	889.215	889.218	426_565	1.66481e+06	3.15707e+06	193027	366048	366048
10	7PMix_0.1x_DIA12_iRT_e.coli_001	1	HSA _HSA	_K[+138]QTALVELVKQNC[+57]ELFEQLGEYK[+138]FQNALLVR_	KQTALVELVKQNCELFEQLGEYKFQNALLVR	231.757	False	_K[+138]QTALVELVKQNC[+57]ELFEQLGEYK[+138]FQNALLVR_	0.00271444	NaN	4	967.02	967.024	426_549	764234	1.44926e+06	49910.1	94647.4	94647.4
10	7PMix_0.1x_DIA12_iRT_e.coli_001	1	HSA _HSA	_K[+138]QTALVELVKQNC[+57]ELFEQLGEYK[+138]FQNALLVR_	KQTALVELVKQNCELFEQLGEYKFQNALLVR	228.915	False	_K[+138]QTALVELVKQNC[+57]ELFEQLGEYK[+138]FQNALLVR_	0.224849	0.0556734	5	773.818	773.82	426_549	6017.34	11411	266.503	505.385	505.385
10	7PMix_0.1x_DIA12_iRT_e.coli_001	1	HSA _HSA	_QRLK[+138]C[+57]ASLQKLDELRDEGK[+155]ASS[+138]AK_	QRLKCASLQKLDELRDEGKASSAK	16.4995	False	_QRLK[+138]C[+57]ASLQKLDELRDEGK[+155]ASS[+138]AK_	0.0759119	0.993519	4	761.412	761.414	217_223	1.02287e+06	1.93972e+06	6122.83	11611.1	11611.1
10	7PMix_0.1x_DIA12_iRT_e.coli_001	1	HSA _HSA	_C[+57]C[+57]K[+138]ADDKETC[+57]FAEEGK[+155]KK[+138]QTALVELVK_	CCKADDKETCFAEEGKKKQTALVELVK	36.424	False	_C[+57]C[+57]K[+138]ADDKETC[+57]FAEEGK[+155]KK[+138]QTALVELVK_	0.00868166	0.257834	4	874.94	874.943	549_584	452742	858560	24130.4	45759.9	45759.9
10	7PMix_0.1x_DIA12_iRT_e.coli_001	1	HSA _HSA	_C[+57]C[+57]K[+138]ADDKETC[+57]FAEEGK[+155]KK[+138]QTALVELVK_	CCKADDKETCFAEEGKKKQTALVELVK	36.3845	False	_C[+57]C[+57]K[+138]ADDKETC[+57]FAEEGK[+155]KK[+138]QTALVELVK_	0.0100509	1.11968	5	700.154	700.155	549_584	642285	1.218e+06	13221.8	25073.3	25073.3
10	7PMix_0.1x_DIA12_iRT_e.coli_001	1	HSA _HSA	_C[+57]C[+57]K[+138]ADDKETC[+57]FAEEGK[+155]KK[+138]QTALVELVK_	CCKADDKETCFAEEGKKKQTALVELVK	36.5004	False	_C[+57]C[+57]K[+138]ADDKETC[+57]FAEEGK[+155]KK[+138]QTALVELVK_	0.38151	1.15259	3	1166.25	1166.26	549_584	15627.6	29635.6	4421.77	8385.25	8385.25
10	7PMix_0.1x_DIA12_iRT_e.coli_001	1	HSA _HSA	_LK[+138]C[+57]ASLQKLAK[+138]TYETTLEK_	LKCASLQKLAKTYETTLEK	18.3174	False	_LK[+138]C[+57]ASLQKLAK[+138]TYETTLEK_	0.0124044	0.15287	4	596.081	596.081	223_375	419085	794735	32135.8	60941	60941
10	7PMix_0.1x_DIA12_iRT_e.coli_001	1	HSA _HSA	_C[+57]C[+57]KADDK[+138]ETC[+57]FAEEGK[+156]KK[+138]QTALVELVK_	CCKADDKETCFAEEGKKKQTALVELVK	106.587	False	_C[+57]C[+57]KADDK[+138]ETC[+57]FAEEGK[+156]KK[+138]QTALVELVK_	0.0198731	0.932084	5	700.351	700.352	549_588	697946	1.32355e+06	5972.33	11325.7	11325.7
10	7PMix_0.1x_DIA12_iRT_e.coli_001	1	HSA _HSA	_SHC[+57]IAEVENDEMPADLPSLAADFVES[+138]K[+155]DVC[+57]KNY[+138]AEAK_	SHCIAEVENDEMPADLPSLAADFVESKDVCKNYAEAK	129.319	False	_SHC[+57]IAEVENDEMPADLPSLAADFVES[+138]K[+155]DVC[+57]KNY[+138]AEAK_	0.222247	1.54363	4	1116.77	1116.78	336_343	103489	196252	46.9545	89.0424	89.0424
10	7PMix_0.1x_DIA12_iRT_e.coli_001	1	HSA _HSA	_LDELRDEGK[+156]ASSAK[+138]QRLK[+138]C[+57]ASLQK_	LDELRDEGKASSAKQRLKCASLQK	23.6484	False	_LDELRDEGK[+156]ASSAK[+138]QRLK[+138]C[+57]ASLQK_	0.0900019	1.02049	3	1015.21	1015.21	219_223	65134	123517	3487.4	6613.35	6613.35
10	7PMix_0.1x_DIA12_iRT_e.coli_001	1	HSA _HSA	_FK[+138]DLGEENFKS[+138]EVAHR_	FKDLGEENFKSEVAHR	25.4763	False	_FK[+138]DLGEENFKS[+138]EVAHR_	0.021452	0.811165	4	516.262	516.262	29_36	155883	295610	21273.8	40342.8	40342.8
10	7PMix_0.1x_DIA12_iRT_e.coli_001	1	HSA _HSA	_FK[+138]DLGEENFKVHTEC[+57]C[+57]HGDLLEC[+57]ADDRADLAK[+138]YIC[+57]ENQDSISSK_	FKDLGEENFKVHTECCHGDLLECADDRADLAKYICENQDSISSK	63.1774	False	_FK[+138]DLGEENFKVHTEC[+57]C[+57]HGDLLEC[+57]ADDRADLAK[+138]YIC[+57]ENQDSISSK_	0.00271633	0.726374	6	896.408	896.411	36_286	282006	534785	9083.95	17226.4	17226.4
10	7PMix_0.1x_DIA12_iRT_e.coli_001	1	HSA _HSA	_C[+57]C[+57]K[+138]ADDKETC[+57]FAEEGK[+156]KK[+138]QTALVELVK_	CCKADDKETCFAEEGKKKQTALVELVK	106.77	False	_C[+57]C[+57]K[+138]ADDKETC[+57]FAEEGK[+156]KK[+138]QTALVELVK_	0.0190922	0.96121	5	700.351	700.352	549_584	697947	1.32356e+06	5605.48	10630	10630
10	7PMix_0.1x_DIA12_iRT_e.coli_001	1	HSA _HSA	_LDELRDEGK[+155]ASSAK[+138]QRLK[+138]C[+57]ASLQK_	LDELRDEGKASSAKQRLKCASLQK	18.755	False	_LDELRDEGK[+155]ASSAK[+138]QRLK[+138]C[+57]ASLQK_	0.0989191	1.0148	4	761.412	761.414	219_223	1.02288e+06	1.93974e+06	5621.77	10660.9	10660.9
10	7PMix_0.1x_DIA12_iRT_e.coli_001	1	HSA _HSA	_LDELRDEGK[+155]ASSAK[+138]QRLK[+138]C[+57]ASLQK_	LDELRDEGKASSAKQRLKCASLQK	16.4439	False	_LDELRDEGK[+155]ASSAK[+138]QRLK[+138]C[+57]ASLQK_	0.1481	1.23492	3	1014.88	1014.88	219_223	78621.4	149094	2568.44	4870.69	4870.69
10	7PMix_0.1x_DIA12_iRT_e.coli_001	1	HSA _HSA	_C[+57]C[+57]AAADPHEC[+57]Y[+138]AKLAK[+138]TYETTLEK_	CCAAADPHECYAKLAKTYETTLEK	65.9787	False	_C[+57]C[+57]AAADPHEC[+57]Y[+138]AKLAK[+138]TYETTLEK_	0.0020668	0.422865	4	747.347	747.349	375_394	113116	214508	83899.2	159103	159103
10	7PMix_0.1x_DIA12_iRT_e.coli_001	1	HSA _HSA	_Y[+138]LYEIARLVRPEVDVMC[+57]TAFHDNEET[+138]FLK[+155]K_	YLYEIARLVRPEVDVMCTAFHDNEETFLKK	262.651	False	_Y[+138]LYEIARLVRPEVDVMC[+57]TAFHDNEET[+138]FLK[+155]K_	0.369099	0.0301076	4	1000.26	1000.26	157_162	71150.4	134927	4.49973	8.53308	8.53308
10	7PMix_0.1x_DIA12_iRT_e.coli_001	1	HSA _HSA	_C[+57]C[+57]K[+138]ADDKETC[+57]FAEEGKKQIK[+156]K[+138]QTALVELVK_	CCKADDKETCFAEEGKKQIKKQTALVELVK	94.1804	False	_C[+57]C[+57]K[+138]ADDKETC[+57]FAEEGKKQIK[+156]K[+138]QTALVELVK_	0.0093939	NaN	4	967.496	967.5	549_584	567601	1.07637e+06	8787.65	16664.5	16664.5
10	7PMix_0.1x_DIA12_iRT_e.coli_001	1	HSA _HSA	_NLGKVGSK[+138]C[+57]C[+57]K[+155]HPEAKLDELRDEGK[+138]ASS[+156]AK[+155]QR_	NLGKVGSKCCKHPEAKLDELRDEGKASSAKQR	32.0664	False	_NLGKVGSK[+138]C[+57]C[+57]K[+155]HPEAKLDELRDEGK[+138]ASS[+156]AK[+155]QR_	0.0219748	0.597518	6	704.038	704.039	214_460	60238.2	114233	86995.2	164974	164974
10	7PMix_0.1x_DIA12_iRT_e.coli_001	1	HSA _HSA	_DAHK[+138]SEVAHRFK[+138]DLGEENFK_	DAHKSEVAHRFKDLGEENFK	7.0413	False	_DAHK[+138]SEVAHRFK[+138]DLGEENFK_	0.0108267	0.909763	5	503.455	503.454	28_36	205844	390353	18559.8	35196	35196
10	7PMix_0.1x_DIA12_iRT_e.coli_001	1	HSA _HSA	_C[+57]C[+57]AAADPHEC[+57]Y[+138]AKLAK[+155]TYETT[+138]LEK_	CCAAADPHECYAKLAKTYETTLEK	55.3964	False	_C[+57]C[+57]AAADPHEC[+57]Y[+138]AKLAK[+155]TYETT[+138]LEK_	0.0424617	1.06647	3	1047.82	1047.83	380_394	108427	205616	1585.43	3006.55	3006.55
10	7PMix_0.1x_DIA12_iRT_e.coli_001	1	HSA _HSA	_QRLK[+138]C[+57]ASLQKLDELRDEGK[+156]ASS[+138]AK_	QRLKCASLQKLDELRDEGKASSAK	22.8032	False	_QRLK[+138]C[+57]ASLQKLDELRDEGK[+156]ASS[+138]AK_	0.0364807	0.997409	4	761.658	761.66	217_223	835788	1.58495e+06	6138.91	11641.6	11641.6
10	7PMix_0.1x_DIA12_iRT_e.coli_001	1	HSA _HSA	_QRLK[+138]C[+57]ASLQKLDELRDEGK[+156]ASS[+138]AK_	QRLKCASLQKLDELRDEGKASSAK	23.0414	False	_QRLK[+138]C[+57]ASLQKLDELRDEGK[+156]ASS[+138]AK_	0.0366962	0.842315	3	1015.21	1015.21	217_223	68933.5	130722	3752.62	7116.31	7116.31
10	7PMix_0.1x_DIA12_iRT_e.coli_001	1	HSA _HSA	_LDELRDEGK[+156]ASSAK[+138]QRLK[+138]C[+57]ASLQK[+156]FGER_	LDELRDEGKASSAKQRLKCASLQKFGER	56.2836	False	_LDELRDEGK[+156]ASSAK[+138]QRLK[+138]C[+57]ASLQK[+156]FGER_	0.00271579	0.547765	5	738.591	738.592	219_223	1.57109e+06	2.97934e+06	17011.1	32259	32259
10	7PMix_0.1x_DIA12_iRT_e.coli_001	1	HSA _HSA	_C[+57]C[+57]K[+138]ADDK[+155]ETC[+57]FAEEGKKK[+138]QTALVELVK_	CCKADDKETCFAEEGKKKQTALVELVK	103.751	False	_C[+57]C[+57]K[+138]ADDK[+155]ETC[+57]FAEEGKKK[+138]QTALVELVK_	0.0254846	1.00685	5	700.154	700.155	549_584	359102	680985	2129.15	4037.64	4037.64
10	7PMix_0.1x_DIA12_iRT_e.coli_001	1	HSA _HSA	_ATK[+138]EQLKK[+138]QTALVELVK_	ATKEQLKKQTALVELVK	73.3316	False	_ATK[+138]EQLKK[+138]QTALVELVK_	0.0191478	0.589791	4	521.565	521.565	549_565	198317	376081	5985.63	11350.9	11350.9
10	7PMix_0.1x_DIA12_iRT_e.coli_001	1	HSA _HSA	_DAHK[+155]S[+138]EVAHRVHTEC[+57]C[+57]HGDLLEC[+57]ADDRADLAK[+138]YIC[+57]ENQDSISSK_	DAHKSEVAHRVHTECCHGDLLECADDRADLAKYICENQDSISSK	43.9422	False	_DAHK[+155]S[+138]EVAHRVHTEC[+57]C[+57]HGDLLEC[+57]ADDRADLAK[+138]YIC[+57]ENQDSISSK_	0.280361	0.717199	7	779.646	779.648	29_286	270221	512435	3414.5	6475.11	6475.11
10	7PMix_0.1x_DIA12_iRT_e.coli_001	1	HSA _HSA	_YK[+138]AAFTEC[+57]C[+57]QAADKLVRPEVDVMC[+57]TAFHDNEETFLK[+138]K_	YKAAFTECCQAADKLVRPEVDVMCTAFHDNEETFLKK	61.7175	False	_YK[+138]AAFTEC[+57]C[+57]QAADKLVRPEVDVMC[+57]TAFHDNEETFLK[+138]K_	0.0199304	0.623157	6	763.864	763.866	160_186	437995	830595	20704.7	39263.6	39263.6
10	7PMix_0.1x_DIA12_iRT_e.coli_001	1	HSA _HSA	_YK[+138]AAFTEC[+57]C[+57]QAADKLVRPEVDVMC[+57]TAFHDNEETFLK[+138]K_	YKAAFTECCQAADKLVRPEVDVMCTAFHDNEETFLKK	61.5724	False	_YK[+138]AAFTEC[+57]C[+57]QAADKLVRPEVDVMC[+57]TAFHDNEETFLK[+138]K_	0.088625	0.697794	5	916.435	916.439	160_186	182457	346004	76802.4	145645	145645
10	7PMix_0.1x_DIA12_iRT_e.coli_001	1	HSA _HSA	_QRLK[+138]C[+57]ASLQK[+155]FGERLDELRDEGK[+138]AS[+156]SAK_	QRLKCASLQKFGERLDELRDEGKASSAK	46.7747	False	_QRLK[+138]C[+57]ASLQK[+155]FGERLDELRDEGK[+138]AS[+156]SAK_	0.0215439	0.573669	4	922.74	922.744	214_223	121435	230284	8741.52	16577	16577
10	7PMix_0.1x_DIA12_iRT_e.coli_001	1	HSA _HSA	_LDELRDEGK[+138]ASSAK[+155]QRNLGK[+138]VGSK_	LDELRDEGKASSAKQRNLGKVGSK	19.3877	False	_LDELRDEGK[+138]ASSAK[+155]QRNLGK[+138]VGSK_	0.059089	0.653048	4	725.148	725.15	214_456	280714	532333	4669.56	8855.16	8855.16
10	7PMix_0.1x_DIA12_iRT_e.coli_001	1	HSA _HSA	_LKEC[+57]C[+57]EK[+138]PLLEKS[+138]HC[+57]IAEVENDEMPADLPSLAADFVESK[+155]DVC[+57]K_	LKECCEKPLLEKSHCIAEVENDEMPADLPSLAADFVESKDVCK	111.891	False	_LKEC[+57]C[+57]EK[+138]PLLEKS[+138]HC[+57]IAEVENDEMPADLPSLAADFVESK[+155]DVC[+57]K_	0.0144066	0.726238	5	1063.91	1063.91	305_311	385708	731440	12995.1	24643.3	24643.3
10	7PMix_0.1x_DIA12_iRT_e.coli_001	1	HSA _HSA	_C[+57]C[+57]K[+138]ADDKETC[+57]FAEEGKKK[+138]QTALVELVK_	CCKADDKETCFAEEGKKKQTALVELVK	19.3432	False	_C[+57]C[+57]K[+138]ADDKETC[+57]FAEEGKKK[+138]QTALVELVK_	0.00270583	0.928765	5	669.135	669.136	549_584	91239.3	173022	6789.51	12875.3	12875.3
10	7PMix_0.1x_DIA12_iRT_e.coli_001	1	HSA _HSA	_NLGK[+138]VGS[+155]K[+155]C[+57]C[+57]KS[+138]HC[+57]IAEVENDEMPADLPSLAADFVESK_	NLGKVGSKCCKSHCIAEVENDEMPADLPSLAADFVESK	101.28	False	_NLGK[+138]VGS[+155]K[+155]C[+57]C[+57]KS[+138]HC[+57]IAEVENDEMPADLPSLAADFVESK_	0.0215348	0.713993	5	935.252	935.256	311_456	93212.1	176763	8411.42	15951	15951
10	7PMix_0.1x_DIA12_iRT_e.coli_001	1	HSA _HSA	_VGSK[+138]C[+57]C[+57]K[+155]HPEAK[+155]RASSAK[+138]QR_	VGSKCCKHPEAKRASSAKQR	-36.0895	False	_VGSK[+138]C[+57]C[+57]K[+155]HPEAK[+155]RASSAK[+138]QR_	0.308524	0.535229	5	551.094	551.094	219_460	335747	636697	3803.1	7212.03	7212.03
10	7PMix_0.1x_DIA12_iRT_e.coli_001	1	HSA _HSA	_VHT[+138]EC[+57]C[+57]HGDLLEC[+57]ADDRLVTDLT[+138]K_	VHTECCHGDLLECADDRLVTDLTK	52.8423	False	_VHT[+138]EC[+57]C[+57]HGDLLEC[+57]ADDRLVTDLT[+138]K_	0.176092	0.894831	3	1005.13	1005.13	263_267	32989.4	62559.7	1347.61	2555.56	2555.56
10	7PMix_0.1x_DIA12_iRT_e.coli_001	1	HSA _HSA	_LK[+155]C[+57]ASLQK[+138]FGERM[+16]PC[+57]AEDYLSVVLNQLC[+57]VLHEK[+138]TPVSDR_	LKCASLQKFGERMPCAEDYLSVVLNQLCVLHEKTPVSDR	118.626	False	_LK[+155]C[+57]ASLQK[+138]FGERM[+16]PC[+57]AEDYLSVVLNQLC[+57]VLHEK[+138]TPVSDR_	0.25903	0.865774	5	984.499	984.503	229_490	140895	267187	3623.4	6871.26	6871.26
10	7PMix_0.1x_DIA12_iRT_e.coli_001	1	HSA _HSA	_C[+57]C[+57]K[+138]ADDKET[+138]C[+57]FAEEGK[+155]K_	CCKADDKETCFAEEGKK	25.8966	False	_C[+57]C[+57]K[+138]ADDKET[+138]C[+57]FAEEGK[+155]K_	0.0215441	0.69566	3	796.358	796.36	584_590	277488	526217	5345.08	10136.2	10136.2
10	7PMix_0.1x_DIA12_iRT_e.coli_001	1	HSA _HSA	_LK[+155]C[+57]ASLQK[+138]FGERMPC[+57]AEDYLSVVLNQLC[+57]VLHEK[+138]TPVSDR_	LKCASLQKFGERMPCAEDYLSVVLNQLCVLHEKTPVSDR	251.032	False	_LK[+155]C[+57]ASLQK[+138]FGERMPC[+57]AEDYLSVVLNQLC[+57]VLHEK[+138]TPVSDR_	0.381471	0.380659	5	981.3	981.304	229_490	15768.4	29902.6	545.099	1033.7	1033.7
10	7PMix_0.1x_DIA12_iRT_e.coli_001	1	HSA _HSA	_LDELRDEGK[+138]ASSAK[+155]QRVGSK[+138]C[+57]C[+57]K[+156]HPEAK_	LDELRDEGKASSAKQRVGSKCCKHPEAK	15.1858	False	_LDELRDEGK[+138]ASSAK[+155]QRVGSK[+138]C[+57]C[+57]K[+156]HPEAK_	0.208694	0.71903	5	731.176	731.177	214_460	36625.6	69455.3	4623.15	8767.15	8767.15
10	7PMix_0.1x_DIA12_iRT_e.coli_001	1	HSA _HSA	_LKEC[+57]C[+57]EK[+138]PLLEKS[+138]HC[+57]IAEVENDEM[+16]PADLPSLAADFVESKDVC[+57]K_	LKECCEKPLLEKSHCIAEVENDEMPADLPSLAADFVESKDVCK	85.1758	False	_LKEC[+57]C[+57]EK[+138]PLLEKS[+138]HC[+57]IAEVENDEM[+16]PADLPSLAADFVESKDVC[+57]K_	0.111608	0.497607	5	1036.09	1036.09	305_311	89424.5	169581	3275.5	6211.52	6211.52
10	7PMix_0.1x_DIA12_iRT_e.coli_001	1	HSA _HSA	_C[+57]C[+57]AAADPHEC[+57]Y[+138]AKVFDEFK[+138]PLVEEPQNLIK_	CCAAADPHECYAKVFDEFKPLVEEPQNLIK	81.5179	False	_C[+57]C[+57]AAADPHEC[+57]Y[+138]AKVFDEFK[+138]PLVEEPQNLIK_	0.0353586	0.157744	4	934.445	934.448	394_402	113362	214974	2064.13	3914.33	3914.33
10	7PMix_0.1x_DIA12_iRT_e.coli_001	1	HSA _HSA	_C[+57]C[+57]K[+138]ADDKETC[+57]FAEEGKKQIK[+155]K[+138]QTALVELVK_	CCKADDKETCFAEEGKKQIKKQTALVELVK	37.3497	False	_C[+57]C[+57]K[+138]ADDKETC[+57]FAEEGKKQIK[+155]K[+138]QTALVELVK_	0.181796	0.468066	6	645.169	645.17	549_584	119784	227154	5582.04	10585.5	10585.5
10	7PMix_0.1x_DIA12_iRT_e.coli_001	1	Lysozyme C _Lysozyme C	_GT[+138]DVQAWIRNRC[+57]K[+155]GT[+138]DVQAWIR_	GTDVQAWIRNRCKGTDVQAWIR	196.152	False	_GT[+138]DVQAWIRNRC[+57]K[+155]GT[+138]DVQAWIR_	2.32879e-21	0.44369	4	736.134	736.135	136_136	2.13896e+07	4.05623e+07	8.82832e+06	1.67416e+07	1.67416e+07
10	7PMix_0.1x_DIA12_iRT_e.coli_001	1	Lysozyme C _Lysozyme C	_FES[+138]NFNTQATNRGYS[+138]LGNWVC[+57]AAK_	FESNFNTQATNRGYSLGNWVCAAK	224.349	False	_FES[+138]NFNTQATNRGYS[+138]LGNWVC[+57]AAK_	8.36222e-05	0.450411	3	964.453	964.457	42_54	9.22901e+06	1.75015e+07	489340	927964	927964
10	7PMix_0.1x_DIA12_iRT_e.coli_001	1	Lysozyme C _Lysozyme C	_C[+57]ELAAAMK[+138]RGYSLGNWVC[+57]AAK[+138]FESNFNTQATNR_	CELAAAMKRGYSLGNWVCAAKFESNFNTQATNR	192.197	False	_C[+57]ELAAAMK[+138]RGYSLGNWVC[+57]AAK[+138]FESNFNTQATNR_	0.00667018	0.0684568	4	981.218	981.222	31_51	124268	235656	20714.1	39281.3	39281.3
10	7PMix_0.1x_DIA12_iRT_e.coli_001	1	Lysozyme C _Lysozyme C	_C[+57]ELAAAMK[+138]RNTDGSTDY[+138]GILQINSR_	CELAAAMKRNTDGSTDYGILQINSR	71.7598	False	_C[+57]ELAAAMK[+138]RNTDGSTDY[+138]GILQINSR_	0.00406781	NaN	4	735.861	735.862	31_71	117231	222312	2.81551e+06	5.33921e+06	5.33921e+06
10	7PMix_0.1x_DIA12_iRT_e.coli_001	1	Lysozyme C _Lysozyme C	_C[+57]ELAAAMK[+138]RC[+57]K[+138]GTDVQAWIR_	CELAAAMKRCKGTDVQAWIR	132.634	False	_C[+57]ELAAAMK[+138]RC[+57]K[+138]GTDVQAWIR_	0.0131467	0.195101	4	630.819	630.82	31_134	170676	323662	18986.1	36004.5	36004.5
10	7PMix_0.1x_DIA12_iRT_e.coli_001	1	Lysozyme C _Lysozyme C	_C[+57]ELAAAM[+16]K[+138]RC[+57]K[+138]GTDVQAWIR_	CELAAAMKRCKGTDVQAWIR	112.526	False	_C[+57]ELAAAM[+16]K[+138]RC[+57]K[+138]GTDVQAWIR_	0.381494	0.61234	3	846.088	846.09	31_134	156663	297088	6597.22	12510.7	12510.7
10	7PMix_0.1x_DIA12_iRT_e.coli_001	1	Lysozyme C _Lysozyme C	_C[+57]ELAAAMK[+138]RC[+57]ELAAAMK[+138]R_	CELAAAMKRCELAAAMKR	100.087	False	_C[+57]ELAAAMK[+138]RC[+57]ELAAAMK[+138]R_	0.00837007	NaN	3	746.041	746.043	31_31	503030	953925	28271.1	53612	53612
10	7PMix_0.1x_DIA12_iRT_e.coli_001	1	Myoglobin _Myoglobin	_K[+138]HGTVVLTALGGILKTEAEMK[+156]AS[+138]EDLK_	KHGTVVLTALGGILKTEAEMKASEDLK	209.711	False	_K[+138]HGTVVLTALGGILKTEAEMK[+156]AS[+138]EDLK_	0.0027281	0.00737241	3	1051.24	1051.25	59_64	798651	1.51453e+06	24927.1	47270.6	47270.6
10	7PMix_0.1x_DIA12_iRT_e.coli_001	1	Myoglobin _Myoglobin	_K[+138]HGTVVLTALGGILKTEAEMK[+156]AS[+138]EDLK_	KHGTVVLTALGGILKTEAEMKASEDLK	217.411	False	_K[+138]HGTVVLTALGGILKTEAEMK[+156]AS[+138]EDLK_	0.377709	1.01923	4	788.685	788.687	59_64	65938.6	125043	1089.35	2065.8	2065.8
10	7PMix_0.1x_DIA12_iRT_e.coli_001	1	Myoglobin _Myoglobin	_TEAEMK[+156]ASEDLK[+138]KHGT[+138]VVLTALGGILK_	TEAEMKASEDLKKHGTVVLTALGGILK	215.327	False	_TEAEMK[+156]ASEDLK[+138]KHGT[+138]VVLTALGGILK_	0.0157269	0.0105994	4	788.685	788.687	63_67	117164	222185	6926.77	13135.6	13135.6
10	7PMix_0.1x_DIA12_iRT_e.coli_001	1	Myoglobin _Myoglobin	_TEAEMK[+138]AS[+155]EDLKK[+138]HGTVVLTALGGILK_	TEAEMKASEDLKKHGTVVLTALGGILK	245.505	False	_TEAEMK[+138]AS[+155]EDLKK[+138]HGTVVLTALGGILK_	3.48934e-07	0.0322614	3	1050.92	1050.92	57_64	893248	1.69392e+06	18215.2	34542.5	34542.5
10	7PMix_0.1x_DIA12_iRT_e.coli_001	1	Myoglobin _Myoglobin	_K[+138]HGTVVLTALGGILKTEAEMK[+155]AS[+138]EDLK_	KHGTVVLTALGGILKTEAEMKASEDLK	208.325	False	_K[+138]HGTVVLTALGGILKTEAEMK[+155]AS[+138]EDLK_	0.0211593	0.863375	4	788.439	788.441	59_64	217577	412604	9196.77	17440.4	17440.4
10	7PMix_0.1x_DIA12_iRT_e.coli_001	1	Myoglobin _Myoglobin	_ASEDLK[+138]KHGT[+138]VVLTALGGILK_	ASEDLKKHGTVVLTALGGILK	78.6301	False	_ASEDLK[+138]KHGT[+138]VVLTALGGILK_	0.258531	0.342515	3	769.45	769.452	63_67	85433.2	162012	10329.1	19587.7	19587.7
10	7PMix_0.1x_DIA12_iRT_e.coli_001	1	Myoglobin _Myoglobin	_TEAEMK[+138]ASEDLKK[+138]HGTVVLTALGGILK_	TEAEMKASEDLKKHGTVVLTALGGILK	142.667	False	_TEAEMK[+138]ASEDLKK[+138]HGTVVLTALGGILK_	0.0201756	0.756914	4	749.666	749.667	57_64	102685	194728	6743.81	12788.7	12788.7
10	7PMix_0.1x_DIA12_iRT_e.coli_001	1	Myoglobin _Myoglobin	_LFTGHPET[+155]LEK[+138]FDKFKK[+138]HGTVVLTALGGILK_	LFTGHPETLEKFDKFKKHGTVVLTALGGILK	195.543	False	_LFTGHPET[+155]LEK[+138]FDKFKK[+138]HGTVVLTALGGILK_	0.0237032	0.863747	5	748.028	748.03	43_64	7593.12	14399.3	11949.7	22660.8	22660.8
10	7PMix_0.1x_DIA12_iRT_e.coli_001	1	Myoglobin _Myoglobin	_T[+138]EAEMKK[+138]HGTVVLTALGGILK_	TEAEMKKHGTVVLTALGGILK	247.78	False	_T[+138]EAEMKK[+138]HGTVVLTALGGILK_	0.0232779	0.00684422	3	784.779	784.781	52_64	13098	24838.4	7163.56	13584.7	13584.7
10	7PMix_0.1x_DIA12_iRT_e.coli_001	1	Myoglobin _Myoglobin	_K[+155]GHHEAELK[+138]PLAQSHATKNDIAAK[+138]YK_	KGHHEAELKPLAQSHATKNDIAAKYK	40.2959	False	_K[+155]GHHEAELK[+138]PLAQSHATKNDIAAK[+138]YK_	0.327743	0.233187	4	799.934	799.936	88_146	22909.4	43444.4	2782.24	5276.11	5276.11
10	7PMix_0.1x_DIA12_iRT_e.coli_001	1	Ovotransferrin _Ovotransferrin	_K[+138]GTEFTVNDLQGKT[+138]SC[+57]HTGLGR_	KGTEFTVNDLQGKTSCHTGLGR	32.7553	False	_K[+138]GTEFTVNDLQGKT[+138]SC[+57]HTGLGR_	0.00032334	0.709682	4	641.322	641.322	119_132	4.84673e+06	9.19114e+06	181988	345113	345113
10	7PMix_0.1x_DIA12_iRT_e.coli_001	1	Ovotransferrin _Ovotransferrin	_K[+138]GTEFTVNDLQGKT[+138]SC[+57]HTGLGR_	KGTEFTVNDLQGKTSCHTGLGR	75.5278	False	_K[+138]GTEFTVNDLQGKT[+138]SC[+57]HTGLGR_	2.41046e-05	0.876066	3	854.759	854.762	119_132	1.60369e+06	3.04116e+06	82263.1	156000	156000
10	7PMix_0.1x_DIA12_iRT_e.coli_001	1	Ovotransferrin _Ovotransferrin	_K[+138]GTEFTVNDLQGKK[+138]SC[+57]HTAVGR_	KGTEFTVNDLQGKKSCHTAVGR	43.9013	False	_K[+138]GTEFTVNDLQGKK[+138]SC[+57]HTAVGR_	0.00191036	1.11788	4	648.083	648.084	119_471	400196	758914	177819	337208	337208
10	7PMix_0.1x_DIA12_iRT_e.coli_001	1	Ovotransferrin _Ovotransferrin	_RFGVNGSEK[+138]SK[+156]FMMFESQNKC[+57]VASSHEK[+138]YFGYTGALR_	RFGVNGSEKSKFMMFESQNKCVASSHEKYFGYTGALR	48.9642	False	_RFGVNGSEK[+138]SK[+156]FMMFESQNKC[+57]VASSHEK[+138]YFGYTGALR_	3.80618e-07	0.566792	5	918.844	918.848	539_641	422998	802155	39243.5	74419.6	74419.6
10	7PMix_0.1x_DIA12_iRT_e.coli_001	1	Ovotransferrin _Ovotransferrin	_RFGVNGSEK[+138]SK[+156]FMMFESQNKC[+57]VASSHEK[+138]YFGYTGALR_	RFGVNGSEKSKFMMFESQNKCVASSHEKYFGYTGALR	123.999	False	_RFGVNGSEK[+138]SK[+156]FMMFESQNKC[+57]VASSHEK[+138]YFGYTGALR_	0.000977481	0.15883	4	1148.3	1148.31	539_641	57256.7	108579	11211.5	21260.9	21261
10	7PMix_0.1x_DIA12_iRT_e.coli_001	1	Ovotransferrin _Ovotransferrin	_HTTVNENAPDQK[+138]DEYELLC[+57]LDGSRQPVDNYKT[+138]C[+57]NWAR_	HTTVNENAPDQKDEYELLCLDGSRQPVDNYKTCNWAR	54.6297	False	_HTTVNENAPDQK[+138]DEYELLC[+57]LDGSRQPVDNYKT[+138]C[+57]NWAR_	3.3099e-08	0.614754	5	919.427	919.431	240_260	1.01069e+06	1.91663e+06	36921.5	70016.3	70016.3
10	7PMix_0.1x_DIA12_iRT_e.coli_001	1	Ovotransferrin _Ovotransferrin	_C[+57]VASS[+138]HEKY[+138]FGYTGALR_	CVASSHEKYFGYTGALR	46.5374	False	_C[+57]VASS[+138]HEKY[+138]FGYTGALR_	0.00333077	0.496585	3	701.339	701.34	536_540	1.59594e+06	3.02647e+06	141384	268115	268115
10	7PMix_0.1x_DIA12_iRT_e.coli_001	1	Ovotransferrin _Ovotransferrin	_C[+57]VASS[+138]HEK[+155]YFGYTGALRFGVNGSEK[+138]S[+155]KFMMFESQNK_	CVASSHEKYFGYTGALRFGVNGSEKSKFMMFESQNK	99.4046	False	_C[+57]VASS[+138]HEK[+155]YFGYTGALRFGVNGSEK[+138]S[+155]KFMMFESQNK_	0.00206012	0.209225	5	918.446	918.449	536_641	717086	1.35985e+06	39534.8	74972	74972
10	7PMix_0.1x_DIA12_iRT_e.coli_001	1	Ovotransferrin _Ovotransferrin	_C[+57]VASS[+138]HEK[+155]YFGYTGALRFGVNGSEK[+138]S[+155]KFMMFESQNK_	CVASSHEKYFGYTGALRFGVNGSEKSKFMMFESQNK	144.536	False	_C[+57]VASS[+138]HEK[+155]YFGYTGALRFGVNGSEK[+138]S[+155]KFMMFESQNK_	0.00271551	0.148674	4	1147.81	1147.81	536_641	67212.3	127458	10384.1	19691.9	19691.9
10	7PMix_0.1x_DIA12_iRT_e.coli_001	1	Ovotransferrin _Ovotransferrin	_NK[+138]ADWAKNLQMDDFELLC[+57]TDGRNLQMDDFELLC[+57]T[+138]DGR_	NKADWAKNLQMDDFELLCTDGRNLQMDDFELLCTDGR	167.742	False	_NK[+138]ADWAKNLQMDDFELLC[+57]TDGRNLQMDDFELLC[+57]T[+138]DGR_	7.6552e-06	0.0677305	5	921.623	921.627	573_590	11245.8	21326.1	32244.5	61147.1	61147.1
10	7PMix_0.1x_DIA12_iRT_e.coli_001	1	Ovotransferrin _Ovotransferrin	_C[+57]VASSHEK[+155]Y[+138]FGYTGALRFGVNGSEK[+138]SK[+155]FMMFESQNK_	CVASSHEKYFGYTGALRFGVNGSEKSKFMMFESQNK	116.877	False	_C[+57]VASSHEK[+155]Y[+138]FGYTGALRFGVNGSEK[+138]SK[+155]FMMFESQNK_	0.000926148	0.203383	5	918.446	918.449	540_641	717401	1.36045e+06	30385.3	57621.3	57621.3
10	7PMix_0.1x_DIA12_iRT_e.coli_001	1	Ovotransferrin _Ovotransferrin	_C[+57]VASSHEK[+155]Y[+138]FGYTGALRFGVNGSEK[+138]SK[+155]FMMFESQNK_	CVASSHEKYFGYTGALRFGVNGSEKSKFMMFESQNK	117.99	False	_C[+57]VASSHEK[+155]Y[+138]FGYTGALRFGVNGSEK[+138]SK[+155]FMMFESQNK_	0.00269826	0.118961	4	1147.81	1147.81	540_641	67212.3	127458	8214.41	15577.4	15577.4
10	7PMix_0.1x_DIA12_iRT_e.coli_001	1	Ovotransferrin _Ovotransferrin	_C[+57]VASS[+138]HEK[+155]YFGYTGALRFGVNGS[+155]EKSK[+138]FMMFESQNK_	CVASSHEKYFGYTGALRFGVNGSEKSKFMMFESQNK	45.6415	False	_C[+57]VASS[+138]HEK[+155]YFGYTGALRFGVNGS[+155]EKSK[+138]FMMFESQNK_	0.0027147	1.00155	6	765.54	765.542	536_643	304456	577357	17287.6	32783.5	32783.5
10	7PMix_0.1x_DIA12_iRT_e.coli_001	1	Ovotransferrin _Ovotransferrin	_RFGVNGS[+155]EKSK[+138]FMMFESQNKC[+57]VASSHEK[+138]YFGYTGALR_	RFGVNGSEKSKFMMFESQNKCVASSHEKYFGYTGALR	120.774	False	_RFGVNGS[+155]EKSK[+138]FMMFESQNKC[+57]VASSHEK[+138]YFGYTGALR_	0.000541388	0.163564	4	1148.06	1148.06	539_643	76246.9	144591	10606.9	20114.5	20114.5
10	7PMix_0.1x_DIA12_iRT_e.coli_001	1	Ovotransferrin _Ovotransferrin	_C[+57]VASS[+138]HEK[+155]YFGYTGALRFGVNGSEKS[+155]K[+138]FMMFESQNK_	CVASSHEKYFGYTGALRFGVNGSEKSKFMMFESQNK	119.902	False	_C[+57]VASS[+138]HEK[+155]YFGYTGALRFGVNGSEKS[+155]K[+138]FMMFESQNK_	0.00829925	0.156611	4	1147.81	1147.81	536_643	67212.3	127458	11037.2	20930.5	20930.5
10	7PMix_0.1x_DIA12_iRT_e.coli_001	1	Ovotransferrin _Ovotransferrin	_K[+138]S[+156]C[+57]HTAVGRGK[+138]K[+155]S[+156]C[+57]HTAVGR_	KSCHTAVGRGKKSCHTAVGR	37.3162	False	_K[+138]S[+156]C[+57]HTAVGRGK[+138]K[+155]S[+156]C[+57]HTAVGR_	0.00221196	0.401098	3	940.822	940.826	470_471	40529.2	76857.9	7061.2	13390.5	13390.5
10	7PMix_0.1x_DIA12_iRT_e.coli_001	1	Ovotransferrin _Ovotransferrin	_AT[+138]YLDC[+57]IKIS[+138]LTC[+57]VQK[+155]ATYLDC[+57]IK_	ATYLDCIKISLTCVQKATYLDCIK	96.5828	False	_AT[+138]YLDC[+57]IKIS[+138]LTC[+57]VQK[+155]ATYLDC[+57]IK_	0.00271348	0.816812	3	1063.55	1063.55	52_60	14921	28295.6	3281.53	6222.96	6222.96
10	7PMix_0.1x_DIA12_iRT_e.coli_001	1	Ovotransferrin _Ovotransferrin	_DLLFK[+138]DSAIMLKS[+138]AGWNIPIGTLLHR_	DLLFKDSAIMLKSAGWNIPIGTLLHR	256.994	False	_DLLFK[+138]DSAIMLKS[+138]AGWNIPIGTLLHR_	0.00270193	NaN	4	767.178	767.179	141_320	2.9491e+06	5.59255e+06	1.27326e+06	2.41456e+06	2.41456e+06
10	7PMix_0.1x_DIA12_iRT_e.coli_001	1	Ovotransferrin _Ovotransferrin	_T[+138]SC[+57]HTGLGRGTEFT[+138]VNDLQGK_	TSCHTGLGRGTEFTVNDLQGK	43.0471	False	_T[+138]SC[+57]HTGLGRGTEFT[+138]VNDLQGK_	0.00130596	0.676881	3	812.061	812.063	124_132	3.76718e+06	7.14392e+06	388113	736000	736000
10	7PMix_0.1x_DIA12_iRT_e.coli_001	1	Ovotransferrin _Ovotransferrin	_RFGVNGSEK[+138]SK[+155]FMMFESQNKC[+57]VASSHEK[+138]YFGYTGALR_	RFGVNGSEKSKFMMFESQNKCVASSHEKYFGYTGALR	58.9211	False	_RFGVNGSEK[+138]SK[+155]FMMFESQNKC[+57]VASSHEK[+138]YFGYTGALR_	2.94809e-06	0.557162	5	918.647	918.651	539_641	586563	1.11233e+06	39532.8	74968.3	74968.3
10	7PMix_0.1x_DIA12_iRT_e.coli_001	1	Ovotransferrin _Ovotransferrin	_RFGVNGSEK[+138]SK[+155]FMMFESQNKC[+57]VASSHEK[+138]YFGYTGALR_	RFGVNGSEKSKFMMFESQNKCVASSHEKYFGYTGALR	291.68	False	_RFGVNGSEK[+138]SK[+155]FMMFESQNKC[+57]VASSHEK[+138]YFGYTGALR_	0.00106179	0.0435404	6	765.708	765.709	539_641	283299	537236	14591.8	27671.3	27671.3
10	7PMix_0.1x_DIA12_iRT_e.coli_001	1	Ovotransferrin _Ovotransferrin	_C[+57]VAS[+155]SHEK[+138]YFGYTGALRFGVNGSEK[+138]SK[+155]FMMFESQNK_	CVASSHEKYFGYTGALRFGVNGSEKSKFMMFESQNK	57.4383	False	_C[+57]VAS[+155]SHEK[+138]YFGYTGALRFGVNGSEK[+138]SK[+155]FMMFESQNK_	0.00112295	0.572989	5	918.446	918.449	539_641	717401	1.36045e+06	37795.8	71674.3	71674.3
10	7PMix_0.1x_DIA12_iRT_e.coli_001	1	Ovotransferrin _Ovotransferrin	_KDSNVNWNNLK[+138]GKKGKK[+138]SC[+57]HTAVGR_	KDSNVNWNNLKGKKGKKSCHTAVGR	39.6889	False	_KDSNVNWNNLK[+138]GKKGKK[+138]SC[+57]HTAVGR_	0.000866931	0.43684	4	746.398	746.4	468_471	98714.5	187198	40971	77695.7	77695.7
10	7PMix_0.1x_DIA12_iRT_e.coli_001	1	Ovotransferrin _Ovotransferrin	_C[+57]VAS[+138]SHEK[+155]YFGYTGALRFGVNGSEK[+138]S[+155]KFMMFESQNK_	CVASSHEKYFGYTGALRFGVNGSEKSKFMMFESQNK	174.461	False	_C[+57]VAS[+138]SHEK[+155]YFGYTGALRFGVNGSEK[+138]S[+155]KFMMFESQNK_	0.000298544	0.00116665	6	765.54	765.542	535_641	304427	577303	12455.3	23619.6	23619.6
10	7PMix_0.1x_DIA12_iRT_e.coli_001	1	Ovotransferrin _Ovotransferrin	_K[+138]DSNVNWNNLK[+155]GK[+155]KS[+138]C[+57]HTAVGR_	KDSNVNWNNLKGKKSCHTAVGR	124.952	False	_K[+138]DSNVNWNNLK[+155]GK[+155]KS[+138]C[+57]HTAVGR_	7.73685e-06	0.138342	4	745.643	745.644	458_472	238744	452744	27616.9	52371.6	52371.6
10	7PMix_0.1x_DIA12_iRT_e.coli_001	1	Ovotransferrin _Ovotransferrin	_GDVAFVK[+138]HT[+156]TVNENAPDQKDEYELLC[+57]LDGSRNAPYSGYSGAFHC[+57]LK[+138]DGK_	GDVAFVKHTTVNENAPDQKDEYELLCLDGSRNAPYSGYSGAFHCLKDGK	82.273	False	_GDVAFVK[+138]HT[+156]TVNENAPDQKDEYELLC[+57]LDGSRNAPYSGYSGAFHC[+57]LK[+138]DGK_	0.00270707	NaN	6	965.124	965.128	218_228	2638	5002.59	17983.9	34103.9	34103.9
10	7PMix_0.1x_DIA12_iRT_e.coli_001	1	Ovotransferrin _Ovotransferrin	_RFGVNGS[+156]EK[+138]SKFMMFESQNKC[+57]VASSHEK[+138]YFGYTGALR_	RFGVNGSEKSKFMMFESQNKCVASSHEKYFGYTGALR	55.785	False	_RFGVNGS[+156]EK[+138]SKFMMFESQNKC[+57]VASSHEK[+138]YFGYTGALR_	0.00243341	NaN	4	1148.3	1148.31	539_641	57256.6	108579	10558.9	20023.5	20023.5
10	7PMix_0.1x_DIA12_iRT_e.coli_001	1	Ovotransferrin _Ovotransferrin	_C[+57]VASSHEK[+138]Y[+155]FGYTGALRFGVNGSEK[+138]SK[+155]FMMFESQNK_	CVASSHEKYFGYTGALRFGVNGSEKSKFMMFESQNK	54.3356	False	_C[+57]VASSHEK[+138]Y[+155]FGYTGALRFGVNGSEK[+138]SK[+155]FMMFESQNK_	4.24491e-06	0.570438	5	918.446	918.449	539_641	704922	1.33678e+06	32045.8	60770.2	60770.2
10	7PMix_0.1x_DIA12_iRT_e.coli_001	1	Ovotransferrin _Ovotransferrin	_C[+57]VASSHEK[+138]Y[+155]FGYTGALRFGVNGSEK[+138]SK[+155]FMMFESQNK_	CVASSHEKYFGYTGALRFGVNGSEKSKFMMFESQNK	54.6786	False	_C[+57]VASSHEK[+138]Y[+155]FGYTGALRFGVNGSEK[+138]SK[+155]FMMFESQNK_	0.00738472	NaN	6	765.54	765.542	539_641	313024	593605	13962.5	26477.8	26477.8
10	7PMix_0.1x_DIA12_iRT_e.coli_001	1	Ovotransferrin _Ovotransferrin	_T[+138]SC[+57]HTGLGRGK[+138]K[+156]S[+156]C[+57]HTAVGR_	TSCHTGLGRGKKSCHTAVGR	149.007	False	_T[+138]SC[+57]HTGLGRGK[+138]K[+156]S[+156]C[+57]HTAVGR_	0.00162017	0.216577	3	880.108	880.111	132_470	158037	299694	36938.7	70048.9	70048.9
10	7PMix_0.1x_DIA12_iRT_e.coli_001	1	Ovotransferrin _Ovotransferrin	_T[+138]SC[+57]HTGLGRGK[+138]K[+156]S[+156]C[+57]HTAVGR_	TSCHTGLGRGKKSCHTAVGR	33.557	False	_T[+138]SC[+57]HTGLGRGK[+138]K[+156]S[+156]C[+57]HTAVGR_	0.00271596	NaN	4	660.333	660.334	132_470	210635	399438	22296.3	42281.7	42281.7
10	7PMix_0.1x_DIA12_iRT_e.coli_001	1	Ovotransferrin _Ovotransferrin	_NAPYS[+155]GYS[+138]GAFHC[+57]LKDGKGDVAFVK[+138]HTTVNENAPDQKDEYELLC[+57]LDGSR_	NAPYSGYSGAFHCLKDGKGDVAFVKHTTVNENAPDQKDEYELLCLDGSR	79.6808	False	_NAPYS[+155]GYS[+138]GAFHC[+57]LKDGKGDVAFVK[+138]HTTVNENAPDQKDEYELLC[+57]LDGSR_	0.00615779	NaN	6	964.96	964.964	211_228	2804.82	5318.93	18181.6	34478.8	34478.8
10	7PMix_0.1x_DIA12_iRT_e.coli_001	1	Ovotransferrin _Ovotransferrin	_RFGVNGS[+156]EKSK[+138]FMMFESQNKC[+57]VASSHEK[+138]YFGYTGALR_	RFGVNGSEKSKFMMFESQNKCVASSHEKYFGYTGALR	57.3241	False	_RFGVNGS[+156]EKSK[+138]FMMFESQNKC[+57]VASSHEK[+138]YFGYTGALR_	0.00534099	0.16382	4	1148.3	1148.31	539_643	57256.7	108579	11393.7	21606.6	21606.6
10	7PMix_0.1x_DIA12_iRT_e.coli_001	1	Ovotransferrin _Ovotransferrin	_C[+57]VASS[+155]HEK[+138]YFGYTGALRFGVNGSEK[+138]SK[+155]FMMFESQNK_	CVASSHEKYFGYTGALRFGVNGSEKSKFMMFESQNK	122.7	False	_C[+57]VASS[+155]HEK[+138]YFGYTGALRFGVNGSEK[+138]SK[+155]FMMFESQNK_	0.00271212	NaN	4	1147.81	1147.81	539_641	67212.2	127458	10384.3	19692.3	19692.3
10	7PMix_0.1x_DIA12_iRT_e.coli_001	1	Ovotransferrin _Ovotransferrin	_T[+156]S[+138]C[+57]HTGLGRGK[+138]K[+156]S[+155]C[+57]HTAVGR_	TSCHTGLGRGKKSCHTAVGR	37.6377	False	_T[+156]S[+138]C[+57]HTGLGRGK[+138]K[+156]S[+155]C[+57]HTAVGR_	0.000432855	0.652625	4	699.107	699.108	133_470	471055	893287	11781.6	22342.2	22342.2
10	7PMix_0.1x_DIA12_iRT_e.coli_001	1	Ovotransferrin _Ovotransferrin	_QC[+57]KGDPK[+155]T[+156]K[+138]C[+57]ARDGK[+138]GDVAFVK_	QCKGDPKTKCARDGKGDVAFVK	48.3668	False	_QC[+57]KGDPK[+155]T[+156]K[+138]C[+57]ARDGK[+138]GDVAFVK_	0.0220854	0.454859	4	733.879	733.88	200_221	916025	1.73711e+06	3985.38	7557.7	7557.7
10	7PMix_0.1x_DIA12_iRT_e.coli_001	1	Ovotransferrin _Ovotransferrin	_YDDESQC[+57]S[+138]KT[+138]DERPASYFAVAVAR_	YDDESQCSKTDERPASYFAVAVAR	149.09	False	_YDDESQC[+57]S[+138]KT[+138]DERPASYFAVAVAR_	4.53809e-07	0.0475759	3	974.447	974.451	441_443	4.17127e+06	7.91022e+06	382111	724618	724618
10	7PMix_0.1x_DIA12_iRT_e.coli_001	1	Ovotransferrin _Ovotransferrin	_C[+57]LVEK[+138]GDVAFIQHSTVEENTGGKC[+57]VASSHEK[+138]YFGYTGALR_	CLVEKGDVAFIQHSTVEENTGGKCVASSHEKYFGYTGALR	53.3929	False	_C[+57]LVEK[+138]GDVAFIQHSTVEENTGGKC[+57]VASSHEK[+138]YFGYTGALR_	0.00325183	0.666912	5	921.048	921.051	539_553	130755	247958	37474.4	71064.9	71064.9
10	7PMix_0.1x_DIA12_iRT_e.coli_001	1	Ovotransferrin _Ovotransferrin	_K[+138]GTEFTVNDLQGKS[+138]C[+57]HTAVGR_	KGTEFTVNDLQGKSCHTAVGR	3.84103	False	_K[+138]GTEFTVNDLQGKS[+138]C[+57]HTAVGR_	0.00620445	0.429967	4	616.06	616.06	119_472	56398.2	106951	29383.6	55721.9	55721.9
10	7PMix_0.1x_DIA12_iRT_e.coli_001	1	Ovotransferrin _Ovotransferrin	_C[+57]VAS[+138]SHEK[+155]YFGYTGALRFGVNGSEK[+138]SK[+155]FMMFESQNK_	CVASSHEKYFGYTGALRFGVNGSEKSKFMMFESQNK	60.3792	False	_C[+57]VAS[+138]SHEK[+155]YFGYTGALRFGVNGSEK[+138]SK[+155]FMMFESQNK_	0.3815	0.210545	4	1147.81	1147.81	535_641	63867.2	121115	11619.9	22035.4	22035.4
10	7PMix_0.1x_DIA12_iRT_e.coli_001	1	Ovotransferrin _Ovotransferrin	_HTTVNENAPDQKDEYELLC[+57]LDGSRQPVDNY[+138]KT[+138]C[+57]NWAR_	HTTVNENAPDQKDEYELLCLDGSRQPVDNYKTCNWAR	62.0574	False	_HTTVNENAPDQKDEYELLC[+57]LDGSRQPVDNY[+138]KT[+138]C[+57]NWAR_	0.0199243	0.723196	5	919.427	919.431	258_260	400269	759054	10271.1	19477.8	19477.8
10	7PMix_0.1x_DIA12_iRT_e.coli_001	1	Ovotransferrin _Ovotransferrin	_HTTVNENAPDQKDEYELLC[+57]LDGSRQPVDNY[+138]KT[+138]C[+57]NWAR_	HTTVNENAPDQKDEYELLCLDGSRQPVDNYKTCNWAR	62.2807	False	_HTTVNENAPDQKDEYELLC[+57]LDGSRQPVDNY[+138]KT[+138]C[+57]NWAR_	0.271362	0.694022	4	1149.03	1149.04	258_260	72859.7	138168	2785.78	5282.82	5282.82
10	7PMix_0.1x_DIA12_iRT_e.coli_001	1	Ovotransferrin _Ovotransferrin	_K[+138]C[+57]NNLRDLTQQERWC[+57]TISS[+138]PEEK_	KCNNLRDLTQQERWCTISSPEEK	39.0209	False	_K[+138]C[+57]NNLRDLTQQERWC[+57]TISS[+138]PEEK_	0.0200807	0.725651	3	1016.82	1016.83	33_38	148754	282091	7449.47	14126.9	14126.9
10	7PMix_0.1x_DIA12_iRT_e.coli_001	1	Ovotransferrin _Ovotransferrin	_QPVDNYK[+138]TC[+57]NWARHTTVNENAPDQK[+138]DEYELLC[+57]LDGSR_	QPVDNYKTCNWARHTTVNENAPDQKDEYELLCLDGSR	61.2424	False	_QPVDNYK[+138]TC[+57]NWARHTTVNENAPDQK[+138]DEYELLC[+57]LDGSR_	0.0205654	0.599924	5	919.427	919.431	240_259	1.01069e+06	1.91663e+06	38556.6	73117.1	73117.1
10	7PMix_0.1x_DIA12_iRT_e.coli_001	1	Ovotransferrin _Ovotransferrin	_C[+57]VASSHEK[+138]Y[+155]FGYTGALRFGVNGSEK[+138]SK[+156]FMMFESQNK_	CVASSHEKYFGYTGALRFGVNGSEKSKFMMFESQNK	125.438	False	_C[+57]VASSHEK[+138]Y[+155]FGYTGALRFGVNGSEK[+138]SK[+156]FMMFESQNK_	0.0174767	0.212474	4	1148.05	1148.06	539_641	76246.8	144591	7804.11	14799.4	14799.4
10	7PMix_0.1x_DIA12_iRT_e.coli_001	1	Ovotransferrin _Ovotransferrin	_DGK[+138]GDVAFVKNAPYSGY[+138]S[+155]GAFHC[+57]LK_	DGKGDVAFVKNAPYSGYSGAFHCLK	180.673	False	_DGK[+138]GDVAFVKNAPYSGY[+138]S[+155]GAFHC[+57]LK_	0.0206204	0.125499	3	1000.49	1000.5	210_221	208970	396282	4080.88	7738.81	7738.81
10	7PMix_0.1x_DIA12_iRT_e.coli_001	1	Ovotransferrin _Ovotransferrin	_ANK[+138]IRDLLERK[+138]DQLTPSPR_	ANKIRDLLERKDQLTPSPR	34.9745	False	_ANK[+138]IRDLLERK[+138]DQLTPSPR_	0.021102	0.626877	4	602.343	602.343	352_622	439065	832623	27374.5	51911.7	51911.7
10	7PMix_0.1x_DIA12_iRT_e.coli_001	1	Ovotransferrin _Ovotransferrin	_WC[+57]TISS[+138]PEEK[+156]KWC[+57]TIS[+155]S[+138]PEEK_	WCTISSPEEKKWCTISSPEEK	45.9477	False	_WC[+57]TISS[+138]PEEK[+156]KWC[+57]TIS[+155]S[+138]PEEK_	0.0199321	0.224482	4	763.117	763.118	33_33	1.10811e+06	2.10138e+06	45803.1	86859.1	86859.1
10	7PMix_0.1x_DIA12_iRT_e.coli_001	1	Ovotransferrin _Ovotransferrin	_KDSNVNWNNLK[+138]GKK[+155]S[+138]C[+57]HTAVGR_	KDSNVNWNNLKGKKSCHTAVGR	45.1843	False	_KDSNVNWNNLK[+138]GKK[+155]S[+138]C[+57]HTAVGR_	0.0146232	0.791032	4	706.869	706.87	468_472	5.26406e+06	9.98253e+06	21835	41407	41407
10	7PMix_0.1x_DIA12_iRT_e.coli_001	1	Ovotransferrin _Ovotransferrin	_S[+155]KFMMFES[+138]QNKDLLFK[+138]DLTK_	SKFMMFESQNKDLLFKDLTK	115.324	False	_S[+155]KFMMFES[+138]QNKDLLFK[+138]DLTK_	0.0332479	1.05922	3	921.145	921.149	649_657	333641	632703	5444.18	10324.1	10324.1
10	7PMix_0.1x_DIA12_iRT_e.coli_001	1	Ovotransferrin _Ovotransferrin	_SK[+155]FMMFES[+138]QNKDLLFK[+138]DLTK_	SKFMMFESQNKDLLFKDLTK	109.798	False	_SK[+155]FMMFES[+138]QNKDLLFK[+138]DLTK_	0.0365052	1.02097	3	921.145	921.149	649_657	333685	632786	7564.92	14345.8	14345.8
10	7PMix_0.1x_DIA12_iRT_e.coli_001	1	Ovotransferrin _Ovotransferrin	_C[+57]VASSHEK[+138]YFGYTGALRTGTC[+57]NFDEYFSEGC[+57]APGS[+138]PPNSR_	CVASSHEKYFGYTGALRTGTCNFDEYFSEGCAPGSPPNSR	135.603	False	_C[+57]VASSHEK[+138]YFGYTGALRTGTC[+57]NFDEYFSEGC[+57]APGS[+138]PPNSR_	0.0483296	0.311185	5	927.409	927.412	511_539	72579.7	137637	5734.32	10874.3	10874.3
10	7PMix_0.1x_DIA12_iRT_e.coli_001	1	Ovotransferrin _Ovotransferrin	_DGK[+138]GDVAFVKNAPYSGYS[+138]GAFHC[+57]LK_	DGKGDVAFVKNAPYSGYSGAFHCLK	135.24	False	_DGK[+138]GDVAFVKNAPYSGYS[+138]GAFHC[+57]LK_	0.0408395	0.22742	3	948.794	948.798	211_221	103244	195787	2654.63	5034.13	5034.13
10	7PMix_0.1x_DIA12_iRT_e.coli_001	1	Ovotransferrin _Ovotransferrin	_GDPK[+156]TK[+138]C[+57]ARNAPYSGYSGAFHC[+57]LK[+155]DGK[+138]GDVAFVK_	GDPKTKCARNAPYSGYSGAFHCLKDGKGDVAFVK	68.4678	False	_GDPK[+156]TK[+138]C[+57]ARNAPYSGYSGAFHC[+57]LK[+155]DGK[+138]GDVAFVK_	0.022943	0.575644	5	834.616	834.618	200_221	191249	362677	2735.82	5188.1	5188.1
10	7PMix_0.1x_DIA12_iRT_e.coli_001	1	Ovotransferrin _Ovotransferrin	_GDPK[+155]TK[+138]C[+57]ARNAPYSGY[+156]SGAFHC[+57]LKDGK[+138]GDVAFVK_	GDPKTKCARNAPYSGYSGAFHCLKDGKGDVAFVK	154.362	False	_GDPK[+155]TK[+138]C[+57]ARNAPYSGY[+156]SGAFHC[+57]LKDGK[+138]GDVAFVK_	0.381489	0.152835	4	1043.02	1043.02	200_221	203595	386089	1088	2063.24	2063.24
10	7PMix_0.1x_DIA12_iRT_e.coli_001	1	Ovotransferrin _Ovotransferrin	_KDSNVNWNNLK[+155]GK[+138]KS[+155]C[+57]HT[+138]AVGR_	KDSNVNWNNLKGKKSCHTAVGR	52.5226	False	_KDSNVNWNNLK[+155]GK[+138]KS[+155]C[+57]HT[+138]AVGR_	0.0836346	0.67196	4	745.643	745.644	470_475	238945	453125	14085.3	26710.7	26710.7
10	7PMix_0.1x_DIA12_iRT_e.coli_001	1	Ovotransferrin _Ovotransferrin	_GDPK[+138]TK[+156]C[+57]ARFFSASC[+57]VPGATIEQK[+138]LC[+57]R_	GDPKTKCARFFSASCVPGATIEQKLCR	156.627	False	_GDPK[+138]TK[+156]C[+57]ARFFSASC[+57]VPGATIEQK[+138]LC[+57]R_	0.0529443	0.0113487	4	849.925	849.928	188_198	329228	624334	4536.53	8602.87	8602.87
10	7PMix_0.1x_DIA12_iRT_e.coli_001	1	Ovotransferrin _Ovotransferrin	_AQS[+138]DFGVDTKDDNKVEDIWSFLS[+138]K_	AQSDFGVDTKDDNKVEDIWSFLSK	146.264	False	_AQS[+138]DFGVDTKDDNKVEDIWSFLS[+138]K_	0.356141	0.604399	3	967.467	967.471	287_291	13510.5	25620.7	7.14944	13.5579	13.5579
10	7PMix_0.1x_DIA12_iRT_e.coli_002	2	Catalase _Catalase	_FHYK[+156]T[+138]DQGIKNLS[+138]VEDAAR_	FHYKTDQGIKNLSVEDAAR	153.816	False	_FHYK[+156]T[+138]DQGIKNLS[+138]VEDAAR_	0.593205	0.992087	3	835.428	835.428	238_246	31333	158975	3.56799	18.103	18.103
10	7PMix_0.1x_DIA12_iRT_e.coli_002	2	Catalase _Catalase	_AVK[+138]NFSDVHPEYGSRLC[+57]ENIAGHLKDAQLFIQK[+138]K_	AVKNFSDVHPEYGSRLCENIAGHLKDAQLFIQKK	53.3233	False	_AVK[+138]NFSDVHPEYGSRLC[+57]ENIAGHLKDAQLFIQK[+138]K_	0.00316799	NaN	6	679.023	679.023	476_480	347341	1.76231e+06	30386.6	154173	154173
10	7PMix_0.1x_DIA12_iRT_e.coli_002	2	Catalase _Catalase	_AVK[+138]NFSDVHPEYGSRDAQLFIQK[+138]K_	AVKNFSDVHPEYGSRDAQLFIQKK	123.164	False	_AVK[+138]NFSDVHPEYGSRDAQLFIQK[+138]K_	0.439418	0.823619	5	587.51	587.51	476_480	15327	77765.1	1418.14	7195.23	7195.23
10	7PMix_0.1x_DIA12_iRT_e.coli_002	2	Catalase _Catalase	_AVK[+138]NFSDVHPEYGSRDAQLFIQK[+138]K_	AVKNFSDVHPEYGSRDAQLFIQKK	116.321	False	_AVK[+138]NFSDVHPEYGSRDAQLFIQK[+138]K_	0.269792	0.564504	4	734.135	734.135	476_480	22463.7	113974	6577	33369.8	33369.8
10	7PMix_0.1x_DIA12_iRT_e.coli_002	2	Catalase _Catalase	_AVK[+138]NFSDVHPEYGSRDAQLFIQK[+138]K_	AVKNFSDVHPEYGSRDAQLFIQKK	110.863	False	_AVK[+138]NFSDVHPEYGSRDAQLFIQK[+138]K_	0.0798608	0.382137	3	978.511	978.511	476_480	1.46251e+06	7.42038e+06	3198.55	16228.6	16228.6
10	7PMix_0.1x_DIA12_iRT_e.coli_002	2	Creatine kinase M-type _Creatine kinase M-type	_GGNM[+16]K[+138]EVFRRTDLNHENLK[+138]GGDDLDPHYVLSSR_	GGNMKEVFRRTDLNHENLKGGDDLDPHYVLSSR	37.2992	False	_GGNM[+16]K[+138]EVFRRTDLNHENLK[+138]GGDDLDPHYVLSSR_	1.24219e-08	0.586301	6	657.827	657.827	116_247	121251	615192	614095	3.11575e+06	3.11575e+06
10	7PMix_0.1x_DIA12_iRT_e.coli_002	2	Creatine kinase M-type _Creatine kinase M-type	_GGNM[+16]K[+138]EVFRRTDLNHENLK[+138]GGDDLDPHYVLSSR_	GGNMKEVFRRTDLNHENLKGGDDLDPHYVLSSR	37.3911	False	_GGNM[+16]K[+138]EVFRRTDLNHENLK[+138]GGDDLDPHYVLSSR_	0.000505681	0.757394	5	789.19	789.19	116_247	39752.9	201695	613890	3.11471e+06	3.11471e+06
10	7PMix_0.1x_DIA12_iRT_e.coli_002	2	Creatine kinase M-type _Creatine kinase M-type	_LNYK[+138]SEEEYPDLSKVLTPDLYK[+138]K_	LNYKSEEEYPDLSKVLTPDLYKK	52.9306	False	_LNYK[+138]SEEEYPDLSKVLTPDLYK[+138]K_	0.371808	1.0739	4	732.884	732.884	15_40	5.7495e+06	2.91714e+07	525310	2.66527e+06	2.66527e+06
10	7PMix_0.1x_DIA12_iRT_e.coli_002	2	Creatine kinase M-type _Creatine kinase M-type	_LNYK[+138]SEEEYPDLSKVLTPDLYK[+138]K_	LNYKSEEEYPDLSKVLTPDLYKK	52.4287	False	_LNYK[+138]SEEEYPDLSKVLTPDLYK[+138]K_	0.00427152	0.101646	3	976.843	976.843	15_40	746197	3.78599e+06	17162.5	87077.6	87077.6
10	7PMix_0.1x_DIA12_iRT_e.coli_002	2	Creatine kinase M-type _Creatine kinase M-type	_P[+138]FGNTHNKP[+138]FGNTHNK_	PFGNTHNKPFGNTHNK	21.9567	False	_P[+138]FGNTHNKP[+138]FGNTHNK_	0.00342664	0.476835	4	492.245	492.245	2_2	177213	899130	16467.6	83552.2	83552.2
10	7PMix_0.1x_DIA12_iRT_e.coli_002	2	Creatine kinase M-type _Creatine kinase M-type	_LNYK[+138]SEEEYPDLSKAVEK[+138]LSVEALNSLTGEFKGK_	LNYKSEEEYPDLSKAVEKLSVEALNSLTGEFKGK	84.1402	False	_LNYK[+138]SEEEYPDLSKAVEK[+138]LSVEALNSLTGEFKGK_	0.00429162	0.465564	5	795.214	795.214	15_156	200906	1.01934e+06	6765.49	34326.2	34326.2
10	7PMix_0.1x_DIA12_iRT_e.coli_002	2	Creatine kinase M-type _Creatine kinase M-type	_LNYK[+138]SEEEYPDLSKAVEK[+138]LSVEALNSLTGEFKGK_	LNYKSEEEYPDLSKAVEKLSVEALNSLTGEFKGK	84.2116	False	_LNYK[+138]SEEEYPDLSKAVEK[+138]LSVEALNSLTGEFKGK_	0.002909	0.888066	4	993.766	993.766	15_156	78928.3	400460	9428.22	47836.2	47836.2
10	7PMix_0.1x_DIA12_iRT_e.coli_002	2	Creatine kinase M-type _Creatine kinase M-type	_HGGFKPTDK[+138]HKTDLNHENLK[+138]GGDDLDPHYVLSSR_	HGGFKPTDKHKTDLNHENLKGGDDLDPHYVLSSR	12.6326	False	_HGGFKPTDK[+138]HKTDLNHENLK[+138]GGDDLDPHYVLSSR_	0.024144	0.675539	6	664.834	664.834	105_116	546891	2.77477e+06	28231.6	143239	143239
10	7PMix_0.1x_DIA12_iRT_e.coli_002	2	Creatine kinase M-type _Creatine kinase M-type	_VISMEK[+156]GGNMK[+138]EVFRRTDLNHENLK[+138]GGDDLDPHYVLSSR_	VISMEKGGNMKEVFRRTDLNHENLKGGDDLDPHYVLSSR	65.5598	False	_VISMEK[+156]GGNMK[+138]EVFRRTDLNHENLK[+138]GGDDLDPHYVLSSR_	4.94142e-06	0.465008	7	682.202	682.202	116_247	199997	1.01473e+06	61744.6	313275	313275
10	7PMix_0.1x_DIA12_iRT_e.coli_002	2	Creatine kinase M-type _Creatine kinase M-type	_VIS[+138]MEK[+155]GGNM[+16]K[+155]EVFRTDLNHENLK[+138]GGDDLDPHYVLSSR_	VISMEKGGNMKEVFRTDLNHENLKGGDDLDPHYVLSSR	28.697	False	_VIS[+138]MEK[+155]GGNM[+16]K[+155]EVFRTDLNHENLK[+138]GGDDLDPHYVLSSR_	0.00247569	NaN	6	798.068	798.068	116_239	39907.3	202478	301952	1.53202e+06	1.53202e+06
10	7PMix_0.1x_DIA12_iRT_e.coli_002	2	Creatine kinase M-type _Creatine kinase M-type	_HK[+138]TDLNHENLKGGDDLDPHYVLSSRVISMEK[+138]GGNMK_	HKTDLNHENLKGGDDLDPHYVLSSRVISMEKGGNMK	50.5293	False	_HK[+138]TDLNHENLKGGDDLDPHYVLSSRVISMEK[+138]GGNMK_	0.00379649	NaN	6	699.35	699.35	107_242	1.18582e+06	6.0165e+06	100087	507814	507814
10	7PMix_0.1x_DIA12_iRT_e.coli_002	2	Creatine kinase M-type _Creatine kinase M-type	_YKLNYK[+138]SEEEYPDLSKVLTPDLYK[+138]K_	YKLNYKSEEEYPDLSKVLTPDLYKK	50.4132	False	_YKLNYK[+138]SEEEYPDLSKVLTPDLYK[+138]K_	0.0241235	0.296611	5	644.741	644.741	15_40	1.12574e+06	5.71168e+06	22144.9	112357	112357
10	7PMix_0.1x_DIA12_iRT_e.coli_002	2	Creatine kinase M-type _Creatine kinase M-type	_HKTDLNHENLK[+138]GGDDLDPHYVLSSRHGGFK[+155]PT[+138]DK_	HKTDLNHENLKGGDDLDPHYVLSSRHGGFKPTDK	32.1701	False	_HKTDLNHENLK[+138]GGDDLDPHYVLSSRHGGFK[+155]PT[+138]DK_	0.186998	0.764205	7	592.158	592.158	103_116	135993	689991	8602.42	43646.3	43646.3
10	7PMix_0.1x_DIA12_iRT_e.coli_002	2	Creatine kinase M-type _Creatine kinase M-type	_HKTDLNHENLK[+138]GGDDLDPHYVLSSRVISMEK[+138]GGNM[+16]K[+156]EVFR_	HKTDLNHENLKGGDDLDPHYVLSSRVISMEKGGNMKEVFR	50.8332	False	_HKTDLNHENLK[+138]GGDDLDPHYVLSSRVISMEK[+138]GGNM[+16]K[+156]EVFR_	0.00378189	NaN	6	816.576	816.576	116_242	109170	553896	265367	1.3464e+06	1.3464e+06
10	7PMix_0.1x_DIA12_iRT_e.coli_002	2	Creatine kinase M-type _Creatine kinase M-type	_SEEEYPDLSK[+138]HNNHM[+16]AKSM[+16]TEQEQQQLIDDHFLFDK[+138]PVSPLLLASGMAR_	SEEEYPDLSKHNNHMAKSMTEQEQQQLIDDHFLFDKPVSPLLLASGMAR	90.3011	False	_SEEEYPDLSK[+138]HNNHM[+16]AKSM[+16]TEQEQQQLIDDHFLFDK[+138]PVSPLLLASGMAR_	0.0241678	1.09674	6	974.635	974.635	25_196	27914.8	141632	3310.18	16794.9	16794.9
10	7PMix_0.1x_DIA12_iRT_e.coli_002	2	Creatine kinase M-type _Creatine kinase M-type	_HK[+138]TDLNHENLKGGDDLDPHYVLSSRGGNMK[+138]EVFR_	HKTDLNHENLKGGDDLDPHYVLSSRGGNMKEVFR	32.9668	False	_HK[+138]TDLNHENLKGGDDLDPHYVLSSRGGNMK[+138]EVFR_	0.0241361	0.849292	4	1009.5	1009.5	107_247	21578.4	109483	42430.1	215279	215279
10	7PMix_0.1x_DIA12_iRT_e.coli_002	2	Creatine kinase M-type _Creatine kinase M-type	_LNYK[+138]SEEEYPDLSKRAVEK[+138]LSVEALNSLTGEFK_	LNYKSEEEYPDLSKRAVEKLSVEALNSLTGEFK	84.2755	False	_LNYK[+138]SEEEYPDLSKRAVEK[+138]LSVEALNSLTGEFK_	0.0267644	0.46329	5	789.411	789.411	15_156	123828	628267	7790.46	39526.6	39526.6
10	7PMix_0.1x_DIA12_iRT_e.coli_002	2	Creatine kinase M-type _Creatine kinase M-type	_TDLNHENLK[+138]GGDDLDPHYVLSSRVIS[+138]MEK[+156]GGNMK[+156]EVFR_	TDLNHENLKGGDDLDPHYVLSSRVISMEKGGNMKEVFR	49.4272	False	_TDLNHENLK[+138]GGDDLDPHYVLSSRVIS[+138]MEK[+156]GGNMK[+156]EVFR_	0.586827	0.161136	5	954.675	954.675	116_239	35406	179640	335.551	1702.49	1702.49
10	7PMix_0.1x_DIA12_iRT_e.coli_002	2	Creatine kinase M-type _Creatine kinase M-type	_HGGFKPT[+155]DK[+138]HKTDLNHENLK[+138]GGDDLDPHYVLSSR_	HGGFKPTDKHKTDLNHENLKGGDDLDPHYVLSSR	33.8674	False	_HGGFKPT[+155]DK[+138]HKTDLNHENLK[+138]GGDDLDPHYVLSSR_	0.220256	0.155456	6	690.683	690.683	105_116	320985	1.62859e+06	19188.2	97355.4	97355.4
10	7PMix_0.1x_DIA12_iRT_e.coli_002	2	Creatine kinase M-type _Creatine kinase M-type	_HGGFKPTDK[+138]HKT[+138]DLNHENLK_	HGGFKPTDKHKTDLNHENLK	-41.242	False	_HGGFKPTDK[+138]HKT[+138]DLNHENLK_	0.59346	0.413164	5	495.259	495.259	105_108	61917.6	314153	4300.94	21821.8	21821.8
10	7PMix_0.1x_DIA12_iRT_e.coli_002	2	Creatine kinase M-type _Creatine kinase M-type	_VISMEK[+138]GGNMKGGDDLDPHYVLS[+138]SR_	VISMEKGGNMKGGDDLDPHYVLSSR	-26.3644	False	_VISMEK[+138]GGNMKGGDDLDPHYVLS[+138]SR_	0.150381	0.492083	5	573.083	573.083	128_242	40197.7	203952	1313.43	6663.99	6663.99
10	7PMix_0.1x_DIA12_iRT_e.coli_002	2	HSA _HSA	_RDAHK[+138]SEVAHRFK[+138]DLGEENFK_	RDAHKSEVAHRFKDLGEENFK	31.5867	False	_RDAHK[+138]SEVAHRFK[+138]DLGEENFK_	1.08831e-14	1.13559	5	534.675	534.675	28_36	7.03082e+06	3.56724e+07	930543	4.72132e+06	4.72132e+06
10	7PMix_0.1x_DIA12_iRT_e.coli_002	2	HSA _HSA	_RDAHK[+138]SEVAHRFK[+138]DLGEENFK_	RDAHKSEVAHRFKDLGEENFK	30.9958	False	_RDAHK[+138]SEVAHRFK[+138]DLGEENFK_	1.97162e-08	0.6207	4	668.092	668.092	28_36	3.3432e+06	1.69625e+07	189384	960879	960879
10	7PMix_0.1x_DIA12_iRT_e.coli_002	2	HSA _HSA	_RDAHK[+138]SEVAHRFK[+138]DLGEENFK_	RDAHKSEVAHRFKDLGEENFK	30.0721	False	_RDAHK[+138]SEVAHRFK[+138]DLGEENFK_	0.00231683	0.500663	3	890.453	890.453	28_36	442593	2.24559e+06	52151.6	264602	264602
10	7PMix_0.1x_DIA12_iRT_e.coli_002	2	HSA _HSA	_ATK[+138]EQLKYTK[+156]K[+138]VPQVSTPTLVEVSR_	ATKEQLKYTKKVPQVSTPTLVEVSR	61.9703	False	_ATK[+138]EQLKYTK[+156]K[+138]VPQVSTPTLVEVSR_	0.00803114	1.03454	4	786.446	786.446	438_565	372597	1.89045e+06	862581	4.37649e+06	4.37649e+06
10	7PMix_0.1x_DIA12_iRT_e.coli_002	2	HSA _HSA	_Y[+138]IC[+57]ENQDSISSKVHT[+138]EC[+57]C[+57]HGDLLEC[+57]ADDRADLAK_	YICENQDSISSKVHTECCHGDLLECADDRADLAK	62.1172	False	_Y[+138]IC[+57]ENQDSISSKVHT[+138]EC[+57]C[+57]HGDLLEC[+57]ADDRADLAK_	1.86531e-12	0.542387	5	833.971	833.971	267_287	3.86706e+06	1.96204e+07	136434	692229	692229
10	7PMix_0.1x_DIA12_iRT_e.coli_002	2	HSA _HSA	_K[+138]VPQVSTPTLVEVSRATK[+138]EQLK[+156]AVMDDFAAFVEK_	KVPQVSTPTLVEVSRATKEQLKAVMDDFAAFVEK	127.105	False	_K[+138]VPQVSTPTLVEVSRATK[+138]EQLK[+156]AVMDDFAAFVEK_	1.92054e-09	0.783079	4	1019.3	1019.3	438_565	379610	1.92604e+06	39446	200138	200138
10	7PMix_0.1x_DIA12_iRT_e.coli_002	2	HSA _HSA	_SEVAHRFK[+138]DLGEENFKS[+138]EVAHR_	SEVAHRFKDLGEENFKSEVAHR	78.65	False	_SEVAHRFK[+138]DLGEENFKS[+138]EVAHR_	4.18544e-10	1.18779	4	686.097	686.097	29_36	92907.8	471388	112909	572868	572868
10	7PMix_0.1x_DIA12_iRT_e.coli_002	2	HSA _HSA	_T[+138]PVSDRVTKM[+16]PC[+57]AEDYLS[+138]VVLNQLC[+57]VLHEK_	TPVSDRVTKMPCAEDYLSVVLNQLCVLHEK	123.155	False	_T[+138]PVSDRVTKM[+16]PC[+57]AEDYLS[+138]VVLNQLC[+57]VLHEK_	8.3139e-07	0.568605	4	919.213	919.213	478_491	1.12277e+06	5.69663e+06	50701.1	257243	257243
10	7PMix_0.1x_DIA12_iRT_e.coli_002	2	HSA _HSA	_T[+138]PVSDRM[+16]PC[+57]AEDYLS[+138]VVLNQLC[+57]VLHEK_	TPVSDRMPCAEDYLSVVLNQLCVLHEK	137.833	False	_T[+138]PVSDRM[+16]PC[+57]AEDYLS[+138]VVLNQLC[+57]VLHEK_	2.23948e-06	0.81739	3	1115.88	1115.88	478_491	1.01791e+06	5.16457e+06	35564	180442	180442
10	7PMix_0.1x_DIA12_iRT_e.coli_002	2	HSA _HSA	_T[+138]PVSDRM[+16]PC[+57]AEDYLS[+138]VVLNQLC[+57]VLHEK_	TPVSDRMPCAEDYLSVVLNQLCVLHEK	136.971	False	_T[+138]PVSDRM[+16]PC[+57]AEDYLS[+138]VVLNQLC[+57]VLHEK_	0.000556741	0.541745	4	837.16	837.16	478_491	381546	1.93586e+06	19750.3	100207	100207
10	7PMix_0.1x_DIA12_iRT_e.coli_002	2	HSA _HSA	_DVC[+57]K[+138]NYAEAKSHC[+57]IAEVENDEMPADLPSLAADFVES[+138]K_	DVCKNYAEAKSHCIAEVENDEMPADLPSLAADFVESK	119.252	False	_DVC[+57]K[+138]NYAEAKSHC[+57]IAEVENDEMPADLPSLAADFVES[+138]K_	1.17301e-12	0.543637	4	1078	1078	336_341	554807	2.81494e+06	35508.9	180162	180162
10	7PMix_0.1x_DIA12_iRT_e.coli_002	2	HSA _HSA	_C[+57]C[+57]T[+138]ESLVNRTPVSDRVT[+138]K_	CCTESLVNRTPVSDRVTK	32.8163	False	_C[+57]C[+57]T[+138]ESLVNRTPVSDRVT[+138]K_	0.00221095	0.0473319	3	760.044	760.044	498_502	1.42639e+06	7.23708e+06	28301	143592	143592
10	7PMix_0.1x_DIA12_iRT_e.coli_002	2	HSA _HSA	_VHT[+138]EC[+57]C[+57]HGDLLEC[+57]ADDRADLAK[+138]YIC[+57]ENQDSISSK_	VHTECCHGDLLECADDRADLAKYICENQDSISSK	59.1725	False	_VHT[+138]EC[+57]C[+57]HGDLLEC[+57]ADDRADLAK[+138]YIC[+57]ENQDSISSK_	2.99008e-05	0.610146	4	1042.21	1042.21	267_286	1.39854e+06	7.09579e+06	17403.2	88299.1	88299
10	7PMix_0.1x_DIA12_iRT_e.coli_002	2	HSA _HSA	_RM[+16]PC[+57]AEDYLS[+138]VVLNQLC[+57]VLHEKT[+138]PVSDR_	RMPCAEDYLSVVLNQLCVLHEKTPVSDR	118.432	False	_RM[+16]PC[+57]AEDYLS[+138]VVLNQLC[+57]VLHEKT[+138]PVSDR_	0.00236696	0.611746	4	876.185	876.185	478_491	311481	1.58037e+06	14329.1	72702	72702
10	7PMix_0.1x_DIA12_iRT_e.coli_002	2	HSA _HSA	_DAHK[+138]S[+156]EVAHRFK[+138]DLGEENFK_	DAHKSEVAHRFKDLGEENFK	42.8785	False	_DAHK[+138]S[+156]EVAHRFK[+138]DLGEENFK_	7.08707e-11	1.03799	5	534.671	534.671	28_36	7.03082e+06	3.56724e+07	872782	4.42825e+06	4.42825e+06
10	7PMix_0.1x_DIA12_iRT_e.coli_002	2	HSA _HSA	_DAHK[+138]S[+156]EVAHRFK[+138]DLGEENFK_	DAHKSEVAHRFKDLGEENFK	40.4551	False	_DAHK[+138]S[+156]EVAHRFK[+138]DLGEENFK_	1.9297e-06	0.37855	4	668.086	668.086	28_36	6.50479e+06	3.30035e+07	190004	964027	964027
10	7PMix_0.1x_DIA12_iRT_e.coli_002	2	HSA _HSA	_SLHT[+155]LFGDK[+138]LC[+57]TVATLRTC[+57]VADES[+138]AENC[+57]DK_	SLHTLFGDKLCTVATLRTCVADESAENCDK	115.632	False	_SLHT[+155]LFGDK[+138]LC[+57]TVATLRTC[+57]VADES[+138]AENC[+57]DK_	0.00138863	0.424522	4	931.449	931.449	82_97	276408	1.40242e+06	4810.19	24405.6	24405.6
10	7PMix_0.1x_DIA12_iRT_e.coli_002	2	HSA _HSA	_NEC[+57]FLQHK[+138]DDNPNLPRETYGEM[+16]ADC[+57]C[+57]AK[+138]QEPER_	NECFLQHKDDNPNLPRETYGEMADCCAKQEPER	40.31	False	_NEC[+57]FLQHK[+138]DDNPNLPRETYGEM[+16]ADC[+57]C[+57]AK[+138]QEPER_	0.000635766	0.263759	5	845.57	845.57	117_130	1.68619e+06	8.55525e+06	140241	711544	711544
10	7PMix_0.1x_DIA12_iRT_e.coli_002	2	HSA _HSA	_ATK[+138]EQLKYTK[+138]K[+156]VPQVSTPTLVEVSR_	ATKEQLKYTKKVPQVSTPTLVEVSR	56.8935	False	_ATK[+138]EQLKYTK[+138]K[+156]VPQVSTPTLVEVSR_	0.00379078	1.15896	4	786.446	786.446	437_565	781636	3.9658e+06	76614.6	388721	388721
10	7PMix_0.1x_DIA12_iRT_e.coli_002	2	HSA _HSA	_DAHK[+155]S[+138]EVAHRFK[+138]DLGEENFK_	DAHKSEVAHRFKDLGEENFK	26.4844	False	_DAHK[+155]S[+138]EVAHRFK[+138]DLGEENFK_	0.00400487	1.10198	3	890.118	890.118	29_36	551620	2.79877e+06	33837.3	171681	171681
10	7PMix_0.1x_DIA12_iRT_e.coli_002	2	HSA _HSA	_DAHK[+138]S[+155]EVAHRFK[+138]DLGEENFK_	DAHKSEVAHRFKDLGEENFK	27.1798	False	_DAHK[+138]S[+155]EVAHRFK[+138]DLGEENFK_	4.93083e-06	1.10832	5	534.474	534.474	28_36	6.68689e+06	3.39274e+07	690497	3.50339e+06	3.50339e+06
10	7PMix_0.1x_DIA12_iRT_e.coli_002	2	HSA _HSA	_DVC[+57]K[+138]NYAEAKSHC[+57]IAEVENDEM[+16]PADLPSLAADFVES[+138]K_	DVCKNYAEAKSHCIAEVENDEMPADLPSLAADFVESK	91.9324	False	_DVC[+57]K[+138]NYAEAKSHC[+57]IAEVENDEM[+16]PADLPSLAADFVES[+138]K_	0.00130007	0.76088	4	1082	1082	336_341	188715	957487	26236.1	133115	133115
10	7PMix_0.1x_DIA12_iRT_e.coli_002	2	HSA _HSA	_TC[+57]VADES[+138]AENC[+57]DKSLHTLFGDK[+138]LC[+57]TVATLR_	TCVADESAENCDKSLHTLFGDKLCTVATLR	89.9111	False	_TC[+57]VADES[+138]AENC[+57]DKSLHTLFGDK[+138]LC[+57]TVATLR_	0.0131414	0.259935	4	892.675	892.675	82_97	679939	3.44982e+06	12949.1	65700.2	65700.2
10	7PMix_0.1x_DIA12_iRT_e.coli_002	2	HSA _HSA	_K[+138]YLYEIARLVRPEVDVM[+16]C[+57]TAFHDNEET[+138]FLK_	KYLYEIARLVRPEVDVMCTAFHDNEETFLK	99.4306	False	_K[+138]YLYEIARLVRPEVDVM[+16]C[+57]TAFHDNEET[+138]FLK_	0.00816016	0.701534	5	772.588	772.588	157_161	494002	2.50643e+06	51262.5	260092	260092
10	7PMix_0.1x_DIA12_iRT_e.coli_002	2	HSA _HSA	_LDELRDEGK[+155]ASSAK[+138]QRLK[+138]C[+57]ASLQK[+155]FGER_	LDELRDEGKASSAKQRLKCASLQKFGER	44.9176	False	_LDELRDEGK[+155]ASSAK[+138]QRLK[+138]C[+57]ASLQK[+155]FGER_	0.00826609	0.774461	5	738.197	738.197	219_223	346435	1.75771e+06	41754.9	211853	211853
10	7PMix_0.1x_DIA12_iRT_e.coli_002	2	HSA _HSA	_RMPC[+57]AEDYLS[+138]VVLNQLC[+57]VLHEKT[+138]PVSDRVTK_	RMPCAEDYLSVVLNQLCVLHEKTPVSDRVTK	115.316	False	_RMPC[+57]AEDYLS[+138]VVLNQLC[+57]VLHEKT[+138]PVSDRVTK_	0.00379125	NaN	4	954.24	954.24	478_491	186464	946064	15443.3	78355.1	78355.1
10	7PMix_0.1x_DIA12_iRT_e.coli_002	2	HSA _HSA	_LKEC[+57]C[+57]EK[+138]PLLEKS[+138]HC[+57]IAEVENDEMPADLPSLAADFVESK[+156]DVC[+57]K_	LKECCEKPLLEKSHCIAEVENDEMPADLPSLAADFVESKDVCK	119.437	False	_LKEC[+57]C[+57]EK[+138]PLLEKS[+138]HC[+57]IAEVENDEMPADLPSLAADFVESK[+156]DVC[+57]K_	0.207648	1.32291	5	1064.11	1064.11	305_311	19865.9	100794	828.194	4202.02	4202.02
10	7PMix_0.1x_DIA12_iRT_e.coli_002	2	HSA _HSA	_Y[+138]IC[+57]ENQDSISSKLVTDLTK[+155]VHT[+138]EC[+57]C[+57]HGDLLEC[+57]ADDRADLAK_	YICENQDSISSKLVTDLTKVHTECCHGDLLECADDRADLAK	77.4456	False	_Y[+138]IC[+57]ENQDSISSKLVTDLTK[+155]VHT[+138]EC[+57]C[+57]HGDLLEC[+57]ADDRADLAK_	0.00208618	0.964156	5	1019.08	1019.08	267_287	183481	930930	6008	30482.9	30482.9
10	7PMix_0.1x_DIA12_iRT_e.coli_002	2	HSA _HSA	_ASSAK[+138]QRLKC[+57]AS[+138]LQK_	ASSAKQRLKCASLQK	-16.7005	False	_ASSAK[+138]QRLKC[+57]AS[+138]LQK_	3.35496e-05	1.13001	3	611.341	611.341	219_226	1.06336e+06	5.39522e+06	6215.73	31536.9	31536.9
10	7PMix_0.1x_DIA12_iRT_e.coli_002	2	HSA _HSA	_ATK[+138]EQLKYTK[+138]KVPQVSTPTLVEVSR_	ATKEQLKYTKKVPQVSTPTLVEVSR	33.3003	False	_ATK[+138]EQLKYTK[+138]KVPQVSTPTLVEVSR_	0.000219191	0.554954	4	747.427	747.427	437_565	553947	2.81057e+06	73165.1	371219	371219
10	7PMix_0.1x_DIA12_iRT_e.coli_002	2	HSA _HSA	_ASSAK[+138]QRLK[+138]C[+57]ASLQK_	ASSAKQRLKCASLQK	-18.3987	False	_ASSAK[+138]QRLK[+138]C[+57]ASLQK_	3.6636e-07	0.938526	3	611.341	611.341	219_223	1.06336e+06	5.39521e+06	86966	441241	441241
10	7PMix_0.1x_DIA12_iRT_e.coli_002	2	HSA _HSA	_LAK[+138]TYETTLEKVTK[+138]C[+57]C[+57]TESLVNR_	LAKTYETTLEKVTKCCTESLVNR	27.1549	False	_LAK[+138]TYETTLEKVTK[+138]C[+57]C[+57]TESLVNR_	0.444176	1.18348	3	967.497	967.497	375_499	422037	2.1413e+06	11540.2	58551.9	58551.9
10	7PMix_0.1x_DIA12_iRT_e.coli_002	2	HSA _HSA	_ASSAK[+138]QRLK[+138]C[+57]ASLQK[+156]FGER_	ASSAKQRLKCASLQKFGER	90.9752	False	_ASSAK[+138]QRLK[+138]C[+57]ASLQK[+156]FGER_	0.168848	0.716045	4	620.086	620.086	219_223	5731.05	29077.7	2761.83	14012.7	14012.7
10	7PMix_0.1x_DIA12_iRT_e.coli_002	2	HSA _HSA	_ASSAK[+138]QRLK[+138]C[+57]ASLQK[+156]FGER_	ASSAKQRLKCASLQKFGER	32.4569	False	_ASSAK[+138]QRLK[+138]C[+57]ASLQK[+156]FGER_	0.0205056	0.867412	3	826.445	826.445	219_223	89211.6	452635	9300.54	47188.3	47188.4
10	7PMix_0.1x_DIA12_iRT_e.coli_002	2	HSA _HSA	_LDELRDEGK[+156]ASSAK[+138]QRLK[+138]C[+57]ASLQK[+155]FGER_	LDELRDEGKASSAKQRLKCASLQKFGER	50.384	False	_LDELRDEGK[+156]ASSAK[+138]QRLK[+138]C[+57]ASLQK[+155]FGER_	0.00398354	1.01994	5	738.394	738.394	219_223	315181	1.59914e+06	41195.3	209013	209013
10	7PMix_0.1x_DIA12_iRT_e.coli_002	2	HSA _HSA	_QRLK[+138]C[+57]ASLQK[+155]FGERLDELRDEGK[+155]ASS[+138]AK_	QRLKCASLQKFGERLDELRDEGKASSAK	48.981	False	_QRLK[+138]C[+57]ASLQK[+155]FGERLDELRDEGK[+155]ASS[+138]AK_	0.0119293	0.965793	5	738.197	738.197	217_223	346435	1.75771e+06	39124.6	198507	198507
10	7PMix_0.1x_DIA12_iRT_e.coli_002	2	HSA _HSA	_SHC[+57]IAEVENDEM[+16]PADLPSLAADFVESK[+138]DVC[+57]KNY[+138]AEAK_	SHCIAEVENDEMPADLPSLAADFVESKDVCKNYAEAK	89.194	False	_SHC[+57]IAEVENDEM[+16]PADLPSLAADFVESK[+138]DVC[+57]KNY[+138]AEAK_	0.00535724	0.683741	4	1082	1082	337_343	188716	957491	24891.9	126295	126295
10	7PMix_0.1x_DIA12_iRT_e.coli_002	2	HSA _HSA	_VHT[+138]EC[+57]C[+57]HGDLLEC[+57]ADDRADLAK[+155]YIC[+57]ENQDSISSKLVTDLT[+138]K_	VHTECCHGDLLECADDRADLAKYICENQDSISSKLVTDLTK	80.1424	False	_VHT[+138]EC[+57]C[+57]HGDLLEC[+57]ADDRADLAK[+155]YIC[+57]ENQDSISSKLVTDLT[+138]K_	0.00378573	0.961669	5	1019.08	1019.08	263_267	183481	930929	6008.37	30484.8	30484.8
10	7PMix_0.1x_DIA12_iRT_e.coli_002	2	HSA _HSA	_ATK[+138]EQLKQNC[+57]ELFEQLGEYK[+138]FQNALLVR_	ATKEQLKQNCELFEQLGEYKFQNALLVR	90.9395	False	_ATK[+138]EQLKQNC[+57]ELFEQLGEYK[+138]FQNALLVR_	9.99332e-06	0.802247	4	889.215	889.215	426_565	1.96252e+06	9.9573e+06	189662	962291	962291
10	7PMix_0.1x_DIA12_iRT_e.coli_002	2	HSA _HSA	_QRLK[+138]C[+57]ASLQKLDELRDEGK[+155]ASS[+138]AK_	QRLKCASLQKLDELRDEGKASSAK	16.4995	False	_QRLK[+138]C[+57]ASLQKLDELRDEGK[+155]ASS[+138]AK_	0.0213677	0.993519	4	761.412	761.412	217_223	809142	4.10536e+06	5577.68	28299.6	28299.6
10	7PMix_0.1x_DIA12_iRT_e.coli_002	2	HSA _HSA	_C[+57]C[+57]K[+138]ADDKETC[+57]FAEEGK[+155]KK[+138]QTALVELVK_	CCKADDKETCFAEEGKKKQTALVELVK	36.424	False	_C[+57]C[+57]K[+138]ADDKETC[+57]FAEEGK[+155]KK[+138]QTALVELVK_	0.020308	0.257834	4	874.94	874.94	549_584	538561	2.73251e+06	5288.62	26833	26833
10	7PMix_0.1x_DIA12_iRT_e.coli_002	2	HSA _HSA	_C[+57]C[+57]K[+138]ADDKETC[+57]FAEEGK[+155]KK[+138]QTALVELVK_	CCKADDKETCFAEEGKKKQTALVELVK	36.3845	False	_C[+57]C[+57]K[+138]ADDKETC[+57]FAEEGK[+155]KK[+138]QTALVELVK_	0.00516405	1.11968	5	700.154	700.154	549_584	635124	3.22244e+06	20443.3	103724	103724
10	7PMix_0.1x_DIA12_iRT_e.coli_002	2	HSA _HSA	_C[+57]C[+57]K[+138]ADDKETC[+57]FAEEGK[+155]KK[+138]QTALVELVK_	CCKADDKETCFAEEGKKKQTALVELVK	36.5004	False	_C[+57]C[+57]K[+138]ADDKETC[+57]FAEEGK[+155]KK[+138]QTALVELVK_	0.45037	1.15259	3	1166.25	1166.25	549_584	0	1	0	1	1
10	7PMix_0.1x_DIA12_iRT_e.coli_002	2	HSA _HSA	_LK[+138]C[+57]ASLQKLAK[+138]TYETTLEK_	LKCASLQKLAKTYETTLEK	18.3174	False	_LK[+138]C[+57]ASLQKLAK[+138]TYETTLEK_	0.0343694	0.15287	4	596.081	596.081	223_375	393613	1.99708e+06	14334.3	72728.2	72728.2
10	7PMix_0.1x_DIA12_iRT_e.coli_002	2	HSA _HSA	_SHC[+57]IAEVENDEMPADLPSLAADFVES[+138]K[+155]DVC[+57]KNY[+138]AEAK_	SHCIAEVENDEMPADLPSLAADFVESKDVCKNYAEAK	129.319	False	_SHC[+57]IAEVENDEMPADLPSLAADFVES[+138]K[+155]DVC[+57]KNY[+138]AEAK_	0.338102	1.54363	4	1116.77	1116.77	336_343	39076.2	198262	257.042	1304.16	1304.16
10	7PMix_0.1x_DIA12_iRT_e.coli_002	2	HSA _HSA	_LDELRDEGK[+156]ASSAK[+138]QRLK[+138]C[+57]ASLQK_	LDELRDEGKASSAKQRLKCASLQK	23.6484	False	_LDELRDEGK[+156]ASSAK[+138]QRLK[+138]C[+57]ASLQK_	0.0278691	1.02049	3	1015.21	1015.21	219_223	25913.3	131477	7528.1	38195.5	38195.5
10	7PMix_0.1x_DIA12_iRT_e.coli_002	2	HSA _HSA	_FK[+138]DLGEENFKS[+138]EVAHR_	FKDLGEENFKSEVAHR	25.4763	False	_FK[+138]DLGEENFKS[+138]EVAHR_	0.0353128	0.811165	4	516.262	516.262	29_36	207026	1.05039e+06	28386.3	144024	144024
10	7PMix_0.1x_DIA12_iRT_e.coli_002	2	HSA _HSA	_FK[+138]DLGEENFKVHTEC[+57]C[+57]HGDLLEC[+57]ADDRADLAK[+138]YIC[+57]ENQDSISSK_	FKDLGEENFKVHTECCHGDLLECADDRADLAKYICENQDSISSK	63.1774	False	_FK[+138]DLGEENFKVHTEC[+57]C[+57]HGDLLEC[+57]ADDRADLAK[+138]YIC[+57]ENQDSISSK_	0.00273008	0.726374	6	896.408	896.408	36_286	235349	1.19409e+06	10566.1	53609.3	53609.3
10	7PMix_0.1x_DIA12_iRT_e.coli_002	2	HSA _HSA	_LDELRDEGK[+155]ASSAK[+138]QRLK[+138]C[+57]ASLQK_	LDELRDEGKASSAKQRLKCASLQK	18.755	False	_LDELRDEGK[+155]ASSAK[+138]QRLK[+138]C[+57]ASLQK_	0.0245636	1.0148	4	761.412	761.412	219_223	796745	4.04246e+06	4129.52	20952	20952
10	7PMix_0.1x_DIA12_iRT_e.coli_002	2	HSA _HSA	_LDELRDEGK[+155]ASSAK[+138]QRLK[+138]C[+57]ASLQK_	LDELRDEGKASSAKQRLKCASLQK	16.4439	False	_LDELRDEGK[+155]ASSAK[+138]QRLK[+138]C[+57]ASLQK_	0.0241572	1.23492	3	1014.88	1014.88	219_223	32340.9	164089	6738.84	34191	34191
10	7PMix_0.1x_DIA12_iRT_e.coli_002	2	HSA _HSA	_C[+57]C[+57]AAADPHEC[+57]Y[+138]AKLAK[+138]TYETTLEK_	CCAAADPHECYAKLAKTYETTLEK	65.9787	False	_C[+57]C[+57]AAADPHEC[+57]Y[+138]AKLAK[+138]TYETTLEK_	0.000121906	0.422865	4	747.347	747.347	375_394	139289	706714	79821.7	404993	404993
10	7PMix_0.1x_DIA12_iRT_e.coli_002	2	HSA _HSA	_DAHK[+138]SEVAHRVHTEC[+57]C[+57]HGDLLEC[+57]ADDRADLAK[+155]Y[+138]IC[+57]ENQDSISSK_	DAHKSEVAHRVHTECCHGDLLECADDRADLAKYICENQDSISSK	41.7915	False	_DAHK[+138]SEVAHRVHTEC[+57]C[+57]HGDLLEC[+57]ADDRADLAK[+155]Y[+138]IC[+57]ENQDSISSK_	0.0022098	NaN	7	779.646	779.646	28_287	292430	1.48371e+06	7964.67	40410.5	40410.5
10	7PMix_0.1x_DIA12_iRT_e.coli_002	2	HSA _HSA	_NLGKVGSK[+138]C[+57]C[+57]K[+155]HPEAKLDELRDEGK[+138]ASS[+156]AK[+155]QR_	NLGKVGSKCCKHPEAKLDELRDEGKASSAKQR	32.0664	False	_NLGKVGSK[+138]C[+57]C[+57]K[+155]HPEAKLDELRDEGK[+138]ASS[+156]AK[+155]QR_	0.0125939	0.597518	6	704.038	704.038	214_460	89345.6	453314	105536	535458	535458
10	7PMix_0.1x_DIA12_iRT_e.coli_002	2	HSA _HSA	_DAHK[+138]SEVAHRFK[+138]DLGEENFK_	DAHKSEVAHRFKDLGEENFK	39.6462	False	_DAHK[+138]SEVAHRFK[+138]DLGEENFK_	0.00973542	0.567177	4	629.067	629.067	28_36	96449.2	489356	16339	82899.7	82899.7
10	7PMix_0.1x_DIA12_iRT_e.coli_002	2	HSA _HSA	_DAHK[+138]SEVAHRFK[+138]DLGEENFK_	DAHKSEVAHRFKDLGEENFK	7.0413	False	_DAHK[+138]SEVAHRFK[+138]DLGEENFK_	0.0176166	0.909763	5	503.455	503.455	28_36	206065	1.04552e+06	23356.5	118504	118504
10	7PMix_0.1x_DIA12_iRT_e.coli_002	2	HSA _HSA	_C[+57]C[+57]AAADPHEC[+57]Y[+138]AKLAK[+155]TYETT[+138]LEK_	CCAAADPHECYAKLAKTYETTLEK	55.3964	False	_C[+57]C[+57]AAADPHEC[+57]Y[+138]AKLAK[+155]TYETT[+138]LEK_	0.187269	1.06647	3	1047.82	1047.82	380_394	113550	576119	2820.79	14311.9	14311.9
10	7PMix_0.1x_DIA12_iRT_e.coli_002	2	HSA _HSA	_QRLK[+138]C[+57]ASLQKLDELRDEGK[+156]ASS[+138]AK_	QRLKCASLQKLDELRDEGKASSAK	22.8032	False	_QRLK[+138]C[+57]ASLQKLDELRDEGK[+156]ASS[+138]AK_	0.024157	0.997409	4	761.658	761.658	217_223	615786	3.12433e+06	4977.05	25252.2	25252.2
10	7PMix_0.1x_DIA12_iRT_e.coli_002	2	HSA _HSA	_QRLK[+138]C[+57]ASLQKLDELRDEGK[+156]ASS[+138]AK_	QRLKCASLQKLDELRDEGKASSAK	23.0414	False	_QRLK[+138]C[+57]ASLQKLDELRDEGK[+156]ASS[+138]AK_	0.207344	0.842315	3	1015.21	1015.21	217_223	25913.1	131476	6335.93	32146.7	32146.7
10	7PMix_0.1x_DIA12_iRT_e.coli_002	2	HSA _HSA	_LDELRDEGK[+156]ASSAK[+138]QRLK[+138]C[+57]ASLQK[+156]FGER_	LDELRDEGKASSAKQRLKCASLQKFGER	56.2836	False	_LDELRDEGK[+156]ASSAK[+138]QRLK[+138]C[+57]ASLQK[+156]FGER_	0.0279861	0.547765	5	738.591	738.591	219_223	1.49775e+06	7.59917e+06	5880.44	29835.7	29835.7
10	7PMix_0.1x_DIA12_iRT_e.coli_002	2	HSA _HSA	_DAHK[+155]S[+138]EVAHRVHTEC[+57]C[+57]HGDLLEC[+57]ADDRADLAK[+138]YIC[+57]ENQDSISSK_	DAHKSEVAHRVHTECCHGDLLECADDRADLAKYICENQDSISSK	43.9422	False	_DAHK[+155]S[+138]EVAHRVHTEC[+57]C[+57]HGDLLEC[+57]ADDRADLAK[+138]YIC[+57]ENQDSISSK_	0.11222	0.717199	7	779.646	779.646	29_286	289443	1.46855e+06	4366.18	22152.8	22152.8
10	7PMix_0.1x_DIA12_iRT_e.coli_002	2	HSA _HSA	_YK[+138]AAFTEC[+57]C[+57]QAADKLVRPEVDVMC[+57]TAFHDNEETFLK[+138]K_	YKAAFTECCQAADKLVRPEVDVMCTAFHDNEETFLKK	61.7175	False	_YK[+138]AAFTEC[+57]C[+57]QAADKLVRPEVDVMC[+57]TAFHDNEETFLK[+138]K_	0.0190235	0.623157	6	763.864	763.864	160_186	305981	1.55246e+06	25055.7	127126	127126
10	7PMix_0.1x_DIA12_iRT_e.coli_002	2	HSA _HSA	_YK[+138]AAFTEC[+57]C[+57]QAADKLVRPEVDVMC[+57]TAFHDNEETFLK[+138]K_	YKAAFTECCQAADKLVRPEVDVMCTAFHDNEETFLKK	61.5724	False	_YK[+138]AAFTEC[+57]C[+57]QAADKLVRPEVDVMC[+57]TAFHDNEETFLK[+138]K_	0.184586	0.697794	5	916.435	916.435	160_186	178816	907263	69971	355013	355013
10	7PMix_0.1x_DIA12_iRT_e.coli_002	2	HSA _HSA	_QRLK[+138]C[+57]ASLQK[+155]FGERLDELRDEGK[+138]AS[+156]SAK_	QRLKCASLQKFGERLDELRDEGKASSAK	46.7747	False	_QRLK[+138]C[+57]ASLQK[+155]FGERLDELRDEGK[+138]AS[+156]SAK_	0.0241137	0.573669	4	922.74	922.74	214_223	112129	568909	7544.29	38277.6	38277.6
10	7PMix_0.1x_DIA12_iRT_e.coli_002	2	HSA _HSA	_LDELRDEGK[+138]ASSAK[+155]QRNLGK[+138]VGSK_	LDELRDEGKASSAKQRNLGKVGSK	19.3877	False	_LDELRDEGK[+138]ASSAK[+155]QRNLGK[+138]VGSK_	0.0791015	0.653048	4	725.148	725.148	214_456	342992	1.74024e+06	4050.44	20550.8	20550.8
10	7PMix_0.1x_DIA12_iRT_e.coli_002	2	HSA _HSA	_LKEC[+57]C[+57]EK[+138]PLLEKS[+138]HC[+57]IAEVENDEMPADLPSLAADFVESK[+155]DVC[+57]K_	LKECCEKPLLEKSHCIAEVENDEMPADLPSLAADFVESKDVCK	111.891	False	_LKEC[+57]C[+57]EK[+138]PLLEKS[+138]HC[+57]IAEVENDEMPADLPSLAADFVESK[+155]DVC[+57]K_	0.00201974	0.726238	5	1063.91	1063.91	305_311	357361	1.81315e+06	13117.4	66554	66554
10	7PMix_0.1x_DIA12_iRT_e.coli_002	2	HSA _HSA	_C[+57]C[+57]K[+138]ADDKETC[+57]FAEEGKKK[+138]QTALVELVK_	CCKADDKETCFAEEGKKKQTALVELVK	19.3432	False	_C[+57]C[+57]K[+138]ADDKETC[+57]FAEEGKKK[+138]QTALVELVK_	2.60868e-05	0.928765	5	669.135	669.135	549_584	78677	399185	8506.35	43158.9	43158.9
10	7PMix_0.1x_DIA12_iRT_e.coli_002	2	HSA _HSA	_NLGK[+138]VGS[+155]K[+155]C[+57]C[+57]KS[+138]HC[+57]IAEVENDEMPADLPSLAADFVESK_	NLGKVGSKCCKSHCIAEVENDEMPADLPSLAADFVESK	101.28	False	_NLGK[+138]VGS[+155]K[+155]C[+57]C[+57]KS[+138]HC[+57]IAEVENDEMPADLPSLAADFVESK_	0.0326693	0.713993	5	935.252	935.252	311_456	120275	610243	11644.9	59082.9	59082.9
10	7PMix_0.1x_DIA12_iRT_e.coli_002	2	HSA _HSA	_VHT[+138]EC[+57]C[+57]HGDLLEC[+57]ADDRLVTDLT[+138]K_	VHTECCHGDLLECADDRLVTDLTK	52.8423	False	_VHT[+138]EC[+57]C[+57]HGDLLEC[+57]ADDRLVTDLT[+138]K_	0.0241317	0.894831	3	1005.13	1005.13	263_267	44041.7	223455	3630.18	18418.5	18418.5
10	7PMix_0.1x_DIA12_iRT_e.coli_002	2	HSA _HSA	_LK[+155]C[+57]ASLQK[+138]FGERM[+16]PC[+57]AEDYLSVVLNQLC[+57]VLHEK[+138]TPVSDR_	LKCASLQKFGERMPCAEDYLSVVLNQLCVLHEKTPVSDR	118.626	False	_LK[+155]C[+57]ASLQK[+138]FGERM[+16]PC[+57]AEDYLSVVLNQLC[+57]VLHEK[+138]TPVSDR_	0.593362	0.865774	5	984.499	984.499	229_490	130691	663088	2579.81	13089.2	13089.2
10	7PMix_0.1x_DIA12_iRT_e.coli_002	2	HSA _HSA	_C[+57]C[+57]K[+138]ADDKET[+138]C[+57]FAEEGK[+155]K_	CCKADDKETCFAEEGKK	25.8966	False	_C[+57]C[+57]K[+138]ADDKET[+138]C[+57]FAEEGK[+155]K_	0.0501131	0.69566	3	796.358	796.358	584_590	231678	1.17547e+06	5713.64	28989.4	28989.4
10	7PMix_0.1x_DIA12_iRT_e.coli_002	2	HSA _HSA	_LDELRDEGK[+138]ASSAK[+155]QRVGSK[+138]C[+57]C[+57]K[+156]HPEAK_	LDELRDEGKASSAKQRVGSKCCKHPEAK	15.1858	False	_LDELRDEGK[+138]ASSAK[+155]QRVGSK[+138]C[+57]C[+57]K[+156]HPEAK_	0.593203	0.71903	5	731.176	731.176	214_460	90543.9	459394	10748.7	54535.8	54535.8
10	7PMix_0.1x_DIA12_iRT_e.coli_002	2	HSA _HSA	_LKEC[+57]C[+57]EK[+138]PLLEKS[+138]HC[+57]IAEVENDEM[+16]PADLPSLAADFVESKDVC[+57]K_	LKECCEKPLLEKSHCIAEVENDEMPADLPSLAADFVESKDVCK	85.1758	False	_LKEC[+57]C[+57]EK[+138]PLLEKS[+138]HC[+57]IAEVENDEM[+16]PADLPSLAADFVESKDVC[+57]K_	0.081465	0.497607	5	1036.09	1036.09	305_311	82102.9	416567	2226.07	11294.4	11294.4
10	7PMix_0.1x_DIA12_iRT_e.coli_002	2	HSA _HSA	_C[+57]C[+57]K[+138]ADDKETC[+57]FAEEGKKQIK[+155]K[+138]QTALVELVK_	CCKADDKETCFAEEGKKQIKKQTALVELVK	37.3497	False	_C[+57]C[+57]K[+138]ADDKETC[+57]FAEEGKKQIK[+155]K[+138]QTALVELVK_	0.590916	0.468066	6	645.169	645.169	549_584	67021	340046	4903.6	24879.5	24879.5
10	7PMix_0.1x_DIA12_iRT_e.coli_002	2	Lysozyme C _Lysozyme C	_C[+57]ELAAAM[+16]K[+138]RC[+57]K[+138]GTDVQAWIR_	CELAAAMKRCKGTDVQAWIR	112.526	False	_C[+57]ELAAAM[+16]K[+138]RC[+57]K[+138]GTDVQAWIR_	0.0375972	0.61234	3	846.088	846.088	31_134	168246	853635	8967.58	45499	45499
10	7PMix_0.1x_DIA12_iRT_e.coli_002	2	Myoglobin _Myoglobin	_K[+138]HGTVVLTALGGILKTEAEMK[+156]AS[+138]EDLK_	KHGTVVLTALGGILKTEAEMKASEDLK	217.411	False	_K[+138]HGTVVLTALGGILKTEAEMK[+156]AS[+138]EDLK_	0.362212	1.01923	4	788.685	788.685	59_64	1680.76	8527.68	6.603	33.5018	33.5018
10	7PMix_0.1x_DIA12_iRT_e.coli_002	2	Myoglobin _Myoglobin	_K[+138]HGTVVLTALGGILKTEAEMK[+155]AS[+138]EDLK_	KHGTVVLTALGGILKTEAEMKASEDLK	208.325	False	_K[+138]HGTVVLTALGGILKTEAEMK[+155]AS[+138]EDLK_	0.302405	0.863375	4	788.439	788.439	59_64	10725	54415.5	9.07883	46.0634	46.0634
10	7PMix_0.1x_DIA12_iRT_e.coli_002	2	Myoglobin _Myoglobin	_ASEDLK[+138]KHGT[+138]VVLTALGGILK_	ASEDLKKHGTVVLTALGGILK	78.6301	False	_ASEDLK[+138]KHGT[+138]VVLTALGGILK_	0.0304481	0.342515	3	769.45	769.45	63_67	105391	534727	6203.01	31472.3	31472.3
10	7PMix_0.1x_DIA12_iRT_e.coli_002	2	Myoglobin _Myoglobin	_TEAEMK[+138]ASEDLKK[+138]HGTVVLTALGGILK_	TEAEMKASEDLKKHGTVVLTALGGILK	142.667	False	_TEAEMK[+138]ASEDLKK[+138]HGTVVLTALGGILK_	0.590296	0.756914	4	749.666	749.666	57_64	9422.87	47809	226.59	1149.65	1149.65
10	7PMix_0.1x_DIA12_iRT_e.coli_002	2	Myoglobin _Myoglobin	_LFTGHPET[+155]LEK[+138]FDKFKK[+138]HGTVVLTALGGILK_	LFTGHPETLEKFDKFKKHGTVVLTALGGILK	195.543	False	_LFTGHPET[+155]LEK[+138]FDKFKK[+138]HGTVVLTALGGILK_	0.518539	0.863747	5	748.028	748.028	43_64	352.353	1787.74	11.3556	57.6149	57.6149
10	7PMix_0.1x_DIA12_iRT_e.coli_002	2	Ovotransferrin _Ovotransferrin	_K[+138]GTEFTVNDLQGKT[+138]SC[+57]HTGLGR_	KGTEFTVNDLQGKTSCHTGLGR	32.7553	False	_K[+138]GTEFTVNDLQGKT[+138]SC[+57]HTGLGR_	2.11042e-11	0.709682	4	641.322	641.322	119_132	492677	2.49971e+06	65696.1	333324	333324
10	7PMix_0.1x_DIA12_iRT_e.coli_002	2	Ovotransferrin _Ovotransferrin	_K[+138]GTEFTVNDLQGKT[+138]SC[+57]HTGLGR_	KGTEFTVNDLQGKTSCHTGLGR	75.5278	False	_K[+138]GTEFTVNDLQGKT[+138]SC[+57]HTGLGR_	0.594117	0.876066	3	854.759	854.759	119_132	170949	867349	3.55952	18.06	18.06
10	7PMix_0.1x_DIA12_iRT_e.coli_002	2	Ovotransferrin _Ovotransferrin	_K[+138]GTEFTVNDLQGKK[+138]SC[+57]HTAVGR_	KGTEFTVNDLQGKKSCHTAVGR	43.9013	False	_K[+138]GTEFTVNDLQGKK[+138]SC[+57]HTAVGR_	4.26489e-06	1.11788	4	648.083	648.083	119_471	414398	2.10254e+06	277440	1.40765e+06	1.40765e+06
10	7PMix_0.1x_DIA12_iRT_e.coli_002	2	Ovotransferrin _Ovotransferrin	_RFGVNGSEK[+138]SK[+156]FMMFESQNKC[+57]VASSHEK[+138]YFGYTGALR_	RFGVNGSEKSKFMMFESQNKCVASSHEKYFGYTGALR	48.9642	False	_RFGVNGSEK[+138]SK[+156]FMMFESQNKC[+57]VASSHEK[+138]YFGYTGALR_	2.43908e-15	0.566792	5	918.844	918.844	539_641	385410	1.95546e+06	41540.5	210765	210765
10	7PMix_0.1x_DIA12_iRT_e.coli_002	2	Ovotransferrin _Ovotransferrin	_HTTVNENAPDQK[+138]DEYELLC[+57]LDGSRQPVDNYKT[+138]C[+57]NWAR_	HTTVNENAPDQKDEYELLCLDGSRQPVDNYKTCNWAR	54.6297	False	_HTTVNENAPDQK[+138]DEYELLC[+57]LDGSRQPVDNYKT[+138]C[+57]NWAR_	3.65267e-17	0.614754	5	919.427	919.427	240_260	938548	4.76193e+06	30680.6	155665	155665
10	7PMix_0.1x_DIA12_iRT_e.coli_002	2	Ovotransferrin _Ovotransferrin	_C[+57]VASS[+138]HEKY[+138]FGYTGALR_	CVASSHEKYFGYTGALR	46.5374	False	_C[+57]VASS[+138]HEKY[+138]FGYTGALR_	0.000536807	0.496585	3	701.339	701.339	536_540	1.57015e+06	7.9665e+06	139684	708716	708716
10	7PMix_0.1x_DIA12_iRT_e.coli_002	2	Ovotransferrin _Ovotransferrin	_C[+57]VASS[+138]HEK[+155]YFGYTGALRFGVNGS[+155]EKSK[+138]FMMFESQNK_	CVASSHEKYFGYTGALRFGVNGSEKSKFMMFESQNK	45.6415	False	_C[+57]VASS[+138]HEK[+155]YFGYTGALRFGVNGS[+155]EKSK[+138]FMMFESQNK_	3.06247e-08	1.00155	6	765.54	765.54	536_643	326465	1.65639e+06	37825.2	191914	191914
10	7PMix_0.1x_DIA12_iRT_e.coli_002	2	Ovotransferrin _Ovotransferrin	_AT[+138]YLDC[+57]IKIS[+138]LTC[+57]VQK[+155]ATYLDC[+57]IK_	ATYLDCIKISLTCVQKATYLDCIK	96.5828	False	_AT[+138]YLDC[+57]IKIS[+138]LTC[+57]VQK[+155]ATYLDC[+57]IK_	8.97762e-05	0.816812	3	1063.55	1063.55	52_60	15676.9	79540.1	5812.75	29492.3	29492.3
10	7PMix_0.1x_DIA12_iRT_e.coli_002	2	Ovotransferrin _Ovotransferrin	_T[+138]SC[+57]HTGLGRGTEFT[+138]VNDLQGK_	TSCHTGLGRGTEFTVNDLQGK	43.0471	False	_T[+138]SC[+57]HTGLGRGTEFT[+138]VNDLQGK_	0.0112403	0.676881	3	812.061	812.061	124_132	3.26834e+06	1.65826e+07	224331	1.13819e+06	1.13819e+06
10	7PMix_0.1x_DIA12_iRT_e.coli_002	2	Ovotransferrin _Ovotransferrin	_RFGVNGSEK[+138]SK[+155]FMMFESQNKC[+57]VASSHEK[+138]YFGYTGALR_	RFGVNGSEKSKFMMFESQNKCVASSHEKYFGYTGALR	58.9211	False	_RFGVNGSEK[+138]SK[+155]FMMFESQNKC[+57]VASSHEK[+138]YFGYTGALR_	8.5107e-13	0.557162	5	918.647	918.647	539_641	582664	2.95627e+06	41284.3	209465	209465
10	7PMix_0.1x_DIA12_iRT_e.coli_002	2	Ovotransferrin _Ovotransferrin	_C[+57]VAS[+155]SHEK[+138]YFGYTGALRFGVNGSEK[+138]SK[+155]FMMFESQNK_	CVASSHEKYFGYTGALRFGVNGSEKSKFMMFESQNK	57.4383	False	_C[+57]VAS[+155]SHEK[+138]YFGYTGALRFGVNGSEK[+138]SK[+155]FMMFESQNK_	9.13821e-08	0.572989	5	918.446	918.446	539_641	858833	4.35748e+06	40174.9	203836	203836
10	7PMix_0.1x_DIA12_iRT_e.coli_002	2	Ovotransferrin _Ovotransferrin	_KDSNVNWNNLK[+138]GKKGKK[+138]SC[+57]HTAVGR_	KDSNVNWNNLKGKKGKKSCHTAVGR	39.6889	False	_KDSNVNWNNLK[+138]GKKGKK[+138]SC[+57]HTAVGR_	0.00218387	0.43684	4	746.398	746.398	468_471	129271	655887	29002.1	147148	147148
10	7PMix_0.1x_DIA12_iRT_e.coli_002	2	Ovotransferrin _Ovotransferrin	_C[+57]VASS[+138]HEK[+155]YFGYTGALRFGVNGSEK[+138]SK[+155]FMMFESQNK_	CVASSHEKYFGYTGALRFGVNGSEKSKFMMFESQNK	63.6542	False	_C[+57]VASS[+138]HEK[+155]YFGYTGALRFGVNGSEK[+138]SK[+155]FMMFESQNK_	0.000230493	NaN	6	765.54	765.54	536_641	326465	1.65639e+06	31281.3	158712	158712
10	7PMix_0.1x_DIA12_iRT_e.coli_002	2	Ovotransferrin _Ovotransferrin	_C[+57]VASS[+155]HEK[+138]YFGYTGALRFGVNGS[+155]EKSK[+138]FMMFESQNK_	CVASSHEKYFGYTGALRFGVNGSEKSKFMMFESQNK	58.1578	False	_C[+57]VASS[+155]HEK[+138]YFGYTGALRFGVNGS[+155]EKSK[+138]FMMFESQNK_	0.00394639	NaN	6	765.54	765.54	539_643	326465	1.65639e+06	30808.2	156312	156312
10	7PMix_0.1x_DIA12_iRT_e.coli_002	2	Ovotransferrin _Ovotransferrin	_C[+57]VASSHEK[+138]Y[+155]FGYTGALRFGVNGSEK[+138]SK[+155]FMMFESQNK_	CVASSHEKYFGYTGALRFGVNGSEKSKFMMFESQNK	54.3356	False	_C[+57]VASSHEK[+138]Y[+155]FGYTGALRFGVNGSEK[+138]SK[+155]FMMFESQNK_	1.94085e-11	0.570438	5	918.446	918.446	539_641	727179	3.6895e+06	34246.9	173759	173759
10	7PMix_0.1x_DIA12_iRT_e.coli_002	2	Ovotransferrin _Ovotransferrin	_RFGVNGS[+156]EKSK[+138]FMMFESQNKC[+57]VASSHEK[+138]YFGYTGALR_	RFGVNGSEKSKFMMFESQNKCVASSHEKYFGYTGALR	57.3241	False	_RFGVNGS[+156]EKSK[+138]FMMFESQNKC[+57]VASSHEK[+138]YFGYTGALR_	0.0443961	0.16382	4	1148.3	1148.3	539_643	54822.5	278154	4832.72	24519.9	24519.9
10	7PMix_0.1x_DIA12_iRT_e.coli_002	2	Ovotransferrin _Ovotransferrin	_QC[+57]KGDPK[+155]T[+156]K[+138]C[+57]ARDGK[+138]GDVAFVK_	QCKGDPKTKCARDGKGDVAFVK	48.3668	False	_QC[+57]KGDPK[+155]T[+156]K[+138]C[+57]ARDGK[+138]GDVAFVK_	0.0335596	0.454859	4	733.879	733.879	200_221	800966	4.06388e+06	3810.44	19333.1	19333.1
10	7PMix_0.1x_DIA12_iRT_e.coli_002	2	Ovotransferrin _Ovotransferrin	_C[+57]LVEK[+138]GDVAFIQHSTVEENTGGKC[+57]VASSHEK[+138]YFGYTGALR_	CLVEKGDVAFIQHSTVEENTGGKCVASSHEKYFGYTGALR	53.3929	False	_C[+57]LVEK[+138]GDVAFIQHSTVEENTGGKC[+57]VASSHEK[+138]YFGYTGALR_	0.00326809	0.666912	5	921.048	921.048	539_553	171638	870843	39006	197906	197906
10	7PMix_0.1x_DIA12_iRT_e.coli_002	2	Ovotransferrin _Ovotransferrin	_C[+57]LVEK[+138]GDVAFIQHSTVEENTGGKC[+57]VASSHEK[+138]YFGYTGALR_	CLVEKGDVAFIQHSTVEENTGGKCVASSHEKYFGYTGALR	53.3485	False	_C[+57]LVEK[+138]GDVAFIQHSTVEENTGGKC[+57]VASSHEK[+138]YFGYTGALR_	0.00034321	1.02639	6	767.708	767.708	539_553	109247	554289	34797.2	176551	176551
10	7PMix_0.1x_DIA12_iRT_e.coli_002	2	Ovotransferrin _Ovotransferrin	_K[+138]GTEFTVNDLQGKS[+138]C[+57]HTAVGR_	KGTEFTVNDLQGKSCHTAVGR	3.84103	False	_K[+138]GTEFTVNDLQGKS[+138]C[+57]HTAVGR_	0.00753408	0.429967	4	616.06	616.06	119_472	34429.5	174686	20577.8	104406	104406
10	7PMix_0.1x_DIA12_iRT_e.coli_002	2	Ovotransferrin _Ovotransferrin	_C[+57]VAS[+138]SHEK[+155]YFGYTGALRFGVNGSEK[+138]SK[+155]FMMFESQNK_	CVASSHEKYFGYTGALRFGVNGSEKSKFMMFESQNK	60.3792	False	_C[+57]VAS[+138]SHEK[+155]YFGYTGALRFGVNGSEK[+138]SK[+155]FMMFESQNK_	0.195171	0.210545	4	1147.81	1147.81	535_641	56137.1	284824	4832.15	24517	24517
10	7PMix_0.1x_DIA12_iRT_e.coli_002	2	Ovotransferrin _Ovotransferrin	_HTTVNENAPDQKDEYELLC[+57]LDGSRQPVDNY[+138]KT[+138]C[+57]NWAR_	HTTVNENAPDQKDEYELLCLDGSRQPVDNYKTCNWAR	62.0574	False	_HTTVNENAPDQKDEYELLC[+57]LDGSRQPVDNY[+138]KT[+138]C[+57]NWAR_	0.00100829	0.723196	5	919.427	919.427	258_260	466454	2.36666e+06	10196.4	51733.9	51733.9
10	7PMix_0.1x_DIA12_iRT_e.coli_002	2	Ovotransferrin _Ovotransferrin	_HTTVNENAPDQKDEYELLC[+57]LDGSRQPVDNY[+138]KT[+138]C[+57]NWAR_	HTTVNENAPDQKDEYELLCLDGSRQPVDNYKTCNWAR	62.2807	False	_HTTVNENAPDQKDEYELLC[+57]LDGSRQPVDNY[+138]KT[+138]C[+57]NWAR_	0.055431	0.694022	4	1149.03	1149.03	258_260	55899.5	283618	3771.99	19138	19138
10	7PMix_0.1x_DIA12_iRT_e.coli_002	2	Ovotransferrin _Ovotransferrin	_K[+138]C[+57]NNLRDLTQQERWC[+57]TISS[+138]PEEK_	KCNNLRDLTQQERWCTISSPEEK	39.0209	False	_K[+138]C[+57]NNLRDLTQQERWC[+57]TISS[+138]PEEK_	0.0111898	0.725651	3	1016.82	1016.82	33_38	105450	535024	9170.84	46530.3	46530.3
10	7PMix_0.1x_DIA12_iRT_e.coli_002	2	Ovotransferrin _Ovotransferrin	_QPVDNYK[+138]TC[+57]NWARHTTVNENAPDQK[+138]DEYELLC[+57]LDGSR_	QPVDNYKTCNWARHTTVNENAPDQKDEYELLCLDGSR	61.2424	False	_QPVDNYK[+138]TC[+57]NWARHTTVNENAPDQK[+138]DEYELLC[+57]LDGSR_	0.0125811	0.599924	5	919.427	919.427	240_259	938549	4.76193e+06	29957.6	151996	151996
10	7PMix_0.1x_DIA12_iRT_e.coli_002	2	Ovotransferrin _Ovotransferrin	_ANK[+138]IRDLLERK[+138]DQLTPSPR_	ANKIRDLLERKDQLTPSPR	34.9745	False	_ANK[+138]IRDLLERK[+138]DQLTPSPR_	0.0231891	0.626877	4	602.343	602.343	352_622	448086	2.27346e+06	26420.2	134049	134049
10	7PMix_0.1x_DIA12_iRT_e.coli_002	2	Ovotransferrin _Ovotransferrin	_WC[+57]TISS[+138]PEEK[+156]KWC[+57]TIS[+155]S[+138]PEEK_	WCTISSPEEKKWCTISSPEEK	45.9477	False	_WC[+57]TISS[+138]PEEK[+156]KWC[+57]TIS[+155]S[+138]PEEK_	0.00830077	0.224482	4	763.117	763.117	33_33	1.10277e+06	5.59514e+06	27087.9	137436	137436
10	7PMix_0.1x_DIA12_iRT_e.coli_002	2	Ovotransferrin _Ovotransferrin	_KDSNVNWNNLK[+138]GKK[+155]S[+138]C[+57]HTAVGR_	KDSNVNWNNLKGKKSCHTAVGR	45.1843	False	_KDSNVNWNNLK[+138]GKK[+155]S[+138]C[+57]HTAVGR_	0.137709	0.791032	4	706.869	706.869	468_472	5.58858e+06	2.83549e+07	28119.8	142672	142672
10	7PMix_0.1x_DIA12_iRT_e.coli_002	2	Ovotransferrin _Ovotransferrin	_S[+155]KFMMFES[+138]QNKDLLFK[+138]DLTK_	SKFMMFESQNKDLLFKDLTK	115.324	False	_S[+155]KFMMFES[+138]QNKDLLFK[+138]DLTK_	0.0241535	1.05922	3	921.145	921.145	649_657	515123	2.61359e+06	15100.7	76616.7	76616.7
10	7PMix_0.1x_DIA12_iRT_e.coli_002	2	Ovotransferrin _Ovotransferrin	_SK[+155]FMMFES[+138]QNKDLLFK[+138]DLTK_	SKFMMFESQNKDLLFKDLTK	109.798	False	_SK[+155]FMMFES[+138]QNKDLLFK[+138]DLTK_	0.0241573	1.02097	3	921.145	921.145	649_657	515123	2.61359e+06	18690.8	94831.7	94831.7
10	7PMix_0.1x_DIA12_iRT_e.coli_002	2	Ovotransferrin _Ovotransferrin	_GDPK[+156]TK[+138]C[+57]ARNAPYSGYSGAFHC[+57]LK[+155]DGK[+138]GDVAFVK_	GDPKTKCARNAPYSGYSGAFHCLKDGKGDVAFVK	68.4678	False	_GDPK[+156]TK[+138]C[+57]ARNAPYSGYSGAFHC[+57]LK[+155]DGK[+138]GDVAFVK_	0.594216	0.575644	5	834.616	834.616	200_221	61802.2	313567	287.519	1458.79	1458.79
10	7PMix_0.1x_DIA12_iRT_e.coli_002	2	Ovotransferrin _Ovotransferrin	_KDSNVNWNNLK[+155]GK[+138]KS[+155]C[+57]HT[+138]AVGR_	KDSNVNWNNLKGKKSCHTAVGR	52.5226	False	_KDSNVNWNNLK[+155]GK[+138]KS[+155]C[+57]HT[+138]AVGR_	0.0459113	0.67196	4	745.643	745.643	470_475	274093	1.39067e+06	13381.1	67891.9	67891.9
10	7PMix_0.1x_DIA12_iRT_e.coli_002	2	Ovotransferrin _Ovotransferrin	_AQS[+138]DFGVDTKDDNKVEDIWSFLS[+138]K_	AQSDFGVDTKDDNKVEDIWSFLSK	146.264	False	_AQS[+138]DFGVDTKDDNKVEDIWSFLS[+138]K_	0.593299	0.604399	3	967.467	967.467	287_291	13139.2	66664.5	7.12161	36.1331	36.1331
10	7PMix_0.1x_DIA12_iRT_e.coli_003	3	Catalase _Catalase	_FHYK[+156]T[+138]DQGIKNLS[+138]VEDAAR_	FHYKTDQGIKNLSVEDAAR	153.816	False	_FHYK[+156]T[+138]DQGIKNLS[+138]VEDAAR_	2.81004e-11	0.992087	3	835.428	835.431	238_246	449202	889748	19221.6	38072.9	38072.9
10	7PMix_0.1x_DIA12_iRT_e.coli_003	3	Catalase _Catalase	_LNS[+138]LTVGPRAAQK[+155]PDVLTT[+138]GGGNPVGDK_	LNSLTVGPRAAQKPDVLTTGGGNPVGDK	239.606	False	_LNS[+138]LTVGPRAAQK[+155]PDVLTT[+138]GGGNPVGDK_	0.0151601	0.407996	3	1025.22	1025.23	29_41	157164	311299	4449.69	8813.65	8813.65
10	7PMix_0.1x_DIA12_iRT_e.coli_003	3	Catalase _Catalase	_AVK[+138]NFSDVHPEYGSRDAQLFIQK[+138]K_	AVKNFSDVHPEYGSRDAQLFIQKK	123.164	False	_AVK[+138]NFSDVHPEYGSRDAQLFIQK[+138]K_	0.0155421	0.823619	5	587.51	587.511	476_480	281338	557255	38028.2	75323.6	75323.6
10	7PMix_0.1x_DIA12_iRT_e.coli_003	3	Catalase _Catalase	_AVK[+138]NFSDVHPEYGSRDAQLFIQK[+138]K_	AVKNFSDVHPEYGSRDAQLFIQKK	116.321	False	_AVK[+138]NFSDVHPEYGSRDAQLFIQK[+138]K_	0.0327197	0.564504	4	734.135	734.137	476_480	667884	1.3229e+06	30757.1	60921.5	60921.5
10	7PMix_0.1x_DIA12_iRT_e.coli_003	3	Catalase _Catalase	_AVK[+138]NFSDVHPEYGSRDAQLFIQK[+138]K_	AVKNFSDVHPEYGSRDAQLFIQKK	110.863	False	_AVK[+138]NFSDVHPEYGSRDAQLFIQK[+138]K_	0.0226004	0.382137	3	978.511	978.515	476_480	112002	221846	5770.37	11429.5	11429.5
10	7PMix_0.1x_DIA12_iRT_e.coli_003	3	Catalase _Catalase	_AAQK[+138]PDVLTTGGGNPVGDKLNS[+138]LTVGPR_	AAQKPDVLTTGGGNPVGDKLNSLTVGPR	154.801	False	_AAQK[+138]PDVLTTGGGNPVGDKLNS[+138]LTVGPR_	0.00664696	0.644435	3	973.525	973.529	23_41	3.11102e+06	6.1621e+06	80814.4	160072	160072
10	7PMix_0.1x_DIA12_iRT_e.coli_003	3	Creatine kinase M-type _Creatine kinase M-type	_GGNM[+16]K[+138]EVFRRTDLNHENLK[+138]GGDDLDPHYVLSSR_	GGNMKEVFRRTDLNHENLKGGDDLDPHYVLSSR	37.2992	False	_GGNM[+16]K[+138]EVFRRTDLNHENLK[+138]GGDDLDPHYVLSSR_	0.000403211	0.586301	6	657.827	657.828	116_247	144016	285256	685405	1.3576e+06	1.3576e+06
10	7PMix_0.1x_DIA12_iRT_e.coli_003	3	Creatine kinase M-type _Creatine kinase M-type	_GGNM[+16]K[+138]EVFRRTDLNHENLK[+138]GGDDLDPHYVLSSR_	GGNMKEVFRRTDLNHENLKGGDDLDPHYVLSSR	37.3911	False	_GGNM[+16]K[+138]EVFRRTDLNHENLK[+138]GGDDLDPHYVLSSR_	0.00125117	0.757394	5	789.19	789.193	116_247	60503.2	119841	415207	822414	822414
10	7PMix_0.1x_DIA12_iRT_e.coli_003	3	Creatine kinase M-type _Creatine kinase M-type	_LS[+138]VEALNSLTGEFKVIS[+138]MEK_	LSVEALNSLTGEFKVISMEK	178.75	False	_LS[+138]VEALNSLTGEFKVIS[+138]MEK_	3.2374e-11	0.46512	3	784.419	784.422	158_239	63727.2	126227	82669.6	163746	163746
10	7PMix_0.1x_DIA12_iRT_e.coli_003	3	Creatine kinase M-type _Creatine kinase M-type	_LEK[+138]GQSIDDMIPAQKLMVEM[+16]EK[+138]K_	LEKGQSIDDMIPAQKLMVEMEKK	121.656	False	_LEK[+138]GQSIDDMIPAQKLMVEM[+16]EK[+138]K_	0.00766832	0.0334267	4	709.116	709.118	365_369	171584	339863	108701	215308	215308
10	7PMix_0.1x_DIA12_iRT_e.coli_003	3	Creatine kinase M-type _Creatine kinase M-type	_P[+138]FGNTHNKSM[+16]TEQEQQQLIDDHFLFDK[+138]PVSPLLLASGMAR_	PFGNTHNKSMTEQEQQQLIDDHFLFDKPVSPLLLASGMAR	114.296	False	_P[+138]FGNTHNKSM[+16]TEQEQQQLIDDHFLFDK[+138]PVSPLLLASGMAR_	0.00533985	0.942931	5	943.269	943.273	2_196	6170.42	12221.9	95429.8	189021	189021
10	7PMix_0.1x_DIA12_iRT_e.coli_003	3	Creatine kinase M-type _Creatine kinase M-type	_LNYK[+138]SEEEYPDLSKVLTPDLYK[+138]K_	LNYKSEEEYPDLSKVLTPDLYKK	52.9306	False	_LNYK[+138]SEEEYPDLSKVLTPDLYK[+138]K_	0.00166776	1.0739	4	732.884	732.887	15_40	5.41257e+06	1.07208e+07	360217	713493	713493
10	7PMix_0.1x_DIA12_iRT_e.coli_003	3	Creatine kinase M-type _Creatine kinase M-type	_LNYK[+138]SEEEYPDLSKVLTPDLYK[+138]K_	LNYKSEEEYPDLSKVLTPDLYKK	52.4287	False	_LNYK[+138]SEEEYPDLSKVLTPDLYK[+138]K_	0.0109228	0.101646	3	976.843	976.847	15_40	769659	1.52449e+06	48246.5	95563.3	95563.3
10	7PMix_0.1x_DIA12_iRT_e.coli_003	3	Creatine kinase M-type _Creatine kinase M-type	_P[+138]FGNTHNKP[+138]FGNTHNK_	PFGNTHNKPFGNTHNK	21.533	False	_P[+138]FGNTHNKP[+138]FGNTHNK_	1.17748e-05	0.0528362	3	655.991	655.993	2_2	145708	288608	46048.3	91209.3	91209.3
10	7PMix_0.1x_DIA12_iRT_e.coli_003	3	Creatine kinase M-type _Creatine kinase M-type	_P[+138]FGNTHNKP[+138]FGNTHNK_	PFGNTHNKPFGNTHNK	21.9567	False	_P[+138]FGNTHNKP[+138]FGNTHNK_	0.00101528	0.476835	4	492.245	492.246	2_2	311478	616954	20909.6	41416.2	41416.2
10	7PMix_0.1x_DIA12_iRT_e.coli_003	3	Creatine kinase M-type _Creatine kinase M-type	_SEEEYPDLS[+138]KHNNHMAK[+138]VLTPDLYKK_	SEEEYPDLSKHNNHMAKVLTPDLYKK	37.701	False	_SEEEYPDLS[+138]KHNNHMAK[+138]VLTPDLYKK_	0.00726217	NaN	6	541.274	541.275	24_32	222472	440658	143948	285122	285122
10	7PMix_0.1x_DIA12_iRT_e.coli_003	3	Creatine kinase M-type _Creatine kinase M-type	_LNYK[+138]SEEEYPDLSKAVEK[+138]LSVEALNSLTGEFKGK_	LNYKSEEEYPDLSKAVEKLSVEALNSLTGEFKGK	84.1402	False	_LNYK[+138]SEEEYPDLSKAVEK[+138]LSVEALNSLTGEFKGK_	0.0156659	0.465564	5	795.214	795.217	15_156	319252	632353	7695.59	15242.9	15242.9
10	7PMix_0.1x_DIA12_iRT_e.coli_003	3	Creatine kinase M-type _Creatine kinase M-type	_LNYK[+138]SEEEYPDLSKAVEK[+138]LSVEALNSLTGEFKGK_	LNYKSEEEYPDLSKAVEKLSVEALNSLTGEFKGK	84.2116	False	_LNYK[+138]SEEEYPDLSKAVEK[+138]LSVEALNSLTGEFKGK_	0.00966024	0.888066	4	993.766	993.77	15_156	82172.2	162761	5519.26	10932.2	10932.2
10	7PMix_0.1x_DIA12_iRT_e.coli_003	3	Creatine kinase M-type _Creatine kinase M-type	_HGGFKPTDK[+138]HKTDLNHENLK[+138]GGDDLDPHYVLSSR_	HGGFKPTDKHKTDLNHENLKGGDDLDPHYVLSSR	12.6326	False	_HGGFKPTDK[+138]HKTDLNHENLK[+138]GGDDLDPHYVLSSR_	0.0254016	0.675539	6	664.834	664.836	105_116	354615	702398	21689.4	42960.8	42960.8
10	7PMix_0.1x_DIA12_iRT_e.coli_003	3	Creatine kinase M-type _Creatine kinase M-type	_VISMEK[+156]GGNMK[+138]EVFRRTDLNHENLK[+138]GGDDLDPHYVLSSR_	VISMEKGGNMKEVFRRTDLNHENLKGGDDLDPHYVLSSR	65.5598	False	_VISMEK[+156]GGNMK[+138]EVFRRTDLNHENLK[+138]GGDDLDPHYVLSSR_	0.00917351	0.465008	7	682.202	682.204	116_247	344650	682658	89150.5	176583	176583
10	7PMix_0.1x_DIA12_iRT_e.coli_003	3	Creatine kinase M-type _Creatine kinase M-type	_VISMEK[+156]GGNMK[+138]EVFRRTDLNHENLK[+138]GGDDLDPHYVLSSR_	VISMEKGGNMKEVFRRTDLNHENLKGGDDLDPHYVLSSR	70.8091	False	_VISMEK[+156]GGNMK[+138]EVFRRTDLNHENLK[+138]GGDDLDPHYVLSSR_	2.13309e-13	0.180063	6	795.734	795.737	116_247	27626.9	54721.4	429073	849878	849878
10	7PMix_0.1x_DIA12_iRT_e.coli_003	3	Creatine kinase M-type _Creatine kinase M-type	_YKLNYK[+138]SEEEYPDLSKVLTPDLYK[+138]K_	YKLNYKSEEEYPDLSKVLTPDLYKK	50.4132	False	_YKLNYK[+138]SEEEYPDLSKVLTPDLYK[+138]K_	0.265149	0.296611	5	644.741	644.742	15_40	1.13152e+06	2.24123e+06	92805.6	183823	183823
10	7PMix_0.1x_DIA12_iRT_e.coli_003	3	Creatine kinase M-type _Creatine kinase M-type	_SIK[+138]GYTLPPHC[+57]SRIEEIFK[+138]K_	SIKGYTLPPHCSRIEEIFKK	84.7665	False	_SIK[+138]GYTLPPHC[+57]SRIEEIFK[+138]K_	0.000189438	0.133458	5	512.679	512.68	138_265	1.03761e+06	2.05522e+06	137924	273191	273191
10	7PMix_0.1x_DIA12_iRT_e.coli_003	3	Creatine kinase M-type _Creatine kinase M-type	_GYT[+138]LPPHC[+57]SRAVEK[+138]LSVEALNSLTGEFK_	GYTLPPHCSRAVEKLSVEALNSLTGEFK	174.55	False	_GYT[+138]LPPHC[+57]SRAVEK[+138]LSVEALNSLTGEFK_	0.00789598	0.277339	5	652.74	652.742	141_156	34005.7	67356.1	42605.7	84390.4	84390.4
10	7PMix_0.1x_DIA12_iRT_e.coli_003	3	Creatine kinase M-type _Creatine kinase M-type	_LNYK[+138]SEEEYPDLSKVLTPDLY[+156]K[+138]KLR_	LNYKSEEEYPDLSKVLTPDLYKKLR	173.678	False	_LNYK[+138]SEEEYPDLSKVLTPDLY[+156]K[+138]KLR_	0.0212302	0.106944	4	839.2	839.203	15_40	374592	741966	10585.5	20967	20967
10	7PMix_0.1x_DIA12_iRT_e.coli_003	3	Creatine kinase M-type _Creatine kinase M-type	_HKTDLNHENLK[+138]GGDDLDPHYVLSSRHGGFK[+155]PT[+138]DK_	HKTDLNHENLKGGDDLDPHYVLSSRHGGFKPTDK	32.1701	False	_HKTDLNHENLK[+138]GGDDLDPHYVLSSRHGGFK[+155]PT[+138]DK_	0.198409	0.764205	7	592.158	592.159	103_116	108666	215237	6874.47	13616.5	13616.5
10	7PMix_0.1x_DIA12_iRT_e.coli_003	3	Creatine kinase M-type _Creatine kinase M-type	_SEEEYPDLSK[+138]HNNHM[+16]AKSM[+16]TEQEQQQLIDDHFLFDK[+138]PVSPLLLASGMAR_	SEEEYPDLSKHNNHMAKSMTEQEQQQLIDDHFLFDKPVSPLLLASGMAR	90.3011	False	_SEEEYPDLSK[+138]HNNHM[+16]AKSM[+16]TEQEQQQLIDDHFLFDK[+138]PVSPLLLASGMAR_	0.12527	1.09674	6	974.635	974.639	25_196	35938.7	71185	1108.53	2195.71	2195.71
10	7PMix_0.1x_DIA12_iRT_e.coli_003	3	Creatine kinase M-type _Creatine kinase M-type	_HK[+138]TDLNHENLKGGDDLDPHYVLSSRGGNMK[+138]EVFR_	HKTDLNHENLKGGDDLDPHYVLSSRGGNMKEVFR	32.9668	False	_HK[+138]TDLNHENLKGGDDLDPHYVLSSRGGNMK[+138]EVFR_	0.0232196	0.849292	4	1009.5	1009.51	107_247	95953.5	190058	20568.4	40740.4	40740.4
10	7PMix_0.1x_DIA12_iRT_e.coli_003	3	Creatine kinase M-type _Creatine kinase M-type	_LNYK[+138]SEEEYPDLSKRAVEK[+138]LSVEALNSLTGEFK_	LNYKSEEEYPDLSKRAVEKLSVEALNSLTGEFK	84.2755	False	_LNYK[+138]SEEEYPDLSKRAVEK[+138]LSVEALNSLTGEFK_	0.0209289	0.46329	5	789.411	789.414	15_156	130784	259048	10218.6	20240.3	20240.3
10	7PMix_0.1x_DIA12_iRT_e.coli_003	3	Creatine kinase M-type _Creatine kinase M-type	_TDLNHENLK[+138]GGDDLDPHYVLSSRVIS[+138]MEK[+156]GGNMK[+156]EVFR_	TDLNHENLKGGDDLDPHYVLSSRVISMEKGGNMKEVFR	49.4272	False	_TDLNHENLK[+138]GGDDLDPHYVLSSRVIS[+138]MEK[+156]GGNMK[+156]EVFR_	0.407927	0.161136	5	954.675	954.679	116_239	18437.6	36520	926.441	1835.03	1835.03
10	7PMix_0.1x_DIA12_iRT_e.coli_003	3	Creatine kinase M-type _Creatine kinase M-type	_HGGFKPT[+155]DK[+138]HKTDLNHENLK[+138]GGDDLDPHYVLSSR_	HGGFKPTDKHKTDLNHENLKGGDDLDPHYVLSSR	33.8674	False	_HGGFKPT[+155]DK[+138]HKTDLNHENLK[+138]GGDDLDPHYVLSSR_	0.0225823	0.155456	6	690.683	690.685	105_116	287636	569730	39607.7	78452.3	78452.3
10	7PMix_0.1x_DIA12_iRT_e.coli_003	3	Creatine kinase M-type _Creatine kinase M-type	_HGGFKPTDK[+138]HKT[+138]DLNHENLK_	HGGFKPTDKHKTDLNHENLK	-41.242	False	_HGGFKPTDK[+138]HKT[+138]DLNHENLK_	0.020251	0.413164	5	495.259	495.26	105_108	117445	232628	4482.95	8879.53	8879.53
10	7PMix_0.1x_DIA12_iRT_e.coli_003	3	Creatine kinase M-type _Creatine kinase M-type	_VISMEK[+138]GGNMKGGDDLDPHYVLS[+138]SR_	VISMEKGGNMKGGDDLDPHYVLSSR	-26.3644	False	_VISMEK[+138]GGNMKGGDDLDPHYVLS[+138]SR_	0.132941	0.492083	5	573.083	573.084	128_242	2.58718e+06	5.12452e+06	10276.2	20354.3	20354.3
10	7PMix_0.1x_DIA12_iRT_e.coli_003	3	HSA _HSA	_RDAHK[+138]SEVAHRFK[+138]DLGEENFK_	RDAHKSEVAHRFKDLGEENFK	31.5867	False	_RDAHK[+138]SEVAHRFK[+138]DLGEENFK_	8.19743e-13	1.13559	5	534.675	534.676	28_36	3.95592e+06	7.83562e+06	261788	518532	518532
10	7PMix_0.1x_DIA12_iRT_e.coli_003	3	HSA _HSA	_RDAHK[+138]SEVAHRFK[+138]DLGEENFK_	RDAHKSEVAHRFKDLGEENFK	30.9958	False	_RDAHK[+138]SEVAHRFK[+138]DLGEENFK_	1.28233e-08	0.6207	4	668.092	668.094	28_36	4.97241e+06	9.84902e+06	193858	383981	383981
10	7PMix_0.1x_DIA12_iRT_e.coli_003	3	HSA _HSA	_RDAHK[+138]SEVAHRFK[+138]DLGEENFK_	RDAHKSEVAHRFKDLGEENFK	30.0721	False	_RDAHK[+138]SEVAHRFK[+138]DLGEENFK_	0.00194247	0.500663	3	890.453	890.457	28_36	546809	1.08308e+06	60527.2	119888	119888
10	7PMix_0.1x_DIA12_iRT_e.coli_003	3	HSA _HSA	_ATK[+138]EQLKYTK[+156]K[+138]VPQVSTPTLVEVSR_	ATKEQLKYTKKVPQVSTPTLVEVSR	61.9703	False	_ATK[+138]EQLKYTK[+156]K[+138]VPQVSTPTLVEVSR_	0.00924962	1.03454	4	786.446	786.449	438_565	734641	1.45513e+06	62499.3	123794	123794
10	7PMix_0.1x_DIA12_iRT_e.coli_003	3	HSA _HSA	_Y[+138]IC[+57]ENQDSISSKVHT[+138]EC[+57]C[+57]HGDLLEC[+57]ADDRADLAK_	YICENQDSISSKVHTECCHGDLLECADDRADLAK	62.1172	False	_Y[+138]IC[+57]ENQDSISSKVHT[+138]EC[+57]C[+57]HGDLLEC[+57]ADDRADLAK_	9.82804e-05	0.542387	5	833.971	833.974	267_287	5.1548e+06	1.02103e+07	151229	299545	299545
10	7PMix_0.1x_DIA12_iRT_e.coli_003	3	HSA _HSA	_Y[+138]IC[+57]ENQDSISSKVHT[+138]EC[+57]C[+57]HGDLLEC[+57]ADDRADLAK_	YICENQDSISSKVHTECCHGDLLECADDRADLAK	133.546	False	_Y[+138]IC[+57]ENQDSISSKVHT[+138]EC[+57]C[+57]HGDLLEC[+57]ADDRADLAK_	6.60868e-05	0.0570798	4	1042.21	1042.22	267_287	1.42998e+06	2.8324e+06	37636.2	74547.2	74547.2
10	7PMix_0.1x_DIA12_iRT_e.coli_003	3	HSA _HSA	_K[+138]VPQVSTPTLVEVSRATK[+138]EQLK[+156]AVMDDFAAFVEK_	KVPQVSTPTLVEVSRATKEQLKAVMDDFAAFVEK	127.105	False	_K[+138]VPQVSTPTLVEVSRATK[+138]EQLK[+156]AVMDDFAAFVEK_	4.41362e-05	0.783079	4	1019.3	1019.3	438_565	258794	512602	25997.9	51494.9	51494.9
10	7PMix_0.1x_DIA12_iRT_e.coli_003	3	HSA _HSA	_SEVAHRFK[+138]DLGEENFKS[+138]EVAHR_	SEVAHRFKDLGEENFKSEVAHR	78.65	False	_SEVAHRFK[+138]DLGEENFKS[+138]EVAHR_	9.09543e-11	1.18779	4	686.097	686.099	29_36	72810.2	144217	37842.8	74956.3	74956.3
10	7PMix_0.1x_DIA12_iRT_e.coli_003	3	HSA _HSA	_T[+138]PVSDRVTKM[+16]PC[+57]AEDYLS[+138]VVLNQLC[+57]VLHEK_	TPVSDRVTKMPCAEDYLSVVLNQLCVLHEK	123.155	False	_T[+138]PVSDRVTKM[+16]PC[+57]AEDYLS[+138]VVLNQLC[+57]VLHEK_	2.04482e-12	0.568605	4	919.213	919.217	478_491	1.6776e+06	3.32287e+06	61883.5	122575	122575
10	7PMix_0.1x_DIA12_iRT_e.coli_003	3	HSA _HSA	_T[+138]PVSDRM[+16]PC[+57]AEDYLS[+138]VVLNQLC[+57]VLHEK_	TPVSDRMPCAEDYLSVVLNQLCVLHEK	137.833	False	_T[+138]PVSDRM[+16]PC[+57]AEDYLS[+138]VVLNQLC[+57]VLHEK_	0.0074685	0.81739	3	1115.88	1115.88	478_491	762389	1.51009e+06	25112.8	49741.8	49741.8
10	7PMix_0.1x_DIA12_iRT_e.coli_003	3	HSA _HSA	_T[+138]PVSDRM[+16]PC[+57]AEDYLS[+138]VVLNQLC[+57]VLHEK_	TPVSDRMPCAEDYLSVVLNQLCVLHEK	136.971	False	_T[+138]PVSDRM[+16]PC[+57]AEDYLS[+138]VVLNQLC[+57]VLHEK_	3.34463e-06	0.541745	4	837.16	837.163	478_491	317600	629081	19421.8	38469.3	38469.3
10	7PMix_0.1x_DIA12_iRT_e.coli_003	3	HSA _HSA	_DVC[+57]K[+138]NYAEAKSHC[+57]IAEVENDEMPADLPSLAADFVES[+138]K_	DVCKNYAEAKSHCIAEVENDEMPADLPSLAADFVESK	119.252	False	_DVC[+57]K[+138]NYAEAKSHC[+57]IAEVENDEMPADLPSLAADFVES[+138]K_	4.36173e-11	0.543637	4	1078	1078	336_341	490514	971576	35646.3	70605.8	70605.8
10	7PMix_0.1x_DIA12_iRT_e.coli_003	3	HSA _HSA	_C[+57]C[+57]T[+138]ESLVNRTPVSDRVT[+138]K_	CCTESLVNRTPVSDRVTK	32.8163	False	_C[+57]C[+57]T[+138]ESLVNRTPVSDRVT[+138]K_	2.76556e-06	0.0473319	3	760.044	760.047	498_502	1.4735e+06	2.9186e+06	78881.3	156243	156243
10	7PMix_0.1x_DIA12_iRT_e.coli_003	3	HSA _HSA	_VHT[+138]EC[+57]C[+57]HGDLLEC[+57]ADDRADLAK[+138]YIC[+57]ENQDSISSK_	VHTECCHGDLLECADDRADLAKYICENQDSISSK	59.1725	False	_VHT[+138]EC[+57]C[+57]HGDLLEC[+57]ADDRADLAK[+138]YIC[+57]ENQDSISSK_	0.00119838	0.610146	4	1042.21	1042.22	267_286	1.42765e+06	2.82779e+06	20428.9	40464.1	40464.1
10	7PMix_0.1x_DIA12_iRT_e.coli_003	3	HSA _HSA	_RM[+16]PC[+57]AEDYLS[+138]VVLNQLC[+57]VLHEKT[+138]PVSDR_	RMPCAEDYLSVVLNQLCVLHEKTPVSDR	118.432	False	_RM[+16]PC[+57]AEDYLS[+138]VVLNQLC[+57]VLHEKT[+138]PVSDR_	8.94449e-05	0.611746	4	876.185	876.189	478_491	518794	1.02759e+06	18440.7	36526.1	36526.1
10	7PMix_0.1x_DIA12_iRT_e.coli_003	3	HSA _HSA	_ATK[+138]EQLKK[+138]VPQVSTPTLVEVSR_	ATKEQLKKVPQVSTPTLVEVSR	101.528	False	_ATK[+138]EQLKK[+138]VPQVSTPTLVEVSR_	1.74333e-05	0.15152	4	649.375	649.377	438_565	5.22928e+06	1.03578e+07	869671	1.72258e+06	1.72258e+06
10	7PMix_0.1x_DIA12_iRT_e.coli_003	3	HSA _HSA	_ATK[+138]EQLKK[+138]VPQVSTPTLVEVSR_	ATKEQLKKVPQVSTPTLVEVSR	87.6582	False	_ATK[+138]EQLKK[+138]VPQVSTPTLVEVSR_	1.92817e-05	0.0276941	3	865.498	865.501	438_565	1.31017e+06	2.5951e+06	148924	294978	294978
10	7PMix_0.1x_DIA12_iRT_e.coli_003	3	HSA _HSA	_DAHK[+138]S[+156]EVAHRFK[+138]DLGEENFK_	DAHKSEVAHRFKDLGEENFK	42.8785	False	_DAHK[+138]S[+156]EVAHRFK[+138]DLGEENFK_	7.87063e-11	1.03799	5	534.671	534.671	28_36	7.10386e+06	1.40708e+07	369839	732552	732552
10	7PMix_0.1x_DIA12_iRT_e.coli_003	3	HSA _HSA	_DAHK[+138]S[+156]EVAHRFK[+138]DLGEENFK_	DAHKSEVAHRFKDLGEENFK	40.4551	False	_DAHK[+138]S[+156]EVAHRFK[+138]DLGEENFK_	5.78163e-08	0.37855	4	668.086	668.088	28_36	5.02468e+06	9.95254e+06	450346	892014	892014
10	7PMix_0.1x_DIA12_iRT_e.coli_003	3	HSA _HSA	_DAHK[+138]S[+156]EVAHRFK[+138]DLGEENFK_	DAHKSEVAHRFKDLGEENFK	38.1661	False	_DAHK[+138]S[+156]EVAHRFK[+138]DLGEENFK_	0.00893483	0.0282702	3	890.446	890.449	28_36	523579	1.03707e+06	39804	78841	78841
10	7PMix_0.1x_DIA12_iRT_e.coli_003	3	HSA _HSA	_QT[+138]ALVELVKQNC[+57]ELFEQLGEY[+138]K[+155]FQNALLVR_	QTALVELVKQNCELFEQLGEYKFQNALLVR	253.057	False	_QT[+138]ALVELVKQNC[+57]ELFEQLGEY[+138]K[+155]FQNALLVR_	0.00961698	0.732672	4	973.77	973.774	425_551	133838	265097	15112.2	29933.2	29933.2
10	7PMix_0.1x_DIA12_iRT_e.coli_003	3	HSA _HSA	_ATK[+138]EQLKYTK[+138]K[+156]VPQVSTPTLVEVSR_	ATKEQLKYTKKVPQVSTPTLVEVSR	56.8935	False	_ATK[+138]EQLKYTK[+138]K[+156]VPQVSTPTLVEVSR_	0.0109214	1.15896	4	786.446	786.449	437_565	734641	1.45513e+06	67539.9	133778	133778
10	7PMix_0.1x_DIA12_iRT_e.coli_003	3	HSA _HSA	_ATK[+138]EQLKYT[+155]KK[+138]VPQVSTPTLVEVSR_	ATKEQLKYTKKVPQVSTPTLVEVSR	124.325	False	_ATK[+138]EQLKYT[+155]KK[+138]VPQVSTPTLVEVSR_	0.00125133	0.0197085	4	786.2	786.203	438_565	846814	1.67731e+06	66395.4	131511	131511
10	7PMix_0.1x_DIA12_iRT_e.coli_003	3	HSA _HSA	_FK[+138]DLGEENFKLVNEVTEFAK[+138]TC[+57]VADESAENC[+57]DK_	FKDLGEENFKLVNEVTEFAKTCVADESAENCDK	168.987	False	_FK[+138]DLGEENFKLVNEVTEFAK[+138]TC[+57]VADESAENC[+57]DK_	0.000225902	0.540701	4	998.966	998.971	36_75	339290	672043	9508.22	18833.2	18833.2
10	7PMix_0.1x_DIA12_iRT_e.coli_003	3	HSA _HSA	_C[+57]C[+57]K[+138]ADDKET[+155]C[+57]FAEEGK[+156]KQT[+138]ALVELVK_	CCKADDKETCFAEEGKKQTALVELVK	76.8898	False	_C[+57]C[+57]K[+138]ADDKET[+155]C[+57]FAEEGK[+156]KQT[+138]ALVELVK_	0.000302865	0.17685	3	1175.58	1175.58	551_584	6064.98	12013.1	13677.3	27091.1	27091.1
10	7PMix_0.1x_DIA12_iRT_e.coli_003	3	HSA _HSA	_VTK[+138]C[+57]C[+57]TESLVNRTPVS[+138]DR_	VTKCCTESLVNRTPVSDR	79.487	False	_VTK[+138]C[+57]C[+57]TESLVNRTPVS[+138]DR_	2.21197e-12	0.704233	3	760.044	760.047	494_499	6.00285e+06	1.189e+07	265446	525777	525777
10	7PMix_0.1x_DIA12_iRT_e.coli_003	3	HSA _HSA	_DAHK[+156]S[+138]EVAHRFK[+138]DLGEENFK_	DAHKSEVAHRFKDLGEENFK	103.283	False	_DAHK[+156]S[+138]EVAHRFK[+138]DLGEENFK_	1.66427e-12	0.132342	5	534.671	534.671	29_36	7.10386e+06	1.40708e+07	369839	732551	732551
10	7PMix_0.1x_DIA12_iRT_e.coli_003	3	HSA _HSA	_DAHK[+156]S[+138]EVAHRFK[+138]DLGEENFK_	DAHKSEVAHRFKDLGEENFK	94.9725	False	_DAHK[+156]S[+138]EVAHRFK[+138]DLGEENFK_	4.46147e-07	0.489812	4	668.086	668.088	29_36	5.02468e+06	9.95254e+06	449111	889568	889568
10	7PMix_0.1x_DIA12_iRT_e.coli_003	3	HSA _HSA	_DAHK[+155]S[+138]EVAHRFK[+138]DLGEENFK_	DAHKSEVAHRFKDLGEENFK	82.9933	False	_DAHK[+155]S[+138]EVAHRFK[+138]DLGEENFK_	1.03692e-07	0.39066	5	534.474	534.475	29_36	4.98823e+06	9.88034e+06	200958	398045	398045
10	7PMix_0.1x_DIA12_iRT_e.coli_003	3	HSA _HSA	_DAHK[+155]S[+138]EVAHRFK[+138]DLGEENFK_	DAHKSEVAHRFKDLGEENFK	82.6611	False	_DAHK[+155]S[+138]EVAHRFK[+138]DLGEENFK_	6.66358e-05	0.0991627	4	667.84	667.842	29_36	5782727	1.1454e+07	143036	283315	283315
10	7PMix_0.1x_DIA12_iRT_e.coli_003	3	HSA _HSA	_DAHK[+155]S[+138]EVAHRFK[+138]DLGEENFK_	DAHKSEVAHRFKDLGEENFK	26.4844	False	_DAHK[+155]S[+138]EVAHRFK[+138]DLGEENFK_	0.0151355	1.10198	3	890.118	890.121	29_36	507090	1.00441e+06	24129.5	47794.1	47794.1
10	7PMix_0.1x_DIA12_iRT_e.coli_003	3	HSA _HSA	_DAHK[+138]S[+155]EVAHRFK[+138]DLGEENFK_	DAHKSEVAHRFKDLGEENFK	76.0092	False	_DAHK[+138]S[+155]EVAHRFK[+138]DLGEENFK_	5.41158e-05	0.0848935	4	667.84	667.842	28_36	5782727	1.1454e+07	148547	294232	294232
10	7PMix_0.1x_DIA12_iRT_e.coli_003	3	HSA _HSA	_DAHK[+138]S[+155]EVAHRFK[+138]DLGEENFK_	DAHKSEVAHRFKDLGEENFK	27.1798	False	_DAHK[+138]S[+155]EVAHRFK[+138]DLGEENFK_	0.00144563	1.10832	5	534.474	534.475	28_36	6.72996e+06	1.33302e+07	293742	581823	581823
10	7PMix_0.1x_DIA12_iRT_e.coli_003	3	HSA _HSA	_K[+138]VPQVSTPTLVEVSRATK[+138]EQLK[+155]AVMDDFAAFVEK_	KVPQVSTPTLVEVSRATKEQLKAVMDDFAAFVEK	253.183	False	_K[+138]VPQVSTPTLVEVSRATK[+138]EQLK[+155]AVMDDFAAFVEK_	0.000253425	0.155817	4	1019.05	1019.06	438_565	270171	535137	24229.9	47992.9	47992.9
10	7PMix_0.1x_DIA12_iRT_e.coli_003	3	HSA _HSA	_K[+138]VPQVSTPTLVEVSRATK[+156]EQLK[+138]AVMDDFAAFVEK_	KVPQVSTPTLVEVSRATKEQLKAVMDDFAAFVEK	262.606	False	_K[+138]VPQVSTPTLVEVSRATK[+156]EQLK[+138]AVMDDFAAFVEK_	7.34654e-05	0.15693	4	1019.3	1019.3	438_569	258289	511601	25902.7	51306.2	51306.2
10	7PMix_0.1x_DIA12_iRT_e.coli_003	3	HSA _HSA	_ATK[+138]EQLKYTK[+138]K[+155]VPQVSTPTLVEVSR_	ATKEQLKYTKKVPQVSTPTLVEVSR	135.317	False	_ATK[+138]EQLKYTK[+138]K[+155]VPQVSTPTLVEVSR_	0.00788538	0.0236604	4	786.2	786.203	437_565	846814	1.67731e+06	68329.9	135343	135343
10	7PMix_0.1x_DIA12_iRT_e.coli_003	3	HSA _HSA	_C[+57]C[+57]KADDK[+138]ETC[+57]FAEEGK[+155]KK[+138]QTALVELVK_	CCKADDKETCFAEEGKKKQTALVELVK	103.648	False	_C[+57]C[+57]KADDK[+138]ETC[+57]FAEEGK[+155]KK[+138]QTALVELVK_	0.00865991	0.125664	4	874.94	874.944	549_588	393865	780140	18545.9	36734.5	36734.5
10	7PMix_0.1x_DIA12_iRT_e.coli_003	3	HSA _HSA	_DVC[+57]K[+138]NYAEAKSHC[+57]IAEVENDEM[+16]PADLPSLAADFVES[+138]K_	DVCKNYAEAKSHCIAEVENDEMPADLPSLAADFVESK	91.9324	False	_DVC[+57]K[+138]NYAEAKSHC[+57]IAEVENDEM[+16]PADLPSLAADFVES[+138]K_	0.00968364	0.76088	4	1082	1082	336_341	174847	346324	20186.3	39983.7	39983.7
10	7PMix_0.1x_DIA12_iRT_e.coli_003	3	HSA _HSA	_K[+138]VPQVSTPTLVEVSRAT[+155]KEQLK[+138]AVMDDFAAFVEK_	KVPQVSTPTLVEVSRATKEQLKAVMDDFAAFVEK	253.389	False	_K[+138]VPQVSTPTLVEVSRAT[+155]KEQLK[+138]AVMDDFAAFVEK_	1.82694e-08	0.144822	4	1019.05	1019.06	438_569	269533	533873	26226	51946.7	51946.7
10	7PMix_0.1x_DIA12_iRT_e.coli_003	3	HSA _HSA	_K[+138]VPQVSTPTLVEVSRAT[+155]KEQLK[+138]AVMDDFAAFVEK_	KVPQVSTPTLVEVSRATKEQLKAVMDDFAAFVEK	254.39	False	_K[+138]VPQVSTPTLVEVSRAT[+155]KEQLK[+138]AVMDDFAAFVEK_	0.174143	0.0303259	5	815.444	815.447	438_569	33817.9	66984.2	5.97946	11.8437	11.8437
10	7PMix_0.1x_DIA12_iRT_e.coli_003	3	HSA _HSA	_ATK[+138]EQLKYTK[+155]K[+138]VPQVSTPTLVEVSR_	ATKEQLKYTKKVPQVSTPTLVEVSR	128.87	False	_ATK[+138]EQLKYTK[+155]K[+138]VPQVSTPTLVEVSR_	0.00164521	0.0176213	4	786.2	786.203	438_565	846814	1.67731e+06	68915.4	136503	136503
10	7PMix_0.1x_DIA12_iRT_e.coli_003	3	HSA _HSA	_TC[+57]VADES[+138]AENC[+57]DKSLHTLFGDK[+138]LC[+57]TVATLR_	TCVADESAENCDKSLHTLFGDKLCTVATLR	86.3513	False	_TC[+57]VADES[+138]AENC[+57]DKSLHTLFGDK[+138]LC[+57]TVATLR_	1.89937e-07	0.242386	3	1189.9	1189.9	82_97	66806.3	132325	58899.5	116664	116664
10	7PMix_0.1x_DIA12_iRT_e.coli_003	3	HSA _HSA	_TC[+57]VADES[+138]AENC[+57]DKSLHTLFGDK[+138]LC[+57]TVATLR_	TCVADESAENCDKSLHTLFGDKLCTVATLR	89.9111	False	_TC[+57]VADES[+138]AENC[+57]DKSLHTLFGDK[+138]LC[+57]TVATLR_	0.0111804	0.259935	4	892.675	892.679	82_97	807738	1.59991e+06	26620.8	52728.7	52728.7
10	7PMix_0.1x_DIA12_iRT_e.coli_003	3	HSA _HSA	_YTKK[+138]VPQVSTPTLVEVSRAT[+138]K[+155]EQLK_	YTKKVPQVSTPTLVEVSRATKEQLK	128.534	False	_YTKK[+138]VPQVSTPTLVEVSRAT[+138]K[+155]EQLK_	0.00950236	NaN	4	786.2	786.203	438_564	846814	1.67731e+06	66444.4	131608	131608
10	7PMix_0.1x_DIA12_iRT_e.coli_003	3	HSA _HSA	_ASSAK[+138]QRLK[+138]C[+57]ASLQK[+155]FGER_	ASSAKQRLKCASLQKFGER	84.539	False	_ASSAK[+138]QRLK[+138]C[+57]ASLQK[+155]FGER_	0.00787919	0.405291	4	619.84	619.841	219_223	1.06486e+06	2.1092e+06	53157.8	105291	105291
10	7PMix_0.1x_DIA12_iRT_e.coli_003	3	HSA _HSA	_ASSAK[+138]QRLK[+138]C[+57]ASLQK[+155]FGER_	ASSAKQRLKCASLQKFGER	24.8911	False	_ASSAK[+138]QRLK[+138]C[+57]ASLQK[+155]FGER_	0.00883268	NaN	3	826.117	826.12	219_223	185880	368178	27850.5	55164.4	55164.4
10	7PMix_0.1x_DIA12_iRT_e.coli_003	3	HSA _HSA	_K[+138]YLYEIARLVRPEVDVM[+16]C[+57]TAFHDNEET[+138]FLK_	KYLYEIARLVRPEVDVMCTAFHDNEETFLK	99.4306	False	_K[+138]YLYEIARLVRPEVDVM[+16]C[+57]TAFHDNEET[+138]FLK_	0.0156967	0.701534	5	772.588	772.591	157_161	412513	817077	52766.2	104516	104516
10	7PMix_0.1x_DIA12_iRT_e.coli_003	3	HSA _HSA	_AT[+155]K[+138]EQLKYTKK[+138]VPQVSTPTLVEVSR_	ATKEQLKYTKKVPQVSTPTLVEVSR	136.149	False	_AT[+155]K[+138]EQLKYTKK[+138]VPQVSTPTLVEVSR_	0.0101431	0.0195152	4	786.2	786.203	438_565	846814	1.67731e+06	63877.5	126524	126524
10	7PMix_0.1x_DIA12_iRT_e.coli_003	3	HSA _HSA	_LDELRDEGK[+155]ASSAK[+138]QRLK[+138]C[+57]ASLQK[+155]FGER_	LDELRDEGKASSAKQRLKCASLQKFGER	44.9176	False	_LDELRDEGK[+155]ASSAK[+138]QRLK[+138]C[+57]ASLQK[+155]FGER_	0.00744903	0.774461	5	738.197	738.2	219_223	391974	776395	31263.6	61924.7	61924.7
10	7PMix_0.1x_DIA12_iRT_e.coli_003	3	HSA _HSA	_LKEC[+57]C[+57]EK[+138]PLLEKS[+138]HC[+57]IAEVENDEMPADLPSLAADFVESK[+156]DVC[+57]K_	LKECCEKPLLEKSHCIAEVENDEMPADLPSLAADFVESKDVCK	119.437	False	_LKEC[+57]C[+57]EK[+138]PLLEKS[+138]HC[+57]IAEVENDEMPADLPSLAADFVESK[+156]DVC[+57]K_	0.418186	1.32291	5	1064.11	1064.11	305_311	11332	22445.7	11.8512	23.474	23.474
10	7PMix_0.1x_DIA12_iRT_e.coli_003	3	HSA _HSA	_Y[+138]IC[+57]ENQDSISSKLVTDLTK[+155]VHT[+138]EC[+57]C[+57]HGDLLEC[+57]ADDRADLAK_	YICENQDSISSKLVTDLTKVHTECCHGDLLECADDRADLAK	77.4456	False	_Y[+138]IC[+57]ENQDSISSKLVTDLTK[+155]VHT[+138]EC[+57]C[+57]HGDLLEC[+57]ADDRADLAK_	0.0460424	0.964156	5	1019.08	1019.08	267_287	157084	311142	2895.48	5735.16	5735.16
10	7PMix_0.1x_DIA12_iRT_e.coli_003	3	HSA _HSA	_ASSAK[+138]QRLKC[+57]AS[+138]LQK_	ASSAKQRLKCASLQK	-16.7005	False	_ASSAK[+138]QRLKC[+57]AS[+138]LQK_	0.140933	1.13001	3	611.341	611.342	219_226	1.17336e+06	2.3241e+06	349.144	691.561	691.561
10	7PMix_0.1x_DIA12_iRT_e.coli_003	3	HSA _HSA	_ATK[+138]EQLKYTK[+138]KVPQVSTPTLVEVSR_	ATKEQLKYTKKVPQVSTPTLVEVSR	33.3003	False	_ATK[+138]EQLKYTK[+138]KVPQVSTPTLVEVSR_	0.000406024	0.554954	4	747.427	747.429	437_565	634743	1.25726e+06	80186.5	158828	158828
10	7PMix_0.1x_DIA12_iRT_e.coli_003	3	HSA _HSA	_ASSAK[+138]QRLK[+138]C[+57]ASLQK_	ASSAKQRLKCASLQK	-18.3987	False	_ASSAK[+138]QRLK[+138]C[+57]ASLQK_	0.00968063	0.938526	3	611.341	611.342	219_223	1.17297e+06	2.32334e+06	22904.7	45368	45368
10	7PMix_0.1x_DIA12_iRT_e.coli_003	3	HSA _HSA	_ASSAK[+138]QRLK[+138]C[+57]ASLQK_	ASSAKQRLKCASLQK	3.08998	False	_ASSAK[+138]QRLK[+138]C[+57]ASLQK_	0.0151546	0.0354148	4	458.758	458.758	219_223	1.83157e+06	3.62785e+06	71680.2	141979	141979
10	7PMix_0.1x_DIA12_iRT_e.coli_003	3	HSA _HSA	_LAK[+138]TYETTLEKVTK[+138]C[+57]C[+57]TESLVNR_	LAKTYETTLEKVTKCCTESLVNR	90.8303	False	_LAK[+138]TYETTLEKVTK[+138]C[+57]C[+57]TESLVNR_	0.00966618	0.768035	4	725.875	725.877	375_499	1.6427e+06	3.25374e+06	52312.5	103617	103617
10	7PMix_0.1x_DIA12_iRT_e.coli_003	3	HSA _HSA	_LAK[+138]TYETTLEKVTK[+138]C[+57]C[+57]TESLVNR_	LAKTYETTLEKVTKCCTESLVNR	27.1549	False	_LAK[+138]TYETTLEKVTK[+138]C[+57]C[+57]TESLVNR_	0.0365468	1.18348	3	967.497	967.501	375_499	268892	532602	3849.7	7625.22	7625.22
10	7PMix_0.1x_DIA12_iRT_e.coli_003	3	HSA _HSA	_ASSAK[+138]QRLK[+138]C[+57]ASLQK[+156]FGER_	ASSAKQRLKCASLQKFGER	90.9752	False	_ASSAK[+138]QRLK[+138]C[+57]ASLQK[+156]FGER_	0.0186309	0.716045	4	620.086	620.087	219_223	447840	887051	49229.9	97511.3	97511.3
10	7PMix_0.1x_DIA12_iRT_e.coli_003	3	HSA _HSA	_ASSAK[+138]QRLK[+138]C[+57]ASLQK[+156]FGER_	ASSAKQRLKCASLQKFGER	32.4569	False	_ASSAK[+138]QRLK[+138]C[+57]ASLQK[+156]FGER_	0.232059	0.867412	3	826.445	826.448	219_223	63204.4	125191	3059.9	6060.84	6060.84
10	7PMix_0.1x_DIA12_iRT_e.coli_003	3	HSA _HSA	_YTKK[+138]VPQVSTPTLVEVSREQLK[+138]AVMDDFAAFVEK_	YTKKVPQVSTPTLVEVSREQLKAVMDDFAAFVEK	97.8807	False	_YTKK[+138]VPQVSTPTLVEVSREQLK[+138]AVMDDFAAFVEK_	0.00781977	NaN	5	802.83	802.833	438_569	8910.8	17649.9	54416.4	107784	107784
10	7PMix_0.1x_DIA12_iRT_e.coli_003	3	HSA _HSA	_LDELRDEGK[+156]ASSAK[+138]QRLK[+138]C[+57]ASLQK[+155]FGER_	LDELRDEGKASSAKQRLKCASLQKFGER	50.384	False	_LDELRDEGK[+156]ASSAK[+138]QRLK[+138]C[+57]ASLQK[+155]FGER_	0.000584241	1.01994	5	738.394	738.396	219_223	347438	688182	31478.3	62350.1	62350.1
10	7PMix_0.1x_DIA12_iRT_e.coli_003	3	HSA _HSA	_QRLK[+138]C[+57]ASLQK[+155]FGERLDELRDEGK[+155]ASS[+138]AK_	QRLKCASLQKFGERLDELRDEGKASSAK	48.981	False	_QRLK[+138]C[+57]ASLQK[+155]FGERLDELRDEGK[+155]ASS[+138]AK_	0.00844859	0.965793	5	738.197	738.2	217_223	391974	776395	32082.4	63546.5	63546.5
10	7PMix_0.1x_DIA12_iRT_e.coli_003	3	HSA _HSA	_SHC[+57]IAEVENDEM[+16]PADLPSLAADFVESK[+138]DVC[+57]KNY[+138]AEAK_	SHCIAEVENDEMPADLPSLAADFVESKDVCKNYAEAK	89.194	False	_SHC[+57]IAEVENDEM[+16]PADLPSLAADFVESK[+138]DVC[+57]KNY[+138]AEAK_	0.0170774	0.683741	4	1082	1082	337_343	174622	345879	18458.1	36560.5	36560.5
10	7PMix_0.1x_DIA12_iRT_e.coli_003	3	HSA _HSA	_VHT[+138]EC[+57]C[+57]HGDLLEC[+57]ADDRADLAK[+155]YIC[+57]ENQDSISSKLVTDLT[+138]K_	VHTECCHGDLLECADDRADLAKYICENQDSISSKLVTDLTK	80.1424	False	_VHT[+138]EC[+57]C[+57]HGDLLEC[+57]ADDRADLAK[+155]YIC[+57]ENQDSISSKLVTDLT[+138]K_	0.402296	0.961669	5	1019.08	1019.08	263_267	157080	311132	2895.96	5736.12	5736.12
10	7PMix_0.1x_DIA12_iRT_e.coli_003	3	HSA _HSA	_ETYGEMADC[+57]C[+57]AK[+138]QEPERNEC[+57]FLQHK[+138]DDNPNLPR_	ETYGEMADCCAKQEPERNECFLQHKDDNPNLPR	99.7203	False	_ETYGEMADC[+57]C[+57]AK[+138]QEPERNEC[+57]FLQHK[+138]DDNPNLPR_	0.0152097	0.265052	5	842.371	842.374	117_130	1.57563e+07	3.1209e+07	660848	1.30896e+06	1.30896e+06
10	7PMix_0.1x_DIA12_iRT_e.coli_003	3	HSA _HSA	_ETYGEMADC[+57]C[+57]AK[+138]QEPERNEC[+57]FLQHK[+138]DDNPNLPR_	ETYGEMADCCAKQEPERNECFLQHKDDNPNLPR	95.0098	False	_ETYGEMADC[+57]C[+57]AK[+138]QEPERNEC[+57]FLQHK[+138]DDNPNLPR_	0.0216697	0.181475	4	1052.71	1052.72	117_130	1.91449e+06	3.7921e+06	94838.3	187849	187849
10	7PMix_0.1x_DIA12_iRT_e.coli_003	3	HSA _HSA	_ATK[+138]EQLKQNC[+57]ELFEQLGEYK[+138]FQNALLVR_	ATKEQLKQNCELFEQLGEYKFQNALLVR	90.9395	False	_ATK[+138]EQLKQNC[+57]ELFEQLGEYK[+138]FQNALLVR_	0.0065062	0.802247	4	889.215	889.219	426_565	1.67216e+06	3.3121e+06	94943.9	188058	188058
10	7PMix_0.1x_DIA12_iRT_e.coli_003	3	HSA _HSA	_K[+138]QTALVELVKQNC[+57]ELFEQLGEYK[+138]FQNALLVR_	KQTALVELVKQNCELFEQLGEYKFQNALLVR	228.915	False	_K[+138]QTALVELVKQNC[+57]ELFEQLGEYK[+138]FQNALLVR_	0.419655	0.0556734	5	773.818	773.821	426_549	7778.11	15406.4	276.063	546.807	546.807
10	7PMix_0.1x_DIA12_iRT_e.coli_003	3	HSA _HSA	_LAK[+138]TYETTLEKAFK[+138]AWAVAR_	LAKTYETTLEKAFKAWAVAR	48.8481	False	_LAK[+138]TYETTLEKAFK[+138]AWAVAR_	0.00816345	NaN	3	818.453	818.457	236_375	292830	580018	50039.2	99114.1	99114.1
10	7PMix_0.1x_DIA12_iRT_e.coli_003	3	HSA _HSA	_QRLK[+138]C[+57]ASLQKLDELRDEGK[+155]ASS[+138]AK_	QRLKCASLQKLDELRDEGKASSAK	16.4995	False	_QRLK[+138]C[+57]ASLQKLDELRDEGK[+155]ASS[+138]AK_	0.0157158	0.993519	4	761.412	761.415	217_223	1.25446e+06	2.48475e+06	49150.1	97353.2	97353.2
10	7PMix_0.1x_DIA12_iRT_e.coli_003	3	HSA _HSA	_C[+57]C[+57]K[+138]ADDKETC[+57]FAEEGK[+155]KK[+138]QTALVELVK_	CCKADDKETCFAEEGKKKQTALVELVK	36.424	False	_C[+57]C[+57]K[+138]ADDKETC[+57]FAEEGK[+155]KK[+138]QTALVELVK_	0.0119243	0.257834	4	874.94	874.944	549_584	393866	780143	19488.5	38601.5	38601.5
10	7PMix_0.1x_DIA12_iRT_e.coli_003	3	HSA _HSA	_C[+57]C[+57]K[+138]ADDKETC[+57]FAEEGK[+155]KK[+138]QTALVELVK_	CCKADDKETCFAEEGKKKQTALVELVK	36.3845	False	_C[+57]C[+57]K[+138]ADDKETC[+57]FAEEGK[+155]KK[+138]QTALVELVK_	0.0424097	1.11968	5	700.154	700.156	549_584	621414	1.23085e+06	4038.72	7999.62	7999.62
10	7PMix_0.1x_DIA12_iRT_e.coli_003	3	HSA _HSA	_C[+57]C[+57]K[+138]ADDKETC[+57]FAEEGK[+155]KK[+138]QTALVELVK_	CCKADDKETCFAEEGKKKQTALVELVK	36.5004	False	_C[+57]C[+57]K[+138]ADDKETC[+57]FAEEGK[+155]KK[+138]QTALVELVK_	0.0156301	1.15259	3	1166.25	1166.26	549_584	12227.1	24218.5	12945	25640.5	25640.5
10	7PMix_0.1x_DIA12_iRT_e.coli_003	3	HSA _HSA	_LK[+138]C[+57]ASLQKLAK[+138]TYETTLEK_	LKCASLQKLAKTYETTLEK	18.3174	False	_LK[+138]C[+57]ASLQKLAK[+138]TYETTLEK_	0.00860523	0.15287	4	596.081	596.082	223_375	443193	877847	41906.7	83005.9	83005.9
10	7PMix_0.1x_DIA12_iRT_e.coli_003	3	HSA _HSA	_C[+57]C[+57]KADDK[+138]ETC[+57]FAEEGK[+156]KK[+138]QTALVELVK_	CCKADDKETCFAEEGKKKQTALVELVK	106.587	False	_C[+57]C[+57]KADDK[+138]ETC[+57]FAEEGK[+156]KK[+138]QTALVELVK_	0.0888081	0.932084	5	700.351	700.353	549_588	597222	1.18294e+06	1174.95	2327.26	2327.26
10	7PMix_0.1x_DIA12_iRT_e.coli_003	3	HSA _HSA	_SHC[+57]IAEVENDEMPADLPSLAADFVES[+138]K[+155]DVC[+57]KNY[+138]AEAK_	SHCIAEVENDEMPADLPSLAADFVESKDVCKNYAEAK	129.319	False	_SHC[+57]IAEVENDEMPADLPSLAADFVES[+138]K[+155]DVC[+57]KNY[+138]AEAK_	0.150682	1.54363	4	1116.77	1116.78	336_343	40727	80669.2	7.14056	14.1435	14.1435
10	7PMix_0.1x_DIA12_iRT_e.coli_003	3	HSA _HSA	_LDELRDEGK[+156]ASSAK[+138]QRLK[+138]C[+57]ASLQK_	LDELRDEGKASSAKQRLKCASLQK	23.6484	False	_LDELRDEGK[+156]ASSAK[+138]QRLK[+138]C[+57]ASLQK_	0.0400458	1.02049	3	1015.21	1015.21	219_223	52369.8	103731	3942.65	7809.33	7809.33
10	7PMix_0.1x_DIA12_iRT_e.coli_003	3	HSA _HSA	_FK[+138]DLGEENFKS[+138]EVAHR_	FKDLGEENFKSEVAHR	25.4763	False	_FK[+138]DLGEENFKS[+138]EVAHR_	0.0243728	0.811165	4	516.262	516.263	29_36	467099	925198	19561.1	38745.4	38745.4
10	7PMix_0.1x_DIA12_iRT_e.coli_003	3	HSA _HSA	_C[+57]C[+57]K[+138]ADDKETC[+57]FAEEGK[+156]KK[+138]QTALVELVK_	CCKADDKETCFAEEGKKKQTALVELVK	106.77	False	_C[+57]C[+57]K[+138]ADDKETC[+57]FAEEGK[+156]KK[+138]QTALVELVK_	0.223782	0.96121	5	700.351	700.353	549_584	604719	1.19779e+06	1023.45	2027.19	2027.19
10	7PMix_0.1x_DIA12_iRT_e.coli_003	3	HSA _HSA	_LDELRDEGK[+155]ASSAK[+138]QRLK[+138]C[+57]ASLQK_	LDELRDEGKASSAKQRLKCASLQK	18.755	False	_LDELRDEGK[+155]ASSAK[+138]QRLK[+138]C[+57]ASLQK_	0.0156392	1.0148	4	761.412	761.415	219_223	1.25446e+06	2.48475e+06	41117.9	81443.5	81443.5
10	7PMix_0.1x_DIA12_iRT_e.coli_003	3	HSA _HSA	_LDELRDEGK[+155]ASSAK[+138]QRLK[+138]C[+57]ASLQK_	LDELRDEGKASSAKQRLKCASLQK	16.4439	False	_LDELRDEGK[+155]ASSAK[+138]QRLK[+138]C[+57]ASLQK_	0.308824	1.23492	3	1014.88	1014.89	219_223	70049.6	138749	1639.14	3246.7	3246.7
10	7PMix_0.1x_DIA12_iRT_e.coli_003	3	HSA _HSA	_C[+57]C[+57]AAADPHEC[+57]Y[+138]AKLAK[+138]TYETTLEK_	CCAAADPHECYAKLAKTYETTLEK	65.9787	False	_C[+57]C[+57]AAADPHEC[+57]Y[+138]AKLAK[+138]TYETTLEK_	0.000710863	0.422865	4	747.347	747.349	375_394	76523.6	151573	172470	341617	341617
10	7PMix_0.1x_DIA12_iRT_e.coli_003	3	HSA _HSA	_C[+57]C[+57]K[+138]ADDKET[+155]C[+57]FAEEGK[+155]KK[+138]QTALVELVK_	CCKADDKETCFAEEGKKKQTALVELVK	59.0325	False	_C[+57]C[+57]K[+138]ADDKET[+155]C[+57]FAEEGK[+155]KK[+138]QTALVELVK_	0.0088439	NaN	4	913.714	913.718	549_584	269483	533774	6886.83	13641	13641
10	7PMix_0.1x_DIA12_iRT_e.coli_003	3	HSA _HSA	_Y[+138]LYEIARLVRPEVDVMC[+57]TAFHDNEET[+138]FLK[+155]K_	YLYEIARLVRPEVDVMCTAFHDNEETFLKK	262.651	False	_Y[+138]LYEIARLVRPEVDVMC[+57]TAFHDNEET[+138]FLK[+155]K_	0.396599	0.0301076	4	1000.26	1000.26	157_162	74758.1	148076	4.49547	8.90432	8.90432
10	7PMix_0.1x_DIA12_iRT_e.coli_003	3	HSA _HSA	_NLGKVGSK[+138]C[+57]C[+57]K[+155]HPEAKLDELRDEGK[+138]ASS[+156]AK[+155]QR_	NLGKVGSKCCKHPEAKLDELRDEGKASSAKQR	32.0664	False	_NLGKVGSK[+138]C[+57]C[+57]K[+155]HPEAKLDELRDEGK[+138]ASS[+156]AK[+155]QR_	0.0796812	0.597518	6	704.038	704.04	214_460	59996.7	118837	132887	263213	263213
10	7PMix_0.1x_DIA12_iRT_e.coli_003	3	HSA _HSA	_DAHK[+138]SEVAHRFK[+138]DLGEENFK_	DAHKSEVAHRFKDLGEENFK	39.6462	False	_DAHK[+138]SEVAHRFK[+138]DLGEENFK_	0.00964483	0.567177	4	629.067	629.068	28_36	1.84889e+06	3.66216e+06	17892	35439.3	35439.3
10	7PMix_0.1x_DIA12_iRT_e.coli_003	3	HSA _HSA	_DAHK[+138]SEVAHRFK[+138]DLGEENFK_	DAHKSEVAHRFKDLGEENFK	7.0413	False	_DAHK[+138]SEVAHRFK[+138]DLGEENFK_	0.405074	0.909763	5	503.455	503.455	28_36	212278	420466	10370.2	20540.5	20540.5
10	7PMix_0.1x_DIA12_iRT_e.coli_003	3	HSA _HSA	_C[+57]C[+57]AAADPHEC[+57]Y[+138]AKLAK[+155]TYETT[+138]LEK_	CCAAADPHECYAKLAKTYETTLEK	55.3964	False	_C[+57]C[+57]AAADPHEC[+57]Y[+138]AKLAK[+155]TYETT[+138]LEK_	0.071976	1.06647	3	1047.82	1047.83	380_394	124565	246729	986.545	1954.08	1954.08
10	7PMix_0.1x_DIA12_iRT_e.coli_003	3	HSA _HSA	_QRLK[+138]C[+57]ASLQKLDELRDEGK[+156]ASS[+138]AK_	QRLKCASLQKLDELRDEGKASSAK	22.8032	False	_QRLK[+138]C[+57]ASLQKLDELRDEGK[+156]ASS[+138]AK_	0.018912	0.997409	4	761.658	761.661	217_223	996239	1.97328e+06	46119.1	91349.6	91349.6
10	7PMix_0.1x_DIA12_iRT_e.coli_003	3	HSA _HSA	_QRLK[+138]C[+57]ASLQKLDELRDEGK[+156]ASS[+138]AK_	QRLKCASLQKLDELRDEGKASSAK	23.0414	False	_QRLK[+138]C[+57]ASLQKLDELRDEGK[+156]ASS[+138]AK_	0.40729	0.842315	3	1015.21	1015.21	217_223	87390.6	173097	4915.4	9736.08	9736.08
10	7PMix_0.1x_DIA12_iRT_e.coli_003	3	HSA _HSA	_LDELRDEGK[+156]ASSAK[+138]QRLK[+138]C[+57]ASLQK[+156]FGER_	LDELRDEGKASSAKQRLKCASLQKFGER	56.2836	False	_LDELRDEGK[+156]ASSAK[+138]QRLK[+138]C[+57]ASLQK[+156]FGER_	0.338124	0.547765	5	738.591	738.593	219_223	1.56735e+06	3.10449e+06	4414.14	8743.22	8743.22
10	7PMix_0.1x_DIA12_iRT_e.coli_003	3	HSA _HSA	_C[+57]C[+57]K[+138]ADDK[+155]ETC[+57]FAEEGKKK[+138]QTALVELVK_	CCKADDKETCFAEEGKKKQTALVELVK	103.751	False	_C[+57]C[+57]K[+138]ADDK[+155]ETC[+57]FAEEGKKK[+138]QTALVELVK_	0.362431	1.00685	5	700.154	700.156	549_584	291026	576445	342.985	679.361	679.361
10	7PMix_0.1x_DIA12_iRT_e.coli_003	3	HSA _HSA	_ATK[+138]EQLKK[+138]QTALVELVK_	ATKEQLKKQTALVELVK	73.3316	False	_ATK[+138]EQLKK[+138]QTALVELVK_	0.0217009	0.589791	4	521.565	521.566	549_565	185114	366661	2357.52	4669.61	4669.61
10	7PMix_0.1x_DIA12_iRT_e.coli_003	3	HSA _HSA	_DAHK[+155]S[+138]EVAHRVHTEC[+57]C[+57]HGDLLEC[+57]ADDRADLAK[+138]YIC[+57]ENQDSISSK_	DAHKSEVAHRVHTECCHGDLLECADDRADLAKYICENQDSISSK	43.9422	False	_DAHK[+155]S[+138]EVAHRVHTEC[+57]C[+57]HGDLLEC[+57]ADDRADLAK[+138]YIC[+57]ENQDSISSK_	0.0327198	0.717199	7	779.646	779.649	29_286	264367	523641	3923.12	7770.65	7770.65
10	7PMix_0.1x_DIA12_iRT_e.coli_003	3	HSA _HSA	_YK[+138]AAFTEC[+57]C[+57]QAADKLVRPEVDVMC[+57]TAFHDNEETFLK[+138]K_	YKAAFTECCQAADKLVRPEVDVMCTAFHDNEETFLKK	61.7175	False	_YK[+138]AAFTEC[+57]C[+57]QAADKLVRPEVDVMC[+57]TAFHDNEETFLK[+138]K_	0.00860918	0.623157	6	763.864	763.867	160_186	343076	679541	28852.9	57149.8	57149.8
10	7PMix_0.1x_DIA12_iRT_e.coli_003	3	HSA _HSA	_YK[+138]AAFTEC[+57]C[+57]QAADKLVRPEVDVMC[+57]TAFHDNEETFLK[+138]K_	YKAAFTECCQAADKLVRPEVDVMCTAFHDNEETFLKK	61.5724	False	_YK[+138]AAFTEC[+57]C[+57]QAADKLVRPEVDVMC[+57]TAFHDNEETFLK[+138]K_	0.382996	0.697794	5	916.435	916.439	160_186	180896	358306	47378.3	93843.6	93843.6
10	7PMix_0.1x_DIA12_iRT_e.coli_003	3	HSA _HSA	_QRLK[+138]C[+57]ASLQK[+155]FGERLDELRDEGK[+138]AS[+156]SAK_	QRLKCASLQKFGERLDELRDEGKASSAK	46.7747	False	_QRLK[+138]C[+57]ASLQK[+155]FGERLDELRDEGK[+138]AS[+156]SAK_	0.0394551	0.573669	4	922.74	922.744	214_223	89525.6	177326	7230.46	14321.6	14321.6
10	7PMix_0.1x_DIA12_iRT_e.coli_003	3	HSA _HSA	_LDELRDEGK[+138]ASSAK[+155]QRNLGK[+138]VGSK_	LDELRDEGKASSAKQRNLGKVGSK	19.3877	False	_LDELRDEGK[+138]ASSAK[+155]QRNLGK[+138]VGSK_	0.0155758	0.653048	4	725.148	725.151	214_456	253436	501988	19195.1	38020.3	38020.3
10	7PMix_0.1x_DIA12_iRT_e.coli_003	3	HSA _HSA	_LKEC[+57]C[+57]EK[+138]PLLEKS[+138]HC[+57]IAEVENDEMPADLPSLAADFVESK[+155]DVC[+57]K_	LKECCEKPLLEKSHCIAEVENDEMPADLPSLAADFVESKDVCK	111.891	False	_LKEC[+57]C[+57]EK[+138]PLLEKS[+138]HC[+57]IAEVENDEMPADLPSLAADFVESK[+155]DVC[+57]K_	0.022893	0.726238	5	1063.91	1063.91	305_311	347859	689014	8994.57	17815.8	17815.8
10	7PMix_0.1x_DIA12_iRT_e.coli_003	3	HSA _HSA	_C[+57]C[+57]K[+138]ADDKETC[+57]FAEEGKKK[+138]QTALVELVK_	CCKADDKETCFAEEGKKKQTALVELVK	19.3432	False	_C[+57]C[+57]K[+138]ADDKETC[+57]FAEEGKKK[+138]QTALVELVK_	0.419333	0.928765	5	669.135	669.137	549_584	154267	305561	3450.81	6835.12	6835.12
10	7PMix_0.1x_DIA12_iRT_e.coli_003	3	HSA _HSA	_NLGK[+138]VGS[+155]K[+155]C[+57]C[+57]KS[+138]HC[+57]IAEVENDEMPADLPSLAADFVESK_	NLGKVGSKCCKSHCIAEVENDEMPADLPSLAADFVESK	101.28	False	_NLGK[+138]VGS[+155]K[+155]C[+57]C[+57]KS[+138]HC[+57]IAEVENDEMPADLPSLAADFVESK_	0.0243879	0.713993	5	935.252	935.256	311_456	81516.8	161463	11393.6	22567.6	22567.6
10	7PMix_0.1x_DIA12_iRT_e.coli_003	3	HSA _HSA	_VGSK[+138]C[+57]C[+57]K[+155]HPEAK[+155]RASSAK[+138]QR_	VGSKCCKHPEAKRASSAKQR	-36.0895	False	_VGSK[+138]C[+57]C[+57]K[+155]HPEAK[+155]RASSAK[+138]QR_	0.0300086	0.535229	5	551.094	551.095	219_460	213735	423351	8075.35	15995.1	15995.1
10	7PMix_0.1x_DIA12_iRT_e.coli_003	3	HSA _HSA	_VHT[+138]EC[+57]C[+57]HGDLLEC[+57]ADDRLVTDLT[+138]K_	VHTECCHGDLLECADDRLVTDLTK	52.8423	False	_VHT[+138]EC[+57]C[+57]HGDLLEC[+57]ADDRLVTDLT[+138]K_	0.0741467	0.894831	3	1005.13	1005.13	263_267	21771.3	43123.1	3352.25	6639.9	6639.9
10	7PMix_0.1x_DIA12_iRT_e.coli_003	3	HSA _HSA	_LK[+155]C[+57]ASLQK[+138]FGERM[+16]PC[+57]AEDYLSVVLNQLC[+57]VLHEK[+138]TPVSDR_	LKCASLQKFGERMPCAEDYLSVVLNQLCVLHEKTPVSDR	118.626	False	_LK[+155]C[+57]ASLQK[+138]FGERM[+16]PC[+57]AEDYLSVVLNQLC[+57]VLHEK[+138]TPVSDR_	0.419511	0.865774	5	984.499	984.503	229_490	214610	425084	502.561	995.439	995.439
10	7PMix_0.1x_DIA12_iRT_e.coli_003	3	HSA _HSA	_C[+57]C[+57]K[+138]ADDKET[+138]C[+57]FAEEGK[+155]K_	CCKADDKETCFAEEGKK	25.8966	False	_C[+57]C[+57]K[+138]ADDKET[+138]C[+57]FAEEGK[+155]K_	0.0858292	0.69566	3	796.358	796.36	584_590	242073	479482	4606.49	9124.21	9124.21
10	7PMix_0.1x_DIA12_iRT_e.coli_003	3	HSA _HSA	_LK[+155]C[+57]ASLQK[+138]FGERMPC[+57]AEDYLSVVLNQLC[+57]VLHEK[+138]TPVSDR_	LKCASLQKFGERMPCAEDYLSVVLNQLCVLHEKTPVSDR	251.032	False	_LK[+155]C[+57]ASLQK[+138]FGERMPC[+57]AEDYLSVVLNQLC[+57]VLHEK[+138]TPVSDR_	0.380715	0.380659	5	981.3	981.304	229_490	36742	72776.1	300.517	595.244	595.244
10	7PMix_0.1x_DIA12_iRT_e.coli_003	3	HSA _HSA	_LDELRDEGK[+138]ASSAK[+155]QRVGSK[+138]C[+57]C[+57]K[+156]HPEAK_	LDELRDEGKASSAKQRVGSKCCKHPEAK	15.1858	False	_LDELRDEGK[+138]ASSAK[+155]QRVGSK[+138]C[+57]C[+57]K[+156]HPEAK_	0.0424351	0.71903	5	731.176	731.178	214_460	52612.6	104211	16249.4	32185.7	32185.7
10	7PMix_0.1x_DIA12_iRT_e.coli_003	3	HSA _HSA	_LKEC[+57]C[+57]EK[+138]PLLEKS[+138]HC[+57]IAEVENDEM[+16]PADLPSLAADFVESKDVC[+57]K_	LKECCEKPLLEKSHCIAEVENDEMPADLPSLAADFVESKDVCK	85.1758	False	_LKEC[+57]C[+57]EK[+138]PLLEKS[+138]HC[+57]IAEVENDEM[+16]PADLPSLAADFVESKDVC[+57]K_	0.177859	0.497607	5	1036.09	1036.09	305_311	101713	201467	2169.27	4296.75	4296.75
10	7PMix_0.1x_DIA12_iRT_e.coli_003	3	HSA _HSA	_C[+57]C[+57]AAADPHEC[+57]Y[+138]AKVFDEFK[+138]PLVEEPQNLIK_	CCAAADPHECYAKVFDEFKPLVEEPQNLIK	81.5179	False	_C[+57]C[+57]AAADPHEC[+57]Y[+138]AKVFDEFK[+138]PLVEEPQNLIK_	0.150037	0.157744	4	934.445	934.448	394_402	110015	217910	1579.59	3128.74	3128.74
10	7PMix_0.1x_DIA12_iRT_e.coli_003	3	HSA _HSA	_C[+57]C[+57]K[+138]ADDKETC[+57]FAEEGKKQIK[+155]K[+138]QTALVELVK_	CCKADDKETCFAEEGKKQIKKQTALVELVK	37.3497	False	_C[+57]C[+57]K[+138]ADDKETC[+57]FAEEGKKQIK[+155]K[+138]QTALVELVK_	0.390322	0.468066	6	645.169	645.171	549_584	75247.7	149046	6690.17	13251.4	13251.4
10	7PMix_0.1x_DIA12_iRT_e.coli_003	3	Lysozyme C _Lysozyme C	_GT[+138]DVQAWIRNRC[+57]K[+155]GT[+138]DVQAWIR_	GTDVQAWIRNRCKGTDVQAWIR	196.152	False	_GT[+138]DVQAWIRNRC[+57]K[+155]GT[+138]DVQAWIR_	5.77722e-34	0.44369	4	736.134	736.136	136_136	1.86018e+07	3.68452e+07	4.41525e+06	8.74542e+06	8.74542e+06
10	7PMix_0.1x_DIA12_iRT_e.coli_003	3	Lysozyme C _Lysozyme C	_FES[+138]NFNTQATNRGYS[+138]LGNWVC[+57]AAK_	FESNFNTQATNRGYSLGNWVCAAK	224.349	False	_FES[+138]NFNTQATNRGYS[+138]LGNWVC[+57]AAK_	2.25197e-07	0.450411	3	964.453	964.457	42_54	6.04606e+06	1.19756e+07	242160	479654	479654
10	7PMix_0.1x_DIA12_iRT_e.coli_003	3	Lysozyme C _Lysozyme C	_C[+57]ELAAAMK[+138]RGYSLGNWVC[+57]AAK[+138]FESNFNTQATNR_	CELAAAMKRGYSLGNWVCAAKFESNFNTQATNR	192.197	False	_C[+57]ELAAAMK[+138]RGYSLGNWVC[+57]AAK[+138]FESNFNTQATNR_	2.24982e-05	0.0684568	4	981.218	981.222	31_51	148493	294124	21849.3	43277.6	43277.7
10	7PMix_0.1x_DIA12_iRT_e.coli_003	3	Lysozyme C _Lysozyme C	_C[+57]ELAAAMK[+138]RC[+57]K[+138]GTDVQAWIR_	CELAAAMKRCKGTDVQAWIR	132.634	False	_C[+57]ELAAAMK[+138]RC[+57]K[+138]GTDVQAWIR_	0.0166405	0.195101	4	630.819	630.821	31_134	148102	293351	23995.4	47528.5	47528.5
10	7PMix_0.1x_DIA12_iRT_e.coli_003	3	Lysozyme C _Lysozyme C	_C[+57]ELAAAM[+16]K[+138]RC[+57]K[+138]GTDVQAWIR_	CELAAAMKRCKGTDVQAWIR	112.526	False	_C[+57]ELAAAM[+16]K[+138]RC[+57]K[+138]GTDVQAWIR_	0.0258391	0.61234	3	846.088	846.091	31_134	142329	281916	12126.8	24020	24020
10	7PMix_0.1x_DIA12_iRT_e.coli_003	3	Myoglobin _Myoglobin	_K[+138]HGTVVLTALGGILKTEAEMK[+156]AS[+138]EDLK_	KHGTVVLTALGGILKTEAEMKASEDLK	209.711	False	_K[+138]HGTVVLTALGGILKTEAEMK[+156]AS[+138]EDLK_	0.00651604	0.00737241	3	1051.24	1051.25	59_64	758175	1.50174e+06	24115.4	47766	47766
10	7PMix_0.1x_DIA12_iRT_e.coli_003	3	Myoglobin _Myoglobin	_K[+138]HGTVVLTALGGILKTEAEMK[+156]AS[+138]EDLK_	KHGTVVLTALGGILKTEAEMKASEDLK	217.411	False	_K[+138]HGTVVLTALGGILKTEAEMK[+156]AS[+138]EDLK_	0.0570048	1.01923	4	788.685	788.688	59_64	56594.1	112098	2288.64	4533.17	4533.17
10	7PMix_0.1x_DIA12_iRT_e.coli_003	3	Myoglobin _Myoglobin	_TEAEMK[+156]ASEDLK[+138]KHGT[+138]VVLTALGGILK_	TEAEMKASEDLKKHGTVVLTALGGILK	215.327	False	_TEAEMK[+156]ASEDLK[+138]KHGT[+138]VVLTALGGILK_	0.0189215	0.0105994	4	788.685	788.688	63_67	116250	230260	6533.03	12940.2	12940.2
10	7PMix_0.1x_DIA12_iRT_e.coli_003	3	Myoglobin _Myoglobin	_TEAEMK[+138]AS[+155]EDLKK[+138]HGTVVLTALGGILK_	TEAEMKASEDLKKHGTVVLTALGGILK	245.505	False	_TEAEMK[+138]AS[+155]EDLKK[+138]HGTVVLTALGGILK_	8.11263e-16	0.0322614	3	1050.92	1050.92	57_64	830155	1.64431e+06	18253.5	36155.3	36155.3
10	7PMix_0.1x_DIA12_iRT_e.coli_003	3	Myoglobin _Myoglobin	_K[+138]HGTVVLTALGGILKTEAEMK[+155]AS[+138]EDLK_	KHGTVVLTALGGILKTEAEMKASEDLK	208.325	False	_K[+138]HGTVVLTALGGILKTEAEMK[+155]AS[+138]EDLK_	0.015907	0.863375	4	788.439	788.442	59_64	207822	411640	9222.26	18266.8	18266.8
10	7PMix_0.1x_DIA12_iRT_e.coli_003	3	Myoglobin _Myoglobin	_ASEDLK[+138]KHGT[+138]VVLTALGGILK_	ASEDLKKHGTVVLTALGGILK	78.6301	False	_ASEDLK[+138]KHGT[+138]VVLTALGGILK_	0.0207122	0.342515	3	769.45	769.452	63_67	100265	198599	8527.73	16891.1	16891.1
10	7PMix_0.1x_DIA12_iRT_e.coli_003	3	Myoglobin _Myoglobin	_TEAEMK[+138]ASEDLKK[+138]HGTVVLTALGGILK_	TEAEMKASEDLKKHGTVVLTALGGILK	142.667	False	_TEAEMK[+138]ASEDLKK[+138]HGTVVLTALGGILK_	0.0209217	0.756914	4	749.666	749.668	57_64	104240	206470	6716.56	13303.7	13303.7
10	7PMix_0.1x_DIA12_iRT_e.coli_003	3	Myoglobin _Myoglobin	_LFTGHPET[+155]LEK[+138]FDKFKK[+138]HGTVVLTALGGILK_	LFTGHPETLEKFDKFKKHGTVVLTALGGILK	195.543	False	_LFTGHPET[+155]LEK[+138]FDKFKK[+138]HGTVVLTALGGILK_	0.0365442	0.863747	5	748.028	748.031	43_64	8426.55	16690.7	12070.3	23907.9	23907.9
10	7PMix_0.1x_DIA12_iRT_e.coli_003	3	Myoglobin _Myoglobin	_T[+138]EAEMKK[+138]HGTVVLTALGGILK_	TEAEMKKHGTVVLTALGGILK	247.78	False	_T[+138]EAEMKK[+138]HGTVVLTALGGILK_	0.0228463	0.00684422	3	784.779	784.782	52_64	11049.2	21885.6	6925.12	13716.8	13716.8
10	7PMix_0.1x_DIA12_iRT_e.coli_003	3	Myoglobin _Myoglobin	_K[+155]GHHEAELK[+138]PLAQSHATKNDIAAK[+138]YK_	KGHHEAELKPLAQSHATKNDIAAKYK	40.2959	False	_K[+155]GHHEAELK[+138]PLAQSHATKNDIAAK[+138]YK_	0.0627335	0.233187	4	799.934	799.937	88_146	17982.6	35618.6	3715.59	7359.59	7359.59
10	7PMix_0.1x_DIA12_iRT_e.coli_003	3	Ovotransferrin _Ovotransferrin	_K[+138]GTEFTVNDLQGKT[+138]SC[+57]HTGLGR_	KGTEFTVNDLQGKTSCHTGLGR	32.7553	False	_K[+138]GTEFTVNDLQGKT[+138]SC[+57]HTGLGR_	4.86569e-07	0.709682	4	641.322	641.323	119_132	4.25023e+06	8.41857e+06	527837	1.0455e+06	1.0455e+06
10	7PMix_0.1x_DIA12_iRT_e.coli_003	3	Ovotransferrin _Ovotransferrin	_K[+138]GTEFTVNDLQGKT[+138]SC[+57]HTGLGR_	KGTEFTVNDLQGKTSCHTGLGR	75.5278	False	_K[+138]GTEFTVNDLQGKT[+138]SC[+57]HTGLGR_	6.3675e-14	0.876066	3	854.759	854.763	119_132	1.19232e+06	2.36166e+06	94104.1	186395	186395
10	7PMix_0.1x_DIA12_iRT_e.coli_003	3	Ovotransferrin _Ovotransferrin	_K[+138]GTEFTVNDLQGKK[+138]SC[+57]HTAVGR_	KGTEFTVNDLQGKKSCHTAVGR	43.9013	False	_K[+138]GTEFTVNDLQGKK[+138]SC[+57]HTAVGR_	7.07674e-11	1.11788	4	648.083	648.085	119_471	449709	890753	56776.8	112460	112460
10	7PMix_0.1x_DIA12_iRT_e.coli_003	3	Ovotransferrin _Ovotransferrin	_RFGVNGSEK[+138]SK[+156]FMMFESQNKC[+57]VASSHEK[+138]YFGYTGALR_	RFGVNGSEKSKFMMFESQNKCVASSHEKYFGYTGALR	48.9642	False	_RFGVNGSEK[+138]SK[+156]FMMFESQNKC[+57]VASSHEK[+138]YFGYTGALR_	7.82749e-11	0.566792	5	918.844	918.848	539_641	414211	820441	50093.2	99221.1	99221.1
10	7PMix_0.1x_DIA12_iRT_e.coli_003	3	Ovotransferrin _Ovotransferrin	_RFGVNGSEK[+138]SK[+156]FMMFESQNKC[+57]VASSHEK[+138]YFGYTGALR_	RFGVNGSEKSKFMMFESQNKCVASSHEKYFGYTGALR	123.999	False	_RFGVNGSEK[+138]SK[+156]FMMFESQNKC[+57]VASSHEK[+138]YFGYTGALR_	0.00890566	0.15883	4	1148.3	1148.31	539_641	65126.2	128997	8566.29	16967.5	16967.5
10	7PMix_0.1x_DIA12_iRT_e.coli_003	3	Ovotransferrin _Ovotransferrin	_HTTVNENAPDQK[+138]DEYELLC[+57]LDGSRQPVDNYKT[+138]C[+57]NWAR_	HTTVNENAPDQKDEYELLCLDGSRQPVDNYKTCNWAR	54.6297	False	_HTTVNENAPDQK[+138]DEYELLC[+57]LDGSRQPVDNYKT[+138]C[+57]NWAR_	1.19778e-11	0.614754	5	919.427	919.431	240_260	779580	1.54414e+06	24924.9	49369.4	49369.4
10	7PMix_0.1x_DIA12_iRT_e.coli_003	3	Ovotransferrin _Ovotransferrin	_C[+57]VASS[+138]HEKY[+138]FGYTGALR_	CVASSHEKYFGYTGALR	46.5374	False	_C[+57]VASS[+138]HEKY[+138]FGYTGALR_	2.52946e-06	0.496585	3	701.339	701.341	536_540	1.53493e+06	3.04028e+06	198971	394108	394108
10	7PMix_0.1x_DIA12_iRT_e.coli_003	3	Ovotransferrin _Ovotransferrin	_C[+57]VASS[+138]HEK[+155]YFGYTGALRFGVNGSEK[+138]S[+155]KFMMFESQNK_	CVASSHEKYFGYTGALRFGVNGSEKSKFMMFESQNK	99.4046	False	_C[+57]VASS[+138]HEK[+155]YFGYTGALRFGVNGSEK[+138]S[+155]KFMMFESQNK_	0.000253429	0.209225	5	918.446	918.45	536_641	742275	1.47025e+06	50994.9	101007	101007
10	7PMix_0.1x_DIA12_iRT_e.coli_003	3	Ovotransferrin _Ovotransferrin	_C[+57]VASS[+138]HEK[+155]YFGYTGALRFGVNGSEK[+138]S[+155]KFMMFESQNK_	CVASSHEKYFGYTGALRFGVNGSEKSKFMMFESQNK	144.536	False	_C[+57]VASS[+138]HEK[+155]YFGYTGALRFGVNGSEK[+138]S[+155]KFMMFESQNK_	0.00886905	0.148674	4	1147.81	1147.81	536_641	79370.7	157212	8050.27	15945.4	15945.4
10	7PMix_0.1x_DIA12_iRT_e.coli_003	3	Ovotransferrin _Ovotransferrin	_NK[+138]ADWAKNLQMDDFELLC[+57]TDGRNLQMDDFELLC[+57]T[+138]DGR_	NKADWAKNLQMDDFELLCTDGRNLQMDDFELLCTDGR	167.742	False	_NK[+138]ADWAKNLQMDDFELLC[+57]TDGRNLQMDDFELLC[+57]T[+138]DGR_	9.19482e-13	0.0677305	5	921.623	921.627	573_590	13167.1	26080.6	28049.1	55557.8	55557.8
10	7PMix_0.1x_DIA12_iRT_e.coli_003	3	Ovotransferrin _Ovotransferrin	_C[+57]VASSHEK[+155]Y[+138]FGYTGALRFGVNGSEK[+138]SK[+155]FMMFESQNK_	CVASSHEKYFGYTGALRFGVNGSEKSKFMMFESQNK	116.877	False	_C[+57]VASSHEK[+155]Y[+138]FGYTGALRFGVNGSEK[+138]SK[+155]FMMFESQNK_	6.09287e-07	0.203383	5	918.446	918.45	540_641	742275	1.47025e+06	38863.8	76978.7	76978.7
10	7PMix_0.1x_DIA12_iRT_e.coli_003	3	Ovotransferrin _Ovotransferrin	_C[+57]VASSHEK[+155]Y[+138]FGYTGALRFGVNGSEK[+138]SK[+155]FMMFESQNK_	CVASSHEKYFGYTGALRFGVNGSEKSKFMMFESQNK	117.99	False	_C[+57]VASSHEK[+155]Y[+138]FGYTGALRFGVNGSEK[+138]SK[+155]FMMFESQNK_	0.00962741	0.118961	4	1147.81	1147.81	540_641	79370.9	157212	6644.06	13160.1	13160.1
10	7PMix_0.1x_DIA12_iRT_e.coli_003	3	Ovotransferrin _Ovotransferrin	_RFGVNGS[+155]EKSK[+138]FMMFESQNKC[+57]VASSHEK[+138]YFGYTGALR_	RFGVNGSEKSKFMMFESQNKCVASSHEKYFGYTGALR	120.774	False	_RFGVNGS[+155]EKSK[+138]FMMFESQNKC[+57]VASSHEK[+138]YFGYTGALR_	0.00082071	0.163564	4	1148.06	1148.06	539_643	82723.4	163853	8049.57	15944	15944
10	7PMix_0.1x_DIA12_iRT_e.coli_003	3	Ovotransferrin _Ovotransferrin	_C[+57]VASS[+138]HEK[+155]YFGYTGALRFGVNGSEKS[+155]K[+138]FMMFESQNK_	CVASSHEKYFGYTGALRFGVNGSEKSKFMMFESQNK	119.902	False	_C[+57]VASS[+138]HEK[+155]YFGYTGALRFGVNGSEKS[+155]K[+138]FMMFESQNK_	0.00601496	0.156611	4	1147.81	1147.81	536_643	79370.9	157212	8459.98	16757	16757
10	7PMix_0.1x_DIA12_iRT_e.coli_003	3	Ovotransferrin _Ovotransferrin	_K[+138]S[+156]C[+57]HTAVGRGK[+138]K[+155]S[+156]C[+57]HTAVGR_	KSCHTAVGRGKKSCHTAVGR	37.3162	False	_K[+138]S[+156]C[+57]HTAVGRGK[+138]K[+155]S[+156]C[+57]HTAVGR_	0.000117966	0.401098	3	940.822	940.826	470_471	26201.5	51898.1	12113.4	23993.3	23993.3
10	7PMix_0.1x_DIA12_iRT_e.coli_003	3	Ovotransferrin _Ovotransferrin	_AT[+138]YLDC[+57]IKIS[+138]LTC[+57]VQK[+155]ATYLDC[+57]IK_	ATYLDCIKISLTCVQKATYLDCIK	96.5828	False	_AT[+138]YLDC[+57]IKIS[+138]LTC[+57]VQK[+155]ATYLDC[+57]IK_	1.5769e-07	0.816812	3	1063.55	1063.55	52_60	12208.2	24181.1	5091.6	10085.1	10085.1
10	7PMix_0.1x_DIA12_iRT_e.coli_003	3	Ovotransferrin _Ovotransferrin	_T[+138]SC[+57]HTGLGRGTEFT[+138]VNDLQGK_	TSCHTGLGRGTEFTVNDLQGK	43.0471	False	_T[+138]SC[+57]HTGLGRGTEFT[+138]VNDLQGK_	0.00036656	0.676881	3	812.061	812.064	124_132	3.72523e+06	7.37868e+06	102790	203599	203599
10	7PMix_0.1x_DIA12_iRT_e.coli_003	3	Ovotransferrin _Ovotransferrin	_RFGVNGSEK[+138]SK[+155]FMMFESQNKC[+57]VASSHEK[+138]YFGYTGALR_	RFGVNGSEKSKFMMFESQNKCVASSHEKYFGYTGALR	58.9211	False	_RFGVNGSEK[+138]SK[+155]FMMFESQNKC[+57]VASSHEK[+138]YFGYTGALR_	5.05649e-12	0.557162	5	918.647	918.651	539_641	584222	1.15719e+06	50660.9	100346	100346
10	7PMix_0.1x_DIA12_iRT_e.coli_003	3	Ovotransferrin _Ovotransferrin	_RFGVNGSEK[+138]SK[+155]FMMFESQNKC[+57]VASSHEK[+138]YFGYTGALR_	RFGVNGSEKSKFMMFESQNKCVASSHEKYFGYTGALR	291.68	False	_RFGVNGSEK[+138]SK[+155]FMMFESQNKC[+57]VASSHEK[+138]YFGYTGALR_	0.00853223	0.0435404	6	765.708	765.71	539_641	271973	538706	13135.7	26018.3	26018.3
10	7PMix_0.1x_DIA12_iRT_e.coli_003	3	Ovotransferrin _Ovotransferrin	_C[+57]VAS[+155]SHEK[+138]YFGYTGALRFGVNGSEK[+138]SK[+155]FMMFESQNK_	CVASSHEKYFGYTGALRFGVNGSEKSKFMMFESQNK	57.4383	False	_C[+57]VAS[+155]SHEK[+138]YFGYTGALRFGVNGSEK[+138]SK[+155]FMMFESQNK_	1.55711e-05	0.572989	5	918.446	918.45	539_641	742275	1.47025e+06	47673.7	94428.8	94428.8
10	7PMix_0.1x_DIA12_iRT_e.coli_003	3	Ovotransferrin _Ovotransferrin	_C[+57]VAS[+138]SHEK[+155]YFGYTGALRFGVNGSEK[+138]S[+155]KFMMFESQNK_	CVASSHEKYFGYTGALRFGVNGSEKSKFMMFESQNK	174.461	False	_C[+57]VAS[+138]SHEK[+155]YFGYTGALRFGVNGSEK[+138]S[+155]KFMMFESQNK_	0.00177555	0.00116665	6	765.54	765.542	535_641	306347	606792	11944.4	23658.6	23658.6
10	7PMix_0.1x_DIA12_iRT_e.coli_003	3	Ovotransferrin _Ovotransferrin	_K[+138]DSNVNWNNLK[+155]GK[+155]KS[+138]C[+57]HTAVGR_	KDSNVNWNNLKGKKSCHTAVGR	124.952	False	_K[+138]DSNVNWNNLK[+155]GK[+155]KS[+138]C[+57]HTAVGR_	3.26782e-11	0.138342	4	745.643	745.645	458_472	263378	521680	32174.4	63728.8	63728.8
10	7PMix_0.1x_DIA12_iRT_e.coli_003	3	Ovotransferrin _Ovotransferrin	_C[+57]VASSHEK[+138]Y[+155]FGYTGALRFGVNGSEK[+138]SK[+155]FMMFESQNK_	CVASSHEKYFGYTGALRFGVNGSEKSKFMMFESQNK	54.3356	False	_C[+57]VASSHEK[+138]Y[+155]FGYTGALRFGVNGSEK[+138]SK[+155]FMMFESQNK_	9.20243e-13	0.570438	5	918.446	918.45	539_641	742275	1.47025e+06	41222	81649.7	81649.7
10	7PMix_0.1x_DIA12_iRT_e.coli_003	3	Ovotransferrin _Ovotransferrin	_T[+138]SC[+57]HTGLGRGK[+138]K[+156]S[+156]C[+57]HTAVGR_	TSCHTGLGRGKKSCHTAVGR	149.007	False	_T[+138]SC[+57]HTGLGRGK[+138]K[+156]S[+156]C[+57]HTAVGR_	0.000492151	0.216577	3	880.108	880.112	132_470	52414.3	103819	25971.8	51443.2	51443.2
10	7PMix_0.1x_DIA12_iRT_e.coli_003	3	Ovotransferrin _Ovotransferrin	_RFGVNGS[+156]EKSK[+138]FMMFESQNKC[+57]VASSHEK[+138]YFGYTGALR_	RFGVNGSEKSKFMMFESQNKCVASSHEKYFGYTGALR	57.3241	False	_RFGVNGS[+156]EKSK[+138]FMMFESQNKC[+57]VASSHEK[+138]YFGYTGALR_	0.0152152	0.16382	4	1148.3	1148.31	539_643	65126.1	128997	8880.73	17590.3	17590.3
10	7PMix_0.1x_DIA12_iRT_e.coli_003	3	Ovotransferrin _Ovotransferrin	_T[+156]S[+138]C[+57]HTGLGRGK[+138]K[+156]S[+155]C[+57]HTAVGR_	TSCHTGLGRGKKSCHTAVGR	37.6377	False	_T[+156]S[+138]C[+57]HTGLGRGK[+138]K[+156]S[+155]C[+57]HTAVGR_	0.00195717	0.652625	4	699.107	699.109	133_470	173412	343482	4156.36	8232.64	8232.64
10	7PMix_0.1x_DIA12_iRT_e.coli_003	3	Ovotransferrin _Ovotransferrin	_QC[+57]KGDPK[+155]T[+156]K[+138]C[+57]ARDGK[+138]GDVAFVK_	QCKGDPKTKCARDGKGDVAFVK	48.3668	False	_QC[+57]KGDPK[+155]T[+156]K[+138]C[+57]ARDGK[+138]GDVAFVK_	0.0041644	0.454859	4	733.879	733.881	200_221	774445	1.53397e+06	6169.65	12220.4	12220.4
10	7PMix_0.1x_DIA12_iRT_e.coli_003	3	Ovotransferrin _Ovotransferrin	_YDDESQC[+57]S[+138]KT[+138]DERPASYFAVAVAR_	YDDESQCSKTDERPASYFAVAVAR	149.09	False	_YDDESQC[+57]S[+138]KT[+138]DERPASYFAVAVAR_	1.86745e-11	0.0475759	3	974.447	974.452	441_443	4.1552e+06	8.23033e+06	342021	677451	677451
10	7PMix_0.1x_DIA12_iRT_e.coli_003	3	Ovotransferrin _Ovotransferrin	_C[+57]LVEK[+138]GDVAFIQHSTVEENTGGKC[+57]VASSHEK[+138]YFGYTGALR_	CLVEKGDVAFIQHSTVEENTGGKCVASSHEKYFGYTGALR	53.3485	False	_C[+57]LVEK[+138]GDVAFIQHSTVEENTGGKC[+57]VASSHEK[+138]YFGYTGALR_	0.00548123	1.02639	6	767.708	767.711	539_553	107435	212799	14163.8	28054.6	28054.6
10	7PMix_0.1x_DIA12_iRT_e.coli_003	3	Ovotransferrin _Ovotransferrin	_C[+57]VAS[+138]SHEK[+155]YFGYTGALRFGVNGSEK[+138]SK[+155]FMMFESQNK_	CVASSHEKYFGYTGALRFGVNGSEKSKFMMFESQNK	60.3792	False	_C[+57]VAS[+138]SHEK[+155]YFGYTGALRFGVNGSEK[+138]SK[+155]FMMFESQNK_	0.00895285	0.210545	4	1147.81	1147.81	535_641	79370.8	157212	8069.98	15984.5	15984.5
10	7PMix_0.1x_DIA12_iRT_e.coli_003	3	Ovotransferrin _Ovotransferrin	_HTTVNENAPDQKDEYELLC[+57]LDGSRQPVDNY[+138]KT[+138]C[+57]NWAR_	HTTVNENAPDQKDEYELLCLDGSRQPVDNYKTCNWAR	62.0574	False	_HTTVNENAPDQKDEYELLC[+57]LDGSRQPVDNY[+138]KT[+138]C[+57]NWAR_	0.0152974	0.723196	5	919.427	919.431	258_260	359364	711803	6938.91	13744.1	13744.1
10	7PMix_0.1x_DIA12_iRT_e.coli_003	3	Ovotransferrin _Ovotransferrin	_HTTVNENAPDQKDEYELLC[+57]LDGSRQPVDNY[+138]KT[+138]C[+57]NWAR_	HTTVNENAPDQKDEYELLCLDGSRQPVDNYKTCNWAR	62.2807	False	_HTTVNENAPDQKDEYELLC[+57]LDGSRQPVDNY[+138]KT[+138]C[+57]NWAR_	0.020938	0.694022	4	1149.03	1149.04	258_260	44969.2	89072	3852.73	7631.22	7631.22
10	7PMix_0.1x_DIA12_iRT_e.coli_003	3	Ovotransferrin _Ovotransferrin	_NAPYSGYSGAFHC[+57]LKDGK[+138]GDVAFVKGDPK[+155]T[+138]K[+156]C[+57]AR_	NAPYSGYSGAFHCLKDGKGDVAFVKGDPKTKCAR	152.16	False	_NAPYSGYSGAFHC[+57]LKDGK[+138]GDVAFVKGDPK[+155]T[+138]K[+156]C[+57]AR_	0.0078243	NaN	5	834.616	834.619	199_221	232581	460681	3502.37	6937.25	6937.25
10	7PMix_0.1x_DIA12_iRT_e.coli_003	3	Ovotransferrin _Ovotransferrin	_K[+138]C[+57]NNLRDLTQQERWC[+57]TISS[+138]PEEK_	KCNNLRDLTQQERWCTISSPEEK	39.0209	False	_K[+138]C[+57]NNLRDLTQQERWC[+57]TISS[+138]PEEK_	0.0159522	0.725651	3	1016.82	1016.83	33_38	130711	258904	7730.35	15311.7	15311.7
10	7PMix_0.1x_DIA12_iRT_e.coli_003	3	Ovotransferrin _Ovotransferrin	_QPVDNYK[+138]TC[+57]NWARHTTVNENAPDQK[+138]DEYELLC[+57]LDGSR_	QPVDNYKTCNWARHTTVNENAPDQKDEYELLCLDGSR	61.2424	False	_QPVDNYK[+138]TC[+57]NWARHTTVNENAPDQK[+138]DEYELLC[+57]LDGSR_	0.0209164	0.599924	5	919.427	919.431	240_259	779580	1.54414e+06	23937	47412.7	47412.7
10	7PMix_0.1x_DIA12_iRT_e.coli_003	3	Ovotransferrin _Ovotransferrin	_C[+57]VASSHEK[+138]Y[+155]FGYTGALRFGVNGSEK[+138]SK[+156]FMMFESQNK_	CVASSHEKYFGYTGALRFGVNGSEKSKFMMFESQNK	125.438	False	_C[+57]VASSHEK[+138]Y[+155]FGYTGALRFGVNGSEK[+138]SK[+156]FMMFESQNK_	0.0155933	0.212474	4	1148.05	1148.06	539_641	82723.4	163853	5519.81	10933.3	10933.3
10	7PMix_0.1x_DIA12_iRT_e.coli_003	3	Ovotransferrin _Ovotransferrin	_DGK[+138]GDVAFVKNAPYSGY[+138]S[+155]GAFHC[+57]LK_	DGKGDVAFVKNAPYSGYSGAFHCLK	180.673	False	_DGK[+138]GDVAFVKNAPYSGY[+138]S[+155]GAFHC[+57]LK_	0.0203111	0.125499	3	1000.49	1000.5	210_221	232764	461043	3270.14	6477.26	6477.27
10	7PMix_0.1x_DIA12_iRT_e.coli_003	3	Ovotransferrin _Ovotransferrin	_ANK[+138]IRDLLERK[+138]DQLTPSPR_	ANKIRDLLERKDQLTPSPR	34.9745	False	_ANK[+138]IRDLLERK[+138]DQLTPSPR_	0.0209091	0.626877	4	602.343	602.344	352_622	460861	912842	23943.8	47426.2	47426.2
10	7PMix_0.1x_DIA12_iRT_e.coli_003	3	Ovotransferrin _Ovotransferrin	_WC[+57]TISS[+138]PEEK[+156]KWC[+57]TIS[+155]S[+138]PEEK_	WCTISSPEEKKWCTISSPEEK	45.9477	False	_WC[+57]TISS[+138]PEEK[+156]KWC[+57]TIS[+155]S[+138]PEEK_	0.0753309	0.224482	4	763.117	763.119	33_33	1.04597e+06	2.07178e+06	61513.3	121841	121841
10	7PMix_0.1x_DIA12_iRT_e.coli_003	3	Ovotransferrin _Ovotransferrin	_KDSNVNWNNLK[+138]GKK[+155]S[+138]C[+57]HTAVGR_	KDSNVNWNNLKGKKSCHTAVGR	45.1843	False	_KDSNVNWNNLK[+138]GKK[+155]S[+138]C[+57]HTAVGR_	0.0153798	0.791032	4	706.869	706.871	468_472	9.31256e+06	1.84457e+07	20005.9	39626.4	39626.4
10	7PMix_0.1x_DIA12_iRT_e.coli_003	3	Ovotransferrin _Ovotransferrin	_S[+155]KFMMFES[+138]QNKDLLFK[+138]DLTK_	SKFMMFESQNKDLLFKDLTK	115.324	False	_S[+155]KFMMFES[+138]QNKDLLFK[+138]DLTK_	0.0158834	1.05922	3	921.145	921.149	649_657	349890	693038	8414.1	16666.1	16666.1
10	7PMix_0.1x_DIA12_iRT_e.coli_003	3	Ovotransferrin _Ovotransferrin	_SK[+155]FMMFES[+138]QNKDLLFK[+138]DLTK_	SKFMMFESQNKDLLFKDLTK	109.798	False	_SK[+155]FMMFES[+138]QNKDLLFK[+138]DLTK_	0.0156969	1.02097	3	921.145	921.149	649_657	349897	693051	10918.5	21626.7	21626.7
10	7PMix_0.1x_DIA12_iRT_e.coli_003	3	Ovotransferrin _Ovotransferrin	_C[+57]VASSHEK[+138]YFGYTGALRTGTC[+57]NFDEYFSEGC[+57]APGS[+138]PPNSR_	CVASSHEKYFGYTGALRTGTCNFDEYFSEGCAPGSPPNSR	135.603	False	_C[+57]VASSHEK[+138]YFGYTGALRTGTC[+57]NFDEYFSEGC[+57]APGS[+138]PPNSR_	0.225154	0.311185	5	927.409	927.413	511_539	100725	199509	8587.74	17010	17010
10	7PMix_0.1x_DIA12_iRT_e.coli_003	3	Ovotransferrin _Ovotransferrin	_DGK[+138]GDVAFVKNAPYSGYS[+138]GAFHC[+57]LK_	DGKGDVAFVKNAPYSGYSGAFHCLK	135.24	False	_DGK[+138]GDVAFVKNAPYSGYS[+138]GAFHC[+57]LK_	0.0212517	0.22742	3	948.794	948.798	211_221	173481	343620	3515.6	6963.46	6963.46
10	7PMix_0.1x_DIA12_iRT_e.coli_003	3	Ovotransferrin _Ovotransferrin	_GDPK[+156]TK[+138]C[+57]ARNAPYSGYSGAFHC[+57]LK[+155]DGK[+138]GDVAFVK_	GDPKTKCARNAPYSGYSGAFHCLKDGKGDVAFVK	68.4678	False	_GDPK[+156]TK[+138]C[+57]ARNAPYSGYSGAFHC[+57]LK[+155]DGK[+138]GDVAFVK_	0.0277554	0.575644	5	834.616	834.619	200_221	232581	460681	3043.24	6027.83	6027.83
10	7PMix_0.1x_DIA12_iRT_e.coli_003	3	Ovotransferrin _Ovotransferrin	_GDPK[+155]TK[+138]C[+57]ARNAPYSGY[+156]SGAFHC[+57]LKDGK[+138]GDVAFVK_	GDPKTKCARNAPYSGYSGAFHCLKDGKGDVAFVK	154.362	False	_GDPK[+155]TK[+138]C[+57]ARNAPYSGY[+156]SGAFHC[+57]LKDGK[+138]GDVAFVK_	0.0868877	0.152835	4	1043.02	1043.02	200_221	293262	580873	1294.08	2563.23	2563.23
10	7PMix_0.1x_DIA12_iRT_e.coli_003	3	Ovotransferrin _Ovotransferrin	_KDSNVNWNNLK[+155]GK[+138]KS[+155]C[+57]HT[+138]AVGR_	KDSNVNWNNLKGKKSCHTAVGR	52.5226	False	_KDSNVNWNNLK[+155]GK[+138]KS[+155]C[+57]HT[+138]AVGR_	0.405126	0.67196	4	745.643	745.645	470_475	263375	521675	10327.9	20456.8	20456.8
10	7PMix_0.1x_DIA12_iRT_e.coli_003	3	Ovotransferrin _Ovotransferrin	_GDPK[+138]TK[+156]C[+57]ARFFSASC[+57]VPGATIEQK[+138]LC[+57]R_	GDPKTKCARFFSASCVPGATIEQKLCR	156.627	False	_GDPK[+138]TK[+156]C[+57]ARFFSASC[+57]VPGATIEQK[+138]LC[+57]R_	0.182461	0.0113487	4	849.925	849.928	188_198	212775	421450	4274.13	8465.9	8465.9
10	7PMix_0.1x_DIA12_iRT_e.coli_003	3	Ovotransferrin _Ovotransferrin	_AQS[+138]DFGVDTKDDNKVEDIWSFLS[+138]K_	AQSDFGVDTKDDNKVEDIWSFLSK	146.264	False	_AQS[+138]DFGVDTKDDNKVEDIWSFLS[+138]K_	0.323442	0.604399	3	967.467	967.471	287_291	5520.23	10934.1	7.14853	14.1593	14.1593
30	7PMix_0.3x_DIA12_iRT_e.coli_001	1	Catalase _Catalase	_FHYK[+156]T[+138]DQGIKNLS[+138]VEDAAR_	FHYKTDQGIKNLSVEDAAR	153.816	False	_FHYK[+156]T[+138]DQGIKNLS[+138]VEDAAR_	0.000374437	0.195085	3	835.428	835.431	238_246	1.00916e+06	1.06695e+06	35997.9	38059.3	38059.3
30	7PMix_0.3x_DIA12_iRT_e.coli_001	1	Catalase _Catalase	_LNS[+138]LTVGPRAAQK[+155]PDVLTT[+138]GGGNPVGDK_	LNSLTVGPRAAQKPDVLTTGGGNPVGDK	239.606	False	_LNS[+138]LTVGPRAAQK[+155]PDVLTT[+138]GGGNPVGDK_	0.00988134	0.239862	3	1025.22	1025.23	29_41	213347	225564	5442.42	5754.07	5754.07
30	7PMix_0.3x_DIA12_iRT_e.coli_001	1	Catalase _Catalase	_AVK[+138]NFSDVHPEYGSRDAQLFIQK[+138]K_	AVKNFSDVHPEYGSRDAQLFIQKK	123.164	False	_AVK[+138]NFSDVHPEYGSRDAQLFIQK[+138]K_	0.0917659	0.896103	5	587.51	587.509	476_480	694195	733947	140549	148598	148598
30	7PMix_0.3x_DIA12_iRT_e.coli_001	1	Catalase _Catalase	_AVK[+138]NFSDVHPEYGSRDAQLFIQK[+138]K_	AVKNFSDVHPEYGSRDAQLFIQKK	116.321	False	_AVK[+138]NFSDVHPEYGSRDAQLFIQK[+138]K_	0.012719	0.220685	4	734.135	734.133	476_480	1.5214e+06	1.60852e+06	117189	123899	123899
30	7PMix_0.3x_DIA12_iRT_e.coli_001	1	Catalase _Catalase	_AVK[+138]NFSDVHPEYGSRDAQLFIQK[+138]K_	AVKNFSDVHPEYGSRDAQLFIQKK	110.863	False	_AVK[+138]NFSDVHPEYGSRDAQLFIQK[+138]K_	0.289141	0.936766	3	978.511	978.516	476_480	90307.4	95478.6	1989.92	2103.87	2103.87
30	7PMix_0.3x_DIA12_iRT_e.coli_001	1	Catalase _Catalase	_AAQK[+138]PDVLTTGGGNPVGDKLNS[+138]LTVGPR_	AAQKPDVLTTGGGNPVGDKLNSLTVGPR	154.801	False	_AAQK[+138]PDVLTTGGGNPVGDKLNS[+138]LTVGPR_	0.00919181	0.215227	3	973.525	973.531	23_41	7.70004e+06	8.14097e+06	158198	167257	167257
30	7PMix_0.3x_DIA12_iRT_e.coli_001	1	Creatine kinase M-type _Creatine kinase M-type	_GGNM[+16]K[+138]EVFRRTDLNHENLK[+138]GGDDLDPHYVLSSR_	GGNMKEVFRRTDLNHENLKGGDDLDPHYVLSSR	37.2992	False	_GGNM[+16]K[+138]EVFRRTDLNHENLK[+138]GGDDLDPHYVLSSR_	0.00411795	0.0483117	6	657.827	657.827	116_247	129360	136768	1.23612e+06	1.3069e+06	1.3069e+06
30	7PMix_0.3x_DIA12_iRT_e.coli_001	1	Creatine kinase M-type _Creatine kinase M-type	_GGNM[+16]K[+138]EVFRRTDLNHENLK[+138]GGDDLDPHYVLSSR_	GGNMKEVFRRTDLNHENLKGGDDLDPHYVLSSR	37.3911	False	_GGNM[+16]K[+138]EVFRRTDLNHENLK[+138]GGDDLDPHYVLSSR_	0.00589364	0.143498	5	789.19	789.193	116_247	69336.5	73306.9	1.45948e+06	1.54305e+06	1.54305e+06
30	7PMix_0.3x_DIA12_iRT_e.coli_001	1	Creatine kinase M-type _Creatine kinase M-type	_LS[+138]VEALNSLTGEFKVIS[+138]MEK_	LSVEALNSLTGEFKVISMEK	178.75	False	_LS[+138]VEALNSLTGEFKVIS[+138]MEK_	3.61153e-07	0.240185	3	784.419	784.423	158_239	342747	362373	203018	214644	214644
30	7PMix_0.3x_DIA12_iRT_e.coli_001	1	Creatine kinase M-type _Creatine kinase M-type	_LEK[+138]GQSIDDMIPAQKLMVEM[+16]EK[+138]K_	LEKGQSIDDMIPAQKLMVEMEKK	121.656	False	_LEK[+138]GQSIDDMIPAQKLMVEM[+16]EK[+138]K_	0.00795833	0.458689	4	709.116	709.115	365_369	141777	149895	219808	232394	232394
30	7PMix_0.3x_DIA12_iRT_e.coli_001	1	Creatine kinase M-type _Creatine kinase M-type	_P[+138]FGNTHNKSM[+16]TEQEQQQLIDDHFLFDK[+138]PVSPLLLASGMAR_	PFGNTHNKSMTEQEQQQLIDDHFLFDKPVSPLLLASGMAR	114.296	False	_P[+138]FGNTHNKSM[+16]TEQEQQQLIDDHFLFDK[+138]PVSPLLLASGMAR_	0.00317829	0.183136	5	943.269	943.267	2_196	37611.1	39764.9	246548	260666	260666
30	7PMix_0.3x_DIA12_iRT_e.coli_001	1	Creatine kinase M-type _Creatine kinase M-type	_LNYK[+138]SEEEYPDLSKVLTPDLYK[+138]K_	LNYKSEEEYPDLSKVLTPDLYKK	52.9306	False	_LNYK[+138]SEEEYPDLSKVLTPDLYK[+138]K_	0.00231307	0.45722	4	732.884	732.882	15_40	1.16033e+07	1.22677e+07	897376	948763	948763
30	7PMix_0.3x_DIA12_iRT_e.coli_001	1	Creatine kinase M-type _Creatine kinase M-type	_LNYK[+138]SEEEYPDLSKVLTPDLYK[+138]K_	LNYKSEEEYPDLSKVLTPDLYKK	52.4287	False	_LNYK[+138]SEEEYPDLSKVLTPDLYK[+138]K_	0.00575752	0.335176	3	976.843	976.849	15_40	1.94803e+06	2.05958e+06	46698.7	49372.8	49372.8
30	7PMix_0.3x_DIA12_iRT_e.coli_001	1	Creatine kinase M-type _Creatine kinase M-type	_P[+138]FGNTHNKP[+138]FGNTHNK_	PFGNTHNKPFGNTHNK	21.533	False	_P[+138]FGNTHNKP[+138]FGNTHNK_	0.00554406	0.0402563	3	655.991	655.992	2_2	536855	567596	103945	109897	109897
30	7PMix_0.3x_DIA12_iRT_e.coli_001	1	Creatine kinase M-type _Creatine kinase M-type	_P[+138]FGNTHNKP[+138]FGNTHNK_	PFGNTHNKPFGNTHNK	21.9567	False	_P[+138]FGNTHNKP[+138]FGNTHNK_	0.00714562	0.0293344	4	492.245	492.246	2_2	356666	377090	33882.4	35822.6	35822.6
30	7PMix_0.3x_DIA12_iRT_e.coli_001	1	Creatine kinase M-type _Creatine kinase M-type	_SEEEYPDLS[+138]KHNNHMAK[+138]VLTPDLYKK_	SEEEYPDLSKHNNHMAKVLTPDLYKK	37.701	False	_SEEEYPDLS[+138]KHNNHMAK[+138]VLTPDLYKK_	0.000848167	0.488711	6	541.274	541.273	24_32	408251	431629	414264	437986	437986
30	7PMix_0.3x_DIA12_iRT_e.coli_001	1	Creatine kinase M-type _Creatine kinase M-type	_LNYK[+138]SEEEYPDLSKAVEK[+138]LSVEALNSLTGEFKGK_	LNYKSEEEYPDLSKAVEKLSVEALNSLTGEFKGK	84.1402	False	_LNYK[+138]SEEEYPDLSKAVEK[+138]LSVEALNSLTGEFKGK_	0.00323604	0.0190149	5	795.214	795.215	15_156	330140	349045	19794.2	20927.7	20927.7
30	7PMix_0.3x_DIA12_iRT_e.coli_001	1	Creatine kinase M-type _Creatine kinase M-type	_LNYK[+138]SEEEYPDLSKAVEK[+138]LSVEALNSLTGEFKGK_	LNYKSEEEYPDLSKAVEKLSVEALNSLTGEFKGK	84.2116	False	_LNYK[+138]SEEEYPDLSKAVEK[+138]LSVEALNSLTGEFKGK_	0.00288993	0.167953	4	993.766	993.77	15_156	454632	480666	15334.9	16213.1	16213.1
30	7PMix_0.3x_DIA12_iRT_e.coli_001	1	Creatine kinase M-type _Creatine kinase M-type	_LNYK[+138]SEEEYPDLSKAVEK[+138]LSVEALNSLTGEFK_	LNYKSEEEYPDLSKAVEKLSVEALNSLTGEFK	199.272	False	_LNYK[+138]SEEEYPDLSKAVEK[+138]LSVEALNSLTGEFK_	0.00942237	0.44772	4	947.486	947.485	15_156	378170	399825	23112.1	24435.6	24435.6
30	7PMix_0.3x_DIA12_iRT_e.coli_001	1	Creatine kinase M-type _Creatine kinase M-type	_TDLNHENLK[+138]GGDDLDPHYVLSSRVIS[+138]MEK[+156]GGNM[+16]K[+156]EVFR_	TDLNHENLKGGDDLDPHYVLSSRVISMEKGGNMKEVFR	38.7861	False	_TDLNHENLK[+138]GGDDLDPHYVLSSRVIS[+138]MEK[+156]GGNM[+16]K[+156]EVFR_	0.00922113	0.156071	6	798.396	798.397	116_239	91622.6	96869.2	591598	625475	625475
30	7PMix_0.3x_DIA12_iRT_e.coli_001	1	Creatine kinase M-type _Creatine kinase M-type	_HGGFKPTDK[+138]HKTDLNHENLK[+138]GGDDLDPHYVLSSR_	HGGFKPTDKHKTDLNHENLKGGDDLDPHYVLSSR	60.142	False	_HGGFKPTDK[+138]HKTDLNHENLK[+138]GGDDLDPHYVLSSR_	0.0094228	0.653641	5	797.599	797.6	105_116	198447	209810	31678.7	33492.7	33492.7
30	7PMix_0.3x_DIA12_iRT_e.coli_001	1	Creatine kinase M-type _Creatine kinase M-type	_HGGFKPTDK[+138]HKTDLNHENLK[+138]GGDDLDPHYVLSSR_	HGGFKPTDKHKTDLNHENLKGGDDLDPHYVLSSR	12.6326	False	_HGGFKPTDK[+138]HKTDLNHENLK[+138]GGDDLDPHYVLSSR_	0.0119466	0.240758	6	664.834	664.835	105_116	618408	653820	53043.9	56081.3	56081.3
30	7PMix_0.3x_DIA12_iRT_e.coli_001	1	Creatine kinase M-type _Creatine kinase M-type	_VISMEK[+156]GGNMK[+138]EVFRRTDLNHENLK[+138]GGDDLDPHYVLSSR_	VISMEKGGNMKEVFRRTDLNHENLKGGDDLDPHYVLSSR	65.5598	False	_VISMEK[+156]GGNMK[+138]EVFRRTDLNHENLK[+138]GGDDLDPHYVLSSR_	0.00606721	0.236133	7	682.202	682.202	116_247	1.58849e+06	1.67946e+06	268456	283828	283828
30	7PMix_0.3x_DIA12_iRT_e.coli_001	1	Creatine kinase M-type _Creatine kinase M-type	_VISMEK[+156]GGNMK[+138]EVFRRTDLNHENLK[+138]GGDDLDPHYVLSSR_	VISMEKGGNMKEVFRRTDLNHENLKGGDDLDPHYVLSSR	70.8091	False	_VISMEK[+156]GGNMK[+138]EVFRRTDLNHENLK[+138]GGDDLDPHYVLSSR_	0.0001193	0.469114	6	795.734	795.736	116_247	51638	54594.9	1.52595e+06	1.61333e+06	1.61333e+06
30	7PMix_0.3x_DIA12_iRT_e.coli_001	1	Creatine kinase M-type _Creatine kinase M-type	_VISMEK[+155]GGNMK[+138]EVFRRTDLNHENLK[+138]GGDDLDPHYVLSSR_	VISMEKGGNMKEVFRRTDLNHENLKGGDDLDPHYVLSSR	-21.6107	False	_VISMEK[+155]GGNMK[+138]EVFRRTDLNHENLK[+138]GGDDLDPHYVLSSR_	0.00889265	0.501697	6	795.57	795.572	116_247	348842	368818	626558	662437	662437
30	7PMix_0.3x_DIA12_iRT_e.coli_001	1	Creatine kinase M-type _Creatine kinase M-type	_TDLNHENLK[+138]GGDDLDPHYVLSSRVIS[+155]MEKGGNMK[+138]EVFR_	TDLNHENLKGGDDLDPHYVLSSRVISMEKGGNMKEVFR	160.298	False	_TDLNHENLK[+138]GGDDLDPHYVLSSRVIS[+155]MEKGGNMK[+138]EVFR_	0.00799322	0.0468387	6	769.554	769.556	116_247	553813	585526	61852.9	65394.7	65394.7
30	7PMix_0.3x_DIA12_iRT_e.coli_001	1	Creatine kinase M-type _Creatine kinase M-type	_LNYK[+138]S[+155]EEEYPDLSKY[+155]K[+138]LNYKSEEEYPDLSK_	LNYKSEEEYPDLSKYKLNYKSEEEYPDLSK	127.101	False	_LNYK[+138]S[+155]EEEYPDLSKY[+155]K[+138]LNYKSEEEYPDLSK_	0.0025832	0.118613	5	834.415	834.418	11_15	310071	327826	46883.2	49567.9	49567.9
30	7PMix_0.3x_DIA12_iRT_e.coli_001	1	Creatine kinase M-type _Creatine kinase M-type	_YKLNYK[+138]SEEEYPDLSKVLTPDLYK[+138]K_	YKLNYKSEEEYPDLSKVLTPDLYKK	50.4132	False	_YKLNYK[+138]SEEEYPDLSKVLTPDLYK[+138]K_	0.00845177	0.661913	5	644.741	644.741	15_40	1.91247e+06	2.02199e+06	82796	87537.2	87537.2
30	7PMix_0.3x_DIA12_iRT_e.coli_001	1	Creatine kinase M-type _Creatine kinase M-type	_SIK[+138]GYTLPPHC[+57]SRIEEIFK[+138]K_	SIKGYTLPPHCSRIEEIFKK	84.7665	False	_SIK[+138]GYTLPPHC[+57]SRIEEIFK[+138]K_	0.00259713	0.115763	5	512.679	512.679	138_265	1.98775e+06	2.10157e+06	290485	307119	307119
30	7PMix_0.3x_DIA12_iRT_e.coli_001	1	Creatine kinase M-type _Creatine kinase M-type	_LNYK[+138]SEEEYPDLSKVLTPDLY[+156]K[+138]KLR_	LNYKSEEEYPDLSKVLTPDLYKKLR	173.678	False	_LNYK[+138]SEEEYPDLSKVLTPDLY[+156]K[+138]KLR_	0.0041032	0.297657	4	839.2	839.203	15_40	550396	581914	28276.4	29895.6	29895.6
30	7PMix_0.3x_DIA12_iRT_e.coli_001	1	Creatine kinase M-type _Creatine kinase M-type	_HKTDLNHENLK[+138]GGDDLDPHYVLSSRHGGFK[+155]PT[+138]DK_	HKTDLNHENLKGGDDLDPHYVLSSRHGGFKPTDK	32.1701	False	_HKTDLNHENLK[+138]GGDDLDPHYVLSSRHGGFK[+155]PT[+138]DK_	0.13295	0.141618	7	592.158	592.157	103_116	164964	174410	9659.22	10212.3	10212.3
30	7PMix_0.3x_DIA12_iRT_e.coli_001	1	Creatine kinase M-type _Creatine kinase M-type	_SEEEYPDLSK[+138]HNNHM[+16]AKSM[+16]TEQEQQQLIDDHFLFDK[+138]PVSPLLLASGMAR_	SEEEYPDLSKHNNHMAKSMTEQEQQQLIDDHFLFDKPVSPLLLASGMAR	90.3011	False	_SEEEYPDLSK[+138]HNNHM[+16]AKSM[+16]TEQEQQQLIDDHFLFDK[+138]PVSPLLLASGMAR_	0.0321704	0.366976	6	974.635	974.64	25_196	63074.8	66686.6	3560.87	3764.78	3764.78
30	7PMix_0.3x_DIA12_iRT_e.coli_001	1	Creatine kinase M-type _Creatine kinase M-type	_HK[+138]TDLNHENLKGGDDLDPHYVLSSRGGNMK[+138]EVFR_	HKTDLNHENLKGGDDLDPHYVLSSRGGNMKEVFR	32.9668	False	_HK[+138]TDLNHENLKGGDDLDPHYVLSSRGGNMK[+138]EVFR_	0.012925	0.194634	4	1009.5	1009.51	107_247	179240	189504	59745.8	63167	63167
30	7PMix_0.3x_DIA12_iRT_e.coli_001	1	Creatine kinase M-type _Creatine kinase M-type	_LNYK[+138]SEEEYPDLSKVLTPDLYK[+138]K[+156]LR_	LNYKSEEEYPDLSKVLTPDLYKKLR	83.6572	False	_LNYK[+138]SEEEYPDLSKVLTPDLYK[+138]K[+156]LR_	0.00942257	0.184953	4	839.2	839.203	15_40	550396	581913	29174.5	30845.1	30845.1
30	7PMix_0.3x_DIA12_iRT_e.coli_001	1	Creatine kinase M-type _Creatine kinase M-type	_LNYK[+138]SEEEYPDLSKRAVEK[+138]LSVEALNSLTGEFK_	LNYKSEEEYPDLSKRAVEKLSVEALNSLTGEFK	84.2755	False	_LNYK[+138]SEEEYPDLSKRAVEK[+138]LSVEALNSLTGEFK_	0.0110804	0.102479	5	789.411	789.413	15_156	254561	269137	22991.7	24308.2	24308.2
30	7PMix_0.3x_DIA12_iRT_e.coli_001	1	Creatine kinase M-type _Creatine kinase M-type	_HK[+138]TDLNHENLKGGDDLDPHYVLSSRGGDDLDPHY[+138]VLSSR_	HKTDLNHENLKGGDDLDPHYVLSSRGGDDLDPHYVLSSR	65.9078	False	_HK[+138]TDLNHENLKGGDDLDPHYVLSSRGGDDLDPHY[+138]VLSSR_	0.0093159	0.453364	5	906.442	906.446	107_125	450687	476495	18911.1	19994	19994
30	7PMix_0.3x_DIA12_iRT_e.coli_001	1	Creatine kinase M-type _Creatine kinase M-type	_TDLNHENLK[+138]GGDDLDPHYVLSSRVIS[+138]MEK[+156]GGNMK[+156]EVFR_	TDLNHENLKGGDDLDPHYVLSSRVISMEKGGNMKEVFR	49.4272	False	_TDLNHENLK[+138]GGDDLDPHYVLSSRVIS[+138]MEK[+156]GGNMK[+156]EVFR_	0.0304378	0.334792	5	954.675	954.676	116_239	196133	207364	5146.34	5441.03	5441.03
30	7PMix_0.3x_DIA12_iRT_e.coli_001	1	Creatine kinase M-type _Creatine kinase M-type	_HGGFKPT[+155]DK[+138]HKTDLNHENLK[+138]GGDDLDPHYVLSSR_	HGGFKPTDKHKTDLNHENLKGGDDLDPHYVLSSR	33.8674	False	_HGGFKPT[+155]DK[+138]HKTDLNHENLK[+138]GGDDLDPHYVLSSR_	0.0151016	0.413401	6	690.683	690.683	105_116	169832	179557	38683.9	40899.1	40899.1
30	7PMix_0.3x_DIA12_iRT_e.coli_001	1	Creatine kinase M-type _Creatine kinase M-type	_LNYK[+138]SEEEYPDLSK[+155]HNNHMAKVLTPDLYK[+138]K_	LNYKSEEEYPDLSKHNNHMAKVLTPDLYKK	-26.9866	False	_LNYK[+138]SEEEYPDLSK[+155]HNNHMAKVLTPDLYK[+138]K_	0.007644	0.111114	6	653.504	653.505	15_40	4.64667e+06	4.91275e+06	27991	29593.8	29593.8
30	7PMix_0.3x_DIA12_iRT_e.coli_001	1	Creatine kinase M-type _Creatine kinase M-type	_HGGFKPTDK[+138]HKT[+138]DLNHENLK_	HGGFKPTDKHKTDLNHENLK	-41.242	False	_HGGFKPTDK[+138]HKT[+138]DLNHENLK_	0.0172047	0.146502	5	495.259	495.259	105_108	266962	282249	10025	10599	10599
30	7PMix_0.3x_DIA12_iRT_e.coli_001	1	Creatine kinase M-type _Creatine kinase M-type	_VISMEK[+138]GGNMKGGDDLDPHYVLS[+138]SR_	VISMEKGGNMKGGDDLDPHYVLSSR	-26.3644	False	_VISMEK[+138]GGNMKGGDDLDPHYVLS[+138]SR_	0.0285298	0.624231	5	573.083	573.082	128_242	5.11186e+06	5.40458e+06	14643.5	15482.1	15482.1
30	7PMix_0.3x_DIA12_iRT_e.coli_001	1	HSA _HSA	_RDAHK[+138]SEVAHRFK[+138]DLGEENFK_	RDAHKSEVAHRFKDLGEENFK	31.5867	False	_RDAHK[+138]SEVAHRFK[+138]DLGEENFK_	8.27843e-08	0.463141	5	534.675	534.674	28_36	8.39304e+06	8.87365e+06	797783	843466	843466
30	7PMix_0.3x_DIA12_iRT_e.coli_001	1	HSA _HSA	_RDAHK[+138]SEVAHRFK[+138]DLGEENFK_	RDAHKSEVAHRFKDLGEENFK	30.9958	False	_RDAHK[+138]SEVAHRFK[+138]DLGEENFK_	1.83108e-07	0.206844	4	668.092	668.092	28_36	7.41521e+06	7.83983e+06	1.07379e+06	1.13528e+06	1.13528e+06
30	7PMix_0.3x_DIA12_iRT_e.coli_001	1	HSA _HSA	_RDAHK[+138]SEVAHRFK[+138]DLGEENFK_	RDAHKSEVAHRFKDLGEENFK	30.0721	False	_RDAHK[+138]SEVAHRFK[+138]DLGEENFK_	0.00318225	0.317703	3	890.453	890.452	28_36	2.45935e+06	2.60018e+06	133789	141450	141450
30	7PMix_0.3x_DIA12_iRT_e.coli_001	1	HSA _HSA	_ATK[+138]EQLKYTK[+156]K[+138]VPQVSTPTLVEVSR_	ATKEQLKYTKKVPQVSTPTLVEVSR	61.9703	False	_ATK[+138]EQLKYTK[+156]K[+138]VPQVSTPTLVEVSR_	0.00793343	0.444944	4	786.446	786.449	438_565	1.55144e+06	1.64028e+06	129370	136778	136778
30	7PMix_0.3x_DIA12_iRT_e.coli_001	1	HSA _HSA	_Y[+138]IC[+57]ENQDSISSKVHT[+138]EC[+57]C[+57]HGDLLEC[+57]ADDRADLAK_	YICENQDSISSKVHTECCHGDLLECADDRADLAK	62.1172	False	_Y[+138]IC[+57]ENQDSISSKVHT[+138]EC[+57]C[+57]HGDLLEC[+57]ADDRADLAK_	1.95025e-05	0.222859	5	833.971	833.974	267_287	1.29249e+07	1.3665e+07	304589	322031	322031
30	7PMix_0.3x_DIA12_iRT_e.coli_001	1	HSA _HSA	_Y[+138]IC[+57]ENQDSISSKVHT[+138]EC[+57]C[+57]HGDLLEC[+57]ADDRADLAK_	YICENQDSISSKVHTECCHGDLLECADDRADLAK	133.546	False	_Y[+138]IC[+57]ENQDSISSKVHT[+138]EC[+57]C[+57]HGDLLEC[+57]ADDRADLAK_	0.000525169	0.256706	4	1042.21	1042.22	267_287	3.9598e+06	4.18655e+06	129032	136421	136421
30	7PMix_0.3x_DIA12_iRT_e.coli_001	1	HSA _HSA	_K[+138]VPQVSTPTLVEVSRATK[+138]EQLK[+156]AVMDDFAAFVEK_	KVPQVSTPTLVEVSRATKEQLKAVMDDFAAFVEK	127.105	False	_K[+138]VPQVSTPTLVEVSRATK[+138]EQLK[+156]AVMDDFAAFVEK_	2.03339e-10	0.0625944	4	1019.3	1019.3	438_565	3.9448e+06	4.17069e+06	289465	306041	306041
30	7PMix_0.3x_DIA12_iRT_e.coli_001	1	HSA _HSA	_SEVAHRFK[+138]DLGEENFKS[+138]EVAHR_	SEVAHRFKDLGEENFKSEVAHR	78.65	False	_SEVAHRFK[+138]DLGEENFKS[+138]EVAHR_	8.10302e-08	0.201577	4	686.097	686.097	29_36	161492	170740	176988	187123	187123
30	7PMix_0.3x_DIA12_iRT_e.coli_001	1	HSA _HSA	_T[+138]PVSDRVTKM[+16]PC[+57]AEDYLS[+138]VVLNQLC[+57]VLHEK_	TPVSDRVTKMPCAEDYLSVVLNQLCVLHEK	123.155	False	_T[+138]PVSDRVTKM[+16]PC[+57]AEDYLS[+138]VVLNQLC[+57]VLHEK_	3.0015e-05	0.159588	4	919.213	919.221	478_491	1.75262e+06	1.85299e+06	114900	121479	121479
30	7PMix_0.3x_DIA12_iRT_e.coli_001	1	HSA _HSA	_T[+138]PVSDRM[+16]PC[+57]AEDYLS[+138]VVLNQLC[+57]VLHEK_	TPVSDRMPCAEDYLSVVLNQLCVLHEK	137.833	False	_T[+138]PVSDRM[+16]PC[+57]AEDYLS[+138]VVLNQLC[+57]VLHEK_	0.00339763	0.23232	3	1115.88	1115.88	478_491	1.99209e+06	2.10616e+06	53489.2	56552.2	56552.2
30	7PMix_0.3x_DIA12_iRT_e.coli_001	1	HSA _HSA	_T[+138]PVSDRM[+16]PC[+57]AEDYLS[+138]VVLNQLC[+57]VLHEK_	TPVSDRMPCAEDYLSVVLNQLCVLHEK	136.971	False	_T[+138]PVSDRM[+16]PC[+57]AEDYLS[+138]VVLNQLC[+57]VLHEK_	4.4899e-06	0.20725	4	837.16	837.163	478_491	620610	656148	43566.2	46060.9	46060.9
30	7PMix_0.3x_DIA12_iRT_e.coli_001	1	HSA _HSA	_DVC[+57]K[+138]NYAEAKSHC[+57]IAEVENDEMPADLPSLAADFVES[+138]K_	DVCKNYAEAKSHCIAEVENDEMPADLPSLAADFVESK	119.252	False	_DVC[+57]K[+138]NYAEAKSHC[+57]IAEVENDEMPADLPSLAADFVES[+138]K_	1.67526e-06	0.337962	4	1078	1078	336_341	325471	344109	53720.5	56796.7	56796.8
30	7PMix_0.3x_DIA12_iRT_e.coli_001	1	HSA _HSA	_C[+57]C[+57]T[+138]ESLVNRTPVSDRVT[+138]K_	CCTESLVNRTPVSDRVTK	32.8163	False	_C[+57]C[+57]T[+138]ESLVNRTPVSDRVT[+138]K_	0.00130063	0.358674	3	760.044	760.045	498_502	2.31595e+06	2.44857e+06	50253.4	53131.1	53131.1
30	7PMix_0.3x_DIA12_iRT_e.coli_001	1	HSA _HSA	_VHT[+138]EC[+57]C[+57]HGDLLEC[+57]ADDRADLAK[+138]YIC[+57]ENQDSISSK_	VHTECCHGDLLECADDRADLAKYICENQDSISSK	59.1725	False	_VHT[+138]EC[+57]C[+57]HGDLLEC[+57]ADDRADLAK[+138]YIC[+57]ENQDSISSK_	0.000608106	0.246003	4	1042.21	1042.22	267_286	3.99806e+06	4.227e+06	73286.1	77482.7	77482.7
30	7PMix_0.3x_DIA12_iRT_e.coli_001	1	HSA _HSA	_RM[+16]PC[+57]AEDYLS[+138]VVLNQLC[+57]VLHEKT[+138]PVSDR_	RMPCAEDYLSVVLNQLCVLHEKTPVSDR	118.432	False	_RM[+16]PC[+57]AEDYLS[+138]VVLNQLC[+57]VLHEKT[+138]PVSDR_	0.00109104	0.1796	4	876.185	876.183	478_491	662187	700106	27487.5	29061.6	29061.6
30	7PMix_0.3x_DIA12_iRT_e.coli_001	1	HSA _HSA	_ATK[+138]EQLKK[+138]VPQVSTPTLVEVSR_	ATKEQLKKVPQVSTPTLVEVSR	101.528	False	_ATK[+138]EQLKK[+138]VPQVSTPTLVEVSR_	0.00010184	0.102613	4	649.375	649.376	438_565	1.08526e+07	1.1474e+07	1.35062e+06	1.42796e+06	1.42796e+06
30	7PMix_0.3x_DIA12_iRT_e.coli_001	1	HSA _HSA	_ATK[+138]EQLKK[+138]VPQVSTPTLVEVSR_	ATKEQLKKVPQVSTPTLVEVSR	87.6582	False	_ATK[+138]EQLKK[+138]VPQVSTPTLVEVSR_	0.00130268	0.105444	3	865.498	865.497	438_565	3.55471e+06	3.75827e+06	343532	363203	363203
30	7PMix_0.3x_DIA12_iRT_e.coli_001	1	HSA _HSA	_DAHK[+138]S[+156]EVAHRFK[+138]DLGEENFK_	DAHKSEVAHRFKDLGEENFK	42.8785	False	_DAHK[+138]S[+156]EVAHRFK[+138]DLGEENFK_	4.50155e-05	0.416577	5	534.671	534.67	28_36	8.39304e+06	8.87365e+06	762992	806683	806683
30	7PMix_0.3x_DIA12_iRT_e.coli_001	1	HSA _HSA	_DAHK[+138]S[+156]EVAHRFK[+138]DLGEENFK_	DAHKSEVAHRFKDLGEENFK	40.4551	False	_DAHK[+138]S[+156]EVAHRFK[+138]DLGEENFK_	0.000272971	0.642468	4	668.086	668.087	28_36	13261356	1.40207e+07	871396	921295	921295
30	7PMix_0.3x_DIA12_iRT_e.coli_001	1	HSA _HSA	_DAHK[+138]S[+156]EVAHRFK[+138]DLGEENFK_	DAHKSEVAHRFKDLGEENFK	38.1661	False	_DAHK[+138]S[+156]EVAHRFK[+138]DLGEENFK_	0.00505243	0.308372	3	890.446	890.444	28_36	2.45965e+06	2.6005e+06	83991.5	88801.1	88801.1
30	7PMix_0.3x_DIA12_iRT_e.coli_001	1	HSA _HSA	_SLHT[+155]LFGDK[+138]LC[+57]TVATLRTC[+57]VADES[+138]AENC[+57]DK_	SLHTLFGDKLCTVATLRTCVADESAENCDK	115.632	False	_SLHT[+155]LFGDK[+138]LC[+57]TVATLRTC[+57]VADES[+138]AENC[+57]DK_	0.00108599	0.122292	4	931.449	931.452	82_97	349747	369774	11396.6	12049.2	12049.2
30	7PMix_0.3x_DIA12_iRT_e.coli_001	1	HSA _HSA	_NEC[+57]FLQHK[+138]DDNPNLPRETYGEM[+16]ADC[+57]C[+57]AK[+138]QEPER_	NECFLQHKDDNPNLPRETYGEMADCCAKQEPER	40.31	False	_NEC[+57]FLQHK[+138]DDNPNLPRETYGEM[+16]ADC[+57]C[+57]AK[+138]QEPER_	0.00793625	0.288989	5	845.57	845.572	117_130	3.56801e+06	3.77233e+06	334548	353705	353705
30	7PMix_0.3x_DIA12_iRT_e.coli_001	1	HSA _HSA	_QT[+138]ALVELVKQNC[+57]ELFEQLGEY[+138]K[+155]FQNALLVR_	QTALVELVKQNCELFEQLGEYKFQNALLVR	253.057	False	_QT[+138]ALVELVKQNC[+57]ELFEQLGEY[+138]K[+155]FQNALLVR_	0.000272951	0.35623	4	973.77	973.776	425_551	508472	537589	396235	418924	418924
30	7PMix_0.3x_DIA12_iRT_e.coli_001	1	HSA _HSA	_ATK[+138]EQLKYTK[+138]K[+156]VPQVSTPTLVEVSR_	ATKEQLKYTKKVPQVSTPTLVEVSR	56.8935	False	_ATK[+138]EQLKYTK[+138]K[+156]VPQVSTPTLVEVSR_	0.00856782	0.450537	4	786.446	786.449	437_565	1.55144e+06	1.64028e+06	136138	143934	143934
30	7PMix_0.3x_DIA12_iRT_e.coli_001	1	HSA _HSA	_ATK[+138]EQLKYT[+155]KK[+138]VPQVSTPTLVEVSR_	ATKEQLKYTKKVPQVSTPTLVEVSR	124.325	False	_ATK[+138]EQLKYT[+155]KK[+138]VPQVSTPTLVEVSR_	0.00249142	0.452047	4	786.2	786.203	438_565	1.7496e+06	1.84979e+06	137151	145005	145005
30	7PMix_0.3x_DIA12_iRT_e.coli_001	1	HSA _HSA	_FK[+138]DLGEENFKLVNEVTEFAK[+138]TC[+57]VADESAENC[+57]DK_	FKDLGEENFKLVNEVTEFAKTCVADESAENCDK	168.987	False	_FK[+138]DLGEENFKLVNEVTEFAK[+138]TC[+57]VADESAENC[+57]DK_	0.000102265	0.444076	4	998.966	998.971	36_75	858845	908025	27326.6	28891.4	28891.4
30	7PMix_0.3x_DIA12_iRT_e.coli_001	1	HSA _HSA	_C[+57]C[+57]K[+138]ADDKET[+155]C[+57]FAEEGK[+156]KQT[+138]ALVELVK_	CCKADDKETCFAEEGKKQTALVELVK	76.8898	False	_C[+57]C[+57]K[+138]ADDKET[+155]C[+57]FAEEGK[+156]KQT[+138]ALVELVK_	0.0033569	0.158259	3	1175.58	1175.58	551_584	3256.52	3442.99	30832.3	32597.8	32597.8
30	7PMix_0.3x_DIA12_iRT_e.coli_001	1	HSA _HSA	_VTK[+138]C[+57]C[+57]TESLVNRTPVS[+138]DR_	VTKCCTESLVNRTPVSDR	79.487	False	_VTK[+138]C[+57]C[+57]TESLVNRTPVS[+138]DR_	0.00325116	0.345258	3	760.044	760.045	494_499	1.11786e+07	1.18187e+07	1.70603e+06	1.80372e+06	1.80372e+06
30	7PMix_0.3x_DIA12_iRT_e.coli_001	1	HSA _HSA	_DAHK[+156]S[+138]EVAHRFK[+138]DLGEENFK_	DAHKSEVAHRFKDLGEENFK	103.283	False	_DAHK[+156]S[+138]EVAHRFK[+138]DLGEENFK_	8.46838e-08	0.417701	5	534.671	534.67	29_36	8.39304e+06	8.87365e+06	762992	806683	806683
30	7PMix_0.3x_DIA12_iRT_e.coli_001	1	HSA _HSA	_DAHK[+156]S[+138]EVAHRFK[+138]DLGEENFK_	DAHKSEVAHRFKDLGEENFK	94.9725	False	_DAHK[+156]S[+138]EVAHRFK[+138]DLGEENFK_	6.461e-05	0.646292	4	668.086	668.087	29_36	1.32614e+07	1.40207e+07	871395	921294	921294
30	7PMix_0.3x_DIA12_iRT_e.coli_001	1	HSA _HSA	_DAHK[+155]S[+138]EVAHRFK[+138]DLGEENFK_	DAHKSEVAHRFKDLGEENFK	82.9933	False	_DAHK[+155]S[+138]EVAHRFK[+138]DLGEENFK_	0.000133043	0.425549	5	534.474	534.473	29_36	1.06695e+07	1.12804e+07	614137	649304	649304
30	7PMix_0.3x_DIA12_iRT_e.coli_001	1	HSA _HSA	_DAHK[+155]S[+138]EVAHRFK[+138]DLGEENFK_	DAHKSEVAHRFKDLGEENFK	82.6611	False	_DAHK[+155]S[+138]EVAHRFK[+138]DLGEENFK_	3.60901e-05	0.204492	4	667.84	667.841	29_36	9.2992e+06	9.8317e+06	779953	824615	824615
30	7PMix_0.3x_DIA12_iRT_e.coli_001	1	HSA _HSA	_DAHK[+155]S[+138]EVAHRFK[+138]DLGEENFK_	DAHKSEVAHRFKDLGEENFK	26.4844	False	_DAHK[+155]S[+138]EVAHRFK[+138]DLGEENFK_	0.00703328	0.426309	3	890.118	890.116	29_36	1.26591e+06	1.3384e+06	69208.4	73171.5	73171.5
30	7PMix_0.3x_DIA12_iRT_e.coli_001	1	HSA _HSA	_DAHK[+138]S[+155]EVAHRFK[+138]DLGEENFK_	DAHKSEVAHRFKDLGEENFK	76.0092	False	_DAHK[+138]S[+155]EVAHRFK[+138]DLGEENFK_	1.51822e-05	0.199106	4	667.84	667.841	28_36	9.2992e+06	9.8317e+06	818766	865651	865651
30	7PMix_0.3x_DIA12_iRT_e.coli_001	1	HSA _HSA	_DAHK[+138]S[+155]EVAHRFK[+138]DLGEENFK_	DAHKSEVAHRFKDLGEENFK	27.1798	False	_DAHK[+138]S[+155]EVAHRFK[+138]DLGEENFK_	0.0107848	0.727635	5	534.474	534.473	28_36	1.3928e+07	1.47256e+07	930032	983288	983288
30	7PMix_0.3x_DIA12_iRT_e.coli_001	1	HSA _HSA	_K[+138]VPQVSTPTLVEVSRATK[+138]EQLK[+155]AVMDDFAAFVEK_	KVPQVSTPTLVEVSRATKEQLKAVMDDFAAFVEK	253.183	False	_K[+138]VPQVSTPTLVEVSRATK[+138]EQLK[+155]AVMDDFAAFVEK_	1.82487e-07	0.0641646	4	1019.05	1019.06	438_565	4.07906e+06	4.31264e+06	270449	285936	285936
30	7PMix_0.3x_DIA12_iRT_e.coli_001	1	HSA _HSA	_K[+138]VPQVSTPTLVEVSRATK[+138]EQLK[+155]AVMDDFAAFVEK_	KVPQVSTPTLVEVSRATKEQLKAVMDDFAAFVEK	122.319	False	_K[+138]VPQVSTPTLVEVSRATK[+138]EQLK[+155]AVMDDFAAFVEK_	0.00987421	0.872053	5	815.444	815.445	438_565	292556	309309	4.84771e+06	5.1253e+06	5.1253e+06
30	7PMix_0.3x_DIA12_iRT_e.coli_001	1	HSA _HSA	_K[+138]VPQVSTPTLVEVSRATK[+156]EQLK[+138]AVMDDFAAFVEK_	KVPQVSTPTLVEVSRATKEQLKAVMDDFAAFVEK	262.606	False	_K[+138]VPQVSTPTLVEVSRATK[+156]EQLK[+138]AVMDDFAAFVEK_	3.81681e-10	0.0608547	4	1019.3	1019.3	438_569	3.9448e+06	4.17069e+06	289465	306041	306041
30	7PMix_0.3x_DIA12_iRT_e.coli_001	1	HSA _HSA	_K[+138]VPQVSTPTLVEVSRATK[+156]EQLK[+138]AVMDDFAAFVEK_	KVPQVSTPTLVEVSRATKEQLKAVMDDFAAFVEK	255.778	False	_K[+138]VPQVSTPTLVEVSRATK[+156]EQLK[+138]AVMDDFAAFVEK_	0.00575597	1.71987	5	815.641	815.642	438_569	89626.2	94758.5	7729.29	8171.9	8171.9
30	7PMix_0.3x_DIA12_iRT_e.coli_001	1	HSA _HSA	_ATK[+138]EQLKYTK[+138]K[+155]VPQVSTPTLVEVSR_	ATKEQLKYTKKVPQVSTPTLVEVSR	135.317	False	_ATK[+138]EQLKYTK[+138]K[+155]VPQVSTPTLVEVSR_	0.00679269	0.4242	4	786.2	786.203	437_565	1.7496e+06	1.84979e+06	137973	145873	145873
30	7PMix_0.3x_DIA12_iRT_e.coli_001	1	HSA _HSA	_C[+57]C[+57]KADDK[+138]ETC[+57]FAEEGK[+155]KK[+138]QTALVELVK_	CCKADDKETCFAEEGKKKQTALVELVK	96.8168	False	_C[+57]C[+57]KADDK[+138]ETC[+57]FAEEGK[+155]KK[+138]QTALVELVK_	0.00916184	0.715235	5	700.154	700.154	549_588	1.22567e+06	1.29585e+06	9454.55	9995.94	9995.94
30	7PMix_0.3x_DIA12_iRT_e.coli_001	1	HSA _HSA	_C[+57]C[+57]KADDK[+138]ETC[+57]FAEEGK[+155]KK[+138]QTALVELVK_	CCKADDKETCFAEEGKKKQTALVELVK	103.648	False	_C[+57]C[+57]KADDK[+138]ETC[+57]FAEEGK[+155]KK[+138]QTALVELVK_	0.00401463	0.302055	4	874.94	874.938	549_588	937818	991520	55242.1	58405.4	58405.4
30	7PMix_0.3x_DIA12_iRT_e.coli_001	1	HSA _HSA	_DVC[+57]K[+138]NYAEAKSHC[+57]IAEVENDEM[+16]PADLPSLAADFVES[+138]K_	DVCKNYAEAKSHCIAEVENDEMPADLPSLAADFVESK	91.9324	False	_DVC[+57]K[+138]NYAEAKSHC[+57]IAEVENDEM[+16]PADLPSLAADFVES[+138]K_	0.00607094	0.14983	4	1082	1082	336_341	465875	492553	59930.6	63362.4	63362.4
30	7PMix_0.3x_DIA12_iRT_e.coli_001	1	HSA _HSA	_K[+138]VPQVSTPTLVEVSRAT[+155]KEQLK[+138]AVMDDFAAFVEK_	KVPQVSTPTLVEVSRATKEQLKAVMDDFAAFVEK	253.389	False	_K[+138]VPQVSTPTLVEVSRAT[+155]KEQLK[+138]AVMDDFAAFVEK_	1.48745e-10	0.0615373	4	1019.05	1019.06	438_569	4.07939e+06	4.31299e+06	289344	305912	305912
30	7PMix_0.3x_DIA12_iRT_e.coli_001	1	HSA _HSA	_K[+138]VPQVSTPTLVEVSRAT[+155]KEQLK[+138]AVMDDFAAFVEK_	KVPQVSTPTLVEVSRATKEQLKAVMDDFAAFVEK	254.39	False	_K[+138]VPQVSTPTLVEVSRAT[+155]KEQLK[+138]AVMDDFAAFVEK_	0.0112097	0.282514	5	815.444	815.445	438_569	89829.8	94973.7	4665.19	4932.33	4932.33
30	7PMix_0.3x_DIA12_iRT_e.coli_001	1	HSA _HSA	_ATK[+138]EQLKYTK[+155]K[+138]VPQVSTPTLVEVSR_	ATKEQLKYTKKVPQVSTPTLVEVSR	128.87	False	_ATK[+138]EQLKYTK[+155]K[+138]VPQVSTPTLVEVSR_	0.00263263	0.454774	4	786.2	786.203	438_565	1.7496e+06	1.84979e+06	138461	146390	146390
30	7PMix_0.3x_DIA12_iRT_e.coli_001	1	HSA _HSA	_ATK[+138]EQLKYTK[+155]K[+138]VPQVSTPTLVEVSR_	ATKEQLKYTKKVPQVSTPTLVEVSR	51.2243	False	_ATK[+138]EQLKYTK[+155]K[+138]VPQVSTPTLVEVSR_	0.00276938	0.0110916	3	1047.93	1047.93	438_565	98446.8	104084	12264.1	12966.4	12966.4
30	7PMix_0.3x_DIA12_iRT_e.coli_001	1	HSA _HSA	_TC[+57]VADES[+138]AENC[+57]DKSLHTLFGDK[+138]LC[+57]TVATLR_	TCVADESAENCDKSLHTLFGDKLCTVATLR	86.3513	False	_TC[+57]VADES[+138]AENC[+57]DKSLHTLFGDK[+138]LC[+57]TVATLR_	0.000429327	0.243732	3	1189.9	1189.9	82_97	74381.8	78641.2	190192	201083	201083
30	7PMix_0.3x_DIA12_iRT_e.coli_001	1	HSA _HSA	_TC[+57]VADES[+138]AENC[+57]DKSLHTLFGDK[+138]LC[+57]TVATLR_	TCVADESAENCDKSLHTLFGDKLCTVATLR	89.9111	False	_TC[+57]VADES[+138]AENC[+57]DKSLHTLFGDK[+138]LC[+57]TVATLR_	0.00984104	0.365997	4	892.675	892.675	82_97	965747	1.02105e+06	27668	29252.4	29252.4
30	7PMix_0.3x_DIA12_iRT_e.coli_001	1	HSA _HSA	_YTKK[+138]VPQVSTPTLVEVSRAT[+138]K[+155]EQLK_	YTKKVPQVSTPTLVEVSRATKEQLK	128.534	False	_YTKK[+138]VPQVSTPTLVEVSRAT[+138]K[+155]EQLK_	0.00921084	0.448125	4	786.2	786.203	438_564	1.7496e+06	1.84979e+06	133580	141229	141229
30	7PMix_0.3x_DIA12_iRT_e.coli_001	1	HSA _HSA	_ASSAK[+138]QRLK[+138]C[+57]ASLQK[+155]FGER_	ASSAKQRLKCASLQKFGER	84.539	False	_ASSAK[+138]QRLK[+138]C[+57]ASLQK[+155]FGER_	0.00444776	0.624657	4	619.84	619.84	219_223	1.62627e+06	1.71939e+06	105374	111409	111409
30	7PMix_0.3x_DIA12_iRT_e.coli_001	1	HSA _HSA	_K[+138]YLYEIARLVRPEVDVM[+16]C[+57]TAFHDNEET[+138]FLK_	KYLYEIARLVRPEVDVMCTAFHDNEETFLK	99.4306	False	_K[+138]YLYEIARLVRPEVDVM[+16]C[+57]TAFHDNEET[+138]FLK_	0.00890945	0.271788	5	772.588	772.592	157_161	1.634e+06	1.72756e+06	227145	240152	240152
30	7PMix_0.3x_DIA12_iRT_e.coli_001	1	HSA _HSA	_ATK[+138]EQLKYTKK[+138]VPQVSTPTLVEVSR_	ATKEQLKYTKKVPQVSTPTLVEVSR	35.184	False	_ATK[+138]EQLKYTKK[+138]VPQVSTPTLVEVSR_	0.00800561	0.0815448	5	598.143	598.142	438_565	1.58419e+06	1.67491e+06	135602	143367	143367
30	7PMix_0.3x_DIA12_iRT_e.coli_001	1	HSA _HSA	_AT[+155]K[+138]EQLKYTKK[+138]VPQVSTPTLVEVSR_	ATKEQLKYTKKVPQVSTPTLVEVSR	136.149	False	_AT[+155]K[+138]EQLKYTKK[+138]VPQVSTPTLVEVSR_	0.00795048	0.439094	4	786.2	786.203	438_565	1.7496e+06	1.84979e+06	131696	139237	139237
30	7PMix_0.3x_DIA12_iRT_e.coli_001	1	HSA _HSA	_LDELRDEGK[+155]ASSAK[+138]QRLK[+138]C[+57]ASLQK[+155]FGER_	LDELRDEGKASSAKQRLKCASLQKFGER	44.9176	False	_LDELRDEGK[+155]ASSAK[+138]QRLK[+138]C[+57]ASLQK[+155]FGER_	0.00516381	0.33595	5	738.197	738.195	219_223	746527	789275	100007	105733	105733
30	7PMix_0.3x_DIA12_iRT_e.coli_001	1	HSA _HSA	_LDELRDEGK[+155]ASSAK[+138]QRLK[+138]C[+57]ASLQK[+155]FGER_	LDELRDEGKASSAKQRLKCASLQKFGER	44.9693	False	_LDELRDEGK[+155]ASSAK[+138]QRLK[+138]C[+57]ASLQK[+155]FGER_	0.00963324	0.852714	4	922.494	922.505	219_223	216971	229395	32154.9	33996.2	33996.2
30	7PMix_0.3x_DIA12_iRT_e.coli_001	1	HSA _HSA	_ATK[+138]EQLKQIK[+156]K[+138]QTALVELVK_	ATKEQLKQIKKQTALVELVK	128.557	False	_ATK[+138]EQLKQIK[+156]K[+138]QTALVELVK_	0.00888508	0.334308	4	652.895	652.895	549_565	86279.3	91219.9	54240.9	57346.9	57346.9
30	7PMix_0.3x_DIA12_iRT_e.coli_001	1	HSA _HSA	_LKEC[+57]C[+57]EK[+138]PLLEKS[+138]HC[+57]IAEVENDEMPADLPSLAADFVESK[+156]DVC[+57]K_	LKECCEKPLLEKSHCIAEVENDEMPADLPSLAADFVESKDVCK	119.437	False	_LKEC[+57]C[+57]EK[+138]PLLEKS[+138]HC[+57]IAEVENDEMPADLPSLAADFVESK[+156]DVC[+57]K_	0.0053376	0.105136	5	1064.11	1064.11	305_311	608252	643082	24206.7	25592.8	25592.8
30	7PMix_0.3x_DIA12_iRT_e.coli_001	1	HSA _HSA	_DAHK[+138]SEVAHRVHTEC[+57]C[+57]HGDLLEC[+57]ADDRADLAK[+138]Y[+156]IC[+57]ENQDSISSK_	DAHKSEVAHRVHTECCHGDLLECADDRADLAKYICENQDSISSK	112.441	False	_DAHK[+138]SEVAHRVHTEC[+57]C[+57]HGDLLEC[+57]ADDRADLAK[+138]Y[+156]IC[+57]ENQDSISSK_	0.00398468	0.223516	6	909.583	909.588	28_286	293539	310348	10574.6	11180.1	11180.1
30	7PMix_0.3x_DIA12_iRT_e.coli_001	1	HSA _HSA	_LAK[+138]TYETTLEKLK[+156]C[+57]ASLQK[+138]FGER_	LAKTYETTLEKLKCASLQKFGER	129.506	False	_LAK[+138]TYETTLEKLK[+156]C[+57]ASLQK[+138]FGER_	0.00202137	0.0983708	4	757.409	757.41	229_375	279329	295324	15694.7	16593.5	16593.5
30	7PMix_0.3x_DIA12_iRT_e.coli_001	1	HSA _HSA	_Y[+138]IC[+57]ENQDSISSKLVTDLTK[+155]VHT[+138]EC[+57]C[+57]HGDLLEC[+57]ADDRADLAK_	YICENQDSISSKLVTDLTKVHTECCHGDLLECADDRADLAK	77.4456	False	_Y[+138]IC[+57]ENQDSISSKLVTDLTK[+155]VHT[+138]EC[+57]C[+57]HGDLLEC[+57]ADDRADLAK_	0.0048895	0.309248	5	1019.08	1019.08	267_287	342479	362090	10799.2	11417.6	11417.6
30	7PMix_0.3x_DIA12_iRT_e.coli_001	1	HSA _HSA	_ASSAK[+138]QRLKC[+57]AS[+138]LQK_	ASSAKQRLKCASLQK	-16.7005	False	_ASSAK[+138]QRLKC[+57]AS[+138]LQK_	0.00701869	0.445607	3	611.341	611.34	219_226	2.46436e+06	2.60548e+06	1813.33	1917.17	1917.17
30	7PMix_0.3x_DIA12_iRT_e.coli_001	1	HSA _HSA	_ATK[+138]EQLKYTK[+138]KVPQVSTPTLVEVSR_	ATKEQLKYTKKVPQVSTPTLVEVSR	33.3003	False	_ATK[+138]EQLKYTK[+138]KVPQVSTPTLVEVSR_	0.00168502	0.143715	4	747.427	747.426	437_565	1.25375e+06	1.32554e+06	207177	219041	219041
30	7PMix_0.3x_DIA12_iRT_e.coli_001	1	HSA _HSA	_ATK[+138]EQLKYTK[+138]KVPQVSTPTLVEVSR_	ATKEQLKYTKKVPQVSTPTLVEVSR	-25.6388	False	_ATK[+138]EQLKYTK[+138]KVPQVSTPTLVEVSR_	0.00549555	0.0796555	5	598.143	598.142	437_565	1.58419e+06	1.6749e+06	137351	145216	145216
30	7PMix_0.3x_DIA12_iRT_e.coli_001	1	HSA _HSA	_ASSAK[+138]QRLK[+138]C[+57]ASLQK_	ASSAKQRLKCASLQK	-18.3987	False	_ASSAK[+138]QRLK[+138]C[+57]ASLQK_	0.000269709	0.585952	3	611.341	611.34	219_223	2.61535e+06	2.76511e+06	32384.8	34239.2	34239.2
30	7PMix_0.3x_DIA12_iRT_e.coli_001	1	HSA _HSA	_ASSAK[+138]QRLK[+138]C[+57]ASLQK_	ASSAKQRLKCASLQK	3.08998	False	_ASSAK[+138]QRLK[+138]C[+57]ASLQK_	0.0107678	0.408233	4	458.758	458.759	219_223	3.48317e+06	3.68262e+06	106870	112990	112990
30	7PMix_0.3x_DIA12_iRT_e.coli_001	1	HSA _HSA	_LAK[+138]TYETTLEKVTK[+138]C[+57]C[+57]TESLVNR_	LAKTYETTLEKVTKCCTESLVNR	90.8303	False	_LAK[+138]TYETTLEKVTK[+138]C[+57]C[+57]TESLVNR_	0.00586862	0.254417	4	725.875	725.873	375_499	4.39445e+06	4.64609e+06	156381	165336	165336
30	7PMix_0.3x_DIA12_iRT_e.coli_001	1	HSA _HSA	_LAK[+138]TYETTLEKVTK[+138]C[+57]C[+57]TESLVNR_	LAKTYETTLEKVTKCCTESLVNR	27.1549	False	_LAK[+138]TYETTLEKVTK[+138]C[+57]C[+57]TESLVNR_	0.0110725	0.279283	3	967.497	967.502	375_499	1.43368e+06	1.51578e+06	12496	13211.5	13211.5
30	7PMix_0.3x_DIA12_iRT_e.coli_001	1	HSA _HSA	_ASSAK[+138]QRLK[+138]C[+57]ASLQK[+156]FGER_	ASSAKQRLKCASLQKFGER	90.9752	False	_ASSAK[+138]QRLK[+138]C[+57]ASLQK[+156]FGER_	0.00493921	0.395068	4	620.086	620.086	219_223	900471	952035	84264	89089.2	89089.2
30	7PMix_0.3x_DIA12_iRT_e.coli_001	1	HSA _HSA	_ASSAK[+138]QRLK[+138]C[+57]ASLQK[+156]FGER_	ASSAKQRLKCASLQKFGER	32.4569	False	_ASSAK[+138]QRLK[+138]C[+57]ASLQK[+156]FGER_	0.00575304	0.0565124	3	826.445	826.448	219_223	216127	228503	32520.4	34382.6	34382.6
30	7PMix_0.3x_DIA12_iRT_e.coli_001	1	HSA _HSA	_LDELRDEGK[+156]ASSAK[+138]QRLK[+138]C[+57]ASLQK[+155]FGER_	LDELRDEGKASSAKQRLKCASLQKFGER	50.384	False	_LDELRDEGK[+156]ASSAK[+138]QRLK[+138]C[+57]ASLQK[+155]FGER_	0.00325566	0.331403	5	738.394	738.392	219_223	695740	735580	100006	105733	105733
30	7PMix_0.3x_DIA12_iRT_e.coli_001	1	HSA _HSA	_QIKK[+138]QTALVELVKAT[+138]K[+156]EQLK_	QIKKQTALVELVKATKEQLK	128.206	False	_QIKK[+138]QTALVELVKAT[+138]K[+156]EQLK_	0.00923096	0.278685	4	652.895	652.895	549_564	9213.74	9741.35	91177.3	96398.3	96398.4
30	7PMix_0.3x_DIA12_iRT_e.coli_001	1	HSA _HSA	_QRLK[+138]C[+57]ASLQK[+155]FGERLDELRDEGK[+155]ASS[+138]AK_	QRLKCASLQKFGERLDELRDEGKASSAK	48.981	False	_QRLK[+138]C[+57]ASLQK[+155]FGERLDELRDEGK[+155]ASS[+138]AK_	0.00709587	0.32361	5	738.197	738.195	217_223	746527	789275	96542.4	102071	102071
30	7PMix_0.3x_DIA12_iRT_e.coli_001	1	HSA _HSA	_QIK[+155]K[+138]QTALVELVKQNC[+57]ELFEQLGEYK[+138]FQNALLVR_	QIKKQTALVELVKQNCELFEQLGEYKFQNALLVR	116.759	False	_QIK[+155]K[+138]QTALVELVKQNC[+57]ELFEQLGEYK[+138]FQNALLVR_	0.00229463	0.181703	4	1098.1	1098.11	426_549	123442	130511	17755.2	18771.9	18771.9
30	7PMix_0.3x_DIA12_iRT_e.coli_001	1	HSA _HSA	_SHC[+57]IAEVENDEM[+16]PADLPSLAADFVESK[+138]DVC[+57]KNY[+138]AEAK_	SHCIAEVENDEMPADLPSLAADFVESKDVCKNYAEAK	89.194	False	_SHC[+57]IAEVENDEM[+16]PADLPSLAADFVESK[+138]DVC[+57]KNY[+138]AEAK_	0.00931485	0.104525	4	1082	1082	337_343	465875	492553	57224.3	60501.2	60501.2
30	7PMix_0.3x_DIA12_iRT_e.coli_001	1	HSA _HSA	_YTKK[+138]VPQVSTPTLVEVSRATK[+138]EQLK[+155]AVMDDFAAFVEK_	YTKKVPQVSTPTLVEVSRATKEQLKAVMDDFAAFVEK	114.595	False	_YTKK[+138]VPQVSTPTLVEVSRATK[+138]EQLK[+155]AVMDDFAAFVEK_	0.00937977	0.147605	5	893.885	893.885	438_565	105884	111947	10645.3	11254.8	11254.8
30	7PMix_0.3x_DIA12_iRT_e.coli_001	1	HSA _HSA	_QIKK[+138]QTALVELVKQNC[+57]ELFEQLGEY[+138]K[+155]FQNALLVR_	QIKKQTALVELVKQNCELFEQLGEYKFQNALLVR	243.648	False	_QIKK[+138]QTALVELVKQNC[+57]ELFEQLGEY[+138]K[+155]FQNALLVR_	0.00071322	0.00210159	4	1098.1	1098.11	425_549	122278	129280	14026.1	14829.3	14829.3
30	7PMix_0.3x_DIA12_iRT_e.coli_001	1	HSA _HSA	_HKPK[+155]ATKEQLK[+138]AVMDDFAAFVEKK[+155]VPQVS[+138]TPTLVEVSR_	HKPKATKEQLKAVMDDFAAFVEKKVPQVSTPTLVEVSR	98.5985	False	_HKPK[+155]ATKEQLK[+138]AVMDDFAAFVEKK[+155]VPQVS[+138]TPTLVEVSR_	0.000783109	0.0387699	5	944.523	944.522	443_569	53895.2	56981.4	8177.06	8645.3	8645.3
30	7PMix_0.3x_DIA12_iRT_e.coli_001	1	HSA _HSA	_Y[+156]TKK[+138]VPQVSTPTLVEVSRATKEQLK[+138]AVMDDFAAFVEK_	YTKKVPQVSTPTLVEVSRATKEQLKAVMDDFAAFVEK	104.428	False	_Y[+156]TKK[+138]VPQVSTPTLVEVSRATKEQLK[+138]AVMDDFAAFVEK_	0.00136463	0.310079	4	1117.35	1117.35	438_569	1591.38	1682.51	14546.6	15379.6	15379.6
30	7PMix_0.3x_DIA12_iRT_e.coli_001	1	HSA _HSA	_VHT[+138]EC[+57]C[+57]HGDLLEC[+57]ADDRADLAK[+155]YIC[+57]ENQDSISSKLVTDLT[+138]K_	VHTECCHGDLLECADDRADLAKYICENQDSISSKLVTDLTK	80.1424	False	_VHT[+138]EC[+57]C[+57]HGDLLEC[+57]ADDRADLAK[+155]YIC[+57]ENQDSISSKLVTDLT[+138]K_	0.00961274	0.322495	5	1019.08	1019.08	263_267	342478	362089	10799.8	11418.2	11418.2
30	7PMix_0.3x_DIA12_iRT_e.coli_001	1	HSA _HSA	_ETYGEMADC[+57]C[+57]AK[+138]QEPERNEC[+57]FLQHK[+138]DDNPNLPR_	ETYGEMADCCAKQEPERNECFLQHKDDNPNLPR	99.7203	False	_ETYGEMADC[+57]C[+57]AK[+138]QEPERNEC[+57]FLQHK[+138]DDNPNLPR_	0.00860105	0.123481	5	842.371	842.373	117_130	3.42346e+07	3.61949e+07	900193	951741	951741
30	7PMix_0.3x_DIA12_iRT_e.coli_001	1	HSA _HSA	_ETYGEMADC[+57]C[+57]AK[+138]QEPERNEC[+57]FLQHK[+138]DDNPNLPR_	ETYGEMADCCAKQEPERNECFLQHKDDNPNLPR	95.0098	False	_ETYGEMADC[+57]C[+57]AK[+138]QEPERNEC[+57]FLQHK[+138]DDNPNLPR_	0.0115391	0.623085	4	1052.71	1052.71	117_130	4.54055e+06	4.80055e+06	207788	219687	219687
30	7PMix_0.3x_DIA12_iRT_e.coli_001	1	HSA _HSA	_ATK[+138]EQLKQNC[+57]ELFEQLGEYK[+138]FQNALLVR_	ATKEQLKQNCELFEQLGEYKFQNALLVR	90.9395	False	_ATK[+138]EQLKQNC[+57]ELFEQLGEYK[+138]FQNALLVR_	0.00303352	0.186845	4	889.215	889.213	426_565	3.70272e+06	3.91475e+06	221784	234484	234484
30	7PMix_0.3x_DIA12_iRT_e.coli_001	1	HSA _HSA	_ATK[+138]EQLKQNC[+57]ELFEQLGEYK[+138]FQNALLVR_	ATKEQLKQNCELFEQLGEYKFQNALLVR	92.4227	False	_ATK[+138]EQLKQNC[+57]ELFEQLGEYK[+138]FQNALLVR_	0.00980236	0.0845349	3	1185.28	1185.28	426_565	243678	257632	36909.5	39023	39023
30	7PMix_0.3x_DIA12_iRT_e.coli_001	1	HSA _HSA	_K[+138]QTALVELVKQNC[+57]ELFEQLGEYK[+138]FQNALLVR_	KQTALVELVKQNCELFEQLGEYKFQNALLVR	231.757	False	_K[+138]QTALVELVKQNC[+57]ELFEQLGEYK[+138]FQNALLVR_	0.00276873	0.119378	4	967.02	967.026	426_549	4.77111e+06	5.04432e+06	398027	420819	420819
30	7PMix_0.3x_DIA12_iRT_e.coli_001	1	HSA _HSA	_K[+138]QTALVELVKQNC[+57]ELFEQLGEYK[+138]FQNALLVR_	KQTALVELVKQNCELFEQLGEYKFQNALLVR	228.915	False	_K[+138]QTALVELVKQNC[+57]ELFEQLGEYK[+138]FQNALLVR_	0.00900726	0.631132	5	773.818	773.822	426_549	21152.7	22363.9	4744.6	5016.29	5016.29
30	7PMix_0.3x_DIA12_iRT_e.coli_001	1	HSA _HSA	_LAK[+138]TYETTLEKAFK[+138]AWAVAR_	LAKTYETTLEKAFKAWAVAR	48.8481	False	_LAK[+138]TYETTLEKAFK[+138]AWAVAR_	0.00587751	0.0256189	3	818.453	818.455	236_375	664999	703078	110668	117005	117005
30	7PMix_0.3x_DIA12_iRT_e.coli_001	1	HSA _HSA	_LAK[+138]TYETTLEKAFK[+138]AWAVAR_	LAKTYETTLEKAFKAWAVAR	-22.2978	False	_LAK[+138]TYETTLEKAFK[+138]AWAVAR_	0.0368578	0.586267	4	614.092	614.092	236_375	2.92859e+06	3.09629e+06	63125.1	66739.9	66739.9
30	7PMix_0.3x_DIA12_iRT_e.coli_001	1	HSA _HSA	_K[+138]YLYEIARLVRPEVDVMC[+57]TAFHDNEET[+138]FLK_	KYLYEIARLVRPEVDVMCTAFHDNEETFLK	109.005	False	_K[+138]YLYEIARLVRPEVDVMC[+57]TAFHDNEET[+138]FLK_	0.00804171	0.0694156	5	769.389	769.392	157_161	1.22723e+06	1.2975e+06	192771	203810	203810
30	7PMix_0.3x_DIA12_iRT_e.coli_001	1	HSA _HSA	_QRLK[+138]C[+57]ASLQKLDELRDEGK[+155]ASS[+138]AK_	QRLKCASLQKLDELRDEGKASSAK	16.4995	False	_QRLK[+138]C[+57]ASLQKLDELRDEGK[+155]ASS[+138]AK_	0.00702596	0.559958	4	761.412	761.414	217_223	2.33809e+06	2.47197e+06	111213	117581	117581
30	7PMix_0.3x_DIA12_iRT_e.coli_001	1	HSA _HSA	_C[+57]C[+57]K[+138]ADDKETC[+57]FAEEGK[+155]KK[+138]QTALVELVK_	CCKADDKETCFAEEGKKKQTALVELVK	36.424	False	_C[+57]C[+57]K[+138]ADDKETC[+57]FAEEGK[+155]KK[+138]QTALVELVK_	0.00762885	0.310864	4	874.94	874.938	549_584	937818	991521	57059.9	60327.4	60327.4
30	7PMix_0.3x_DIA12_iRT_e.coli_001	1	HSA _HSA	_C[+57]C[+57]K[+138]ADDKETC[+57]FAEEGK[+155]KK[+138]QTALVELVK_	CCKADDKETCFAEEGKKKQTALVELVK	36.3845	False	_C[+57]C[+57]K[+138]ADDKETC[+57]FAEEGK[+155]KK[+138]QTALVELVK_	0.0120975	0.643041	5	700.154	700.154	549_584	1.22566e+06	1.29584e+06	14020.7	14823.6	14823.6
30	7PMix_0.3x_DIA12_iRT_e.coli_001	1	HSA _HSA	_C[+57]C[+57]K[+138]ADDKETC[+57]FAEEGK[+155]KK[+138]QTALVELVK_	CCKADDKETCFAEEGKKKQTALVELVK	36.5004	False	_C[+57]C[+57]K[+138]ADDKETC[+57]FAEEGK[+155]KK[+138]QTALVELVK_	0.0124483	0.301842	3	1166.25	1166.25	549_584	342.281	361.881	19966.6	21110	21110
30	7PMix_0.3x_DIA12_iRT_e.coli_001	1	HSA _HSA	_LK[+138]C[+57]ASLQKLAK[+138]TYETTLEK_	LKCASLQKLAKTYETTLEK	18.3174	False	_LK[+138]C[+57]ASLQKLAK[+138]TYETTLEK_	0.102021	0.387983	4	596.081	596.08	223_375	885449	936152	18923.7	20007.3	20007.3
30	7PMix_0.3x_DIA12_iRT_e.coli_001	1	HSA _HSA	_C[+57]C[+57]KADDK[+138]ETC[+57]FAEEGK[+156]KK[+138]QTALVELVK_	CCKADDKETCFAEEGKKKQTALVELVK	106.587	False	_C[+57]C[+57]KADDK[+138]ETC[+57]FAEEGK[+156]KK[+138]QTALVELVK_	0.0215575	0.71182	5	700.351	700.35	549_588	1.20347e+06	1.27239e+06	5405.38	5714.91	5714.91
30	7PMix_0.3x_DIA12_iRT_e.coli_001	1	HSA _HSA	_SHC[+57]IAEVENDEMPADLPSLAADFVES[+138]K[+155]DVC[+57]KNY[+138]AEAK_	SHCIAEVENDEMPADLPSLAADFVESKDVCKNYAEAK	129.319	False	_SHC[+57]IAEVENDEMPADLPSLAADFVES[+138]K[+155]DVC[+57]KNY[+138]AEAK_	0.0107682	0.159081	4	1116.77	1116.77	336_343	70441.3	74475	5065.59	5355.66	5355.66
30	7PMix_0.3x_DIA12_iRT_e.coli_001	1	HSA _HSA	_LDELRDEGK[+156]ASSAK[+138]QRLK[+138]C[+57]ASLQK_	LDELRDEGKASSAKQRLKCASLQK	25.5225	False	_LDELRDEGK[+156]ASSAK[+138]QRLK[+138]C[+57]ASLQK_	0.00988231	0.44554	4	761.658	761.66	219_223	1.88985e+06	1.99806e+06	106547	112649	112649
30	7PMix_0.3x_DIA12_iRT_e.coli_001	1	HSA _HSA	_LDELRDEGK[+156]ASSAK[+138]QRLK[+138]C[+57]ASLQK_	LDELRDEGKASSAKQRLKCASLQK	23.6484	False	_LDELRDEGK[+156]ASSAK[+138]QRLK[+138]C[+57]ASLQK_	0.0144679	0.491939	3	1015.21	1015.21	219_223	162667	171982	7807.17	8254.23	8254.24
30	7PMix_0.3x_DIA12_iRT_e.coli_001	1	HSA _HSA	_FK[+138]DLGEENFKS[+138]EVAHR_	FKDLGEENFKSEVAHR	25.4763	False	_FK[+138]DLGEENFKS[+138]EVAHR_	0.0158888	0.145159	4	516.262	516.262	29_36	263227	278301	35487.9	37520	37520
30	7PMix_0.3x_DIA12_iRT_e.coli_001	1	HSA _HSA	_C[+57]C[+57]K[+138]ADDKETC[+57]FAEEGK[+156]KK[+138]QTALVELVK_	CCKADDKETCFAEEGKKKQTALVELVK	106.77	False	_C[+57]C[+57]K[+138]ADDKETC[+57]FAEEGK[+156]KK[+138]QTALVELVK_	0.237768	0.721595	5	700.351	700.35	549_584	1.20344e+06	1.27236e+06	4825.62	5101.95	5101.95
30	7PMix_0.3x_DIA12_iRT_e.coli_001	1	HSA _HSA	_ATK[+138]EQLKQIK[+155]K[+138]QTALVELVK_	ATKEQLKQIKKQTALVELVK	53.1572	False	_ATK[+138]EQLKQIK[+155]K[+138]QTALVELVK_	0.0109099	0.467515	4	652.648	652.649	549_565	46705.6	49380.1	71452.4	75544	75544
30	7PMix_0.3x_DIA12_iRT_e.coli_001	1	HSA _HSA	_LDELRDEGK[+155]ASSAK[+138]QRLK[+138]C[+57]ASLQK_	LDELRDEGKASSAKQRLKCASLQK	18.755	False	_LDELRDEGK[+155]ASSAK[+138]QRLK[+138]C[+57]ASLQK_	0.0108687	0.58158	4	761.412	761.414	219_223	2.33809e+06	2.47197e+06	95613	101088	101088
30	7PMix_0.3x_DIA12_iRT_e.coli_001	1	HSA _HSA	_LDELRDEGK[+155]ASSAK[+138]QRLK[+138]C[+57]ASLQK_	LDELRDEGKASSAKQRLKCASLQK	16.4439	False	_LDELRDEGK[+155]ASSAK[+138]QRLK[+138]C[+57]ASLQK_	0.0111678	0.619214	3	1014.88	1014.89	219_223	194975	206140	4625.67	4890.55	4890.55
30	7PMix_0.3x_DIA12_iRT_e.coli_001	1	HSA _HSA	_C[+57]C[+57]AAADPHEC[+57]Y[+138]AKLAK[+138]TYETTLEK_	CCAAADPHECYAKLAKTYETTLEK	65.9787	False	_C[+57]C[+57]AAADPHEC[+57]Y[+138]AKLAK[+138]TYETTLEK_	0.118848	0.86138	4	747.347	747.346	375_394	134390	142085	9815.86	10377.9	10377.9
30	7PMix_0.3x_DIA12_iRT_e.coli_001	1	HSA _HSA	_DAHK[+138]SEVAHRVHTEC[+57]C[+57]HGDLLEC[+57]ADDRADLAK[+155]Y[+138]IC[+57]ENQDSISSK_	DAHKSEVAHRVHTECCHGDLLECADDRADLAKYICENQDSISSK	41.7915	False	_DAHK[+138]SEVAHRVHTEC[+57]C[+57]HGDLLEC[+57]ADDRADLAK[+155]Y[+138]IC[+57]ENQDSISSK_	0.00922488	0.173972	7	779.646	779.65	28_287	445865	471397	16516.5	17462.3	17462.3
30	7PMix_0.3x_DIA12_iRT_e.coli_001	1	HSA _HSA	_Y[+138]LYEIARLVRPEVDVMC[+57]TAFHDNEET[+138]FLK[+155]K_	YLYEIARLVRPEVDVMCTAFHDNEETFLKK	262.651	False	_Y[+138]LYEIARLVRPEVDVMC[+57]TAFHDNEET[+138]FLK[+155]K_	0.0108214	0.225292	4	1000.26	1000.26	157_162	99259.8	104944	4028.54	4259.22	4259.22
30	7PMix_0.3x_DIA12_iRT_e.coli_001	1	HSA _HSA	_C[+57]C[+57]K[+138]ADDKETC[+57]FAEEGKKQIK[+156]K[+138]QTALVELVK_	CCKADDKETCFAEEGKKQIKKQTALVELVK	94.1804	False	_C[+57]C[+57]K[+138]ADDKETC[+57]FAEEGKKQIK[+156]K[+138]QTALVELVK_	0.00729441	0.35465	4	967.496	967.501	549_584	3.47483e+06	3.67381e+06	77615	82059.5	82059.5
30	7PMix_0.3x_DIA12_iRT_e.coli_001	1	HSA _HSA	_NLGKVGSK[+138]C[+57]C[+57]K[+155]HPEAKLDELRDEGK[+138]ASS[+156]AK[+155]QR_	NLGKVGSKCCKHPEAKLDELRDEGKASSAKQR	32.0664	False	_NLGKVGSK[+138]C[+57]C[+57]K[+155]HPEAKLDELRDEGK[+138]ASS[+156]AK[+155]QR_	0.0133115	0.648958	6	704.038	704.037	214_460	128074	135408	239434	253145	253145
30	7PMix_0.3x_DIA12_iRT_e.coli_001	1	HSA _HSA	_DAHK[+138]SEVAHRFK[+138]DLGEENFK_	DAHKSEVAHRFKDLGEENFK	39.6462	False	_DAHK[+138]SEVAHRFK[+138]DLGEENFK_	0.00942156	0.464689	4	629.067	629.067	28_36	401944	424961	43160.1	45631.5	45631.5
30	7PMix_0.3x_DIA12_iRT_e.coli_001	1	HSA _HSA	_DAHK[+138]SEVAHRFK[+138]DLGEENFK_	DAHKSEVAHRFKDLGEENFK	7.0413	False	_DAHK[+138]SEVAHRFK[+138]DLGEENFK_	0.0119187	0.67682	5	503.455	503.455	28_36	367144	388167	34266.9	36229.1	36229.1
30	7PMix_0.3x_DIA12_iRT_e.coli_001	1	HSA _HSA	_C[+57]C[+57]AAADPHEC[+57]Y[+138]AKLAK[+155]TYETT[+138]LEK_	CCAAADPHECYAKLAKTYETTLEK	55.3964	False	_C[+57]C[+57]AAADPHEC[+57]Y[+138]AKLAK[+155]TYETT[+138]LEK_	0.0111595	0.453545	3	1047.82	1047.83	380_394	171879	181721	6147.49	6499.52	6499.52
30	7PMix_0.3x_DIA12_iRT_e.coli_001	1	HSA _HSA	_QRLK[+138]C[+57]ASLQKLDELRDEGK[+138]AS[+156]SAK_	QRLKCASLQKLDELRDEGKASSAK	55.8065	False	_QRLK[+138]C[+57]ASLQKLDELRDEGK[+138]AS[+156]SAK_	0.0106369	0.588448	3	1015.21	1015.21	214_223	162665	171980	5818.24	6151.41	6151.41
30	7PMix_0.3x_DIA12_iRT_e.coli_001	1	HSA _HSA	_QRLK[+138]C[+57]ASLQKLDELRDEGK[+156]ASS[+138]AK_	QRLKCASLQKLDELRDEGKASSAK	22.8032	False	_QRLK[+138]C[+57]ASLQKLDELRDEGK[+156]ASS[+138]AK_	0.010283	0.534348	4	761.658	761.66	217_223	1.88984e+06	1.99806e+06	95321.7	100780	100780
30	7PMix_0.3x_DIA12_iRT_e.coli_001	1	HSA _HSA	_QRLK[+138]C[+57]ASLQKLDELRDEGK[+156]ASS[+138]AK_	QRLKCASLQKLDELRDEGKASSAK	23.0414	False	_QRLK[+138]C[+57]ASLQKLDELRDEGK[+156]ASS[+138]AK_	0.288708	0.598455	3	1015.21	1015.21	217_223	162665	171979	6816.38	7206.71	7206.71
30	7PMix_0.3x_DIA12_iRT_e.coli_001	1	HSA _HSA	_LDELRDEGK[+156]ASSAK[+138]QRLK[+138]C[+57]ASLQK[+156]FGER_	LDELRDEGKASSAKQRLKCASLQKFGER	56.2836	False	_LDELRDEGK[+156]ASSAK[+138]QRLK[+138]C[+57]ASLQK[+156]FGER_	0.0234846	0.315723	5	738.591	738.589	219_223	2.29342e+06	2.42474e+06	13289.5	14050.5	14050.5
30	7PMix_0.3x_DIA12_iRT_e.coli_001	1	HSA _HSA	_C[+57]C[+57]K[+138]ADDK[+155]ETC[+57]FAEEGKKK[+138]QTALVELVK_	CCKADDKETCFAEEGKKKQTALVELVK	103.751	False	_C[+57]C[+57]K[+138]ADDK[+155]ETC[+57]FAEEGKKK[+138]QTALVELVK_	0.0559323	0.802579	5	700.154	700.154	549_584	597835	632069	1864.49	1971.25	1971.25
30	7PMix_0.3x_DIA12_iRT_e.coli_001	1	HSA _HSA	_ATK[+138]EQLKK[+138]QTALVELVK_	ATKEQLKKQTALVELVK	73.3316	False	_ATK[+138]EQLKK[+138]QTALVELVK_	0.0108695	0.10032	4	521.565	521.565	549_565	321294	339693	15484.7	16371.4	16371.4
30	7PMix_0.3x_DIA12_iRT_e.coli_001	1	HSA _HSA	_DAHK[+155]S[+138]EVAHRVHTEC[+57]C[+57]HGDLLEC[+57]ADDRADLAK[+138]YIC[+57]ENQDSISSK_	DAHKSEVAHRVHTECCHGDLLECADDRADLAKYICENQDSISSK	43.9422	False	_DAHK[+155]S[+138]EVAHRVHTEC[+57]C[+57]HGDLLEC[+57]ADDRADLAK[+138]YIC[+57]ENQDSISSK_	0.0125679	0.205577	7	779.646	779.65	29_286	445859	471390	8195.84	8665.16	8665.16
30	7PMix_0.3x_DIA12_iRT_e.coli_001	1	HSA _HSA	_NLGK[+138]VGSKDEGK[+138]ASSAK[+155]QR_	NLGKVGSKDEGKASSAKQR	55.3306	False	_NLGK[+138]VGSKDEGK[+138]ASSAK[+155]QR_	0.00843571	0.127676	4	568.564	568.563	214_456	958760	1.01366e+06	17414	18411.2	18411.2
30	7PMix_0.3x_DIA12_iRT_e.coli_001	1	HSA _HSA	_YK[+138]AAFTEC[+57]C[+57]QAADKLVRPEVDVMC[+57]TAFHDNEETFLK[+138]K_	YKAAFTECCQAADKLVRPEVDVMCTAFHDNEETFLKK	61.7175	False	_YK[+138]AAFTEC[+57]C[+57]QAADKLVRPEVDVMC[+57]TAFHDNEETFLK[+138]K_	0.00243317	0.332026	6	763.864	763.866	160_186	653324	690735	63707.9	67356.1	67356.1
30	7PMix_0.3x_DIA12_iRT_e.coli_001	1	HSA _HSA	_YK[+138]AAFTEC[+57]C[+57]QAADKLVRPEVDVMC[+57]TAFHDNEETFLK[+138]K_	YKAAFTECCQAADKLVRPEVDVMCTAFHDNEETFLKK	61.5724	False	_YK[+138]AAFTEC[+57]C[+57]QAADKLVRPEVDVMC[+57]TAFHDNEETFLK[+138]K_	0.0790398	0.668502	5	916.435	916.443	160_186	419305	443316	232768	246097	246097
30	7PMix_0.3x_DIA12_iRT_e.coli_001	1	HSA _HSA	_QRLK[+138]C[+57]ASLQK[+155]FGERLDELRDEGK[+138]AS[+156]SAK_	QRLKCASLQKFGERLDELRDEGKASSAK	46.7747	False	_QRLK[+138]C[+57]ASLQK[+155]FGERLDELRDEGK[+138]AS[+156]SAK_	0.0416398	0.0624764	4	922.74	922.751	214_223	55261.2	58425.7	6252.94	6611	6611
30	7PMix_0.3x_DIA12_iRT_e.coli_001	1	HSA _HSA	_LDELRDEGK[+138]ASSAK[+155]QRNLGK[+138]VGSK_	LDELRDEGKASSAKQRNLGKVGSK	16.4835	False	_LDELRDEGK[+138]ASSAK[+155]QRNLGK[+138]VGSK_	0.00750493	0.102333	5	580.32	580.319	214_456	236096	249615	13741	14527.9	14527.9
30	7PMix_0.3x_DIA12_iRT_e.coli_001	1	HSA _HSA	_LDELRDEGK[+138]ASSAK[+155]QRNLGK[+138]VGSK_	LDELRDEGKASSAKQRNLGKVGSK	19.3877	False	_LDELRDEGK[+138]ASSAK[+155]QRNLGK[+138]VGSK_	0.185227	0.687421	4	725.148	725.147	214_456	411048	434586	50176.6	53049.8	53049.8
30	7PMix_0.3x_DIA12_iRT_e.coli_001	1	HSA _HSA	_LKEC[+57]C[+57]EK[+138]PLLEKS[+138]HC[+57]IAEVENDEMPADLPSLAADFVESK[+155]DVC[+57]K_	LKECCEKPLLEKSHCIAEVENDEMPADLPSLAADFVESKDVCK	111.891	False	_LKEC[+57]C[+57]EK[+138]PLLEKS[+138]HC[+57]IAEVENDEMPADLPSLAADFVESK[+155]DVC[+57]K_	0.0160917	0.463574	5	1063.91	1063.91	305_311	100001	105727	16463.1	17405.8	17405.8
30	7PMix_0.3x_DIA12_iRT_e.coli_001	1	HSA _HSA	_LDELRDEGK[+138]AS[+156]S[+156]AKLK[+138]C[+57]ASLQK[+155]FGER_	LDELRDEGKASSAKLKCASLQKFGER	39.1535	False	_LDELRDEGK[+138]AS[+156]S[+156]AKLK[+138]C[+57]ASLQK[+155]FGER_	0.00904774	NaN	5	712.778	712.777	214_223	35111.1	37121.7	10640.4	11249.7	11249.7
30	7PMix_0.3x_DIA12_iRT_e.coli_001	1	HSA _HSA	_C[+57]C[+57]K[+138]ADDKETC[+57]FAEEGKKK[+138]QTALVELVK_	CCKADDKETCFAEEGKKKQTALVELVK	19.3432	False	_C[+57]C[+57]K[+138]ADDKETC[+57]FAEEGKKK[+138]QTALVELVK_	0.0415443	0.795927	5	669.135	669.136	549_584	204320	216020	1121.77	1186.01	1186.01
30	7PMix_0.3x_DIA12_iRT_e.coli_001	1	HSA _HSA	_NLGK[+138]VGS[+155]K[+155]C[+57]C[+57]KS[+138]HC[+57]IAEVENDEMPADLPSLAADFVESK_	NLGKVGSKCCKSHCIAEVENDEMPADLPSLAADFVESK	101.28	False	_NLGK[+138]VGS[+155]K[+155]C[+57]C[+57]KS[+138]HC[+57]IAEVENDEMPADLPSLAADFVESK_	0.0137214	0.181041	5	935.252	935.251	311_456	131204	138717	21743	22988.1	22988.1
30	7PMix_0.3x_DIA12_iRT_e.coli_001	1	HSA _HSA	_VGSK[+138]C[+57]C[+57]K[+155]HPEAK[+155]RASSAK[+138]QR_	VGSKCCKHPEAKRASSAKQR	-36.0895	False	_VGSK[+138]C[+57]C[+57]K[+155]HPEAK[+155]RASSAK[+138]QR_	0.0592473	0.172068	5	551.094	551.093	219_460	360239	380867	12160.7	12857	12857
30	7PMix_0.3x_DIA12_iRT_e.coli_001	1	HSA _HSA	_VHT[+138]EC[+57]C[+57]HGDLLEC[+57]ADDRLVTDLT[+138]K_	VHTECCHGDLLECADDRLVTDLTK	52.8423	False	_VHT[+138]EC[+57]C[+57]HGDLLEC[+57]ADDRLVTDLT[+138]K_	0.287123	0.871179	3	1005.13	1005.13	263_267	88707.9	93787.5	1585.49	1676.28	1676.28
30	7PMix_0.3x_DIA12_iRT_e.coli_001	1	HSA _HSA	_LK[+155]C[+57]ASLQK[+138]FGERM[+16]PC[+57]AEDYLSVVLNQLC[+57]VLHEK[+138]TPVSDR_	LKCASLQKFGERMPCAEDYLSVVLNQLCVLHEKTPVSDR	118.626	False	_LK[+155]C[+57]ASLQK[+138]FGERM[+16]PC[+57]AEDYLSVVLNQLC[+57]VLHEK[+138]TPVSDR_	0.138361	0.238318	5	984.499	984.504	229_490	384320	406327	1775.57	1877.24	1877.24
30	7PMix_0.3x_DIA12_iRT_e.coli_001	1	HSA _HSA	_C[+57]C[+57]K[+138]ADDKET[+138]C[+57]FAEEGK[+155]K_	CCKADDKETCFAEEGKK	25.8966	False	_C[+57]C[+57]K[+138]ADDKET[+138]C[+57]FAEEGK[+155]K_	0.0233093	0.30977	3	796.358	796.359	584_590	449759	475513	8556.46	9046.43	9046.43
30	7PMix_0.3x_DIA12_iRT_e.coli_001	1	HSA _HSA	_LK[+155]C[+57]ASLQK[+138]FGERMPC[+57]AEDYLSVVLNQLC[+57]VLHEK[+138]TPVSDR_	LKCASLQKFGERMPCAEDYLSVVLNQLCVLHEKTPVSDR	251.032	False	_LK[+155]C[+57]ASLQK[+138]FGERMPC[+57]AEDYLSVVLNQLC[+57]VLHEK[+138]TPVSDR_	0.28873	0.41746	5	981.3	981.305	229_490	49509.4	52344.4	1570.85	1660.8	1660.8
30	7PMix_0.3x_DIA12_iRT_e.coli_001	1	HSA _HSA	_LDELRDEGK[+138]ASSAK[+155]QRVGSK[+138]C[+57]C[+57]K[+156]HPEAK_	LDELRDEGKASSAKQRVGSKCCKHPEAK	15.1858	False	_LDELRDEGK[+138]ASSAK[+155]QRVGSK[+138]C[+57]C[+57]K[+156]HPEAK_	0.127797	0.553138	5	731.176	731.174	214_460	74392.7	78652.7	39500.9	41762.8	41762.8
30	7PMix_0.3x_DIA12_iRT_e.coli_001	1	HSA _HSA	_LKEC[+57]C[+57]EK[+138]PLLEKS[+138]HC[+57]IAEVENDEM[+16]PADLPSLAADFVESKDVC[+57]K_	LKECCEKPLLEKSHCIAEVENDEMPADLPSLAADFVESKDVCK	85.1758	False	_LKEC[+57]C[+57]EK[+138]PLLEKS[+138]HC[+57]IAEVENDEM[+16]PADLPSLAADFVESKDVC[+57]K_	0.017652	0.0247658	5	1036.09	1036.09	305_311	279952	295983	6625.28	7004.67	7004.67
30	7PMix_0.3x_DIA12_iRT_e.coli_001	1	HSA _HSA	_C[+57]C[+57]AAADPHEC[+57]Y[+138]AKVFDEFK[+138]PLVEEPQNLIK_	CCAAADPHECYAKVFDEFKPLVEEPQNLIK	81.5179	False	_C[+57]C[+57]AAADPHEC[+57]Y[+138]AKVFDEFK[+138]PLVEEPQNLIK_	0.0438355	0.280248	4	934.445	934.444	394_402	264368	279507	2958.31	3127.71	3127.71
30	7PMix_0.3x_DIA12_iRT_e.coli_001	1	HSA _HSA	_C[+57]C[+57]K[+138]ADDKETC[+57]FAEEGKKQIK[+155]K[+138]QTALVELVK_	CCKADDKETCFAEEGKKQIKKQTALVELVK	37.3497	False	_C[+57]C[+57]K[+138]ADDKETC[+57]FAEEGKKQIK[+155]K[+138]QTALVELVK_	0.282215	0.0521854	6	645.169	645.17	549_584	133692	141348	7704.31	8145.48	8145.48
30	7PMix_0.3x_DIA12_iRT_e.coli_001	1	Lysozyme C _Lysozyme C	_GT[+138]DVQAWIRNRC[+57]K[+155]GT[+138]DVQAWIR_	GTDVQAWIRNRCKGTDVQAWIR	196.152	False	_GT[+138]DVQAWIRNRC[+57]K[+155]GT[+138]DVQAWIR_	2.03302e-16	0.0643972	4	736.134	736.132	136_136	4.89026e+07	5.17029e+07	9.87672e+06	1.04423e+07	1.04423e+07
30	7PMix_0.3x_DIA12_iRT_e.coli_001	1	Lysozyme C _Lysozyme C	_FES[+138]NFNTQATNRGYS[+138]LGNWVC[+57]AAK_	FESNFNTQATNRGYSLGNWVCAAK	224.349	False	_FES[+138]NFNTQATNRGYS[+138]LGNWVC[+57]AAK_	2.46322e-05	0.278172	3	964.453	964.457	42_54	2.4096e+07	2.54758e+07	755655	798927	798927
30	7PMix_0.3x_DIA12_iRT_e.coli_001	1	Lysozyme C _Lysozyme C	_C[+57]ELAAAMK[+138]RGYSLGNWVC[+57]AAK[+138]FESNFNTQATNR_	CELAAAMKRGYSLGNWVCAAKFESNFNTQATNR	192.197	False	_C[+57]ELAAAMK[+138]RGYSLGNWVC[+57]AAK[+138]FESNFNTQATNR_	0.00425118	0.140342	4	981.218	981.223	31_51	244784	258802	40547.5	42869.3	42869.3
30	7PMix_0.3x_DIA12_iRT_e.coli_001	1	Lysozyme C _Lysozyme C	_C[+57]K[+138]GTDVQAWIRGYSLGNWVC[+57]AAK[+138]FESNFNTQATNR_	CKGTDVQAWIRGYSLGNWVCAAKFESNFNTQATNR	201.908	False	_C[+57]K[+138]GTDVQAWIRGYSLGNWVC[+57]AAK[+138]FESNFNTQATNR_	0.00129898	NaN	4	1052.25	1052.26	51_134	96516.4	102043	7939.08	8393.69	8393.69
30	7PMix_0.3x_DIA12_iRT_e.coli_001	1	Lysozyme C _Lysozyme C	_C[+57]ELAAAMK[+138]RC[+57]K[+138]GTDVQAWIR_	CELAAAMKRCKGTDVQAWIR	132.634	False	_C[+57]ELAAAMK[+138]RC[+57]K[+138]GTDVQAWIR_	0.00716325	0.87779	4	630.819	630.819	31_134	257468	272212	52415.6	55417.1	55417.1
30	7PMix_0.3x_DIA12_iRT_e.coli_001	1	Lysozyme C _Lysozyme C	_C[+57]ELAAAM[+16]K[+138]RC[+57]K[+138]GTDVQAWIR_	CELAAAMKRCKGTDVQAWIR	112.526	False	_C[+57]ELAAAM[+16]K[+138]RC[+57]K[+138]GTDVQAWIR_	0.0139517	0.103546	3	846.088	846.09	31_134	231977	245260	25204.2	26647.5	26647.5
30	7PMix_0.3x_DIA12_iRT_e.coli_001	1	Lysozyme C _Lysozyme C	_C[+57]ELAAAMK[+138]RC[+57]ELAAAMK[+138]R_	CELAAAMKRCELAAAMKR	100.087	False	_C[+57]ELAAAMK[+138]RC[+57]ELAAAMK[+138]R_	0.00868237	0.403103	3	746.041	746.04	31_31	639430	676045	45576.8	48186.7	48186.6
30	7PMix_0.3x_DIA12_iRT_e.coli_001	1	Myoglobin _Myoglobin	_K[+138]HGTVVLTALGGILKTEAEMK[+156]AS[+138]EDLK_	KHGTVVLTALGGILKTEAEMKASEDLK	209.711	False	_K[+138]HGTVVLTALGGILKTEAEMK[+156]AS[+138]EDLK_	0.00244882	0.2997	3	1051.24	1051.25	59_64	768334	812331	23883.7	25251.3	25251.3
30	7PMix_0.3x_DIA12_iRT_e.coli_001	1	Myoglobin _Myoglobin	_K[+138]HGTVVLTALGGILKTEAEMK[+156]AS[+138]EDLK_	KHGTVVLTALGGILKTEAEMKASEDLK	217.411	False	_K[+138]HGTVVLTALGGILKTEAEMK[+156]AS[+138]EDLK_	0.010723	0.436197	4	788.685	788.688	59_64	70213.2	74233.8	4331.37	4579.4	4579.4
30	7PMix_0.3x_DIA12_iRT_e.coli_001	1	Myoglobin _Myoglobin	_TEAEMK[+156]ASEDLK[+138]KHGT[+138]VVLTALGGILK_	TEAEMKASEDLKKHGTVVLTALGGILK	215.327	False	_TEAEMK[+156]ASEDLK[+138]KHGT[+138]VVLTALGGILK_	0.00858746	0.153418	4	788.685	788.688	63_67	131723	139266	14261.3	15077.9	15077.9
30	7PMix_0.3x_DIA12_iRT_e.coli_001	1	Myoglobin _Myoglobin	_TEAEMK[+138]AS[+155]EDLKK[+138]HGTVVLTALGGILK_	TEAEMKASEDLKKHGTVVLTALGGILK	245.505	False	_TEAEMK[+138]AS[+155]EDLKK[+138]HGTVVLTALGGILK_	1.1182e-09	0.306354	3	1050.92	1050.92	57_64	972008	1.02767e+06	18228.1	19271.9	19271.9
30	7PMix_0.3x_DIA12_iRT_e.coli_001	1	Myoglobin _Myoglobin	_K[+138]HGT[+155]VVLTALGGILKTEAEM[+16]K[+138]ASEDLK_	KHGTVVLTALGGILKTEAEMKASEDLK	200.558	False	_K[+138]HGT[+155]VVLTALGGILKTEAEM[+16]K[+138]ASEDLK_	0.00922661	0.172699	4	792.438	792.44	57_64	12297.2	13001.3	17966	18994.8	18994.8
30	7PMix_0.3x_DIA12_iRT_e.coli_001	1	Myoglobin _Myoglobin	_K[+138]HGTVVLTALGGILKTEAEMK[+155]AS[+138]EDLK_	KHGTVVLTALGGILKTEAEMKASEDLK	208.325	False	_K[+138]HGTVVLTALGGILKTEAEMK[+155]AS[+138]EDLK_	0.0107571	0.116641	4	788.439	788.442	59_64	283207	299425	19628.6	20752.6	20752.6
30	7PMix_0.3x_DIA12_iRT_e.coli_001	1	Myoglobin _Myoglobin	_ASEDLK[+138]KHGT[+138]VVLTALGGILK_	ASEDLKKHGTVVLTALGGILK	78.6301	False	_ASEDLK[+138]KHGT[+138]VVLTALGGILK_	0.0107514	0.122877	3	769.45	769.453	63_67	205805	217590	17131.5	18112.5	18112.5
30	7PMix_0.3x_DIA12_iRT_e.coli_001	1	Myoglobin _Myoglobin	_TEAEMK[+138]ASEDLKK[+138]HGTVVLTALGGILK_	TEAEMKASEDLKKHGTVVLTALGGILK	142.667	False	_TEAEMK[+138]ASEDLKK[+138]HGTVVLTALGGILK_	0.0142183	0.256961	4	749.666	749.665	57_64	162988	172321	10015.5	10589	10589
30	7PMix_0.3x_DIA12_iRT_e.coli_001	1	Myoglobin _Myoglobin	_LFTGHPET[+155]LEK[+138]FDKFKK[+138]HGTVVLTALGGILK_	LFTGHPETLEKFDKFKKHGTVVLTALGGILK	195.543	False	_LFTGHPET[+155]LEK[+138]FDKFKK[+138]HGTVVLTALGGILK_	0.0183144	0.163197	5	748.028	748.027	43_64	13411.2	14179.2	22472.4	23759.3	23759.3
30	7PMix_0.3x_DIA12_iRT_e.coli_001	1	Myoglobin _Myoglobin	_NDIAAK[+138]Y[+156]KELGFQGK[+155]GHHEAELK[+138]PLAQSHATK_	NDIAAKYKELGFQGKGHHEAELKPLAQSHATK	127.761	False	_NDIAAK[+138]Y[+156]KELGFQGK[+155]GHHEAELK[+138]PLAQSHATK_	0.00941236	NaN	4	996.778	996.782	88_146	71503.8	75598.4	5522.79	5839.04	5839.04
30	7PMix_0.3x_DIA12_iRT_e.coli_001	1	Myoglobin _Myoglobin	_T[+138]EAEMKK[+138]HGTVVLTALGGILK_	TEAEMKKHGTVVLTALGGILK	247.78	False	_T[+138]EAEMKK[+138]HGTVVLTALGGILK_	0.0176935	0.0808246	3	784.779	784.782	52_64	14947.5	15803.4	16291	17223.9	17223.9
30	7PMix_0.3x_DIA12_iRT_e.coli_001	1	Myoglobin _Myoglobin	_K[+155]GHHEAELK[+138]PLAQSHATKNDIAAK[+138]YK_	KGHHEAELKPLAQSHATKNDIAAKYK	40.2959	False	_K[+155]GHHEAELK[+138]PLAQSHATKNDIAAK[+138]YK_	0.145499	0.186572	4	799.934	799.935	88_146	58352.5	61693.9	5823.35	6156.81	6156.81
30	7PMix_0.3x_DIA12_iRT_e.coli_001	1	Ovotransferrin _Ovotransferrin	_K[+138]GTEFTVNDLQGKT[+138]SC[+57]HTGLGR_	KGTEFTVNDLQGKTSCHTGLGR	32.7553	False	_K[+138]GTEFTVNDLQGKT[+138]SC[+57]HTGLGR_	8.83248e-07	0.426108	4	641.322	641.322	119_132	7.13838e+06	7.54714e+06	1.15047e+06	1.21635e+06	1.21635e+06
30	7PMix_0.3x_DIA12_iRT_e.coli_001	1	Ovotransferrin _Ovotransferrin	_K[+138]GTEFTVNDLQGKT[+138]SC[+57]HTGLGR_	KGTEFTVNDLQGKTSCHTGLGR	75.5278	False	_K[+138]GTEFTVNDLQGKT[+138]SC[+57]HTGLGR_	3.92324e-05	0.164915	3	854.759	854.761	119_132	2.53983e+06	2.68526e+06	257738	272497	272497
30	7PMix_0.3x_DIA12_iRT_e.coli_001	1	Ovotransferrin _Ovotransferrin	_K[+138]GTEFTVNDLQGKK[+138]SC[+57]HTAVGR_	KGTEFTVNDLQGKKSCHTAVGR	43.9013	False	_K[+138]GTEFTVNDLQGKK[+138]SC[+57]HTAVGR_	1.03183e-07	0.842281	4	648.083	648.084	119_471	421918	446078	1.09134e+06	1.15383e+06	1.15383e+06
30	7PMix_0.3x_DIA12_iRT_e.coli_001	1	Ovotransferrin _Ovotransferrin	_RFGVNGSEK[+138]SK[+156]FMMFESQNKC[+57]VASSHEK[+138]YFGYTGALR_	RFGVNGSEKSKFMMFESQNKCVASSHEKYFGYTGALR	48.9642	False	_RFGVNGSEK[+138]SK[+156]FMMFESQNKC[+57]VASSHEK[+138]YFGYTGALR_	3.28486e-08	0.213969	5	918.844	918.853	539_641	917992	970559	101750	107577	107577
30	7PMix_0.3x_DIA12_iRT_e.coli_001	1	Ovotransferrin _Ovotransferrin	_RFGVNGSEK[+138]SK[+156]FMMFESQNKC[+57]VASSHEK[+138]YFGYTGALR_	RFGVNGSEKSKFMMFESQNKCVASSHEKYFGYTGALR	123.999	False	_RFGVNGSEK[+138]SK[+156]FMMFESQNKC[+57]VASSHEK[+138]YFGYTGALR_	0.00253504	0.624905	4	1148.3	1148.3	539_641	49201.7	52019.2	15296.7	16172.7	16172.7
30	7PMix_0.3x_DIA12_iRT_e.coli_001	1	Ovotransferrin _Ovotransferrin	_HTTVNENAPDQK[+138]DEYELLC[+57]LDGSRQPVDNYKT[+138]C[+57]NWAR_	HTTVNENAPDQKDEYELLCLDGSRQPVDNYKTCNWAR	54.6297	False	_HTTVNENAPDQK[+138]DEYELLC[+57]LDGSRQPVDNYKT[+138]C[+57]NWAR_	6.11638e-08	0.424755	5	919.427	919.436	240_260	945456	999596	42141.5	44554.6	44554.6
30	7PMix_0.3x_DIA12_iRT_e.coli_001	1	Ovotransferrin _Ovotransferrin	_C[+57]VASS[+138]HEKY[+138]FGYTGALR_	CVASSHEKYFGYTGALR	46.5374	False	_C[+57]VASS[+138]HEKY[+138]FGYTGALR_	0.00515587	0.177983	3	701.339	701.339	536_540	2.31179e+06	2.44417e+06	330082	348984	348984
30	7PMix_0.3x_DIA12_iRT_e.coli_001	1	Ovotransferrin _Ovotransferrin	_C[+57]VASS[+138]HEK[+155]YFGYTGALRFGVNGSEK[+138]S[+155]KFMMFESQNK_	CVASSHEKYFGYTGALRFGVNGSEKSKFMMFESQNK	99.4046	False	_C[+57]VASS[+138]HEK[+155]YFGYTGALRFGVNGSEK[+138]S[+155]KFMMFESQNK_	0.00204535	0.215787	5	918.446	918.454	536_641	1.69484e+06	1.79189e+06	102438	108304	108304
30	7PMix_0.3x_DIA12_iRT_e.coli_001	1	Ovotransferrin _Ovotransferrin	_C[+57]VASS[+138]HEK[+155]YFGYTGALRFGVNGSEK[+138]S[+155]KFMMFESQNK_	CVASSHEKYFGYTGALRFGVNGSEKSKFMMFESQNK	144.536	False	_C[+57]VASS[+138]HEK[+155]YFGYTGALRFGVNGSEK[+138]S[+155]KFMMFESQNK_	0.00847543	0.639591	4	1147.81	1147.81	536_641	63418.8	67050.4	19830.8	20966.3	20966.3
30	7PMix_0.3x_DIA12_iRT_e.coli_001	1	Ovotransferrin _Ovotransferrin	_NK[+138]ADWAKNLQMDDFELLC[+57]TDGRNLQMDDFELLC[+57]T[+138]DGR_	NKADWAKNLQMDDFELLCTDGRNLQMDDFELLCTDGR	167.742	False	_NK[+138]ADWAKNLQMDDFELLC[+57]TDGRNLQMDDFELLC[+57]T[+138]DGR_	1.26158e-08	0.357336	5	921.623	921.633	573_590	26784.8	28318.5	71247	75326.8	75326.8
30	7PMix_0.3x_DIA12_iRT_e.coli_001	1	Ovotransferrin _Ovotransferrin	_C[+57]VASSHEK[+155]Y[+138]FGYTGALRFGVNGSEK[+138]SK[+155]FMMFESQNK_	CVASSHEKYFGYTGALRFGVNGSEKSKFMMFESQNK	116.877	False	_C[+57]VASSHEK[+155]Y[+138]FGYTGALRFGVNGSEK[+138]SK[+155]FMMFESQNK_	0.000508344	0.201157	5	918.446	918.454	540_641	1.69484e+06	1.79189e+06	79068.5	83596.2	83596.2
30	7PMix_0.3x_DIA12_iRT_e.coli_001	1	Ovotransferrin _Ovotransferrin	_C[+57]VASSHEK[+155]Y[+138]FGYTGALRFGVNGSEK[+138]SK[+155]FMMFESQNK_	CVASSHEKYFGYTGALRFGVNGSEKSKFMMFESQNK	117.99	False	_C[+57]VASSHEK[+155]Y[+138]FGYTGALRFGVNGSEK[+138]SK[+155]FMMFESQNK_	0.00791786	0.046176	4	1147.81	1147.81	540_641	80181.3	84772.7	12181.7	12879.3	12879.3
30	7PMix_0.3x_DIA12_iRT_e.coli_001	1	Ovotransferrin _Ovotransferrin	_C[+57]VASS[+138]HEK[+155]YFGYTGALRFGVNGS[+155]EKSK[+138]FMMFESQNK_	CVASSHEKYFGYTGALRFGVNGSEKSKFMMFESQNK	45.6415	False	_C[+57]VASS[+138]HEK[+155]YFGYTGALRFGVNGS[+155]EKSK[+138]FMMFESQNK_	1.44542e-05	0.0464102	6	765.54	765.542	536_643	591300	625160	63568.7	67208.8	67208.8
30	7PMix_0.3x_DIA12_iRT_e.coli_001	1	Ovotransferrin _Ovotransferrin	_RFGVNGS[+155]EKSK[+138]FMMFESQNKC[+57]VASSHEK[+138]YFGYTGALR_	RFGVNGSEKSKFMMFESQNKCVASSHEKYFGYTGALR	120.774	False	_RFGVNGS[+155]EKSK[+138]FMMFESQNKC[+57]VASSHEK[+138]YFGYTGALR_	0.00277011	0.214619	4	1148.06	1148.06	539_643	72502.1	76653.8	15032.8	15893.6	15893.6
30	7PMix_0.3x_DIA12_iRT_e.coli_001	1	Ovotransferrin _Ovotransferrin	_C[+57]VASS[+138]HEK[+155]YFGYTGALRFGVNGSEKS[+155]K[+138]FMMFESQNK_	CVASSHEKYFGYTGALRFGVNGSEKSKFMMFESQNK	119.902	False	_C[+57]VASS[+138]HEK[+155]YFGYTGALRFGVNGSEKS[+155]K[+138]FMMFESQNK_	0.00553731	0.0297987	4	1147.81	1147.81	536_643	80181.5	84772.9	15396.7	16278.4	16278.4
30	7PMix_0.3x_DIA12_iRT_e.coli_001	1	Ovotransferrin _Ovotransferrin	_K[+138]S[+156]C[+57]HTAVGRGK[+138]K[+155]S[+156]C[+57]HTAVGR_	KSCHTAVGRGKKSCHTAVGR	37.3162	False	_K[+138]S[+156]C[+57]HTAVGRGK[+138]K[+155]S[+156]C[+57]HTAVGR_	0.00167228	0.339045	3	940.822	940.819	470_471	221477	234159	21503.5	22734.8	22734.8
30	7PMix_0.3x_DIA12_iRT_e.coli_001	1	Ovotransferrin _Ovotransferrin	_AT[+138]YLDC[+57]IKIS[+138]LTC[+57]VQK[+155]ATYLDC[+57]IK_	ATYLDCIKISLTCVQKATYLDCIK	96.5828	False	_AT[+138]YLDC[+57]IKIS[+138]LTC[+57]VQK[+155]ATYLDC[+57]IK_	0.289179	0.942493	3	1063.55	1063.55	52_60	35672.1	37714.8	925.646	978.652	978.652
30	7PMix_0.3x_DIA12_iRT_e.coli_001	1	Ovotransferrin _Ovotransferrin	_DLLFK[+138]DSAIMLKS[+138]AGWNIPIGTLLHR_	DLLFKDSAIMLKSAGWNIPIGTLLHR	256.994	False	_DLLFK[+138]DSAIMLKS[+138]AGWNIPIGTLLHR_	0.00318173	0.950808	4	767.178	767.18	141_320	6.23777e+06	6.59497e+06	1.16574e+06	1.2325e+06	1.2325e+06
30	7PMix_0.3x_DIA12_iRT_e.coli_001	1	Ovotransferrin _Ovotransferrin	_T[+138]SC[+57]HTGLGRGTEFT[+138]VNDLQGK_	TSCHTGLGRGTEFTVNDLQGK	43.0471	False	_T[+138]SC[+57]HTGLGRGTEFT[+138]VNDLQGK_	0.00858694	0.0859281	3	812.061	812.061	124_132	5.2473e+06	5.54777e+06	211077	223164	223164
30	7PMix_0.3x_DIA12_iRT_e.coli_001	1	Ovotransferrin _Ovotransferrin	_RFGVNGSEK[+138]SK[+155]FMMFESQNKC[+57]VASSHEK[+138]YFGYTGALR_	RFGVNGSEKSKFMMFESQNKCVASSHEKYFGYTGALR	58.9211	False	_RFGVNGSEK[+138]SK[+155]FMMFESQNKC[+57]VASSHEK[+138]YFGYTGALR_	1.98823e-07	0.214211	5	918.647	918.656	539_641	1.29801e+06	1.37234e+06	101916	107752	107752
30	7PMix_0.3x_DIA12_iRT_e.coli_001	1	Ovotransferrin _Ovotransferrin	_RFGVNGSEK[+138]SK[+155]FMMFESQNKC[+57]VASSHEK[+138]YFGYTGALR_	RFGVNGSEKSKFMMFESQNKCVASSHEKYFGYTGALR	291.68	False	_RFGVNGSEK[+138]SK[+155]FMMFESQNKC[+57]VASSHEK[+138]YFGYTGALR_	3.59577e-07	0.00640679	6	765.708	765.71	539_641	522664	552593	60722.9	64200.1	64200.1
30	7PMix_0.3x_DIA12_iRT_e.coli_001	1	Ovotransferrin _Ovotransferrin	_C[+57]VAS[+155]SHEK[+138]YFGYTGALRFGVNGSEK[+138]SK[+155]FMMFESQNK_	CVASSHEKYFGYTGALRFGVNGSEKSKFMMFESQNK	57.4383	False	_C[+57]VAS[+155]SHEK[+138]YFGYTGALRFGVNGSEK[+138]SK[+155]FMMFESQNK_	0.000848564	0.219982	5	918.446	918.454	539_641	1.69446e+06	1.79149e+06	96442.4	101965	101965
30	7PMix_0.3x_DIA12_iRT_e.coli_001	1	Ovotransferrin _Ovotransferrin	_C[+57]VAS[+155]SHEK[+138]YFGYTGALRFGVNGSEK[+138]SK[+155]FMMFESQNK_	CVASSHEKYFGYTGALRFGVNGSEKSKFMMFESQNK	132.221	False	_C[+57]VAS[+155]SHEK[+138]YFGYTGALRFGVNGSEK[+138]SK[+155]FMMFESQNK_	0.000893769	0.00992544	6	765.54	765.542	539_641	592095	626000	58343.9	61684.8	61684.8
30	7PMix_0.3x_DIA12_iRT_e.coli_001	1	Ovotransferrin _Ovotransferrin	_C[+57]VASS[+138]HEK[+155]YFGYTGALRFGVNGSEK[+138]SK[+155]FMMFESQNK_	CVASSHEKYFGYTGALRFGVNGSEKSKFMMFESQNK	63.6542	False	_C[+57]VASS[+138]HEK[+155]YFGYTGALRFGVNGSEK[+138]SK[+155]FMMFESQNK_	0.00264107	0.0160075	6	765.54	765.542	536_641	591300	625160	54389.8	57504.3	57504.3
30	7PMix_0.3x_DIA12_iRT_e.coli_001	1	Ovotransferrin _Ovotransferrin	_C[+57]VASS[+155]HEK[+138]YFGYTGALRFGVNGS[+155]EKSK[+138]FMMFESQNK_	CVASSHEKYFGYTGALRFGVNGSEKSKFMMFESQNK	58.1578	False	_C[+57]VASS[+155]HEK[+138]YFGYTGALRFGVNGS[+155]EKSK[+138]FMMFESQNK_	0.00210639	0.0132576	6	765.54	765.542	539_643	591300	625160	59231.1	62622.9	62622.9
30	7PMix_0.3x_DIA12_iRT_e.coli_001	1	Ovotransferrin _Ovotransferrin	_C[+57]VAS[+138]SHEK[+155]YFGYTGALRFGVNGSEK[+138]S[+155]KFMMFESQNK_	CVASSHEKYFGYTGALRFGVNGSEKSKFMMFESQNK	174.461	False	_C[+57]VAS[+138]SHEK[+155]YFGYTGALRFGVNGSEK[+138]S[+155]KFMMFESQNK_	1.2429e-05	0.0154498	6	765.54	765.542	535_641	591300	625160	54388.8	57503.3	57503.3
30	7PMix_0.3x_DIA12_iRT_e.coli_001	1	Ovotransferrin _Ovotransferrin	_K[+138]DSNVNWNNLK[+155]GK[+155]KS[+138]C[+57]HTAVGR_	KDSNVNWNNLKGKKSCHTAVGR	124.952	False	_K[+138]DSNVNWNNLK[+155]GK[+155]KS[+138]C[+57]HTAVGR_	0.00932297	0.638847	4	745.643	745.642	458_472	1.4594e+06	1.54297e+06	6053.66	6400.31	6400.31
30	7PMix_0.3x_DIA12_iRT_e.coli_001	1	Ovotransferrin _Ovotransferrin	_K[+138]DSNVNWNNLK[+155]GK[+156]KS[+138]C[+57]HTAVGR_	KDSNVNWNNLKGKKSCHTAVGR	61.7816	False	_K[+138]DSNVNWNNLK[+155]GK[+156]KS[+138]C[+57]HTAVGR_	0.00065261	0.256868	3	994.182	994.187	458_472	224198	237036	2919.73	3086.92	3086.92
30	7PMix_0.3x_DIA12_iRT_e.coli_001	1	Ovotransferrin _Ovotransferrin	_GDVAFVK[+138]HT[+156]TVNENAPDQKDEYELLC[+57]LDGSRNAPYSGYSGAFHC[+57]LK[+138]DGK_	GDVAFVKHTTVNENAPDQKDEYELLCLDGSRNAPYSGYSGAFHCLKDGK	82.273	False	_GDVAFVK[+138]HT[+156]TVNENAPDQKDEYELLC[+57]LDGSRNAPYSGYSGAFHC[+57]LK[+138]DGK_	0.00586054	0.18177	6	965.124	965.129	218_228	59883.1	63312.2	23649.2	25003.4	25003.4
30	7PMix_0.3x_DIA12_iRT_e.coli_001	1	Ovotransferrin _Ovotransferrin	_RFGVNGS[+156]EK[+138]SKFMMFESQNKC[+57]VASSHEK[+138]YFGYTGALR_	RFGVNGSEKSKFMMFESQNKCVASSHEKYFGYTGALR	55.785	False	_RFGVNGS[+156]EK[+138]SKFMMFESQNKC[+57]VASSHEK[+138]YFGYTGALR_	0.00679593	0.808185	4	1148.3	1148.3	539_641	49201.8	52019.3	14927.4	15782.2	15782.2
30	7PMix_0.3x_DIA12_iRT_e.coli_001	1	Ovotransferrin _Ovotransferrin	_C[+57]VASSHEK[+138]Y[+155]FGYTGALRFGVNGSEK[+138]SK[+155]FMMFESQNK_	CVASSHEKYFGYTGALRFGVNGSEKSKFMMFESQNK	54.3356	False	_C[+57]VASSHEK[+138]Y[+155]FGYTGALRFGVNGSEK[+138]SK[+155]FMMFESQNK_	5.97066e-08	0.199828	5	918.446	918.454	539_641	1.69417e+06	1.79118e+06	84295.6	89122.6	89122.6
30	7PMix_0.3x_DIA12_iRT_e.coli_001	1	Ovotransferrin _Ovotransferrin	_C[+57]VASSHEK[+138]Y[+155]FGYTGALRFGVNGSEK[+138]SK[+155]FMMFESQNK_	CVASSHEKYFGYTGALRFGVNGSEKSKFMMFESQNK	54.6786	False	_C[+57]VASSHEK[+138]Y[+155]FGYTGALRFGVNGSEK[+138]SK[+155]FMMFESQNK_	0.00230691	0.0135154	6	765.54	765.542	539_641	588886	622608	51187.3	54118.5	54118.5
30	7PMix_0.3x_DIA12_iRT_e.coli_001	1	Ovotransferrin _Ovotransferrin	_T[+138]SC[+57]HTGLGRGK[+138]K[+156]S[+156]C[+57]HTAVGR_	TSCHTGLGRGKKSCHTAVGR	149.007	False	_T[+138]SC[+57]HTGLGRGK[+138]K[+156]S[+156]C[+57]HTAVGR_	0.000385692	0.039362	3	880.108	880.105	132_470	295234	312140	58008.2	61329.9	61329.9
30	7PMix_0.3x_DIA12_iRT_e.coli_001	1	Ovotransferrin _Ovotransferrin	_NAPYSGYS[+138]GAFHC[+57]LK[+156]DGKGDVAFVK[+138]HTTVNENAPDQKDEYELLC[+57]LDGSR_	NAPYSGYSGAFHCLKDGKGDVAFVKHTTVNENAPDQKDEYELLCLDGSR	83.2388	False	_NAPYSGYS[+138]GAFHC[+57]LK[+156]DGKGDVAFVK[+138]HTTVNENAPDQKDEYELLC[+57]LDGSR_	0.00792912	0.0887573	6	965.124	965.129	211_228	71920.9	76039.3	29689.7	31389.9	31389.9
30	7PMix_0.3x_DIA12_iRT_e.coli_001	1	Ovotransferrin _Ovotransferrin	_NAPYS[+155]GYS[+138]GAFHC[+57]LKDGKGDVAFVK[+138]HTTVNENAPDQKDEYELLC[+57]LDGSR_	NAPYSGYSGAFHCLKDGKGDVAFVKHTTVNENAPDQKDEYELLCLDGSR	79.6808	False	_NAPYS[+155]GYS[+138]GAFHC[+57]LKDGKGDVAFVK[+138]HTTVNENAPDQKDEYELLC[+57]LDGSR_	0.00939722	0.257717	6	964.96	964.965	211_228	92704.1	98012.6	23650.5	25004.8	25004.8
30	7PMix_0.3x_DIA12_iRT_e.coli_001	1	Ovotransferrin _Ovotransferrin	_RFGVNGS[+156]EKSK[+138]FMMFESQNKC[+57]VASSHEK[+138]YFGYTGALR_	RFGVNGSEKSKFMMFESQNKCVASSHEKYFGYTGALR	57.3241	False	_RFGVNGS[+156]EKSK[+138]FMMFESQNKC[+57]VASSHEK[+138]YFGYTGALR_	0.00359337	0.169684	4	1148.3	1148.3	539_643	49201.7	52019.2	15920	16831.6	16831.6
30	7PMix_0.3x_DIA12_iRT_e.coli_001	1	Ovotransferrin _Ovotransferrin	_C[+57]VASS[+155]HEK[+138]YFGYTGALRFGVNGSEK[+138]SK[+155]FMMFESQNK_	CVASSHEKYFGYTGALRFGVNGSEKSKFMMFESQNK	122.7	False	_C[+57]VASS[+155]HEK[+138]YFGYTGALRFGVNGSEK[+138]SK[+155]FMMFESQNK_	0.00541041	0.0305497	4	1147.81	1147.81	539_641	80181.3	84772.7	15033.3	15894.1	15894.1
30	7PMix_0.3x_DIA12_iRT_e.coli_001	1	Ovotransferrin _Ovotransferrin	_QC[+57]KGDPK[+155]T[+156]K[+138]C[+57]ARDGK[+138]GDVAFVK_	QCKGDPKTKCARDGKGDVAFVK	48.3668	False	_QC[+57]KGDPK[+155]T[+156]K[+138]C[+57]ARDGK[+138]GDVAFVK_	0.00289116	0.262925	4	733.879	733.877	200_221	1.4607e+06	1.54435e+06	14205.5	15018.9	15018.9
30	7PMix_0.3x_DIA12_iRT_e.coli_001	1	Ovotransferrin _Ovotransferrin	_YDDESQC[+57]S[+138]KT[+138]DERPASYFAVAVAR_	YDDESQCSKTDERPASYFAVAVAR	149.09	False	_YDDESQC[+57]S[+138]KT[+138]DERPASYFAVAVAR_	8.3868e-08	0.682399	3	974.447	974.453	441_443	8.7718e+06	9.2741e+06	1.03735e+06	1.09675e+06	1.09675e+06
30	7PMix_0.3x_DIA12_iRT_e.coli_001	1	Ovotransferrin _Ovotransferrin	_C[+57]LVEK[+138]GDVAFIQHSTVEENTGGKC[+57]VASSHEK[+138]YFGYTGALR_	CLVEKGDVAFIQHSTVEENTGGKCVASSHEKYFGYTGALR	53.3929	False	_C[+57]LVEK[+138]GDVAFIQHSTVEENTGGKC[+57]VASSHEK[+138]YFGYTGALR_	0.0028929	0.220787	5	921.048	921.057	539_553	317244	335411	96366.1	101884	101884
30	7PMix_0.3x_DIA12_iRT_e.coli_001	1	Ovotransferrin _Ovotransferrin	_C[+57]LVEK[+138]GDVAFIQHSTVEENTGGKC[+57]VASSHEK[+138]YFGYTGALR_	CLVEKGDVAFIQHSTVEENTGGKCVASSHEKYFGYTGALR	53.3485	False	_C[+57]LVEK[+138]GDVAFIQHSTVEENTGGKC[+57]VASSHEK[+138]YFGYTGALR_	0.00337016	0.0175792	6	767.708	767.71	539_553	273695	289368	62701.6	66292	66292.1
30	7PMix_0.3x_DIA12_iRT_e.coli_001	1	Ovotransferrin _Ovotransferrin	_HTTVNENAPDQK[+138]DEYELLC[+57]LDGSRNAPYSGY[+156]SGAFHC[+57]LK[+138]DGKGDVAFVK_	HTTVNENAPDQKDEYELLCLDGSRNAPYSGYSGAFHCLKDGKGDVAFVK	185.534	False	_HTTVNENAPDQK[+138]DEYELLC[+57]LDGSRNAPYSGY[+156]SGAFHC[+57]LK[+138]DGKGDVAFVK_	0.00995272	0.131483	6	965.124	965.129	218_240	60062.8	63502.2	28374.2	29999	29999
30	7PMix_0.3x_DIA12_iRT_e.coli_001	1	Ovotransferrin _Ovotransferrin	_C[+57]VAS[+138]SHEK[+155]YFGYTGALRFGVNGSEK[+138]SK[+155]FMMFESQNK_	CVASSHEKYFGYTGALRFGVNGSEKSKFMMFESQNK	60.3792	False	_C[+57]VAS[+138]SHEK[+155]YFGYTGALRFGVNGSEK[+138]SK[+155]FMMFESQNK_	0.00593337	0.154843	4	1147.81	1147.81	535_641	80181.3	84772.7	14974.1	15831.6	15831.6
30	7PMix_0.3x_DIA12_iRT_e.coli_001	1	Ovotransferrin _Ovotransferrin	_HTTVNENAPDQKDEYELLC[+57]LDGSRQPVDNY[+138]KT[+138]C[+57]NWAR_	HTTVNENAPDQKDEYELLCLDGSRQPVDNYKTCNWAR	62.0574	False	_HTTVNENAPDQKDEYELLC[+57]LDGSRQPVDNY[+138]KT[+138]C[+57]NWAR_	0.00264017	0.450684	5	919.427	919.436	258_260	945456	999596	50817.3	53727.2	53727.2
30	7PMix_0.3x_DIA12_iRT_e.coli_001	1	Ovotransferrin _Ovotransferrin	_HTTVNENAPDQKDEYELLC[+57]LDGSRQPVDNY[+138]KT[+138]C[+57]NWAR_	HTTVNENAPDQKDEYELLCLDGSRQPVDNYKTCNWAR	62.2807	False	_HTTVNENAPDQKDEYELLC[+57]LDGSRQPVDNY[+138]KT[+138]C[+57]NWAR_	0.0151302	0.734096	4	1149.03	1149.03	258_260	156824	165805	12297.8	13002	13002
30	7PMix_0.3x_DIA12_iRT_e.coli_001	1	Ovotransferrin _Ovotransferrin	_GK[+138]K[+156]S[+156]C[+57]HTAVGRK[+138]S[+155]C[+57]HTAVGR_	GKKSCHTAVGRKSCHTAVGR	38.4106	False	_GK[+138]K[+156]S[+156]C[+57]HTAVGRK[+138]S[+155]C[+57]HTAVGR_	0.00763547	0.200425	3	940.822	940.819	470_471	170961	180751	12309.8	13014.7	13014.7
30	7PMix_0.3x_DIA12_iRT_e.coli_001	1	Ovotransferrin _Ovotransferrin	_NAPYSGYSGAFHC[+57]LKDGK[+138]GDVAFVKGDPK[+155]T[+138]K[+156]C[+57]AR_	NAPYSGYSGAFHCLKDGKGDVAFVKGDPKTKCAR	152.16	False	_NAPYSGYSGAFHC[+57]LKDGK[+138]GDVAFVKGDPK[+155]T[+138]K[+156]C[+57]AR_	0.00575399	0.0792472	5	834.616	834.619	199_221	334225	353364	4689.66	4958.21	4958.21
30	7PMix_0.3x_DIA12_iRT_e.coli_001	1	Ovotransferrin _Ovotransferrin	_QC[+57]K[+138]GDPK[+155]TK[+155]C[+57]ARNAPYSGYSGAFHC[+57]LK[+156]DGK[+138]GDVAFVK_	QCKGDPKTKCARNAPYSGYSGAFHCLKDGKGDVAFVK	70.1627	False	_QC[+57]K[+138]GDPK[+155]TK[+155]C[+57]ARNAPYSGYSGAFHC[+57]LK[+156]DGK[+138]GDVAFVK_	0.00858568	0.193923	4	1185.84	1185.84	194_221	10990.4	11619.7	5066.16	5356.26	5356.26
30	7PMix_0.3x_DIA12_iRT_e.coli_001	1	Ovotransferrin _Ovotransferrin	_DGK[+138]GDVAFVK[+155]HTTVNENAPDQKDEYELLC[+57]LDGSRNAPY[+138]SGYSGAFHC[+57]LK_	DGKGDVAFVKHTTVNENAPDQKDEYELLCLDGSRNAPYSGYSGAFHCLK	178.646	False	_DGK[+138]GDVAFVK[+155]HTTVNENAPDQKDEYELLC[+57]LDGSRNAPY[+138]SGYSGAFHC[+57]LK_	0.00928775	0.342737	6	964.96	964.965	207_221	73706.7	77927.4	20470	21642.2	21642.2
30	7PMix_0.3x_DIA12_iRT_e.coli_001	1	Ovotransferrin _Ovotransferrin	_K[+138]C[+57]NNLRDLTQQERWC[+57]TISS[+138]PEEK_	KCNNLRDLTQQERWCTISSPEEK	39.0209	False	_K[+138]C[+57]NNLRDLTQQERWC[+57]TISS[+138]PEEK_	0.0107805	0.241156	3	1016.82	1016.83	33_38	340609	360113	14140	14949.7	14949.7
30	7PMix_0.3x_DIA12_iRT_e.coli_001	1	Ovotransferrin _Ovotransferrin	_QPVDNYK[+138]TC[+57]NWARHTTVNENAPDQK[+138]DEYELLC[+57]LDGSR_	QPVDNYKTCNWARHTTVNENAPDQKDEYELLCLDGSR	61.2424	False	_QPVDNYK[+138]TC[+57]NWARHTTVNENAPDQK[+138]DEYELLC[+57]LDGSR_	0.0644626	0.650914	5	919.427	919.436	240_259	1.92033e+06	2.03029e+06	48079.6	50832.7	50832.7
30	7PMix_0.3x_DIA12_iRT_e.coli_001	1	Ovotransferrin _Ovotransferrin	_DLLFK[+156]DLT[+138]KSK[+155]FMMFES[+138]QNK_	DLLFKDLTKSKFMMFESQNK	292.357	False	_DLLFK[+156]DLT[+138]KSK[+155]FMMFES[+138]QNK_	0.00307149	NaN	3	973.171	973.177	649_660	237463	251061	24332.7	25726.1	25726.1
30	7PMix_0.3x_DIA12_iRT_e.coli_001	1	Ovotransferrin _Ovotransferrin	_C[+57]VASSHEK[+138]Y[+155]FGYTGALRFGVNGSEK[+138]SK[+156]FMMFESQNK_	CVASSHEKYFGYTGALRFGVNGSEKSKFMMFESQNK	125.438	False	_C[+57]VASSHEK[+138]Y[+155]FGYTGALRFGVNGSEK[+138]SK[+156]FMMFESQNK_	0.0133033	0.571635	4	1148.05	1148.05	539_641	81589.1	86261.1	10640.6	11250	11250
30	7PMix_0.3x_DIA12_iRT_e.coli_001	1	Ovotransferrin _Ovotransferrin	_DGK[+138]GDVAFVKNAPYSGY[+138]S[+155]GAFHC[+57]LK_	DGKGDVAFVKNAPYSGYSGAFHCLK	180.673	False	_DGK[+138]GDVAFVKNAPYSGY[+138]S[+155]GAFHC[+57]LK_	0.0730082	0.797401	3	1000.49	1000.5	210_221	320681	339044	1805.67	1909.07	1909.07
30	7PMix_0.3x_DIA12_iRT_e.coli_001	1	Ovotransferrin _Ovotransferrin	_ANK[+138]IRDLLERK[+138]DQLTPSPR_	ANKIRDLLERKDQLTPSPR	34.9745	False	_ANK[+138]IRDLLERK[+138]DQLTPSPR_	0.011956	0.310132	4	602.343	602.342	352_622	653278	690687	34508.5	36484.6	36484.6
30	7PMix_0.3x_DIA12_iRT_e.coli_001	1	Ovotransferrin _Ovotransferrin	_WC[+57]TISS[+138]PEEK[+156]KWC[+57]TIS[+155]S[+138]PEEK_	WCTISSPEEKKWCTISSPEEK	45.9477	False	_WC[+57]TISS[+138]PEEK[+156]KWC[+57]TIS[+155]S[+138]PEEK_	0.0119542	0.16522	4	763.117	763.118	33_33	2.11734e+06	2.23859e+06	60167.4	63612.8	63612.8
30	7PMix_0.3x_DIA12_iRT_e.coli_001	1	Ovotransferrin _Ovotransferrin	_KDSNVNWNNLK[+138]GKK[+155]S[+138]C[+57]HTAVGR_	KDSNVNWNNLKGKKSCHTAVGR	45.1843	False	_KDSNVNWNNLK[+138]GKK[+155]S[+138]C[+57]HTAVGR_	0.0121702	0.52655	4	706.869	706.868	468_472	2.0298e+07	2.14604e+07	24779.7	26198.7	26198.7
30	7PMix_0.3x_DIA12_iRT_e.coli_001	1	Ovotransferrin _Ovotransferrin	_S[+155]KFMMFES[+138]QNKDLLFK[+138]DLTK_	SKFMMFESQNKDLLFKDLTK	115.324	False	_S[+155]KFMMFES[+138]QNKDLLFK[+138]DLTK_	0.247908	0.0815125	3	921.145	921.155	649_657	790045	835286	29488.5	31177.1	31177.1
30	7PMix_0.3x_DIA12_iRT_e.coli_001	1	Ovotransferrin _Ovotransferrin	_GDPK[+155]TK[+138]C[+57]ARNAPYSGYS[+156]GAFHC[+57]LKDGK[+138]GDVAFVK_	GDPKTKCARNAPYSGYSGAFHCLKDGKGDVAFVK	154.132	False	_GDPK[+155]TK[+138]C[+57]ARNAPYSGYS[+156]GAFHC[+57]LKDGK[+138]GDVAFVK_	0.00743799	NaN	5	834.616	834.619	200_221	339307	358737	5501.15	5816.17	5816.17
30	7PMix_0.3x_DIA12_iRT_e.coli_001	1	Ovotransferrin _Ovotransferrin	_SK[+155]FMMFES[+138]QNKDLLFK[+138]DLTK_	SKFMMFESQNKDLLFKDLTK	109.798	False	_SK[+155]FMMFES[+138]QNKDLLFK[+138]DLTK_	0.0154174	0.0657477	3	921.145	921.155	649_657	790051	835292	34677	36662.7	36662.7
30	7PMix_0.3x_DIA12_iRT_e.coli_001	1	Ovotransferrin _Ovotransferrin	_C[+57]VASSHEK[+138]YFGYTGALRTGTC[+57]NFDEYFSEGC[+57]APGS[+138]PPNSR_	CVASSHEKYFGYTGALRTGTCNFDEYFSEGCAPGSPPNSR	135.603	False	_C[+57]VASSHEK[+138]YFGYTGALRTGTC[+57]NFDEYFSEGC[+57]APGS[+138]PPNSR_	0.114758	0.085676	5	927.409	927.417	511_539	246255	260357	11874.3	12554.3	12554.3
30	7PMix_0.3x_DIA12_iRT_e.coli_001	1	Ovotransferrin _Ovotransferrin	_DGK[+138]GDVAFVKNAPYSGYS[+138]GAFHC[+57]LK_	DGKGDVAFVKNAPYSGYSGAFHCLK	135.24	False	_DGK[+138]GDVAFVKNAPYSGYS[+138]GAFHC[+57]LK_	0.0152832	0.224199	3	948.794	948.794	211_221	400489	423422	8012.72	8471.55	8471.55
30	7PMix_0.3x_DIA12_iRT_e.coli_001	1	Ovotransferrin _Ovotransferrin	_GDPK[+156]TK[+138]C[+57]ARNAPYSGYSGAFHC[+57]LK[+155]DGK[+138]GDVAFVK_	GDPKTKCARNAPYSGYSGAFHCLKDGKGDVAFVK	68.4678	False	_GDPK[+156]TK[+138]C[+57]ARNAPYSGYSGAFHC[+57]LK[+155]DGK[+138]GDVAFVK_	0.0108615	0.162917	5	834.616	834.619	200_221	334242	353382	4530.31	4789.73	4789.73
30	7PMix_0.3x_DIA12_iRT_e.coli_001	1	Ovotransferrin _Ovotransferrin	_K[+138]DQLTPSPREC[+57]NLAEVPTHAVVVRPEK[+138]ANK_	KDQLTPSPRECNLAEVPTHAVVVRPEKANK	23.3274	False	_K[+138]DQLTPSPREC[+57]NLAEVPTHAVVVRPEK[+138]ANK_	0.00891161	NaN	5	708.779	708.778	352_619	488853	516846	36713.6	38816	38816
30	7PMix_0.3x_DIA12_iRT_e.coli_001	1	Ovotransferrin _Ovotransferrin	_GDPK[+155]TK[+138]C[+57]ARNAPYSGY[+156]SGAFHC[+57]LKDGK[+138]GDVAFVK_	GDPKTKCARNAPYSGYSGAFHCLKDGKGDVAFVK	154.362	False	_GDPK[+155]TK[+138]C[+57]ARNAPYSGY[+156]SGAFHC[+57]LKDGK[+138]GDVAFVK_	0.0144152	0.150925	4	1043.02	1043.02	200_221	175324	185364	2395.55	2532.73	2532.73
30	7PMix_0.3x_DIA12_iRT_e.coli_001	1	Ovotransferrin _Ovotransferrin	_KDSNVNWNNLK[+155]GK[+138]KS[+155]C[+57]HT[+138]AVGR_	KDSNVNWNNLKGKKSCHTAVGR	52.5226	False	_KDSNVNWNNLK[+155]GK[+138]KS[+155]C[+57]HT[+138]AVGR_	0.0138534	0.875202	4	745.643	745.642	470_475	499423	528021	15346.8	16225.6	16225.6
30	7PMix_0.3x_DIA12_iRT_e.coli_001	1	Ovotransferrin _Ovotransferrin	_GDPK[+138]TK[+156]C[+57]ARFFSASC[+57]VPGATIEQK[+138]LC[+57]R_	GDPKTKCARFFSASCVPGATIEQKLCR	156.627	False	_GDPK[+138]TK[+156]C[+57]ARFFSASC[+57]VPGATIEQK[+138]LC[+57]R_	0.10922	0.563645	4	849.925	849.927	188_198	519189	548920	6098.2	6447.4	6447.4
30	7PMix_0.3x_DIA12_iRT_e.coli_001	1	Ovotransferrin _Ovotransferrin	_AQS[+138]DFGVDTKDDNKVEDIWSFLS[+138]K_	AQSDFGVDTKDDNKVEDIWSFLSK	146.264	False	_AQS[+138]DFGVDTKDDNKVEDIWSFLS[+138]K_	0.190427	1.59382	3	967.467	967.472	287_291	121129	128065	24.5383	25.9435	25.9435
30	7PMix_0.3x_DIA12_iRT_e.coli_002	2	Catalase _Catalase	_FHYK[+156]T[+138]DQGIKNLS[+138]VEDAAR_	FHYKTDQGIKNLSVEDAAR	153.816	False	_FHYK[+156]T[+138]DQGIKNLS[+138]VEDAAR_	4.49704e-06	0.195085	3	835.428	835.434	238_246	853170	908737	24598.3	26200.4	26200.4
30	7PMix_0.3x_DIA12_iRT_e.coli_002	2	Catalase _Catalase	_LNS[+138]LTVGPRAAQK[+155]PDVLTT[+138]GGGNPVGDK_	LNSLTVGPRAAQKPDVLTTGGGNPVGDK	239.606	False	_LNS[+138]LTVGPRAAQK[+155]PDVLTT[+138]GGGNPVGDK_	0.00315115	0.239862	3	1025.22	1025.22	29_41	257106	273851	8446.11	8996.21	8996.21
30	7PMix_0.3x_DIA12_iRT_e.coli_002	2	Catalase _Catalase	_AVK[+138]NFSDVHPEYGSRDAQLFIQK[+138]K_	AVKNFSDVHPEYGSRDAQLFIQKK	123.164	False	_AVK[+138]NFSDVHPEYGSRDAQLFIQK[+138]K_	0.00431079	0.896103	5	587.51	587.509	476_480	831655	885821	40068.5	42678.2	42678.2
30	7PMix_0.3x_DIA12_iRT_e.coli_002	2	Catalase _Catalase	_AVK[+138]NFSDVHPEYGSRDAQLFIQK[+138]K_	AVKNFSDVHPEYGSRDAQLFIQKK	116.321	False	_AVK[+138]NFSDVHPEYGSRDAQLFIQK[+138]K_	0.00703712	0.220685	4	734.135	734.136	476_480	1.19287e+06	1.27056e+06	81923.1	87258.7	87258.7
30	7PMix_0.3x_DIA12_iRT_e.coli_002	2	Catalase _Catalase	_AVK[+138]NFSDVHPEYGSRDAQLFIQK[+138]K_	AVKNFSDVHPEYGSRDAQLFIQKK	110.863	False	_AVK[+138]NFSDVHPEYGSRDAQLFIQK[+138]K_	0.0192909	0.936766	3	978.511	978.512	476_480	253101	269585	18682	19898.7	19898.7
30	7PMix_0.3x_DIA12_iRT_e.coli_002	2	Catalase _Catalase	_AAQK[+138]PDVLTTGGGNPVGDKLNS[+138]LTVGPR_	AAQKPDVLTTGGGNPVGDKLNSLTVGPR	154.801	False	_AAQK[+138]PDVLTTGGGNPVGDKLNS[+138]LTVGPR_	0.00309586	0.215227	3	973.525	973.527	23_41	6.36054e+06	6.77481e+06	101483	108093	108093
30	7PMix_0.3x_DIA12_iRT_e.coli_002	2	Creatine kinase M-type _Creatine kinase M-type	_GGNM[+16]K[+138]EVFRRTDLNHENLK[+138]GGDDLDPHYVLSSR_	GGNMKEVFRRTDLNHENLKGGDDLDPHYVLSSR	37.2992	False	_GGNM[+16]K[+138]EVFRRTDLNHENLK[+138]GGDDLDPHYVLSSR_	2.12e-06	0.0483117	6	657.827	657.823	116_247	261810	278862	1.11873e+06	1.19159e+06	1.19159e+06
30	7PMix_0.3x_DIA12_iRT_e.coli_002	2	Creatine kinase M-type _Creatine kinase M-type	_GGNM[+16]K[+138]EVFRRTDLNHENLK[+138]GGDDLDPHYVLSSR_	GGNMKEVFRRTDLNHENLKGGDDLDPHYVLSSR	37.3911	False	_GGNM[+16]K[+138]EVFRRTDLNHENLK[+138]GGDDLDPHYVLSSR_	0.00355727	0.143498	5	789.19	789.192	116_247	31878.1	33954.3	1.1967e+06	1.27464e+06	1.27464e+06
30	7PMix_0.3x_DIA12_iRT_e.coli_002	2	Creatine kinase M-type _Creatine kinase M-type	_LS[+138]VEALNSLTGEFKVIS[+138]MEK_	LSVEALNSLTGEFKVISMEK	178.75	False	_LS[+138]VEALNSLTGEFKVIS[+138]MEK_	3.38044e-10	0.240185	3	784.419	784.423	158_239	187737	199965	181111	192907	192907
30	7PMix_0.3x_DIA12_iRT_e.coli_002	2	Creatine kinase M-type _Creatine kinase M-type	_LEK[+138]GQSIDDMIPAQKLMVEM[+16]EK[+138]K_	LEKGQSIDDMIPAQKLMVEMEKK	121.656	False	_LEK[+138]GQSIDDMIPAQKLMVEM[+16]EK[+138]K_	0.00487538	0.458689	4	709.116	709.118	365_369	82546.1	87922.4	114894	122377	122377
30	7PMix_0.3x_DIA12_iRT_e.coli_002	2	Creatine kinase M-type _Creatine kinase M-type	_P[+138]FGNTHNKSM[+16]TEQEQQQLIDDHFLFDK[+138]PVSPLLLASGMAR_	PFGNTHNKSMTEQEQQQLIDDHFLFDKPVSPLLLASGMAR	114.296	False	_P[+138]FGNTHNKSM[+16]TEQEQQQLIDDHFLFDK[+138]PVSPLLLASGMAR_	0.00309264	0.183136	5	943.269	943.275	2_196	14752.9	15713.7	264380	281600	281600
30	7PMix_0.3x_DIA12_iRT_e.coli_002	2	Creatine kinase M-type _Creatine kinase M-type	_LNYK[+138]SEEEYPDLSKVLTPDLYK[+138]K_	LNYKSEEEYPDLSKVLTPDLYKK	52.9306	False	_LNYK[+138]SEEEYPDLSKVLTPDLYK[+138]K_	0.00247099	0.45722	4	732.884	732.885	15_40	1.27628e+07	1.35941e+07	1.18848e+06	1.26589e+06	1.26589e+06
30	7PMix_0.3x_DIA12_iRT_e.coli_002	2	Creatine kinase M-type _Creatine kinase M-type	_LNYK[+138]SEEEYPDLSKVLTPDLYK[+138]K_	LNYKSEEEYPDLSKVLTPDLYKK	52.4287	False	_LNYK[+138]SEEEYPDLSKVLTPDLYK[+138]K_	0.00319119	0.335176	3	976.843	976.845	15_40	2.27817e+06	2.42655e+06	50813	54122.5	54122.5
30	7PMix_0.3x_DIA12_iRT_e.coli_002	2	Creatine kinase M-type _Creatine kinase M-type	_P[+138]FGNTHNKP[+138]FGNTHNK_	PFGNTHNKPFGNTHNK	21.533	False	_P[+138]FGNTHNKP[+138]FGNTHNK_	0.00310464	0.0402563	3	655.991	655.987	2_2	757510	806847	99506.2	105987	105987
30	7PMix_0.3x_DIA12_iRT_e.coli_002	2	Creatine kinase M-type _Creatine kinase M-type	_P[+138]FGNTHNKP[+138]FGNTHNK_	PFGNTHNKPFGNTHNK	21.9567	False	_P[+138]FGNTHNKP[+138]FGNTHNK_	0.0031025	0.0293344	4	492.245	492.246	2_2	340018	362163	35057	37340.2	37340.2
30	7PMix_0.3x_DIA12_iRT_e.coli_002	2	Creatine kinase M-type _Creatine kinase M-type	_SEEEYPDLS[+138]KHNNHMAK[+138]VLTPDLYKK_	SEEEYPDLSKHNNHMAKVLTPDLYKK	37.701	False	_SEEEYPDLS[+138]KHNNHMAK[+138]VLTPDLYKK_	0.000344675	0.488711	6	541.274	541.273	24_32	188107	200358	397217	423088	423088
30	7PMix_0.3x_DIA12_iRT_e.coli_002	2	Creatine kinase M-type _Creatine kinase M-type	_LNYK[+138]SEEEYPDLSKAVEK[+138]LSVEALNSLTGEFKGK_	LNYKSEEEYPDLSKAVEKLSVEALNSLTGEFKGK	84.1402	False	_LNYK[+138]SEEEYPDLSKAVEK[+138]LSVEALNSLTGEFKGK_	0.00308523	0.0190149	5	795.214	795.213	15_156	268478	285964	19505.5	20775.8	20775.8
30	7PMix_0.3x_DIA12_iRT_e.coli_002	2	Creatine kinase M-type _Creatine kinase M-type	_LNYK[+138]SEEEYPDLSKAVEK[+138]LSVEALNSLTGEFKGK_	LNYKSEEEYPDLSKAVEKLSVEALNSLTGEFKGK	84.2116	False	_LNYK[+138]SEEEYPDLSKAVEK[+138]LSVEALNSLTGEFKGK_	0.00163576	0.167953	4	993.766	993.765	15_156	253677	270199	11990	12770.9	12770.9
30	7PMix_0.3x_DIA12_iRT_e.coli_002	2	Creatine kinase M-type _Creatine kinase M-type	_LNYK[+138]SEEEYPDLSKAVEK[+138]LSVEALNSLTGEFK_	LNYKSEEEYPDLSKAVEKLSVEALNSLTGEFK	199.272	False	_LNYK[+138]SEEEYPDLSKAVEK[+138]LSVEALNSLTGEFK_	0.00729096	0.44772	4	947.486	947.493	15_156	408155	434738	11908.4	12684	12684
30	7PMix_0.3x_DIA12_iRT_e.coli_002	2	Creatine kinase M-type _Creatine kinase M-type	_TDLNHENLK[+138]GGDDLDPHYVLSSRVIS[+138]MEK[+156]GGNM[+16]K[+156]EVFR_	TDLNHENLKGGDDLDPHYVLSSRVISMEKGGNMKEVFR	38.7861	False	_TDLNHENLK[+138]GGDDLDPHYVLSSRVIS[+138]MEK[+156]GGNM[+16]K[+156]EVFR_	0.00694835	0.156071	6	798.396	798.396	116_239	203092	216320	732919	780654	780654
30	7PMix_0.3x_DIA12_iRT_e.coli_002	2	Creatine kinase M-type _Creatine kinase M-type	_HGGFKPTDK[+138]HKTDLNHENLK[+138]GGDDLDPHYVLSSR_	HGGFKPTDKHKTDLNHENLKGGDDLDPHYVLSSR	60.142	False	_HGGFKPTDK[+138]HKTDLNHENLK[+138]GGDDLDPHYVLSSR_	0.00310373	0.653641	5	797.599	797.598	105_116	12325.1	13127.9	180898	192680	192680
30	7PMix_0.3x_DIA12_iRT_e.coli_002	2	Creatine kinase M-type _Creatine kinase M-type	_HGGFKPTDK[+138]HKTDLNHENLK[+138]GGDDLDPHYVLSSR_	HGGFKPTDKHKTDLNHENLKGGDDLDPHYVLSSR	12.6326	False	_HGGFKPTDK[+138]HKTDLNHENLK[+138]GGDDLDPHYVLSSR_	0.00725019	0.240758	6	664.834	664.828	105_116	523173	557247	45524.9	48490	48490
30	7PMix_0.3x_DIA12_iRT_e.coli_002	2	Creatine kinase M-type _Creatine kinase M-type	_VISMEK[+156]GGNMK[+138]EVFRRTDLNHENLK[+138]GGDDLDPHYVLSSR_	VISMEKGGNMKEVFRRTDLNHENLKGGDDLDPHYVLSSR	65.5598	False	_VISMEK[+156]GGNMK[+138]EVFRRTDLNHENLK[+138]GGDDLDPHYVLSSR_	0.00256834	0.236133	7	682.202	682.203	116_247	1.25195e+06	1.33349e+06	430477	458514	458514
30	7PMix_0.3x_DIA12_iRT_e.coli_002	2	Creatine kinase M-type _Creatine kinase M-type	_VISMEK[+156]GGNMK[+138]EVFRRTDLNHENLK[+138]GGDDLDPHYVLSSR_	VISMEKGGNMKEVFRRTDLNHENLKGGDDLDPHYVLSSR	70.8091	False	_VISMEK[+156]GGNMK[+138]EVFRRTDLNHENLK[+138]GGDDLDPHYVLSSR_	1.46028e-07	0.469114	6	795.734	795.734	116_247	744983	793504	531855	566495	566495
30	7PMix_0.3x_DIA12_iRT_e.coli_002	2	Creatine kinase M-type _Creatine kinase M-type	_VIS[+138]MEK[+155]GGNM[+16]K[+155]EVFRTDLNHENLK[+138]GGDDLDPHYVLSSR_	VISMEKGGNMKEVFRTDLNHENLKGGDDLDPHYVLSSR	28.697	False	_VIS[+138]MEK[+155]GGNM[+16]K[+155]EVFRTDLNHENLK[+138]GGDDLDPHYVLSSR_	0.0058304	0.0599036	6	798.068	798.068	116_239	159266	169639	758331	807721	807721
30	7PMix_0.3x_DIA12_iRT_e.coli_002	2	Creatine kinase M-type _Creatine kinase M-type	_VISMEK[+155]GGNMK[+138]EVFRRTDLNHENLK[+138]GGDDLDPHYVLSSR_	VISMEKGGNMKEVFRRTDLNHENLKGGDDLDPHYVLSSR	-21.6107	False	_VISMEK[+155]GGNMK[+138]EVFRRTDLNHENLK[+138]GGDDLDPHYVLSSR_	0.00310267	0.501697	6	795.57	795.57	116_247	61258	65247.7	1.3058e+06	1.39085e+06	1.39085e+06
30	7PMix_0.3x_DIA12_iRT_e.coli_002	2	Creatine kinase M-type _Creatine kinase M-type	_TDLNHENLK[+138]GGDDLDPHYVLSSRVIS[+155]MEKGGNMK[+138]EVFR_	TDLNHENLKGGDDLDPHYVLSSRVISMEKGGNMKEVFR	160.298	False	_TDLNHENLK[+138]GGDDLDPHYVLSSRVIS[+155]MEKGGNMK[+138]EVFR_	0.00350967	0.0468387	6	769.554	769.556	116_247	39018.2	41559.4	57459.5	61201.9	61201.9
30	7PMix_0.3x_DIA12_iRT_e.coli_002	2	Creatine kinase M-type _Creatine kinase M-type	_VISMEK[+138]GGNM[+16]K[+155]EVFRRTDLNHENLK[+138]GGDDLDPHYVLSSR_	VISMEKGGNMKEVFRRTDLNHENLKGGDDLDPHYVLSSR	58.0958	False	_VISMEK[+138]GGNM[+16]K[+155]EVFRRTDLNHENLK[+138]GGDDLDPHYVLSSR_	0.00516317	NaN	5	957.682	957.688	116_242	90906.3	96827.1	40205.7	42824.3	42824.3
30	7PMix_0.3x_DIA12_iRT_e.coli_002	2	Creatine kinase M-type _Creatine kinase M-type	TDLNHENLK[bs3-light]GGDDLDPHYVLSSR_GQSIDDM[ox]IPAQK[bs3-light]	TDLNHENLKGGDDLDPHYVLSSRGQSIDDMIPAQK	-22.735	False	TDLNHENLK[bs3-light]GGDDLDPHYVLSSR_GQSIDDM[ox]IPAQK[bs3-light]	0.00466765	NaN	5	810.993	811.001	116_381	123245	131272	564975	601772	601772
30	7PMix_0.3x_DIA12_iRT_e.coli_002	2	Creatine kinase M-type _Creatine kinase M-type	_GYTLPPHC[+57]S[+138]RAVEK[+138]LSVEALNSLTGEFKGK_	GYTLPPHCSRAVEKLSVEALNSLTGEFKGK	61.927	False	_GYTLPPHC[+57]S[+138]RAVEK[+138]LSVEALNSLTGEFKGK_	0.00624499	NaN	5	689.763	689.765	147_156	149789	159545	47262.8	50341	50341
30	7PMix_0.3x_DIA12_iRT_e.coli_002	2	Creatine kinase M-type _Creatine kinase M-type	_LMVEMEKKLEK[+138]GQS[+155]IDDM[+16]IPAQKHK[+155]TDLNHENLK[+138]GGDDLDPHYVLSSR_	LMVEMEKKLEKGQSIDDMIPAQKHKTDLNHENLKGGDDLDPHYVLSSR	-22.0334	False	_LMVEMEKKLEK[+138]GQS[+155]IDDM[+16]IPAQKHK[+155]TDLNHENLK[+138]GGDDLDPHYVLSSR_	0.00775608	NaN	6	998.341	998.341	116_369	269364	286908	107363	114356	114356
30	7PMix_0.3x_DIA12_iRT_e.coli_002	2	Creatine kinase M-type _Creatine kinase M-type	_LNYK[+138]S[+155]EEEYPDLSKY[+155]K[+138]LNYKSEEEYPDLSK_	LNYKSEEEYPDLSKYKLNYKSEEEYPDLSK	127.101	False	_LNYK[+138]S[+155]EEEYPDLSKY[+155]K[+138]LNYKSEEEYPDLSK_	0.00426723	0.118613	5	834.415	834.421	11_15	282495	300894	39334.7	41896.6	41896.6
30	7PMix_0.3x_DIA12_iRT_e.coli_002	2	Creatine kinase M-type _Creatine kinase M-type	_HK[+138]TDLNHENLKGGDDLDPHYVLSSRVISMEK[+138]GGNMK_	HKTDLNHENLKGGDDLDPHYVLSSRVISMEKGGNMK	50.5293	False	_HK[+138]TDLNHENLKGGDDLDPHYVLSSRVISMEK[+138]GGNMK_	0.00626513	NaN	6	699.35	699.352	107_242	1.2583e+06	1.34026e+06	209296	222927	222927
30	7PMix_0.3x_DIA12_iRT_e.coli_002	2	Creatine kinase M-type _Creatine kinase M-type	_YKLNYK[+138]SEEEYPDLSKVLTPDLYK[+138]K_	YKLNYKSEEEYPDLSKVLTPDLYKK	50.4132	False	_YKLNYK[+138]SEEEYPDLSKVLTPDLYK[+138]K_	0.00310463	0.661913	5	644.741	644.74	15_40	1.69992e+06	1.81064e+06	98005.6	104389	104389
30	7PMix_0.3x_DIA12_iRT_e.coli_002	2	Creatine kinase M-type _Creatine kinase M-type	HKTDLNHENLK[bs3-light]GGDDLDPHYVLSSR_KLEKGQS[bs3oh]IDDM[ox]IPAQK[bs3-light]	HKTDLNHENLKGGDDLDPHYVLSSRKLEKGQSIDDMIPAQK	45.5605	False	HKTDLNHENLK[bs3-light]GGDDLDPHYVLSSR_KLEKGQS[bs3oh]IDDM[ox]IPAQK[bs3-light]	0.00866242	NaN	5	994.903	994.903	116_381	19583.9	20859.4	35331.5	37632.7	37632.7
30	7PMix_0.3x_DIA12_iRT_e.coli_002	2	Creatine kinase M-type _Creatine kinase M-type	_SIK[+138]GYTLPPHC[+57]SRIEEIFK[+138]K_	SIKGYTLPPHCSRIEEIFKK	84.7665	False	_SIK[+138]GYTLPPHC[+57]SRIEEIFK[+138]K_	0.00233749	0.115763	5	512.679	512.681	138_265	1.88856e+06	2.01156e+06	258199	275015	275015
30	7PMix_0.3x_DIA12_iRT_e.coli_002	2	Creatine kinase M-type _Creatine kinase M-type	_SIK[+138]GYTLPPHC[+57]SRIEEIFK[+138]K_	SIKGYTLPPHCSRIEEIFKK	86.5355	False	_SIK[+138]GYTLPPHC[+57]SRIEEIFK[+138]K_	0.00411571	NaN	4	640.597	640.596	138_265	830600	884698	199533	212529	212529
30	7PMix_0.3x_DIA12_iRT_e.coli_002	2	Creatine kinase M-type _Creatine kinase M-type	_GYT[+138]LPPHC[+57]SRAVEK[+138]LSVEALNSLTGEFK_	GYTLPPHCSRAVEKLSVEALNSLTGEFK	174.55	False	_GYT[+138]LPPHC[+57]SRAVEK[+138]LSVEALNSLTGEFK_	0.00357365	0.00847144	5	652.74	652.737	141_156	49473.3	52695.5	78184.6	83276.7	83276.7
30	7PMix_0.3x_DIA12_iRT_e.coli_002	2	Creatine kinase M-type _Creatine kinase M-type	_LNYK[+138]SEEEYPDLSKVLTPDLY[+156]K[+138]KLR_	LNYKSEEEYPDLSKVLTPDLYKKLR	173.678	False	_LNYK[+138]SEEEYPDLSKVLTPDLY[+156]K[+138]KLR_	0.00347273	0.297657	4	839.2	839.206	15_40	532878	567584	22212.7	23659.4	23659.4
30	7PMix_0.3x_DIA12_iRT_e.coli_002	2	Creatine kinase M-type _Creatine kinase M-type	_HKTDLNHENLK[+138]GGDDLDPHYVLSSRHGGFK[+155]PT[+138]DK_	HKTDLNHENLKGGDDLDPHYVLSSRHGGFKPTDK	32.1701	False	_HKTDLNHENLK[+138]GGDDLDPHYVLSSRHGGFK[+155]PT[+138]DK_	0.255104	0.141618	7	592.158	592.158	103_116	155210	165319	12743.2	13573.1	13573.1
30	7PMix_0.3x_DIA12_iRT_e.coli_002	2	Creatine kinase M-type _Creatine kinase M-type	_SEEEYPDLSK[+138]HNNHMAKSMTEQEQQQLIDDHFLFDK[+138]PVSPLLLASGM[+16]AR_	SEEEYPDLSKHNNHMAKSMTEQEQQQLIDDHFLFDKPVSPLLLASGMAR	85.1817	False	_SEEEYPDLSK[+138]HNNHMAKSMTEQEQQQLIDDHFLFDK[+138]PVSPLLLASGM[+16]AR_	0.00313204	NaN	5	1166.16	1166.16	25_196	2943.26	3134.95	4872.39	5189.73	5189.73
30	7PMix_0.3x_DIA12_iRT_e.coli_002	2	Creatine kinase M-type _Creatine kinase M-type	_HGGFK[+155]PTDK[+138]HKT[+138]DLNHENLK[+156]GGDDLDPHYVLSSR_	HGGFKPTDKHKTDLNHENLKGGDDLDPHYVLSSR	-24.4284	False	_HGGFK[+155]PTDK[+138]HKT[+138]DLNHENLK[+156]GGDDLDPHYVLSSR_	0.00422875	NaN	6	716.696	716.698	105_108	161561	172084	289495	308350	308350
30	7PMix_0.3x_DIA12_iRT_e.coli_002	2	Creatine kinase M-type _Creatine kinase M-type	_HKTDLNHENLK[+138]GGDDLDPHYVLSSRVISMEK[+138]GGNM[+16]K[+156]EVFR_	HKTDLNHENLKGGDDLDPHYVLSSRVISMEKGGNMKEVFR	50.8332	False	_HKTDLNHENLK[+138]GGDDLDPHYVLSSRVISMEK[+138]GGNM[+16]K[+156]EVFR_	0.00590538	NaN	6	816.576	816.583	116_242	230953	245995	581421	619289	619289
30	7PMix_0.3x_DIA12_iRT_e.coli_002	2	Creatine kinase M-type _Creatine kinase M-type	_HGGFK[+155]PTDK[+138]HKTDLNHENLK[+138]GGDDLDPHYVLSSR_	HGGFKPTDKHKTDLNHENLKGGDDLDPHYVLSSR	-31.2531	False	_HGGFK[+155]PTDK[+138]HKTDLNHENLK[+138]GGDDLDPHYVLSSR_	0.0068679	NaN	5	828.618	828.625	105_116	45400.9	48357.8	1.14372e+06	1.21821e+06	1.21821e+06
30	7PMix_0.3x_DIA12_iRT_e.coli_002	2	Creatine kinase M-type _Creatine kinase M-type	_SEEEYPDLSK[+138]HNNHM[+16]AKSM[+16]TEQEQQQLIDDHFLFDK[+138]PVSPLLLASGMAR_	SEEEYPDLSKHNNHMAKSMTEQEQQQLIDDHFLFDKPVSPLLLASGMAR	90.3011	False	_SEEEYPDLSK[+138]HNNHM[+16]AKSM[+16]TEQEQQQLIDDHFLFDK[+138]PVSPLLLASGMAR_	0.241565	0.366976	6	974.635	974.636	25_196	108178	115223	7609.96	8105.6	8105.6
30	7PMix_0.3x_DIA12_iRT_e.coli_002	2	Creatine kinase M-type _Creatine kinase M-type	_HK[+138]TDLNHENLKGGDDLDPHYVLSSRGGNMK[+138]EVFR_	HKTDLNHENLKGGDDLDPHYVLSSRGGNMKEVFR	29.9416	False	_HK[+138]TDLNHENLKGGDDLDPHYVLSSRGGNMK[+138]EVFR_	0.00880404	NaN	5	807.802	807.809	107_247	408915	435548	649729	692046	692046
30	7PMix_0.3x_DIA12_iRT_e.coli_002	2	Creatine kinase M-type _Creatine kinase M-type	_HK[+138]TDLNHENLKGGDDLDPHYVLSSRGGNMK[+138]EVFR_	HKTDLNHENLKGGDDLDPHYVLSSRGGNMKEVFR	32.9668	False	_HK[+138]TDLNHENLKGGDDLDPHYVLSSRGGNMK[+138]EVFR_	0.0126652	0.194634	4	1009.5	1009.5	107_247	246096	262125	81024.1	86301.2	86301.2
30	7PMix_0.3x_DIA12_iRT_e.coli_002	2	Creatine kinase M-type _Creatine kinase M-type	_P[+138]FGNTHNKVLTPDLYK[+138]K_	PFGNTHNKVLTPDLYKK	-26.2209	False	_P[+138]FGNTHNKVLTPDLYK[+138]K_	0.00804872	NaN	4	532.792	532.792	2_40	645319	687349	47197.2	50271.1	50271.2
30	7PMix_0.3x_DIA12_iRT_e.coli_002	2	Creatine kinase M-type _Creatine kinase M-type	_LNYK[+138]SEEEYPDLSKVLTPDLYK[+138]K[+156]LR_	LNYKSEEEYPDLSKVLTPDLYKKLR	83.6572	False	_LNYK[+138]SEEEYPDLSKVLTPDLYK[+138]K[+156]LR_	0.00759161	0.184953	4	839.2	839.206	15_40	534233	569027	22260.4	23710.3	23710.3
30	7PMix_0.3x_DIA12_iRT_e.coli_002	2	Creatine kinase M-type _Creatine kinase M-type	_LNYK[+138]SEEEYPDLSKRAVEK[+138]LSVEALNSLTGEFK_	LNYKSEEEYPDLSKRAVEKLSVEALNSLTGEFK	84.2755	False	_LNYK[+138]SEEEYPDLSKRAVEK[+138]LSVEALNSLTGEFK_	0.257463	0.102479	5	789.411	789.413	15_156	206207	219637	19524	20795.6	20795.6
30	7PMix_0.3x_DIA12_iRT_e.coli_002	2	Creatine kinase M-type _Creatine kinase M-type	_HK[+138]TDLNHENLKGGDDLDPHYVLSSRGGDDLDPHY[+138]VLSSR_	HKTDLNHENLKGGDDLDPHYVLSSRGGDDLDPHYVLSSR	65.9078	False	_HK[+138]TDLNHENLKGGDDLDPHYVLSSRGGDDLDPHY[+138]VLSSR_	0.00707652	0.453364	5	906.442	906.453	107_125	130402	138895	9657.7	10286.7	10286.7
30	7PMix_0.3x_DIA12_iRT_e.coli_002	2	Creatine kinase M-type _Creatine kinase M-type	TDLNHENLK[bs3-light]GGDDLDPHYVLSSR_KLEK[bs3nh2]GQSIDDMIPAQK[bs3-light]	TDLNHENLKGGDDLDPHYVLSSRKLEKGQSIDDMIPAQK	-19.9655	False	TDLNHENLK[bs3-light]GGDDLDPHYVLSSR_KLEK[bs3nh2]GQSIDDMIPAQK[bs3-light]	0.00993767	NaN	6	782.232	782.236	116_381	44581.8	47485.4	126642	134890	134890
30	7PMix_0.3x_DIA12_iRT_e.coli_002	2	Creatine kinase M-type _Creatine kinase M-type	_LNYK[+138]SEEEYPDLSKHNNHMAK[+155]VLTPDLYK[+138]K_	LNYKSEEEYPDLSKHNNHMAKVLTPDLYKK	51.3611	False	_LNYK[+138]SEEEYPDLSKHNNHMAK[+155]VLTPDLYK[+138]K_	0.0041814	NaN	5	784.003	784.007	15_40	518242	551995	25427.6	27083.7	27083.8
30	7PMix_0.3x_DIA12_iRT_e.coli_002	2	Creatine kinase M-type _Creatine kinase M-type	_LEK[+138]GQS[+155]IDDMIPAQKLMVEMEK[+138]K_	LEKGQSIDDMIPAQKLMVEMEKK	-9.76719	False	_LEK[+138]GQS[+155]IDDMIPAQKLMVEMEK[+138]K_	0.00748483	NaN	3	991.519	991.518	365_369	1.08745e+06	1.15827e+06	52054.4	55444.7	55444.7
30	7PMix_0.3x_DIA12_iRT_e.coli_002	2	Creatine kinase M-type _Creatine kinase M-type	_TDLNHENLK[+138]GGDDLDPHYVLSSRVIS[+138]MEK[+156]GGNMK[+156]EVFR_	TDLNHENLKGGDDLDPHYVLSSRVISMEKGGNMKEVFR	49.4272	False	_TDLNHENLK[+138]GGDDLDPHYVLSSRVIS[+138]MEK[+156]GGNMK[+156]EVFR_	0.0191802	0.334792	5	954.675	954.682	116_239	106985	113953	5682.4	6052.5	6052.5
30	7PMix_0.3x_DIA12_iRT_e.coli_002	2	Creatine kinase M-type _Creatine kinase M-type	_HGGFKPT[+155]DK[+138]HKTDLNHENLK[+138]GGDDLDPHYVLSSR_	HGGFKPTDKHKTDLNHENLKGGDDLDPHYVLSSR	33.8674	False	_HGGFKPT[+155]DK[+138]HKTDLNHENLK[+138]GGDDLDPHYVLSSR_	0.0182941	0.413401	6	690.683	690.685	105_116	711687	758039	88084.9	93821.9	93821.9
30	7PMix_0.3x_DIA12_iRT_e.coli_002	2	Creatine kinase M-type _Creatine kinase M-type	_P[+138]FGNTHNKYKLNYK[+138]SEEEYPDLSK_	PFGNTHNKYKLNYKSEEEYPDLSK	34.2004	False	_P[+138]FGNTHNKYKLNYK[+138]SEEEYPDLSK_	0.00755476	NaN	5	612.303	612.304	2_15	107778	114797	27802	29612.8	29612.8
30	7PMix_0.3x_DIA12_iRT_e.coli_002	2	Creatine kinase M-type _Creatine kinase M-type	_LNYK[+138]SEEEYPDLSK[+155]HNNHMAKVLTPDLYK[+138]K_	LNYKSEEEYPDLSKHNNHMAKVLTPDLYKK	-26.9866	False	_LNYK[+138]SEEEYPDLSK[+155]HNNHMAKVLTPDLYK[+138]K_	0.00309003	0.111114	6	653.504	653.501	15_40	1.97414e+06	2.10272e+06	24205.8	25782.4	25782.4
30	7PMix_0.3x_DIA12_iRT_e.coli_002	2	Creatine kinase M-type _Creatine kinase M-type	_LNYK[+138]SEEEYPDLS[+155]KHNNHMAKVLTPDLYK[+138]K_	LNYKSEEEYPDLSKHNNHMAKVLTPDLYKK	103.188	False	_LNYK[+138]SEEEYPDLS[+155]KHNNHMAKVLTPDLYK[+138]K_	0.00357501	0.123498	6	653.504	653.501	15_40	1.97414e+06	2.10272e+06	18527	19733.6	19733.6
30	7PMix_0.3x_DIA12_iRT_e.coli_002	2	Creatine kinase M-type _Creatine kinase M-type	_HGGFKPTDK[+138]HKP[+138]FGNTHNK_	HGGFKPTDKHKPFGNTHNK	-42.4979	False	_HGGFKPTDK[+138]HKP[+138]FGNTHNK_	0.00759102	NaN	5	461.44	461.437	2_105	12666.7	13491.7	112556	119887	119887
30	7PMix_0.3x_DIA12_iRT_e.coli_002	2	Creatine kinase M-type _Creatine kinase M-type	_HK[+138]TDLNHENLKHGGFK[+155]PT[+138]DK_	HKTDLNHENLKHGGFKPTDK	8.07716	False	_HK[+138]TDLNHENLKHGGFK[+155]PT[+138]DK_	0.00964967	NaN	4	657.596	657.591	103_107	2.59559e+06	2.76464e+06	206303	219739	219739
30	7PMix_0.3x_DIA12_iRT_e.coli_002	2	Creatine kinase M-type _Creatine kinase M-type	_HGGFKPTDK[+138]HKT[+138]DLNHENLK_	HGGFKPTDKHKTDLNHENLK	-41.242	False	_HGGFKPTDK[+138]HKT[+138]DLNHENLK_	0.0198146	0.146502	5	495.259	495.261	105_108	241506	257235	9428.8	10042.9	10042.9
30	7PMix_0.3x_DIA12_iRT_e.coli_002	2	Creatine kinase M-type _Creatine kinase M-type	_VISMEK[+138]GGNMKGGDDLDPHYVLS[+138]SR_	VISMEKGGNMKGGDDLDPHYVLSSR	-26.3644	False	_VISMEK[+138]GGNMKGGDDLDPHYVLS[+138]SR_	0.0359867	0.624231	5	573.083	573.082	128_242	4.92808e+06	5.24905e+06	22833.7	24320.9	24320.9
30	7PMix_0.3x_DIA12_iRT_e.coli_002	2	HSA _HSA	_RDAHK[+138]SEVAHRFK[+138]DLGEENFK_	RDAHKSEVAHRFKDLGEENFK	31.5867	False	_RDAHK[+138]SEVAHRFK[+138]DLGEENFK_	2.01196e-10	0.463141	5	534.675	534.675	28_36	1.46206e+07	1.55728e+07	456377	486101	486101
30	7PMix_0.3x_DIA12_iRT_e.coli_002	2	HSA _HSA	_RDAHK[+138]SEVAHRFK[+138]DLGEENFK_	RDAHKSEVAHRFKDLGEENFK	30.9958	False	_RDAHK[+138]SEVAHRFK[+138]DLGEENFK_	8.69483e-07	0.206844	4	668.092	668.087	28_36	7.81616e+06	8.32523e+06	1.08432e+06	1.15494e+06	1.15494e+06
30	7PMix_0.3x_DIA12_iRT_e.coli_002	2	HSA _HSA	_RDAHK[+138]SEVAHRFK[+138]DLGEENFK_	RDAHKSEVAHRFKDLGEENFK	30.0721	False	_RDAHK[+138]SEVAHRFK[+138]DLGEENFK_	0.00202709	0.317703	3	890.453	890.456	28_36	2.11312e+06	2.25075e+06	171760	182947	182947
30	7PMix_0.3x_DIA12_iRT_e.coli_002	2	HSA _HSA	_ATK[+138]EQLKYTK[+156]K[+138]VPQVSTPTLVEVSR_	ATKEQLKYTKKVPQVSTPTLVEVSR	61.9703	False	_ATK[+138]EQLKYTK[+156]K[+138]VPQVSTPTLVEVSR_	0.00310043	0.444944	4	786.446	786.449	438_565	1.79339e+06	1.91019e+06	68778	73257.5	73257.5
30	7PMix_0.3x_DIA12_iRT_e.coli_002	2	HSA _HSA	_Y[+138]IC[+57]ENQDSISSKVHT[+138]EC[+57]C[+57]HGDLLEC[+57]ADDRADLAK_	YICENQDSISSKVHTECCHGDLLECADDRADLAK	62.1172	False	_Y[+138]IC[+57]ENQDSISSKVHT[+138]EC[+57]C[+57]HGDLLEC[+57]ADDRADLAK_	1.40182e-06	0.222859	5	833.971	833.977	267_287	8.40062e+06	8.94776e+06	264850	282100	282100
30	7PMix_0.3x_DIA12_iRT_e.coli_002	2	HSA _HSA	_Y[+138]IC[+57]ENQDSISSKVHT[+138]EC[+57]C[+57]HGDLLEC[+57]ADDRADLAK_	YICENQDSISSKVHTECCHGDLLECADDRADLAK	133.546	False	_Y[+138]IC[+57]ENQDSISSKVHT[+138]EC[+57]C[+57]HGDLLEC[+57]ADDRADLAK_	0.000674563	0.256706	4	1042.21	1042.22	267_287	3.74568e+06	3.98964e+06	81956.8	87294.7	87294.7
30	7PMix_0.3x_DIA12_iRT_e.coli_002	2	HSA _HSA	_K[+138]VPQVSTPTLVEVSRATK[+138]EQLK[+156]AVMDDFAAFVEK_	KVPQVSTPTLVEVSRATKEQLKAVMDDFAAFVEK	127.105	False	_K[+138]VPQVSTPTLVEVSRATK[+138]EQLK[+156]AVMDDFAAFVEK_	5.77499e-08	0.0625944	4	1019.3	1019.3	438_565	4.11705e+06	4.3852e+06	259522	276425	276425
30	7PMix_0.3x_DIA12_iRT_e.coli_002	2	HSA _HSA	_SEVAHRFK[+138]DLGEENFKS[+138]EVAHR_	SEVAHRFKDLGEENFKSEVAHR	78.65	False	_SEVAHRFK[+138]DLGEENFKS[+138]EVAHR_	3.70671e-09	0.201577	4	686.097	686.098	29_36	109754	116902	159140	169505	169505
30	7PMix_0.3x_DIA12_iRT_e.coli_002	2	HSA _HSA	_T[+138]PVSDRVTKM[+16]PC[+57]AEDYLS[+138]VVLNQLC[+57]VLHEK_	TPVSDRVTKMPCAEDYLSVVLNQLCVLHEK	123.155	False	_T[+138]PVSDRVTKM[+16]PC[+57]AEDYLS[+138]VVLNQLC[+57]VLHEK_	8.16714e-06	0.159588	4	919.213	919.219	478_491	1.68937e+06	1.7994e+06	84760.3	90280.7	90280.7
30	7PMix_0.3x_DIA12_iRT_e.coli_002	2	HSA _HSA	_T[+138]PVSDRM[+16]PC[+57]AEDYLS[+138]VVLNQLC[+57]VLHEK_	TPVSDRMPCAEDYLSVVLNQLCVLHEK	137.833	False	_T[+138]PVSDRM[+16]PC[+57]AEDYLS[+138]VVLNQLC[+57]VLHEK_	0.0024029	0.23232	3	1115.88	1115.88	478_491	2.30691e+06	2.45716e+06	73257.3	78028.6	78028.6
30	7PMix_0.3x_DIA12_iRT_e.coli_002	2	HSA _HSA	_T[+138]PVSDRM[+16]PC[+57]AEDYLS[+138]VVLNQLC[+57]VLHEK_	TPVSDRMPCAEDYLSVVLNQLCVLHEK	136.971	False	_T[+138]PVSDRM[+16]PC[+57]AEDYLS[+138]VVLNQLC[+57]VLHEK_	0.000343431	0.20725	4	837.16	837.166	478_491	815177	868270	43037.9	45841	45841
30	7PMix_0.3x_DIA12_iRT_e.coli_002	2	HSA _HSA	_DVC[+57]K[+138]NYAEAKSHC[+57]IAEVENDEMPADLPSLAADFVES[+138]K_	DVCKNYAEAKSHCIAEVENDEMPADLPSLAADFVESK	119.252	False	_DVC[+57]K[+138]NYAEAKSHC[+57]IAEVENDEMPADLPSLAADFVES[+138]K_	3.30933e-07	0.337962	4	1078	1078	336_341	1.67054e+06	1.77934e+06	96444.7	102726	102726
30	7PMix_0.3x_DIA12_iRT_e.coli_002	2	HSA _HSA	_C[+57]C[+57]T[+138]ESLVNRTPVSDRVT[+138]K_	CCTESLVNRTPVSDRVTK	32.8163	False	_C[+57]C[+57]T[+138]ESLVNRTPVSDRVT[+138]K_	0.00796332	0.358674	3	760.044	760.046	498_502	1.97083e+06	2.09919e+06	27467.3	29256.3	29256.3
30	7PMix_0.3x_DIA12_iRT_e.coli_002	2	HSA _HSA	_VHT[+138]EC[+57]C[+57]HGDLLEC[+57]ADDRADLAK[+138]YIC[+57]ENQDSISSK_	VHTECCHGDLLECADDRADLAKYICENQDSISSK	59.1725	False	_VHT[+138]EC[+57]C[+57]HGDLLEC[+57]ADDRADLAK[+138]YIC[+57]ENQDSISSK_	0.00125789	0.246003	4	1042.21	1042.22	267_286	3.74518e+06	3.98911e+06	48395.9	51548	51548
30	7PMix_0.3x_DIA12_iRT_e.coli_002	2	HSA _HSA	_RM[+16]PC[+57]AEDYLS[+138]VVLNQLC[+57]VLHEKT[+138]PVSDR_	RMPCAEDYLSVVLNQLCVLHEKTPVSDR	118.432	False	_RM[+16]PC[+57]AEDYLS[+138]VVLNQLC[+57]VLHEKT[+138]PVSDR_	0.00234427	0.1796	4	876.185	876.187	478_491	594229	632931	27365.6	29148	29148
30	7PMix_0.3x_DIA12_iRT_e.coli_002	2	HSA _HSA	_ATK[+138]EQLKK[+138]VPQVSTPTLVEVSR_	ATKEQLKKVPQVSTPTLVEVSR	101.528	False	_ATK[+138]EQLKK[+138]VPQVSTPTLVEVSR_	9.69331e-07	0.102613	4	649.375	649.374	438_565	1.00541e+07	1.07089e+07	1.36563e+06	1.45457e+06	1.45457e+06
30	7PMix_0.3x_DIA12_iRT_e.coli_002	2	HSA _HSA	_ATK[+138]EQLKK[+138]VPQVSTPTLVEVSR_	ATKEQLKKVPQVSTPTLVEVSR	87.6582	False	_ATK[+138]EQLKK[+138]VPQVSTPTLVEVSR_	0.00119285	0.105444	3	865.498	865.5	438_565	2.81711e+06	3.00059e+06	328131	349503	349503
30	7PMix_0.3x_DIA12_iRT_e.coli_002	2	HSA _HSA	_DAHK[+138]S[+156]EVAHRFK[+138]DLGEENFK_	DAHKSEVAHRFKDLGEENFK	42.8785	False	_DAHK[+138]S[+156]EVAHRFK[+138]DLGEENFK_	9.42211e-07	0.416577	5	534.671	534.67	28_36	8.76487e+06	9.33573e+06	551703	587635	587635
30	7PMix_0.3x_DIA12_iRT_e.coli_002	2	HSA _HSA	_DAHK[+138]S[+156]EVAHRFK[+138]DLGEENFK_	DAHKSEVAHRFKDLGEENFK	40.4551	False	_DAHK[+138]S[+156]EVAHRFK[+138]DLGEENFK_	0.00308917	0.642468	4	668.086	668.081	28_36	1.25981e+07	1.34186e+07	396908	422759	422759
30	7PMix_0.3x_DIA12_iRT_e.coli_002	2	HSA _HSA	_DAHK[+138]S[+156]EVAHRFK[+138]DLGEENFK_	DAHKSEVAHRFKDLGEENFK	38.1661	False	_DAHK[+138]S[+156]EVAHRFK[+138]DLGEENFK_	0.00322825	0.308372	3	890.446	890.449	28_36	2.09431e+06	2.23071e+06	107837	114860	114860
30	7PMix_0.3x_DIA12_iRT_e.coli_002	2	HSA _HSA	_SLHT[+155]LFGDK[+138]LC[+57]TVATLRTC[+57]VADES[+138]AENC[+57]DK_	SLHTLFGDKLCTVATLRTCVADESAENCDK	115.632	False	_SLHT[+155]LFGDK[+138]LC[+57]TVATLRTC[+57]VADES[+138]AENC[+57]DK_	1.60938e-05	0.122292	4	931.449	931.453	82_97	369263	393313	10817.7	11522.2	11522.2
30	7PMix_0.3x_DIA12_iRT_e.coli_002	2	HSA _HSA	_NEC[+57]FLQHK[+138]DDNPNLPRETYGEM[+16]ADC[+57]C[+57]AK[+138]QEPER_	NECFLQHKDDNPNLPRETYGEMADCCAKQEPER	40.31	False	_NEC[+57]FLQHK[+138]DDNPNLPRETYGEM[+16]ADC[+57]C[+57]AK[+138]QEPER_	0.00310583	0.288989	5	845.57	845.575	117_130	3.4702e+06	3.69622e+06	605734	645186	645186
30	7PMix_0.3x_DIA12_iRT_e.coli_002	2	HSA _HSA	_QT[+138]ALVELVKQNC[+57]ELFEQLGEY[+138]K[+155]FQNALLVR_	QTALVELVKQNCELFEQLGEYKFQNALLVR	253.057	False	_QT[+138]ALVELVKQNC[+57]ELFEQLGEY[+138]K[+155]FQNALLVR_	5.84471e-08	0.35623	4	973.77	973.772	425_551	468465	498976	335801	357672	357672
30	7PMix_0.3x_DIA12_iRT_e.coli_002	2	HSA _HSA	_ATK[+138]EQLKYTK[+138]K[+156]VPQVSTPTLVEVSR_	ATKEQLKYTKKVPQVSTPTLVEVSR	56.8935	False	_ATK[+138]EQLKYTK[+138]K[+156]VPQVSTPTLVEVSR_	0.00349749	0.450537	4	786.446	786.449	437_565	1.79339e+06	1.91019e+06	73751.8	78555.2	78555.2
30	7PMix_0.3x_DIA12_iRT_e.coli_002	2	HSA _HSA	_ATK[+138]EQLKYT[+155]KK[+138]VPQVSTPTLVEVSR_	ATKEQLKYTKKVPQVSTPTLVEVSR	124.325	False	_ATK[+138]EQLKYT[+155]KK[+138]VPQVSTPTLVEVSR_	0.00308448	0.452047	4	786.2	786.203	438_565	2.0524e+06	2.18607e+06	71234.7	75874.2	75874.2
30	7PMix_0.3x_DIA12_iRT_e.coli_002	2	HSA _HSA	_FK[+138]DLGEENFKLVNEVTEFAK[+138]TC[+57]VADESAENC[+57]DK_	FKDLGEENFKLVNEVTEFAKTCVADESAENCDK	168.987	False	_FK[+138]DLGEENFKLVNEVTEFAK[+138]TC[+57]VADESAENC[+57]DK_	4.17462e-08	0.444076	4	998.966	998.966	36_75	1.38145e+06	1.47142e+06	42746.3	45530.4	45530.4
30	7PMix_0.3x_DIA12_iRT_e.coli_002	2	HSA _HSA	_C[+57]C[+57]K[+138]ADDKET[+155]C[+57]FAEEGK[+156]KQT[+138]ALVELVK_	CCKADDKETCFAEEGKKQTALVELVK	76.8898	False	_C[+57]C[+57]K[+138]ADDKET[+155]C[+57]FAEEGK[+156]KQT[+138]ALVELVK_	0.00310858	0.158259	3	1175.58	1175.58	551_584	4458.18	4748.54	22682.4	24159.7	24159.7
30	7PMix_0.3x_DIA12_iRT_e.coli_002	2	HSA _HSA	_VTK[+138]C[+57]C[+57]TESLVNRTPVS[+138]DR_	VTKCCTESLVNRTPVSDR	79.487	False	_VTK[+138]C[+57]C[+57]TESLVNRTPVS[+138]DR_	3.94416e-10	0.345258	3	760.044	760.046	494_499	1.09828e+07	1.16981e+07	1.18526e+06	1.26245e+06	1.26245e+06
30	7PMix_0.3x_DIA12_iRT_e.coli_002	2	HSA _HSA	_VTK[+138]C[+57]C[+57]TESLVNRTPVS[+138]DR_	VTKCCTESLVNRTPVSDR	10.0622	False	_VTK[+138]C[+57]C[+57]TESLVNRTPVS[+138]DR_	0.00354696	NaN	4	570.285	570.284	494_499	1.30213e+06	1.38694e+06	5.04447e+06	5.37302e+06	5.37302e+06
30	7PMix_0.3x_DIA12_iRT_e.coli_002	2	HSA _HSA	_DAHK[+156]S[+138]EVAHRFK[+138]DLGEENFK_	DAHKSEVAHRFKDLGEENFK	103.283	False	_DAHK[+156]S[+138]EVAHRFK[+138]DLGEENFK_	1.63304e-08	0.417701	5	534.671	534.67	29_36	8764873	9.33573e+06	551702	587635	587635
30	7PMix_0.3x_DIA12_iRT_e.coli_002	2	HSA _HSA	_DAHK[+156]S[+138]EVAHRFK[+138]DLGEENFK_	DAHKSEVAHRFKDLGEENFK	94.9725	False	_DAHK[+156]S[+138]EVAHRFK[+138]DLGEENFK_	0.000161493	0.646292	4	668.086	668.081	29_36	1.25716e+07	1.33903e+07	391871	417394	417394
30	7PMix_0.3x_DIA12_iRT_e.coli_002	2	HSA _HSA	_DAHK[+156]S[+138]EVAHRFK[+138]DLGEENFK_	DAHKSEVAHRFKDLGEENFK	32.2894	False	_DAHK[+156]S[+138]EVAHRFK[+138]DLGEENFK_	0.00385848	0.244489	3	890.446	890.449	29_36	2.09431e+06	2.23071e+06	106930	113894	113894
30	7PMix_0.3x_DIA12_iRT_e.coli_002	2	HSA _HSA	_DAHK[+155]S[+138]EVAHRFK[+138]DLGEENFK_	DAHKSEVAHRFKDLGEENFK	82.9933	False	_DAHK[+155]S[+138]EVAHRFK[+138]DLGEENFK_	9.94238e-08	0.425549	5	534.474	534.474	29_36	1.09677e+07	1.1682e+07	454258	483844	483844
30	7PMix_0.3x_DIA12_iRT_e.coli_002	2	HSA _HSA	_DAHK[+155]S[+138]EVAHRFK[+138]DLGEENFK_	DAHKSEVAHRFKDLGEENFK	82.6611	False	_DAHK[+155]S[+138]EVAHRFK[+138]DLGEENFK_	9.19747e-07	0.204492	4	667.84	667.835	29_36	9.66775e+06	1.02974e+07	789481	840900	840900
30	7PMix_0.3x_DIA12_iRT_e.coli_002	2	HSA _HSA	_DAHK[+155]S[+138]EVAHRFK[+138]DLGEENFK_	DAHKSEVAHRFKDLGEENFK	26.4844	False	_DAHK[+155]S[+138]EVAHRFK[+138]DLGEENFK_	0.00712925	0.426309	3	890.118	890.121	29_36	1.25904e+06	1.34104e+06	53097	56555.3	56555.3
30	7PMix_0.3x_DIA12_iRT_e.coli_002	2	HSA _HSA	_DAHK[+138]S[+155]EVAHRFK[+138]DLGEENFK_	DAHKSEVAHRFKDLGEENFK	76.0092	False	_DAHK[+138]S[+155]EVAHRFK[+138]DLGEENFK_	1.27448e-05	0.199106	4	667.84	667.835	28_36	9.66775e+06	1.02974e+07	833066	887324	887324
30	7PMix_0.3x_DIA12_iRT_e.coli_002	2	HSA _HSA	_DAHK[+138]S[+155]EVAHRFK[+138]DLGEENFK_	DAHKSEVAHRFKDLGEENFK	27.1798	False	_DAHK[+138]S[+155]EVAHRFK[+138]DLGEENFK_	0.00139423	0.727635	5	534.474	534.474	28_36	1.37956e+07	1.46941e+07	348319	371005	371005
30	7PMix_0.3x_DIA12_iRT_e.coli_002	2	HSA _HSA	_K[+138]VPQVSTPTLVEVSRATK[+138]EQLK[+155]AVMDDFAAFVEK_	KVPQVSTPTLVEVSRATKEQLKAVMDDFAAFVEK	253.183	False	_K[+138]VPQVSTPTLVEVSRATK[+138]EQLK[+155]AVMDDFAAFVEK_	6.91474e-06	0.0641646	4	1019.05	1019.05	438_565	4.22834e+06	4.50373e+06	242688	258494	258494
30	7PMix_0.3x_DIA12_iRT_e.coli_002	2	HSA _HSA	_K[+138]VPQVSTPTLVEVSRATK[+138]EQLK[+155]AVMDDFAAFVEK_	KVPQVSTPTLVEVSRATKEQLKAVMDDFAAFVEK	122.319	False	_K[+138]VPQVSTPTLVEVSRATK[+138]EQLK[+155]AVMDDFAAFVEK_	0.00310964	0.872053	5	815.444	815.451	438_565	305886	325808	4.05789e+06	4.32218e+06	4.32218e+06
30	7PMix_0.3x_DIA12_iRT_e.coli_002	2	HSA _HSA	_K[+138]VPQVSTPTLVEVSRATK[+156]EQLK[+138]AVMDDFAAFVEK_	KVPQVSTPTLVEVSRATKEQLKAVMDDFAAFVEK	262.606	False	_K[+138]VPQVSTPTLVEVSRATK[+156]EQLK[+138]AVMDDFAAFVEK_	5.74527e-08	0.0608547	4	1019.3	1019.3	438_569	4.13142e+06	4.40051e+06	260343	277299	277299
30	7PMix_0.3x_DIA12_iRT_e.coli_002	2	HSA _HSA	_K[+138]VPQVSTPTLVEVSRATK[+156]EQLK[+138]AVMDDFAAFVEK_	KVPQVSTPTLVEVSRATKEQLKAVMDDFAAFVEK	255.778	False	_K[+138]VPQVSTPTLVEVSRATK[+156]EQLK[+138]AVMDDFAAFVEK_	0.00310817	1.71987	5	815.641	815.648	438_569	65901.7	70193.9	4.05282e+06	4.31678e+06	4.31678e+06
30	7PMix_0.3x_DIA12_iRT_e.coli_002	2	HSA _HSA	_ATK[+138]EQLKYTK[+138]K[+155]VPQVSTPTLVEVSR_	ATKEQLKYTKKVPQVSTPTLVEVSR	135.317	False	_ATK[+138]EQLKYTK[+138]K[+155]VPQVSTPTLVEVSR_	0.00311073	0.4242	4	786.2	786.203	437_565	2.0524e+06	2.18607e+06	73751.6	78555.1	78555.1
30	7PMix_0.3x_DIA12_iRT_e.coli_002	2	HSA _HSA	_C[+57]C[+57]KADDK[+138]ETC[+57]FAEEGK[+155]KK[+138]QTALVELVK_	CCKADDKETCFAEEGKKKQTALVELVK	96.8168	False	_C[+57]C[+57]KADDK[+138]ETC[+57]FAEEGK[+155]KK[+138]QTALVELVK_	2.84689e-08	0.715235	5	700.154	700.156	549_588	709098	755282	63249.7	67369.2	67369.2
30	7PMix_0.3x_DIA12_iRT_e.coli_002	2	HSA _HSA	_C[+57]C[+57]KADDK[+138]ETC[+57]FAEEGK[+155]KK[+138]QTALVELVK_	CCKADDKETCFAEEGKKKQTALVELVK	103.648	False	_C[+57]C[+57]KADDK[+138]ETC[+57]FAEEGK[+155]KK[+138]QTALVELVK_	0.00308668	0.302055	4	874.94	874.942	549_588	758789	808209	49928	53179.8	53179.8
30	7PMix_0.3x_DIA12_iRT_e.coli_002	2	HSA _HSA	_DVC[+57]K[+138]NYAEAKSHC[+57]IAEVENDEM[+16]PADLPSLAADFVES[+138]K_	DVCKNYAEAKSHCIAEVENDEMPADLPSLAADFVESK	91.9324	False	_DVC[+57]K[+138]NYAEAKSHC[+57]IAEVENDEM[+16]PADLPSLAADFVES[+138]K_	0.00310159	0.14983	4	1082	1082	336_341	443381	472259	48090.4	51222.6	51222.6
30	7PMix_0.3x_DIA12_iRT_e.coli_002	2	HSA _HSA	_K[+138]VPQVSTPTLVEVSRAT[+155]KEQLK[+138]AVMDDFAAFVEK_	KVPQVSTPTLVEVSRATKEQLKAVMDDFAAFVEK	253.389	False	_K[+138]VPQVSTPTLVEVSRAT[+155]KEQLK[+138]AVMDDFAAFVEK_	8.64116e-08	0.0615373	4	1019.05	1019.05	438_569	4.22847e+06	4.50387e+06	259998	276932	276932
30	7PMix_0.3x_DIA12_iRT_e.coli_002	2	HSA _HSA	_K[+138]VPQVSTPTLVEVSRAT[+155]KEQLK[+138]AVMDDFAAFVEK_	KVPQVSTPTLVEVSRATKEQLKAVMDDFAAFVEK	254.39	False	_K[+138]VPQVSTPTLVEVSRAT[+155]KEQLK[+138]AVMDDFAAFVEK_	0.00781781	0.282514	5	815.444	815.451	438_569	104771	111595	4925.4	5246.19	5246.19
30	7PMix_0.3x_DIA12_iRT_e.coli_002	2	HSA _HSA	_ATK[+138]EQLKYTK[+155]K[+138]VPQVSTPTLVEVSR_	ATKEQLKYTKKVPQVSTPTLVEVSR	128.87	False	_ATK[+138]EQLKYTK[+155]K[+138]VPQVSTPTLVEVSR_	0.00310869	0.454774	4	786.2	786.203	438_565	2.0524e+06	2.18607e+06	73751.1	78554.6	78554.6
30	7PMix_0.3x_DIA12_iRT_e.coli_002	2	HSA _HSA	_ATK[+138]EQLKYTK[+155]K[+138]VPQVSTPTLVEVSR_	ATKEQLKYTKKVPQVSTPTLVEVSR	51.2243	False	_ATK[+138]EQLKYTK[+155]K[+138]VPQVSTPTLVEVSR_	0.0041206	0.0110916	3	1047.93	1047.93	438_565	148299	157958	11984.1	12764.6	12764.6
30	7PMix_0.3x_DIA12_iRT_e.coli_002	2	HSA _HSA	_TC[+57]VADES[+138]AENC[+57]DKSLHTLFGDK[+138]LC[+57]TVATLR_	TCVADESAENCDKSLHTLFGDKLCTVATLR	86.3513	False	_TC[+57]VADES[+138]AENC[+57]DKSLHTLFGDK[+138]LC[+57]TVATLR_	5.58278e-06	0.243732	3	1189.9	1189.9	82_97	56524.8	60206.3	119411	127188	127188
30	7PMix_0.3x_DIA12_iRT_e.coli_002	2	HSA _HSA	_TC[+57]VADES[+138]AENC[+57]DKSLHTLFGDK[+138]LC[+57]TVATLR_	TCVADESAENCDKSLHTLFGDKLCTVATLR	89.9111	False	_TC[+57]VADES[+138]AENC[+57]DKSLHTLFGDK[+138]LC[+57]TVATLR_	0.00652309	0.365997	4	892.675	892.679	82_97	1.2485e+06	1.32981e+06	43387.7	46213.5	46213.5
30	7PMix_0.3x_DIA12_iRT_e.coli_002	2	HSA _HSA	_YTKK[+138]VPQVSTPTLVEVSRAT[+138]K[+155]EQLK_	YTKKVPQVSTPTLVEVSRATKEQLK	128.534	False	_YTKK[+138]VPQVSTPTLVEVSRAT[+138]K[+155]EQLK_	0.00393508	0.448125	4	786.2	786.203	438_564	2.0524e+06	2.18607e+06	72021.6	76712.4	76712.4
30	7PMix_0.3x_DIA12_iRT_e.coli_002	2	HSA _HSA	_ASSAK[+138]QRLK[+138]C[+57]ASLQK[+155]FGER_	ASSAKQRLKCASLQKFGER	84.539	False	_ASSAK[+138]QRLK[+138]C[+57]ASLQK[+155]FGER_	0.00346603	0.624657	4	619.84	619.841	219_223	1.95166e+06	2.07877e+06	50941.5	54259.3	54259.3
30	7PMix_0.3x_DIA12_iRT_e.coli_002	2	HSA _HSA	_ASSAK[+138]QRLK[+138]C[+57]ASLQK[+155]FGER_	ASSAKQRLKCASLQKFGER	24.8911	False	_ASSAK[+138]QRLK[+138]C[+57]ASLQK[+155]FGER_	0.00398419	0.00796027	3	826.117	826.124	219_223	341073	363287	67300.9	71684.2	71684.2
30	7PMix_0.3x_DIA12_iRT_e.coli_002	2	HSA _HSA	_K[+138]YLYEIARLVRPEVDVM[+16]C[+57]TAFHDNEET[+138]FLK_	KYLYEIARLVRPEVDVMCTAFHDNEETFLK	99.4306	False	_K[+138]YLYEIARLVRPEVDVM[+16]C[+57]TAFHDNEET[+138]FLK_	0.00311129	0.271788	5	772.588	772.591	157_161	1.06781e+06	1.13735e+06	132497	141127	141127
30	7PMix_0.3x_DIA12_iRT_e.coli_002	2	HSA _HSA	_ATK[+138]EQLKYTKK[+138]VPQVSTPTLVEVSR_	ATKEQLKYTKKVPQVSTPTLVEVSR	35.184	False	_ATK[+138]EQLKYTKK[+138]VPQVSTPTLVEVSR_	0.00310882	0.0815448	5	598.143	598.143	438_565	1.49593e+06	1.59336e+06	151073	160913	160913
30	7PMix_0.3x_DIA12_iRT_e.coli_002	2	HSA _HSA	_AT[+155]K[+138]EQLKYTKK[+138]VPQVSTPTLVEVSR_	ATKEQLKYTKKVPQVSTPTLVEVSR	136.149	False	_AT[+155]K[+138]EQLKYTKK[+138]VPQVSTPTLVEVSR_	0.00350585	0.439094	4	786.2	786.203	438_565	2.0524e+06	2.18607e+06	68780	73259.6	73259.6
30	7PMix_0.3x_DIA12_iRT_e.coli_002	2	HSA _HSA	_LDELRDEGK[+155]ASSAK[+138]QRLK[+138]C[+57]ASLQK[+155]FGER_	LDELRDEGKASSAKQRLKCASLQKFGER	44.9176	False	_LDELRDEGK[+155]ASSAK[+138]QRLK[+138]C[+57]ASLQK[+155]FGER_	0.00309833	0.33595	5	738.197	738.199	219_223	701578	747272	48973.2	52162.8	52162.8
30	7PMix_0.3x_DIA12_iRT_e.coli_002	2	HSA _HSA	_LDELRDEGK[+155]ASSAK[+138]QRLK[+138]C[+57]ASLQK[+155]FGER_	LDELRDEGKASSAKQRLKCASLQKFGER	44.9693	False	_LDELRDEGK[+155]ASSAK[+138]QRLK[+138]C[+57]ASLQK[+155]FGER_	0.00775412	0.852714	4	922.494	922.5	219_223	227204	242002	7905.69	8420.59	8420.59
30	7PMix_0.3x_DIA12_iRT_e.coli_002	2	HSA _HSA	_ATK[+138]EQLKQIK[+156]K[+138]QTALVELVK_	ATKEQLKQIKKQTALVELVK	128.557	False	_ATK[+138]EQLKQIK[+156]K[+138]QTALVELVK_	0.00625465	0.334308	4	652.895	652.892	549_565	12770.5	13602.3	33252.3	35418.1	35418.1
30	7PMix_0.3x_DIA12_iRT_e.coli_002	2	HSA _HSA	_RMPC[+57]AEDYLS[+138]VVLNQLC[+57]VLHEKT[+138]PVSDRVTK_	RMPCAEDYLSVVLNQLCVLHEKTPVSDRVTK	115.316	False	_RMPC[+57]AEDYLS[+138]VVLNQLC[+57]VLHEKT[+138]PVSDRVTK_	0.00311096	0.108596	4	954.24	954.246	478_491	345517	368021	31049.5	33071.7	33071.7
30	7PMix_0.3x_DIA12_iRT_e.coli_002	2	HSA _HSA	_LKEC[+57]C[+57]EK[+138]PLLEKS[+138]HC[+57]IAEVENDEMPADLPSLAADFVESK[+156]DVC[+57]K_	LKECCEKPLLEKSHCIAEVENDEMPADLPSLAADFVESKDVCK	119.437	False	_LKEC[+57]C[+57]EK[+138]PLLEKS[+138]HC[+57]IAEVENDEMPADLPSLAADFVESK[+156]DVC[+57]K_	0.00312774	0.105136	5	1064.11	1064.11	305_311	492875	524976	20737	22087.6	22087.6
30	7PMix_0.3x_DIA12_iRT_e.coli_002	2	HSA _HSA	_DAHK[+138]SEVAHRVHTEC[+57]C[+57]HGDLLEC[+57]ADDRADLAK[+138]Y[+156]IC[+57]ENQDSISSK_	DAHKSEVAHRVHTECCHGDLLECADDRADLAKYICENQDSISSK	112.441	False	_DAHK[+138]SEVAHRVHTEC[+57]C[+57]HGDLLEC[+57]ADDRADLAK[+138]Y[+156]IC[+57]ENQDSISSK_	0.00355237	0.223516	6	909.583	909.593	28_286	536478	571419	15569.5	16583.5	16583.5
30	7PMix_0.3x_DIA12_iRT_e.coli_002	2	HSA _HSA	_LAK[+138]TYETTLEKLK[+156]C[+57]ASLQK[+138]FGER_	LAKTYETTLEKLKCASLQKFGER	129.506	False	_LAK[+138]TYETTLEKLK[+156]C[+57]ASLQK[+138]FGER_	0.00017193	0.0983708	4	757.409	757.411	229_375	150975	160808	12920.3	13761.8	13761.8
30	7PMix_0.3x_DIA12_iRT_e.coli_002	2	HSA _HSA	_Y[+138]IC[+57]ENQDSISSKLVTDLTK[+155]VHT[+138]EC[+57]C[+57]HGDLLEC[+57]ADDRADLAK_	YICENQDSISSKLVTDLTKVHTECCHGDLLECADDRADLAK	77.4456	False	_Y[+138]IC[+57]ENQDSISSKLVTDLTK[+155]VHT[+138]EC[+57]C[+57]HGDLLEC[+57]ADDRADLAK_	0.0082088	0.309248	5	1019.08	1019.08	267_287	291089	310047	6514.97	6939.29	6939.29
30	7PMix_0.3x_DIA12_iRT_e.coli_002	2	HSA _HSA	_ASSAK[+138]QRLKC[+57]AS[+138]LQK_	ASSAKQRLKCASLQK	-16.7005	False	_ASSAK[+138]QRLKC[+57]AS[+138]LQK_	0.00396092	0.445607	3	611.341	611.341	219_226	2.23078e+06	2.37607e+06	4445.15	4734.66	4734.66
30	7PMix_0.3x_DIA12_iRT_e.coli_002	2	HSA _HSA	_ATK[+138]EQLKYTK[+138]KVPQVSTPTLVEVSR_	ATKEQLKYTKKVPQVSTPTLVEVSR	33.3003	False	_ATK[+138]EQLKYTK[+138]KVPQVSTPTLVEVSR_	0.00200516	0.143715	4	747.427	747.429	437_565	1.25509e+06	1.33684e+06	196497	209295	209295
30	7PMix_0.3x_DIA12_iRT_e.coli_002	2	HSA _HSA	_ATK[+138]EQLKYTK[+138]KVPQVSTPTLVEVSR_	ATKEQLKYTKKVPQVSTPTLVEVSR	-25.6388	False	_ATK[+138]EQLKYTK[+138]KVPQVSTPTLVEVSR_	0.00308369	0.0796555	5	598.143	598.143	437_565	1.49593e+06	1.59336e+06	152611	162551	162551
30	7PMix_0.3x_DIA12_iRT_e.coli_002	2	HSA _HSA	_ASSAK[+138]QRLK[+138]C[+57]ASLQK_	ASSAKQRLKCASLQK	-18.3987	False	_ASSAK[+138]QRLK[+138]C[+57]ASLQK_	1.67555e-05	0.585952	3	611.341	611.341	219_223	2.23078e+06	2.37607e+06	91838	97819.4	97819.4
30	7PMix_0.3x_DIA12_iRT_e.coli_002	2	HSA _HSA	_ASSAK[+138]QRLK[+138]C[+57]ASLQK_	ASSAKQRLKCASLQK	3.08998	False	_ASSAK[+138]QRLK[+138]C[+57]ASLQK_	0.00373763	0.408233	4	458.758	458.754	219_223	3.51756e+06	3.74666e+06	198083	210985	210985
30	7PMix_0.3x_DIA12_iRT_e.coli_002	2	HSA _HSA	_LAK[+138]TYETTLEKVTK[+138]C[+57]C[+57]TESLVNR_	LAKTYETTLEKVTKCCTESLVNR	90.8303	False	_LAK[+138]TYETTLEKVTK[+138]C[+57]C[+57]TESLVNR_	0.0039897	0.254417	4	725.875	725.876	375_499	1.98373e+06	2.11293e+06	99958	106468	106468
30	7PMix_0.3x_DIA12_iRT_e.coli_002	2	HSA _HSA	_LAK[+138]TYETTLEKVTK[+138]C[+57]C[+57]TESLVNR_	LAKTYETTLEKVTKCCTESLVNR	27.1549	False	_LAK[+138]TYETTLEKVTK[+138]C[+57]C[+57]TESLVNR_	0.00349461	0.279283	3	967.497	967.5	375_499	1.26463e+06	1.34699e+06	21507.4	22908.2	22908.2
30	7PMix_0.3x_DIA12_iRT_e.coli_002	2	HSA _HSA	_ASSAK[+138]QRLK[+138]C[+57]ASLQK[+156]FGER_	ASSAKQRLKCASLQKFGER	90.9752	False	_ASSAK[+138]QRLK[+138]C[+57]ASLQK[+156]FGER_	0.00376338	0.395068	4	620.086	620.087	219_223	792002	843585	63975.4	68142.1	68142.1
30	7PMix_0.3x_DIA12_iRT_e.coli_002	2	HSA _HSA	_ASSAK[+138]QRLK[+138]C[+57]ASLQK[+156]FGER_	ASSAKQRLKCASLQKFGER	32.4569	False	_ASSAK[+138]QRLK[+138]C[+57]ASLQK[+156]FGER_	0.00308807	0.0565124	3	826.445	826.452	219_223	148505	158177	34426.3	36668.4	36668.4
30	7PMix_0.3x_DIA12_iRT_e.coli_002	2	HSA _HSA	_YTKK[+138]VPQVSTPTLVEVSREQLK[+138]AVMDDFAAFVEK_	YTKKVPQVSTPTLVEVSREQLKAVMDDFAAFVEK	97.8807	False	_YTKK[+138]VPQVSTPTLVEVSREQLK[+138]AVMDDFAAFVEK_	0.00334251	NaN	5	802.83	802.833	438_569	15479.6	16487.8	121389	129295	129295
30	7PMix_0.3x_DIA12_iRT_e.coli_002	2	HSA _HSA	_YK[+138]AAFTEC[+57]C[+57]QAADKLVRPEVDVM[+16]C[+57]TAFHDNEETFLK[+138]K_	YKAAFTECCQAADKLVRPEVDVMCTAFHDNEETFLKK	51.3961	False	_YK[+138]AAFTEC[+57]C[+57]QAADKLVRPEVDVM[+16]C[+57]TAFHDNEETFLK[+138]K_	0.00778385	NaN	5	919.634	919.64	160_186	209534	223181	31825.1	33897.9	33897.9
30	7PMix_0.3x_DIA12_iRT_e.coli_002	2	HSA _HSA	_LDELRDEGK[+156]ASSAK[+138]QRLK[+138]C[+57]ASLQK[+155]FGER_	LDELRDEGKASSAKQRLKCASLQKFGER	50.384	False	_LDELRDEGK[+156]ASSAK[+138]QRLK[+138]C[+57]ASLQK[+155]FGER_	0.00303311	0.331403	5	738.394	738.396	219_223	675931	719954	49512.7	52737.4	52737.4
30	7PMix_0.3x_DIA12_iRT_e.coli_002	2	HSA _HSA	_LDELRDEGK[+156]ASSAK[+138]QRLK[+138]C[+57]ASLQK[+155]FGER_	LDELRDEGKASSAKQRLKCASLQKFGER	48.6781	False	_LDELRDEGK[+156]ASSAK[+138]QRLK[+138]C[+57]ASLQK[+155]FGER_	0.0082079	NaN	4	922.74	922.746	219_223	223913	238496	6096.1	6493.14	6493.14
30	7PMix_0.3x_DIA12_iRT_e.coli_002	2	HSA _HSA	_QIKK[+138]QTALVELVKAT[+138]K[+156]EQLK_	QIKKQTALVELVKATKEQLK	128.206	False	_QIKK[+138]QTALVELVKAT[+138]K[+156]EQLK_	0.00417568	0.278685	4	652.895	652.892	549_564	23866.1	25420.5	60706.3	64660.1	64660.1
30	7PMix_0.3x_DIA12_iRT_e.coli_002	2	HSA _HSA	_QRLK[+138]C[+57]ASLQK[+155]FGERLDELRDEGK[+155]ASS[+138]AK_	QRLKCASLQKFGERLDELRDEGKASSAK	48.981	False	_QRLK[+138]C[+57]ASLQK[+155]FGERLDELRDEGK[+155]ASS[+138]AK_	0.00310786	0.32361	5	738.197	738.199	217_223	701578	747272	49333.5	52546.6	52546.6
30	7PMix_0.3x_DIA12_iRT_e.coli_002	2	HSA _HSA	_QIK[+155]K[+138]QTALVELVKQNC[+57]ELFEQLGEYK[+138]FQNALLVR_	QIKKQTALVELVKQNCELFEQLGEYKFQNALLVR	116.759	False	_QIK[+155]K[+138]QTALVELVKQNC[+57]ELFEQLGEYK[+138]FQNALLVR_	0.0044012	0.181703	4	1098.1	1098.11	426_549	83318.8	88745.4	13610.9	14497.4	14497.4
30	7PMix_0.3x_DIA12_iRT_e.coli_002	2	HSA _HSA	_SHC[+57]IAEVENDEM[+16]PADLPSLAADFVESK[+138]DVC[+57]KNY[+138]AEAK_	SHCIAEVENDEMPADLPSLAADFVESKDVCKNYAEAK	89.194	False	_SHC[+57]IAEVENDEM[+16]PADLPSLAADFVESK[+138]DVC[+57]KNY[+138]AEAK_	0.00653164	0.104525	4	1082	1082	337_343	443381	472259	46115.4	49118.9	49118.9
30	7PMix_0.3x_DIA12_iRT_e.coli_002	2	HSA _HSA	_YTKK[+138]VPQVSTPTLVEVSRATK[+138]EQLK[+155]AVMDDFAAFVEK_	YTKKVPQVSTPTLVEVSRATKEQLKAVMDDFAAFVEK	114.595	False	_YTKK[+138]VPQVSTPTLVEVSRATK[+138]EQLK[+155]AVMDDFAAFVEK_	0.00342111	0.147605	5	893.885	893.89	438_565	97883.9	104259	8569.36	9127.49	9127.49
30	7PMix_0.3x_DIA12_iRT_e.coli_002	2	HSA _HSA	_QIK[+138]KQTALVELVKQNC[+57]ELFEQLGEY[+138]K[+155]FQNALLVR_	QIKKQTALVELVKQNCELFEQLGEYKFQNALLVR	246.101	False	_QIK[+138]KQTALVELVKQNC[+57]ELFEQLGEY[+138]K[+155]FQNALLVR_	0.00313168	0.0676931	4	1098.1	1098.11	425_548	79873.2	85075.3	13194.5	14053.9	14053.9
30	7PMix_0.3x_DIA12_iRT_e.coli_002	2	HSA _HSA	_QIKK[+138]QTALVELVKQNC[+57]ELFEQLGEY[+138]K[+155]FQNALLVR_	QIKKQTALVELVKQNCELFEQLGEYKFQNALLVR	243.648	False	_QIKK[+138]QTALVELVKQNC[+57]ELFEQLGEY[+138]K[+155]FQNALLVR_	0.00310777	0.00210159	4	1098.1	1098.11	425_549	85217.4	90767.6	13963.9	14873.4	14873.4
30	7PMix_0.3x_DIA12_iRT_e.coli_002	2	HSA _HSA	_HKPK[+155]ATKEQLK[+138]AVMDDFAAFVEKK[+155]VPQVS[+138]TPTLVEVSR_	HKPKATKEQLKAVMDDFAAFVEKKVPQVSTPTLVEVSR	98.5985	False	_HKPK[+155]ATKEQLK[+138]AVMDDFAAFVEKK[+155]VPQVS[+138]TPTLVEVSR_	0.00055741	0.0387699	5	944.523	944.53	443_569	19988.4	21290.2	8574.23	9132.67	9132.67
30	7PMix_0.3x_DIA12_iRT_e.coli_002	2	HSA _HSA	_Y[+156]TKK[+138]VPQVSTPTLVEVSRATKEQLK[+138]AVMDDFAAFVEK_	YTKKVPQVSTPTLVEVSRATKEQLKAVMDDFAAFVEK	104.428	False	_Y[+156]TKK[+138]VPQVSTPTLVEVSRATKEQLK[+138]AVMDDFAAFVEK_	0.00493956	0.310079	4	1117.35	1117.35	438_569	1144.17	1218.69	9245.98	9848.18	9848.18
30	7PMix_0.3x_DIA12_iRT_e.coli_002	2	HSA _HSA	_LVRPEVDVMC[+57]TAFHDNEETFLK[+138]KYK[+138]AAFT[+156]EC[+57]C[+57]QAADKAAC[+57]LLPK_	LVRPEVDVMCTAFHDNEETFLKKYKAAFTECCQAADKAACLLPK	86.5945	False	_LVRPEVDVMC[+57]TAFHDNEETFLK[+138]KYK[+138]AAFT[+156]EC[+57]C[+57]QAADKAAC[+57]LLPK_	0.00628352	NaN	6	915.447	915.456	160_186	1.30026e+06	1.38494e+06	36554.7	38935.5	38935.5
30	7PMix_0.3x_DIA12_iRT_e.coli_002	2	HSA _HSA	_VHT[+138]EC[+57]C[+57]HGDLLEC[+57]ADDRADLAK[+155]YIC[+57]ENQDSISSKLVTDLT[+138]K_	VHTECCHGDLLECADDRADLAKYICENQDSISSKLVTDLTK	80.1424	False	_VHT[+138]EC[+57]C[+57]HGDLLEC[+57]ADDRADLAK[+155]YIC[+57]ENQDSISSKLVTDLT[+138]K_	0.0196734	0.322495	5	1019.08	1019.08	263_267	290352	309263	6255.16	6662.56	6662.56
30	7PMix_0.3x_DIA12_iRT_e.coli_002	2	HSA _HSA	_K[+138]VPQVSTPTLVEVSRATKEQLK[+138]AVMDDFAAFVEK_	KVPQVSTPTLVEVSRATKEQLKAVMDDFAAFVEK	106.596	False	_K[+138]VPQVSTPTLVEVSRATKEQLK[+138]AVMDDFAAFVEK_	0.00698502	NaN	5	784.425	784.429	438_569	105576	112452	5691.44	6062.12	6062.12
30	7PMix_0.3x_DIA12_iRT_e.coli_002	2	HSA _HSA	_DVC[+57]K[+138]NYAEAKSHC[+57]IAEVENDEMPADLPS[+155]LAADFVES[+138]K_	DVCKNYAEAKSHCIAEVENDEMPADLPSLAADFVESK	267.911	False	_DVC[+57]K[+138]NYAEAKSHC[+57]IAEVENDEMPADLPS[+155]LAADFVES[+138]K_	0.0030935	NaN	4	1116.77	1116.77	336_341	56729.6	60424.4	3727.13	3969.88	3969.88
30	7PMix_0.3x_DIA12_iRT_e.coli_002	2	HSA _HSA	_DVC[+57]K[+138]NYAEAKSHC[+57]IAEVENDEMPADLPS[+138]LAADFVES[+156]K_	DVCKNYAEAKSHCIAEVENDEMPADLPSLAADFVESK	276.756	False	_DVC[+57]K[+138]NYAEAKSHC[+57]IAEVENDEMPADLPS[+138]LAADFVES[+156]K_	0.00206472	NaN	4	1117.02	1117.02	328_341	60197.9	64118.6	3726.21	3968.89	3968.89
30	7PMix_0.3x_DIA12_iRT_e.coli_002	2	HSA _HSA	_ETYGEMADC[+57]C[+57]AK[+138]QEPERNEC[+57]FLQHK[+138]DDNPNLPR_	ETYGEMADCCAKQEPERNECFLQHKDDNPNLPR	99.7203	False	_ETYGEMADC[+57]C[+57]AK[+138]QEPERNEC[+57]FLQHK[+138]DDNPNLPR_	0.00313055	0.123481	5	842.371	842.376	117_130	3.37035e+07	3.58986e+07	907977	967113	967113
30	7PMix_0.3x_DIA12_iRT_e.coli_002	2	HSA _HSA	_ETYGEMADC[+57]C[+57]AK[+138]QEPERNEC[+57]FLQHK[+138]DDNPNLPR_	ETYGEMADCCAKQEPERNECFLQHKDDNPNLPR	95.0098	False	_ETYGEMADC[+57]C[+57]AK[+138]QEPERNEC[+57]FLQHK[+138]DDNPNLPR_	0.00551971	0.623085	4	1052.71	1052.72	117_130	4.11296e+06	4.38084e+06	487304	519042	519042
30	7PMix_0.3x_DIA12_iRT_e.coli_002	2	HSA _HSA	_ATK[+138]EQLKQNC[+57]ELFEQLGEYK[+138]FQNALLVR_	ATKEQLKQNCELFEQLGEYKFQNALLVR	90.9395	False	_ATK[+138]EQLKQNC[+57]ELFEQLGEYK[+138]FQNALLVR_	0.00308545	0.186845	4	889.215	889.218	426_565	4.02959e+06	4.29204e+06	216014	230083	230083
30	7PMix_0.3x_DIA12_iRT_e.coli_002	2	HSA _HSA	_ATK[+138]EQLKQNC[+57]ELFEQLGEYK[+138]FQNALLVR_	ATKEQLKQNCELFEQLGEYKFQNALLVR	92.4227	False	_ATK[+138]EQLKQNC[+57]ELFEQLGEYK[+138]FQNALLVR_	0.00440245	0.0845349	3	1185.28	1185.28	426_565	241826	257576	32504	34620.9	34620.9
30	7PMix_0.3x_DIA12_iRT_e.coli_002	2	HSA _HSA	_K[+138]QTALVELVKQNC[+57]ELFEQLGEYK[+138]FQNALLVR_	KQTALVELVKQNCELFEQLGEYKFQNALLVR	231.757	False	_K[+138]QTALVELVKQNC[+57]ELFEQLGEYK[+138]FQNALLVR_	0.0021177	0.119378	4	967.02	967.024	426_549	3.50013e+06	3.72809e+06	333578	355304	355304
30	7PMix_0.3x_DIA12_iRT_e.coli_002	2	HSA _HSA	_K[+138]QTALVELVKQNC[+57]ELFEQLGEYK[+138]FQNALLVR_	KQTALVELVKQNCELFEQLGEYKFQNALLVR	228.915	False	_K[+138]QTALVELVKQNC[+57]ELFEQLGEYK[+138]FQNALLVR_	0.0131293	0.631132	5	773.818	773.821	426_549	29350.9	31262.5	5371.88	5721.75	5721.75
30	7PMix_0.3x_DIA12_iRT_e.coli_002	2	HSA _HSA	_LAK[+138]TYETTLEKAFK[+138]AWAVAR_	LAKTYETTLEKAFKAWAVAR	48.8481	False	_LAK[+138]TYETTLEKAFK[+138]AWAVAR_	0.00727509	0.0256189	3	818.453	818.461	236_375	666848	710280	105941	112841	112841
30	7PMix_0.3x_DIA12_iRT_e.coli_002	2	HSA _HSA	_LAK[+138]TYETTLEKAFK[+138]AWAVAR_	LAKTYETTLEKAFKAWAVAR	-22.2978	False	_LAK[+138]TYETTLEKAFK[+138]AWAVAR_	0.00309812	0.586267	4	614.092	614.093	236_375	3.31485e+06	3.53075e+06	181949	193799	193799
30	7PMix_0.3x_DIA12_iRT_e.coli_002	2	HSA _HSA	_K[+138]YLYEIARLVRPEVDVMC[+57]TAFHDNEET[+138]FLK_	KYLYEIARLVRPEVDVMCTAFHDNEETFLK	109.005	False	_K[+138]YLYEIARLVRPEVDVMC[+57]TAFHDNEET[+138]FLK_	0.0031004	0.0694156	5	769.389	769.392	157_161	1.10985e+06	1.18214e+06	173442	184738	184738
30	7PMix_0.3x_DIA12_iRT_e.coli_002	2	HSA _HSA	_QRLK[+138]C[+57]ASLQKLDELRDEGK[+155]ASS[+138]AK_	QRLKCASLQKLDELRDEGKASSAK	16.4995	False	_QRLK[+138]C[+57]ASLQKLDELRDEGK[+155]ASS[+138]AK_	0.00422924	0.559958	4	761.412	761.414	217_223	2.16219e+06	2.30302e+06	56459.7	60136.9	60136.9
30	7PMix_0.3x_DIA12_iRT_e.coli_002	2	HSA _HSA	_C[+57]C[+57]K[+138]ADDKETC[+57]FAEEGK[+155]KK[+138]QTALVELVK_	CCKADDKETCFAEEGKKKQTALVELVK	36.424	False	_C[+57]C[+57]K[+138]ADDKETC[+57]FAEEGK[+155]KK[+138]QTALVELVK_	0.00315053	0.310864	4	874.94	874.942	549_584	758788	808209	50232.4	53504	53504
30	7PMix_0.3x_DIA12_iRT_e.coli_002	2	HSA _HSA	_C[+57]C[+57]K[+138]ADDKETC[+57]FAEEGK[+155]KK[+138]QTALVELVK_	CCKADDKETCFAEEGKKKQTALVELVK	36.3845	False	_C[+57]C[+57]K[+138]ADDKETC[+57]FAEEGK[+155]KK[+138]QTALVELVK_	0.00309397	0.643041	5	700.154	700.156	549_584	709098	755282	68925.4	73414.6	73414.6
30	7PMix_0.3x_DIA12_iRT_e.coli_002	2	HSA _HSA	_C[+57]C[+57]K[+138]ADDKETC[+57]FAEEGK[+155]KK[+138]QTALVELVK_	CCKADDKETCFAEEGKKKQTALVELVK	36.5004	False	_C[+57]C[+57]K[+138]ADDKETC[+57]FAEEGK[+155]KK[+138]QTALVELVK_	0.0111583	0.301842	3	1166.25	1166.25	549_584	4965.66	5289.08	23416.6	24941.7	24941.7
30	7PMix_0.3x_DIA12_iRT_e.coli_002	2	HSA _HSA	_LK[+138]C[+57]ASLQKLAK[+138]TYETTLEK_	LKCASLQKLAKTYETTLEK	18.3174	False	_LK[+138]C[+57]ASLQKLAK[+138]TYETTLEK_	0.00322669	0.387983	4	596.081	596.081	223_375	826041	879841	42760	45545	45545
30	7PMix_0.3x_DIA12_iRT_e.coli_002	2	HSA _HSA	_LK[+138]C[+57]ASLQKLAK[+138]TYETTLEK_	LKCASLQKLAKTYETTLEK	18.2891	False	_LK[+138]C[+57]ASLQKLAK[+138]TYETTLEK_	0.00535129	NaN	3	794.439	794.438	223_375	280474	298742	18594.7	19805.7	19805.7
30	7PMix_0.3x_DIA12_iRT_e.coli_002	2	HSA _HSA	_C[+57]C[+57]KADDK[+138]ETC[+57]FAEEGK[+156]KK[+138]QTALVELVK_	CCKADDKETCFAEEGKKKQTALVELVK	106.587	False	_C[+57]C[+57]KADDK[+138]ETC[+57]FAEEGK[+156]KK[+138]QTALVELVK_	0.00387271	0.71182	5	700.351	700.353	549_588	704841	750748	37474.6	39915.3	39915.3
30	7PMix_0.3x_DIA12_iRT_e.coli_002	2	HSA _HSA	_QIKK[+138]QTALVELVKQNC[+57]ELFEQLGEY[+156]K[+138]FQNALLVR_	QIKKQTALVELVKQNCELFEQLGEYKFQNALLVR	250.04	False	_QIKK[+138]QTALVELVKQNC[+57]ELFEQLGEY[+156]K[+138]FQNALLVR_	0.00346085	0.166339	4	1098.35	1098.35	426_549	99158.4	105617	15185.3	16174.4	16174.4
30	7PMix_0.3x_DIA12_iRT_e.coli_002	2	HSA _HSA	_LVRPEVDVM[+16]C[+57]TAFHDNEET[+138]FLKK[+155]Y[+138]LYEIAR_	LVRPEVDVMCTAFHDNEETFLKKYLYEIAR	114.474	False	_LVRPEVDVM[+16]C[+57]TAFHDNEET[+138]FLKK[+155]Y[+138]LYEIAR_	0.00313145	0.366909	4	1004.26	1004.26	157_162	150948	160779	6547.5	6973.94	6973.94
30	7PMix_0.3x_DIA12_iRT_e.coli_002	2	HSA _HSA	_SHC[+57]IAEVENDEM[+16]PADLPSLAADFVES[+138]KDVC[+57]K[+155]NY[+138]AEAK_	SHCIAEVENDEMPADLPSLAADFVESKDVCKNYAEAK	119.668	False	_SHC[+57]IAEVENDEM[+16]PADLPSLAADFVES[+138]KDVC[+57]K[+155]NY[+138]AEAK_	0.00592847	NaN	4	1120.77	1120.77	336_343	8372.32	8917.62	3703.76	3944.99	3944.99
30	7PMix_0.3x_DIA12_iRT_e.coli_002	2	HSA _HSA	_SHC[+57]IAEVENDEMPADLPSLAADFVES[+138]K[+155]DVC[+57]KNY[+138]AEAK_	SHCIAEVENDEMPADLPSLAADFVESKDVCKNYAEAK	129.319	False	_SHC[+57]IAEVENDEMPADLPSLAADFVES[+138]K[+155]DVC[+57]KNY[+138]AEAK_	0.00395655	0.159081	4	1116.77	1116.77	336_343	56719.6	60413.8	3777.9	4023.96	4023.96
30	7PMix_0.3x_DIA12_iRT_e.coli_002	2	HSA _HSA	_EC[+57]C[+57]EK[+138]PLLEKS[+138]HC[+57]IAEVENDEMPADLPSLAADFVESK_	ECCEKPLLEKSHCIAEVENDEMPADLPSLAADFVESK	223.982	False	_EC[+57]C[+57]EK[+138]PLLEKS[+138]HC[+57]IAEVENDEMPADLPSLAADFVESK_	0.00879502	NaN	4	1105.01	1105.01	305_311	196270	209053	2590.14	2758.84	2758.84
30	7PMix_0.3x_DIA12_iRT_e.coli_002	2	HSA _HSA	_LDELRDEGK[+156]ASSAK[+138]QRLK[+138]C[+57]ASLQK_	LDELRDEGKASSAKQRLKCASLQK	25.5225	False	_LDELRDEGK[+156]ASSAK[+138]QRLK[+138]C[+57]ASLQK_	0.00748461	0.44554	4	761.658	761.661	219_223	1.72088e+06	1.83296e+06	55086.6	58674.4	58674.4
30	7PMix_0.3x_DIA12_iRT_e.coli_002	2	HSA _HSA	_LDELRDEGK[+156]ASSAK[+138]QRLK[+138]C[+57]ASLQK_	LDELRDEGKASSAKQRLKCASLQK	23.6484	False	_LDELRDEGK[+156]ASSAK[+138]QRLK[+138]C[+57]ASLQK_	0.0201672	0.491939	3	1015.21	1015.21	219_223	184419	196430	13257.3	14120.8	14120.8
30	7PMix_0.3x_DIA12_iRT_e.coli_002	2	HSA _HSA	_FK[+138]DLGEENFKS[+138]EVAHR_	FKDLGEENFKSEVAHR	25.4763	False	_FK[+138]DLGEENFKS[+138]EVAHR_	0.00955901	0.145159	4	516.262	516.263	29_36	252125	268546	29328.2	31238.3	31238.3
30	7PMix_0.3x_DIA12_iRT_e.coli_002	2	HSA _HSA	_DAHK[+138]SEVAHRK[+138]Y[+155]LYEIAR_	DAHKSEVAHRKYLYEIAR	89.5287	False	_DAHK[+138]SEVAHRK[+138]Y[+155]LYEIAR_	0.00727311	NaN	5	500.27	500.273	28_161	31842	33915.8	107026	113997	113997
30	7PMix_0.3x_DIA12_iRT_e.coli_002	2	HSA _HSA	_FK[+138]DLGEENFKVHTEC[+57]C[+57]HGDLLEC[+57]ADDRADLAK[+138]YIC[+57]ENQDSISSK_	FKDLGEENFKVHTECCHGDLLECADDRADLAKYICENQDSISSK	63.1774	False	_FK[+138]DLGEENFKVHTEC[+57]C[+57]HGDLLEC[+57]ADDRADLAK[+138]YIC[+57]ENQDSISSK_	0.00309901	NaN	6	896.408	896.414	36_286	463169	493335	24139.7	25711.9	25711.9
30	7PMix_0.3x_DIA12_iRT_e.coli_002	2	HSA _HSA	_FK[+138]DLGEENFKVHTEC[+57]C[+57]HGDLLEC[+57]ADDRADLAK[+138]YIC[+57]ENQDSISSK_	FKDLGEENFKVHTECCHGDLLECADDRADLAKYICENQDSISSK	59.6414	False	_FK[+138]DLGEENFKVHTEC[+57]C[+57]HGDLLEC[+57]ADDRADLAK[+138]YIC[+57]ENQDSISSK_	0.00958374	NaN	5	1075.49	1075.49	36_286	254819	271415	15951.7	16990.7	16990.7
30	7PMix_0.3x_DIA12_iRT_e.coli_002	2	HSA _HSA	_C[+57]C[+57]K[+138]ADDKETC[+57]FAEEGK[+156]KK[+138]QTALVELVK_	CCKADDKETCFAEEGKKKQTALVELVK	106.77	False	_C[+57]C[+57]K[+138]ADDKETC[+57]FAEEGK[+156]KK[+138]QTALVELVK_	0.00444875	0.721595	5	700.351	700.353	549_584	704841	750748	35235	37529.9	37529.9
30	7PMix_0.3x_DIA12_iRT_e.coli_002	2	HSA _HSA	_DAHK[+138]SEVAHRVHTEC[+57]C[+57]HGDLLEC[+57]ADDRADLAK[+138]Y[+155]IC[+57]ENQDSISSK_	DAHKSEVAHRVHTECCHGDLLECADDRADLAKYICENQDSISSK	39.8425	False	_DAHK[+138]SEVAHRVHTEC[+57]C[+57]HGDLLEC[+57]ADDRADLAK[+138]Y[+155]IC[+57]ENQDSISSK_	0.0078221	NaN	6	909.419	909.429	28_286	507939	541022	16090.8	17138.8	17138.8
30	7PMix_0.3x_DIA12_iRT_e.coli_002	2	HSA _HSA	_LVRPEVDVMC[+57]TAFHDNEETFLK[+138]KYK[+138]AAFTEC[+57]C[+57]QAADK[+156]AAC[+57]LLPK_	LVRPEVDVMCTAFHDNEETFLKKYKAAFTECCQAADKAACLLPK	86.59	False	_LVRPEVDVMC[+57]TAFHDNEETFLK[+138]KYK[+138]AAFTEC[+57]C[+57]QAADK[+156]AAC[+57]LLPK_	0.00774955	NaN	5	1098.34	1098.34	160_186	249992	266274	12583.7	13403.2	13403.2
30	7PMix_0.3x_DIA12_iRT_e.coli_002	2	HSA _HSA	_ATK[+138]EQLKQIK[+155]K[+138]QTALVELVK_	ATKEQLKQIKKQTALVELVK	53.1572	False	_ATK[+138]EQLKQIK[+155]K[+138]QTALVELVK_	0.0160001	0.467515	4	652.648	652.646	549_565	36882.1	39284.3	140975	150157	150157
30	7PMix_0.3x_DIA12_iRT_e.coli_002	2	HSA _HSA	_LDELRDEGK[+155]ASSAK[+138]QRLK[+138]C[+57]ASLQK_	LDELRDEGKASSAKQRLKCASLQK	18.755	False	_LDELRDEGK[+155]ASSAK[+138]QRLK[+138]C[+57]ASLQK_	0.00965665	0.58158	4	761.412	761.414	219_223	2.16221e+06	2.30303e+06	48674.3	51844.5	51844.5
30	7PMix_0.3x_DIA12_iRT_e.coli_002	2	HSA _HSA	_LDELRDEGK[+155]ASSAK[+138]QRLK[+138]C[+57]ASLQK_	LDELRDEGKASSAKQRLKCASLQK	16.4439	False	_LDELRDEGK[+155]ASSAK[+138]QRLK[+138]C[+57]ASLQK_	0.00697841	0.619214	3	1014.88	1014.88	219_223	226828	241601	11743.2	12508	12508
30	7PMix_0.3x_DIA12_iRT_e.coli_002	2	HSA _HSA	_C[+57]C[+57]AAADPHEC[+57]Y[+138]AKLAK[+138]TYETTLEK_	CCAAADPHECYAKLAKTYETTLEK	65.9787	False	_C[+57]C[+57]AAADPHEC[+57]Y[+138]AKLAK[+138]TYETTLEK_	0.00341496	0.86138	4	747.347	747.349	375_394	217914	232107	20325.7	21649.5	21649.5
30	7PMix_0.3x_DIA12_iRT_e.coli_002	2	HSA _HSA	_DAHK[+138]SEVAHRVHTEC[+57]C[+57]HGDLLEC[+57]ADDRADLAK[+155]Y[+138]IC[+57]ENQDSISSK_	DAHKSEVAHRVHTECCHGDLLECADDRADLAKYICENQDSISSK	41.7915	False	_DAHK[+138]SEVAHRVHTEC[+57]C[+57]HGDLLEC[+57]ADDRADLAK[+155]Y[+138]IC[+57]ENQDSISSK_	0.00727854	0.173972	7	779.646	779.649	28_287	387038	412246	16661.8	17747	17747
30	7PMix_0.3x_DIA12_iRT_e.coli_002	2	HSA _HSA	_DAHK[+138]SEVAHRVHTEC[+57]C[+57]HGDLLEC[+57]ADDRADLAK[+155]Y[+138]IC[+57]ENQDSISSK_	DAHKSEVAHRVHTECCHGDLLECADDRADLAKYICENQDSISSK	41.271	False	_DAHK[+138]SEVAHRVHTEC[+57]C[+57]HGDLLEC[+57]ADDRADLAK[+155]Y[+138]IC[+57]ENQDSISSK_	0.00618748	NaN	6	909.419	909.429	28_287	493348	525480	16283.8	17344.3	17344.3
30	7PMix_0.3x_DIA12_iRT_e.coli_002	2	HSA _HSA	_LKEC[+57]C[+57]EK[+138]PLLEKS[+138]HC[+57]IAEVENDEMPADLPSLAADFVESKDVC[+57]K_	LKECCEKPLLEKSHCIAEVENDEMPADLPSLAADFVESKDVCK	95.271	False	_LKEC[+57]C[+57]EK[+138]PLLEKS[+138]HC[+57]IAEVENDEMPADLPSLAADFVESKDVC[+57]K_	0.00743742	NaN	5	1032.89	1032.89	305_311	885109	942756	20186.2	21500.9	21500.9
30	7PMix_0.3x_DIA12_iRT_e.coli_002	2	HSA _HSA	_C[+57]C[+57]K[+138]ADDKET[+155]C[+57]FAEEGK[+155]KK[+138]QTALVELVK_	CCKADDKETCFAEEGKKKQTALVELVK	59.0325	False	_C[+57]C[+57]K[+138]ADDKET[+155]C[+57]FAEEGK[+155]KK[+138]QTALVELVK_	0.00774329	NaN	4	913.714	913.723	549_584	698285	743765	9100.97	9693.72	9693.72
30	7PMix_0.3x_DIA12_iRT_e.coli_002	2	HSA _HSA	_Y[+138]LYEIARLVRPEVDVMC[+57]TAFHDNEET[+138]FLK[+155]K_	YLYEIARLVRPEVDVMCTAFHDNEETFLKK	262.651	False	_Y[+138]LYEIARLVRPEVDVMC[+57]TAFHDNEET[+138]FLK[+155]K_	0.0128744	0.225292	4	1000.26	1000.26	157_162	84627.6	90139.4	3631.09	3867.59	3867.59
30	7PMix_0.3x_DIA12_iRT_e.coli_002	2	HSA _HSA	_C[+57]C[+57]K[+138]ADDKETC[+57]FAEEGKKQIK[+156]K[+138]QTALVELVK_	CCKADDKETCFAEEGKKQIKKQTALVELVK	94.1804	False	_C[+57]C[+57]K[+138]ADDKETC[+57]FAEEGKKQIK[+156]K[+138]QTALVELVK_	0.00335827	0.35465	4	967.496	967.499	549_584	2.56531e+06	2.73239e+06	64644.2	68854.5	68854.5
30	7PMix_0.3x_DIA12_iRT_e.coli_002	2	HSA _HSA	_NLGKVGSK[+138]C[+57]C[+57]K[+155]HPEAKLDELRDEGK[+138]ASS[+156]AK[+155]QR_	NLGKVGSKCCKHPEAKLDELRDEGKASSAKQR	32.0664	False	_NLGKVGSK[+138]C[+57]C[+57]K[+155]HPEAKLDELRDEGK[+138]ASS[+156]AK[+155]QR_	0.0114691	0.648958	6	704.038	704.04	214_460	109163	116273	44907.4	47832.2	47832.2
30	7PMix_0.3x_DIA12_iRT_e.coli_002	2	HSA _HSA	_DAHK[+138]SEVAHRFK[+138]DLGEENFK_	DAHKSEVAHRFKDLGEENFK	39.6462	False	_DAHK[+138]SEVAHRFK[+138]DLGEENFK_	0.00308874	0.464689	4	629.067	629.067	28_36	475623	506600	21650.3	23060.4	23060.4
30	7PMix_0.3x_DIA12_iRT_e.coli_002	2	HSA _HSA	_DAHK[+138]SEVAHRFK[+138]DLGEENFK_	DAHKSEVAHRFKDLGEENFK	7.0413	False	_DAHK[+138]SEVAHRFK[+138]DLGEENFK_	0.0444259	0.67682	5	503.455	503.457	28_36	274702	292593	10957.8	11671.5	11671.5
30	7PMix_0.3x_DIA12_iRT_e.coli_002	2	HSA _HSA	_C[+57]C[+57]AAADPHEC[+57]Y[+138]AKLAK[+155]TYETT[+138]LEK_	CCAAADPHECYAKLAKTYETTLEK	55.3964	False	_C[+57]C[+57]AAADPHEC[+57]Y[+138]AKLAK[+155]TYETT[+138]LEK_	0.00357382	0.453545	3	1047.82	1047.83	380_394	228334	243206	7802.73	8310.92	8310.92
30	7PMix_0.3x_DIA12_iRT_e.coli_002	2	HSA _HSA	_QRLK[+138]C[+57]ASLQKLDELRDEGK[+138]AS[+156]SAK_	QRLKCASLQKLDELRDEGKASSAK	55.8065	False	_QRLK[+138]C[+57]ASLQKLDELRDEGK[+138]AS[+156]SAK_	0.00566607	0.588448	3	1015.21	1015.21	214_223	184419	196430	9831.44	10471.8	10471.8
30	7PMix_0.3x_DIA12_iRT_e.coli_002	2	HSA _HSA	_QRLK[+138]C[+57]ASLQKLDELRDEGK[+156]ASS[+138]AK_	QRLKCASLQKLDELRDEGKASSAK	22.8032	False	_QRLK[+138]C[+57]ASLQKLDELRDEGK[+156]ASS[+138]AK_	0.00763471	0.534348	4	761.658	761.661	217_223	1.72088e+06	1.83296e+06	49993.4	53249.5	53249.5
30	7PMix_0.3x_DIA12_iRT_e.coli_002	2	HSA _HSA	_QRLK[+138]C[+57]ASLQKLDELRDEGK[+156]ASS[+138]AK_	QRLKCASLQKLDELRDEGKASSAK	23.0414	False	_QRLK[+138]C[+57]ASLQKLDELRDEGK[+156]ASS[+138]AK_	0.00800715	0.598455	3	1015.21	1015.21	217_223	184419	196430	12019.4	12802.2	12802.2
30	7PMix_0.3x_DIA12_iRT_e.coli_002	2	HSA _HSA	_C[+57]C[+57]K[+138]HPEAKNLGK[+138]VGSK_	CCKHPEAKNLGKVGSK	-22.2856	False	_C[+57]C[+57]K[+138]HPEAKNLGK[+138]VGSK_	0.0074564	NaN	4	493.006	493.007	456_463	391708	417220	22917	24409.6	24409.6
30	7PMix_0.3x_DIA12_iRT_e.coli_002	2	HSA _HSA	_LDELRDEGK[+156]ASSAK[+138]QRLK[+138]C[+57]ASLQK[+156]FGER_	LDELRDEGKASSAKQRLKCASLQKFGER	56.2836	False	_LDELRDEGK[+156]ASSAK[+138]QRLK[+138]C[+57]ASLQK[+156]FGER_	0.0207114	0.315723	5	738.591	738.592	219_223	2.20537e+06	2.349e+06	8919.05	9499.95	9499.95
30	7PMix_0.3x_DIA12_iRT_e.coli_002	2	HSA _HSA	_C[+57]C[+57]K[+138]ADDK[+155]ETC[+57]FAEEGKKK[+138]QTALVELVK_	CCKADDKETCFAEEGKKKQTALVELVK	103.751	False	_C[+57]C[+57]K[+138]ADDK[+155]ETC[+57]FAEEGKKK[+138]QTALVELVK_	0.0119386	0.802579	5	700.154	700.156	549_584	687169	731925	23910.3	25467.5	25467.5
30	7PMix_0.3x_DIA12_iRT_e.coli_002	2	HSA _HSA	_ATK[+138]EQLKK[+138]QTALVELVK_	ATKEQLKKQTALVELVK	73.3316	False	_ATK[+138]EQLKK[+138]QTALVELVK_	0.00357107	0.10032	4	521.565	521.566	549_565	389125	414469	16505.5	17580.6	17580.6
30	7PMix_0.3x_DIA12_iRT_e.coli_002	2	HSA _HSA	_ATK[+138]EQLKK[+138]QTALVELVK_	ATKEQLKKQTALVELVK	73.4278	False	_ATK[+138]EQLKK[+138]QTALVELVK_	0.00912088	NaN	3	695.085	695.087	549_565	1490.17	1587.23	4867.59	5184.61	5184.61
30	7PMix_0.3x_DIA12_iRT_e.coli_002	2	HSA _HSA	_DAHK[+155]S[+138]EVAHRVHTEC[+57]C[+57]HGDLLEC[+57]ADDRADLAK[+138]YIC[+57]ENQDSISSK_	DAHKSEVAHRVHTECCHGDLLECADDRADLAKYICENQDSISSK	43.9422	False	_DAHK[+155]S[+138]EVAHRVHTEC[+57]C[+57]HGDLLEC[+57]ADDRADLAK[+138]YIC[+57]ENQDSISSK_	0.0246503	0.205577	7	779.646	779.649	29_286	516625	550273	10974.9	11689.7	11689.7
30	7PMix_0.3x_DIA12_iRT_e.coli_002	2	HSA _HSA	_LDELRDEGK[+138]ASSAK[+156]QRVGS[+155]K[+138]C[+57]C[+57]KHPEAK_	LDELRDEGKASSAKQRVGSKCCKHPEAK	54.1116	False	_LDELRDEGK[+138]ASSAK[+156]QRVGS[+155]K[+138]C[+57]C[+57]KHPEAK_	0.00748488	NaN	5	731.176	731.177	214_460	14515.7	15461.1	166620	177472	177472
30	7PMix_0.3x_DIA12_iRT_e.coli_002	2	HSA _HSA	_NLGK[+138]VGSKDEGK[+138]ASSAK[+155]QR_	NLGKVGSKDEGKASSAKQR	55.3306	False	_NLGK[+138]VGSKDEGK[+138]ASSAK[+155]QR_	0.00231	0.127676	4	568.564	568.563	214_456	778610	829321	14422.7	15362.1	15362.1
30	7PMix_0.3x_DIA12_iRT_e.coli_002	2	HSA _HSA	_YK[+138]AAFTEC[+57]C[+57]QAADKLVRPEVDVMC[+57]TAFHDNEETFLK[+138]K_	YKAAFTECCQAADKLVRPEVDVMCTAFHDNEETFLKK	61.7175	False	_YK[+138]AAFTEC[+57]C[+57]QAADKLVRPEVDVMC[+57]TAFHDNEETFLK[+138]K_	0.0105529	0.332026	6	763.864	763.866	160_186	1.04789e+06	1.11614e+06	31408.3	33453.9	33453.9
30	7PMix_0.3x_DIA12_iRT_e.coli_002	2	HSA _HSA	_YK[+138]AAFTEC[+57]C[+57]QAADKLVRPEVDVMC[+57]TAFHDNEETFLK[+138]K_	YKAAFTECCQAADKLVRPEVDVMCTAFHDNEETFLKK	61.5724	False	_YK[+138]AAFTEC[+57]C[+57]QAADKLVRPEVDVMC[+57]TAFHDNEETFLK[+138]K_	0.0610202	0.668502	5	916.435	916.443	160_186	445618	474642	257090	273834	273834
30	7PMix_0.3x_DIA12_iRT_e.coli_002	2	HSA _HSA	_LVTDLTK[+138]VHTEC[+57]C[+57]HGDLLEC[+57]ADDRADLAKAFK[+138]AWAVAR_	LVTDLTKVHTECCHGDLLECADDRADLAKAFKAWAVAR	50.6643	False	_LVTDLTK[+138]VHTEC[+57]C[+57]HGDLLEC[+57]ADDRADLAKAFK[+138]AWAVAR_	0.00309489	NaN	6	752.875	752.877	236_264	430311	458337	44039.3	46907.5	46907.5
30	7PMix_0.3x_DIA12_iRT_e.coli_002	2	HSA _HSA	_LVTDLTK[+138]VHTEC[+57]C[+57]HGDLLEC[+57]ADDRADLAKAFK[+138]AWAVAR_	LVTDLTKVHTECCHGDLLECADDRADLAKAFKAWAVAR	130.73	False	_LVTDLTK[+138]VHTEC[+57]C[+57]HGDLLEC[+57]ADDRADLAKAFK[+138]AWAVAR_	0.00751083	NaN	5	903.249	903.259	236_264	263550	280715	13564.4	14447.9	14447.9
30	7PMix_0.3x_DIA12_iRT_e.coli_002	2	HSA _HSA	_HPYFYAPELLFFAK[+138]RYK[+138]AAFTEC[+57]C[+57]QAADK_	HPYFYAPELLFFAKRYKAAFTECCQAADK	188.153	False	_HPYFYAPELLFFAK[+138]RYK[+138]AAFTEC[+57]C[+57]QAADK_	0.00713386	NaN	5	740.563	740.565	183_186	23159.4	24667.8	36020	38366	38366
30	7PMix_0.3x_DIA12_iRT_e.coli_002	2	HSA _HSA	_LDELRDEGK[+138]ASSAK[+156]QRVGSK[+138]C[+57]C[+57]KHPEAK_	LDELRDEGKASSAKQRVGSKCCKHPEAK	-1.67151	False	_LDELRDEGK[+138]ASSAK[+156]QRVGSK[+138]C[+57]C[+57]KHPEAK_	0.00868738	NaN	6	583.632	583.631	214_460	83620.4	89066.6	11372.7	12113.4	12113.4
30	7PMix_0.3x_DIA12_iRT_e.coli_002	2	HSA _HSA	_QRLK[+138]C[+57]ASLQK[+155]FGERLDELRDEGK[+138]AS[+156]SAK_	QRLKCASLQKFGERLDELRDEGKASSAK	46.7747	False	_QRLK[+138]C[+57]ASLQK[+155]FGERLDELRDEGK[+138]AS[+156]SAK_	0.135293	0.0624764	4	922.74	922.746	214_223	8325.2	8867.42	5750.85	6125.4	6125.4
30	7PMix_0.3x_DIA12_iRT_e.coli_002	2	HSA _HSA	_VGSK[+138]C[+57]C[+57]KDEGK[+138]ASSAK[+155]QR_	VGSKCCKDEGKASSAKQR	27.0982	False	_VGSK[+138]C[+57]C[+57]KDEGK[+138]ASSAK[+155]QR_	0.00744947	NaN	4	577.542	577.541	214_460	294578	313764	14180.6	15104.1	15104.1
30	7PMix_0.3x_DIA12_iRT_e.coli_002	2	HSA _HSA	_LVNEVT[+138]EFAKTC[+57]VADESAENC[+57]DKSLHTLFGDK[+138]LC[+57]TVATLR_	LVNEVTEFAKTCVADESAENCDKSLHTLFGDKLCTVATLR	88.4981	False	_LVNEVT[+138]EFAKTC[+57]VADESAENC[+57]DKSLHTLFGDK[+138]LC[+57]TVATLR_	0.00725965	NaN	5	940.461	940.467	71_97	132421	141046	9126.83	9721.27	9721.27
30	7PMix_0.3x_DIA12_iRT_e.coli_002	2	HSA _HSA	_C[+57]C[+57]K[+138]ADDKETC[+57]FAEEGK[+155]KQIK[+155]K[+138]QTALVELVK_	CCKADDKETCFAEEGKKQIKKQTALVELVK	52.0653	False	_C[+57]C[+57]K[+138]ADDKETC[+57]FAEEGK[+155]KQIK[+155]K[+138]QTALVELVK_	0.00728524	NaN	5	805.02	805.025	549_584	541309	576565	59303.5	63165.9	63165.9
30	7PMix_0.3x_DIA12_iRT_e.coli_002	2	HSA _HSA	_C[+57]C[+57]K[+138]ADDKETC[+57]FAEEGK[+155]KQIK[+155]K[+138]QTALVELVK_	CCKADDKETCFAEEGKKQIKKQTALVELVK	52.0349	False	_C[+57]C[+57]K[+138]ADDKETC[+57]FAEEGK[+155]KQIK[+155]K[+138]QTALVELVK_	0.00993218	NaN	4	1006.02	1006.02	549_584	64662.1	68873.5	18666.6	19882.4	19882.4
30	7PMix_0.3x_DIA12_iRT_e.coli_002	2	HSA _HSA	_C[+57]C[+57]K[+138]HPEAK[+155]RNLGK[+138]VGSK_	CCKHPEAKRNLGKVGSK	20.3918	False	_C[+57]C[+57]K[+138]HPEAK[+155]RNLGK[+138]VGSK_	0.00712589	NaN	4	570.805	570.804	456_463	434763	463079	17147.7	18264.5	18264.5
30	7PMix_0.3x_DIA12_iRT_e.coli_002	2	HSA _HSA	_LDELRDEGK[+138]ASSAK[+155]QRNLGK[+138]VGSK_	LDELRDEGKASSAKQRNLGKVGSK	16.4835	False	_LDELRDEGK[+138]ASSAK[+155]QRNLGK[+138]VGSK_	0.00308645	0.102333	5	580.32	580.32	214_456	187450	199659	11798.8	12567.2	12567.2
30	7PMix_0.3x_DIA12_iRT_e.coli_002	2	HSA _HSA	_LDELRDEGK[+138]ASSAK[+155]QRNLGK[+138]VGSK_	LDELRDEGKASSAKQRNLGKVGSK	19.3877	False	_LDELRDEGK[+138]ASSAK[+155]QRNLGK[+138]VGSK_	0.00972532	0.687421	4	725.148	725.15	214_456	381513	406361	40724.2	43376.5	43376.5
30	7PMix_0.3x_DIA12_iRT_e.coli_002	2	HSA _HSA	_LKEC[+57]C[+57]EK[+138]PLLEKS[+138]HC[+57]IAEVENDEMPADLPSLAADFVESK[+155]DVC[+57]K_	LKECCEKPLLEKSHCIAEVENDEMPADLPSLAADFVESKDVCK	111.891	False	_LKEC[+57]C[+57]EK[+138]PLLEKS[+138]HC[+57]IAEVENDEMPADLPSLAADFVESK[+155]DVC[+57]K_	0.0110197	0.463574	5	1063.91	1063.91	305_311	96821.7	103128	6971.64	7425.7	7425.7
30	7PMix_0.3x_DIA12_iRT_e.coli_002	2	HSA _HSA	_C[+57]C[+57]K[+138]ADDKETC[+57]FAEEGKKK[+138]QTALVELVK_	CCKADDKETCFAEEGKKKQTALVELVK	19.3432	False	_C[+57]C[+57]K[+138]ADDKETC[+57]FAEEGKKK[+138]QTALVELVK_	0.000508369	0.795927	5	669.135	669.13	549_584	239984	255614	17023.2	18131.9	18131.9
30	7PMix_0.3x_DIA12_iRT_e.coli_002	2	HSA _HSA	_NLGK[+138]VGS[+155]K[+155]C[+57]C[+57]KS[+138]HC[+57]IAEVENDEMPADLPSLAADFVESK_	NLGKVGSKCCKSHCIAEVENDEMPADLPSLAADFVESK	101.28	False	_NLGK[+138]VGS[+155]K[+155]C[+57]C[+57]KS[+138]HC[+57]IAEVENDEMPADLPSLAADFVESK_	0.0750553	0.181041	5	935.252	935.257	311_456	149832	159591	18024.5	19198.5	19198.5
30	7PMix_0.3x_DIA12_iRT_e.coli_002	2	HSA _HSA	_K[+138]LVAASQAALGLAVMDDFAAFVEK[+138]C[+57]C[+57]K_	KLVAASQAALGLAVMDDFAAFVEKCCK	115.588	False	_K[+138]LVAASQAALGLAVMDDFAAFVEK[+138]C[+57]C[+57]K_	0.00418592	NaN	3	1023.85	1023.86	581_598	9771.52	10407.9	12393.9	13201.1	13201.1
30	7PMix_0.3x_DIA12_iRT_e.coli_002	2	HSA _HSA	_NLGK[+138]VGSKK[+138]QTALVELVK_	NLGKVGSKKQTALVELVK	35.6359	False	_NLGK[+138]VGSKK[+138]QTALVELVK_	0.00980557	NaN	3	690.085	690.086	456_549	38926	41461.2	39717.6	42304.4	42304.4
30	7PMix_0.3x_DIA12_iRT_e.coli_002	2	HSA _HSA	_VGSK[+138]C[+57]C[+57]K[+155]HPEAK[+155]RASSAK[+138]QR_	VGSKCCKHPEAKRASSAKQR	-36.0895	False	_VGSK[+138]C[+57]C[+57]K[+155]HPEAK[+155]RASSAK[+138]QR_	0.00803272	0.172068	5	551.094	551.094	219_460	329455	350912	13637.4	14525.6	14525.6
30	7PMix_0.3x_DIA12_iRT_e.coli_002	2	HSA _HSA	_AFK[+138]AWAVARLAK[+155]T[+138]YETTLEK_	AFKAWAVARLAKTYETTLEK	98.6708	False	_AFK[+138]AWAVARLAK[+155]T[+138]YETTLEK_	0.00711133	NaN	3	870.152	870.154	236_376	153434	163427	6866.05	7313.24	7313.24
30	7PMix_0.3x_DIA12_iRT_e.coli_002	2	HSA _HSA	_VHT[+138]EC[+57]C[+57]HGDLLEC[+57]ADDRLVTDLT[+138]K_	VHTECCHGDLLECADDRLVTDLTK	52.8423	False	_VHT[+138]EC[+57]C[+57]HGDLLEC[+57]ADDRLVTDLT[+138]K_	0.00924507	0.871179	3	1005.13	1005.13	263_267	65472.4	69736.6	10248.7	10916.2	10916.2
30	7PMix_0.3x_DIA12_iRT_e.coli_002	2	HSA _HSA	_LK[+155]C[+57]ASLQK[+138]FGERM[+16]PC[+57]AEDYLSVVLNQLC[+57]VLHEK[+138]TPVSDR_	LKCASLQKFGERMPCAEDYLSVVLNQLCVLHEKTPVSDR	118.626	False	_LK[+155]C[+57]ASLQK[+138]FGERM[+16]PC[+57]AEDYLSVVLNQLC[+57]VLHEK[+138]TPVSDR_	0.0822337	0.238318	5	984.499	984.499	229_490	309749	329924	1281.15	1364.59	1364.59
30	7PMix_0.3x_DIA12_iRT_e.coli_002	2	HSA _HSA	_C[+57]C[+57]K[+138]ADDKET[+138]C[+57]FAEEGK[+155]K_	CCKADDKETCFAEEGKK	25.8966	False	_C[+57]C[+57]K[+138]ADDKET[+138]C[+57]FAEEGK[+155]K_	0.00762264	0.30977	3	796.358	796.357	584_590	432843	461034	14434.4	15374.6	15374.6
30	7PMix_0.3x_DIA12_iRT_e.coli_002	2	HSA _HSA	_LK[+155]C[+57]ASLQK[+138]FGERMPC[+57]AEDYLSVVLNQLC[+57]VLHEK[+138]TPVSDR_	LKCASLQKFGERMPCAEDYLSVVLNQLCVLHEKTPVSDR	251.032	False	_LK[+155]C[+57]ASLQK[+138]FGERMPC[+57]AEDYLSVVLNQLC[+57]VLHEK[+138]TPVSDR_	0.147992	0.41746	5	981.3	981.301	229_490	49413.7	52632	2686.16	2861.11	2861.11
30	7PMix_0.3x_DIA12_iRT_e.coli_002	2	HSA _HSA	_LK[+138]EC[+57]C[+57]EKPLLEKFPK[+138]AEFAEVSK_	LKECCEKPLLEKFPKAEFAEVSK	36.7673	False	_LK[+138]EC[+57]C[+57]EKPLLEKFPK[+138]AEFAEVSK_	0.00724133	NaN	5	588.109	588.109	249_300	418607	445871	29423.9	31340.3	31340.3
30	7PMix_0.3x_DIA12_iRT_e.coli_002	2	HSA _HSA	_LDELRDEGK[+138]ASSAK[+155]QRVGSK[+138]C[+57]C[+57]K[+156]HPEAK_	LDELRDEGKASSAKQRVGSKCCKHPEAK	15.1858	False	_LDELRDEGK[+138]ASSAK[+155]QRVGSK[+138]C[+57]C[+57]K[+156]HPEAK_	0.024669	0.553138	5	731.176	731.177	214_460	64530.8	68733.7	32433.8	34546.2	34546.2
30	7PMix_0.3x_DIA12_iRT_e.coli_002	2	HSA _HSA	_LKEC[+57]C[+57]EK[+138]PLLEKS[+138]HC[+57]IAEVENDEM[+16]PADLPSLAADFVESKDVC[+57]K_	LKECCEKPLLEKSHCIAEVENDEMPADLPSLAADFVESKDVCK	85.1758	False	_LKEC[+57]C[+57]EK[+138]PLLEKS[+138]HC[+57]IAEVENDEM[+16]PADLPSLAADFVESKDVC[+57]K_	0.0236254	0.0247658	5	1036.09	1036.09	305_311	228378	243252	6364.48	6779	6779
30	7PMix_0.3x_DIA12_iRT_e.coli_002	2	HSA _HSA	_C[+57]C[+57]AAADPHEC[+57]Y[+138]AKVFDEFK[+138]PLVEEPQNLIK_	CCAAADPHECYAKVFDEFKPLVEEPQNLIK	81.5179	False	_C[+57]C[+57]AAADPHEC[+57]Y[+138]AKVFDEFK[+138]PLVEEPQNLIK_	0.2431	0.280248	4	934.445	934.449	394_402	328579	349980	2601.39	2770.82	2770.82
30	7PMix_0.3x_DIA12_iRT_e.coli_002	2	HSA _HSA	_LK[+138]C[+57]ASLQKDEGK[+156]ASSAK[+138]QR_	LKCASLQKDEGKASSAKQR	69.0205	False	_LK[+138]C[+57]ASLQKDEGK[+156]ASSAK[+138]QR_	0.0078918	NaN	4	605.074	605.074	219_223	98824.7	105261	83015	88421.8	88421.8
30	7PMix_0.3x_DIA12_iRT_e.coli_002	2	HSA _HSA	_C[+57]C[+57]K[+138]ADDKETC[+57]FAEEGKKQIK[+155]K[+138]QTALVELVK_	CCKADDKETCFAEEGKKQIKKQTALVELVK	37.3497	False	_C[+57]C[+57]K[+138]ADDKETC[+57]FAEEGKKQIK[+155]K[+138]QTALVELVK_	0.256776	0.0521854	6	645.169	645.168	549_584	149112	158824	7608.87	8104.44	8104.44
30	7PMix_0.3x_DIA12_iRT_e.coli_002	2	HSA _HSA	_HPEAK[+138]RVGSK[+138]C[+57]C[+57]K_	HPEAKRVGSKCCK	-43.843	False	_HPEAK[+138]RVGSK[+138]C[+57]C[+57]K_	0.0095846	NaN	4	428.97	428.963	460_468	365789	389613	18245.4	19433.7	19433.7
30	7PMix_0.3x_DIA12_iRT_e.coli_002	2	Lysozyme C _Lysozyme C	_GT[+138]DVQAWIRNRC[+57]K[+155]GT[+138]DVQAWIR_	GTDVQAWIRNRCKGTDVQAWIR	196.152	False	_GT[+138]DVQAWIRNRC[+57]K[+155]GT[+138]DVQAWIR_	1.10399e-19	0.0643972	4	736.134	736.135	136_136	4.91693e+07	5.23717e+07	8.97927e+06	9.56409e+06	9.56409e+06
30	7PMix_0.3x_DIA12_iRT_e.coli_002	2	Lysozyme C _Lysozyme C	_FES[+138]NFNTQATNRGYS[+138]LGNWVC[+57]AAK_	FESNFNTQATNRGYSLGNWVCAAK	224.349	False	_FES[+138]NFNTQATNRGYS[+138]LGNWVC[+57]AAK_	2.1512e-07	0.278172	3	964.453	964.457	42_54	2.36177e+07	2.51559e+07	1.33787e+06	1.42501e+06	1.42501e+06
30	7PMix_0.3x_DIA12_iRT_e.coli_002	2	Lysozyme C _Lysozyme C	_C[+57]ELAAAMK[+138]RGYSLGNWVC[+57]AAK[+138]FESNFNTQATNR_	CELAAAMKRGYSLGNWVCAAKFESNFNTQATNR	192.197	False	_C[+57]ELAAAMK[+138]RGYSLGNWVC[+57]AAK[+138]FESNFNTQATNR_	4.46741e-05	0.140342	4	981.218	981.219	31_51	116972	124591	47423.8	50512.5	50512.5
30	7PMix_0.3x_DIA12_iRT_e.coli_002	2	Lysozyme C _Lysozyme C	_C[+57]ELAAAMK[+138]RNTDGSTDY[+138]GILQINSR_	CELAAAMKRNTDGSTDYGILQINSR	71.7598	False	_C[+57]ELAAAMK[+138]RNTDGSTDY[+138]GILQINSR_	0.00708304	NaN	4	735.861	735.862	31_71	266787	284163	2.32231e+06	2.47356e+06	2.47356e+06
30	7PMix_0.3x_DIA12_iRT_e.coli_002	2	Lysozyme C _Lysozyme C	_C[+57]ELAAAMK[+138]RC[+57]K[+138]GTDVQAWIR_	CELAAAMKRCKGTDVQAWIR	133.452	False	_C[+57]ELAAAMK[+138]RC[+57]K[+138]GTDVQAWIR_	0.00761497	NaN	3	840.756	840.762	31_134	707835	753936	56423.4	60098.2	60098.2
30	7PMix_0.3x_DIA12_iRT_e.coli_002	2	Lysozyme C _Lysozyme C	_C[+57]ELAAAMK[+138]RC[+57]K[+138]GTDVQAWIR_	CELAAAMKRCKGTDVQAWIR	132.634	False	_C[+57]ELAAAMK[+138]RC[+57]K[+138]GTDVQAWIR_	0.21656	0.87779	4	630.819	630.819	31_134	314110	334568	42874.1	45666.6	45666.6
30	7PMix_0.3x_DIA12_iRT_e.coli_002	2	Lysozyme C _Lysozyme C	_C[+57]ELAAAM[+16]K[+138]RC[+57]K[+138]GTDVQAWIR_	CELAAAMKRCKGTDVQAWIR	112.526	False	_C[+57]ELAAAM[+16]K[+138]RC[+57]K[+138]GTDVQAWIR_	0.0117433	0.103546	3	846.088	846.093	31_134	194972	207671	20425.2	21755.5	21755.5
30	7PMix_0.3x_DIA12_iRT_e.coli_002	2	Lysozyme C _Lysozyme C	_C[+57]ELAAAMK[+138]RC[+57]ELAAAMK[+138]R_	CELAAAMKRCELAAAMKR	99.9482	False	_C[+57]ELAAAMK[+138]RC[+57]ELAAAMK[+138]R_	0.00805866	NaN	4	559.783	559.782	31_31	350067	372867	14676.9	15632.8	15632.8
30	7PMix_0.3x_DIA12_iRT_e.coli_002	2	Myoglobin _Myoglobin	_K[+138]HGTVVLTALGGILKTEAEMK[+156]AS[+138]EDLK_	KHGTVVLTALGGILKTEAEMKASEDLK	209.711	False	_K[+138]HGTVVLTALGGILKTEAEMK[+156]AS[+138]EDLK_	0.00308312	0.2997	3	1051.24	1051.25	59_64	792095	843685	29835.7	31778.9	31778.9
30	7PMix_0.3x_DIA12_iRT_e.coli_002	2	Myoglobin _Myoglobin	_K[+138]HGTVVLTALGGILKTEAEMK[+156]AS[+138]EDLK_	KHGTVVLTALGGILKTEAEMKASEDLK	217.411	False	_K[+138]HGTVVLTALGGILKTEAEMK[+156]AS[+138]EDLK_	0.00583032	0.436197	4	788.685	788.687	59_64	80910.5	86180.2	6415.82	6833.69	6833.69
30	7PMix_0.3x_DIA12_iRT_e.coli_002	2	Myoglobin _Myoglobin	_TEAEMK[+156]ASEDLK[+138]KHGT[+138]VVLTALGGILK_	TEAEMKASEDLKKHGTVVLTALGGILK	215.327	False	_TEAEMK[+156]ASEDLK[+138]KHGT[+138]VVLTALGGILK_	0.00309958	0.153418	4	788.685	788.687	63_67	179688	191391	15103.2	16086.9	16086.9
30	7PMix_0.3x_DIA12_iRT_e.coli_002	2	Myoglobin _Myoglobin	_TEAEMK[+138]AS[+155]EDLKK[+138]HGTVVLTALGGILK_	TEAEMKASEDLKKHGTVVLTALGGILK	245.505	False	_TEAEMK[+138]AS[+155]EDLKK[+138]HGTVVLTALGGILK_	3.4131e-10	0.306354	3	1050.92	1050.92	57_64	996712	1.06163e+06	22512.3	23978.5	23978.5
30	7PMix_0.3x_DIA12_iRT_e.coli_002	2	Myoglobin _Myoglobin	_TEAEMK[+138]AS[+155]EDLKK[+138]HGTVVLTALGGILK_	TEAEMKASEDLKKHGTVVLTALGGILK	208.928	False	_TEAEMK[+138]AS[+155]EDLKK[+138]HGTVVLTALGGILK_	0.00977032	NaN	4	788.439	788.441	57_64	321150	342067	16024.5	17068.2	17068.2
30	7PMix_0.3x_DIA12_iRT_e.coli_002	2	Myoglobin _Myoglobin	_K[+138]HGT[+155]VVLTALGGILKTEAEM[+16]K[+138]ASEDLK_	KHGTVVLTALGGILKTEAEMKASEDLK	200.558	False	_K[+138]HGT[+155]VVLTALGGILKTEAEM[+16]K[+138]ASEDLK_	0.003109	0.172699	4	792.438	792.439	57_64	292001	311019	22794.7	24279.3	24279.3
30	7PMix_0.3x_DIA12_iRT_e.coli_002	2	Myoglobin _Myoglobin	_K[+138]HGTVVLTALGGILKTEAEMK[+155]AS[+138]EDLK_	KHGTVVLTALGGILKTEAEMKASEDLK	208.325	False	_K[+138]HGTVVLTALGGILKTEAEMK[+155]AS[+138]EDLK_	0.00626344	0.116641	4	788.439	788.441	59_64	321135	342050	21924.8	23352.8	23352.8
30	7PMix_0.3x_DIA12_iRT_e.coli_002	2	Myoglobin _Myoglobin	_ASEDLK[+138]KHGT[+156]VVLT[+138]ALGGILK_	ASEDLKKHGTVVLTALGGILK	236.073	False	_ASEDLK[+138]KHGT[+156]VVLT[+138]ALGGILK_	0.00743329	NaN	3	821.476	821.483	63_71	76713.7	81710.1	2293.06	2442.4	2442.4
30	7PMix_0.3x_DIA12_iRT_e.coli_002	2	Myoglobin _Myoglobin	_ASEDLK[+138]KHGT[+155]VVLT[+138]ALGGILK_	ASEDLKKHGTVVLTALGGILK	223.338	False	_ASEDLK[+138]KHGT[+155]VVLT[+138]ALGGILK_	0.00956017	NaN	3	821.148	821.155	63_71	104259	111050	2293.69	2443.07	2443.07
30	7PMix_0.3x_DIA12_iRT_e.coli_002	2	Myoglobin _Myoglobin	_ASEDLK[+138]KHGT[+138]VVLTALGGILK_	ASEDLKKHGTVVLTALGGILK	78.6301	False	_ASEDLK[+138]KHGT[+138]VVLTALGGILK_	0.00635222	0.122877	3	769.45	769.453	63_67	146098	155614	18972.6	20208.3	20208.3
30	7PMix_0.3x_DIA12_iRT_e.coli_002	2	Myoglobin _Myoglobin	_TEAEMK[+138]ASEDLKK[+138]HGTVVLTALGGILK_	TEAEMKASEDLKKHGTVVLTALGGILK	142.667	False	_TEAEMK[+138]ASEDLKK[+138]HGTVVLTALGGILK_	0.0134911	0.256961	4	749.666	749.668	57_64	176306	187789	10678.5	11374	11374
30	7PMix_0.3x_DIA12_iRT_e.coli_002	2	Myoglobin _Myoglobin	_GHHEAELK[+138]PLAQSHATKNDIAAK[+138]Y[+155]KELGFQG_	GHHEAELKPLAQSHATKNDIAAKYKELGFQG	50.2531	False	_GHHEAELK[+138]PLAQSHATKNDIAAK[+138]Y[+155]KELGFQG_	0.00419997	NaN	5	740.789	740.791	88_146	335740	357607	147737	157359	157359
30	7PMix_0.3x_DIA12_iRT_e.coli_002	2	Myoglobin _Myoglobin	_NDIAAK[+138]Y[+156]KELGFQGGHHEAELK[+138]PLAQSHATK_	NDIAAKYKELGFQGGHHEAELKPLAQSHATK	129.269	False	_NDIAAK[+138]Y[+156]KELGFQGGHHEAELK[+138]PLAQSHATK_	0.00710197	NaN	5	740.986	740.988	88_146	296254	315549	146839	156402	156402
30	7PMix_0.3x_DIA12_iRT_e.coli_002	2	Myoglobin _Myoglobin	_NDIAAK[+138]YK[+156]ELGFQGGHHEAELK[+138]PLAQSHATK_	NDIAAKYKELGFQGGHHEAELKPLAQSHATK	129.22	False	_NDIAAK[+138]YK[+156]ELGFQGGHHEAELK[+138]PLAQSHATK_	0.0051554	NaN	5	740.986	740.988	88_146	296255	315550	147037	156613	156613
30	7PMix_0.3x_DIA12_iRT_e.coli_002	2	Myoglobin _Myoglobin	_LFTGHPET[+155]LEK[+138]FDKFKK[+138]HGTVVLTALGGILK_	LFTGHPETLEKFDKFKKHGTVVLTALGGILK	195.543	False	_LFTGHPET[+155]LEK[+138]FDKFKK[+138]HGTVVLTALGGILK_	0.0202162	0.163197	5	748.028	748.031	43_64	11708.7	12471.3	25109.9	26745.3	26745.3
30	7PMix_0.3x_DIA12_iRT_e.coli_002	2	Myoglobin _Myoglobin	_LFTGHPET[+155]LEKFDK[+138]FKK[+138]HGTVVLTALGGILK_	LFTGHPETLEKFDKFKKHGTVVLTALGGILK	195.683	False	_LFTGHPET[+155]LEKFDK[+138]FKK[+138]HGTVVLTALGGILK_	0.0072803	NaN	6	623.525	623.525	46_64	14041.6	14956.2	17073.9	18186	18186
30	7PMix_0.3x_DIA12_iRT_e.coli_002	2	Myoglobin _Myoglobin	_GHHEAELK[+138]PLAQSHATKNDIAAK[+155]YK[+138]ELGFQG_	GHHEAELKPLAQSHATKNDIAAKYKELGFQG	120.531	False	_GHHEAELK[+138]PLAQSHATKNDIAAK[+155]YK[+138]ELGFQG_	0.00733216	NaN	5	740.789	740.791	88_148	335741	357608	144765	154194	154194
30	7PMix_0.3x_DIA12_iRT_e.coli_002	2	Myoglobin _Myoglobin	_T[+138]EAEMKK[+138]HGTVVLTALGGILK_	TEAEMKKHGTVVLTALGGILK	247.78	False	_T[+138]EAEMKK[+138]HGTVVLTALGGILK_	0.0195187	0.0808246	3	784.779	784.782	52_64	23404.3	24928.6	18066.4	19243.1	19243.1
30	7PMix_0.3x_DIA12_iRT_e.coli_002	2	Myoglobin _Myoglobin	_K[+138]HGTVVLTALGGILKLFTGHPET[+156]LEK[+138]FDKFK_	KHGTVVLTALGGILKLFTGHPETLEKFDKFK	201.89	False	_K[+138]HGTVVLTALGGILKLFTGHPET[+156]LEK[+138]FDKFK_	0.00985702	NaN	6	623.689	623.689	43_64	34796.4	37062.7	16938.9	18042.1	18042.1
30	7PMix_0.3x_DIA12_iRT_e.coli_002	2	Myoglobin _Myoglobin	_KGHHEAELK[+138]PLAQSHATKNDIAAK[+138]YK_	KGHHEAELKPLAQSHATKNDIAAKYK	16.3512	False	_KGHHEAELK[+138]PLAQSHATKNDIAAK[+138]YK_	0.00932296	NaN	6	507.776	507.778	88_146	67547	71946.4	16304	17365.9	17365.9
30	7PMix_0.3x_DIA12_iRT_e.coli_002	2	Myoglobin _Myoglobin	_K[+155]GHHEAELK[+138]PLAQSHATKNDIAAK[+138]YK_	KGHHEAELKPLAQSHATKNDIAAKYK	40.2959	False	_K[+155]GHHEAELK[+138]PLAQSHATKNDIAAK[+138]YK_	0.25317	0.186572	4	799.934	799.935	88_146	60667	64618.2	3967.72	4226.14	4226.14
30	7PMix_0.3x_DIA12_iRT_e.coli_002	2	Ovotransferrin _Ovotransferrin	_K[+138]GTEFTVNDLQGKT[+138]SC[+57]HTGLGR_	KGTEFTVNDLQGKTSCHTGLGR	32.7553	False	_K[+138]GTEFTVNDLQGKT[+138]SC[+57]HTGLGR_	2.10524e-07	0.426108	4	641.322	641.321	119_132	8.97112e+06	9.55541e+06	500654	533261	533261
30	7PMix_0.3x_DIA12_iRT_e.coli_002	2	Ovotransferrin _Ovotransferrin	_K[+138]GTEFTVNDLQGKT[+138]SC[+57]HTGLGR_	KGTEFTVNDLQGKTSCHTGLGR	75.5278	False	_K[+138]GTEFTVNDLQGKT[+138]SC[+57]HTGLGR_	1.5057e-06	0.164915	3	854.759	854.764	119_132	2.53998e+06	2.70541e+06	196168	208945	208945
30	7PMix_0.3x_DIA12_iRT_e.coli_002	2	Ovotransferrin _Ovotransferrin	_K[+138]GTEFTVNDLQGKK[+138]SC[+57]HTAVGR_	KGTEFTVNDLQGKKSCHTAVGR	43.9013	False	_K[+138]GTEFTVNDLQGKK[+138]SC[+57]HTAVGR_	5.00005e-07	0.842281	4	648.083	648.082	119_471	445164	474158	477480	508578	508578
30	7PMix_0.3x_DIA12_iRT_e.coli_002	2	Ovotransferrin _Ovotransferrin	_RFGVNGSEK[+138]SK[+156]FMMFESQNKC[+57]VASSHEK[+138]YFGYTGALR_	RFGVNGSEKSKFMMFESQNKCVASSHEKYFGYTGALR	48.9642	False	_RFGVNGSEK[+138]SK[+156]FMMFESQNKC[+57]VASSHEK[+138]YFGYTGALR_	2.55469e-09	0.213969	5	918.844	918.851	539_641	937485	998543	89072.6	94874	94874
30	7PMix_0.3x_DIA12_iRT_e.coli_002	2	Ovotransferrin _Ovotransferrin	_RFGVNGSEK[+138]SK[+156]FMMFESQNKC[+57]VASSHEK[+138]YFGYTGALR_	RFGVNGSEKSKFMMFESQNKCVASSHEKYFGYTGALR	123.999	False	_RFGVNGSEK[+138]SK[+156]FMMFESQNKC[+57]VASSHEK[+138]YFGYTGALR_	0.00310152	0.624905	4	1148.3	1148.3	539_641	107542	114546	60103.5	64018.1	64018.1
30	7PMix_0.3x_DIA12_iRT_e.coli_002	2	Ovotransferrin _Ovotransferrin	_HTTVNENAPDQK[+138]DEYELLC[+57]LDGSRQPVDNYKT[+138]C[+57]NWAR_	HTTVNENAPDQKDEYELLCLDGSRQPVDNYKTCNWAR	54.6297	False	_HTTVNENAPDQK[+138]DEYELLC[+57]LDGSRQPVDNYKT[+138]C[+57]NWAR_	4.93841e-12	0.424755	5	919.427	919.433	240_260	2.16791e+06	2.3091e+06	97420.7	103766	103766
30	7PMix_0.3x_DIA12_iRT_e.coli_002	2	Ovotransferrin _Ovotransferrin	_C[+57]VASS[+138]HEKY[+138]FGYTGALR_	CVASSHEKYFGYTGALR	46.5374	False	_C[+57]VASS[+138]HEKY[+138]FGYTGALR_	0.00310399	0.177983	3	701.339	701.342	536_540	3.11811e+06	3.32119e+06	292342	311382	311382
30	7PMix_0.3x_DIA12_iRT_e.coli_002	2	Ovotransferrin _Ovotransferrin	_C[+57]VASS[+138]HEK[+155]YFGYTGALRFGVNGSEK[+138]S[+155]KFMMFESQNK_	CVASSHEKYFGYTGALRFGVNGSEKSKFMMFESQNK	99.4046	False	_C[+57]VASS[+138]HEK[+155]YFGYTGALRFGVNGSEK[+138]S[+155]KFMMFESQNK_	0.00308212	0.215787	5	918.446	918.453	536_641	1.62974e+06	1.73589e+06	90568.2	96467	96467
30	7PMix_0.3x_DIA12_iRT_e.coli_002	2	Ovotransferrin _Ovotransferrin	_C[+57]VASS[+138]HEK[+155]YFGYTGALRFGVNGSEK[+138]S[+155]KFMMFESQNK_	CVASSHEKYFGYTGALRFGVNGSEKSKFMMFESQNK	144.536	False	_C[+57]VASS[+138]HEK[+155]YFGYTGALRFGVNGSEK[+138]S[+155]KFMMFESQNK_	0.00311942	0.639591	4	1147.81	1147.81	536_641	137736	146706	55266.1	58865.6	58865.6
30	7PMix_0.3x_DIA12_iRT_e.coli_002	2	Ovotransferrin _Ovotransferrin	_NK[+138]ADWAKNLQMDDFELLC[+57]TDGRNLQMDDFELLC[+57]T[+138]DGR_	NKADWAKNLQMDDFELLCTDGRNLQMDDFELLCTDGR	167.742	False	_NK[+138]ADWAKNLQMDDFELLC[+57]TDGRNLQMDDFELLC[+57]T[+138]DGR_	3.09818e-10	0.357336	5	921.623	921.629	573_590	16996.3	18103.2	150459	160259	160259
30	7PMix_0.3x_DIA12_iRT_e.coli_002	2	Ovotransferrin _Ovotransferrin	_C[+57]VASSHEK[+155]Y[+138]FGYTGALRFGVNGSEK[+138]SK[+155]FMMFESQNK_	CVASSHEKYFGYTGALRFGVNGSEKSKFMMFESQNK	116.877	False	_C[+57]VASSHEK[+155]Y[+138]FGYTGALRFGVNGSEK[+138]SK[+155]FMMFESQNK_	0.000189785	0.201157	5	918.446	918.453	540_641	1.62974e+06	1.73589e+06	69756.5	74299.8	74299.8
30	7PMix_0.3x_DIA12_iRT_e.coli_002	2	Ovotransferrin _Ovotransferrin	_C[+57]VASSHEK[+155]Y[+138]FGYTGALRFGVNGSEK[+138]SK[+155]FMMFESQNK_	CVASSHEKYFGYTGALRFGVNGSEKSKFMMFESQNK	117.99	False	_C[+57]VASSHEK[+155]Y[+138]FGYTGALRFGVNGSEK[+138]SK[+155]FMMFESQNK_	0.00662642	0.046176	4	1147.81	1147.81	540_641	103308	110036	12511.6	13326.4	13326.4
30	7PMix_0.3x_DIA12_iRT_e.coli_002	2	Ovotransferrin _Ovotransferrin	_C[+57]VASS[+138]HEK[+155]YFGYTGALRFGVNGS[+155]EKSK[+138]FMMFESQNK_	CVASSHEKYFGYTGALRFGVNGSEKSKFMMFESQNK	45.6415	False	_C[+57]VASS[+138]HEK[+155]YFGYTGALRFGVNGS[+155]EKSK[+138]FMMFESQNK_	4.19918e-07	0.0464102	6	765.54	765.542	536_643	594886	633631	62619.7	66698.1	66698.1
30	7PMix_0.3x_DIA12_iRT_e.coli_002	2	Ovotransferrin _Ovotransferrin	_RFGVNGS[+155]EKSK[+138]FMMFESQNKC[+57]VASSHEK[+138]YFGYTGALR_	RFGVNGSEKSKFMMFESQNKCVASSHEKYFGYTGALR	120.774	False	_RFGVNGS[+155]EKSK[+138]FMMFESQNKC[+57]VASSHEK[+138]YFGYTGALR_	0.00310127	0.214619	4	1148.06	1148.06	539_643	27078.6	28842.2	21675.1	23086.8	23086.8
30	7PMix_0.3x_DIA12_iRT_e.coli_002	2	Ovotransferrin _Ovotransferrin	_C[+57]VASS[+138]HEK[+155]YFGYTGALRFGVNGSEKS[+155]K[+138]FMMFESQNK_	CVASSHEKYFGYTGALRFGVNGSEKSKFMMFESQNK	119.902	False	_C[+57]VASS[+138]HEK[+155]YFGYTGALRFGVNGSEKS[+155]K[+138]FMMFESQNK_	0.00387075	0.0297987	4	1147.81	1147.81	536_643	103880	110646	15973.7	17014	17014
30	7PMix_0.3x_DIA12_iRT_e.coli_002	2	Ovotransferrin _Ovotransferrin	_K[+138]S[+156]C[+57]HTAVGRGK[+138]K[+155]S[+156]C[+57]HTAVGR_	KSCHTAVGRGKKSCHTAVGR	37.3162	False	_K[+138]S[+156]C[+57]HTAVGRGK[+138]K[+155]S[+156]C[+57]HTAVGR_	0.00244169	0.339045	3	940.822	940.828	470_471	40273.5	42896.5	13461.6	14338.4	14338.4
30	7PMix_0.3x_DIA12_iRT_e.coli_002	2	Ovotransferrin _Ovotransferrin	_AT[+138]YLDC[+57]IKIS[+138]LTC[+57]VQK[+155]ATYLDC[+57]IK_	ATYLDCIKISLTCVQKATYLDCIK	96.5828	False	_AT[+138]YLDC[+57]IKIS[+138]LTC[+57]VQK[+155]ATYLDC[+57]IK_	0.00443818	0.942493	3	1063.55	1063.55	52_60	19180.8	20430	3084.66	3285.57	3285.57
30	7PMix_0.3x_DIA12_iRT_e.coli_002	2	Ovotransferrin _Ovotransferrin	_DLLFK[+138]DSAIMLKS[+138]AGWNIPIGTLLHR_	DLLFKDSAIMLKSAGWNIPIGTLLHR	256.994	False	_DLLFK[+138]DSAIMLKS[+138]AGWNIPIGTLLHR_	0.00393808	0.950808	4	767.178	767.18	141_320	5.20037e+06	5.53907e+06	2.51368e+06	2.67739e+06	2.67739e+06
30	7PMix_0.3x_DIA12_iRT_e.coli_002	2	Ovotransferrin _Ovotransferrin	_T[+138]SC[+57]HTGLGRGTEFT[+138]VNDLQGK_	TSCHTGLGRGTEFTVNDLQGK	43.0471	False	_T[+138]SC[+57]HTGLGRGTEFT[+138]VNDLQGK_	0.00243168	0.0859281	3	812.061	812.069	124_132	6.73696e+06	7.17574e+06	238576	254114	254114
30	7PMix_0.3x_DIA12_iRT_e.coli_002	2	Ovotransferrin _Ovotransferrin	_RFGVNGSEK[+138]SK[+155]FMMFESQNKC[+57]VASSHEK[+138]YFGYTGALR_	RFGVNGSEKSKFMMFESQNKCVASSHEKYFGYTGALR	58.9211	False	_RFGVNGSEK[+138]SK[+155]FMMFESQNKC[+57]VASSHEK[+138]YFGYTGALR_	1.95449e-08	0.214211	5	918.647	918.654	539_641	1.33823e+06	1.42539e+06	91254.2	97197.6	97197.6
30	7PMix_0.3x_DIA12_iRT_e.coli_002	2	Ovotransferrin _Ovotransferrin	_RFGVNGSEK[+138]SK[+155]FMMFESQNKC[+57]VASSHEK[+138]YFGYTGALR_	RFGVNGSEKSKFMMFESQNKCVASSHEKYFGYTGALR	291.68	False	_RFGVNGSEK[+138]SK[+155]FMMFESQNKC[+57]VASSHEK[+138]YFGYTGALR_	2.53116e-09	0.00640679	6	765.708	765.71	539_641	557100	593384	59730.8	63621.1	63621.1
30	7PMix_0.3x_DIA12_iRT_e.coli_002	2	Ovotransferrin _Ovotransferrin	_C[+57]VAS[+155]SHEK[+138]YFGYTGALRFGVNGSEK[+138]SK[+155]FMMFESQNK_	CVASSHEKYFGYTGALRFGVNGSEKSKFMMFESQNK	57.4383	False	_C[+57]VAS[+155]SHEK[+138]YFGYTGALRFGVNGSEK[+138]SK[+155]FMMFESQNK_	0.000212299	0.219982	5	918.446	918.453	539_641	1.77662e+06	1.89233e+06	86645.2	92288.4	92288.4
30	7PMix_0.3x_DIA12_iRT_e.coli_002	2	Ovotransferrin _Ovotransferrin	_C[+57]VAS[+155]SHEK[+138]YFGYTGALRFGVNGSEK[+138]SK[+155]FMMFESQNK_	CVASSHEKYFGYTGALRFGVNGSEKSKFMMFESQNK	132.221	False	_C[+57]VAS[+155]SHEK[+138]YFGYTGALRFGVNGSEK[+138]SK[+155]FMMFESQNK_	1.9761e-05	0.00992544	6	765.54	765.542	539_641	594886	633631	57105.7	60825	60825
30	7PMix_0.3x_DIA12_iRT_e.coli_002	2	Ovotransferrin _Ovotransferrin	_KDSNVNWNNLK[+138]GKKGKK[+138]SC[+57]HTAVGR_	KDSNVNWNNLKGKKGKKSCHTAVGR	39.6889	False	_KDSNVNWNNLK[+138]GKKGKK[+138]SC[+57]HTAVGR_	0.00310104	0.641835	4	746.398	746.401	468_471	231815	246913	35010.3	37290.5	37290.5
30	7PMix_0.3x_DIA12_iRT_e.coli_002	2	Ovotransferrin _Ovotransferrin	_C[+57]VASS[+138]HEK[+155]YFGYTGALRFGVNGSEK[+138]SK[+155]FMMFESQNK_	CVASSHEKYFGYTGALRFGVNGSEKSKFMMFESQNK	63.6542	False	_C[+57]VASS[+138]HEK[+155]YFGYTGALRFGVNGSEK[+138]SK[+155]FMMFESQNK_	0.000752457	0.0160075	6	765.54	765.542	536_641	594886	633631	54399.3	57942.3	57942.3
30	7PMix_0.3x_DIA12_iRT_e.coli_002	2	Ovotransferrin _Ovotransferrin	_C[+57]VASS[+155]HEK[+138]YFGYTGALRFGVNGS[+155]EKSK[+138]FMMFESQNK_	CVASSHEKYFGYTGALRFGVNGSEKSKFMMFESQNK	58.1578	False	_C[+57]VASS[+155]HEK[+138]YFGYTGALRFGVNGS[+155]EKSK[+138]FMMFESQNK_	0.00309984	0.0132576	6	765.54	765.542	539_643	598046	636997	57653.2	61408.2	61408.2
30	7PMix_0.3x_DIA12_iRT_e.coli_002	2	Ovotransferrin _Ovotransferrin	_C[+57]VAS[+138]SHEK[+155]YFGYTGALRFGVNGSEK[+138]S[+155]KFMMFESQNK_	CVASSHEKYFGYTGALRFGVNGSEKSKFMMFESQNK	174.461	False	_C[+57]VAS[+138]SHEK[+155]YFGYTGALRFGVNGSEK[+138]S[+155]KFMMFESQNK_	4.04876e-09	0.0154498	6	765.54	765.542	535_641	594886	633631	55179.7	58773.6	58773.6
30	7PMix_0.3x_DIA12_iRT_e.coli_002	2	Ovotransferrin _Ovotransferrin	_K[+138]DSNVNWNNLK[+155]GK[+155]KS[+138]C[+57]HTAVGR_	KDSNVNWNNLKGKKSCHTAVGR	124.952	False	_K[+138]DSNVNWNNLK[+155]GK[+155]KS[+138]C[+57]HTAVGR_	4.22166e-06	0.638847	4	745.643	745.645	458_472	551853	587795	15910.8	16947.1	16947.1
30	7PMix_0.3x_DIA12_iRT_e.coli_002	2	Ovotransferrin _Ovotransferrin	_K[+138]DSNVNWNNLK[+155]GK[+156]KS[+138]C[+57]HTAVGR_	KDSNVNWNNLKGKKSCHTAVGR	61.7816	False	_K[+138]DSNVNWNNLK[+155]GK[+156]KS[+138]C[+57]HTAVGR_	8.33238e-05	0.256868	3	994.182	994.182	458_472	236252	251639	3262.66	3475.16	3475.16
30	7PMix_0.3x_DIA12_iRT_e.coli_002	2	Ovotransferrin _Ovotransferrin	_GDVAFVK[+138]HT[+156]TVNENAPDQKDEYELLC[+57]LDGSRNAPYSGYSGAFHC[+57]LK[+138]DGK_	GDVAFVKHTTVNENAPDQKDEYELLCLDGSRNAPYSGYSGAFHCLKDGK	82.273	False	_GDVAFVK[+138]HT[+156]TVNENAPDQKDEYELLC[+57]LDGSRNAPYSGYSGAFHC[+57]LK[+138]DGK_	0.00310372	0.18177	6	965.124	965.128	218_228	76116.1	81073.6	33938.6	36149.1	36149.1
30	7PMix_0.3x_DIA12_iRT_e.coli_002	2	Ovotransferrin _Ovotransferrin	_RFGVNGS[+156]EK[+138]SKFMMFESQNKC[+57]VASSHEK[+138]YFGYTGALR_	RFGVNGSEKSKFMMFESQNKCVASSHEKYFGYTGALR	55.785	False	_RFGVNGS[+156]EK[+138]SKFMMFESQNKC[+57]VASSHEK[+138]YFGYTGALR_	0.00319289	0.808185	4	1148.3	1148.3	539_641	94554.7	100713	54609.6	58166.3	58166.3
30	7PMix_0.3x_DIA12_iRT_e.coli_002	2	Ovotransferrin _Ovotransferrin	_C[+57]VASSHEK[+138]Y[+155]FGYTGALRFGVNGSEK[+138]SK[+155]FMMFESQNK_	CVASSHEKYFGYTGALRFGVNGSEKSKFMMFESQNK	54.3356	False	_C[+57]VASSHEK[+138]Y[+155]FGYTGALRFGVNGSEK[+138]SK[+155]FMMFESQNK_	2.82355e-08	0.199828	5	918.446	918.453	539_641	1.77567e+06	1.89132e+06	75369.6	80278.4	80278.4
30	7PMix_0.3x_DIA12_iRT_e.coli_002	2	Ovotransferrin _Ovotransferrin	_C[+57]VASSHEK[+138]Y[+155]FGYTGALRFGVNGSEK[+138]SK[+155]FMMFESQNK_	CVASSHEKYFGYTGALRFGVNGSEKSKFMMFESQNK	54.6786	False	_C[+57]VASSHEK[+138]Y[+155]FGYTGALRFGVNGSEK[+138]SK[+155]FMMFESQNK_	4.8832e-06	0.0135154	6	765.54	765.542	539_641	594886	633631	50711.2	54014.1	54014.1
30	7PMix_0.3x_DIA12_iRT_e.coli_002	2	Ovotransferrin _Ovotransferrin	_C[+57]VASSHEK[+138]Y[+155]FGYTGALRFGVNGSEK[+138]SK[+155]FMMFESQNK_	CVASSHEKYFGYTGALRFGVNGSEKSKFMMFESQNK	51.9548	False	_C[+57]VASSHEK[+138]Y[+155]FGYTGALRFGVNGSEK[+138]SK[+155]FMMFESQNK_	0.00924985	NaN	4	1147.81	1147.81	539_641	162849	173456	45987.1	48982.3	48982.3
30	7PMix_0.3x_DIA12_iRT_e.coli_002	2	Ovotransferrin _Ovotransferrin	_T[+138]SC[+57]HTGLGRGK[+138]K[+156]S[+156]C[+57]HTAVGR_	TSCHTGLGRGKKSCHTAVGR	149.007	False	_T[+138]SC[+57]HTGLGRGK[+138]K[+156]S[+156]C[+57]HTAVGR_	0.00233483	0.039362	3	880.108	880.11	132_470	384506	409549	54461.3	58008.4	58008.4
30	7PMix_0.3x_DIA12_iRT_e.coli_002	2	Ovotransferrin _Ovotransferrin	_T[+138]SC[+57]HTGLGRGK[+138]K[+156]S[+156]C[+57]HTAVGR_	TSCHTGLGRGKKSCHTAVGR	33.557	False	_T[+138]SC[+57]HTGLGRGK[+138]K[+156]S[+156]C[+57]HTAVGR_	0.00466562	NaN	4	660.333	660.328	132_470	218978	233240	22045	23480.8	23480.8
30	7PMix_0.3x_DIA12_iRT_e.coli_002	2	Ovotransferrin _Ovotransferrin	_NAPYSGYS[+138]GAFHC[+57]LK[+156]DGKGDVAFVK[+138]HTTVNENAPDQKDEYELLC[+57]LDGSR_	NAPYSGYSGAFHCLKDGKGDVAFVKHTTVNENAPDQKDEYELLCLDGSR	83.2388	False	_NAPYSGYS[+138]GAFHC[+57]LK[+156]DGKGDVAFVK[+138]HTTVNENAPDQKDEYELLC[+57]LDGSR_	0.00310568	0.0887573	6	965.124	965.128	211_228	76116.1	81073.6	33938.9	36149.4	36149.4
30	7PMix_0.3x_DIA12_iRT_e.coli_002	2	Ovotransferrin _Ovotransferrin	_NAPYS[+155]GYS[+138]GAFHC[+57]LKDGKGDVAFVK[+138]HTTVNENAPDQKDEYELLC[+57]LDGSR_	NAPYSGYSGAFHCLKDGKGDVAFVKHTTVNENAPDQKDEYELLCLDGSR	79.6808	False	_NAPYS[+155]GYS[+138]GAFHC[+57]LKDGKGDVAFVK[+138]HTTVNENAPDQKDEYELLC[+57]LDGSR_	0.00310037	0.257717	6	964.96	964.964	211_228	3854.78	4105.85	33938.6	36149	36149
30	7PMix_0.3x_DIA12_iRT_e.coli_002	2	Ovotransferrin _Ovotransferrin	_RFGVNGS[+156]EKSK[+138]FMMFESQNKC[+57]VASSHEK[+138]YFGYTGALR_	RFGVNGSEKSKFMMFESQNKCVASSHEKYFGYTGALR	57.3241	False	_RFGVNGS[+156]EKSK[+138]FMMFESQNKC[+57]VASSHEK[+138]YFGYTGALR_	0.00387253	0.169684	4	1148.3	1148.3	539_643	121198	129092	11857.6	12629.9	12629.9
30	7PMix_0.3x_DIA12_iRT_e.coli_002	2	Ovotransferrin _Ovotransferrin	_C[+57]VASS[+155]HEK[+138]YFGYTGALRFGVNGSEK[+138]SK[+155]FMMFESQNK_	CVASSHEKYFGYTGALRFGVNGSEKSKFMMFESQNK	122.7	False	_C[+57]VASS[+155]HEK[+138]YFGYTGALRFGVNGSEK[+138]SK[+155]FMMFESQNK_	0.00359306	0.0305497	4	1147.81	1147.81	539_641	104036	110812	15581.2	16596	16596
30	7PMix_0.3x_DIA12_iRT_e.coli_002	2	Ovotransferrin _Ovotransferrin	_T[+156]S[+138]C[+57]HTGLGRGK[+138]K[+156]S[+155]C[+57]HTAVGR_	TSCHTGLGRGKKSCHTAVGR	37.6377	False	_T[+156]S[+138]C[+57]HTGLGRGK[+138]K[+156]S[+155]C[+57]HTAVGR_	0.00309753	NaN	4	699.107	699.109	133_470	58020.2	61799	6740.08	7179.06	7179.06
30	7PMix_0.3x_DIA12_iRT_e.coli_002	2	Ovotransferrin _Ovotransferrin	_QC[+57]KGDPK[+155]T[+156]K[+138]C[+57]ARDGK[+138]GDVAFVK_	QCKGDPKTKCARDGKGDVAFVK	48.3668	False	_QC[+57]KGDPK[+155]T[+156]K[+138]C[+57]ARDGK[+138]GDVAFVK_	0.00722209	0.262925	4	733.879	733.88	200_221	1.29539e+06	1.37976e+06	8755.9	9326.18	9326.18
30	7PMix_0.3x_DIA12_iRT_e.coli_002	2	Ovotransferrin _Ovotransferrin	_YDDESQC[+57]S[+138]KT[+138]DERPASYFAVAVAR_	YDDESQCSKTDERPASYFAVAVAR	149.09	False	_YDDESQC[+57]S[+138]KT[+138]DERPASYFAVAVAR_	4.70792e-10	0.682399	3	974.447	974.449	441_443	9.78307e+06	1.04202e+07	977786	1.04147e+06	1.04147e+06
30	7PMix_0.3x_DIA12_iRT_e.coli_002	2	Ovotransferrin _Ovotransferrin	_YDDESQC[+57]S[+138]KT[+138]DERPASYFAVAVAR_	YDDESQCSKTDERPASYFAVAVAR	60.5934	False	_YDDESQC[+57]S[+138]KT[+138]DERPASYFAVAVAR_	0.00416014	NaN	4	731.088	731.089	441_443	375120	399551	55060.6	58646.7	58646.7
30	7PMix_0.3x_DIA12_iRT_e.coli_002	2	Ovotransferrin _Ovotransferrin	_C[+57]LVEK[+138]GDVAFIQHSTVEENTGGKC[+57]VASSHEK[+138]YFGYTGALR_	CLVEKGDVAFIQHSTVEENTGGKCVASSHEKYFGYTGALR	53.3929	False	_C[+57]LVEK[+138]GDVAFIQHSTVEENTGGKC[+57]VASSHEK[+138]YFGYTGALR_	0.00335487	0.220787	5	921.048	921.054	539_553	365478	389281	85386.2	90947.5	90947.5
30	7PMix_0.3x_DIA12_iRT_e.coli_002	2	Ovotransferrin _Ovotransferrin	_C[+57]LVEK[+138]GDVAFIQHSTVEENTGGKC[+57]VASSHEK[+138]YFGYTGALR_	CLVEKGDVAFIQHSTVEENTGGKCVASSHEKYFGYTGALR	53.3485	False	_C[+57]LVEK[+138]GDVAFIQHSTVEENTGGKC[+57]VASSHEK[+138]YFGYTGALR_	0.00336133	0.0175792	6	767.708	767.711	539_553	280929	299226	60089.7	64003.4	64003.4
30	7PMix_0.3x_DIA12_iRT_e.coli_002	2	Ovotransferrin _Ovotransferrin	_K[+138]GTEFTVNDLQGKS[+138]C[+57]HTAVGR_	KGTEFTVNDLQGKSCHTAVGR	3.84103	False	_K[+138]GTEFTVNDLQGKS[+138]C[+57]HTAVGR_	0.00312724	1.06885	4	616.06	616.06	119_472	68842.5	73326.2	6274.77	6683.44	6683.44
30	7PMix_0.3x_DIA12_iRT_e.coli_002	2	Ovotransferrin _Ovotransferrin	_HTTVNENAPDQK[+138]DEYELLC[+57]LDGSRNAPYSGY[+156]SGAFHC[+57]LK[+138]DGKGDVAFVK_	HTTVNENAPDQKDEYELLCLDGSRNAPYSGYSGAFHCLKDGKGDVAFVK	185.534	False	_HTTVNENAPDQK[+138]DEYELLC[+57]LDGSRNAPYSGY[+156]SGAFHC[+57]LK[+138]DGKGDVAFVK_	0.00357039	0.131483	6	965.124	965.128	218_240	76116.1	81073.6	33938.5	36149	36149
30	7PMix_0.3x_DIA12_iRT_e.coli_002	2	Ovotransferrin _Ovotransferrin	_C[+57]VAS[+138]SHEK[+155]YFGYTGALRFGVNGSEK[+138]SK[+155]FMMFESQNK_	CVASSHEKYFGYTGALRFGVNGSEKSKFMMFESQNK	60.3792	False	_C[+57]VAS[+138]SHEK[+155]YFGYTGALRFGVNGSEK[+138]SK[+155]FMMFESQNK_	0.00439928	0.154843	4	1147.81	1147.81	535_641	153031	162998	11558.3	12311.1	12311.1
30	7PMix_0.3x_DIA12_iRT_e.coli_002	2	Ovotransferrin _Ovotransferrin	_AQSDFGVDT[+138]KS[+138]DFHLFGPPGK_	AQSDFGVDTKSDFHLFGPPGK	88.5216	False	_AQSDFGVDT[+138]KS[+138]DFHLFGPPGK_	0.00421641	NaN	3	802.726	802.729	297_299	1.30758e+06	1.39275e+06	111522	118786	118786
30	7PMix_0.3x_DIA12_iRT_e.coli_002	2	Ovotransferrin _Ovotransferrin	_HTTVNENAPDQKDEYELLC[+57]LDGSRQPVDNY[+138]KT[+138]C[+57]NWAR_	HTTVNENAPDQKDEYELLCLDGSRQPVDNYKTCNWAR	62.0574	False	_HTTVNENAPDQKDEYELLC[+57]LDGSRQPVDNY[+138]KT[+138]C[+57]NWAR_	0.000220217	0.450684	5	919.427	919.433	258_260	1.08461e+06	1.15525e+06	41680.6	44395.3	44395.3
30	7PMix_0.3x_DIA12_iRT_e.coli_002	2	Ovotransferrin _Ovotransferrin	_HTTVNENAPDQKDEYELLC[+57]LDGSRQPVDNY[+138]KT[+138]C[+57]NWAR_	HTTVNENAPDQKDEYELLCLDGSRQPVDNYKTCNWAR	62.2807	False	_HTTVNENAPDQKDEYELLC[+57]LDGSRQPVDNY[+138]KT[+138]C[+57]NWAR_	0.0308651	0.734096	4	1149.03	1149.03	258_260	179909	191626	1647.88	1755.21	1755.21
30	7PMix_0.3x_DIA12_iRT_e.coli_002	2	Ovotransferrin _Ovotransferrin	_KDSNVNWNNLK[+138]GK[+155]KTGTC[+57]NFDEY[+138]FSEGC[+57]APGSPPNSR_	KDSNVNWNNLKGKKTGTCNFDEYFSEGCAPGSPPNSR	62.7367	False	_KDSNVNWNNLK[+138]GK[+155]KTGTC[+57]NFDEY[+138]FSEGC[+57]APGSPPNSR_	0.00567426	0.166874	5	898.22	898.227	468_502	71490.3	76146.5	33917.2	36126.3	36126.3
30	7PMix_0.3x_DIA12_iRT_e.coli_002	2	Ovotransferrin _Ovotransferrin	_NAPYS[+138]GYSGAFHC[+57]LK[+155]DGKGDVAFVK[+138]HTTVNENAPDQKDEYELLC[+57]LDGSR_	NAPYSGYSGAFHCLKDGKGDVAFVKHTTVNENAPDQKDEYELLCLDGSR	82.5211	False	_NAPYS[+138]GYSGAFHC[+57]LK[+155]DGKGDVAFVK[+138]HTTVNENAPDQKDEYELLC[+57]LDGSR_	0.00405127	NaN	6	964.96	964.964	208_228	3854.83	4105.89	33321.5	35491.8	35491.8
30	7PMix_0.3x_DIA12_iRT_e.coli_002	2	Ovotransferrin _Ovotransferrin	_GK[+138]K[+156]S[+156]C[+57]HTAVGRK[+138]S[+155]C[+57]HTAVGR_	GKKSCHTAVGRKSCHTAVGR	38.4106	False	_GK[+138]K[+156]S[+156]C[+57]HTAVGRK[+138]S[+155]C[+57]HTAVGR_	0.00419472	0.200425	3	940.822	940.828	470_471	34657.3	36914.5	16254.1	17312.8	17312.8
30	7PMix_0.3x_DIA12_iRT_e.coli_002	2	Ovotransferrin _Ovotransferrin	_QC[+57]K[+138]GDPK[+155]TK[+155]C[+57]ARNAPYSGYS[+155]GAFHC[+57]LKDGK[+138]GDVAFVK_	QCKGDPKTKCARNAPYSGYSGAFHCLKDGKGDVAFVK	154.511	False	_QC[+57]K[+138]GDPK[+155]TK[+155]C[+57]ARNAPYSGYS[+155]GAFHC[+57]LKDGK[+138]GDVAFVK_	0.00721832	NaN	5	948.675	948.682	194_221	174791	186176	7299.92	7775.37	7775.37
30	7PMix_0.3x_DIA12_iRT_e.coli_002	2	Ovotransferrin _Ovotransferrin	_DGK[+138]GDVAFVKNAPYS[+138]GYS[+155]GAFHC[+57]LK_	DGKGDVAFVKNAPYSGYSGAFHCLK	181.149	False	_DGK[+138]GDVAFVKNAPYS[+138]GYS[+155]GAFHC[+57]LK_	0.00336189	NaN	3	1000.49	1000.49	208_221	493453	525592	11005.1	11721.9	11721.9
30	7PMix_0.3x_DIA12_iRT_e.coli_002	2	Ovotransferrin _Ovotransferrin	_NAPYSGYSGAFHC[+57]LKDGK[+138]GDVAFVKGDPK[+155]T[+138]K[+156]C[+57]AR_	NAPYSGYSGAFHCLKDGKGDVAFVKGDPKTKCAR	152.16	False	_NAPYSGYSGAFHC[+57]LKDGK[+138]GDVAFVKGDPK[+155]T[+138]K[+156]C[+57]AR_	0.00309374	0.0792472	5	834.616	834.622	199_221	369277	393328	4340.62	4623.33	4623.33
30	7PMix_0.3x_DIA12_iRT_e.coli_002	2	Ovotransferrin _Ovotransferrin	_DLLFK[+156]DLT[+138]KFM[+16]M[+16]FES[+138]QNK_	DLLFKDLTKFMMFESQNK	123.472	False	_DLLFK[+156]DLT[+138]KFM[+16]M[+16]FES[+138]QNK_	0.00710979	NaN	3	860.427	860.431	649_660	150957	160789	4410.69	4697.96	4697.96
30	7PMix_0.3x_DIA12_iRT_e.coli_002	2	Ovotransferrin _Ovotransferrin	_QC[+57]K[+138]GDPK[+155]TK[+155]C[+57]ARNAPYSGYSGAFHC[+57]LK[+156]DGK[+138]GDVAFVK_	QCKGDPKTKCARNAPYSGYSGAFHCLKDGKGDVAFVK	70.1627	False	_QC[+57]K[+138]GDPK[+155]TK[+155]C[+57]ARNAPYSGYSGAFHC[+57]LK[+156]DGK[+138]GDVAFVK_	0.00761885	0.193923	4	1185.84	1185.84	194_221	2.49615	2.65872	6627.03	7058.65	7058.65
30	7PMix_0.3x_DIA12_iRT_e.coli_002	2	Ovotransferrin _Ovotransferrin	_DGK[+138]GDVAFVK[+155]HTTVNENAPDQKDEYELLC[+57]LDGSRNAPY[+138]SGYSGAFHC[+57]LK_	DGKGDVAFVKHTTVNENAPDQKDEYELLCLDGSRNAPYSGYSGAFHCLK	178.646	False	_DGK[+138]GDVAFVK[+155]HTTVNENAPDQKDEYELLC[+57]LDGSRNAPY[+138]SGYSGAFHC[+57]LK_	0.00335964	0.342737	6	964.96	964.964	207_221	3854.86	4105.92	33317.7	35487.7	35487.7
30	7PMix_0.3x_DIA12_iRT_e.coli_002	2	Ovotransferrin _Ovotransferrin	_K[+138]C[+57]NNLRDLTQQERWC[+57]TISS[+138]PEEK_	KCNNLRDLTQQERWCTISSPEEK	39.0209	False	_K[+138]C[+57]NNLRDLTQQERWC[+57]TISS[+138]PEEK_	0.00313096	0.241156	3	1016.82	1016.82	33_38	364047	387757	22937.8	24431.7	24431.7
30	7PMix_0.3x_DIA12_iRT_e.coli_002	2	Ovotransferrin _Ovotransferrin	_C[+57]VASSHEK[+138]Y[+155]FGYTGALRFGVNGSEK[+138]S[+155]KFMMFESQNK_	CVASSHEKYFGYTGALRFGVNGSEKSKFMMFESQNK	117.377	False	_C[+57]VASSHEK[+138]Y[+155]FGYTGALRFGVNGSEK[+138]S[+155]KFMMFESQNK_	0.00785458	NaN	4	1147.81	1147.81	539_641	105414	112280	12453	13264.1	13264.1
30	7PMix_0.3x_DIA12_iRT_e.coli_002	2	Ovotransferrin _Ovotransferrin	_QC[+57]K[+138]GDPK[+155]TK[+155]C[+57]ARNAPYSGY[+156]SGAFHC[+57]LKDGK[+138]GDVAFVK_	QCKGDPKTKCARNAPYSGYSGAFHCLKDGKGDVAFVK	69.774	False	_QC[+57]K[+138]GDPK[+155]TK[+155]C[+57]ARNAPYSGY[+156]SGAFHC[+57]LKDGK[+138]GDVAFVK_	0.00805598	NaN	5	948.872	948.879	194_221	180571	192332	7301.59	7777.15	7777.15
30	7PMix_0.3x_DIA12_iRT_e.coli_002	2	Ovotransferrin _Ovotransferrin	_QPVDNYK[+138]TC[+57]NWARHTTVNENAPDQK[+138]DEYELLC[+57]LDGSR_	QPVDNYKTCNWARHTTVNENAPDQKDEYELLCLDGSR	56.1568	False	_QPVDNYK[+138]TC[+57]NWARHTTVNENAPDQK[+138]DEYELLC[+57]LDGSR_	0.00391702	NaN	4	1149.03	1149.03	240_259	22990.3	24487.7	9728.75	10362.4	10362.4
30	7PMix_0.3x_DIA12_iRT_e.coli_002	2	Ovotransferrin _Ovotransferrin	_QPVDNYK[+138]TC[+57]NWARHTTVNENAPDQK[+138]DEYELLC[+57]LDGSR_	QPVDNYKTCNWARHTTVNENAPDQKDEYELLCLDGSR	61.2424	False	_QPVDNYK[+138]TC[+57]NWARHTTVNENAPDQK[+138]DEYELLC[+57]LDGSR_	0.0130038	0.650914	5	919.427	919.433	240_259	2.16791e+06	2.3091e+06	105316	112176	112176
30	7PMix_0.3x_DIA12_iRT_e.coli_002	2	Ovotransferrin _Ovotransferrin	_C[+57]VASSHEK[+138]Y[+155]FGYTGALRFGVNGSEK[+138]SK[+156]FMMFESQNK_	CVASSHEKYFGYTGALRFGVNGSEKSKFMMFESQNK	125.438	False	_C[+57]VASSHEK[+138]Y[+155]FGYTGALRFGVNGSEK[+138]SK[+156]FMMFESQNK_	0.0112329	0.571635	4	1148.05	1148.05	539_641	160253	170691	7603.79	8099.03	8099.03
30	7PMix_0.3x_DIA12_iRT_e.coli_002	2	Ovotransferrin _Ovotransferrin	_QC[+57]K[+156]GDPKTK[+138]C[+57]ARNAPYSGYS[+138]GAFHC[+57]LK[+155]DGK[+155]GDVAFVK_	QCKGDPKTKCARNAPYSGYSGAFHCLKDGKGDVAFVK	73.8857	False	_QC[+57]K[+156]GDPKTK[+138]C[+57]ARNAPYSGYS[+138]GAFHC[+57]LK[+155]DGK[+155]GDVAFVK_	0.00831947	NaN	5	948.872	948.879	200_211	163736	174401	5388.76	5739.73	5739.73
30	7PMix_0.3x_DIA12_iRT_e.coli_002	2	Ovotransferrin _Ovotransferrin	_C[+57]LVEK[+138]GDVAFIQHSTVEENTGGKC[+57]VAS[+156]SHEK[+138]YFGYTGALR_	CLVEKGDVAFIQHSTVEENTGGKCVASSHEKYFGYTGALR	55.5536	False	_C[+57]LVEK[+138]GDVAFIQHSTVEENTGGKC[+57]VAS[+156]SHEK[+138]YFGYTGALR_	0.00743776	NaN	5	952.264	952.271	539_553	107409	114404	9022.22	9609.83	9609.83
30	7PMix_0.3x_DIA12_iRT_e.coli_002	2	Ovotransferrin _Ovotransferrin	_QC[+57]K[+138]GDPK[+155]TK[+155]C[+57]ARNAPYSGYSGAFHC[+57]LK[+138]DGK[+156]GDVAFVK_	QCKGDPKTKCARNAPYSGYSGAFHCLKDGKGDVAFVK	66.6342	False	_QC[+57]K[+138]GDPK[+155]TK[+155]C[+57]ARNAPYSGYSGAFHC[+57]LK[+138]DGK[+156]GDVAFVK_	0.00874698	NaN	5	948.872	948.879	194_218	180571	192332	7301.89	7777.46	7777.46
30	7PMix_0.3x_DIA12_iRT_e.coli_002	2	Ovotransferrin _Ovotransferrin	_DGK[+138]GDVAFVKNAPYSGY[+138]S[+155]GAFHC[+57]LK_	DGKGDVAFVKNAPYSGYSGAFHCLK	180.673	False	_DGK[+138]GDVAFVKNAPYSGY[+138]S[+155]GAFHC[+57]LK_	0.00652689	0.797401	3	1000.49	1000.49	210_221	334933	356747	9329.25	9936.87	9936.87
30	7PMix_0.3x_DIA12_iRT_e.coli_002	2	Ovotransferrin _Ovotransferrin	_YDDESQC[+57]SK[+138]TDERPASYFAVAVARC[+57]LFK[+138]VR_	YDDESQCSKTDERPASYFAVAVARCLFKVR	60.308	False	_YDDESQC[+57]SK[+138]TDERPASYFAVAVARC[+57]LFK[+138]VR_	0.00705098	NaN	5	745.761	745.764	442_665	527649	562015	43688.9	46534.3	46534.3
30	7PMix_0.3x_DIA12_iRT_e.coli_002	2	Ovotransferrin _Ovotransferrin	_ANK[+138]IRDLLERK[+138]DQLTPSPR_	ANKIRDLLERKDQLTPSPR	34.9745	False	_ANK[+138]IRDLLERK[+138]DQLTPSPR_	0.00729135	0.310132	4	602.343	602.343	352_622	645351	687383	38995.5	41535.3	41535.3
30	7PMix_0.3x_DIA12_iRT_e.coli_002	2	Ovotransferrin _Ovotransferrin	_WC[+57]TISS[+138]PEEK[+156]KWC[+57]TIS[+155]S[+138]PEEK_	WCTISSPEEKKWCTISSPEEK	45.9477	False	_WC[+57]TISS[+138]PEEK[+156]KWC[+57]TIS[+155]S[+138]PEEK_	0.00536763	0.16522	4	763.117	763.119	33_33	1.96974e+06	2.09803e+06	49550.1	52777.3	52777.3
30	7PMix_0.3x_DIA12_iRT_e.coli_002	2	Ovotransferrin _Ovotransferrin	_C[+57]LVEK[+138]GDVAFIQHSTVEENTGGKS[+156]C[+57]HT[+138]AVGR_	CLVEKGDVAFIQHSTVEENTGGKSCHTAVGR	78.6987	False	_C[+57]LVEK[+138]GDVAFIQHSTVEENTGGKS[+156]C[+57]HT[+138]AVGR_	0.00897192	NaN	4	925.451	925.456	475_553	49115.2	52314.1	30147.4	32110.9	32110.9
30	7PMix_0.3x_DIA12_iRT_e.coli_002	2	Ovotransferrin _Ovotransferrin	_KDSNVNWNNLK[+138]GKK[+155]S[+138]C[+57]HTAVGR_	KDSNVNWNNLKGKKSCHTAVGR	45.1843	False	_KDSNVNWNNLK[+138]GKK[+155]S[+138]C[+57]HTAVGR_	0.00358176	0.52655	4	706.869	706.871	468_472	1.20075e+06	1.27895e+06	17093.6	18207	18207
30	7PMix_0.3x_DIA12_iRT_e.coli_002	2	Ovotransferrin _Ovotransferrin	_DSNVNWNNLK[+138]GKK[+155]S[+155]C[+57]HTAVGRTGTC[+57]NFDEYFSEGC[+57]APGSPPNS[+138]R_	DSNVNWNNLKGKKSCHTAVGRTGTCNFDEYFSEGCAPGSPPNSR	63.561	False	_DSNVNWNNLK[+138]GKK[+155]S[+155]C[+57]HTAVGRTGTC[+57]NFDEYFSEGC[+57]APGSPPNS[+138]R_	0.00762503	NaN	6	897.917	897.924	468_515	269768	287338	37612.8	40062.5	40062.5
30	7PMix_0.3x_DIA12_iRT_e.coli_002	2	Ovotransferrin _Ovotransferrin	_S[+155]KFMMFES[+138]QNKDLLFK[+138]DLTK_	SKFMMFESQNKDLLFKDLTK	115.324	False	_S[+155]KFMMFES[+138]QNKDLLFK[+138]DLTK_	0.0115405	0.0815125	3	921.145	921.151	649_657	702521	748276	29800.4	31741.3	31741.3
30	7PMix_0.3x_DIA12_iRT_e.coli_002	2	Ovotransferrin _Ovotransferrin	_GK[+138]K[+155]SC[+57]HTAVGRGK[+138]K[+156]S[+156]C[+57]HTAVGR_	GKKSCHTAVGRGKKSCHTAVGR	76.443	False	_GK[+138]K[+155]SC[+57]HTAVGRGK[+138]K[+156]S[+156]C[+57]HTAVGR_	0.00310175	NaN	3	1002.53	1002.53	470_470	17558.7	18702.3	2951.08	3143.28	3143.28
30	7PMix_0.3x_DIA12_iRT_e.coli_002	2	Ovotransferrin _Ovotransferrin	_KDSNVNWNNLK[+138]GK[+156]KTGT[+138]C[+57]NFDEYFSEGC[+57]APGSPPNSR_	KDSNVNWNNLKGKKTGTCNFDEYFSEGCAPGSPPNSR	62.6605	False	_KDSNVNWNNLK[+138]GK[+156]KTGT[+138]C[+57]NFDEYFSEGC[+57]APGSPPNSR_	0.00958546	NaN	5	898.417	898.424	468_496	72104.6	76800.8	33919.3	36128.5	36128.5
30	7PMix_0.3x_DIA12_iRT_e.coli_002	2	Ovotransferrin _Ovotransferrin	_SK[+155]FMMFES[+138]QNKDLLFK[+138]DLTK_	SKFMMFESQNKDLLFKDLTK	109.798	False	_SK[+155]FMMFES[+138]QNKDLLFK[+138]DLTK_	0.195868	0.0657477	3	921.145	921.151	649_657	702521	748276	35053.5	37336.6	37336.6
30	7PMix_0.3x_DIA12_iRT_e.coli_002	2	Ovotransferrin _Ovotransferrin	_QPVDNYK[+138]TC[+57]NWARDSAIM[+16]LK[+138]R_	QPVDNYKTCNWARDSAIMLKR	45.2902	False	_QPVDNYK[+138]TC[+57]NWARDSAIM[+16]LK[+138]R_	0.00761108	NaN	4	685.341	685.342	259_327	565114	601920	79998.6	85208.9	85208.9
30	7PMix_0.3x_DIA12_iRT_e.coli_002	2	Ovotransferrin _Ovotransferrin	_DGKGDVAFVK[+138]HTTVNENAPDQKDEYELLC[+57]LDGSRHTTVNENAPDQK[+155]DEYELLC[+57]LDGS[+138]RQPVDNYK_	DGKGDVAFVKHTTVNENAPDQKDEYELLCLDGSRHTTVNENAPDQKDEYELLCLDGSRQPVDNYK	88.2271	False	_DGKGDVAFVK[+138]HTTVNENAPDQKDEYELLC[+57]LDGSRHTTVNENAPDQK[+155]DEYELLC[+57]LDGS[+138]RQPVDNYK_	0.00427592	NaN	7	1109.67	1109.67	228_251	2.4892	2.65133	6164.93	6566.45	6566.45
30	7PMix_0.3x_DIA12_iRT_e.coli_002	2	Ovotransferrin _Ovotransferrin	_QC[+57]K[+138]GDPKSDFHLFGPPGKK[+138]DPVLK_	QCKGDPKSDFHLFGPPGKKDPVLK	75.3018	False	_QC[+57]K[+138]GDPKSDFHLFGPPGKK[+138]DPVLK_	0.00748454	NaN	5	571.103	571.102	194_310	1.1724e+06	1.24875e+06	8418.73	8967.04	8967.04
30	7PMix_0.3x_DIA12_iRT_e.coli_002	2	Ovotransferrin _Ovotransferrin	_GK[+138]K[+156]SC[+57]HTAVGRGK[+138]K[+156]S[+155]C[+57]HTAVGR_	GKKSCHTAVGRGKKSCHTAVGR	62.2945	False	_GK[+138]K[+156]SC[+57]HTAVGRGK[+138]K[+156]S[+155]C[+57]HTAVGR_	0.00872573	NaN	3	1002.53	1002.53	470_470	7948.65	8466.35	2270.2	2418.06	2418.06
30	7PMix_0.3x_DIA12_iRT_e.coli_002	2	Ovotransferrin _Ovotransferrin	_KDSNVNWNNLK[+138]GK[+156]KS[+138]C[+57]HTAVGR_	KDSNVNWNNLKGKKSCHTAVGR	19.2828	False	_KDSNVNWNNLK[+138]GK[+156]KS[+138]C[+57]HTAVGR_	0.0093429	NaN	4	707.115	707.117	468_472	211122	224872	287370	306087	306087
30	7PMix_0.3x_DIA12_iRT_e.coli_002	2	Ovotransferrin _Ovotransferrin	_C[+57]VASSHEK[+138]YFGYTGALRTGTC[+57]NFDEYFSEGC[+57]APGS[+138]PPNSR_	CVASSHEKYFGYTGALRTGTCNFDEYFSEGCAPGSPPNSR	135.603	False	_C[+57]VASSHEK[+138]YFGYTGALRTGTC[+57]NFDEYFSEGC[+57]APGS[+138]PPNSR_	0.202302	0.085676	5	927.409	927.414	511_539	199473	212465	13153.5	14010.2	14010.2
30	7PMix_0.3x_DIA12_iRT_e.coli_002	2	Ovotransferrin _Ovotransferrin	_DGK[+138]GDVAFVKNAPYSGYS[+138]GAFHC[+57]LK_	DGKGDVAFVKNAPYSGYSGAFHCLK	135.24	False	_DGK[+138]GDVAFVKNAPYSGYS[+138]GAFHC[+57]LK_	0.0138449	0.224199	3	948.794	948.801	211_221	422437	449950	5042.23	5370.63	5370.63
30	7PMix_0.3x_DIA12_iRT_e.coli_002	2	Ovotransferrin _Ovotransferrin	_GDPK[+156]TK[+138]C[+57]ARNAPYSGYSGAFHC[+57]LK[+155]DGK[+138]GDVAFVK_	GDPKTKCARNAPYSGYSGAFHCLKDGKGDVAFVK	68.4678	False	_GDPK[+156]TK[+138]C[+57]ARNAPYSGYSGAFHC[+57]LK[+155]DGK[+138]GDVAFVK_	0.0164544	0.162917	5	834.616	834.622	200_221	380023	404774	3661.79	3900.28	3900.28
30	7PMix_0.3x_DIA12_iRT_e.coli_002	2	Ovotransferrin _Ovotransferrin	_DGKGDVAFVK[+138]HTT[+156]VNENAPDQKDEYELLC[+57]LDGSRHTTVNENAPDQK[+138]DEYELLC[+57]LDGSRQPVDNYK_	DGKGDVAFVKHTTVNENAPDQKDEYELLCLDGSRHTTVNENAPDQKDEYELLCLDGSRQPVDNYK	92.4178	False	_DGKGDVAFVK[+138]HTT[+156]VNENAPDQKDEYELLC[+57]LDGSRHTTVNENAPDQK[+138]DEYELLC[+57]LDGSRQPVDNYK_	0.00725857	NaN	7	1109.81	1109.81	228_240	2.48924	2.65137	6165.65	6567.22	6567.22
30	7PMix_0.3x_DIA12_iRT_e.coli_002	2	Ovotransferrin _Ovotransferrin	_GDPK[+155]TK[+138]C[+57]ARNAPYSGY[+156]SGAFHC[+57]LKDGK[+138]GDVAFVK_	GDPKTKCARNAPYSGYSGAFHCLKDGKGDVAFVK	154.362	False	_GDPK[+155]TK[+138]C[+57]ARNAPYSGY[+156]SGAFHC[+57]LKDGK[+138]GDVAFVK_	0.255432	0.150925	4	1043.02	1043.02	200_221	207466	220978	2799.79	2982.14	2982.14
30	7PMix_0.3x_DIA12_iRT_e.coli_002	2	Ovotransferrin _Ovotransferrin	_KDSNVNWNNLK[+155]GK[+138]KS[+155]C[+57]HT[+138]AVGR_	KDSNVNWNNLKGKKSCHTAVGR	52.5226	False	_KDSNVNWNNLK[+155]GK[+138]KS[+155]C[+57]HT[+138]AVGR_	0.100253	0.875202	4	745.643	745.645	470_475	551853	587795	6536.49	6962.21	6962.21
30	7PMix_0.3x_DIA12_iRT_e.coli_002	2	Ovotransferrin _Ovotransferrin	_GDPK[+138]TK[+156]C[+57]ARFFSASC[+57]VPGATIEQK[+138]LC[+57]R_	GDPKTKCARFFSASCVPGATIEQKLCR	156.627	False	_GDPK[+138]TK[+156]C[+57]ARFFSASC[+57]VPGATIEQK[+138]LC[+57]R_	0.0460605	0.563645	4	849.925	849.93	188_198	628447	669378	6696.72	7132.88	7132.88
30	7PMix_0.3x_DIA12_iRT_e.coli_002	2	Ovotransferrin _Ovotransferrin	_AQS[+138]DFGVDTKDDNKVEDIWSFLS[+138]K_	AQSDFGVDTKDDNKVEDIWSFLSK	146.264	False	_AQS[+138]DFGVDTKDDNKVEDIWSFLS[+138]K_	0.229315	1.59382	3	967.467	967.47	287_291	31603.6	33661.9	7.13388	7.59851	7.59851
30	7PMix_0.3x_DIA12_iRT_e.coli_003	3	Catalase _Catalase	_FHYK[+156]T[+138]DQGIKNLS[+138]VEDAAR_	FHYKTDQGIKNLSVEDAAR	153.816	False	_FHYK[+156]T[+138]DQGIKNLS[+138]VEDAAR_	0.00963756	0.195085	3	835.428	835.432	238_246	813913	953993	25267.1	29615.7	29615.7
30	7PMix_0.3x_DIA12_iRT_e.coli_003	3	Catalase _Catalase	_LNS[+138]LTVGPRAAQK[+155]PDVLTT[+138]GGGNPVGDK_	LNSLTVGPRAAQKPDVLTTGGGNPVGDK	239.606	False	_LNS[+138]LTVGPRAAQK[+155]PDVLTT[+138]GGGNPVGDK_	0.0104535	0.239862	3	1025.22	1025.23	29_41	253889	297585	7780.61	9119.7	9119.7
30	7PMix_0.3x_DIA12_iRT_e.coli_003	3	Catalase _Catalase	_AVK[+138]NFSDVHPEYGSRDAQLFIQK[+138]K_	AVKNFSDVHPEYGSRDAQLFIQKK	123.164	False	_AVK[+138]NFSDVHPEYGSRDAQLFIQK[+138]K_	0.0629949	0.896103	5	587.51	587.511	476_480	36171.8	42397.2	24291.6	28472.3	28472.3
30	7PMix_0.3x_DIA12_iRT_e.coli_003	3	Catalase _Catalase	_AVK[+138]NFSDVHPEYGSRDAQLFIQK[+138]K_	AVKNFSDVHPEYGSRDAQLFIQKK	116.321	False	_AVK[+138]NFSDVHPEYGSRDAQLFIQK[+138]K_	0.010312	0.220685	4	734.135	734.137	476_480	1.43833e+06	1.68588e+06	116442	136483	136483
30	7PMix_0.3x_DIA12_iRT_e.coli_003	3	Catalase _Catalase	_AVK[+138]NFSDVHPEYGSRDAQLFIQK[+138]K_	AVKNFSDVHPEYGSRDAQLFIQKK	110.863	False	_AVK[+138]NFSDVHPEYGSRDAQLFIQK[+138]K_	0.24136	0.936766	3	978.511	978.514	476_480	277805	325617	6229.18	7301.26	7301.26
30	7PMix_0.3x_DIA12_iRT_e.coli_003	3	Catalase _Catalase	_AAQK[+138]PDVLTTGGGNPVGDKLNS[+138]LTVGPR_	AAQKPDVLTTGGGNPVGDKLNSLTVGPR	154.801	False	_AAQK[+138]PDVLTTGGGNPVGDKLNS[+138]LTVGPR_	0.00962381	0.215227	3	973.525	973.527	23_41	6.33706e+06	7.42771e+06	129069	151283	151283
30	7PMix_0.3x_DIA12_iRT_e.coli_003	3	Creatine kinase M-type _Creatine kinase M-type	_GGNM[+16]K[+138]EVFRRTDLNHENLK[+138]GGDDLDPHYVLSSR_	GGNMKEVFRRTDLNHENLKGGDDLDPHYVLSSR	37.2992	False	_GGNM[+16]K[+138]EVFRRTDLNHENLK[+138]GGDDLDPHYVLSSR_	0.00621547	0.0483117	6	657.827	657.827	116_247	203936	239035	1.0418e+06	1.2211e+06	1.2211e+06
30	7PMix_0.3x_DIA12_iRT_e.coli_003	3	Creatine kinase M-type _Creatine kinase M-type	_GGNM[+16]K[+138]EVFRRTDLNHENLK[+138]GGDDLDPHYVLSSR_	GGNMKEVFRRTDLNHENLKGGDDLDPHYVLSSR	37.3911	False	_GGNM[+16]K[+138]EVFRRTDLNHENLK[+138]GGDDLDPHYVLSSR_	0.00979766	0.143498	5	789.19	789.197	116_247	47293.3	55432.8	1.00132e+06	1.17366e+06	1.17366e+06
30	7PMix_0.3x_DIA12_iRT_e.coli_003	3	Creatine kinase M-type _Creatine kinase M-type	_LS[+138]VEALNSLTGEFKVIS[+138]MEK_	LSVEALNSLTGEFKVISMEK	178.75	False	_LS[+138]VEALNSLTGEFKVIS[+138]MEK_	3.31509e-08	0.240185	3	784.419	784.427	158_239	325249	381226	256018	300080	300080
30	7PMix_0.3x_DIA12_iRT_e.coli_003	3	Creatine kinase M-type _Creatine kinase M-type	_LEK[+138]GQSIDDMIPAQKLMVEM[+16]EK[+138]K_	LEKGQSIDDMIPAQKLMVEMEKK	121.656	False	_LEK[+138]GQSIDDMIPAQKLMVEM[+16]EK[+138]K_	0.00985118	0.458689	4	709.116	709.116	365_369	68081.3	79798.6	87534.3	102599	102599
30	7PMix_0.3x_DIA12_iRT_e.coli_003	3	Creatine kinase M-type _Creatine kinase M-type	_P[+138]FGNTHNKSM[+16]TEQEQQQLIDDHFLFDK[+138]PVSPLLLASGMAR_	PFGNTHNKSMTEQEQQQLIDDHFLFDKPVSPLLLASGMAR	114.296	False	_P[+138]FGNTHNKSM[+16]TEQEQQQLIDDHFLFDK[+138]PVSPLLLASGMAR_	0.00939591	0.183136	5	943.269	943.274	2_196	10420.3	12213.7	166611	195285	195285
30	7PMix_0.3x_DIA12_iRT_e.coli_003	3	Creatine kinase M-type _Creatine kinase M-type	_LNYK[+138]SEEEYPDLSKVLTPDLYK[+138]K_	LNYKSEEEYPDLSKVLTPDLYKK	52.9306	False	_LNYK[+138]SEEEYPDLSKVLTPDLYK[+138]K_	0.00977929	0.45722	4	732.884	732.886	15_40	1.20765e+07	1.4155e+07	390391	457579	457579
30	7PMix_0.3x_DIA12_iRT_e.coli_003	3	Creatine kinase M-type _Creatine kinase M-type	_LNYK[+138]SEEEYPDLSKVLTPDLYK[+138]K_	LNYKSEEEYPDLSKVLTPDLYKK	52.4287	False	_LNYK[+138]SEEEYPDLSKVLTPDLYK[+138]K_	0.00977165	0.335176	3	976.843	976.846	15_40	1.80376e+06	2.1142e+06	75688.4	88714.8	88714.8
30	7PMix_0.3x_DIA12_iRT_e.coli_003	3	Creatine kinase M-type _Creatine kinase M-type	_P[+138]FGNTHNKP[+138]FGNTHNK_	PFGNTHNKPFGNTHNK	21.533	False	_P[+138]FGNTHNKP[+138]FGNTHNK_	0.00945583	0.0402563	3	655.991	655.991	2_2	884782	1.03706e+06	97979.8	114843	114843
30	7PMix_0.3x_DIA12_iRT_e.coli_003	3	Creatine kinase M-type _Creatine kinase M-type	_SEEEYPDLS[+138]KHNNHMAK[+138]VLTPDLYKK_	SEEEYPDLSKHNNHMAKVLTPDLYKK	37.701	False	_SEEEYPDLS[+138]KHNNHMAK[+138]VLTPDLYKK_	0.000835164	0.488711	6	541.274	541.275	24_32	51850.9	60774.7	800263	937993	937993
30	7PMix_0.3x_DIA12_iRT_e.coli_003	3	Creatine kinase M-type _Creatine kinase M-type	_LNYK[+138]SEEEYPDLSKAVEK[+138]LSVEALNSLTGEFKGK_	LNYKSEEEYPDLSKAVEKLSVEALNSLTGEFKGK	84.1402	False	_LNYK[+138]SEEEYPDLSKAVEK[+138]LSVEALNSLTGEFKGK_	0.127289	0.0190149	5	795.214	795.219	15_156	337226	395265	18371.6	21533.4	21533.4
30	7PMix_0.3x_DIA12_iRT_e.coli_003	3	Creatine kinase M-type _Creatine kinase M-type	_HGGFKPTDK[+138]HKTDLNHENLK[+138]GGDDLDPHYVLSSR_	HGGFKPTDKHKTDLNHENLKGGDDLDPHYVLSSR	60.142	False	_HGGFKPTDK[+138]HKTDLNHENLK[+138]GGDDLDPHYVLSSR_	0.00973061	0.653641	5	797.599	797.604	105_116	27820.8	32608.9	154132	180659	180659
30	7PMix_0.3x_DIA12_iRT_e.coli_003	3	Creatine kinase M-type _Creatine kinase M-type	_HGGFKPTDK[+138]HKTDLNHENLK[+138]GGDDLDPHYVLSSR_	HGGFKPTDKHKTDLNHENLKGGDDLDPHYVLSSR	12.6326	False	_HGGFKPTDK[+138]HKTDLNHENLK[+138]GGDDLDPHYVLSSR_	0.0103335	0.240758	6	664.834	664.833	105_116	783433	918267	65348	76594.8	76594.8
30	7PMix_0.3x_DIA12_iRT_e.coli_003	3	Creatine kinase M-type _Creatine kinase M-type	_VISMEK[+156]GGNMK[+138]EVFRRTDLNHENLK[+138]GGDDLDPHYVLSSR_	VISMEKGGNMKEVFRRTDLNHENLKGGDDLDPHYVLSSR	65.5598	False	_VISMEK[+156]GGNMK[+138]EVFRRTDLNHENLK[+138]GGDDLDPHYVLSSR_	0.000833482	0.236133	7	682.202	682.199	116_247	64781.7	75931	313648	367628	367628
30	7PMix_0.3x_DIA12_iRT_e.coli_003	3	Creatine kinase M-type _Creatine kinase M-type	_VISMEK[+156]GGNMK[+138]EVFRRTDLNHENLK[+138]GGDDLDPHYVLSSR_	VISMEKGGNMKEVFRRTDLNHENLKGGDDLDPHYVLSSR	70.8091	False	_VISMEK[+156]GGNMK[+138]EVFRRTDLNHENLK[+138]GGDDLDPHYVLSSR_	1.01658e-05	0.469114	6	795.734	795.74	116_247	6239.01	7312.79	1.01213e+06	1.18633e+06	1.18633e+06
30	7PMix_0.3x_DIA12_iRT_e.coli_003	3	Creatine kinase M-type _Creatine kinase M-type	_VIS[+138]MEK[+155]GGNM[+16]K[+155]EVFRTDLNHENLK[+138]GGDDLDPHYVLSSR_	VISMEKGGNMKEVFRTDLNHENLKGGDDLDPHYVLSSR	28.697	False	_VIS[+138]MEK[+155]GGNM[+16]K[+155]EVFRTDLNHENLK[+138]GGDDLDPHYVLSSR_	0.00976927	0.0599036	6	798.068	798.073	116_239	71312.1	83585.4	633112	742074	742074
30	7PMix_0.3x_DIA12_iRT_e.coli_003	3	Creatine kinase M-type _Creatine kinase M-type	_YKLNYK[+138]SEEEYPDLSKVLTPDLYK[+138]K_	YKLNYKSEEEYPDLSKVLTPDLYKK	50.4132	False	_YKLNYK[+138]SEEEYPDLSKVLTPDLYK[+138]K_	0.00963614	0.661913	5	644.741	644.743	15_40	2.06459e+06	2.41991e+06	232965	273059	273059
30	7PMix_0.3x_DIA12_iRT_e.coli_003	3	Creatine kinase M-type _Creatine kinase M-type	_SIK[+138]GYTLPPHC[+57]SRIEEIFK[+138]K_	SIKGYTLPPHCSRIEEIFKK	84.7665	False	_SIK[+138]GYTLPPHC[+57]SRIEEIFK[+138]K_	0.00248431	0.115763	5	512.679	512.68	138_265	1.94405e+06	2.27863e+06	295675	346562	346562
30	7PMix_0.3x_DIA12_iRT_e.coli_003	3	Creatine kinase M-type _Creatine kinase M-type	_GYT[+138]LPPHC[+57]SRAVEK[+138]LSVEALNSLTGEFK_	GYTLPPHCSRAVEKLSVEALNSLTGEFK	174.55	False	_GYT[+138]LPPHC[+57]SRAVEK[+138]LSVEALNSLTGEFK_	0.00971323	0.00847144	5	652.74	652.741	141_156	51476.6	60336	71905.1	84280.4	84280.4
30	7PMix_0.3x_DIA12_iRT_e.coli_003	3	Creatine kinase M-type _Creatine kinase M-type	_LNYK[+138]SEEEYPDLSKVLTPDLY[+156]K[+138]KLR_	LNYKSEEEYPDLSKVLTPDLYKKLR	173.678	False	_LNYK[+138]SEEEYPDLSKVLTPDLY[+156]K[+138]KLR_	0.0563654	0.297657	4	839.2	839.205	15_40	544787	638548	36130.5	42348.8	42348.8
30	7PMix_0.3x_DIA12_iRT_e.coli_003	3	Creatine kinase M-type _Creatine kinase M-type	_HKTDLNHENLK[+138]GGDDLDPHYVLSSRHGGFK[+155]PT[+138]DK_	HKTDLNHENLKGGDDLDPHYVLSSRHGGFKPTDK	32.1701	False	_HKTDLNHENLK[+138]GGDDLDPHYVLSSRHGGFK[+155]PT[+138]DK_	0.0297879	0.141618	7	592.158	592.159	103_116	122200	143232	10616.4	12443.5	12443.5
30	7PMix_0.3x_DIA12_iRT_e.coli_003	3	Creatine kinase M-type _Creatine kinase M-type	_SEEEYPDLSK[+138]HNNHM[+16]AKSM[+16]TEQEQQQLIDDHFLFDK[+138]PVSPLLLASGMAR_	SEEEYPDLSKHNNHMAKSMTEQEQQQLIDDHFLFDKPVSPLLLASGMAR	90.3011	False	_SEEEYPDLSK[+138]HNNHM[+16]AKSM[+16]TEQEQQQLIDDHFLFDK[+138]PVSPLLLASGMAR_	0.0172761	0.366976	6	974.635	974.637	25_196	80418.3	94258.8	6543.13	7669.25	7669.25
30	7PMix_0.3x_DIA12_iRT_e.coli_003	3	Creatine kinase M-type _Creatine kinase M-type	_HK[+138]TDLNHENLKGGDDLDPHYVLSSRGGNMK[+138]EVFR_	HKTDLNHENLKGGDDLDPHYVLSSRGGNMKEVFR	32.9668	False	_HK[+138]TDLNHENLKGGDDLDPHYVLSSRGGNMK[+138]EVFR_	0.013409	0.194634	4	1009.5	1009.51	107_247	121621	142552	52864.9	61963.3	61963.3
30	7PMix_0.3x_DIA12_iRT_e.coli_003	3	Creatine kinase M-type _Creatine kinase M-type	_LNYK[+138]SEEEYPDLSKRAVEK[+138]LSVEALNSLTGEFK_	LNYKSEEEYPDLSKRAVEKLSVEALNSLTGEFK	84.2755	False	_LNYK[+138]SEEEYPDLSKRAVEK[+138]LSVEALNSLTGEFK_	0.0131438	0.102479	5	789.411	789.418	15_156	259524	304190	21676.2	25406.8	25406.8
30	7PMix_0.3x_DIA12_iRT_e.coli_003	3	Creatine kinase M-type _Creatine kinase M-type	_TDLNHENLK[+138]GGDDLDPHYVLSSRVIS[+138]MEK[+156]GGNMK[+156]EVFR_	TDLNHENLKGGDDLDPHYVLSSRVISMEKGGNMKEVFR	49.4272	False	_TDLNHENLK[+138]GGDDLDPHYVLSSRVIS[+138]MEK[+156]GGNMK[+156]EVFR_	0.0527285	0.334792	5	954.675	954.675	116_239	136131	159560	2556.49	2996.47	2996.47
30	7PMix_0.3x_DIA12_iRT_e.coli_003	3	Creatine kinase M-type _Creatine kinase M-type	_HGGFKPT[+155]DK[+138]HKTDLNHENLK[+138]GGDDLDPHYVLSSR_	HGGFKPTDKHKTDLNHENLKGGDDLDPHYVLSSR	33.8674	False	_HGGFKPT[+155]DK[+138]HKTDLNHENLK[+138]GGDDLDPHYVLSSR_	0.0304647	0.413401	6	690.683	690.68	105_116	1.62423e+06	1.90377e+06	84698.3	99275.4	99275.4
30	7PMix_0.3x_DIA12_iRT_e.coli_003	3	Creatine kinase M-type _Creatine kinase M-type	_LNYK[+138]SEEEYPDLSK[+155]HNNHMAKVLTPDLYK[+138]K_	LNYKSEEEYPDLSKHNNHMAKVLTPDLYKK	-26.9866	False	_LNYK[+138]SEEEYPDLSK[+155]HNNHMAKVLTPDLYK[+138]K_	0.00964533	0.111114	6	653.504	653.505	15_40	4.67075e+06	5.47462e+06	27503.7	32237.3	32237.3
30	7PMix_0.3x_DIA12_iRT_e.coli_003	3	Creatine kinase M-type _Creatine kinase M-type	_LNYK[+138]SEEEYPDLS[+155]KHNNHMAKVLTPDLYK[+138]K_	LNYKSEEEYPDLSKHNNHMAKVLTPDLYKK	103.188	False	_LNYK[+138]SEEEYPDLS[+155]KHNNHMAKVLTPDLYK[+138]K_	0.0098304	0.123498	6	653.504	653.505	15_40	4.67075e+06	5.47462e+06	20057.9	23509.9	23509.9
30	7PMix_0.3x_DIA12_iRT_e.coli_003	3	Creatine kinase M-type _Creatine kinase M-type	_HGGFKPTDK[+138]HKT[+138]DLNHENLK_	HGGFKPTDKHKTDLNHENLK	-41.242	False	_HGGFKPTDK[+138]HKT[+138]DLNHENLK_	0.228481	0.146502	5	495.259	495.26	105_108	210194	246370	6783.47	7950.94	7950.94
30	7PMix_0.3x_DIA12_iRT_e.coli_003	3	Creatine kinase M-type _Creatine kinase M-type	_VISMEK[+138]GGNMKGGDDLDPHYVLS[+138]SR_	VISMEKGGNMKGGDDLDPHYVLSSR	-26.3644	False	_VISMEK[+138]GGNMKGGDDLDPHYVLS[+138]SR_	0.0142887	0.624231	5	573.083	573.084	128_242	4.91868e+06	5.76521e+06	44486	52142.3	52142.3
30	7PMix_0.3x_DIA12_iRT_e.coli_003	3	HSA _HSA	_RDAHK[+138]SEVAHRFK[+138]DLGEENFK_	RDAHKSEVAHRFKDLGEENFK	31.5867	False	_RDAHK[+138]SEVAHRFK[+138]DLGEENFK_	4.60385e-11	0.463141	5	534.675	534.676	28_36	15006271	1.75889e+07	291966	342216	342216
30	7PMix_0.3x_DIA12_iRT_e.coli_003	3	HSA _HSA	_RDAHK[+138]SEVAHRFK[+138]DLGEENFK_	RDAHKSEVAHRFKDLGEENFK	30.9958	False	_RDAHK[+138]SEVAHRFK[+138]DLGEENFK_	5.54814e-07	0.206844	4	668.092	668.09	28_36	7.72187e+06	9.05085e+06	664596	778977	778977
30	7PMix_0.3x_DIA12_iRT_e.coli_003	3	HSA _HSA	_RDAHK[+138]SEVAHRFK[+138]DLGEENFK_	RDAHKSEVAHRFKDLGEENFK	30.0721	False	_RDAHK[+138]SEVAHRFK[+138]DLGEENFK_	0.00969413	0.317703	3	890.453	890.458	28_36	2.25395e+06	2.64187e+06	225200	263958	263959
30	7PMix_0.3x_DIA12_iRT_e.coli_003	3	HSA _HSA	_ATK[+138]EQLKYTK[+156]K[+138]VPQVSTPTLVEVSR_	ATKEQLKYTKKVPQVSTPTLVEVSR	61.9703	False	_ATK[+138]EQLKYTK[+156]K[+138]VPQVSTPTLVEVSR_	0.00961315	0.444944	4	786.446	786.454	438_565	1.74863e+06	2.04958e+06	164330	192612	192612
30	7PMix_0.3x_DIA12_iRT_e.coli_003	3	HSA _HSA	_Y[+138]IC[+57]ENQDSISSKVHT[+138]EC[+57]C[+57]HGDLLEC[+57]ADDRADLAK_	YICENQDSISSKVHTECCHGDLLECADDRADLAK	62.1172	False	_Y[+138]IC[+57]ENQDSISSKVHT[+138]EC[+57]C[+57]HGDLLEC[+57]ADDRADLAK_	1.01616e-05	0.222859	5	833.971	833.975	267_287	1.09561e+07	1.28417e+07	367404	430637	430637
30	7PMix_0.3x_DIA12_iRT_e.coli_003	3	HSA _HSA	_Y[+138]IC[+57]ENQDSISSKVHT[+138]EC[+57]C[+57]HGDLLEC[+57]ADDRADLAK_	YICENQDSISSKVHTECCHGDLLECADDRADLAK	133.546	False	_Y[+138]IC[+57]ENQDSISSKVHT[+138]EC[+57]C[+57]HGDLLEC[+57]ADDRADLAK_	0.00952979	0.256706	4	1042.21	1042.22	267_287	2.49117e+06	2.91992e+06	78729.8	92279.7	92279.7
30	7PMix_0.3x_DIA12_iRT_e.coli_003	3	HSA _HSA	_K[+138]VPQVSTPTLVEVSRATK[+138]EQLK[+156]AVMDDFAAFVEK_	KVPQVSTPTLVEVSRATKEQLKAVMDDFAAFVEK	127.105	False	_K[+138]VPQVSTPTLVEVSRATK[+138]EQLK[+156]AVMDDFAAFVEK_	1.52039e-11	0.0625944	4	1019.3	1019.3	438_565	3.61921e+06	4.2421e+06	265196	310838	310838
30	7PMix_0.3x_DIA12_iRT_e.coli_003	3	HSA _HSA	_SEVAHRFK[+138]DLGEENFKS[+138]EVAHR_	SEVAHRFKDLGEENFKSEVAHR	78.65	False	_SEVAHRFK[+138]DLGEENFKS[+138]EVAHR_	2.00966e-05	0.201577	4	686.097	686.094	29_36	227885	267106	106173	124446	124446
30	7PMix_0.3x_DIA12_iRT_e.coli_003	3	HSA _HSA	_T[+138]PVSDRVTKM[+16]PC[+57]AEDYLS[+138]VVLNQLC[+57]VLHEK_	TPVSDRVTKMPCAEDYLSVVLNQLCVLHEK	123.155	False	_T[+138]PVSDRVTKM[+16]PC[+57]AEDYLS[+138]VVLNQLC[+57]VLHEK_	4.52665e-11	0.159588	4	919.213	919.218	478_491	2.1588e+06	2.53034e+06	102567	120219	120219
30	7PMix_0.3x_DIA12_iRT_e.coli_003	3	HSA _HSA	_T[+138]PVSDRM[+16]PC[+57]AEDYLS[+138]VVLNQLC[+57]VLHEK_	TPVSDRMPCAEDYLSVVLNQLCVLHEK	137.833	False	_T[+138]PVSDRM[+16]PC[+57]AEDYLS[+138]VVLNQLC[+57]VLHEK_	0.00121855	0.23232	3	1115.88	1115.88	478_491	2.55054e+06	2.98951e+06	77798.4	91188	91188
30	7PMix_0.3x_DIA12_iRT_e.coli_003	3	HSA _HSA	_T[+138]PVSDRM[+16]PC[+57]AEDYLS[+138]VVLNQLC[+57]VLHEK_	TPVSDRMPCAEDYLSVVLNQLCVLHEK	136.971	False	_T[+138]PVSDRM[+16]PC[+57]AEDYLS[+138]VVLNQLC[+57]VLHEK_	4.87826e-05	0.20725	4	837.16	837.165	478_491	1.0809e+06	1.26692e+06	55188.4	64686.7	64686.7
30	7PMix_0.3x_DIA12_iRT_e.coli_003	3	HSA _HSA	_DVC[+57]K[+138]NYAEAKSHC[+57]IAEVENDEMPADLPSLAADFVES[+138]K_	DVCKNYAEAKSHCIAEVENDEMPADLPSLAADFVESK	119.252	False	_DVC[+57]K[+138]NYAEAKSHC[+57]IAEVENDEMPADLPSLAADFVES[+138]K_	1.60032e-08	0.337962	4	1078	1078	336_341	1.61395e+06	1.89172e+06	98881.5	115900	115900
30	7PMix_0.3x_DIA12_iRT_e.coli_003	3	HSA _HSA	_C[+57]C[+57]T[+138]ESLVNRTPVSDRVT[+138]K_	CCTESLVNRTPVSDRVTK	32.8163	False	_C[+57]C[+57]T[+138]ESLVNRTPVSDRVT[+138]K_	0.00985176	0.358674	3	760.044	760.046	498_502	2.59778e+06	3.04487e+06	53842.3	63108.9	63108.9
30	7PMix_0.3x_DIA12_iRT_e.coli_003	3	HSA _HSA	_VHT[+138]EC[+57]C[+57]HGDLLEC[+57]ADDRADLAK[+138]YIC[+57]ENQDSISSK_	VHTECCHGDLLECADDRADLAKYICENQDSISSK	59.1725	False	_VHT[+138]EC[+57]C[+57]HGDLLEC[+57]ADDRADLAK[+138]YIC[+57]ENQDSISSK_	0.00949254	0.246003	4	1042.21	1042.22	267_286	2.49118e+06	2.91992e+06	44364.4	51999.8	51999.8
30	7PMix_0.3x_DIA12_iRT_e.coli_003	3	HSA _HSA	_RM[+16]PC[+57]AEDYLS[+138]VVLNQLC[+57]VLHEKT[+138]PVSDR_	RMPCAEDYLSVVLNQLCVLHEKTPVSDR	118.432	False	_RM[+16]PC[+57]AEDYLS[+138]VVLNQLC[+57]VLHEKT[+138]PVSDR_	0.000940311	0.1796	4	876.185	876.189	478_491	745759	874109	33448.9	39205.7	39205.7
30	7PMix_0.3x_DIA12_iRT_e.coli_003	3	HSA _HSA	_ATK[+138]EQLKK[+138]VPQVSTPTLVEVSR_	ATKEQLKKVPQVSTPTLVEVSR	101.528	False	_ATK[+138]EQLKK[+138]VPQVSTPTLVEVSR_	5.725e-12	0.102613	4	649.375	649.376	438_565	1.00596e+07	1.17909e+07	1.46106e+06	1.71251e+06	1.71251e+06
30	7PMix_0.3x_DIA12_iRT_e.coli_003	3	HSA _HSA	_ATK[+138]EQLKK[+138]VPQVSTPTLVEVSR_	ATKEQLKKVPQVSTPTLVEVSR	87.6582	False	_ATK[+138]EQLKK[+138]VPQVSTPTLVEVSR_	0.00109604	0.105444	3	865.498	865.501	438_565	3.01436e+06	3.53316e+06	362223	424564	424564
30	7PMix_0.3x_DIA12_iRT_e.coli_003	3	HSA _HSA	_DAHK[+138]S[+156]EVAHRFK[+138]DLGEENFK_	DAHKSEVAHRFKDLGEENFK	42.8785	False	_DAHK[+138]S[+156]EVAHRFK[+138]DLGEENFK_	1.26973e-05	0.416577	5	534.671	534.671	28_36	1.50104e+07	1.75938e+07	280451	328719	328719
30	7PMix_0.3x_DIA12_iRT_e.coli_003	3	HSA _HSA	_DAHK[+138]S[+156]EVAHRFK[+138]DLGEENFK_	DAHKSEVAHRFKDLGEENFK	40.4551	False	_DAHK[+138]S[+156]EVAHRFK[+138]DLGEENFK_	0.00601199	0.642468	4	668.086	668.085	28_36	1.3232e+07	1.55093e+07	223278	261706	261706
30	7PMix_0.3x_DIA12_iRT_e.coli_003	3	HSA _HSA	_DAHK[+138]S[+156]EVAHRFK[+138]DLGEENFK_	DAHKSEVAHRFKDLGEENFK	38.1661	False	_DAHK[+138]S[+156]EVAHRFK[+138]DLGEENFK_	0.00961011	0.308372	3	890.446	890.45	28_36	2.25395e+06	2.64187e+06	139156	163106	163106
30	7PMix_0.3x_DIA12_iRT_e.coli_003	3	HSA _HSA	_SLHT[+155]LFGDK[+138]LC[+57]TVATLRTC[+57]VADES[+138]AENC[+57]DK_	SLHTLFGDKLCTVATLRTCVADESAENCDK	115.632	False	_SLHT[+155]LFGDK[+138]LC[+57]TVATLRTC[+57]VADES[+138]AENC[+57]DK_	0.00953945	0.122292	4	931.449	931.455	82_97	402677	471980	8101.68	9496.03	9496.03
30	7PMix_0.3x_DIA12_iRT_e.coli_003	3	HSA _HSA	_NEC[+57]FLQHK[+138]DDNPNLPRETYGEM[+16]ADC[+57]C[+57]AK[+138]QEPER_	NECFLQHKDDNPNLPRETYGEMADCCAKQEPER	40.31	False	_NEC[+57]FLQHK[+138]DDNPNLPRETYGEM[+16]ADC[+57]C[+57]AK[+138]QEPER_	0.00983218	0.288989	5	845.57	845.575	117_130	9.73363e+06	1.14088e+07	442125	518218	518218
30	7PMix_0.3x_DIA12_iRT_e.coli_003	3	HSA _HSA	_QT[+138]ALVELVKQNC[+57]ELFEQLGEY[+138]K[+155]FQNALLVR_	QTALVELVKQNCELFEQLGEYKFQNALLVR	253.057	False	_QT[+138]ALVELVKQNC[+57]ELFEQLGEY[+138]K[+155]FQNALLVR_	0.000125003	0.35623	4	973.77	973.772	425_551	415598	487125	166817	195527	195527
30	7PMix_0.3x_DIA12_iRT_e.coli_003	3	HSA _HSA	_ATK[+138]EQLKYTK[+138]K[+156]VPQVSTPTLVEVSR_	ATKEQLKYTKKVPQVSTPTLVEVSR	56.8935	False	_ATK[+138]EQLKYTK[+138]K[+156]VPQVSTPTLVEVSR_	0.00952829	0.450537	4	786.446	786.454	437_565	1.74863e+06	2.04958e+06	177279	207790	207790
30	7PMix_0.3x_DIA12_iRT_e.coli_003	3	HSA _HSA	_ATK[+138]EQLKYT[+155]KK[+138]VPQVSTPTLVEVSR_	ATKEQLKYTKKVPQVSTPTLVEVSR	124.325	False	_ATK[+138]EQLKYT[+155]KK[+138]VPQVSTPTLVEVSR_	0.00945161	0.452047	4	786.2	786.208	438_565	2.03579e+06	2.38617e+06	173771	203678	203678
30	7PMix_0.3x_DIA12_iRT_e.coli_003	3	HSA _HSA	_FK[+138]DLGEENFKLVNEVTEFAK[+138]TC[+57]VADESAENC[+57]DK_	FKDLGEENFKLVNEVTEFAKTCVADESAENCDK	168.987	False	_FK[+138]DLGEENFKLVNEVTEFAK[+138]TC[+57]VADESAENC[+57]DK_	0.000967384	0.444076	4	998.966	998.972	36_75	852110	998763	15615	18302.4	18302.4
30	7PMix_0.3x_DIA12_iRT_e.coli_003	3	HSA _HSA	_C[+57]C[+57]K[+138]ADDKET[+155]C[+57]FAEEGK[+156]KQT[+138]ALVELVK_	CCKADDKETCFAEEGKKQTALVELVK	76.8898	False	_C[+57]C[+57]K[+138]ADDKET[+155]C[+57]FAEEGK[+156]KQT[+138]ALVELVK_	0.00970039	0.158259	3	1175.58	1175.57	551_584	2345.85	2749.59	22458.3	26323.5	26323.5
30	7PMix_0.3x_DIA12_iRT_e.coli_003	3	HSA _HSA	_VTK[+138]C[+57]C[+57]TESLVNRTPVS[+138]DR_	VTKCCTESLVNRTPVSDR	79.487	False	_VTK[+138]C[+57]C[+57]TESLVNRTPVS[+138]DR_	0.00953492	0.345258	3	760.044	760.046	494_499	1.16094e+07	1.36075e+07	765418	897151	897151
30	7PMix_0.3x_DIA12_iRT_e.coli_003	3	HSA _HSA	_DAHK[+156]S[+138]EVAHRFK[+138]DLGEENFK_	DAHKSEVAHRFKDLGEENFK	103.283	False	_DAHK[+156]S[+138]EVAHRFK[+138]DLGEENFK_	4.88296e-09	0.417701	5	534.671	534.671	29_36	1.50063e+07	1.75889e+07	279607	327729	327729
30	7PMix_0.3x_DIA12_iRT_e.coli_003	3	HSA _HSA	_DAHK[+156]S[+138]EVAHRFK[+138]DLGEENFK_	DAHKSEVAHRFKDLGEENFK	94.9725	False	_DAHK[+156]S[+138]EVAHRFK[+138]DLGEENFK_	0.00942946	0.646292	4	668.086	668.085	29_36	1.3232e+07	1.55093e+07	223277	261704	261704
30	7PMix_0.3x_DIA12_iRT_e.coli_003	3	HSA _HSA	_DAHK[+156]S[+138]EVAHRFK[+138]DLGEENFK_	DAHKSEVAHRFKDLGEENFK	32.2894	False	_DAHK[+156]S[+138]EVAHRFK[+138]DLGEENFK_	0.0098952	0.244489	3	890.446	890.45	29_36	2.25395e+06	2.64187e+06	137790	161505	161505
30	7PMix_0.3x_DIA12_iRT_e.coli_003	3	HSA _HSA	_DAHK[+155]S[+138]EVAHRFK[+138]DLGEENFK_	DAHKSEVAHRFKDLGEENFK	82.9933	False	_DAHK[+155]S[+138]EVAHRFK[+138]DLGEENFK_	0.000177974	0.425549	5	534.474	534.475	29_36	1.4268e+07	1.67236e+07	218954	256638	256638
30	7PMix_0.3x_DIA12_iRT_e.coli_003	3	HSA _HSA	_DAHK[+155]S[+138]EVAHRFK[+138]DLGEENFK_	DAHKSEVAHRFKDLGEENFK	82.6611	False	_DAHK[+155]S[+138]EVAHRFK[+138]DLGEENFK_	0.00363425	0.204492	4	667.84	667.839	29_36	9.81188e+06	1.15006e+07	485695	569287	569287
30	7PMix_0.3x_DIA12_iRT_e.coli_003	3	HSA _HSA	_DAHK[+155]S[+138]EVAHRFK[+138]DLGEENFK_	DAHKSEVAHRFKDLGEENFK	26.4844	False	_DAHK[+155]S[+138]EVAHRFK[+138]DLGEENFK_	0.0111242	0.426309	3	890.118	890.122	29_36	1.3837e+06	1.62184e+06	107657	126185	126185
30	7PMix_0.3x_DIA12_iRT_e.coli_003	3	HSA _HSA	_DAHK[+138]S[+155]EVAHRFK[+138]DLGEENFK_	DAHKSEVAHRFKDLGEENFK	76.0092	False	_DAHK[+138]S[+155]EVAHRFK[+138]DLGEENFK_	0.00215272	0.199106	4	667.84	667.839	28_36	9.81188e+06	1.15006e+07	516991	605968	605968
30	7PMix_0.3x_DIA12_iRT_e.coli_003	3	HSA _HSA	_DAHK[+138]S[+155]EVAHRFK[+138]DLGEENFK_	DAHKSEVAHRFKDLGEENFK	27.1798	False	_DAHK[+138]S[+155]EVAHRFK[+138]DLGEENFK_	0.00952558	0.727635	5	534.474	534.475	28_36	1.4268e+07	1.67236e+07	218955	256639	256639
30	7PMix_0.3x_DIA12_iRT_e.coli_003	3	HSA _HSA	_K[+138]VPQVSTPTLVEVSRATK[+138]EQLK[+155]AVMDDFAAFVEK_	KVPQVSTPTLVEVSRATKEQLKAVMDDFAAFVEK	253.183	False	_K[+138]VPQVSTPTLVEVSRATK[+138]EQLK[+155]AVMDDFAAFVEK_	1.09399e-07	0.0641646	4	1019.05	1019.06	438_565	3.69907e+06	4.3357e+06	249213	292104	292104
30	7PMix_0.3x_DIA12_iRT_e.coli_003	3	HSA _HSA	_K[+138]VPQVSTPTLVEVSRATK[+138]EQLK[+155]AVMDDFAAFVEK_	KVPQVSTPTLVEVSRATKEQLKAVMDDFAAFVEK	122.319	False	_K[+138]VPQVSTPTLVEVSRATK[+138]EQLK[+155]AVMDDFAAFVEK_	0.0098048	0.872053	5	815.444	815.446	438_565	106061	124315	10316.6	12092.1	12092.1
30	7PMix_0.3x_DIA12_iRT_e.coli_003	3	HSA _HSA	_K[+138]VPQVSTPTLVEVSRATK[+156]EQLK[+138]AVMDDFAAFVEK_	KVPQVSTPTLVEVSRATKEQLKAVMDDFAAFVEK	262.606	False	_K[+138]VPQVSTPTLVEVSRATK[+156]EQLK[+138]AVMDDFAAFVEK_	4.76431e-11	0.0608547	4	1019.3	1019.3	438_569	3.61921e+06	4.2421e+06	265196	310838	310838
30	7PMix_0.3x_DIA12_iRT_e.coli_003	3	HSA _HSA	_K[+138]VPQVSTPTLVEVSRATK[+156]EQLK[+138]AVMDDFAAFVEK_	KVPQVSTPTLVEVSRATKEQLKAVMDDFAAFVEK	255.778	False	_K[+138]VPQVSTPTLVEVSRATK[+156]EQLK[+138]AVMDDFAAFVEK_	0.00973348	1.71987	5	815.641	815.643	438_569	117169	137335	10380.4	12167	12167
30	7PMix_0.3x_DIA12_iRT_e.coli_003	3	HSA _HSA	_C[+57]C[+57]KADDK[+138]ETC[+57]FAEEGK[+155]KK[+138]QTALVELVK_	CCKADDKETCFAEEGKKKQTALVELVK	96.8168	False	_C[+57]C[+57]KADDK[+138]ETC[+57]FAEEGK[+155]KK[+138]QTALVELVK_	4.15818e-07	0.715235	5	700.154	700.152	549_588	1.24935e+06	1.46437e+06	37138.4	43530.1	43530.1
30	7PMix_0.3x_DIA12_iRT_e.coli_003	3	HSA _HSA	_C[+57]C[+57]KADDK[+138]ETC[+57]FAEEGK[+155]KK[+138]QTALVELVK_	CCKADDKETCFAEEGKKKQTALVELVK	103.648	False	_C[+57]C[+57]KADDK[+138]ETC[+57]FAEEGK[+155]KK[+138]QTALVELVK_	0.0102847	0.302055	4	874.94	874.944	549_588	591030	692750	26696.1	31290.7	31290.7
30	7PMix_0.3x_DIA12_iRT_e.coli_003	3	HSA _HSA	_K[+138]VPQVSTPTLVEVSRAT[+155]KEQLK[+138]AVMDDFAAFVEK_	KVPQVSTPTLVEVSRATKEQLKAVMDDFAAFVEK	253.389	False	_K[+138]VPQVSTPTLVEVSRAT[+155]KEQLK[+138]AVMDDFAAFVEK_	1.02977e-11	0.0615373	4	1019.05	1019.06	438_569	3.69907e+06	4.3357e+06	265225	310872	310872
30	7PMix_0.3x_DIA12_iRT_e.coli_003	3	HSA _HSA	_K[+138]VPQVSTPTLVEVSRAT[+155]KEQLK[+138]AVMDDFAAFVEK_	KVPQVSTPTLVEVSRATKEQLKAVMDDFAAFVEK	254.39	False	_K[+138]VPQVSTPTLVEVSRAT[+155]KEQLK[+138]AVMDDFAAFVEK_	0.0111128	0.282514	5	815.444	815.446	438_569	106062	124315	6868.04	8050.07	8050.07
30	7PMix_0.3x_DIA12_iRT_e.coli_003	3	HSA _HSA	_ATK[+138]EQLKYTK[+155]K[+138]VPQVSTPTLVEVSR_	ATKEQLKYTKKVPQVSTPTLVEVSR	128.87	False	_ATK[+138]EQLKYTK[+155]K[+138]VPQVSTPTLVEVSR_	0.00941542	0.454774	4	786.2	786.208	438_565	2.03579e+06	2.38617e+06	179661	210582	210582
30	7PMix_0.3x_DIA12_iRT_e.coli_003	3	HSA _HSA	_TC[+57]VADES[+138]AENC[+57]DKSLHTLFGDK[+138]LC[+57]TVATLR_	TCVADESAENCDKSLHTLFGDKLCTVATLR	86.3513	False	_TC[+57]VADES[+138]AENC[+57]DKSLHTLFGDK[+138]LC[+57]TVATLR_	0.00875926	0.243732	3	1189.9	1189.89	82_97	115170	134992	124103	145462	145462
30	7PMix_0.3x_DIA12_iRT_e.coli_003	3	HSA _HSA	_TC[+57]VADES[+138]AENC[+57]DKSLHTLFGDK[+138]LC[+57]TVATLR_	TCVADESAENCDKSLHTLFGDKLCTVATLR	89.9111	False	_TC[+57]VADES[+138]AENC[+57]DKSLHTLFGDK[+138]LC[+57]TVATLR_	0.0104215	0.365997	4	892.675	892.68	82_97	959641	1.1248e+06	53792	63049.9	63049.9
30	7PMix_0.3x_DIA12_iRT_e.coli_003	3	HSA _HSA	_YTKK[+138]VPQVSTPTLVEVSRAT[+138]K[+155]EQLK_	YTKKVPQVSTPTLVEVSRATKEQLK	128.534	False	_YTKK[+138]VPQVSTPTLVEVSRAT[+138]K[+155]EQLK_	0.00974511	0.448125	4	786.2	786.208	438_564	2.0358e+06	2.38617e+06	172526	202219	202219
30	7PMix_0.3x_DIA12_iRT_e.coli_003	3	HSA _HSA	_ASSAK[+138]QRLK[+138]C[+57]ASLQK[+155]FGER_	ASSAKQRLKCASLQKFGER	84.539	False	_ASSAK[+138]QRLK[+138]C[+57]ASLQK[+155]FGER_	0.00960902	0.624657	4	619.84	619.842	219_223	1.86373e+06	2.18449e+06	177707	208291	208291
30	7PMix_0.3x_DIA12_iRT_e.coli_003	3	HSA _HSA	_ASSAK[+138]QRLK[+138]C[+57]ASLQK[+155]FGER_	ASSAKQRLKCASLQKFGER	24.8911	False	_ASSAK[+138]QRLK[+138]C[+57]ASLQK[+155]FGER_	0.00988767	0.00796027	3	826.117	826.12	219_223	350994	411402	61850.8	72495.7	72495.7
30	7PMix_0.3x_DIA12_iRT_e.coli_003	3	HSA _HSA	_K[+138]YLYEIARLVRPEVDVM[+16]C[+57]TAFHDNEET[+138]FLK_	KYLYEIARLVRPEVDVMCTAFHDNEETFLK	99.4306	False	_K[+138]YLYEIARLVRPEVDVM[+16]C[+57]TAFHDNEET[+138]FLK_	0.0111241	0.271788	5	772.588	772.597	157_161	1.06511e+06	1.24842e+06	149009	174654	174654
30	7PMix_0.3x_DIA12_iRT_e.coli_003	3	HSA _HSA	_LDELRDEGK[+155]ASSAK[+138]QRLK[+138]C[+57]ASLQK[+155]FGER_	LDELRDEGKASSAKQRLKCASLQKFGER	44.9176	False	_LDELRDEGK[+155]ASSAK[+138]QRLK[+138]C[+57]ASLQK[+155]FGER_	0.00960432	0.33595	5	738.197	738.199	219_223	704210	825409	80788.5	94692.7	94692.7
30	7PMix_0.3x_DIA12_iRT_e.coli_003	3	HSA _HSA	_RMPC[+57]AEDYLS[+138]VVLNQLC[+57]VLHEKT[+138]PVSDRVTK_	RMPCAEDYLSVVLNQLCVLHEKTPVSDRVTK	115.316	False	_RMPC[+57]AEDYLS[+138]VVLNQLC[+57]VLHEKT[+138]PVSDRVTK_	0.00970377	0.108596	4	954.24	954.239	478_491	365448	428343	32909.4	38573.3	38573.3
30	7PMix_0.3x_DIA12_iRT_e.coli_003	3	HSA _HSA	_LKEC[+57]C[+57]EK[+138]PLLEKS[+138]HC[+57]IAEVENDEMPADLPSLAADFVESK[+156]DVC[+57]K_	LKECCEKPLLEKSHCIAEVENDEMPADLPSLAADFVESKDVCK	119.437	False	_LKEC[+57]C[+57]EK[+138]PLLEKS[+138]HC[+57]IAEVENDEMPADLPSLAADFVESK[+156]DVC[+57]K_	0.00978594	0.105136	5	1064.11	1064.11	305_311	352995	413748	17903	20984.2	20984.2
30	7PMix_0.3x_DIA12_iRT_e.coli_003	3	HSA _HSA	_DAHK[+138]SEVAHRVHTEC[+57]C[+57]HGDLLEC[+57]ADDRADLAK[+138]Y[+156]IC[+57]ENQDSISSK_	DAHKSEVAHRVHTECCHGDLLECADDRADLAKYICENQDSISSK	112.441	False	_DAHK[+138]SEVAHRVHTEC[+57]C[+57]HGDLLEC[+57]ADDRADLAK[+138]Y[+156]IC[+57]ENQDSISSK_	0.00971537	0.223516	6	909.583	909.588	28_286	236370	277050	10093.1	11830.2	11830.2
30	7PMix_0.3x_DIA12_iRT_e.coli_003	3	HSA _HSA	_LAK[+138]TYETTLEKLK[+156]C[+57]ASLQK[+138]FGER_	LAKTYETTLEKLKCASLQKFGER	129.506	False	_LAK[+138]TYETTLEKLK[+156]C[+57]ASLQK[+138]FGER_	0.00971728	0.0983708	4	757.409	757.41	229_375	208529	244418	12362.1	14489.7	14489.7
30	7PMix_0.3x_DIA12_iRT_e.coli_003	3	HSA _HSA	_Y[+138]IC[+57]ENQDSISSKLVTDLTK[+155]VHT[+138]EC[+57]C[+57]HGDLLEC[+57]ADDRADLAK_	YICENQDSISSKLVTDLTKVHTECCHGDLLECADDRADLAK	77.4456	False	_Y[+138]IC[+57]ENQDSISSKLVTDLTK[+155]VHT[+138]EC[+57]C[+57]HGDLLEC[+57]ADDRADLAK_	0.021147	0.309248	5	1019.08	1019.09	267_287	327084	383377	5872.69	6883.42	6883.42
30	7PMix_0.3x_DIA12_iRT_e.coli_003	3	HSA _HSA	_ASSAK[+138]QRLKC[+57]AS[+138]LQK_	ASSAKQRLKCASLQK	-16.7005	False	_ASSAK[+138]QRLKC[+57]AS[+138]LQK_	0.0129786	0.445607	3	611.341	611.343	219_226	2.40186e+06	2.81524e+06	2513.78	2946.42	2946.42
30	7PMix_0.3x_DIA12_iRT_e.coli_003	3	HSA _HSA	_ATK[+138]EQLKYTK[+138]KVPQVSTPTLVEVSR_	ATKEQLKYTKKVPQVSTPTLVEVSR	33.3003	False	_ATK[+138]EQLKYTK[+138]KVPQVSTPTLVEVSR_	0.00944495	0.143715	4	747.427	747.428	437_565	1.27646e+06	1.49615e+06	141296	165614	165614
30	7PMix_0.3x_DIA12_iRT_e.coli_003	3	HSA _HSA	_ASSAK[+138]QRLK[+138]C[+57]ASLQK_	ASSAKQRLKCASLQK	-18.3987	False	_ASSAK[+138]QRLK[+138]C[+57]ASLQK_	0.00967097	0.585952	3	611.341	611.343	219_223	2.40172e+06	2.81507e+06	37233.6	43641.7	43641.7
30	7PMix_0.3x_DIA12_iRT_e.coli_003	3	HSA _HSA	_ASSAK[+138]QRLK[+138]C[+57]ASLQK_	ASSAKQRLKCASLQK	3.08998	False	_ASSAK[+138]QRLK[+138]C[+57]ASLQK_	0.0107975	0.408233	4	458.758	458.757	219_223	3.76091e+06	4.40818e+06	90791.8	106418	106418
30	7PMix_0.3x_DIA12_iRT_e.coli_003	3	HSA _HSA	_LAK[+138]TYETTLEKVTK[+138]C[+57]C[+57]TESLVNR_	LAKTYETTLEKVTKCCTESLVNR	90.8303	False	_LAK[+138]TYETTLEKVTK[+138]C[+57]C[+57]TESLVNR_	0.0104414	0.254417	4	725.875	725.876	375_499	1.21767e+06	1.42724e+06	151785	177908	177908
30	7PMix_0.3x_DIA12_iRT_e.coli_003	3	HSA _HSA	_LAK[+138]TYETTLEKVTK[+138]C[+57]C[+57]TESLVNR_	LAKTYETTLEKVTKCCTESLVNR	27.1549	False	_LAK[+138]TYETTLEKVTK[+138]C[+57]C[+57]TESLVNR_	0.011096	0.279283	3	967.497	967.497	375_499	488986	573143	19062.3	22343.1	22343.1
30	7PMix_0.3x_DIA12_iRT_e.coli_003	3	HSA _HSA	_ASSAK[+138]QRLK[+138]C[+57]ASLQK[+156]FGER_	ASSAKQRLKCASLQKFGER	90.9752	False	_ASSAK[+138]QRLK[+138]C[+57]ASLQK[+156]FGER_	0.0111413	0.395068	4	620.086	620.088	219_223	1.47172e+06	1.72501e+06	123846	145161	145161
30	7PMix_0.3x_DIA12_iRT_e.coli_003	3	HSA _HSA	_ASSAK[+138]QRLK[+138]C[+57]ASLQK[+156]FGER_	ASSAKQRLKCASLQKFGER	32.4569	False	_ASSAK[+138]QRLK[+138]C[+57]ASLQK[+156]FGER_	0.00982878	0.0565124	3	826.445	826.448	219_223	114918	134696	27963.7	32776.5	32776.5
30	7PMix_0.3x_DIA12_iRT_e.coli_003	3	HSA _HSA	_LDELRDEGK[+156]ASSAK[+138]QRLK[+138]C[+57]ASLQK[+155]FGER_	LDELRDEGKASSAKQRLKCASLQKFGER	50.384	False	_LDELRDEGK[+156]ASSAK[+138]QRLK[+138]C[+57]ASLQK[+155]FGER_	0.00958735	0.331403	5	738.394	738.396	219_223	647693	759165	80859.9	94776.3	94776.3
30	7PMix_0.3x_DIA12_iRT_e.coli_003	3	HSA _HSA	_QRLK[+138]C[+57]ASLQK[+155]FGERLDELRDEGK[+155]ASS[+138]AK_	QRLKCASLQKFGERLDELRDEGKASSAK	48.981	False	_QRLK[+138]C[+57]ASLQK[+155]FGERLDELRDEGK[+155]ASS[+138]AK_	0.0097158	0.32361	5	738.197	738.199	217_223	704210	825409	82060.2	96183.3	96183.3
30	7PMix_0.3x_DIA12_iRT_e.coli_003	3	HSA _HSA	_SHC[+57]IAEVENDEM[+16]PADLPSLAADFVESK[+138]DVC[+57]KNY[+138]AEAK_	SHCIAEVENDEMPADLPSLAADFVESKDVCKNYAEAK	89.194	False	_SHC[+57]IAEVENDEM[+16]PADLPSLAADFVESK[+138]DVC[+57]KNY[+138]AEAK_	0.0108645	0.104525	4	1082	1082	337_343	401942	471119	48375.3	56700.9	56700.9
30	7PMix_0.3x_DIA12_iRT_e.coli_003	3	HSA _HSA	_QIK[+138]KQTALVELVKQNC[+57]ELFEQLGEY[+138]K[+155]FQNALLVR_	QIKKQTALVELVKQNCELFEQLGEYKFQNALLVR	246.101	False	_QIK[+138]KQTALVELVKQNC[+57]ELFEQLGEY[+138]K[+155]FQNALLVR_	0.00975064	0.0676931	4	1098.1	1098.11	425_548	34891.6	40896.7	10894.9	12769.9	12769.9
30	7PMix_0.3x_DIA12_iRT_e.coli_003	3	HSA _HSA	_VHT[+138]EC[+57]C[+57]HGDLLEC[+57]ADDRADLAK[+155]YIC[+57]ENQDSISSKLVTDLT[+138]K_	VHTECCHGDLLECADDRADLAKYICENQDSISSKLVTDLTK	80.1424	False	_VHT[+138]EC[+57]C[+57]HGDLLEC[+57]ADDRADLAK[+155]YIC[+57]ENQDSISSKLVTDLT[+138]K_	0.0216278	0.322495	5	1019.08	1019.09	263_267	327601	383983	5873.99	6884.94	6884.94
30	7PMix_0.3x_DIA12_iRT_e.coli_003	3	HSA _HSA	_ETYGEMADC[+57]C[+57]AK[+138]QEPERNEC[+57]FLQHK[+138]DDNPNLPR_	ETYGEMADCCAKQEPERNECFLQHKDDNPNLPR	99.7203	False	_ETYGEMADC[+57]C[+57]AK[+138]QEPERNEC[+57]FLQHK[+138]DDNPNLPR_	0.0110851	0.123481	5	842.371	842.376	117_130	3.51617e+07	4.12133e+07	655501	768317	768317
30	7PMix_0.3x_DIA12_iRT_e.coli_003	3	HSA _HSA	_ETYGEMADC[+57]C[+57]AK[+138]QEPERNEC[+57]FLQHK[+138]DDNPNLPR_	ETYGEMADCCAKQEPERNECFLQHKDDNPNLPR	95.0098	False	_ETYGEMADC[+57]C[+57]AK[+138]QEPERNEC[+57]FLQHK[+138]DDNPNLPR_	0.0111804	0.623085	4	1052.71	1052.72	117_130	4.94892e+06	5.80065e+06	145159	170141	170141
30	7PMix_0.3x_DIA12_iRT_e.coli_003	3	HSA _HSA	_ATK[+138]EQLKQNC[+57]ELFEQLGEYK[+138]FQNALLVR_	ATKEQLKQNCELFEQLGEYKFQNALLVR	90.9395	False	_ATK[+138]EQLKQNC[+57]ELFEQLGEYK[+138]FQNALLVR_	0.00968569	0.186845	4	889.215	889.219	426_565	4.32522e+06	5.06962e+06	140369	164527	164527
30	7PMix_0.3x_DIA12_iRT_e.coli_003	3	HSA _HSA	_K[+138]QTALVELVKQNC[+57]ELFEQLGEYK[+138]FQNALLVR_	KQTALVELVKQNCELFEQLGEYKFQNALLVR	228.915	False	_K[+138]QTALVELVKQNC[+57]ELFEQLGEYK[+138]FQNALLVR_	0.214984	0.631132	5	773.818	773.827	426_549	26059.9	30545	937.802	1099.2	1099.2
30	7PMix_0.3x_DIA12_iRT_e.coli_003	3	HSA _HSA	_LAK[+138]TYETTLEKAFK[+138]AWAVAR_	LAKTYETTLEKAFKAWAVAR	-22.2978	False	_LAK[+138]TYETTLEKAFK[+138]AWAVAR_	0.0190158	0.586267	4	614.092	614.094	236_375	3.11116e+06	3.6466e+06	233610	273816	273816
30	7PMix_0.3x_DIA12_iRT_e.coli_003	3	HSA _HSA	_QRLK[+138]C[+57]ASLQKLDELRDEGK[+155]ASS[+138]AK_	QRLKCASLQKLDELRDEGKASSAK	16.4995	False	_QRLK[+138]C[+57]ASLQKLDELRDEGK[+155]ASS[+138]AK_	0.0111254	0.559958	4	761.412	761.415	217_223	1.97552e+06	2.31552e+06	33579.8	39359.1	39359.1
30	7PMix_0.3x_DIA12_iRT_e.coli_003	3	HSA _HSA	_C[+57]C[+57]K[+138]ADDKETC[+57]FAEEGK[+155]KK[+138]QTALVELVK_	CCKADDKETCFAEEGKKKQTALVELVK	36.424	False	_C[+57]C[+57]K[+138]ADDKETC[+57]FAEEGK[+155]KK[+138]QTALVELVK_	0.00981904	0.310864	4	874.94	874.944	549_584	591020	692738	26882	31508.6	31508.6
30	7PMix_0.3x_DIA12_iRT_e.coli_003	3	HSA _HSA	_C[+57]C[+57]K[+138]ADDKETC[+57]FAEEGK[+155]KK[+138]QTALVELVK_	CCKADDKETCFAEEGKKKQTALVELVK	36.3845	False	_C[+57]C[+57]K[+138]ADDKETC[+57]FAEEGK[+155]KK[+138]QTALVELVK_	0.00966451	0.643041	5	700.154	700.152	549_584	1.24935e+06	1.46437e+06	41881.3	49089.3	49089.3
30	7PMix_0.3x_DIA12_iRT_e.coli_003	3	HSA _HSA	_C[+57]C[+57]K[+138]ADDKETC[+57]FAEEGK[+155]KK[+138]QTALVELVK_	CCKADDKETCFAEEGKKKQTALVELVK	36.5004	False	_C[+57]C[+57]K[+138]ADDKETC[+57]FAEEGK[+155]KK[+138]QTALVELVK_	0.0118204	0.301842	3	1166.25	1166.25	549_584	16062.8	18827.3	11296.3	13240.5	13240.5
30	7PMix_0.3x_DIA12_iRT_e.coli_003	3	HSA _HSA	_LK[+138]C[+57]ASLQKLAK[+138]TYETTLEK_	LKCASLQKLAKTYETTLEK	18.3174	False	_LK[+138]C[+57]ASLQKLAK[+138]TYETTLEK_	0.0111856	0.387983	4	596.081	596.082	223_375	861351	1.00959e+06	36466.9	42743.1	42743.1
30	7PMix_0.3x_DIA12_iRT_e.coli_003	3	HSA _HSA	_C[+57]C[+57]KADDK[+138]ETC[+57]FAEEGK[+156]KK[+138]QTALVELVK_	CCKADDKETCFAEEGKKKQTALVELVK	106.587	False	_C[+57]C[+57]KADDK[+138]ETC[+57]FAEEGK[+156]KK[+138]QTALVELVK_	0.0102563	0.71182	5	700.351	700.349	549_588	994013	1.16509e+06	23239.2	27238.9	27238.9
30	7PMix_0.3x_DIA12_iRT_e.coli_003	3	HSA _HSA	_QIKK[+138]QTALVELVKQNC[+57]ELFEQLGEY[+156]K[+138]FQNALLVR_	QIKKQTALVELVKQNCELFEQLGEYKFQNALLVR	250.04	False	_QIKK[+138]QTALVELVKQNC[+57]ELFEQLGEY[+156]K[+138]FQNALLVR_	0.00978227	0.166339	4	1098.35	1098.35	426_549	32147.8	37680.6	10894.9	12769.9	12769.9
30	7PMix_0.3x_DIA12_iRT_e.coli_003	3	HSA _HSA	_LVRPEVDVM[+16]C[+57]TAFHDNEET[+138]FLKK[+155]Y[+138]LYEIAR_	LVRPEVDVMCTAFHDNEETFLKKYLYEIAR	114.474	False	_LVRPEVDVM[+16]C[+57]TAFHDNEET[+138]FLKK[+155]Y[+138]LYEIAR_	0.00957252	0.366909	4	1004.26	1004.26	157_162	155911	182744	10118.9	11860.4	11860.4
30	7PMix_0.3x_DIA12_iRT_e.coli_003	3	HSA _HSA	_SHC[+57]IAEVENDEMPADLPSLAADFVES[+138]K[+155]DVC[+57]KNY[+138]AEAK_	SHCIAEVENDEMPADLPSLAADFVESKDVCKNYAEAK	129.319	False	_SHC[+57]IAEVENDEMPADLPSLAADFVES[+138]K[+155]DVC[+57]KNY[+138]AEAK_	0.0129693	0.159081	4	1116.77	1116.77	336_343	243091	284928	3593.56	4212.03	4212.03
30	7PMix_0.3x_DIA12_iRT_e.coli_003	3	HSA _HSA	_LDELRDEGK[+156]ASSAK[+138]QRLK[+138]C[+57]ASLQK_	LDELRDEGKASSAKQRLKCASLQK	23.6484	False	_LDELRDEGK[+156]ASSAK[+138]QRLK[+138]C[+57]ASLQK_	0.296104	0.491939	3	1015.21	1015.21	219_223	153243	179616	4453.32	5219.76	5219.76
30	7PMix_0.3x_DIA12_iRT_e.coli_003	3	HSA _HSA	_FK[+138]DLGEENFKS[+138]EVAHR_	FKDLGEENFKSEVAHR	25.4763	False	_FK[+138]DLGEENFKS[+138]EVAHR_	0.0111446	0.145159	4	516.262	516.263	29_36	165558	194052	35738.1	41888.8	41888.8
30	7PMix_0.3x_DIA12_iRT_e.coli_003	3	HSA _HSA	_C[+57]C[+57]K[+138]ADDKETC[+57]FAEEGK[+156]KK[+138]QTALVELVK_	CCKADDKETCFAEEGKKKQTALVELVK	106.77	False	_C[+57]C[+57]K[+138]ADDKETC[+57]FAEEGK[+156]KK[+138]QTALVELVK_	0.0111717	0.721595	5	700.351	700.349	549_584	994012	1.16509e+06	21783.6	25532.7	25532.7
30	7PMix_0.3x_DIA12_iRT_e.coli_003	3	HSA _HSA	_LDELRDEGK[+155]ASSAK[+138]QRLK[+138]C[+57]ASLQK_	LDELRDEGKASSAKQRLKCASLQK	18.755	False	_LDELRDEGK[+155]ASSAK[+138]QRLK[+138]C[+57]ASLQK_	0.0111537	0.58158	4	761.412	761.415	219_223	2.16986e+06	2.54331e+06	26911	31542.6	31542.6
30	7PMix_0.3x_DIA12_iRT_e.coli_003	3	HSA _HSA	_LDELRDEGK[+155]ASSAK[+138]QRLK[+138]C[+57]ASLQK_	LDELRDEGKASSAKQRLKCASLQK	16.4439	False	_LDELRDEGK[+155]ASSAK[+138]QRLK[+138]C[+57]ASLQK_	0.298502	0.619214	3	1014.88	1014.89	219_223	177496	208044	3830.89	4490.21	4490.21
30	7PMix_0.3x_DIA12_iRT_e.coli_003	3	HSA _HSA	_C[+57]C[+57]AAADPHEC[+57]Y[+138]AKLAK[+138]TYETTLEK_	CCAAADPHECYAKLAKTYETTLEK	65.9787	False	_C[+57]C[+57]AAADPHEC[+57]Y[+138]AKLAK[+138]TYETTLEK_	0.00963633	0.86138	4	747.347	747.348	375_394	448341	525503	52453.6	61481.2	61481.2
30	7PMix_0.3x_DIA12_iRT_e.coli_003	3	HSA _HSA	_DAHK[+138]SEVAHRVHTEC[+57]C[+57]HGDLLEC[+57]ADDRADLAK[+155]Y[+138]IC[+57]ENQDSISSK_	DAHKSEVAHRVHTECCHGDLLECADDRADLAKYICENQDSISSK	41.7915	False	_DAHK[+138]SEVAHRVHTEC[+57]C[+57]HGDLLEC[+57]ADDRADLAK[+155]Y[+138]IC[+57]ENQDSISSK_	0.00979429	0.173972	7	779.646	779.654	28_287	529805	620988	20046	23496	23496
30	7PMix_0.3x_DIA12_iRT_e.coli_003	3	HSA _HSA	_Y[+138]LYEIARLVRPEVDVMC[+57]TAFHDNEET[+138]FLK[+155]K_	YLYEIARLVRPEVDVMCTAFHDNEETFLKK	262.651	False	_Y[+138]LYEIARLVRPEVDVMC[+57]TAFHDNEET[+138]FLK[+155]K_	0.0237327	0.225292	4	1000.26	1000.26	157_162	57540.6	67443.7	2300.98	2696.99	2696.99
30	7PMix_0.3x_DIA12_iRT_e.coli_003	3	HSA _HSA	_C[+57]C[+57]K[+138]ADDKETC[+57]FAEEGKKQIK[+156]K[+138]QTALVELVK_	CCKADDKETCFAEEGKKQIKKQTALVELVK	94.1804	False	_C[+57]C[+57]K[+138]ADDKETC[+57]FAEEGKKQIK[+156]K[+138]QTALVELVK_	0.00985804	0.35465	4	967.496	967.496	549_584	1.8045e+06	2.11506e+06	32774.7	38415.5	38415.5
30	7PMix_0.3x_DIA12_iRT_e.coli_003	3	HSA _HSA	_NLGKVGSK[+138]C[+57]C[+57]K[+155]HPEAKLDELRDEGK[+138]ASS[+156]AK[+155]QR_	NLGKVGSKCCKHPEAKLDELRDEGKASSAKQR	32.0664	False	_NLGKVGSK[+138]C[+57]C[+57]K[+155]HPEAKLDELRDEGK[+138]ASS[+156]AK[+155]QR_	0.0129805	0.648958	6	704.038	704.037	214_460	126760	148577	153682	180132	180132
30	7PMix_0.3x_DIA12_iRT_e.coli_003	3	HSA _HSA	_DAHK[+138]SEVAHRFK[+138]DLGEENFK_	DAHKSEVAHRFKDLGEENFK	7.0413	False	_DAHK[+138]SEVAHRFK[+138]DLGEENFK_	0.00975745	0.67682	5	503.455	503.455	28_36	340326	398899	51745.8	60651.6	60651.6
30	7PMix_0.3x_DIA12_iRT_e.coli_003	3	HSA _HSA	_C[+57]C[+57]AAADPHEC[+57]Y[+138]AKLAK[+155]TYETT[+138]LEK_	CCAAADPHECYAKLAKTYETTLEK	55.3964	False	_C[+57]C[+57]AAADPHEC[+57]Y[+138]AKLAK[+155]TYETT[+138]LEK_	0.0129399	0.453545	3	1047.82	1047.83	380_394	207643	243380	2568.33	3010.35	3010.35
30	7PMix_0.3x_DIA12_iRT_e.coli_003	3	HSA _HSA	_QRLK[+138]C[+57]ASLQKLDELRDEGK[+138]AS[+156]SAK_	QRLKCASLQKLDELRDEGKASSAK	55.8065	False	_QRLK[+138]C[+57]ASLQKLDELRDEGK[+138]AS[+156]SAK_	0.012752	0.588448	3	1015.21	1015.21	214_223	153246	179621	2434.77	2853.81	2853.81
30	7PMix_0.3x_DIA12_iRT_e.coli_003	3	HSA _HSA	_QRLK[+138]C[+57]ASLQKLDELRDEGK[+156]ASS[+138]AK_	QRLKCASLQKLDELRDEGKASSAK	22.8032	False	_QRLK[+138]C[+57]ASLQKLDELRDEGK[+156]ASS[+138]AK_	0.0111826	0.534348	4	761.658	761.661	217_223	1.64828e+06	1.93195e+06	30280.1	35491.5	35491.5
30	7PMix_0.3x_DIA12_iRT_e.coli_003	3	HSA _HSA	_QRLK[+138]C[+57]ASLQKLDELRDEGK[+156]ASS[+138]AK_	QRLKCASLQKLDELRDEGKASSAK	23.0414	False	_QRLK[+138]C[+57]ASLQKLDELRDEGK[+156]ASS[+138]AK_	0.238526	0.598455	3	1015.21	1015.21	217_223	153243	179617	2977.42	3489.86	3489.86
30	7PMix_0.3x_DIA12_iRT_e.coli_003	3	HSA _HSA	_LDELRDEGK[+156]ASSAK[+138]QRLK[+138]C[+57]ASLQK[+156]FGER_	LDELRDEGKASSAKQRLKCASLQKFGER	56.2836	False	_LDELRDEGK[+156]ASSAK[+138]QRLK[+138]C[+57]ASLQK[+156]FGER_	0.0111626	0.315723	5	738.591	738.592	219_223	1.93828e+06	2.27188e+06	15620.6	18309	18309
30	7PMix_0.3x_DIA12_iRT_e.coli_003	3	HSA _HSA	_C[+57]C[+57]K[+138]ADDK[+155]ETC[+57]FAEEGKKK[+138]QTALVELVK_	CCKADDKETCFAEEGKKKQTALVELVK	103.751	False	_C[+57]C[+57]K[+138]ADDK[+155]ETC[+57]FAEEGKKK[+138]QTALVELVK_	0.0111696	0.802579	5	700.154	700.152	549_584	670494	785890	14559	17064.6	17064.6
30	7PMix_0.3x_DIA12_iRT_e.coli_003	3	HSA _HSA	_ATK[+138]EQLKK[+138]QTALVELVK_	ATKEQLKKQTALVELVK	73.3316	False	_ATK[+138]EQLKK[+138]QTALVELVK_	0.0098405	0.10032	4	521.565	521.566	549_565	287808	337341	16990.8	19915	19915
30	7PMix_0.3x_DIA12_iRT_e.coli_003	3	HSA _HSA	_DAHK[+155]S[+138]EVAHRVHTEC[+57]C[+57]HGDLLEC[+57]ADDRADLAK[+138]YIC[+57]ENQDSISSK_	DAHKSEVAHRVHTECCHGDLLECADDRADLAKYICENQDSISSK	43.9422	False	_DAHK[+155]S[+138]EVAHRVHTEC[+57]C[+57]HGDLLEC[+57]ADDRADLAK[+138]YIC[+57]ENQDSISSK_	0.0110972	0.205577	7	779.646	779.654	29_286	525036	615398	11239	13173.3	13173.3
30	7PMix_0.3x_DIA12_iRT_e.coli_003	3	HSA _HSA	_YK[+138]AAFTEC[+57]C[+57]QAADKLVRPEVDVMC[+57]TAFHDNEETFLK[+138]K_	YKAAFTECCQAADKLVRPEVDVMCTAFHDNEETFLKK	61.7175	False	_YK[+138]AAFTEC[+57]C[+57]QAADKLVRPEVDVMC[+57]TAFHDNEETFLK[+138]K_	0.0102385	0.332026	6	763.864	763.867	160_186	679124	796005	50714.7	59443	59443
30	7PMix_0.3x_DIA12_iRT_e.coli_003	3	HSA _HSA	_YK[+138]AAFTEC[+57]C[+57]QAADKLVRPEVDVMC[+57]TAFHDNEETFLK[+138]K_	YKAAFTECCQAADKLVRPEVDVMCTAFHDNEETFLKK	61.5724	False	_YK[+138]AAFTEC[+57]C[+57]QAADKLVRPEVDVMC[+57]TAFHDNEETFLK[+138]K_	0.0158673	0.668502	5	916.435	916.44	160_186	326975	383249	37318.2	43740.9	43740.9
30	7PMix_0.3x_DIA12_iRT_e.coli_003	3	HSA _HSA	_QRLK[+138]C[+57]ASLQK[+155]FGERLDELRDEGK[+138]AS[+156]SAK_	QRLKCASLQKFGERLDELRDEGKASSAK	46.7747	False	_QRLK[+138]C[+57]ASLQK[+155]FGERLDELRDEGK[+138]AS[+156]SAK_	0.152757	0.0624764	4	922.74	922.746	214_223	10351.2	12132.7	4987.82	5846.25	5846.25
30	7PMix_0.3x_DIA12_iRT_e.coli_003	3	HSA _HSA	_LDELRDEGK[+138]ASSAK[+155]QRNLGK[+138]VGSK_	LDELRDEGKASSAKQRNLGKVGSK	19.3877	False	_LDELRDEGK[+138]ASSAK[+155]QRNLGK[+138]VGSK_	0.045628	0.687421	4	725.148	725.15	214_456	399887	468710	6596.83	7732.18	7732.18
30	7PMix_0.3x_DIA12_iRT_e.coli_003	3	HSA _HSA	_LKEC[+57]C[+57]EK[+138]PLLEKS[+138]HC[+57]IAEVENDEMPADLPSLAADFVESK[+155]DVC[+57]K_	LKECCEKPLLEKSHCIAEVENDEMPADLPSLAADFVESKDVCK	111.891	False	_LKEC[+57]C[+57]EK[+138]PLLEKS[+138]HC[+57]IAEVENDEMPADLPSLAADFVESK[+155]DVC[+57]K_	0.230137	0.463574	5	1063.91	1063.92	305_311	131321	153922	18080.9	21192.7	21192.7
30	7PMix_0.3x_DIA12_iRT_e.coli_003	3	HSA _HSA	_C[+57]C[+57]K[+138]ADDKETC[+57]FAEEGKKK[+138]QTALVELVK_	CCKADDKETCFAEEGKKKQTALVELVK	19.3432	False	_C[+57]C[+57]K[+138]ADDKETC[+57]FAEEGKKK[+138]QTALVELVK_	0.00939487	0.795927	5	669.135	669.133	549_584	262795	308024	17803.8	20867.9	20867.9
30	7PMix_0.3x_DIA12_iRT_e.coli_003	3	HSA _HSA	_NLGK[+138]VGS[+155]K[+155]C[+57]C[+57]KS[+138]HC[+57]IAEVENDEMPADLPSLAADFVESK_	NLGKVGSKCCKSHCIAEVENDEMPADLPSLAADFVESK	101.28	False	_NLGK[+138]VGS[+155]K[+155]C[+57]C[+57]KS[+138]HC[+57]IAEVENDEMPADLPSLAADFVESK_	0.0251085	0.181041	5	935.252	935.259	311_456	138539	162383	23554.8	27608.7	27608.7
30	7PMix_0.3x_DIA12_iRT_e.coli_003	3	HSA _HSA	_VGSK[+138]C[+57]C[+57]K[+155]HPEAK[+155]RASSAK[+138]QR_	VGSKCCKHPEAKRASSAKQR	-36.0895	False	_VGSK[+138]C[+57]C[+57]K[+155]HPEAK[+155]RASSAK[+138]QR_	0.0250614	0.172068	5	551.094	551.095	219_460	182052	213385	8739.78	10244	10244
[truncated: 6,146 more rows]
