# Supplementary material for: Data-independent Acquisition Improves Quantitative Cross-linking Mass Spectrometry
Source: Mol Cell Proteomics. 2019 Jan 16;18(4):786–95. doi: 10.1074/mcp.TIR118.001276 (PMC6442367; doi:10.1074/mcp.TIR118.001276)
Supplement: XiFDR result file [file 142541_0_supp_249998_pjmtyz.xls]

## Sheet: XiFDR_PSMfile_7PMix_BS3_5%linkl
SearchID	PSMID	run	exp charge	exp m/z	exp mass	exp fractionalmass	match charge	match mass	match fractionalmass	scan	Protein1	Description1	Decoy1	Protein2	Description2	Decoy2	PepSeq1	PepSeq2	PepPos1	PepPos2	PeptideLength1	PeptideLength2	LinkPos1	LinkPos2	ProteinLinkPos1	ProteinLinkPos2	Charge	Crosslinker	Score	isDecoy	isTT	isTD	isDD	fdrGroup	fdr		PeptidePairFDR	Protein1FDR	Protein2FDR	LinkFDR	PPIFDR		peptide pair id	link id	ppi id
11788	4103241447	B170317_06_Lumos_ML_IN_205_PMBS3_Tryp_SECFr16	3	1114.55	3340.64	0.635285	3	3340.64	0.635296	17582	P02768	ALBU_HUMAN Serum albumin OS=Homo sapiens GN=ALB PE=1 SV=2	false	P02768	ALBU_HUMAN Serum albumin OS=Homo sapiens GN=ALB PE=1 SV=2	false	CcmCcmKADDKETCcmFAEEGKK	KQTALVELVK	582	549	17	10	3	1	584	549	3	BS3+NH+OH	24.8066	false	true	false	false	Within >4	0		0	0	0	0	0	2513	119	4
11788	4104063778	7PMix_BS3_HSA_F1F2_DDA_iRT_001	3	1166.25	3495.73	0.732836	3	3495.73	0.729925	16602	P02768	ALBU_HUMAN Serum albumin OS=Homo sapiens GN=ALB PE=1 SV=2	false	P02768	ALBU_HUMAN Serum albumin OS=Homo sapiens GN=ALB PE=1 SV=2	false	KQTALVELVK	CcmCcmKADDKETCcmFAEEGKbs3nh2K	549	582	10	17	1	3	549	584	3	BS3+NH+OH	23.7789	false	true	false	false	Within >4	0		0	0	0	0	0	2521	119	4
11788	4103661055	7PMix_BS3_Conal_F4_DDA_iRT_001	4	1151.06	4600.2	0.198417	4	4600.2	0.200258	17234	P02789	TRFE_CHICK Ovotransferrin OS=Gallus gallus PE=1 SV=2	false	P02789	TRFE_CHICK Ovotransferrin OS=Gallus gallus PE=1 SV=2	false	CcmLVEKGDVAFIQHSTVEENTGGK	CcmVASSHEKYFGYTGALR	549	532	23	17	5	8	553	539	4	BS3+NH+OH	23.2908	false	true	false	false	Within >4	0		0	0	0	0	0	2223	1723	3
11788	4104011709	7PMix_BS3_Conal_F3_DDA_iRT_001	6	1064.35	6380.07	0.069021	6	6380.07	0.065039	22222	P02789	TRFE_CHICK Ovotransferrin OS=Gallus gallus PE=1 SV=2	false	P02789	TRFE_CHICK Ovotransferrin OS=Gallus gallus PE=1 SV=2	false	CcmLVEKGDVAFIQHSTVEENTGGK	LCcmQLCcmQGSGGIPPEKCcmVASSHEKbs3nh2YFGYTGALR	549	517	23	32	5	15	553	531	6	BS3+NH+OH	20.9755	false	true	false	false	Within >4	0		0	0	0	0	0	1542	1957	3
11788	4103591655	7PMix_BS3_HSA_F4_DDA_iRT_001	5	770.999	3849.96	0.956393	5	3849.95	0.953943	16291	P02768	ALBU_HUMAN Serum albumin OS=Homo sapiens GN=ALB PE=1 SV=2	false	P02768	ALBU_HUMAN Serum albumin OS=Homo sapiens GN=ALB PE=1 SV=2	false	TPVSDRVTKCcmCcmTESLVNR	LKbs3nh2CcmASLQKFGER	491	222	18	12	9	8	499	229	5	BS3+NH+OH	20.7083	false	true	false	false	Within >4	0		0	0	0	0	0	1592	3145	4
11788	4103882305	7PMix_BS3_HSA_F3_DDA_iRT_001	4	734.885	2935.51	0.509847	4	2935.51	0.507498	16737	P02768	ALBU_HUMAN Serum albumin OS=Homo sapiens GN=ALB PE=1 SV=2	false	P02768	ALBU_HUMAN Serum albumin OS=Homo sapiens GN=ALB PE=1 SV=2	false	FPKAEFAEVSK	LKECcmCcmEKPLLEK	247	299	11	12	3	2	249	300	4	BS3+NH+OH	20.3716	false	true	false	false	Within >4	0		0	0	0	0	0	2596	3139	4
11788	4104634443	7PMix_BS3_Ceratin_F3_DDA_iRT_002	5	923.263	4611.28	0.280494	5	4611.27	0.273753	24233	P00563	KCRM_RABIT Creatine kinase M-type OS=Oryctolagus cuniculus GN=CKM PE=1 SV=1	false	P00563	KCRM_RABIT Creatine kinase M-type OS=Oryctolagus cuniculus GN=CKM PE=1 SV=1	false	TDLNHENLKGGDDLDPHYVLSSR	VISMEKbs3nh2GGNMKEVFR	108	237	23	15	9	11	116	247	5	BS3+NH+OH	20.3059	false	true	false	false	Within >4	0		0	0	0	0	0	2641	633	12
11788	4104060985	7PMix_BS3_HSA_F1F2_DDA_iRT_001	4	874.94	3495.73	0.731806	4	3495.73	0.729925	16586	P02768	ALBU_HUMAN Serum albumin OS=Homo sapiens GN=ALB PE=1 SV=2	false	P02768	ALBU_HUMAN Serum albumin OS=Homo sapiens GN=ALB PE=1 SV=2	false	KQTALVELVK	CcmCcmKADDKETCcmFAEEGKbs3nh2K	549	582	10	17	1	3	549	584	4	BS3+NH+OH	20.1412	false	true	false	false	Within >4	0		0	0	0	0	0	2521	119	4
11788	4104635582	7PMix_BS3_Ceratin_F3_DDA_iRT_002	4	1153.83	4611.28	0.27871	4	4611.27	0.273753	24262	P00563	KCRM_RABIT Creatine kinase M-type OS=Oryctolagus cuniculus GN=CKM PE=1 SV=1	false	P00563	KCRM_RABIT Creatine kinase M-type OS=Oryctolagus cuniculus GN=CKM PE=1 SV=1	false	TDLNHENLKGGDDLDPHYVLSSR	VISMEKbs3nh2GGNMKEVFR	108	237	23	15	9	11	116	247	4	BS3+NH+OH	20.1215	false	true	false	false	Within >4	0		0	0	0	0	0	2641	633	12
11788	4102483264	B170315_17_Lumos_ML_IN_205_PMBS3_Tryp_Rep3_SECFr16	3	1166.58	3496.71	0.714271	3	3496.71	0.71394	27807	P02768	ALBU_HUMAN Serum albumin OS=Homo sapiens GN=ALB PE=1 SV=2	false	P02768	ALBU_HUMAN Serum albumin OS=Homo sapiens GN=ALB PE=1 SV=2	false	KQTALVELVK	CcmCcmKADDKETCcmFAEEGKbs3ohK	549	582	10	17	1	3	549	584	3	BS3+NH+OH	20.0199	false	true	false	false	Within >4	0		0	0	0	0	0	2460	119	4
11788	4103895874	7PMix_BS3_HSA_F3_DDA_iRT_001	4	967.25	3864.97	0.971073	4	3864.97	0.96753	17377	P02768	ALBU_HUMAN Serum albumin OS=Homo sapiens GN=ALB PE=1 SV=2	false	P02768	ALBU_HUMAN Serum albumin OS=Homo sapiens GN=ALB PE=1 SV=2	false	CcmCcmKADDKETCcmFAEEGKK	QIKbs3nh2KQTALVELVK	582	546	17	13	3	4	584	549	4	BS3+NH+OH	19.9462	false	true	false	false	Within >4	0		0	0	0	0	0	2511	119	4
11788	4103896627	7PMix_BS3_HSA_F3_DDA_iRT_001	4	922.495	3685.95	0.949699	4	3685.95	0.946138	18703	P02768	ALBU_HUMAN Serum albumin OS=Homo sapiens GN=ALB PE=1 SV=2	false	P02768	ALBU_HUMAN Serum albumin OS=Homo sapiens GN=ALB PE=1 SV=2	false	LDELRDEGKbs3nh2ASSAKQR	LKCcmASLQKbs3nh2FGER	206	222	16	12	14	2	219	223	4	BS3+NH+OH	19.926	false	true	false	false	Within >4	0		0	0	0	0	0	2595	265	4
11788	4103646458	7PMix_BS3_Conal_F4_DDA_iRT_001	4	636.071	2540.26	0.255759	4	2540.26	0.255394	9836	P02789	TRFE_CHICK Ovotransferrin OS=Gallus gallus PE=1 SV=2	false	P02789	TRFE_CHICK Ovotransferrin OS=Gallus gallus PE=1 SV=2	false	SCcmHTAVGR	KDSNVNWNNLKGK	472	458	8	13	1	11	472	468	4	BS3+NH+OH	19.8093	false	true	false	false	Within >4	0		0	0	0	0	0	498	2279	3
11788	4104172106	7PMix_BS3_HSA_F3_DDA_iRT_002	4	836.166	3340.64	0.636173	4	3340.64	0.635296	13985	P02768	ALBU_HUMAN Serum albumin OS=Homo sapiens GN=ALB PE=1 SV=2	false	P02768	ALBU_HUMAN Serum albumin OS=Homo sapiens GN=ALB PE=1 SV=2	false	CcmCcmKADDKETCcmFAEEGKK	KQTALVELVK	582	549	17	10	3	1	584	549	4	BS3+NH+OH	19.8065	false	true	false	false	Within >4	0		0	0	0	0	0	2513	119	4
11788	4104100045	7PMix_BS3_HSA_F5_DDA_iRT_001	5	771.196	3850.94	0.942651	5	3850.94	0.937958	15435	P02768	ALBU_HUMAN Serum albumin OS=Homo sapiens GN=ALB PE=1 SV=2	false	P02768	ALBU_HUMAN Serum albumin OS=Homo sapiens GN=ALB PE=1 SV=2	false	TPVSDRVTKCcmCcmTESLVNR	LKbs3ohCcmASLQKFGER	491	222	18	12	9	8	499	229	5	BS3+NH+OH	19.5868	false	true	false	false	Within >4	0		0	0	0	0	0	966	3145	4
11788	4101616820	B170315_04_Lumos_ML_IN_205_PMBS3_Tryp_Rep1_SECFr17	3	1139.55	3415.63	0.631474	3	3415.63	0.632928	32291	P02789	TRFE_CHICK Ovotransferrin OS=Gallus gallus PE=1 SV=2	false	P02789	TRFE_CHICK Ovotransferrin OS=Gallus gallus PE=1 SV=2	false	CcmVASSHEKYFGYTGALR	IQWCcmAVGKDEK	532	364	17	11	8	8	539	371	3	BS3+NH+OH	19.5483	false	true	false	false	Within >4	0		0	0	0	0	0	2504	1753	3
11788	4104167543	7PMix_BS3_HSA_F3_DDA_iRT_002	3	979.51	2935.51	0.508315	3	2935.51	0.507498	16652	P02768	ALBU_HUMAN Serum albumin OS=Homo sapiens GN=ALB PE=1 SV=2	false	P02768	ALBU_HUMAN Serum albumin OS=Homo sapiens GN=ALB PE=1 SV=2	false	FPKAEFAEVSK	LKECcmCcmEKPLLEK	247	299	11	12	3	2	249	300	3	BS3+NH+OH	19.396	false	true	false	false	Within >4	0		0	0	0	0	0	2596	3139	4
11788	4104161267	7PMix_BS3_HSA_F3_DDA_iRT_002	3	838.419	2512.24	0.236301	3	2512.23	0.234642	10648	P02768	ALBU_HUMAN Serum albumin OS=Homo sapiens GN=ALB PE=1 SV=2	false	P02768	ALBU_HUMAN Serum albumin OS=Homo sapiens GN=ALB PE=1 SV=2	false	FKDLGEENFK	DAHKSEVAHR	35	25	10	10	2	4	36	28	3	BS3+NH+OH	19.245	false	true	false	false	Within >4	0		0	0	0	0	0	1607	3635	4
11788	4103827980	7PMix_BS3_Conal_F1F2_DDA_iRT_001	4	1095.28	4377.08	0.075977	4	4377.07	0.07068	18155	P02789	TRFE_CHICK Ovotransferrin OS=Gallus gallus PE=1 SV=2	false	P02789	TRFE_CHICK Ovotransferrin OS=Gallus gallus PE=1 SV=2	false	KGTEFTVNDLQGK	HTTVNENAPDQKDEYELLCcmLDGSR	119	229	13	24	1	12	119	240	4	BS3+NH+OH	19.2119	false	true	false	false	Within >4	0		0	0	0	0	0	1966	3727	3
11788	4103722646	7PMix_BS3_Conal_F6_DDA_iRT_001	4	931.95	3723.77	0.769199	4	3723.77	0.766126	16397	P02789	TRFE_CHICK Ovotransferrin OS=Gallus gallus PE=1 SV=2	false	P02789	TRFE_CHICK Ovotransferrin OS=Gallus gallus PE=1 SV=2	false	YDDESQCcmSKTDERPASYFAVAVAR	CcmLFKVR	434	662	24	6	9	4	442	665	4	BS3+NH+OH	19.144	false	true	false	false	Within >4	0		0	0	0	0	0	2441	351	3
11788	4103862378	7PMix_BS3_HSA_F3_DDA_iRT_001	3	1015.21	3042.6	0.60349	3	3042.6	0.601942	14901	P02768	ALBU_HUMAN Serum albumin OS=Homo sapiens GN=ALB PE=1 SV=2	false	P02768	ALBU_HUMAN Serum albumin OS=Homo sapiens GN=ALB PE=1 SV=2	false	LKCcmASLQK	LDELRDEGKbs3ohASSAKQR	222	206	8	16	2	14	223	219	3	BS3+NH+OH	19.1179	false	true	false	false	Within Special >4	0		0	0	0	0	0	2075	265	4
11788	4104162495	7PMix_BS3_HSA_F3_DDA_iRT_002	3	890.445	2668.31	0.314051	3	2668.31	0.313286	16882	P02768	ALBU_HUMAN Serum albumin OS=Homo sapiens GN=ALB PE=1 SV=2	false	P02768	ALBU_HUMAN Serum albumin OS=Homo sapiens GN=ALB PE=1 SV=2	false	FKDLGEENFK	DAHKbs3ohSEVAHR	35	25	10	10	2	5	36	29	3	BS3+NH+OH	19.0013	false	true	false	false	Within >4	0		0	0	0	0	0	2080	3235	4
11788	4103916405	7PMix_BS3_HSA_F3_DDA_iRT_001	5	1098.14	5485.65	0.653379	5	5485.65	0.652887	26494	P02768	ALBU_HUMAN Serum albumin OS=Homo sapiens GN=ALB PE=1 SV=2	false	P02768	ALBU_HUMAN Serum albumin OS=Homo sapiens GN=ALB PE=1 SV=2	false	LVRPEVDVMCcmTAFHDNEETFLKK	YKAAFTECcmCcmQAADKbs3nh2AACcmLLPK	139	185	23	21	22	2	160	186	5	BS3+NH+OH	18.7945	false	true	false	false	Within >4	0		0	0	0	0	0	2629	619	4
11788	4102250375	B170315_11_Lumos_ML_IN_205_PMBS3_Tryp_Rep2_SECFr17	4	875.186	3496.71	0.714371	4	3496.71	0.71394	30646	P02768	ALBU_HUMAN Serum albumin OS=Homo sapiens GN=ALB PE=1 SV=2	false	P02768	ALBU_HUMAN Serum albumin OS=Homo sapiens GN=ALB PE=1 SV=2	false	KQTALVELVK	CcmCcmKADDKETCcmFAEEGKbs3ohK	549	582	10	17	1	3	549	584	4	BS3+NH+OH	18.6957	false	true	false	false	Within >4	0		0	0	0	0	0	2460	119	4
11788	4104056070	7PMix_BS3_HSA_F1F2_DDA_iRT_001	3	820.11	2457.31	0.308906	3	2457.31	0.307472	10753	P02768	ALBU_HUMAN Serum albumin OS=Homo sapiens GN=ALB PE=1 SV=2	false	P02768	ALBU_HUMAN Serum albumin OS=Homo sapiens GN=ALB PE=1 SV=2	false	NLGKVGSK	LDELRDEGKASSAK	453	206	8	14	4	9	456	214	3	BS3+NH+OH	18.664	false	true	false	false	Within >4	0		0	0	0	0	0	2282	405	4
11788	4104060061	7PMix_BS3_HSA_F1F2_DDA_iRT_001	4	735.833	2939.3	0.303009	4	2939.3	0.302543	10761	P02768	ALBU_HUMAN Serum albumin OS=Homo sapiens GN=ALB PE=1 SV=2	false	P02768	ALBU_HUMAN Serum albumin OS=Homo sapiens GN=ALB PE=1 SV=2	false	TCcmVADESAENCcmDK	DAHKbs3nh2SEVAHR	76	25	13	10	7	5	82	29	4	BS3+NH+OH	18.6384	false	true	false	false	Within >4	0		0	0	0	0	0	1852	3523	4
11788	4103882695	7PMix_BS3_HSA_F3_DDA_iRT_001	3	966.529	2896.56	0.564227	3	2896.56	0.56179	13742	P02768	ALBU_HUMAN Serum albumin OS=Homo sapiens GN=ALB PE=1 SV=2	false	P02768	ALBU_HUMAN Serum albumin OS=Homo sapiens GN=ALB PE=1 SV=2	false	NLGKVGSK	LDELRDEGKASSAKbs3nh2QR	453	206	8	16	4	9	456	214	3	BS3+NH+OH	18.6175	false	true	false	false	Within >4	0		0	0	0	0	0	1846	405	4
11788	4103906258	7PMix_BS3_HSA_F3_DDA_iRT_001	5	916.435	4577.14	0.139414	5	4577.14	0.137525	21788	P02768	ALBU_HUMAN Serum albumin OS=Homo sapiens GN=ALB PE=1 SV=2	false	P02768	ALBU_HUMAN Serum albumin OS=Homo sapiens GN=ALB PE=1 SV=2	false	LVRPEVDVMCcmTAFHDNEETFLKK	YKAAFTECcmCcmQAADK	139	185	23	14	22	2	160	186	5	BS3+NH+OH	18.5706	false	true	false	false	Within >4	0		0	0	0	0	0	2556	619	4
11788	4103901346	7PMix_BS3_HSA_F3_DDA_iRT_001	4	1051.01	4200	0.000983	4	4200	0.995723	21667	P02768	ALBU_HUMAN Serum albumin OS=Homo sapiens GN=ALB PE=1 SV=2	false	P02768	ALBU_HUMAN Serum albumin OS=Homo sapiens GN=ALB PE=1 SV=2	false	EFNAETFTFHADICcmTLSEKER	LDELRDEGKASSAK	525	206	21	14	19	9	543	214	4	BS3+NH+OH	18.5206	false	true	false	false	Within >4	0		0	0	0	0	0	2107	19	4
11788	4104181945	7PMix_BS3_HSA_F3_DDA_iRT_002	5	919.634	4593.13	0.134384	5	4593.13	0.132435	19173	P02768	ALBU_HUMAN Serum albumin OS=Homo sapiens GN=ALB PE=1 SV=2	false	P02768	ALBU_HUMAN Serum albumin OS=Homo sapiens GN=ALB PE=1 SV=2	false	LVRPEVDVMoxCcmTAFHDNEETFLKK	YKAAFTECcmCcmQAADK	139	185	23	14	22	2	160	186	5	BS3+NH+OH	18.5161	false	true	false	false	Within >4	0		0	0	0	0	0	2548	619	4
11788	4104635157	7PMix_BS3_Ceratin_F3_DDA_iRT_002	6	769.553	4611.28	0.276051	6	4611.27	0.273753	24250	P00563	KCRM_RABIT Creatine kinase M-type OS=Oryctolagus cuniculus GN=CKM PE=1 SV=1	false	P00563	KCRM_RABIT Creatine kinase M-type OS=Oryctolagus cuniculus GN=CKM PE=1 SV=1	false	TDLNHENLKGGDDLDPHYVLSSR	VISMEKbs3nh2GGNMKEVFR	108	237	23	15	9	11	116	247	6	BS3+NH+OH	18.4634	false	true	false	false	Within >4	0		0	0	0	0	0	2641	633	12
11788	4104128260	7PMix_BS3_Conal_F4_DDA_iRT_002	4	854.916	3415.64	0.635111	4	3415.63	0.632928	16999	P02789	TRFE_CHICK Ovotransferrin OS=Gallus gallus PE=1 SV=2	false	P02789	TRFE_CHICK Ovotransferrin OS=Gallus gallus PE=1 SV=2	false	CcmVASSHEKYFGYTGALR	IQWCcmAVGKDEK	532	364	17	11	8	8	539	371	4	BS3+NH+OH	18.4101	false	true	false	false	Within >4	0		0	0	0	0	0	2504	1753	3
11788	4104291841	7PMix_BS3_Ceratin_F4_DDA_iRT_002	4	979.752	3914.98	0.980557	4	3914.98	0.976432	20549	P00563	KCRM_RABIT Creatine kinase M-type OS=Oryctolagus cuniculus GN=CKM PE=1 SV=1	false	P00563	KCRM_RABIT Creatine kinase M-type OS=Oryctolagus cuniculus GN=CKM PE=1 SV=1	false	LNYKSEEEYPDLSK	HNNHMAKbs3nh2VLTPDLYKK	12	26	14	16	4	15	15	40	4	BS3+NH+OH	18.3783	false	true	false	false	Within >4	0		0	0	0	0	0	2233	419	12
11788	4103885021	7PMix_BS3_HSA_F3_DDA_iRT_001	4	781.894	3123.55	0.54547	4	3123.54	0.544112	10351	P02768	ALBU_HUMAN Serum albumin OS=Homo sapiens GN=ALB PE=1 SV=2	false	P02768	ALBU_HUMAN Serum albumin OS=Homo sapiens GN=ALB PE=1 SV=2	false	LDELRDEGKbs3nh2ASSAKQR	CcmCcmKHPEAK	206	461	16	8	14	3	219	463	4	BS3+NH+OH	18.363	false	true	false	false	Within >4	0		0	0	0	0	0	1981	111	4
11788	4103412190	B170317_07_Lumos_ML_IN_205_PMBS3_Tryp_SECFr17	3	1014.88	3041.62	0.619321	3	3041.62	0.617927	20448	P02768	ALBU_HUMAN Serum albumin OS=Homo sapiens GN=ALB PE=1 SV=2	false	P02768	ALBU_HUMAN Serum albumin OS=Homo sapiens GN=ALB PE=1 SV=2	false	LKCcmASLQK	LDELRDEGKbs3nh2ASSAKQR	222	206	8	16	2	14	223	219	3	BS3+NH+OH	18.3553	false	true	false	false	Within >4	0		0	0	0	0	0	2008	265	4
11788	4103653364	7PMix_BS3_Conal_F4_DDA_iRT_001	5	717.769	3583.81	0.80734	5	3583.81	0.805285	13247	P02789	TRFE_CHICK Ovotransferrin OS=Gallus gallus PE=1 SV=2	false	P02789	TRFE_CHICK Ovotransferrin OS=Gallus gallus PE=1 SV=2	false	KDQLTPSPR	KGTEFTVNDLQGKTSCcmHTGLGR	352	119	9	22	1	13	352	131	5	BS3+NH+OH	18.2477	false	true	false	false	Within >4	0		0	0	0	0	0	2090	2537	3
11788	4104058776	7PMix_BS3_HSA_F1F2_DDA_iRT_001	3	1014.88	3041.62	0.618208	3	3041.62	0.617927	13194	P02768	ALBU_HUMAN Serum albumin OS=Homo sapiens GN=ALB PE=1 SV=2	false	P02768	ALBU_HUMAN Serum albumin OS=Homo sapiens GN=ALB PE=1 SV=2	false	CcmASLQK	LDELRDEGKbs3nh2ASSAKQRLK	224	206	6	18	3	14	226	219	3	BS3+NH+OH	18.1897	false	true	false	false	Within >4	0		0	0	0	0	0	2635	1013	4
11788	4103890516	7PMix_BS3_HSA_F3_DDA_iRT_001	3	1185.94	3554.8	0.799817	3	3554.8	0.796025	16098	P02768	ALBU_HUMAN Serum albumin OS=Homo sapiens GN=ALB PE=1 SV=2	false	P02768	ALBU_HUMAN Serum albumin OS=Homo sapiens GN=ALB PE=1 SV=2	false	LAKTYETTLEK	TPVSDRVTKCcmCcmTESLVNR	373	491	11	18	3	9	375	499	3	BS3+NH+OH	18.1779	false	true	false	false	Within >4	0		0	0	0	0	0	2181	2827	4
11788	4103913913	7PMix_BS3_HSA_F3_DDA_iRT_001	5	1109.73	5543.6	0.595356	5	5543.59	0.588092	25725	P02768	ALBU_HUMAN Serum albumin OS=Homo sapiens GN=ALB PE=1 SV=2	false	P02768	ALBU_HUMAN Serum albumin OS=Homo sapiens GN=ALB PE=1 SV=2	false	LVRPEVDVMCcmTAFHDNEETFLKK	LVNEVTEFAKTCcmVADESAENCcmDK	139	66	23	23	22	10	160	75	5	BS3+NH+OH	18.1374	false	true	false	false	Within >4	0		0	0	0	0	0	2625	3541	4
11788	4103650014	7PMix_BS3_Conal_F4_DDA_iRT_001	4	706.869	2823.45	0.445153	4	2823.44	0.444986	11795	P02789	TRFE_CHICK Ovotransferrin OS=Gallus gallus PE=1 SV=2	false	P02789	TRFE_CHICK Ovotransferrin OS=Gallus gallus PE=1 SV=2	false	SCcmHTAVGR	KDSNVNWNNLKGKbs3nh2K	472	458	8	14	1	11	472	468	4	BS3+NH+OH	18.0867	false	true	false	false	Within >4	0		0	0	0	0	0	1185	2279	3
11788	4104285305	7PMix_BS3_Ceratin_F4_DDA_iRT_002	5	718.382	3586.88	0.875392	5	3586.87	0.870511	25956	P00563	KCRM_RABIT Creatine kinase M-type OS=Oryctolagus cuniculus GN=CKM PE=1 SV=1	false	P00563	KCRM_RABIT Creatine kinase M-type OS=Oryctolagus cuniculus GN=CKM PE=1 SV=1	false	AVEKLSVEALNSLTGEFK	SIKGYTLPPHCcmSR	153	136	18	13	4	3	156	138	5	BS3+NH+OH	18.0746	false	true	false	false	Within >4	0		0	0	0	0	0	2454	1529	12
11788	4103905944	7PMix_BS3_HSA_F3_DDA_iRT_001	6	763.864	4577.14	0.138496	6	4577.14	0.137525	21789	P02768	ALBU_HUMAN Serum albumin OS=Homo sapiens GN=ALB PE=1 SV=2	false	P02768	ALBU_HUMAN Serum albumin OS=Homo sapiens GN=ALB PE=1 SV=2	false	LVRPEVDVMCcmTAFHDNEETFLKK	YKAAFTECcmCcmQAADK	139	185	23	14	22	2	160	186	6	BS3+NH+OH	18.0532	false	true	false	false	Within >4	0		0	0	0	0	0	2556	619	4
11788	4103859593	7PMix_BS3_HSA_F3_DDA_iRT_001	4	913.718	3650.84	0.841468	4	3650.84	0.839625	13273	P02768	ALBU_HUMAN Serum albumin OS=Homo sapiens GN=ALB PE=1 SV=2	false	P02768	ALBU_HUMAN Serum albumin OS=Homo sapiens GN=ALB PE=1 SV=2	false	LDELRDEGKASSAKbs3nh2QR	VGSKCcmCcmKbs3ohHPEAK	206	457	16	12	9	4	214	460	4	BS3+NH+OH	18.0196	false	true	false	false	Within Special >4	0		0	0	0	0	0	1833	13	4
11788	4103915767	7PMix_BS3_HSA_F3_DDA_iRT_001	6	915.283	5485.65	0.653487	6	5485.65	0.652887	26439	P02768	ALBU_HUMAN Serum albumin OS=Homo sapiens GN=ALB PE=1 SV=2	false	P02768	ALBU_HUMAN Serum albumin OS=Homo sapiens GN=ALB PE=1 SV=2	false	LVRPEVDVMCcmTAFHDNEETFLKK	YKAAFTECcmCcmQAADKbs3nh2AACcmLLPK	139	185	23	21	22	2	160	186	6	BS3+NH+OH	18.0098	false	true	false	false	Within >4	0		0	0	0	0	0	2629	619	4
11788	4103929520	7PMix_BS3_HSA_F4_DDA_iRT_002	4	889.707	3554.8	0.799648	4	3554.8	0.796025	14259	P02768	ALBU_HUMAN Serum albumin OS=Homo sapiens GN=ALB PE=1 SV=2	false	P02768	ALBU_HUMAN Serum albumin OS=Homo sapiens GN=ALB PE=1 SV=2	false	LAKTYETTLEK	TPVSDRVTKCcmCcmTESLVNR	373	491	11	18	3	9	375	499	4	BS3+NH+OH	17.9963	false	true	false	false	Within >4	0		0	0	0	0	0	2181	2827	4
11788	4103896201	7PMix_BS3_HSA_F3_DDA_iRT_001	3	1229.66	3685.95	0.950654	3	3685.95	0.946138	18725	P02768	ALBU_HUMAN Serum albumin OS=Homo sapiens GN=ALB PE=1 SV=2	false	P02768	ALBU_HUMAN Serum albumin OS=Homo sapiens GN=ALB PE=1 SV=2	false	LDELRDEGKbs3nh2ASSAKQR	LKCcmASLQKbs3nh2FGER	206	222	16	12	14	2	219	223	3	BS3+NH+OH	17.994	false	true	false	false	Within >4	0		0	0	0	0	0	2595	265	4
11788	4102474817	B170315_17_Lumos_ML_IN_205_PMBS3_Tryp_Rep3_SECFr16	4	761.16	3040.61	0.609475	4	3040.61	0.60941	11302	P68082	MYG_HORSE Myoglobin OS=Equus caballus GN=MB PE=1 SV=2	false	P68082	MYG_HORSE Myoglobin OS=Equus caballus GN=MB PE=1 SV=2	false	NDIAAKYK	KGHHEAELKPLAQSHATK	141	80	8	18	6	9	146	88	4	BS3+NH+OH	17.9888	false	true	false	false	Within >4	0		0	0	0	0	0	1075	235	27
11788	4103916728	7PMix_BS3_HSA_F3_DDA_iRT_001	6	924.94	5543.59	0.59412	6	5543.59	0.588092	25737	P02768	ALBU_HUMAN Serum albumin OS=Homo sapiens GN=ALB PE=1 SV=2	false	P02768	ALBU_HUMAN Serum albumin OS=Homo sapiens GN=ALB PE=1 SV=2	false	LVRPEVDVMCcmTAFHDNEETFLKK	LVNEVTEFAKTCcmVADESAENCcmDK	139	66	23	23	22	10	160	75	6	BS3+NH+OH	17.9756	false	true	false	false	Within >4	0		0	0	0	0	0	2625	3541	4
11788	4104618241	7PMix_BS3_Ceratin_F3_DDA_iRT_002	4	993.766	3971.03	0.034212	4	3971.03	0.0303	26001	P00563	KCRM_RABIT Creatine kinase M-type OS=Oryctolagus cuniculus GN=CKM PE=1 SV=1	false	P00563	KCRM_RABIT Creatine kinase M-type OS=Oryctolagus cuniculus GN=CKM PE=1 SV=1	false	LNYKSEEEYPDLSK	AVEKLSVEALNSLTGEFKGK	12	153	14	20	4	4	15	156	4	BS3+NH+OH	17.8964	false	true	false	false	Within >4	0		0	0	0	0	0	2335	1135	12
11788	4104122777	7PMix_BS3_Conal_F4_DDA_iRT_002	4	679.125	2712.47	0.472891	4	2712.47	0.471124	22302	P02789	TRFE_CHICK Ovotransferrin OS=Gallus gallus PE=1 SV=2	false	P02789	TRFE_CHICK Ovotransferrin OS=Gallus gallus PE=1 SV=2	false	SAGWNIPIGTLLHR	KDQLTPSPR	141	352	14	9	1	1	141	352	4	BS3+NH+OH	17.8017	false	true	false	false	Within >4	0		0	0	0	0	0	2489	3649	3
11788	4104076437	7PMix_BS3_HSA_F1F2_DDA_iRT_001	5	1075.49	5372.4	0.402692	5	5372.4	0.400629	20458	P02768	ALBU_HUMAN Serum albumin OS=Homo sapiens GN=ALB PE=1 SV=2	false	P02768	ALBU_HUMAN Serum albumin OS=Homo sapiens GN=ALB PE=1 SV=2	false	FKDLGEENFK	VHTECcmCcmHGDLLECcmADDRADLAKYICcmENQDSISSK	35	265	10	34	2	22	36	286	5	BS3+NH+OH	17.7656	false	true	false	false	Within >4	0		0	0	0	0	0	2487	1891	4
11788	4104379993	7PMix_BS3_Conal_F3_DDA_iRT_002	4	1023	4087.96	0.957106	4	4087.95	0.95453	16852	P02789	TRFE_CHICK Ovotransferrin OS=Gallus gallus PE=1 SV=2	false	P02789	TRFE_CHICK Ovotransferrin OS=Gallus gallus PE=1 SV=2	false	YDDESQCcmSKTDERPASYFAVAVAR	DLLERQEKR	434	625	24	9	9	8	442	632	4	BS3+NH+OH	17.7606	false	true	false	false	Within >4	0		0	0	0	0	0	370	3563	3
11788	4104059705	7PMix_BS3_HSA_F1F2_DDA_iRT_001	3	1031.54	3091.59	0.589012	3	3091.59	0.586142	21560	P02768	ALBU_HUMAN Serum albumin OS=Homo sapiens GN=ALB PE=1 SV=2	false	P02768	ALBU_HUMAN Serum albumin OS=Homo sapiens GN=ALB PE=1 SV=2	false	FPKAEFAEVSK	LKECcmCcmEKbs3ohPLLEK	247	299	11	12	3	2	249	300	3	BS3+NH+OH	17.7392	false	true	false	false	Within >4	0		0	0	0	0	0	2589	3139	4
11788	4103424566	B170317_07_Lumos_ML_IN_205_PMBS3_Tryp_SECFr17	3	1269.32	3804.94	0.939638	3	3804.94	0.936467	72442	P02768	ALBU_HUMAN Serum albumin OS=Homo sapiens GN=ALB PE=1 SV=2	false	P02768	ALBU_HUMAN Serum albumin OS=Homo sapiens GN=ALB PE=1 SV=2	false	VFDEFKPLVEEPQNLIK	DVFLGMFLYEYAR	397	348	17	13	6	11	402	358	3	BS3+NH+OH	17.7023	false	true	false	false	Within >4	0		0	0	0	0	0	1962	3481	4
11788	4103910620	7PMix_BS3_HSA_F3_DDA_iRT_001	4	1344.11	5372.41	0.406577	4	5372.4	0.400629	21449	P02768	ALBU_HUMAN Serum albumin OS=Homo sapiens GN=ALB PE=1 SV=2	false	P02768	ALBU_HUMAN Serum albumin OS=Homo sapiens GN=ALB PE=1 SV=2	false	FKDLGEENFK	VHTECcmCcmHGDLLECcmADDRADLAKYICcmENQDSISSK	35	265	10	34	2	22	36	286	4	BS3+NH+OH	17.6933	false	true	false	false	Within >4	0		0	0	0	0	0	2487	1891	4
11788	4104057424	7PMix_BS3_HSA_F1F2_DDA_iRT_001	4	761.658	3042.6	0.60255	4	3042.6	0.601942	14138	P02768	ALBU_HUMAN Serum albumin OS=Homo sapiens GN=ALB PE=1 SV=2	false	P02768	ALBU_HUMAN Serum albumin OS=Homo sapiens GN=ALB PE=1 SV=2	false	LKCcmASLQK	LDELRDEGKbs3ohASSAKQR	222	206	8	16	2	14	223	219	4	BS3+NH+OH	17.6931	false	true	false	false	Within >4	0		0	0	0	0	0	2075	265	4
11788	4104198167	7PMix_pooled_DDA_iRT_library_008	3	746.041	2235.1	0.101761	3	2235.1	0.099616	18032	P00698	LYSC_CHICK Lysozyme C OS=Gallus gallus GN=LYZ PE=1 SV=1	false	P00698	LYSC_CHICK Lysozyme C OS=Gallus gallus GN=LYZ PE=1 SV=1	false	CcmELAAAMKR	CcmELAAAMKR	24	24	9	9	8	8	31	31	3	BS3+NH+OH	17.6479	false	true	false	false	Within >4	0		0	0	0	0	0	2416	2715	2
11788	4103999951	7PMix_BS3_Conal_F3_DDA_iRT_001	5	921.047	4600.2	0.196118	5	4600.2	0.200258	18565	P02789	TRFE_CHICK Ovotransferrin OS=Gallus gallus PE=1 SV=2	false	P02789	TRFE_CHICK Ovotransferrin OS=Gallus gallus PE=1 SV=2	false	CcmLVEKGDVAFIQHSTVEENTGGK	CcmVASSHEKYFGYTGALR	549	532	23	17	5	8	553	539	5	BS3+NH+OH	17.6116	false	true	false	false	Within >4	0		0	0	0	0	0	2223	1723	3
11788	4104064749	7PMix_BS3_HSA_F1F2_DDA_iRT_001	4	922.74	3686.93	0.932415	4	3686.93	0.930153	18711	P02768	ALBU_HUMAN Serum albumin OS=Homo sapiens GN=ALB PE=1 SV=2	false	P02768	ALBU_HUMAN Serum albumin OS=Homo sapiens GN=ALB PE=1 SV=2	false	LDELRDEGKbs3ohASSAKQR	LKCcmASLQKbs3nh2FGER	206	222	16	12	14	2	219	223	4	BS3+NH+OH	17.5959	false	true	false	false	Within >4	0		0	0	0	0	0	2246	265	4
11788	4104054715	7PMix_BS3_HSA_F1F2_DDA_iRT_001	3	794.438	2380.29	0.292684	3	2380.29	0.292341	13513	P02768	ALBU_HUMAN Serum albumin OS=Homo sapiens GN=ALB PE=1 SV=2	false	P02768	ALBU_HUMAN Serum albumin OS=Homo sapiens GN=ALB PE=1 SV=2	false	LKCcmASLQK	LAKTYETTLEK	222	373	8	11	2	3	223	375	3	BS3+NH+OH	17.5756	false	true	false	false	Within >4	0		0	0	0	0	0	1930	1955	4
11788	4103900085	7PMix_BS3_HSA_F3_DDA_iRT_001	5	793.218	3961.06	0.055874	5	3961.05	0.051349	13930	P02768	ALBU_HUMAN Serum albumin OS=Homo sapiens GN=ALB PE=1 SV=2	false	P02768	ALBU_HUMAN Serum albumin OS=Homo sapiens GN=ALB PE=1 SV=2	false	LDELRDEGKASSAKbs3nh2QR	VGSKCcmCcmKbs3nh2HPEAKbs3nh2R	206	457	16	13	9	4	214	460	5	BS3+NH+OH	17.5664	false	true	false	false	Within >4	0		0	0	0	0	0	2420	13	4
11788	4104064973	7PMix_BS3_HSA_F1F2_DDA_iRT_001	5	774.001	3864.97	0.968397	5	3864.97	0.96753	16389	P02768	ALBU_HUMAN Serum albumin OS=Homo sapiens GN=ALB PE=1 SV=2	false	P02768	ALBU_HUMAN Serum albumin OS=Homo sapiens GN=ALB PE=1 SV=2	false	CcmCcmKADDKETCcmFAEEGKK	QIKbs3nh2KQTALVELVK	582	546	17	13	3	4	584	549	5	BS3+NH+OH	17.5351	false	true	false	false	Within >4	0		0	0	0	0	0	2511	119	4
11788	4102872779	B170317_02_Lumos_ML_IN_205_PMBS3_Tryp_Rep4_SECFr16	4	703.147	2808.56	0.559281	4	2808.56	0.557814	23448	P68082	MYG_HORSE Myoglobin OS=Equus caballus GN=MB PE=1 SV=2	false	P68082	MYG_HORSE Myoglobin OS=Equus caballus GN=MB PE=1 SV=2	false	HKIPIK	LFTGHPETLEKFDKFK	98	33	6	16	2	11	99	43	4	BS3+NH+OH	17.5216	false	true	false	false	Within >4	0		0	0	0	0	0	1976	2589	27
11788	4104624539	7PMix_BS3_Ceratin_F3_DDA_iRT_002	5	826.434	4127.13	0.134463	5	4127.13	0.131411	24063	P00563	KCRM_RABIT Creatine kinase M-type OS=Oryctolagus cuniculus GN=CKM PE=1 SV=1	false	P00563	KCRM_RABIT Creatine kinase M-type OS=Oryctolagus cuniculus GN=CKM PE=1 SV=1	false	LNYKSEEEYPDLSK	RAVEKLSVEALNSLTGEFKGK	12	152	14	21	4	5	15	156	5	BS3+NH+OH	17.5131	false	true	false	false	Within >4	0		0	0	0	0	0	2359	1135	12
11788	4104706074	7PMix_pooled_DDA_library_001	4	967.019	3864.05	0.048442	4	3864.05	0.049541	39330	P02768	ALBU_HUMAN Serum albumin OS=Homo sapiens GN=ALB PE=1 SV=2	false	P02768	ALBU_HUMAN Serum albumin OS=Homo sapiens GN=ALB PE=1 SV=2	false	KQTALVELVK	QNCcmELFEQLGEYKFQNALLVR	549	414	10	21	1	13	549	426	4	BS3+NH+OH	17.5113	false	true	false	false	Within >4	0		0	0	0	0	0	2590	3741	4
11788	4103886712	7PMix_BS3_HSA_F3_DDA_iRT_001	4	799.664	3194.63	0.627787	4	3194.63	0.625005	18848	P02768	ALBU_HUMAN Serum albumin OS=Homo sapiens GN=ALB PE=1 SV=2	false	P02768	ALBU_HUMAN Serum albumin OS=Homo sapiens GN=ALB PE=1 SV=2	false	VTKCcmCcmTESLVNR	LKbs3nh2CcmASLQKFGER	497	222	12	12	3	8	499	229	4	BS3+NH+OH	17.4032	false	true	false	false	Within >4	0		0	0	0	0	0	2477	3145	4
11788	4104184404	7PMix_BS3_HSA_F3_DDA_iRT_002	6	896.407	5372.4	0.400624	6	5372.4	0.400629	21301	P02768	ALBU_HUMAN Serum albumin OS=Homo sapiens GN=ALB PE=1 SV=2	false	P02768	ALBU_HUMAN Serum albumin OS=Homo sapiens GN=ALB PE=1 SV=2	false	FKDLGEENFK	VHTECcmCcmHGDLLECcmADDRADLAKYICcmENQDSISSK	35	265	10	34	2	22	36	286	6	BS3+NH+OH	17.3726	false	true	false	false	Within >4	0		0	0	0	0	0	2487	1891	4
11788	4101607838	B170315_04_Lumos_ML_IN_205_PMBS3_Tryp_Rep1_SECFr17	4	729.136	2912.51	0.513089	4	2912.51	0.514447	15354	P68082	MYG_HORSE Myoglobin OS=Equus caballus GN=MB PE=1 SV=2	false	P68082	MYG_HORSE Myoglobin OS=Equus caballus GN=MB PE=1 SV=2	false	NDIAAKYK	GHHEAELKPLAQSHATK	141	81	8	17	6	8	146	88	4	BS3+NH+OH	17.3558	false	true	false	false	Within >4	0		0	0	0	0	0	1238	235	27
11788	4104288461	7PMix_BS3_Ceratin_F4_DDA_iRT_002	4	944.977	3775.88	0.880137	4	3775.88	0.876713	15993	P00563	KCRM_RABIT Creatine kinase M-type OS=Oryctolagus cuniculus GN=CKM PE=1 SV=1	false	P00563	KCRM_RABIT Creatine kinase M-type OS=Oryctolagus cuniculus GN=CKM PE=1 SV=1	false	VLTPDLYKK	LNYKSEEEYPDLSKHNNHMoxAK	33	12	9	21	8	4	40	15	4	BS3+NH+OH	17.3331	false	true	false	false	Within >4	0		0	0	0	0	0	1222	419	12
11788	4104395937	7PMix_BS3_Conal_F3_DDA_iRT_002	6	1249.27	7489.55	0.552027	6	7489.54	0.540615	26603	P02789	TRFE_CHICK Ovotransferrin OS=Gallus gallus PE=1 SV=2	false	P02789	TRFE_CHICK Ovotransferrin OS=Gallus gallus PE=1 SV=2	false	GDVAFVKbs3ohHTTVNENAPDQKDEYELLCcmLDGSR	GDVAFVKHTbs3ohTVNENAPDQKDEYELLCcmLDGSR	222	222	31	31	19	7	240	228	6	BS3+NH+OH	17.3265	false	true	false	false	Within >4	0		0	0	0	0	0	1376	1799	3
11788	4102638603	B170315_18_Lumos_ML_IN_205_PMBS3_Tryp_Rep3_SECFr17	3	859.473	2575.4	0.396269	3	2575.4	0.397826	18899	P00563	KCRM_RABIT Creatine kinase M-type OS=Oryctolagus cuniculus GN=CKM PE=1 SV=1	false	P00563	KCRM_RABIT Creatine kinase M-type OS=Oryctolagus cuniculus GN=CKM PE=1 SV=1	false	VISMEKGGNMK	GGVHVKLAHLSK	237	293	11	12	6	6	242	298	3	BS3+NH+OH	17.3251	false	true	false	false	Within >4	0		0	0	0	0	0	1716	839	12
11788	4104168308	7PMix_BS3_HSA_F3_DDA_iRT_002	3	1009.21	3024.62	0.620954	3	3024.62	0.620552	19572	P02768	ALBU_HUMAN Serum albumin OS=Homo sapiens GN=ALB PE=1 SV=2	false	P02768	ALBU_HUMAN Serum albumin OS=Homo sapiens GN=ALB PE=1 SV=2	false	LAKTYETTLEK	LKCcmASLQKbs3nh2FGER	373	222	11	12	3	2	375	223	3	BS3+NH+OH	17.3039	false	true	false	false	Within >4	0		0	0	0	0	0	2591	1955	4
11788	4101715885	B170315_03_Lumos_ML_IN_205_PMBS3_Tryp_Rep1_SECFr16	5	1129.15	5640.71	0.709152	5	5640.71	0.707758	51444	P02768	ALBU_HUMAN Serum albumin OS=Homo sapiens GN=ALB PE=1 SV=2	false	P02768	ALBU_HUMAN Serum albumin OS=Homo sapiens GN=ALB PE=1 SV=2	false	YKAAFTECcmCcmQAADK	LVRPEVDVMCcmTAFHDNEETFLKKbs3nh2YLYEIAR	185	139	14	30	2	22	186	160	5	BS3+NH+OH	17.3014	false	true	false	false	Within >4	0		0	0	0	0	0	2312	619	4
11788	4104011565	7PMix_BS3_Conal_F3_DDA_iRT_001	5	1157.75	5783.72	0.72015	5	5783.71	0.714826	24630	P02789	TRFE_CHICK Ovotransferrin OS=Gallus gallus PE=1 SV=2	false	P02789	TRFE_CHICK Ovotransferrin OS=Gallus gallus PE=1 SV=2	false	HTTVNENAPDQKDEYELLCcmLDGSR	NAPYSGYSGAFHCcmLKbs3nh2DGKGDVAFVK	229	204	24	25	12	18	240	221	5	BS3+NH+OH	17.2439	false	true	false	false	Within >4	0		0	0	0	0	0	2599	1067	3
11788	4104276986	7PMix_BS3_Ceratin_F4_DDA_iRT_002	4	618.822	2471.26	0.257117	4	2471.26	0.255711	9616	P00563	KCRM_RABIT Creatine kinase M-type OS=Oryctolagus cuniculus GN=CKM PE=1 SV=1	false	P00563	KCRM_RABIT Creatine kinase M-type OS=Oryctolagus cuniculus GN=CKM PE=1 SV=1	false	TDLNHENLK	HGGFKPTDKHK	108	97	9	11	1	9	108	105	4	BS3+NH+OH	17.2411	false	true	false	false	Within >4	0		0	0	0	0	0	2171	947	12
11788	4104008946	7PMix_BS3_Conal_F3_DDA_iRT_001	5	1157.95	5784.71	0.708272	5	5784.7	0.698841	25519	P02789	TRFE_CHICK Ovotransferrin OS=Gallus gallus PE=1 SV=2	false	P02789	TRFE_CHICK Ovotransferrin OS=Gallus gallus PE=1 SV=2	false	GDVAFVKHTTVNENAPDQKDEYELLCcmLDGSR	NAPYSGYSGAFHCcmLKbs3ohDGK	222	204	31	18	7	8	228	211	5	BS3+NH+OH	17.2347	false	true	false	false	Within >4	0		0	0	0	0	0	2597	2427	3
11788	4104168087	7PMix_BS3_HSA_F3_DDA_iRT_002	5	588.109	2935.51	0.507487	5	2935.51	0.507498	16641	P02768	ALBU_HUMAN Serum albumin OS=Homo sapiens GN=ALB PE=1 SV=2	false	P02768	ALBU_HUMAN Serum albumin OS=Homo sapiens GN=ALB PE=1 SV=2	false	FPKAEFAEVSK	LKECcmCcmEKPLLEK	247	299	11	12	3	2	249	300	5	BS3+NH+OH	17.2294	false	true	false	false	Within >4	0		0	0	0	0	0	2596	3139	4
11788	4103892957	7PMix_BS3_HSA_F3_DDA_iRT_001	5	738.197	3685.95	0.949022	5	3685.95	0.946138	18692	P02768	ALBU_HUMAN Serum albumin OS=Homo sapiens GN=ALB PE=1 SV=2	false	P02768	ALBU_HUMAN Serum albumin OS=Homo sapiens GN=ALB PE=1 SV=2	false	LDELRDEGKbs3nh2ASSAKQR	LKCcmASLQKbs3nh2FGER	206	222	16	12	14	2	219	223	5	BS3+NH+OH	17.2004	false	true	false	false	Within >4	0		0	0	0	0	0	2595	265	4
11788	4103887077	7PMix_BS3_HSA_F3_DDA_iRT_001	4	764.884	3055.51	0.506323	4	3055.51	0.506663	7320	P02768	ALBU_HUMAN Serum albumin OS=Homo sapiens GN=ALB PE=1 SV=2	false	P02768	ALBU_HUMAN Serum albumin OS=Homo sapiens GN=ALB PE=1 SV=2	false	LDELRDEGKASSAK	VGSKCcmCcmKHPEAK	206	457	14	12	9	4	214	460	4	BS3+NH+OH	17.1944	false	true	false	false	Within >4	0		0	0	0	0	0	1531	13	4
11788	4103877647	7PMix_BS3_HSA_F3_DDA_iRT_001	4	629.066	2512.24	0.236321	4	2512.23	0.234642	11800	P02768	ALBU_HUMAN Serum albumin OS=Homo sapiens GN=ALB PE=1 SV=2	false	P02768	ALBU_HUMAN Serum albumin OS=Homo sapiens GN=ALB PE=1 SV=2	false	FKDLGEENFK	DAHKSEVAHR	35	25	10	10	2	4	36	28	4	BS3+NH+OH	17.1935	false	true	false	false	Within >4	0		0	0	0	0	0	1607	3635	4
11788	4104171455	7PMix_BS3_HSA_F3_DDA_iRT_002	5	669.134	3340.64	0.635355	5	3340.64	0.635296	13976	P02768	ALBU_HUMAN Serum albumin OS=Homo sapiens GN=ALB PE=1 SV=2	false	P02768	ALBU_HUMAN Serum albumin OS=Homo sapiens GN=ALB PE=1 SV=2	false	CcmCcmKADDKETCcmFAEEGKK	KQTALVELVK	582	549	17	10	3	1	584	549	5	BS3+NH+OH	17.186	false	true	false	false	Within >4	0		0	0	0	0	0	2513	119	4
11788	4104420689	7PMix_pooled_DDA_iRT_library_003	4	757.163	3024.62	0.623426	4	3024.62	0.620552	22041	P02768	ALBU_HUMAN Serum albumin OS=Homo sapiens GN=ALB PE=1 SV=2	false	P02768	ALBU_HUMAN Serum albumin OS=Homo sapiens GN=ALB PE=1 SV=2	false	LAKTYETTLEK	LKCcmASLQKbs3nh2FGER	373	222	11	12	3	2	375	223	4	BS3+NH+OH	17.1349	false	true	false	false	Within >4	0		0	0	0	0	0	2591	1955	4
11788	4103894107	7PMix_BS3_HSA_F3_DDA_iRT_001	3	1289.02	3864.05	0.050824	3	3864.05	0.049541	30805	P02768	ALBU_HUMAN Serum albumin OS=Homo sapiens GN=ALB PE=1 SV=2	false	P02768	ALBU_HUMAN Serum albumin OS=Homo sapiens GN=ALB PE=1 SV=2	false	KQTALVELVK	QNCcmELFEQLGEYKFQNALLVR	549	414	10	21	1	13	549	426	3	BS3+NH+OH	17.1016	false	true	false	false	Within >4	0		0	0	0	0	0	2590	3741	4
11788	4104060312	7PMix_BS3_HSA_F1F2_DDA_iRT_001	4	773.904	3091.59	0.587956	4	3091.59	0.586142	21530	P02768	ALBU_HUMAN Serum albumin OS=Homo sapiens GN=ALB PE=1 SV=2	false	P02768	ALBU_HUMAN Serum albumin OS=Homo sapiens GN=ALB PE=1 SV=2	false	FPKAEFAEVSK	LKECcmCcmEKbs3ohPLLEK	247	299	11	12	3	2	249	300	4	BS3+NH+OH	17.0847	false	true	false	false	Within >4	0		0	0	0	0	0	2589	3139	4
11788	4103997817	7PMix_BS3_Conal_F3_DDA_iRT_001	4	1145.56	4578.2	0.196322	4	4578.19	0.189595	34249	P02789	TRFE_CHICK Ovotransferrin OS=Gallus gallus PE=1 SV=2	false	P02789	TRFE_CHICK Ovotransferrin OS=Gallus gallus PE=1 SV=2	false	TCcmNPSDILQMoxCcmSFLEGK	EGTTYKEFLGDKFYTVISSLK	689	668	17	21	17	6	705	673	4	BS3+NH+OH	17.0574	false	true	false	false	Within >4	0		0	0	0	0	0	2588	2325	3
11788	4104055151	7PMix_BS3_HSA_F1F2_DDA_iRT_001	4	624.312	2493.22	0.219852	4	2493.22	0.220317	8894	P02768	ALBU_HUMAN Serum albumin OS=Homo sapiens GN=ALB PE=1 SV=2	false	P02768	ALBU_HUMAN Serum albumin OS=Homo sapiens GN=ALB PE=1 SV=2	false	LDELRDEGKASSAK	VGSKCcmCcmK	206	457	14	7	9	4	214	460	4	BS3+NH+OH	17.0359	false	true	false	false	Within >4	0		0	0	0	0	0	436	13	4
11788	4102129984	B170315_10_Lumos_ML_IN_205_PMBS3_Tryp_Rep2_SECFr16	6	1097.69	6580.1	0.099657	6	6580.1	0.099157	46063	P02768	ALBU_HUMAN Serum albumin OS=Homo sapiens GN=ALB PE=1 SV=2	false	P02768	ALBU_HUMAN Serum albumin OS=Homo sapiens GN=ALB PE=1 SV=2	false	ADLAKYICcmENQDSISSK	LKECcmCcmEKPLLEKSHCcmIAEVENDEMPADLPSLAADFVESK	282	299	17	39	5	12	286	310	6	BS3+NH+OH	17.0301	false	true	false	false	Within >4	0		0	0	0	0	0	2558	521	4
11788	4104288713	7PMix_BS3_Ceratin_F4_DDA_iRT_002	4	940.978	3759.88	0.884557	4	3759.88	0.881803	16409	P00563	KCRM_RABIT Creatine kinase M-type OS=Oryctolagus cuniculus GN=CKM PE=1 SV=1	false	P00563	KCRM_RABIT Creatine kinase M-type OS=Oryctolagus cuniculus GN=CKM PE=1 SV=1	false	VLTPDLYKK	LNYKSEEEYPDLSKHNNHMAK	33	12	9	21	8	4	40	15	4	BS3+NH+OH	17.0243	false	true	false	false	Within >4	0		0	0	0	0	0	1568	419	12
11788	4102645486	B170315_18_Lumos_ML_IN_205_PMBS3_Tryp_Rep3_SECFr17	3	971.845	2912.51	0.514275	3	2912.51	0.514447	14567	P68082	MYG_HORSE Myoglobin OS=Equus caballus GN=MB PE=1 SV=2	false	P68082	MYG_HORSE Myoglobin OS=Equus caballus GN=MB PE=1 SV=2	false	NDIAAKYK	GHHEAELKPLAQSHATK	141	81	8	17	6	8	146	88	3	BS3+NH+OH	17.02	false	true	false	false	Within >4	0		0	0	0	0	0	1238	235	27
11788	4103834096	7PMix_BS3_Conal_F1F2_DDA_iRT_001	4	1432.68	5726.68	0.680211	4	5726.68	0.678974	30905	P02789	TRFE_CHICK Ovotransferrin OS=Gallus gallus PE=1 SV=2	false	P02789	TRFE_CHICK Ovotransferrin OS=Gallus gallus PE=1 SV=2	false	NKbs3nh2ADWAKNLQMDDFELLCcmTDGR	NKbs3nh2ADWAKNLQMDDFELLCcmTDGR	572	572	22	22	7	7	578	578	4	BS3+NH+OH	17.0172	false	true	false	false	Within >4	0		0	0	0	0	0	2583	3285	3
11788	4104636915	7PMix_BS3_Ceratin_F3_DDA_iRT_002	5	958.884	4789.38	0.381457	5	4789.38	0.379652	24620	P00563	KCRM_RABIT Creatine kinase M-type OS=Oryctolagus cuniculus GN=CKM PE=1 SV=1	false	P00563	KCRM_RABIT Creatine kinase M-type OS=Oryctolagus cuniculus GN=CKM PE=1 SV=1	false	AVEKLSVEALNSLTGEFK	LNYKSEEEYPDLSKbs3nh2HNNHMoxAK	153	12	18	21	4	4	156	15	5	BS3+NH+OH	17.0124	false	true	false	false	Within >4	0		0	0	0	0	0	2582	1135	12
11788	4103668171	7PMix_BS3_Conal_F4_DDA_iRT_001	6	1064.35	6380.07	0.069086	6	6380.07	0.065039	20954	P02789	TRFE_CHICK Ovotransferrin OS=Gallus gallus PE=1 SV=2	false	P02789	TRFE_CHICK Ovotransferrin OS=Gallus gallus PE=1 SV=2	false	CcmLVEKGDVAFIQHSTVEENTGGK	LCcmQLCcmQGSGGIPPEKCcmVASSbs3nh2HEKYFGYTGALR	549	517	23	32	5	15	553	531	6	BS3+NH+OH	16.996	false	true	false	false	Within >4	0		0	0	0	0	0	2581	1957	3
11788	4101618013	B170315_04_Lumos_ML_IN_205_PMBS3_Tryp_Rep1_SECFr17	4	925.733	3698.9	0.904256	4	3698.91	0.905653	34161	P68082	MYG_HORSE Myoglobin OS=Equus caballus GN=MB PE=1 SV=2	false	P68082	MYG_HORSE Myoglobin OS=Equus caballus GN=MB PE=1 SV=2	false	GHHEAELKPLAQSHATK	NDIAAKYKbs3nh2ELGFQG	81	141	17	14	8	6	88	146	4	BS3+NH+OH	16.9934	false	true	false	false	Within >4	0		0	0	0	0	0	1039	235	27
11788	4102245162	B170315_11_Lumos_ML_IN_205_PMBS3_Tryp_Rep2_SECFr17	4	804.143	3212.54	0.541337	4	3212.54	0.540333	25150	P02768	ALBU_HUMAN Serum albumin OS=Homo sapiens GN=ALB PE=1 SV=2	false	P02768	ALBU_HUMAN Serum albumin OS=Homo sapiens GN=ALB PE=1 SV=2	false	KQTALVELVK	CcmCcmKADDKETCcmFAEEGK	549	582	10	16	1	3	549	584	4	BS3+NH+OH	16.9669	false	true	false	false	Within >4	0		0	0	0	0	0	2406	119	4
11788	4104133098	7PMix_BS3_Conal_F4_DDA_iRT_002	5	927.409	4632.01	0.008104	5	4632.01	0.005658	18998	P02789	TRFE_CHICK Ovotransferrin OS=Gallus gallus PE=1 SV=2	false	P02789	TRFE_CHICK Ovotransferrin OS=Gallus gallus PE=1 SV=2	false	TGTCcmNFDEYFSEGCcmAPGSPPNSR	CcmVASSHEKYFGYTGALR	494	532	23	17	22	8	515	539	5	BS3+NH+OH	16.9436	false	true	false	false	Within >4	0		0	0	0	0	0	2564	3657	3
11788	4104067503	7PMix_BS3_HSA_F1F2_DDA_iRT_001	4	1006.02	4020.06	0.064375	4	4020.06	0.062159	19375	P02768	ALBU_HUMAN Serum albumin OS=Homo sapiens GN=ALB PE=1 SV=2	false	P02768	ALBU_HUMAN Serum albumin OS=Homo sapiens GN=ALB PE=1 SV=2	false	CcmCcmKADDKETCcmFAEEGKbs3nh2K	QIKbs3nh2KQTALVELVK	582	546	17	13	3	4	584	549	4	BS3+NH+OH	16.9196	false	true	false	false	Within >4	0		0	0	0	0	0	2369	119	4
11788	4104066771	7PMix_BS3_HSA_F1F2_DDA_iRT_001	3	1331.62	3991.84	0.83537	3	3991.83	0.834322	23769	P02768	ALBU_HUMAN Serum albumin OS=Homo sapiens GN=ALB PE=1 SV=2	false	P02768	ALBU_HUMAN Serum albumin OS=Homo sapiens GN=ALB PE=1 SV=2	false	FKDLGEENFK	LVNEVTEFAKTCcmVADESAENCcmDK	35	66	10	23	2	10	36	75	3	BS3+NH+OH	16.8912	false	true	false	false	Within >4	0		0	0	0	0	0	2498	3625	4
11788	4103898353	7PMix_BS3_HSA_F3_DDA_iRT_001	5	774.198	3865.95	0.952229	5	3865.95	0.951545	18458	P02768	ALBU_HUMAN Serum albumin OS=Homo sapiens GN=ALB PE=1 SV=2	false	P02768	ALBU_HUMAN Serum albumin OS=Homo sapiens GN=ALB PE=1 SV=2	false	CcmCcmKADDKETCcmFAEEGKK	QIKbs3ohKQTALVELVK	582	546	17	13	3	4	584	549	5	BS3+NH+OH	16.877	false	true	false	false	Within >4	0		0	0	0	0	0	974	119	4
11788	4102511965	B170315_17_Lumos_ML_IN_205_PMBS3_Tryp_Rep3_SECFr16	5	903.248	4511.2	0.20483	5	4511.2	0.203571	32784	P02768	ALBU_HUMAN Serum albumin OS=Homo sapiens GN=ALB PE=1 SV=2	false	P02768	ALBU_HUMAN Serum albumin OS=Homo sapiens GN=ALB PE=1 SV=2	false	AFKAWAVAR	LVTDLTKVHTECcmCcmHGDLLECcmADDRADLAK	234	258	9	29	3	7	236	264	5	BS3+NH+OH	16.8684	false	true	false	false	Within >4	0		0	0	0	0	0	1595	31	4
11788	4104164608	7PMix_BS3_HSA_F3_DDA_iRT_002	3	818.453	2452.34	0.338108	3	2452.34	0.336588	18769	P02768	ALBU_HUMAN Serum albumin OS=Homo sapiens GN=ALB PE=1 SV=2	false	P02768	ALBU_HUMAN Serum albumin OS=Homo sapiens GN=ALB PE=1 SV=2	false	AFKAWAVAR	LAKTYETTLEK	234	373	9	11	3	3	236	375	3	BS3+NH+OH	16.8578	false	true	false	false	Within >4	0		0	0	0	0	0	2411	1489	4
11788	4104135068	7PMix_BS3_Conal_F4_DDA_iRT_002	5	878.655	4388.24	0.239565	5	4388.24	0.236916	14849	P02789	TRFE_CHICK Ovotransferrin OS=Gallus gallus PE=1 SV=2	false	P02789	TRFE_CHICK Ovotransferrin OS=Gallus gallus PE=1 SV=2	false	KDQLTPSPR	ANVMDYRECcmNLAEVPTHAVVVRPEKANK	352	595	9	28	1	25	352	619	5	BS3+NH+OH	16.8192	false	true	false	false	Within >4	0		0	0	0	0	0	2453	3507	3
11788	4102874393	B170317_02_Lumos_ML_IN_205_PMBS3_Tryp_Rep4_SECFr16	4	734.135	2932.51	0.509256	4	2932.51	0.508299	27238	P00432	CATA_BOVIN Catalase OS=Bos taurus GN=CAT PE=1 SV=3	false	P00432	CATA_BOVIN Catalase OS=Bos taurus GN=CAT PE=1 SV=3	false	AVKNFSDVHPEYGSR	DAQLFIQKK	478	469	15	9	3	8	480	476	4	BS3+NH+OH	16.7885	false	true	false	false	Within >4	0		0	0	0	0	0	2127	3693	18
11788	4103886487	7PMix_BS3_HSA_F3_DDA_iRT_001	5	643.128	3210.6	0.601497	5	3210.6	0.601292	10275	P02768	ALBU_HUMAN Serum albumin OS=Homo sapiens GN=ALB PE=1 SV=2	false	P02768	ALBU_HUMAN Serum albumin OS=Homo sapiens GN=ALB PE=1 SV=2	false	LDELRDEGKASSAK	VGSKCcmCcmKbs3nh2HPEAK	206	457	14	12	9	4	214	460	5	BS3+NH+OH	16.7362	false	true	false	false	Within >4	0		0	0	0	0	0	2518	13	4
11788	4104063466	7PMix_BS3_HSA_F1F2_DDA_iRT_001	4	878.668	3510.64	0.644661	4	3510.64	0.6429	19059	P02768	ALBU_HUMAN Serum albumin OS=Homo sapiens GN=ALB PE=1 SV=2	false	P02768	ALBU_HUMAN Serum albumin OS=Homo sapiens GN=ALB PE=1 SV=2	false	VHTECcmCcmHGDLLECcmADDRADLAK	LVTDLTK	265	258	22	7	3	6	267	263	4	BS3+NH+OH	16.703	false	true	false	false	Within >4	0		0	0	0	0	0	2382	1477	4
11788	4103817630	7PMix_BS3_Conal_F1F2_DDA_iRT_001	3	1059.51	3175.49	0.493566	3	3175.49	0.492057	17365	P02789	TRFE_CHICK Ovotransferrin OS=Gallus gallus PE=1 SV=2	false	P02789	TRFE_CHICK Ovotransferrin OS=Gallus gallus PE=1 SV=2	false	EGTTYKEFLGDK	QPVDNYKTCcmNWAR	668	253	12	13	6	7	673	259	3	BS3+NH+OH	16.6905	false	true	false	false	Within >4	0		0	0	0	0	0	1927	1649	3
11788	4104062634	7PMix_BS3_HSA_F1F2_DDA_iRT_001	4	874.939	3495.73	0.728186	4	3495.73	0.729925	17489	P02768	ALBU_HUMAN Serum albumin OS=Homo sapiens GN=ALB PE=1 SV=2	false	P02768	ALBU_HUMAN Serum albumin OS=Homo sapiens GN=ALB PE=1 SV=2	false	KQTALVELVK	CcmCcmKADDKbs3nh2ETCcmFAEEGKK	549	582	10	17	1	3	549	584	4	BS3+NH+OH	16.6704	false	true	false	false	Within >4	0		0	0	0	0	0	2514	119	4
11788	4104636170	7PMix_BS3_Ceratin_F3_DDA_iRT_002	5	955.685	4773.39	0.390958	5	4773.38	0.384742	24879	P00563	KCRM_RABIT Creatine kinase M-type OS=Oryctolagus cuniculus GN=CKM PE=1 SV=1	false	P00563	KCRM_RABIT Creatine kinase M-type OS=Oryctolagus cuniculus GN=CKM PE=1 SV=1	false	AVEKLSVEALNSLTGEFK	LNYKSEEEYPDLSKbs3nh2HNNHMAK	153	12	18	21	4	4	156	15	5	BS3+NH+OH	16.643	false	true	false	false	Within >4	0		0	0	0	0	0	815	1135	12
11788	4104067200	7PMix_BS3_HSA_F1F2_DDA_iRT_001	4	1006.27	4021.05	0.048502	4	4021.05	0.046174	20342	P02768	ALBU_HUMAN Serum albumin OS=Homo sapiens GN=ALB PE=1 SV=2	false	P02768	ALBU_HUMAN Serum albumin OS=Homo sapiens GN=ALB PE=1 SV=2	false	CcmCcmKADDKETCcmFAEEGKbs3nh2K	QIKbs3ohKQTALVELVK	582	546	17	13	3	4	584	549	4	BS3+NH+OH	16.6403	false	true	false	false	Within >4	0		0	0	0	0	0	2237	119	4
11788	4103446192	B170317_07_Lumos_ML_IN_205_PMBS3_Tryp_SECFr17	4	1603.24	6408.92	0.918125	4	6408.92	0.915712	63285	P02768	ALBU_HUMAN Serum albumin OS=Homo sapiens GN=ALB PE=1 SV=2	false	P02789	TRFE_CHICK Ovotransferrin OS=Gallus gallus PE=1 SV=2	false	SHCcmIAEVENDEMPADLPSLAADFVESKbs3ohDVCcmK	NKADWAKNLQMDDFELLCcmTDGR	311	572	31	22	18	2	328	573	4	BS3+NH+OH	16.5859	false	true	false	false	Between >4	0		0	0	0	0	0	2672	3771	0
11788	4104387033	7PMix_BS3_Conal_F3_DDA_iRT_002	4	1159.01	4632.01	0.009781	4	4632.01	0.005658	19169	P02789	TRFE_CHICK Ovotransferrin OS=Gallus gallus PE=1 SV=2	false	P02789	TRFE_CHICK Ovotransferrin OS=Gallus gallus PE=1 SV=2	false	TGTCcmNFDEYFSEGCcmAPGSPPNSR	CcmVASSHEKYFGYTGALR	494	532	23	17	22	8	515	539	4	BS3+NH+OH	16.5795	false	true	false	false	Within >4	0		0	0	0	0	0	2564	3657	3
11788	4103890814	7PMix_BS3_HSA_F3_DDA_iRT_001	5	731.373	3651.83	0.826372	5	3651.82	0.823641	14354	P02768	ALBU_HUMAN Serum albumin OS=Homo sapiens GN=ALB PE=1 SV=2	false	P02768	ALBU_HUMAN Serum albumin OS=Homo sapiens GN=ALB PE=1 SV=2	false	LDELRDEGKbs3ohASSAKQR	VGSKCcmCcmKbs3ohHPEAK	206	457	16	12	14	4	219	460	5	BS3+NH+OH	16.5685	false	true	false	false	Within >4	0		0	0	0	0	0	309	2011	4
11788	4104069255	7PMix_BS3_HSA_F1F2_DDA_iRT_001	3	1403.28	4206.81	0.814844	3	4206.81	0.813959	16416	P02768	ALBU_HUMAN Serum albumin OS=Homo sapiens GN=ALB PE=1 SV=2	false	P02768	ALBU_HUMAN Serum albumin OS=Homo sapiens GN=ALB PE=1 SV=2	false	NECcmFLQHKDDNPNLPR	ETYGEMADCcmCcmAKQEPER	123	106	16	17	8	12	130	117	3	BS3+NH+OH	16.4944	false	true	false	false	Within >4	0		0	0	0	0	0	2407	989	4
11788	4104636648	7PMix_BS3_Ceratin_F3_DDA_iRT_002	4	1157.83	4627.27	0.272773	4	4627.27	0.268663	22415	P00563	KCRM_RABIT Creatine kinase M-type OS=Oryctolagus cuniculus GN=CKM PE=1 SV=1	false	P00563	KCRM_RABIT Creatine kinase M-type OS=Oryctolagus cuniculus GN=CKM PE=1 SV=1	false	TDLNHENLKGGDDLDPHYVLSSR	VISMEKbs3nh2GGNMoxKEVFR	108	237	23	15	9	11	116	247	4	BS3+NH+OH	16.4818	false	true	false	false	Within >4	0		0	0	0	0	0	1473	633	12
11788	4103929383	7PMix_BS3_HSA_F4_DDA_iRT_002	4	855.954	3419.79	0.786132	4	3419.78	0.783279	14252	P02768	ALBU_HUMAN Serum albumin OS=Homo sapiens GN=ALB PE=1 SV=2	false	P02768	ALBU_HUMAN Serum albumin OS=Homo sapiens GN=ALB PE=1 SV=2	false	LKECcmCcmEKPLLEK	LSQRFPKAEFAEVSK	299	243	12	15	2	7	300	249	4	BS3+NH+OH	16.4718	false	true	false	false	Within >4	0		0	0	0	0	0	1956	3139	4
11788	4104169959	7PMix_BS3_HSA_F3_DDA_iRT_002	4	799.91	3195.61	0.610598	4	3195.61	0.60902	19713	P02768	ALBU_HUMAN Serum albumin OS=Homo sapiens GN=ALB PE=1 SV=2	false	P02768	ALBU_HUMAN Serum albumin OS=Homo sapiens GN=ALB PE=1 SV=2	false	VTKCcmCcmTESLVNR	LKbs3ohCcmASLQKFGER	497	222	12	12	3	8	499	229	4	BS3+NH+OH	16.4332	false	true	false	false	Within >4	0		0	0	0	0	0	2559	3145	4
11788	4102940586	B170317_02_Lumos_ML_IN_205_PMBS3_Tryp_Rep4_SECFr16	5	1317.03	6580.1	0.10274	5	6580.1	0.099157	47225	P02768	ALBU_HUMAN Serum albumin OS=Homo sapiens GN=ALB PE=1 SV=2	false	P02768	ALBU_HUMAN Serum albumin OS=Homo sapiens GN=ALB PE=1 SV=2	false	ADLAKYICcmENQDSISSK	LKECcmCcmEKPLLEKSHCcmIAEVENDEMPADLPSLAADFVESK	282	299	17	39	5	12	286	310	5	BS3+NH+OH	16.4269	false	true	false	false	Within >4	0		0	0	0	0	0	2558	521	4
11788	4104621344	7PMix_BS3_Ceratin_F3_DDA_iRT_002	4	986.512	3942.02	0.019089	4	3942.01	0.014984	26012	P00563	KCRM_RABIT Creatine kinase M-type OS=Oryctolagus cuniculus GN=CKM PE=1 SV=1	false	P00563	KCRM_RABIT Creatine kinase M-type OS=Oryctolagus cuniculus GN=CKM PE=1 SV=1	false	LNYKSEEEYPDLSK	RAVEKLSVEALNSLTGEFK	12	152	14	19	4	5	15	156	4	BS3+NH+OH	16.4249	false	true	false	false	Within >4	0		0	0	0	0	0	2491	1135	12
11788	4102514077	B170315_17_Lumos_ML_IN_205_PMBS3_Tryp_Rep3_SECFr16	4	1145.29	4577.14	0.139004	4	4577.14	0.137525	35321	P02768	ALBU_HUMAN Serum albumin OS=Homo sapiens GN=ALB PE=1 SV=2	false	P02768	ALBU_HUMAN Serum albumin OS=Homo sapiens GN=ALB PE=1 SV=2	false	LVRPEVDVMCcmTAFHDNEETFLKK	YKAAFTECcmCcmQAADK	139	185	23	14	22	2	160	186	4	BS3+NH+OH	16.4075	false	true	false	false	Within >4	0		0	0	0	0	0	2556	619	4
11788	4102478201	B170315_17_Lumos_ML_IN_205_PMBS3_Tryp_Rep3_SECFr16	4	796.695	3182.75	0.749087	4	3182.75	0.748547	21743	P00563	KCRM_RABIT Creatine kinase M-type OS=Oryctolagus cuniculus GN=CKM PE=1 SV=1	false	P00563	KCRM_RABIT Creatine kinase M-type OS=Oryctolagus cuniculus GN=CKM PE=1 SV=1	false	GGVHVKLAHLSK	KLEKGQSIDDMIPAQK	293	366	12	16	6	4	298	369	4	BS3+NH+OH	16.3913	false	true	false	false	Within >4	0		0	0	0	0	0	865	3397	12
11788	4104058637	7PMix_BS3_HSA_F1F2_DDA_iRT_001	4	736.079	2940.29	0.287376	4	2940.29	0.286558	11873	P02768	ALBU_HUMAN Serum albumin OS=Homo sapiens GN=ALB PE=1 SV=2	false	P02768	ALBU_HUMAN Serum albumin OS=Homo sapiens GN=ALB PE=1 SV=2	false	TCcmVADESAENCcmDK	DAHKbs3ohSEVAHR	76	25	13	10	7	5	82	29	4	BS3+NH+OH	16.3549	false	true	false	false	Within >4	0		0	0	0	0	0	1311	3523	4
11788	4103987594	7PMix_BS3_Conal_F3_DDA_iRT_001	4	894.382	3573.5	0.500502	4	3573.5	0.49836	16457	P02789	TRFE_CHICK Ovotransferrin OS=Gallus gallus PE=1 SV=2	false	P02789	TRFE_CHICK Ovotransferrin OS=Gallus gallus PE=1 SV=2	false	SCcmHTAVGR	TGTCcmNFDEYFSEGCcmAPGSPPNSR	472	494	8	23	1	11	472	504	4	BS3+NH+OH	16.3356	false	true	false	false	Within >4	0		0	0	0	0	0	2553	3623	3
11788	4103890178	7PMix_BS3_HSA_F3_DDA_iRT_001	4	881.458	3521.8	0.801438	4	3521.8	0.797032	12184	P02768	ALBU_HUMAN Serum albumin OS=Homo sapiens GN=ALB PE=1 SV=2	false	P02768	ALBU_HUMAN Serum albumin OS=Homo sapiens GN=ALB PE=1 SV=2	false	LDELRDEGKASSAK	VGSKCcmCcmKbs3nh2HPEAKbs3nh2R	206	457	14	13	9	4	214	460	4	BS3+NH+OH	16.3336	false	true	false	false	Within >4	0		0	0	0	0	0	1858	13	4
11788	4102654779	B170315_18_Lumos_ML_IN_205_PMBS3_Tryp_Rep3_SECFr17	4	775.379	3097.49	0.486136	4	3097.49	0.486203	17051	P02789	TRFE_CHICK Ovotransferrin OS=Gallus gallus PE=1 SV=2	false	P02789	TRFE_CHICK Ovotransferrin OS=Gallus gallus PE=1 SV=2	false	KSCcmHTAVGR	CcmVASSHEKYFGYTGALR	471	532	9	17	1	8	471	539	4	BS3+NH+OH	16.283	false	true	false	false	Within >4	0		0	0	0	0	0	2023	3659	3
11788	4103898435	7PMix_BS3_HSA_F3_DDA_iRT_001	5	793.415	3962.04	0.037528	5	3962.04	0.035365	14806	P02768	ALBU_HUMAN Serum albumin OS=Homo sapiens GN=ALB PE=1 SV=2	false	P02768	ALBU_HUMAN Serum albumin OS=Homo sapiens GN=ALB PE=1 SV=2	false	LDELRDEGKASSAKbs3ohQR	VGSKCcmCcmKbs3nh2HPEAKbs3nh2R	206	457	16	13	9	4	214	460	5	BS3+NH+OH	16.2656	false	true	false	false	Within >4	0		0	0	0	0	0	2550	13	4
11788	4103815832	7PMix_BS3_Conal_F1F2_DDA_iRT_001	3	976.843	2927.51	0.507287	3	2927.51	0.505563	16888	P00563	KCRM_RABIT Creatine kinase M-type OS=Oryctolagus cuniculus GN=CKM PE=1 SV=1	false	P00563	KCRM_RABIT Creatine kinase M-type OS=Oryctolagus cuniculus GN=CKM PE=1 SV=1	false	VLTPDLYKK	LNYKSEEEYPDLSK	33	12	9	14	8	4	40	15	3	BS3+NH+OH	16.2616	false	true	false	false	Within >4	0		0	0	0	0	0	2346	419	12
11788	4103906785	7PMix_BS3_HSA_F3_DDA_iRT_001	6	766.529	4593.13	0.131334	6	4593.13	0.132435	19368	P02768	ALBU_HUMAN Serum albumin OS=Homo sapiens GN=ALB PE=1 SV=2	false	P02768	ALBU_HUMAN Serum albumin OS=Homo sapiens GN=ALB PE=1 SV=2	false	LVRPEVDVMoxCcmTAFHDNEETFLKK	YKAAFTECcmCcmQAADK	139	185	23	14	22	2	160	186	6	BS3+NH+OH	16.2331	false	true	false	false	Within >4	0		0	0	0	0	0	2548	619	4
11788	4104636322	7PMix_BS3_Ceratin_F3_DDA_iRT_002	5	926.462	4627.27	0.27308	5	4627.27	0.268663	22678	P00563	KCRM_RABIT Creatine kinase M-type OS=Oryctolagus cuniculus GN=CKM PE=1 SV=1	false	P00563	KCRM_RABIT Creatine kinase M-type OS=Oryctolagus cuniculus GN=CKM PE=1 SV=1	false	TDLNHENLKGGDDLDPHYVLSSR	VISMoxEKbs3nh2GGNMKEVFR	108	237	23	15	9	11	116	247	5	BS3+NH+OH	16.2275	false	true	false	false	Within >4	0		0	0	0	0	0	2547	633	12
11788	4104326349	7PMix_pooled_DDA_iRT_library_004	3	840.755	2519.24	0.24464	3	2519.24	0.2447	22054	P00698	LYSC_CHICK Lysozyme C OS=Gallus gallus GN=LYZ PE=1 SV=1	false	P00698	LYSC_CHICK Lysozyme C OS=Gallus gallus GN=LYZ PE=1 SV=1	false	CcmKGTDVQAWIR	CcmELAAAMKR	133	24	11	9	2	8	134	31	3	BS3+NH+OH	16.2107	false	true	false	false	Within >4	0		0	0	0	0	0	2461	3307	2
11788	4102649733	B170315_18_Lumos_ML_IN_205_PMBS3_Tryp_Rep3_SECFr17	3	978.826	2933.46	0.45736	3	2933.46	0.45865	18210	P02768	ALBU_HUMAN Serum albumin OS=Homo sapiens GN=ALB PE=1 SV=2	false	P02768	ALBU_HUMAN Serum albumin OS=Homo sapiens GN=ALB PE=1 SV=2	false	LDELRDEGKASSAKbs3ohQR	VGSKCcmCcmK	206	457	16	7	9	4	214	460	3	BS3+NH+OH	16.1995	false	true	false	false	Within >4	0		0	0	0	0	0	1217	13	4
11788	4103816613	7PMix_BS3_Conal_F1F2_DDA_iRT_001	3	974.447	2920.32	0.319984	3	2920.32	0.31851	20514	P02789	TRFE_CHICK Ovotransferrin OS=Gallus gallus PE=1 SV=2	false	P02789	TRFE_CHICK Ovotransferrin OS=Gallus gallus PE=1 SV=2	false	TDERPASYFAVAVAR	YDDESQCcmSK	443	434	15	9	1	8	443	441	3	BS3+NH+OH	16.1927	false	true	false	false	Within >4	0		0	0	0	0	0	2438	3575	3
11788	4103904775	7PMix_BS3_HSA_F3_DDA_iRT_001	5	844.447	4217.2	0.197288	5	4217.19	0.193656	15474	P02768	ALBU_HUMAN Serum albumin OS=Homo sapiens GN=ALB PE=1 SV=2	false	P02768	ALBU_HUMAN Serum albumin OS=Homo sapiens GN=ALB PE=1 SV=2	false	LDELRDEGKASSAKbs3nh2QR	NLGKVGSKbs3nh2CcmCcmKbs3nh2HPEAK	206	453	16	16	9	4	214	456	5	BS3+NH+OH	16.1914	false	true	false	false	Within >4	0		0	0	0	0	0	1900	405	4
11788	4104706453	7PMix_pooled_DDA_library_001	4	947.486	3785.91	0.913285	4	3785.91	0.913873	34619	P00563	KCRM_RABIT Creatine kinase M-type OS=Oryctolagus cuniculus GN=CKM PE=1 SV=1	false	P00563	KCRM_RABIT Creatine kinase M-type OS=Oryctolagus cuniculus GN=CKM PE=1 SV=1	false	LNYKSEEEYPDLSK	AVEKLSVEALNSLTGEFK	12	153	14	18	4	4	15	156	4	BS3+NH+OH	16.1205	false	true	false	false	Within >4	0		0	0	0	0	0	1133	1135	12
11788	4103826064	7PMix_BS3_Conal_F1F2_DDA_iRT_001	5	876.422	4377.08	0.075798	5	4377.07	0.07068	18142	P02789	TRFE_CHICK Ovotransferrin OS=Gallus gallus PE=1 SV=2	false	P02789	TRFE_CHICK Ovotransferrin OS=Gallus gallus PE=1 SV=2	false	KGTEFTVNDLQGK	HTTVNENAPDQKDEYELLCcmLDGSR	119	229	13	24	1	12	119	240	5	BS3+NH+OH	16.0869	false	true	false	false	Within >4	0		0	0	0	0	0	1966	3727	3
11788	4104614401	7PMix_BS3_Ceratin_F3_DDA_iRT_002	4	982.233	3924.9	0.901924	4	3924.9	0.898592	17743	P00563	KCRM_RABIT Creatine kinase M-type OS=Oryctolagus cuniculus GN=CKM PE=1 SV=1	false	P00563	KCRM_RABIT Creatine kinase M-type OS=Oryctolagus cuniculus GN=CKM PE=1 SV=1	false	TDLNHENLKGGDDLDPHYVLSSR	VISMEKGGNMK	108	237	23	11	22	6	129	242	4	BS3+NH+OH	16.0624	false	true	false	false	Within >4	0		0	0	0	0	0	1395	517	12
11788	4103572514	7PMix_BS3_Lyso_F1F2_DDA_iRT_001	3	892.454	2674.34	0.340788	3	2674.34	0.339329	16902	P00698	LYSC_CHICK Lysozyme C OS=Gallus gallus GN=LYZ PE=1 SV=1	false	P00698	LYSC_CHICK Lysozyme C OS=Gallus gallus GN=LYZ PE=1 SV=1	false	CcmKbs3nh2GTDVQAWIR	CcmELAAAMKR	133	24	11	9	4	8	136	31	3	BS3+NH+OH	16.0591	false	true	false	false	Within >4	0		0	0	0	0	0	2539	1487	2
11788	4104637179	7PMix_BS3_Ceratin_F3_DDA_iRT_002	5	926.462	4627.27	0.271245	5	4627.27	0.268663	22376	P00563	KCRM_RABIT Creatine kinase M-type OS=Oryctolagus cuniculus GN=CKM PE=1 SV=1	false	P00563	KCRM_RABIT Creatine kinase M-type OS=Oryctolagus cuniculus GN=CKM PE=1 SV=1	false	TDLNHENLKGGDDLDPHYVLSSR	VISMEKbs3nh2GGNMoxKEVFR	108	237	23	15	9	11	116	247	5	BS3+NH+OH	16.0539	false	true	false	false	Within >4	0		0	0	0	0	0	1473	633	12
11788	4102640004	B170315_18_Lumos_ML_IN_205_PMBS3_Tryp_Rep3_SECFr17	4	664.37	2653.45	0.45245	4	2653.45	0.451953	51955	P02789	TRFE_CHICK Ovotransferrin OS=Gallus gallus PE=1 SV=2	false	P02789	TRFE_CHICK Ovotransferrin OS=Gallus gallus PE=1 SV=2	false	DPVLKDLLFK	SDFHLFGPPGKK	311	299	10	12	5	11	315	309	4	BS3+NH+OH	16.0331	false	true	false	false	Within >4	0		0	0	0	0	0	1283	489	3
11788	4103881345	7PMix_BS3_HSA_F3_DDA_iRT_001	4	717.612	2866.42	0.417016	4	2866.41	0.41395	18897	P02768	ALBU_HUMAN Serum albumin OS=Homo sapiens GN=ALB PE=1 SV=2	false	P02768	ALBU_HUMAN Serum albumin OS=Homo sapiens GN=ALB PE=1 SV=2	false	LKCcmASLQKbs3nh2FGER	CcmCcmTESLVNR	222	500	12	9	2	3	223	502	4	BS3+NH+OH	16.0047	false	true	false	false	Within >4	0		0	0	0	0	0	2536	1475	4
11788	4102058860	B170315_10_Lumos_ML_IN_205_PMBS3_Tryp_Rep2_SECFr16	4	729.136	2912.52	0.516035	4	2912.51	0.514447	20601	P00563	KCRM_RABIT Creatine kinase M-type OS=Oryctolagus cuniculus GN=CKM PE=1 SV=1	false	P00563	KCRM_RABIT Creatine kinase M-type OS=Oryctolagus cuniculus GN=CKM PE=1 SV=1	false	GGDDLDPHYVLSSR	GGVHVKLAHLSK	117	293	14	12	13	6	129	298	4	BS3+NH+OH	15.997	false	true	false	false	Within >4	0		0	0	0	0	0	1845	3673	12
11788	4103787973	7PMix_BS3_Conal_F1F2_DDA_iRT_001	3	1192.17	3573.5	0.498829	3	3573.5	0.49836	14099	P02789	TRFE_CHICK Ovotransferrin OS=Gallus gallus PE=1 SV=2	false	P02789	TRFE_CHICK Ovotransferrin OS=Gallus gallus PE=1 SV=2	false	SCcmHTAVGR	TGTCcmNFDEYFSEGCcmAPGSPPNSR	472	494	8	23	1	11	472	504	3	BS3+NH+OH	15.9759	false	true	false	false	Within Special >4	0		0	0	0	0	0	2553	3623	3
11788	4104061335	7PMix_BS3_HSA_F1F2_DDA_iRT_001	3	1217.95	3650.83	0.825522	3	3650.82	0.824554	20710	P02768	ALBU_HUMAN Serum albumin OS=Homo sapiens GN=ALB PE=1 SV=2	false	P02768	ALBU_HUMAN Serum albumin OS=Homo sapiens GN=ALB PE=1 SV=2	false	Kbs3nh2QTALVELVK	CcmCcmKADDKETCcmFAEEGKbs3nh2K	549	582	10	17	3	3	551	584	3	BS3+NH+OH	15.9332	false	true	false	false	Within >4	0		0	0	0	0	0	2015	2043	4
11788	4104619882	7PMix_BS3_Ceratin_F3_DDA_iRT_002	5	789.411	3942.02	0.017053	5	3942.01	0.014984	26015	P00563	KCRM_RABIT Creatine kinase M-type OS=Oryctolagus cuniculus GN=CKM PE=1 SV=1	false	P00563	KCRM_RABIT Creatine kinase M-type OS=Oryctolagus cuniculus GN=CKM PE=1 SV=1	false	LNYKSEEEYPDLSK	RAVEKLSVEALNSLTGEFK	12	152	14	19	4	5	15	156	5	BS3+NH+OH	15.9192	false	true	false	false	Within >4	0		0	0	0	0	0	2491	1135	12
11788	4104071667	7PMix_BS3_HSA_F1F2_DDA_iRT_001	4	1052.71	4206.81	0.814443	4	4206.81	0.813959	16428	P02768	ALBU_HUMAN Serum albumin OS=Homo sapiens GN=ALB PE=1 SV=2	false	P02768	ALBU_HUMAN Serum albumin OS=Homo sapiens GN=ALB PE=1 SV=2	false	NECcmFLQHKDDNPNLPR	ETYGEMADCcmCcmAKQEPER	123	106	16	17	8	12	130	117	4	BS3+NH+OH	15.9132	false	true	false	false	Within >4	0		0	0	0	0	0	2407	989	4
11788	4102085931	B170315_10_Lumos_ML_IN_205_PMBS3_Tryp_Rep2_SECFr16	4	994.235	3972.91	0.910528	4	3972.91	0.90914	46291	P62894	CYC_BOVIN Cytochrome c OS=Bos taurus GN=CYCS PE=1 SV=2	false	P62894	CYC_BOVIN Cytochrome c OS=Bos taurus GN=CYCS PE=1 SV=2	false	KTGQAPGFSYTDANK	NKGITWGEETLMEYLENPK	40	55	15	19	1	2	40	56	4	BS3+NH+OH	15.8749	false	true	false	false	Within >4	0		0	0	0	0	0	2531	3455	124
11788	4103991216	7PMix_BS3_Conal_F3_DDA_iRT_001	4	989.468	3953.84	0.842432	4	3953.84	0.837768	17523	P02789	TRFE_CHICK Ovotransferrin OS=Gallus gallus PE=1 SV=2	false	P02789	TRFE_CHICK Ovotransferrin OS=Gallus gallus PE=1 SV=2	false	YDDESQCcmSKTDERPASYFAVAVAR	FGVNGSEKSK	434	634	24	10	9	8	442	641	4	BS3+NH+OH	15.8582	false	true	false	false	Within >4	0		0	0	0	0	0	2279	3515	3
11788	4103017842	B170317_03_Lumos_ML_IN_205_PMBS3_Tryp_Rep4_SECFr17	4	634.356	2533.4	0.395498	4	2533.39	0.394437	22512	P68082	MYG_HORSE Myoglobin OS=Equus caballus GN=MB PE=1 SV=2	false	P68082	MYG_HORSE Myoglobin OS=Equus caballus GN=MB PE=1 SV=2	false	HKIPIK	LFTGHPETLEKFDK	98	33	6	14	2	11	99	43	4	BS3+NH+OH	15.8504	false	true	false	false	Within >4	0		0	0	0	0	0	2021	2589	27
11788	4101705419	B170315_03_Lumos_ML_IN_205_PMBS3_Tryp_Rep1_SECFr16	6	803.242	4813.41	0.408074	6	4813.41	0.407671	48455	P02768	ALBU_HUMAN Serum albumin OS=Homo sapiens GN=ALB PE=1 SV=2	false	P02768	ALBU_HUMAN Serum albumin OS=Homo sapiens GN=ALB PE=1 SV=2	false	HPYFYAPELLFFAKR	LVRPEVDVMCcmTAFHDNEETFLKK	170	139	15	23	14	22	183	160	6	BS3+NH+OH	15.8495	false	true	false	false	Within >4	0		0	0	0	0	0	1532	1401	4
11788	4102292442	B170315_12_Lumos_ML_IN_205_PMBS3_Tryp_Rep2_SECFr18	4	800.179	3196.69	0.688094	4	3196.69	0.688054	19632	P68082	MYG_HORSE Myoglobin OS=Equus caballus GN=MB PE=1 SV=2	false	P68082	MYG_HORSE Myoglobin OS=Equus caballus GN=MB PE=1 SV=2	false	NDIAAKYK	Kbs3ohGHHEAELKPLAQSHATK	141	80	8	18	6	9	146	88	4	BS3+NH+OH	15.8397	false	true	false	false	Within Special >4	0		0	0	0	0	0	482	235	27
11788	4104000064	7PMix_BS3_Conal_F3_DDA_iRT_001	6	767.707	4600.2	0.196546	6	4600.2	0.200258	18462	P02789	TRFE_CHICK Ovotransferrin OS=Gallus gallus PE=1 SV=2	false	P02789	TRFE_CHICK Ovotransferrin OS=Gallus gallus PE=1 SV=2	false	CcmLVEKGDVAFIQHSTVEENTGGK	CcmVASSHEKYFGYTGALR	549	532	23	17	5	8	553	539	6	BS3+NH+OH	15.8246	false	true	false	false	Within >4	0		0	0	0	0	0	2223	1723	3
11788	4103890799	7PMix_BS3_HSA_F3_DDA_iRT_001	5	731.176	3650.84	0.841786	5	3650.84	0.839625	13288	P02768	ALBU_HUMAN Serum albumin OS=Homo sapiens GN=ALB PE=1 SV=2	false	P02768	ALBU_HUMAN Serum albumin OS=Homo sapiens GN=ALB PE=1 SV=2	false	LDELRDEGKASSbs3nh2AKQR	VGSKCcmCcmKbs3ohHPEAK	206	457	16	12	9	4	214	460	5	BS3+NH+OH	15.8148	false	true	false	false	Within >4	0		0	0	0	0	0	1941	13	4
11788	4101620726	B170315_04_Lumos_ML_IN_205_PMBS3_Tryp_Rep1_SECFr17	4	918.454	3669.79	0.785536	4	3669.79	0.787923	23502	P02789	TRFE_CHICK Ovotransferrin OS=Gallus gallus PE=1 SV=2	false	P02789	TRFE_CHICK Ovotransferrin OS=Gallus gallus PE=1 SV=2	false	KSCcmHTAVGR	CcmLVEKGDVAFIQHSTVEENTGGK	471	549	9	23	1	5	471	553	4	BS3+NH+OH	15.8064	false	true	false	false	Within >4	0		0	0	0	0	0	2337	2665	3
11788	4102235281	B170315_11_Lumos_ML_IN_205_PMBS3_Tryp_Rep2_SECFr17	4	722.638	2886.52	0.524276	4	2886.52	0.523298	13616	P02768	ALBU_HUMAN Serum albumin OS=Homo sapiens GN=ALB PE=1 SV=2	false	P02768	ALBU_HUMAN Serum albumin OS=Homo sapiens GN=ALB PE=1 SV=2	false	LKCcmASLQK	LDELRDEGKASSAKQR	222	206	8	16	2	14	223	219	4	BS3+NH+OH	15.7987	false	true	false	false	Within >4	0		0	0	0	0	0	1817	265	4
11788	4103973487	7PMix_BS3_Conal_F3_DDA_iRT_001	4	705.133	2816.5	0.504847	4	2816.5	0.503396	21444	P02789	TRFE_CHICK Ovotransferrin OS=Gallus gallus PE=1 SV=2	false	P02789	TRFE_CHICK Ovotransferrin OS=Gallus gallus PE=1 SV=2	false	KDPVLKDLLFK	WCcmTISSPEEKK	310	28	11	11	1	10	310	37	4	BS3+NH+OH	15.7935	false	true	false	false	Within >4	0		0	0	0	0	0	279	133	3
11788	4102109253	B170315_10_Lumos_ML_IN_205_PMBS3_Tryp_Rep2_SECFr16	4	1201.61	4802.42	0.41762	4	4802.42	0.417526	51359	P00563	KCRM_RABIT Creatine kinase M-type OS=Oryctolagus cuniculus GN=CKM PE=1 SV=1	false	P00563	KCRM_RABIT Creatine kinase M-type OS=Oryctolagus cuniculus GN=CKM PE=1 SV=1	false	KAGHPFMWNEHLGYVLTCcmPSNLGTGLR	FCcmVGLQKIEEIFK	266	253	27	13	1	7	266	259	4	BS3+NH+OH	15.7891	false	true	false	false	Within >4	0		0	0	0	0	0	2213	89	12
11788	4104064582	7PMix_BS3_HSA_F1F2_DDA_iRT_001	5	700.154	3495.73	0.731478	5	3495.73	0.729925	16578	P02768	ALBU_HUMAN Serum albumin OS=Homo sapiens GN=ALB PE=1 SV=2	false	P02768	ALBU_HUMAN Serum albumin OS=Homo sapiens GN=ALB PE=1 SV=2	false	KQTALVELVK	CcmCcmKADDKETCcmFAEEGKbs3nh2K	549	582	10	17	1	3	549	584	5	BS3+NH+OH	15.7818	false	true	false	false	Within >4	0		0	0	0	0	0	2521	119	4
11788	4102470358	B170315_17_Lumos_ML_IN_205_PMBS3_Tryp_Rep3_SECFr16	4	716.1	2860.37	0.371882	4	2860.37	0.373521	27089	P00563	KCRM_RABIT Creatine kinase M-type OS=Oryctolagus cuniculus GN=CKM PE=1 SV=1	false	P00563	KCRM_RABIT Creatine kinase M-type OS=Oryctolagus cuniculus GN=CKM PE=1 SV=1	false	GGDDLDPHYVLSSR	VISMEKGGNMK	117	237	14	11	12	6	128	242	4	BS3+NH+OH	15.7726	false	true	false	false	Within >4	0		0	0	0	0	0	2039	2439	12
11788	4103889680	7PMix_BS3_HSA_F3_DDA_iRT_001	5	714.342	3566.67	0.673524	5	3566.67	0.669113	24024	P02768	ALBU_HUMAN Serum albumin OS=Homo sapiens GN=ALB PE=1 SV=2	false	P02768	ALBU_HUMAN Serum albumin OS=Homo sapiens GN=ALB PE=1 SV=2	false	TCcmVADESAENCcmDKSLHTLFGDK	LCcmTVATLR	76	98	22	8	13	3	88	100	5	BS3+NH+OH	15.7027	false	true	false	false	Within >4	0		0	0	0	0	0	1786	3417	4
11788	4101545416	B170315_04_Lumos_ML_IN_205_PMBS3_Tryp_Rep1_SECFr17	3	978.499	2932.48	0.475171	3	2932.47	0.474635	16997	P02768	ALBU_HUMAN Serum albumin OS=Homo sapiens GN=ALB PE=1 SV=2	false	P02768	ALBU_HUMAN Serum albumin OS=Homo sapiens GN=ALB PE=1 SV=2	false	LDELRDEGKASSAKbs3nh2QR	VGSKCcmCcmK	206	457	16	7	9	4	214	460	3	BS3+NH+OH	15.6753	false	true	false	false	Within Special >4	0		0	0	0	0	0	1258	13	4
11788	4104172604	7PMix_BS3_HSA_F3_DDA_iRT_002	4	803.658	3210.6	0.601543	4	3210.6	0.601292	10176	P02768	ALBU_HUMAN Serum albumin OS=Homo sapiens GN=ALB PE=1 SV=2	false	P02768	ALBU_HUMAN Serum albumin OS=Homo sapiens GN=ALB PE=1 SV=2	false	LDELRDEGKASSAK	VGSKCcmCcmKbs3nh2HPEAK	206	457	14	12	9	4	214	460	4	BS3+NH+OH	15.6607	false	true	false	false	Within >4	0		0	0	0	0	0	2518	13	4
11788	4103891109	7PMix_BS3_HSA_F3_DDA_iRT_001	4	894.728	3574.88	0.881982	4	3574.88	0.877908	19865	P02768	ALBU_HUMAN Serum albumin OS=Homo sapiens GN=ALB PE=1 SV=2	false	P02768	ALBU_HUMAN Serum albumin OS=Homo sapiens GN=ALB PE=1 SV=2	false	LSQRFPKAEFAEVSK	LKECcmCcmEKbs3nh2PLLEK	243	299	15	12	7	2	249	300	4	BS3+NH+OH	15.6482	false	true	false	false	Within >4	0		0	0	0	0	0	2445	3139	4
11788	4104622560	7PMix_BS3_Ceratin_F3_DDA_iRT_002	4	1020.28	4077.08	0.075372	4	4077.07	0.072165	26698	P00563	KCRM_RABIT Creatine kinase M-type OS=Oryctolagus cuniculus GN=CKM PE=1 SV=1	false	P00563	KCRM_RABIT Creatine kinase M-type OS=Oryctolagus cuniculus GN=CKM PE=1 SV=1	false	YKLNYKSEEEYPDLSK	AVEKLSVEALNSLTGEFK	10	153	16	18	6	4	15	156	4	BS3+NH+OH	15.6446	false	true	false	false	Within >4	0		0	0	0	0	0	2277	1135	12
11788	4104060659	7PMix_BS3_HSA_F1F2_DDA_iRT_001	4	734.126	2932.48	0.476861	4	2932.47	0.474635	11100	P02768	ALBU_HUMAN Serum albumin OS=Homo sapiens GN=ALB PE=1 SV=2	false	P02768	ALBU_HUMAN Serum albumin OS=Homo sapiens GN=ALB PE=1 SV=2	false	LDELRDEGKASSAKbs3nh2QR	VGSKCcmCcmK	206	457	16	7	9	4	214	460	4	BS3+NH+OH	15.6428	false	true	false	false	Within >4	0		0	0	0	0	0	1258	13	4
11788	4101670006	B170315_03_Lumos_ML_IN_205_PMBS3_Tryp_Rep1_SECFr16	5	700.153	3495.73	0.729022	5	3495.73	0.729925	25984	P02768	ALBU_HUMAN Serum albumin OS=Homo sapiens GN=ALB PE=1 SV=2	false	P02768	ALBU_HUMAN Serum albumin OS=Homo sapiens GN=ALB PE=1 SV=2	false	KQTALVELVK	CcmCcmKADDKbs3nh2ETCcmFAEEGKK	549	582	10	17	1	3	549	584	5	BS3+NH+OH	15.6105	false	true	false	false	Within >4	0		0	0	0	0	0	2514	119	4
11788	4102343087	B170315_12_Lumos_ML_IN_205_PMBS3_Tryp_Rep2_SECFr18	6	557.78	3340.63	0.634206	6	3340.64	0.635296	21053	P02768	ALBU_HUMAN Serum albumin OS=Homo sapiens GN=ALB PE=1 SV=2	false	P02768	ALBU_HUMAN Serum albumin OS=Homo sapiens GN=ALB PE=1 SV=2	false	CcmCcmKADDKETCcmFAEEGKK	KQTALVELVK	582	549	17	10	3	1	584	549	6	BS3+NH+OH	15.5932	false	true	false	false	Within >4	0		0	0	0	0	0	2513	119	4
11788	4104608857	7PMix_BS3_Ceratin_F3_DDA_iRT_002	3	1073.9	3218.67	0.665626	3	3218.66	0.663855	19724	P00563	KCRM_RABIT Creatine kinase M-type OS=Oryctolagus cuniculus GN=CKM PE=1 SV=1	false	P00563	KCRM_RABIT Creatine kinase M-type OS=Oryctolagus cuniculus GN=CKM PE=1 SV=1	false	VLTPDLYKK	YKLNYKSEEEYPDLSK	33	10	9	16	8	6	40	15	3	BS3+NH+OH	15.5876	false	true	false	false	Within >4	0		0	0	0	0	0	2132	419	12
11788	4103894003	7PMix_BS3_HSA_F3_DDA_iRT_001	6	645.169	3864.97	0.968313	6	3864.97	0.96753	17361	P02768	ALBU_HUMAN Serum albumin OS=Homo sapiens GN=ALB PE=1 SV=2	false	P02768	ALBU_HUMAN Serum albumin OS=Homo sapiens GN=ALB PE=1 SV=2	false	CcmCcmKADDKETCcmFAEEGKK	QIKbs3nh2KQTALVELVK	582	546	17	13	3	4	584	549	6	BS3+NH+OH	15.5735	false	true	false	false	Within >4	0		0	0	0	0	0	2511	119	4
11788	4102477380	B170315_17_Lumos_ML_IN_205_PMBS3_Tryp_Rep3_SECFr16	5	643.515	3212.54	0.539499	5	3212.54	0.540333	22196	P02768	ALBU_HUMAN Serum albumin OS=Homo sapiens GN=ALB PE=1 SV=2	false	P02768	ALBU_HUMAN Serum albumin OS=Homo sapiens GN=ALB PE=1 SV=2	false	KQTALVELVK	CcmCcmKADDKETCcmFAEEGK	549	582	10	16	1	3	549	584	5	BS3+NH+OH	15.5616	false	true	false	false	Within >4	0		0	0	0	0	0	2406	119	4
11788	4103913716	7PMix_BS3_HSA_F3_DDA_iRT_001	6	927.606	5559.59	0.59276	6	5559.58	0.583002	23643	P02768	ALBU_HUMAN Serum albumin OS=Homo sapiens GN=ALB PE=1 SV=2	false	P02768	ALBU_HUMAN Serum albumin OS=Homo sapiens GN=ALB PE=1 SV=2	false	LVRPEVDVMoxCcmTAFHDNEETFLKK	LVNEVTEFAKTCcmVADESAENCcmDK	139	66	23	23	22	10	160	75	6	BS3+NH+OH	15.5572	false	true	false	false	Within >4	0		0	0	0	0	0	2401	3541	4
11788	4103880015	7PMix_BS3_HSA_F3_DDA_iRT_001	4	615.334	2457.31	0.308355	4	2457.31	0.307472	11211	P02768	ALBU_HUMAN Serum albumin OS=Homo sapiens GN=ALB PE=1 SV=2	false	P02768	ALBU_HUMAN Serum albumin OS=Homo sapiens GN=ALB PE=1 SV=2	false	NLGKVGSK	LDELRDEGKASSAK	453	206	8	14	4	9	456	214	4	BS3+NH+OH	15.5505	false	true	false	false	Within >4	0		0	0	0	0	0	2282	405	4
11788	4104060166	7PMix_BS3_HSA_F1F2_DDA_iRT_001	4	754.098	3012.36	0.362275	4	3012.36	0.362702	19545	P02768	ALBU_HUMAN Serum albumin OS=Homo sapiens GN=ALB PE=1 SV=2	false	P02768	ALBU_HUMAN Serum albumin OS=Homo sapiens GN=ALB PE=1 SV=2	false	LVTDLTK	VHTECcmCcmHGDLLECcmADDR	258	265	7	17	6	3	263	267	4	BS3+NH+OH	15.5449	false	true	false	false	Within >4	0		0	0	0	0	0	2507	1477	4
11788	4102064831	B170315_10_Lumos_ML_IN_205_PMBS3_Tryp_Rep2_SECFr16	5	611.938	3054.65	0.653517	5	3054.65	0.653584	22529	P00563	KCRM_RABIT Creatine kinase M-type OS=Oryctolagus cuniculus GN=CKM PE=1 SV=1	false	P00563	KCRM_RABIT Creatine kinase M-type OS=Oryctolagus cuniculus GN=CKM PE=1 SV=1	false	GGVHVKLAHLSK	LEKGQSIDDMIPAQK	293	367	12	15	6	3	298	369	5	BS3+NH+OH	15.5445	false	true	false	false	Within >4	0		0	0	0	0	0	1836	3397	12
11788	4102119862	B170315_10_Lumos_ML_IN_205_PMBS3_Tryp_Rep2_SECFr16	6	897.286	5377.67	0.670878	6	5377.67	0.669769	58941	P00563	KCRM_RABIT Creatine kinase M-type OS=Oryctolagus cuniculus GN=CKM PE=1 SV=1	false	P00563	KCRM_RABIT Creatine kinase M-type OS=Oryctolagus cuniculus GN=CKM PE=1 SV=1	false	TDLNHENLKGGDDLDPHYVLSSR	LGSSEVEQVQLVVDGVKLMVEMEK	108	342	23	24	9	17	116	358	6	BS3+NH+OH	15.5123	false	true	false	false	Within >4	0		0	0	0	0	0	1933	3435	12
11788	4102481922	B170315_17_Lumos_ML_IN_205_PMBS3_Tryp_Rep3_SECFr16	5	684.134	3415.63	0.631972	5	3415.63	0.632928	28885	P02789	TRFE_CHICK Ovotransferrin OS=Gallus gallus PE=1 SV=2	false	P02789	TRFE_CHICK Ovotransferrin OS=Gallus gallus PE=1 SV=2	false	CcmVASSHEKYFGYTGALR	IQWCcmAVGKDEK	532	364	17	11	8	8	539	371	5	BS3+NH+OH	15.5052	false	true	false	false	Within >4	0		0	0	0	0	0	2504	1753	3
11788	4104160207	7PMix_BS3_HSA_F3_DDA_iRT_002	3	571.624	1711.85	0.850093	3	1711.85	0.849789	5662	P02768	ALBU_HUMAN Serum albumin OS=Homo sapiens GN=ALB PE=1 SV=2	false	P02768	ALBU_HUMAN Serum albumin OS=Homo sapiens GN=ALB PE=1 SV=2	false	HPEAKR	VGSKCcmCcmK	464	457	6	7	5	4	468	460	3	BS3+NH+OH	15.4943	false	true	false	false	Within >4	0		0	0	0	0	0	2115	1911	4
11788	4104058461	7PMix_BS3_HSA_F1F2_DDA_iRT_001	4	761.658	3042.6	0.60255	4	3042.6	0.601942	14131	P02768	ALBU_HUMAN Serum albumin OS=Homo sapiens GN=ALB PE=1 SV=2	false	P02768	ALBU_HUMAN Serum albumin OS=Homo sapiens GN=ALB PE=1 SV=2	false	CcmASLQK	LDELRDEGKASSbs3ohAKQRLK	224	206	6	18	3	14	226	219	4	BS3+NH+OH	15.4829	false	true	false	false	Within >4	0		0	0	0	0	0	2049	1013	4
11788	4103888055	7PMix_BS3_HSA_F3_DDA_iRT_001	4	803.904	3211.59	0.587269	4	3211.59	0.585307	11228	P02768	ALBU_HUMAN Serum albumin OS=Homo sapiens GN=ALB PE=1 SV=2	false	P02768	ALBU_HUMAN Serum albumin OS=Homo sapiens GN=ALB PE=1 SV=2	false	LDELRDEGKASSAK	VGSKCcmCcmKbs3ohHPEAK	206	457	14	12	9	4	214	460	4	BS3+NH+OH	15.4719	false	true	false	false	Within >4	0		0	0	0	0	0	2440	13	4
11788	4103836028	7PMix_BS3_Conal_F1F2_DDA_iRT_001	4	1392.67	5566.65	0.653192	4	5566.65	0.651699	30838	P02789	TRFE_CHICK Ovotransferrin OS=Gallus gallus PE=1 SV=2	false	P02789	TRFE_CHICK Ovotransferrin OS=Gallus gallus PE=1 SV=2	false	GEADAVALDGGLVYTAGVCcmGLVPVMAER	NKADWAKNLQMDDFELLCcmTDGR	406	572	28	22	14	7	419	578	4	BS3+NH+OH	15.4401	false	true	false	false	Within >4	0		0	0	0	0.00429185	0	2500	3151	3
11788	4104617534	7PMix_BS3_Ceratin_F3_DDA_iRT_002	5	757.97	3784.81	0.811676	5	3784.81	0.811487	19199	P00563	KCRM_RABIT Creatine kinase M-type OS=Oryctolagus cuniculus GN=CKM PE=1 SV=1	false	P00563	KCRM_RABIT Creatine kinase M-type OS=Oryctolagus cuniculus GN=CKM PE=1 SV=1	false	TDLNHENLKGGDDLDPHYVLSSR	GGNMoxKEVFR	108	243	23	9	9	5	116	247	5	BS3+NH+OH	15.437	false	true	false	false	Within >4	0		0	0	0	0	0	1662	633	12
11788	4104668133	7PMix_pooled_DDA_library_002	4	998.965	3991.83	0.832	4	3991.83	0.834322	30439	P02768	ALBU_HUMAN Serum albumin OS=Homo sapiens GN=ALB PE=1 SV=2	false	P02768	ALBU_HUMAN Serum albumin OS=Homo sapiens GN=ALB PE=1 SV=2	false	FKDLGEENFK	LVNEVTEFAKTCcmVADESAENCcmDK	35	66	10	23	2	10	36	75	4	BS3+NH+OH	15.4202	false	true	false	false	Within >4	0		0	0	0	0	0	2498	3625	4
11788	4103885346	7PMix_BS3_HSA_F3_DDA_iRT_001	4	782.14	3124.53	0.530302	4	3124.53	0.528127	11272	P02768	ALBU_HUMAN Serum albumin OS=Homo sapiens GN=ALB PE=1 SV=2	false	P02768	ALBU_HUMAN Serum albumin OS=Homo sapiens GN=ALB PE=1 SV=2	false	LDELRDEGKbs3ohASSAKQR	CcmCcmKHPEAK	206	461	16	8	14	3	219	463	4	BS3+NH+OH	15.4059	false	true	false	false	Within >4	0		0	0	0	0	0	2106	111	4
11788	4101513566	B170315_04_Lumos_ML_IN_205_PMBS3_Tryp_Rep1_SECFr17	5	773.817	3864.05	0.047683	5	3864.05	0.049541	57618	P02768	ALBU_HUMAN Serum albumin OS=Homo sapiens GN=ALB PE=1 SV=2	false	P02768	ALBU_HUMAN Serum albumin OS=Homo sapiens GN=ALB PE=1 SV=2	false	KQTALVELVK	QNCcmELFEQLGEYKFQNALLVR	549	414	10	21	1	13	549	426	5	BS3+NH+OH	15.4008	false	true	false	false	Within Special >4	0		0	0	0	0	0	2590	3741	4
11788	4102943320	B170317_02_Lumos_ML_IN_205_PMBS3_Tryp_Rep4_SECFr16	6	1402.13	8406.74	0.742468	6	8406.74	0.739828	47083	P02768	ALBU_HUMAN Serum albumin OS=Homo sapiens GN=ALB PE=1 SV=2	false	P02768	ALBU_HUMAN Serum albumin OS=Homo sapiens GN=ALB PE=1 SV=2	false	VHTECcmCcmHGDLLECcmADDRADLAKYICcmENQDSISSK	ECcmCcmEKPLLEKSHCcmIAEVENDEMPADLPSLAADFVESK	265	301	34	37	22	5	286	305	6	BS3+NH+OH	15.3829	false	true	false	false	Within >4	0		0	0	0	0	0	1237	113	4
11788	4103874959	7PMix_BS3_HSA_F3_DDA_iRT_001	3	761.065	2280.17	0.172509	3	2280.17	0.171851	10577	P02768	ALBU_HUMAN Serum albumin OS=Homo sapiens GN=ALB PE=1 SV=2	false	P02768	ALBU_HUMAN Serum albumin OS=Homo sapiens GN=ALB PE=1 SV=2	false	NLGKVGSK	CcmCcmKHPEAKbs3ohR	453	461	8	9	4	3	456	463	3	BS3+NH+OH	15.3672	false	true	false	false	Within >4	0		0	0	0	0	0	1339	1759	4
11788	4104057119	7PMix_BS3_HSA_F1F2_DDA_iRT_001	4	773.658	3090.6	0.60243	4	3090.6	0.602127	20341	P02768	ALBU_HUMAN Serum albumin OS=Homo sapiens GN=ALB PE=1 SV=2	false	P02768	ALBU_HUMAN Serum albumin OS=Homo sapiens GN=ALB PE=1 SV=2	false	FPKAEFAEVSK	LKECcmCcmEKbs3nh2PLLEK	247	299	11	12	3	2	249	300	4	BS3+NH+OH	15.3396	false	true	false	false	Within >4	0		0	0	0	0	0	2494	3139	4
11788	4102353586	B170315_12_Lumos_ML_IN_205_PMBS3_Tryp_Rep2_SECFr18	4	1603.24	6408.92	0.917759	4	6408.92	0.915712	54984	P02768	ALBU_HUMAN Serum albumin OS=Homo sapiens GN=ALB PE=1 SV=2	false	P02789	TRFE_CHICK Ovotransferrin OS=Gallus gallus PE=1 SV=2	false	SHCcmIAEVENDEMPADLPSLAADFVESKbs3ohDVCcmK	NKADWAKNLQMDDFELLCcmTDGR	311	572	31	22	18	7	328	578	4	BS3+NH+OH	15.2994	false	true	false	false	Between >4	0		0	0	0	0	0	2671	3769	0
11788	4104618521	7PMix_BS3_Ceratin_F3_DDA_iRT_002	5	789.187	3940.9	0.896633	5	3940.89	0.893502	17053	P00563	KCRM_RABIT Creatine kinase M-type OS=Oryctolagus cuniculus GN=CKM PE=1 SV=1	false	P00563	KCRM_RABIT Creatine kinase M-type OS=Oryctolagus cuniculus GN=CKM PE=1 SV=1	false	TDLNHENLKGGDDLDPHYVLSSR	VISMEKGGNMoxK	108	237	23	11	21	6	128	242	5	BS3+NH+OH	15.2763	false	true	false	false	Within >4	0		0	0	0	0	0	2493	2439	12
11788	4103891362	7PMix_BS3_HSA_F3_DDA_iRT_001	5	705.367	3521.8	0.799637	5	3521.8	0.797032	12176	P02768	ALBU_HUMAN Serum albumin OS=Homo sapiens GN=ALB PE=1 SV=2	false	P02768	ALBU_HUMAN Serum albumin OS=Homo sapiens GN=ALB PE=1 SV=2	false	LDELRDEGKASSAK	VGSKCcmCcmKbs3nh2HPEAKbs3nh2R	206	457	14	13	9	4	214	460	5	BS3+NH+OH	15.2628	false	true	false	false	Within >4	0		0	0	0	0	0	1858	13	4
11788	4104621759	7PMix_BS3_Ceratin_F3_DDA_iRT_002	3	1315.01	3942.02	0.020165	3	3942.01	0.014984	26031	P00563	KCRM_RABIT Creatine kinase M-type OS=Oryctolagus cuniculus GN=CKM PE=1 SV=1	false	P00563	KCRM_RABIT Creatine kinase M-type OS=Oryctolagus cuniculus GN=CKM PE=1 SV=1	false	LNYKSEEEYPDLSK	RAVEKLSVEALNSLTGEFK	12	152	14	19	4	5	15	156	3	BS3+NH+OH	15.2518	false	true	false	false	Within >4	0		0	0	0	0	0	2491	1135	12
11788	4103891561	7PMix_BS3_HSA_F3_DDA_iRT_001	4	875.961	3499.82	0.816254	4	3499.81	0.812682	15499	P02768	ALBU_HUMAN Serum albumin OS=Homo sapiens GN=ALB PE=1 SV=2	false	P02768	ALBU_HUMAN Serum albumin OS=Homo sapiens GN=ALB PE=1 SV=2	false	LDELRDEGKASSAKbs3nh2QR	NLGKbs3nh2VGSKCcmCcmK	206	453	16	11	9	8	214	460	4	BS3+NH+OH	15.25	false	true	false	false	Within >4	0		0	0	0	0	0	2490	13	4
11788	4103644996	7PMix_BS3_Conal_F4_DDA_iRT_001	3	905.166	2712.47	0.474925	3	2712.47	0.471124	22142	P02789	TRFE_CHICK Ovotransferrin OS=Gallus gallus PE=1 SV=2	false	P02789	TRFE_CHICK Ovotransferrin OS=Gallus gallus PE=1 SV=2	false	SAGWNIPIGTLLHR	KDQLTPSPR	141	352	14	9	1	1	141	352	3	BS3+NH+OH	15.24	false	true	false	false	Within >4	0		0	0	0	0	0	2489	3649	3
11788	4103808146	7PMix_BS3_Conal_F1F2_DDA_iRT_001	3	802.726	2405.16	0.155663	3	2405.15	0.153933	23610	P02789	TRFE_CHICK Ovotransferrin OS=Gallus gallus PE=1 SV=2	false	P02789	TRFE_CHICK Ovotransferrin OS=Gallus gallus PE=1 SV=2	false	AQSDFGVDTK	SDFHLFGPPGK	289	299	10	11	9	1	297	299	3	BS3+NH+OH	15.2277	false	true	false	false	Within >4	0		0	0	0	0	0	2488	2749	3
11788	4103909754	7PMix_BS3_HSA_F3_DDA_iRT_001	7	768.494	5372.41	0.405046	7	5372.4	0.400629	21470	P02768	ALBU_HUMAN Serum albumin OS=Homo sapiens GN=ALB PE=1 SV=2	false	P02768	ALBU_HUMAN Serum albumin OS=Homo sapiens GN=ALB PE=1 SV=2	false	FKDLGEENFK	VHTECcmCcmHGDLLECcmADDRADLAKYICcmENQDSISSK	35	265	10	34	2	22	36	286	7	BS3+NH+OH	15.1961	false	true	false	false	Within >4	0		0	0	0	0	0	2487	1891	4
11788	4103397447	B170317_07_Lumos_ML_IN_205_PMBS3_Tryp_SECFr17	4	640.597	2558.36	0.357384	4	2558.36	0.356673	26155	P00563	KCRM_RABIT Creatine kinase M-type OS=Oryctolagus cuniculus GN=CKM PE=1 SV=1	false	P00563	KCRM_RABIT Creatine kinase M-type OS=Oryctolagus cuniculus GN=CKM PE=1 SV=1	false	IEEIFKK	SIKGYTLPPHCcmSR	260	136	7	13	6	3	265	138	4	BS3+NH+OH	15.1917	false	true	false	false	Within >4	0		0	0	0	0	0	1305	339	12
11788	4104697098	7PMix_pooled_DDA_library_001	3	890.117	2667.33	0.329453	3	2667.33	0.329271	16990	P02768	ALBU_HUMAN Serum albumin OS=Homo sapiens GN=ALB PE=1 SV=2	false	P02768	ALBU_HUMAN Serum albumin OS=Homo sapiens GN=ALB PE=1 SV=2	false	FKDLGEENFK	DAHKSbs3nh2EVAHR	35	25	10	10	2	4	36	28	3	BS3+NH+OH	15.1775	false	true	false	false	Within >4	0		0	0	0	0	0	1722	3635	4
11788	4104614514	7PMix_BS3_Ceratin_F3_DDA_iRT_002	5	754.771	3768.82	0.818315	5	3768.82	0.816577	20745	P00563	KCRM_RABIT Creatine kinase M-type OS=Oryctolagus cuniculus GN=CKM PE=1 SV=1	false	P00563	KCRM_RABIT Creatine kinase M-type OS=Oryctolagus cuniculus GN=CKM PE=1 SV=1	false	TDLNHENLKGGDDLDPHYVLSSR	GGNMKEVFR	108	243	23	9	9	5	116	247	5	BS3+NH+OH	15.1732	false	true	false	false	Within >4	0		0	0	0	0	0	2027	633	12
11788	4103997803	7PMix_BS3_Conal_F3_DDA_iRT_001	4	1141.56	4562.2	0.20243	4	4562.19	0.194685	35544	P02789	TRFE_CHICK Ovotransferrin OS=Gallus gallus PE=1 SV=2	false	P02789	TRFE_CHICK Ovotransferrin OS=Gallus gallus PE=1 SV=2	false	TCcmNPSDILQMCcmSFLEGK	EGTTYKEFLGDKFYTVISSLK	689	668	17	21	17	6	705	673	4	BS3+NH+OH	15.1648	false	true	false	false	Within >4	0		0.00161031	0	0	0	0	2483	2325	3
11788	4104630278	7PMix_BS3_Ceratin_F3_DDA_iRT_002	5	853.445	4262.19	0.190959	5	4262.19	0.188592	24626	P00563	KCRM_RABIT Creatine kinase M-type OS=Oryctolagus cuniculus GN=CKM PE=1 SV=1	false	P00563	KCRM_RABIT Creatine kinase M-type OS=Oryctolagus cuniculus GN=CKM PE=1 SV=1	false	YKLNYKSEEEYPDLSK	AVEKLSVEALNSLTGEFKGK	10	153	16	20	6	4	15	156	5	BS3+NH+OH	15.1605	false	true	false	false	Within >4	0		0.00161031	0	0	0	0	2482	1135	12
11788	4103913476	7PMix_BS3_HSA_F3_DDA_iRT_001	5	1091.1	5450.47	0.469476	5	5450.47	0.466024	18141	P02768	ALBU_HUMAN Serum albumin OS=Homo sapiens GN=ALB PE=1 SV=2	false	P02768	ALBU_HUMAN Serum albumin OS=Homo sapiens GN=ALB PE=1 SV=2	false	VHTECcmCcmHGDLLECcmADDRADLAKYICcmENQDSISSK	DAHKbs3nh2SEVAHR	265	25	34	10	22	5	286	29	5	BS3+NH+OH	15.159	false	true	false	false	Within >4	0		0	0	0	0	0	1761	715	4
11788	4104605213	7PMix_BS3_Ceratin_F3_DDA_iRT_002	4	705.117	2816.44	0.437769	4	2816.44	0.437368	24990	P00563	KCRM_RABIT Creatine kinase M-type OS=Oryctolagus cuniculus GN=CKM PE=1 SV=1	false	P00563	KCRM_RABIT Creatine kinase M-type OS=Oryctolagus cuniculus GN=CKM PE=1 SV=1	false	LEKGQSIDDMIPAQK	LMVEMEKK	367	359	15	8	3	7	369	365	4	BS3+NH+OH	15.122	false	true	false	false	Within >4	0		0	0	0	0	0	2028	529	12
11788	4103228745	B170317_06_Lumos_ML_IN_205_PMBS3_Tryp_SECFr16	3	937.194	2808.56	0.559608	3	2808.56	0.557814	23947	P68082	MYG_HORSE Myoglobin OS=Equus caballus GN=MB PE=1 SV=2	false	P68082	MYG_HORSE Myoglobin OS=Equus caballus GN=MB PE=1 SV=2	false	HKIPIK	LFTGHPETLEKFDKFK	98	33	6	16	2	11	99	43	3	BS3+NH+OH	15.1175	false	true	false	false	Within >4	0		0	0	0	0	0	1976	2589	27
11788	4102239024	B170315_11_Lumos_ML_IN_205_PMBS3_Tryp_Rep2_SECFr17	4	729.136	2912.52	0.515707	4	2912.51	0.514447	25291	P00563	KCRM_RABIT Creatine kinase M-type OS=Oryctolagus cuniculus GN=CKM PE=1 SV=1	false	P00563	KCRM_RABIT Creatine kinase M-type OS=Oryctolagus cuniculus GN=CKM PE=1 SV=1	false	GGDDLDPHYVLSSR	GGVHVKLAHLSK	117	293	14	12	12	6	128	298	4	BS3+NH+OH	15.1159	false	true	false	false	Within >4	0		0	0	0	0.00429185	0	329	3217	12
11788	4104029905	7PMix_BS3_HSA_F1F2_DDA_iRT_001	3	1005.13	3012.36	0.364861	3	3012.36	0.362702	19541	P02768	ALBU_HUMAN Serum albumin OS=Homo sapiens GN=ALB PE=1 SV=2	false	P02768	ALBU_HUMAN Serum albumin OS=Homo sapiens GN=ALB PE=1 SV=2	false	LVTDLTK	VHTECcmCcmHGDLLECcmADDR	258	265	7	17	6	3	263	267	3	BS3+NH+OH	15.1149	false	true	false	false	Within Special >4	0		0	0	0	0	0	2507	1477	4
11788	4104169092	7PMix_BS3_HSA_F3_DDA_iRT_002	3	1065.88	3194.63	0.626451	3	3194.63	0.625005	18677	P02768	ALBU_HUMAN Serum albumin OS=Homo sapiens GN=ALB PE=1 SV=2	false	P02768	ALBU_HUMAN Serum albumin OS=Homo sapiens GN=ALB PE=1 SV=2	false	VTKCcmCcmTESLVNR	LKbs3nh2CcmASLQKFGER	497	222	12	12	3	8	499	229	3	BS3+NH+OH	15.1119	false	true	false	false	Within >4	0		0	0	0	0	0	2477	3145	4
11788	4101607255	B170315_04_Lumos_ML_IN_205_PMBS3_Tryp_Rep1_SECFr17	5	583.51	2912.51	0.513221	5	2912.51	0.514447	25733	P00563	KCRM_RABIT Creatine kinase M-type OS=Oryctolagus cuniculus GN=CKM PE=1 SV=1	false	P00563	KCRM_RABIT Creatine kinase M-type OS=Oryctolagus cuniculus GN=CKM PE=1 SV=1	false	GGDDLDPHYVLSSR	GGVHVKLAHLSK	117	293	14	12	13	6	129	298	5	BS3+NH+OH	15.1109	false	true	false	false	Within >4	0		0	0	0	0	0	1845	3673	12
11788	4102659990	B170315_18_Lumos_ML_IN_205_PMBS3_Tryp_Rep3_SECFr17	5	740.789	3698.91	0.906299	5	3698.91	0.905653	33402	P68082	MYG_HORSE Myoglobin OS=Equus caballus GN=MB PE=1 SV=2	false	P68082	MYG_HORSE Myoglobin OS=Equus caballus GN=MB PE=1 SV=2	false	GHHEAELKPLAQSHATK	NDIAAKYKbs3nh2ELGFQG	81	141	17	14	8	6	88	146	5	BS3+NH+OH	15.1071	false	true	false	false	Within >4	0		0	0	0	0	0	1039	235	27
11788	4103913106	7PMix_BS3_HSA_F3_DDA_iRT_001	6	967.122	5796.69	0.691315	6	5796.69	0.690328	26607	P02768	ALBU_HUMAN Serum albumin OS=Homo sapiens GN=ALB PE=1 SV=2	false	P02768	ALBU_HUMAN Serum albumin OS=Homo sapiens GN=ALB PE=1 SV=2	false	AEFAEVSKLVTDLTK	VHTECcmCcmHGDLLECcmADDRADLAKYICcmENQDSISSK	250	265	15	34	8	22	257	286	6	BS3+NH+OH	15.0783	false	true	false	false	Within >4	0		0.00161031	0	0	0.0070922	0	2474	3107	4
11788	4104616707	7PMix_BS3_Ceratin_F3_DDA_iRT_002	4	979.752	3914.98	0.979587	4	3914.98	0.976432	18682	P00563	KCRM_RABIT Creatine kinase M-type OS=Oryctolagus cuniculus GN=CKM PE=1 SV=1	false	P00563	KCRM_RABIT Creatine kinase M-type OS=Oryctolagus cuniculus GN=CKM PE=1 SV=1	false	VLTPDLYKK	LNYKSEEEYPDLSKbs3nh2HNNHMAK	33	12	9	21	8	4	40	15	4	BS3+NH+OH	15.0599	false	true	false	false	Within >4	0		0	0	0	0	0	1567	419	12
11788	4104061124	7PMix_BS3_HSA_F1F2_DDA_iRT_001	3	1217.95	3650.83	0.825522	3	3650.82	0.824554	20732	P02768	ALBU_HUMAN Serum albumin OS=Homo sapiens GN=ALB PE=1 SV=2	false	P02768	ALBU_HUMAN Serum albumin OS=Homo sapiens GN=ALB PE=1 SV=2	false	KQTALVELVK	CcmCcmKADDKETbs3nh2CcmFAEEGKbs3nh2K	549	582	10	17	1	3	549	584	3	BS3+NH+OH	15.0545	false	true	false	false	Within >4	0		0	0	0	0	0	2280	119	4
11788	4103891522	7PMix_BS3_HSA_F3_DDA_iRT_001	5	731.176	3650.84	0.841786	5	3650.84	0.839625	13270	P02768	ALBU_HUMAN Serum albumin OS=Homo sapiens GN=ALB PE=1 SV=2	false	P02768	ALBU_HUMAN Serum albumin OS=Homo sapiens GN=ALB PE=1 SV=2	false	LDELRDEGKASSAKbs3ohQR	VGSKCcmCcmKbs3nh2HPEAK	206	457	16	12	9	4	214	460	5	BS3+NH+OH	15.0446	false	true	false	false	Within >4	0		0	0	0	0	0	887	13	4
11788	4104250908	7PMix_pooled_DDA_iRT_library_005	4	761.412	3041.62	0.619084	4	3041.62	0.617927	14907	P02768	ALBU_HUMAN Serum albumin OS=Homo sapiens GN=ALB PE=1 SV=2	false	P02768	ALBU_HUMAN Serum albumin OS=Homo sapiens GN=ALB PE=1 SV=2	false	LKCcmASLQK	LDELRDEGKbs3nh2ASSAKQR	222	206	8	16	2	14	223	219	4	BS3+NH+OH	15.0421	false	true	false	false	Within >4	0		0	0	0	0	0	2008	265	4
11788	4103913579	7PMix_BS3_HSA_F3_DDA_iRT_001	6	909.419	5450.47	0.469114	6	5450.47	0.466024	18112	P02768	ALBU_HUMAN Serum albumin OS=Homo sapiens GN=ALB PE=1 SV=2	false	P02768	ALBU_HUMAN Serum albumin OS=Homo sapiens GN=ALB PE=1 SV=2	false	VHTECcmCcmHGDLLECcmADDRADLAKbs3nh2YICcmENQDSISSK	DAHKSEVAHR	265	25	34	10	23	4	287	28	6	BS3+NH+OH	15.0249	false	true	false	false	Within >4	0		0	0	0	0	0	2405	125	4
11788	4102880506	B170317_02_Lumos_ML_IN_205_PMBS3_Tryp_Rep4_SECFr16	5	637.557	3182.75	0.748817	5	3182.75	0.748547	20472	P00563	KCRM_RABIT Creatine kinase M-type OS=Oryctolagus cuniculus GN=CKM PE=1 SV=1	false	P00563	KCRM_RABIT Creatine kinase M-type OS=Oryctolagus cuniculus GN=CKM PE=1 SV=1	false	GGVHVKLAHLSK	KLEKGQSIDDMIPAQK	293	366	12	16	6	4	298	369	5	BS3+NH+OH	15.024	false	true	false	false	Within >4	0		0	0	0	0	0	865	3397	12
11788	4101673858	B170315_03_Lumos_ML_IN_205_PMBS3_Tryp_Rep1_SECFr16	5	734.965	3669.79	0.787074	5	3669.79	0.787923	19038	P02789	TRFE_CHICK Ovotransferrin OS=Gallus gallus PE=1 SV=2	false	P02789	TRFE_CHICK Ovotransferrin OS=Gallus gallus PE=1 SV=2	false	KSCcmHTAVGR	CcmLVEKGDVAFIQHSTVEENTGGK	471	549	9	23	1	5	471	553	5	BS3+NH+OH	15.0032	false	true	false	false	Within >4	0		0	0	0	0	0	2337	2665	3
11788	4103818732	7PMix_BS3_Conal_F1F2_DDA_iRT_001	3	1132.93	3395.77	0.769307	3	3395.77	0.765302	27407	P02789	TRFE_CHICK Ovotransferrin OS=Gallus gallus PE=1 SV=2	false	P02789	TRFE_CHICK Ovotransferrin OS=Gallus gallus PE=1 SV=2	false	AQSDFGVDTK	SDFHLFGPPGKbs3nh2Kbs3nh2DPVLK	289	299	10	17	9	1	297	299	3	BS3+NH+OH	14.9951	false	true	false	false	Within >4	0		0.00161031	0	0	0	0	2466	2749	3
11788	4103654406	7PMix_BS3_Conal_F4_DDA_iRT_001	5	708.778	3538.86	0.856035	5	3538.86	0.856593	12496	P02789	TRFE_CHICK Ovotransferrin OS=Gallus gallus PE=1 SV=2	false	P02789	TRFE_CHICK Ovotransferrin OS=Gallus gallus PE=1 SV=2	false	ECcmNLAEVPTHAVVVRPEKANK	KDQLTPSPR	602	352	21	9	18	1	619	352	5	BS3+NH+OH	14.9605	false	true	false	false	Within >4	0		0	0	0	0	0	1743	3507	3
11788	4102073996	B170315_10_Lumos_ML_IN_205_PMBS3_Tryp_Rep2_SECFr16	4	896.469	3581.85	0.846315	4	3581.85	0.845487	40415	P02768	ALBU_HUMAN Serum albumin OS=Homo sapiens GN=ALB PE=1 SV=2	false	P02768	ALBU_HUMAN Serum albumin OS=Homo sapiens GN=ALB PE=1 SV=2	false	HPYFYAPELLFFAKR	LKECcmCcmEKPLLEK	170	299	15	12	14	7	183	305	4	BS3+NH+OH	14.9526	false	true	false	false	Within >4	0		0	0	0	0	0	2118	2843	4
11788	4102254305	B170315_11_Lumos_ML_IN_205_PMBS3_Tryp_Rep2_SECFr17	3	1274.65	3820.93	0.933534	3	3820.93	0.931377	72296	P02768	ALBU_HUMAN Serum albumin OS=Homo sapiens GN=ALB PE=1 SV=2	false	P02768	ALBU_HUMAN Serum albumin OS=Homo sapiens GN=ALB PE=1 SV=2	false	VFDEFKPLVEEPQNLIK	DVFLGMoxFLYEYAR	397	348	17	13	6	11	402	358	3	BS3+NH+OH	14.9521	false	true	false	false	Within >4	0		0	0	0	0	0	2248	3481	4
11788	4104075796	7PMix_BS3_HSA_F1F2_DDA_iRT_001	4	1273.6	5090.37	0.366486	4	5090.36	0.361724	24543	P02768	ALBU_HUMAN Serum albumin OS=Homo sapiens GN=ALB PE=1 SV=2	false	P02768	ALBU_HUMAN Serum albumin OS=Homo sapiens GN=ALB PE=1 SV=2	false	YICcmENQDSISSK	LVTDLTKbs3nh2VHTECcmCcmHGDLLECcmADDRADLAK	287	258	12	29	1	10	287	267	4	BS3+NH+OH	14.9505	false	true	false	false	Within >4	0		0.00161031	0	0	0	0	2462	3093	4
11788	4104420745	7PMix_pooled_DDA_iRT_library_003	4	630.818	2519.24	0.244764	4	2519.24	0.2447	22163	P00698	LYSC_CHICK Lysozyme C OS=Gallus gallus GN=LYZ PE=1 SV=1	false	P00698	LYSC_CHICK Lysozyme C OS=Gallus gallus GN=LYZ PE=1 SV=1	false	CcmKGTDVQAWIR	CcmELAAAMKR	133	24	11	9	2	8	134	31	4	BS3+NH+OH	14.9283	false	true	false	false	Within >4	0		0	0	0	0	0	2461	3307	2
11788	4101668979	B170315_03_Lumos_ML_IN_205_PMBS3_Tryp_Rep1_SECFr16	5	700.35	3496.71	0.713401	5	3496.71	0.71394	26636	P02768	ALBU_HUMAN Serum albumin OS=Homo sapiens GN=ALB PE=1 SV=2	false	P02768	ALBU_HUMAN Serum albumin OS=Homo sapiens GN=ALB PE=1 SV=2	false	KQTALVELVK	CcmCcmKADDKETCcmFAEEGKbs3ohK	549	582	10	17	1	3	549	584	5	BS3+NH+OH	14.9194	false	true	false	false	Within >4	0		0	0	0	0	0	2460	119	4
11788	4101518012	B170315_04_Lumos_ML_IN_205_PMBS3_Tryp_Rep1_SECFr17	4	793.183	3168.7	0.704128	4	3168.7	0.704373	14007	P68082	MYG_HORSE Myoglobin OS=Equus caballus GN=MB PE=1 SV=2	false	P68082	MYG_HORSE Myoglobin OS=Equus caballus GN=MB PE=1 SV=2	false	NDIAAKYK	KKGHHEAELKPLAQSHATK	141	79	8	19	6	10	146	88	4	BS3+NH+OH	14.9017	false	true	false	false	Within Special >4	0		0	0	0	0	0	1023	235	27
11788	4103721312	7PMix_BS3_Conal_F6_DDA_iRT_001	4	729.61	2914.41	0.410518	4	2914.41	0.407206	12442	P02789	TRFE_CHICK Ovotransferrin OS=Gallus gallus PE=1 SV=2	false	P02789	TRFE_CHICK Ovotransferrin OS=Gallus gallus PE=1 SV=2	false	NKADWAK	CcmVASSHEKYFGYTGALR	572	532	7	17	2	8	573	539	4	BS3+NH+OH	14.8914	false	true	false	false	Within >4	0		0	0	0	0	0	1643	1737	3
11788	4103897279	7PMix_BS3_HSA_F3_DDA_iRT_001	5	762.991	3809.92	0.91989	5	3809.92	0.918583	25896	P02768	ALBU_HUMAN Serum albumin OS=Homo sapiens GN=ALB PE=1 SV=2	false	P02768	ALBU_HUMAN Serum albumin OS=Homo sapiens GN=ALB PE=1 SV=2	false	KQTALVELVK	EFNAETFTFHADICcmTLSEKER	549	525	10	21	1	19	549	543	5	BS3+NH+OH	14.8799	false	true	false	false	Within >4	0		0	0	0	0	0	2286	3485	4
11788	4104374118	7PMix_BS3_Conal_F3_DDA_iRT_002	5	745.761	3723.77	0.77062	5	3723.77	0.766126	20471	P02789	TRFE_CHICK Ovotransferrin OS=Gallus gallus PE=1 SV=2	false	P02789	TRFE_CHICK Ovotransferrin OS=Gallus gallus PE=1 SV=2	false	YDDESQCcmSKTDERPASYFAVAVAR	CcmLFKVR	434	662	24	6	9	4	442	665	5	BS3+NH+OH	14.8636	false	true	false	false	Within >4	0		0	0	0	0	0	2441	351	3
11788	4101592545	B170315_04_Lumos_ML_IN_205_PMBS3_Tryp_Rep1_SECFr17	3	832.081	2493.22	0.219694	3	2493.22	0.220317	11704	P02768	ALBU_HUMAN Serum albumin OS=Homo sapiens GN=ALB PE=1 SV=2	false	P02768	ALBU_HUMAN Serum albumin OS=Homo sapiens GN=ALB PE=1 SV=2	false	LDELRDEGKASSAK	VGSKCcmCcmK	206	457	14	7	9	4	214	460	3	BS3+NH+OH	14.8444	false	true	false	false	Within >4	0		0	0	0	0	0	436	13	4
11788	4104066636	7PMix_BS3_HSA_F1F2_DDA_iRT_001	6	645.168	3864.97	0.966985	6	3864.97	0.96753	16408	P02768	ALBU_HUMAN Serum albumin OS=Homo sapiens GN=ALB PE=1 SV=2	false	P02768	ALBU_HUMAN Serum albumin OS=Homo sapiens GN=ALB PE=1 SV=2	false	CcmCcmKbs3nh2ADDKETCcmFAEEGKK	QIKKQTALVELVK	582	546	17	13	7	3	588	548	6	BS3+NH+OH	14.8431	false	true	false	false	Within >4	0		0.00161031	0	0	0.00429185	0	2455	451	4
11788	4104285302	7PMix_BS3_Ceratin_F4_DDA_iRT_002	4	897.726	3586.88	0.875238	4	3586.87	0.870511	25912	P00563	KCRM_RABIT Creatine kinase M-type OS=Oryctolagus cuniculus GN=CKM PE=1 SV=1	false	P00563	KCRM_RABIT Creatine kinase M-type OS=Oryctolagus cuniculus GN=CKM PE=1 SV=1	false	AVEKLSVEALNSLTGEFK	SIKGYTLPPHCcmSR	153	136	18	13	4	3	156	138	4	BS3+NH+OH	14.8214	false	true	false	false	Within >4	0		0	0	0	0	0	2454	1529	12
11788	4104136019	7PMix_BS3_Conal_F4_DDA_iRT_002	6	732.381	4388.24	0.239463	6	4388.24	0.236916	14850	P02789	TRFE_CHICK Ovotransferrin OS=Gallus gallus PE=1 SV=2	false	P02789	TRFE_CHICK Ovotransferrin OS=Gallus gallus PE=1 SV=2	false	KDQLTPSPR	ANVMDYRECcmNLAEVPTHAVVVRPEKANK	352	595	9	28	1	25	352	619	6	BS3+NH+OH	14.807	false	true	false	false	Within >4	0		0	0	0	0	0	2453	3507	3
11788	4103230675	B170317_06_Lumos_ML_IN_205_PMBS3_Tryp_SECFr16	4	716.101	2860.37	0.37363	4	2860.37	0.373521	26250	P00563	KCRM_RABIT Creatine kinase M-type OS=Oryctolagus cuniculus GN=CKM PE=1 SV=1	false	P00563	KCRM_RABIT Creatine kinase M-type OS=Oryctolagus cuniculus GN=CKM PE=1 SV=1	false	GGDDLDPHYVLSSR	VISMEKGGNMK	117	237	14	11	13	6	129	242	4	BS3+NH+OH	14.8037	false	true	false	false	Within >4	0		0	0	0	0	0	1746	517	12
11788	4102878288	B170317_02_Lumos_ML_IN_205_PMBS3_Tryp_Rep4_SECFr16	4	749.665	2994.63	0.632298	4	2994.63	0.631115	33867	P68082	MYG_HORSE Myoglobin OS=Equus caballus GN=MB PE=1 SV=2	false	P68082	MYG_HORSE Myoglobin OS=Equus caballus GN=MB PE=1 SV=2	false	TEAEMKASEDLK	KHGTVVLTALGGILK	52	64	12	15	6	1	57	64	4	BS3+NH+OH	14.7991	false	true	false	false	Within >4	0		0.00161031	0	0	0	0	2451	2111	27
11788	4103409715	B170317_07_Lumos_ML_IN_205_PMBS3_Tryp_SECFr17	3	978.51	2932.51	0.509526	3	2932.51	0.508299	31341	P00432	CATA_BOVIN Catalase OS=Bos taurus GN=CAT PE=1 SV=3	false	P00432	CATA_BOVIN Catalase OS=Bos taurus GN=CAT PE=1 SV=3	false	AVKNFSDVHPEYGSR	DAQLFIQKK	478	469	15	9	3	8	480	476	3	BS3+NH+OH	14.7835	false	true	false	false	Within >4	0		0	0	0	0	0	2127	3693	18
11788	4102744784	B170315_19_Lumos_ML_IN_205_PMBS3_Tryp_Rep3_SECFr18	3	657.004	1967.99	0.991276	3	1967.99	0.992096	9122	P02768	ALBU_HUMAN Serum albumin OS=Homo sapiens GN=ALB PE=1 SV=2	false	P02768	ALBU_HUMAN Serum albumin OS=Homo sapiens GN=ALB PE=1 SV=2	false	NLGKVGSK	CcmCcmKHPEAK	453	461	8	8	4	3	456	463	3	BS3+NH+OH	14.783	false	true	false	false	Within >4	0		0	0	0	0	0	1341	1759	4
11788	4102075454	B170315_10_Lumos_ML_IN_205_PMBS3_Tryp_Rep2_SECFr16	4	881.944	3523.75	0.746987	4	3523.74	0.744584	56753	P68082	MYG_HORSE Myoglobin OS=Equus caballus GN=MB PE=1 SV=2	false	P68082	MYG_HORSE Myoglobin OS=Equus caballus GN=MB PE=1 SV=2	false	HPGDFGADAQGAMTK	YLEFISDAIIHVLHSK	120	104	15	16	14	15	133	118	4	BS3+NH+OH	14.7814	false	true	false	false	Within >4	0		0	0	0	0	0	1777	2691	27
11788	4103913580	7PMix_BS3_HSA_F3_DDA_iRT_001	5	1091.3	5451.46	0.456851	5	5451.45	0.450039	18869	P02768	ALBU_HUMAN Serum albumin OS=Homo sapiens GN=ALB PE=1 SV=2	false	P02768	ALBU_HUMAN Serum albumin OS=Homo sapiens GN=ALB PE=1 SV=2	false	VHTECcmCcmHGDLLECcmADDRADLAKbs3ohYICcmENQDSISSK	DAHKSEVAHR	265	25	34	10	23	4	287	28	5	BS3+NH+OH	14.7667	false	true	false	false	Within >4	0		0	0	0	0	0	1634	125	4
11788	4104279716	7PMix_BS3_Ceratin_F4_DDA_iRT_002	3	853.794	2558.36	0.358878	3	2558.36	0.356673	17984	P00563	KCRM_RABIT Creatine kinase M-type OS=Oryctolagus cuniculus GN=CKM PE=1 SV=1	false	P00563	KCRM_RABIT Creatine kinase M-type OS=Oryctolagus cuniculus GN=CKM PE=1 SV=1	false	IEEIFKK	SIKGYTLPPHCcmSR	260	136	7	13	6	3	265	138	3	BS3+NH+OH	14.7513	false	true	false	false	Within >4	0		0	0	0	0	0	1305	339	12
11788	4103889904	7PMix_BS3_HSA_F3_DDA_iRT_001	5	715.984	3574.88	0.88128	5	3574.88	0.877908	19852	P02768	ALBU_HUMAN Serum albumin OS=Homo sapiens GN=ALB PE=1 SV=2	false	P02768	ALBU_HUMAN Serum albumin OS=Homo sapiens GN=ALB PE=1 SV=2	false	LSQRFPKAEFAEVSK	LKECcmCcmEKbs3nh2PLLEK	243	299	15	12	7	2	249	300	5	BS3+NH+OH	14.7436	false	true	false	false	Within >4	0		0	0	0	0	0	2445	3139	4
11788	4104638139	7PMix_BS3_Ceratin_F3_DDA_iRT_002	6	772.386	4628.27	0.27104	6	4628.25	0.252678	22401	P00563	KCRM_RABIT Creatine kinase M-type OS=Oryctolagus cuniculus GN=CKM PE=1 SV=1	false	P00563	KCRM_RABIT Creatine kinase M-type OS=Oryctolagus cuniculus GN=CKM PE=1 SV=1	false	TDLNHENLKGGDDLDPHYVLSSR	VISMEKbs3ohGGNMoxKEVFR	108	237	23	15	9	11	116	247	6	BS3+NH+OH	14.7409	false	true	false	false	Within >4	0		0	0	0	0	0	2358	633	12
11788	4103232289	B170317_06_Lumos_ML_IN_205_PMBS3_Tryp_SECFr16	4	729.908	2915.6	0.601514	4	2915.6	0.600803	28020	P00432	CATA_BOVIN Catalase OS=Bos taurus GN=CAT PE=1 SV=3	false	P00432	CATA_BOVIN Catalase OS=Bos taurus GN=CAT PE=1 SV=3	false	DAQLFIQKK	IQALLDKYNEEKPK	469	493	9	14	8	12	476	504	4	BS3+NH+OH	14.7362	false	true	false	false	Within >4	0		0	0	0	0	0	1092	2291	18
11788	4104278088	7PMix_BS3_Ceratin_F4_DDA_iRT_002	4	657.842	2627.34	0.337099	4	2627.33	0.334355	14030	P00563	KCRM_RABIT Creatine kinase M-type OS=Oryctolagus cuniculus GN=CKM PE=1 SV=1	false	P00563	KCRM_RABIT Creatine kinase M-type OS=Oryctolagus cuniculus GN=CKM PE=1 SV=1	false	TDLNHENLK	HGGFKbs3ohPTDKHK	108	97	9	11	1	9	108	105	4	BS3+NH+OH	14.7296	false	true	false	false	Within >4	0		0	0	0	0	0	1737	947	12
11788	4103988464	7PMix_BS3_Conal_F3_DDA_iRT_001	3	1242.26	3723.77	0.767268	3	3723.77	0.766126	20410	P02789	TRFE_CHICK Ovotransferrin OS=Gallus gallus PE=1 SV=2	false	P02789	TRFE_CHICK Ovotransferrin OS=Gallus gallus PE=1 SV=2	false	YDDESQCcmSKTDERPASYFAVAVAR	CcmLFKVR	434	662	24	6	9	4	442	665	3	BS3+NH+OH	14.7267	false	true	false	false	Within >4	0		0	0	0	0	0	2441	351	3
11788	4103884937	7PMix_BS3_HSA_F3_DDA_iRT_001	5	643.324	3211.59	0.585471	5	3211.59	0.585307	11241	P02768	ALBU_HUMAN Serum albumin OS=Homo sapiens GN=ALB PE=1 SV=2	false	P02768	ALBU_HUMAN Serum albumin OS=Homo sapiens GN=ALB PE=1 SV=2	false	LDELRDEGKASSAK	VGSKCcmCcmKbs3ohHPEAK	206	457	14	12	9	4	214	460	5	BS3+NH+OH	14.7196	false	true	false	false	Within >4	0		0	0	0	0	0	2440	13	4
11788	4104283026	7PMix_BS3_Ceratin_F4_DDA_iRT_002	4	765.127	3056.48	0.480009	4	3056.48	0.476722	18424	P00563	KCRM_RABIT Creatine kinase M-type OS=Oryctolagus cuniculus GN=CKM PE=1 SV=1	false	P00563	KCRM_RABIT Creatine kinase M-type OS=Oryctolagus cuniculus GN=CKM PE=1 SV=1	false	PFGNTHNK	YKLNYKSEEEYPDLSK	2	10	8	16	1	6	2	15	4	BS3+NH+OH	14.7166	false	true	false	false	Within >4	0		0	0	0	0	0	1298	1079	12
11788	4103814246	7PMix_BS3_Conal_F1F2_DDA_iRT_001	4	731.087	2920.32	0.319721	4	2920.32	0.31851	19422	P02789	TRFE_CHICK Ovotransferrin OS=Gallus gallus PE=1 SV=2	false	P02789	TRFE_CHICK Ovotransferrin OS=Gallus gallus PE=1 SV=2	false	TDERPASYFAVAVAR	YDDESQCcmSK	443	434	15	9	1	8	443	441	4	BS3+NH+OH	14.7057	false	true	false	false	Within >4	0		0	0	0	0	0	2438	3575	3
11788	4102223855	B170315_11_Lumos_ML_IN_205_PMBS3_Tryp_Rep2_SECFr17	3	787.414	2359.22	0.220269	3	2359.22	0.220575	26107	P02789	TRFE_CHICK Ovotransferrin OS=Gallus gallus PE=1 SV=2	false	P02789	TRFE_CHICK Ovotransferrin OS=Gallus gallus PE=1 SV=2	false	GDPKbs3nh2TKCcmAR	DGKGDVAFVK	195	219	9	10	6	3	200	221	3	BS3+NH+OH	14.7	false	true	false	false	Within >4	0		0	0	0	0	0	1444	279	3
11788	4101667449	B170315_03_Lumos_ML_IN_205_PMBS3_Tryp_Rep1_SECFr16	4	836.174	3340.67	0.666749	4	3340.67	0.66646	45935	P02768	ALBU_HUMAN Serum albumin OS=Homo sapiens GN=ALB PE=1 SV=2	false	P02768	ALBU_HUMAN Serum albumin OS=Homo sapiens GN=ALB PE=1 SV=2	false	HPYFYAPELLFFAKR	ECcmCcmEKPLLEK	170	301	15	10	14	5	183	305	4	BS3+NH+OH	14.6955	false	true	false	false	Within >4	0		0	0	0	0	0	1812	2843	4
11788	4102228075	B170315_11_Lumos_ML_IN_205_PMBS3_Tryp_Rep2_SECFr17	4	618.821	2471.26	0.255622	4	2471.26	0.255711	11510	P00563	KCRM_RABIT Creatine kinase M-type OS=Oryctolagus cuniculus GN=CKM PE=1 SV=1	false	P00563	KCRM_RABIT Creatine kinase M-type OS=Oryctolagus cuniculus GN=CKM PE=1 SV=1	false	HGGFKPTDK	HKTDLNHENLK	97	106	9	11	5	2	101	107	4	BS3+NH+OH	14.6944	false	true	false	false	Within >4	0		0	0	0	0	0	2367	1429	12
11788	4104285694	7PMix_BS3_Ceratin_F4_DDA_iRT_002	5	755.405	3771.99	0.990799	5	3771.99	0.986938	23903	P00563	KCRM_RABIT Creatine kinase M-type OS=Oryctolagus cuniculus GN=CKM PE=1 SV=1	false	P00563	KCRM_RABIT Creatine kinase M-type OS=Oryctolagus cuniculus GN=CKM PE=1 SV=1	false	SIKGYTLPPHCcmSR	AVEKLSVEALNSLTGEFKGK	136	153	13	20	3	4	138	156	5	BS3+NH+OH	14.6932	false	true	false	false	Within >4	0		0	0	0	0	0	2003	1529	12
11788	4104284623	7PMix_BS3_Ceratin_F4_DDA_iRT_002	4	815.673	3258.66	0.663207	4	3258.66	0.659456	27014	P00563	KCRM_RABIT Creatine kinase M-type OS=Oryctolagus cuniculus GN=CKM PE=1 SV=1	false	P00563	KCRM_RABIT Creatine kinase M-type OS=Oryctolagus cuniculus GN=CKM PE=1 SV=1	false	AVEKLSVEALNSLTGEFK	GYTLPPHCcmSR	153	139	18	10	4	2	156	140	4	BS3+NH+OH	14.6659	false	true	false	false	Within >4	0		0	0	0	0	0	2203	1409	12
11788	4102887315	B170317_02_Lumos_ML_IN_205_PMBS3_Tryp_Rep4_SECFr16	4	875.2	3496.77	0.770705	4	3496.77	0.767571	41296	P02768	ALBU_HUMAN Serum albumin OS=Homo sapiens GN=ALB PE=1 SV=2	false	P02768	ALBU_HUMAN Serum albumin OS=Homo sapiens GN=ALB PE=1 SV=2	false	ECcmCcmEKPLLEK	RHPYFYAPELLFFAKR	301	169	10	16	5	15	305	183	4	BS3+NH+OH	14.6437	false	true	false	false	Within >4	0		0	0	0	0	0	2114	2843	4
11788	4103904671	7PMix_BS3_HSA_F3_DDA_iRT_001	5	844.643	4218.18	0.180277	5	4218.18	0.177672	16347	P02768	ALBU_HUMAN Serum albumin OS=Homo sapiens GN=ALB PE=1 SV=2	false	P02768	ALBU_HUMAN Serum albumin OS=Homo sapiens GN=ALB PE=1 SV=2	false	LDELRDEGKbs3ohASSAKQR	NLGKVGSKbs3nh2CcmCcmKbs3nh2HPEAK	206	453	16	16	14	4	219	456	5	BS3+NH+OH	14.6381	false	true	false	false	Within >4	0		0.00161031	0	0	0	0	2431	401	4
11788	4104611284	7PMix_BS3_Ceratin_F3_DDA_iRT_002	5	729.597	3642.95	0.947834	5	3642.94	0.943659	23031	P00563	KCRM_RABIT Creatine kinase M-type OS=Oryctolagus cuniculus GN=CKM PE=1 SV=1	false	P00563	KCRM_RABIT Creatine kinase M-type OS=Oryctolagus cuniculus GN=CKM PE=1 SV=1	false	YKLNYKSEEEYPDLSK	VLTPDLYKKbs3nh2LR	10	33	16	11	6	8	15	40	5	BS3+NH+OH	14.5802	false	true	false	false	Within >4	0		0	0	0	0	0	1440	419	12
11788	4104102753	7PMix_BS3_HSA_F5_DDA_iRT_001	5	959.469	4792.31	0.306872	5	4792.3	0.300245	24556	P02768	ALBU_HUMAN Serum albumin OS=Homo sapiens GN=ALB PE=1 SV=2	false	P02768	ALBU_HUMAN Serum albumin OS=Homo sapiens GN=ALB PE=1 SV=2	false	VTKCcmCcmTESLVNR	MoxPCcmAEDYLSVVLNQLCcmVLHEKTPVSDR	497	470	12	27	3	21	499	490	5	BS3+NH+OH	14.5797	false	true	false	false	Within >4	0		0.00161031	0	0	0	0	2429	3037	4
11788	4103895689	7PMix_BS3_HSA_F3_DDA_iRT_001	5	738.591	3687.92	0.916854	5	3687.91	0.914169	20787	P02768	ALBU_HUMAN Serum albumin OS=Homo sapiens GN=ALB PE=1 SV=2	false	P02768	ALBU_HUMAN Serum albumin OS=Homo sapiens GN=ALB PE=1 SV=2	false	LDELRDEGKbs3ohASSAKQR	LKCcmASLQKbs3ohFGER	206	222	16	12	14	2	219	223	5	BS3+NH+OH	14.569	false	true	false	false	Within >4	0		0	0	0	0	0	2417	265	4
11788	4104051982	7PMix_BS3_HSA_F1F2_DDA_iRT_001	3	611.34	1831	0.997817	3	1831	0.99856	7985	P02768	ALBU_HUMAN Serum albumin OS=Homo sapiens GN=ALB PE=1 SV=2	false	P02768	ALBU_HUMAN Serum albumin OS=Homo sapiens GN=ALB PE=1 SV=2	false	LKCcmASLQK	ASSAKQR	222	215	8	7	2	5	223	219	3	BS3+NH+OH	14.5577	false	true	false	false	Within >4	0		0	0	0	0	0	1980	265	4
11788	4104165159	7PMix_BS3_HSA_F3_DDA_iRT_002	4	725.394	2897.55	0.546413	4	2897.55	0.545805	14738	P02768	ALBU_HUMAN Serum albumin OS=Homo sapiens GN=ALB PE=1 SV=2	false	P02768	ALBU_HUMAN Serum albumin OS=Homo sapiens GN=ALB PE=1 SV=2	false	NLGKVGSK	LDELRDEGKASSAKbs3ohQR	453	206	8	16	4	9	456	214	4	BS3+NH+OH	14.548	false	true	false	false	Within >4	0		0	0	0	0	0	1538	405	4
11788	4104360287	7PMix_BS3_Conal_F3_DDA_iRT_002	4	541.285	2161.11	0.110146	4	2161.11	0.108898	17217	P02789	TRFE_CHICK Ovotransferrin OS=Gallus gallus PE=1 SV=2	false	P02789	TRFE_CHICK Ovotransferrin OS=Gallus gallus PE=1 SV=2	false	ATYLDCcmIK	KDQLTPSPR	59	352	8	9	3	1	61	352	4	BS3+NH+OH	14.5467	false	true	false	false	Within >4	0		0.00161031	0	0	0.0070922	0	2425	3045	3
11788	4102629397	B170315_18_Lumos_ML_IN_205_PMBS3_Tryp_Rep3_SECFr17	4	532.539	2126.13	0.126787	4	2126.13	0.125925	25583	P00563	KCRM_RABIT Creatine kinase M-type OS=Oryctolagus cuniculus GN=CKM PE=1 SV=1	false	P00563	KCRM_RABIT Creatine kinase M-type OS=Oryctolagus cuniculus GN=CKM PE=1 SV=1	false	TDLNHENLK	IEEIFKK	108	260	9	7	1	6	108	265	4	BS3+NH+OH	14.5084	false	true	false	false	Within >4	0		0	0	0	0	0	1597	3313	12
11788	4103882573	7PMix_BS3_HSA_F3_DDA_iRT_001	4	688.616	2750.43	0.433144	4	2750.43	0.431983	9332	P02768	ALBU_HUMAN Serum albumin OS=Homo sapiens GN=ALB PE=1 SV=2	false	P02768	ALBU_HUMAN Serum albumin OS=Homo sapiens GN=ALB PE=1 SV=2	false	ASSAKQR	VGSKCcmCcmKbs3nh2HPEAKbs3nh2R	215	457	7	13	5	4	219	460	4	BS3+NH+OH	14.508	false	true	false	false	Within >4	0		0	0	0	0	0	960	2011	4
11788	4104543822	7PMix_pooled_DDA_library_003	4	1056.71	4222.81	0.809117	4	4222.81	0.808869	18003	P02768	ALBU_HUMAN Serum albumin OS=Homo sapiens GN=ALB PE=1 SV=2	false	P02768	ALBU_HUMAN Serum albumin OS=Homo sapiens GN=ALB PE=1 SV=2	false	NECcmFLQHKDDNPNLPR	ETYGEMoxADCcmCcmAKQEPER	123	106	16	17	8	12	130	117	4	BS3+NH+OH	14.4905	false	true	false	false	Within >4	0		0	0	0	0	0	2391	989	4
11788	4103399811	B170317_07_Lumos_ML_IN_205_PMBS3_Tryp_SECFr17	3	890.118	2667.33	0.331182	3	2667.33	0.329271	24143	P02768	ALBU_HUMAN Serum albumin OS=Homo sapiens GN=ALB PE=1 SV=2	false	P02768	ALBU_HUMAN Serum albumin OS=Homo sapiens GN=ALB PE=1 SV=2	false	FKDLGEENFK	DAHKbs3nh2SEVAHR	35	25	10	10	2	5	36	29	3	BS3+NH+OH	14.4832	false	true	false	false	Within >4	0		0	0	0	0	0	2077	3235	4
11788	4103901066	7PMix_BS3_HSA_F3_DDA_iRT_001	6	661.183	3961.05	0.053474	6	3961.05	0.051349	13942	P02768	ALBU_HUMAN Serum albumin OS=Homo sapiens GN=ALB PE=1 SV=2	false	P02768	ALBU_HUMAN Serum albumin OS=Homo sapiens GN=ALB PE=1 SV=2	false	LDELRDEGKASSAKbs3nh2QR	VGSKCcmCcmKbs3nh2HPEAKbs3nh2R	206	457	16	13	9	4	214	460	6	BS3+NH+OH	14.4685	false	true	false	false	Within >4	0		0	0	0	0	0	2420	13	4
11788	4104104076	7PMix_BS3_HSA_F5_DDA_iRT_001	5	956.27	4776.31	0.31114	5	4776.31	0.305335	25259	P02768	ALBU_HUMAN Serum albumin OS=Homo sapiens GN=ALB PE=1 SV=2	false	P02768	ALBU_HUMAN Serum albumin OS=Homo sapiens GN=ALB PE=1 SV=2	false	VTKCcmCcmTESLVNR	MPCcmAEDYLSVVLNQLCcmVLHEKTPVSDR	497	470	12	27	3	21	499	490	5	BS3+NH+OH	14.4665	false	true	false	false	Within >4	0		0.00161031	0	0	0	0	2419	3037	4
11788	4101676972	B170315_03_Lumos_ML_IN_205_PMBS3_Tryp_Rep1_SECFr16	5	771.782	3853.88	0.875293	5	3853.87	0.874891	39367	P02768	ALBU_HUMAN Serum albumin OS=Homo sapiens GN=ALB PE=1 SV=2	false	P02768	ALBU_HUMAN Serum albumin OS=Homo sapiens GN=ALB PE=1 SV=2	false	RHPYFYAPELLFFAKR	YKAAFTECcmCcmQAADK	169	185	16	14	15	2	183	186	5	BS3+NH+OH	14.4305	false	true	false	false	Within >4	0		0	0	0	0	0	1581	915	4
11788	4104061553	7PMix_BS3_HSA_F1F2_DDA_iRT_001	4	922.986	3687.92	0.916851	4	3687.91	0.914169	19835	P02768	ALBU_HUMAN Serum albumin OS=Homo sapiens GN=ALB PE=1 SV=2	false	P02768	ALBU_HUMAN Serum albumin OS=Homo sapiens GN=ALB PE=1 SV=2	false	LDELRDEGKbs3ohASSAKQR	LKCcmASLQKbs3ohFGER	206	222	16	12	14	2	219	223	4	BS3+NH+OH	14.424	false	true	false	false	Within >4	0		0	0	0	0	0	2417	265	4
11788	4104416024	7PMix_pooled_DDA_iRT_library_003	4	559.782	2235.1	0.099097	4	2235.1	0.099616	18176	P00698	LYSC_CHICK Lysozyme C OS=Gallus gallus GN=LYZ PE=1 SV=1	false	P00698	LYSC_CHICK Lysozyme C OS=Gallus gallus GN=LYZ PE=1 SV=1	false	CcmELAAAMKR	CcmELAAAMKR	24	24	9	9	8	8	31	31	4	BS3+NH+OH	14.3756	false	true	false	false	Within >4	0		0	0	0	0	0	2416	2715	2
11788	4104066749	7PMix_BS3_HSA_F1F2_DDA_iRT_001	4	973.999	3891.97	0.968188	4	3891.97	0.967196	22341	P02768	ALBU_HUMAN Serum albumin OS=Homo sapiens GN=ALB PE=1 SV=2	false	P02768	ALBU_HUMAN Serum albumin OS=Homo sapiens GN=ALB PE=1 SV=2	false	QIKbs3nh2KQTALVELVK	CcmCcmKADDKbs3nh2ETCcmFAEEGK	546	582	13	16	4	3	549	584	4	BS3+NH+OH	14.3672	false	true	false	false	Within >4	0		0.00161031	0	0	0	0	2415	119	4
11788	4101663824	B170315_03_Lumos_ML_IN_205_PMBS3_Tryp_Rep1_SECFr16	4	777.424	3105.67	0.667145	4	3105.67	0.667168	52400	P02768	ALBU_HUMAN Serum albumin OS=Homo sapiens GN=ALB PE=1 SV=2	false	P02768	ALBU_HUMAN Serum albumin OS=Homo sapiens GN=ALB PE=1 SV=2	false	KQTALVELVK	EQLKAVMDDFAAFVEK	549	566	10	16	1	4	549	569	4	BS3+NH+OH	14.3645	false	true	false	false	Within >4	0		0	0	0	0	0	2120	3415	4
11788	4102867301	B170317_02_Lumos_ML_IN_205_PMBS3_Tryp_Rep4_SECFr16	4	644.857	2575.4	0.3979	4	2575.4	0.397826	15629	P00563	KCRM_RABIT Creatine kinase M-type OS=Oryctolagus cuniculus GN=CKM PE=1 SV=1	false	P00563	KCRM_RABIT Creatine kinase M-type OS=Oryctolagus cuniculus GN=CKM PE=1 SV=1	false	VISMEKGGNMK	GGVHVKLAHLSK	237	293	11	12	6	6	242	298	4	BS3+NH+OH	14.3579	false	true	false	false	Within >4	0		0	0	0	0	0	1716	839	12
11788	4102498545	B170315_17_Lumos_ML_IN_205_PMBS3_Tryp_Rep3_SECFr16	5	784.002	3914.97	0.974329	5	3914.98	0.976432	29978	P00563	KCRM_RABIT Creatine kinase M-type OS=Oryctolagus cuniculus GN=CKM PE=1 SV=1	false	P00563	KCRM_RABIT Creatine kinase M-type OS=Oryctolagus cuniculus GN=CKM PE=1 SV=1	false	LNYKSEEEYPDLSK	HNNHMAKbs3nh2VLTPDLYKK	12	26	14	16	4	15	15	40	5	BS3+NH+OH	14.3508	false	true	false	false	Within >4	0		0	0	0	0	0	2233	419	12
11788	4104164297	7PMix_BS3_HSA_F3_DDA_iRT_002	4	614.092	2452.34	0.337112	4	2452.34	0.336588	18750	P02768	ALBU_HUMAN Serum albumin OS=Homo sapiens GN=ALB PE=1 SV=2	false	P02768	ALBU_HUMAN Serum albumin OS=Homo sapiens GN=ALB PE=1 SV=2	false	AFKAWAVAR	LAKTYETTLEK	234	373	9	11	3	3	236	375	4	BS3+NH+OH	14.3375	false	true	false	false	Within >4	0		0	0	0	0	0	2411	1489	4
11788	4101669817	B170315_03_Lumos_ML_IN_205_PMBS3_Tryp_Rep1_SECFr16	4	875.186	3496.72	0.715191	4	3496.71	0.71394	28309	P02768	ALBU_HUMAN Serum albumin OS=Homo sapiens GN=ALB PE=1 SV=2	false	P02768	ALBU_HUMAN Serum albumin OS=Homo sapiens GN=ALB PE=1 SV=2	false	KQTALVELVK	CcmCcmKADDKbs3ohETCcmFAEEGKK	549	582	10	17	1	3	549	584	4	BS3+NH+OH	14.3313	false	true	false	false	Within >4	0		0	0	0	0	0	2300	119	4
11788	4104277826	7PMix_BS3_Ceratin_F4_DDA_iRT_002	3	824.76	2471.26	0.257895	3	2471.26	0.255711	9599	P00563	KCRM_RABIT Creatine kinase M-type OS=Oryctolagus cuniculus GN=CKM PE=1 SV=1	false	P00563	KCRM_RABIT Creatine kinase M-type OS=Oryctolagus cuniculus GN=CKM PE=1 SV=1	false	TDLNHENLK	HGGFKPTDKHK	108	97	9	11	1	9	108	105	3	BS3+NH+OH	14.3199	false	true	false	false	Within >4	0		0	0	0	0	0	2171	947	12
11788	4104056000	7PMix_BS3_HSA_F1F2_DDA_iRT_001	3	890.446	2668.32	0.316636	3	2668.31	0.313286	17002	P02768	ALBU_HUMAN Serum albumin OS=Homo sapiens GN=ALB PE=1 SV=2	false	P02768	ALBU_HUMAN Serum albumin OS=Homo sapiens GN=ALB PE=1 SV=2	false	FKDLGEENFK	DAHKSbs3ohEVAHR	35	25	10	10	2	4	36	28	3	BS3+NH+OH	14.2999	false	true	false	false	Within >4	0		0	0	0	0	0	2024	3635	4
11788	4104072297	7PMix_BS3_HSA_F1F2_DDA_iRT_001	5	842.37	4206.81	0.814176	5	4206.81	0.813959	16413	P02768	ALBU_HUMAN Serum albumin OS=Homo sapiens GN=ALB PE=1 SV=2	false	P02768	ALBU_HUMAN Serum albumin OS=Homo sapiens GN=ALB PE=1 SV=2	false	NECcmFLQHKDDNPNLPR	ETYGEMADCcmCcmAKQEPER	123	106	16	17	8	12	130	117	5	BS3+NH+OH	14.2988	false	true	false	false	Within >4	0		0	0	0	0	0	2407	989	4
11788	4102652114	B170315_18_Lumos_ML_IN_205_PMBS3_Tryp_Rep3_SECFr17	3	1071.85	3212.54	0.540672	3	3212.54	0.540333	24915	P02768	ALBU_HUMAN Serum albumin OS=Homo sapiens GN=ALB PE=1 SV=2	false	P02768	ALBU_HUMAN Serum albumin OS=Homo sapiens GN=ALB PE=1 SV=2	false	KQTALVELVK	CcmCcmKADDKETCcmFAEEGK	549	582	10	16	1	3	549	584	3	BS3+NH+OH	14.2899	false	true	false	false	Within >4	0		0	0	0	0	0	2406	119	4
11788	4104183263	7PMix_BS3_HSA_F3_DDA_iRT_002	5	1091.1	5450.47	0.466125	5	5450.47	0.466024	18076	P02768	ALBU_HUMAN Serum albumin OS=Homo sapiens GN=ALB PE=1 SV=2	false	P02768	ALBU_HUMAN Serum albumin OS=Homo sapiens GN=ALB PE=1 SV=2	false	VHTECcmCcmHGDLLECcmADDRADLAKbs3nh2YICcmENQDSISSK	DAHKSEVAHR	265	25	34	10	23	4	287	28	5	BS3+NH+OH	14.2893	false	true	false	false	Within >4	0		0	0	0	0	0	2405	125	4
11788	4103251202	B170317_06_Lumos_ML_IN_205_PMBS3_Tryp_SECFr16	4	934.444	3733.75	0.746513	4	3733.75	0.746639	50614	P02768	ALBU_HUMAN Serum albumin OS=Homo sapiens GN=ALB PE=1 SV=2	false	P02768	ALBU_HUMAN Serum albumin OS=Homo sapiens GN=ALB PE=1 SV=2	false	VFDEFKPLVEEPQNLIK	CcmCcmAAADPHECcmYAK	397	384	17	13	6	11	402	394	4	BS3+NH+OH	14.285	false	true	false	false	Within >4	0		0	0	0	0	0	2258	3449	4
11788	4103879862	7PMix_BS3_HSA_F3_DDA_iRT_001	4	658.094	2628.35	0.348184	4	2628.35	0.346896	17235	P02768	ALBU_HUMAN Serum albumin OS=Homo sapiens GN=ALB PE=1 SV=2	false	P02768	ALBU_HUMAN Serum albumin OS=Homo sapiens GN=ALB PE=1 SV=2	false	CcmASLQKFGER	LAKTYETTLEK	224	373	10	11	6	3	229	375	4	BS3+NH+OH	14.2769	false	true	false	false	Within >4	0		0	0	0	0	0	1686	2683	4
11788	4104095078	7PMix_BS3_HSA_F5_DDA_iRT_001	6	570.972	3419.79	0.786411	6	3419.78	0.783279	12396	P02768	ALBU_HUMAN Serum albumin OS=Homo sapiens GN=ALB PE=1 SV=2	false	P02768	ALBU_HUMAN Serum albumin OS=Homo sapiens GN=ALB PE=1 SV=2	false	LKECcmCcmEKPLLEK	LSQRFPKAEFAEVSK	299	243	12	15	2	7	300	249	6	BS3+NH+OH	14.2685	false	true	false	false	Within >4	0		0	0	0	0	0	1956	3139	4
11788	4103915370	7PMix_BS3_HSA_F3_DDA_iRT_001	5	1112.93	5559.59	0.590092	5	5559.58	0.583002	23657	P02768	ALBU_HUMAN Serum albumin OS=Homo sapiens GN=ALB PE=1 SV=2	false	P02768	ALBU_HUMAN Serum albumin OS=Homo sapiens GN=ALB PE=1 SV=2	false	LVRPEVDVMoxCcmTAFHDNEETFLKK	LVNEVTEFAKTCcmVADESAENCcmDK	139	66	23	23	22	10	160	75	5	BS3+NH+OH	14.262	false	true	false	false	Within >4	0		0	0	0	0	0	2401	3541	4
11788	4104107589	7PMix_BS3_HSA_F5_DDA_iRT_001	6	943.792	5656.71	0.710729	6	5656.7	0.702668	22567	P02768	ALBU_HUMAN Serum albumin OS=Homo sapiens GN=ALB PE=1 SV=2	false	P02768	ALBU_HUMAN Serum albumin OS=Homo sapiens GN=ALB PE=1 SV=2	false	Ybs3nh2KAAFTECcmCcmQAADK	LVRPEVDVMoxCcmTAFHDNEETFLKKYLYEIAR	185	139	14	30	2	23	186	161	6	BS3+NH+OH	14.2052	false	true	false	false	Within >4	0		0	0	0	0	0	1402	51	4
11788	4104107590	7PMix_BS3_HSA_F5_DDA_iRT_001	6	943.792	5656.71	0.710729	6	5656.7	0.702668	22567	P02768	ALBU_HUMAN Serum albumin OS=Homo sapiens GN=ALB PE=1 SV=2	false	P02768	ALBU_HUMAN Serum albumin OS=Homo sapiens GN=ALB PE=1 SV=2	false	YKbs3nh2AAFTECcmCcmQAADK	LVRPEVDVMoxCcmTAFHDNEETFLKKYLYEIAR	185	139	14	30	1	23	185	161	6	BS3+NH+OH	14.2052	false	true	false	false	Within >4	0		0	0	0	0	0	1403	2131	4
11788	4104305966	7PMix_BS3_Ceratin_F4_DDA_iRT_002	6	798.236	4783.37	0.371714	6	4783.37	0.369774	21861	P00563	KCRM_RABIT Creatine kinase M-type OS=Oryctolagus cuniculus GN=CKM PE=1 SV=1	false	P00563	KCRM_RABIT Creatine kinase M-type OS=Oryctolagus cuniculus GN=CKM PE=1 SV=1	false	TDLNHENLKGGDDLDPHYVLSSR	VISMoxEKbs3nh2GGNMKEVFRR	108	237	23	16	9	11	116	247	6	BS3+NH+OH	14.2044	false	true	false	false	Within >4	0		0	0	0	0	0	2384	633	12
11788	4104134216	7PMix_BS3_Conal_F4_DDA_iRT_002	5	881.855	4404.24	0.236552	5	4404.23	0.231826	13499	P02789	TRFE_CHICK Ovotransferrin OS=Gallus gallus PE=1 SV=2	false	P02789	TRFE_CHICK Ovotransferrin OS=Gallus gallus PE=1 SV=2	false	KDQLTPSPR	ANVMoxDYRECcmNLAEVPTHAVVVRPEKANK	352	595	9	28	1	25	352	619	5	BS3+NH+OH	14.1973	false	true	false	false	Within >4	0		0	0	0	0	0	953	3507	3
11788	4103985178	7PMix_BS3_Conal_F3_DDA_iRT_001	4	885.722	3538.86	0.860003	4	3538.86	0.856593	13895	P02789	TRFE_CHICK Ovotransferrin OS=Gallus gallus PE=1 SV=2	false	P02789	TRFE_CHICK Ovotransferrin OS=Gallus gallus PE=1 SV=2	false	ECcmNLAEVPTHAVVVRPEKANK	KDQLTPSPR	602	352	21	9	18	1	619	352	4	BS3+NH+OH	14.1819	false	true	false	false	Within >4	0		0	0	0	0	0	1743	3507	3
11788	4104635263	7PMix_BS3_Ceratin_F3_DDA_iRT_002	5	906.437	4527.15	0.150255	5	4527.17	0.169088	23249	P00563	KCRM_RABIT Creatine kinase M-type OS=Oryctolagus cuniculus GN=CKM PE=1 SV=1	false	P00563	KCRM_RABIT Creatine kinase M-type OS=Oryctolagus cuniculus GN=CKM PE=1 SV=1	false	GGDDLDPHYVLSSR	HKTDLNHENLKGGDDLDPHYVLSSR	117	106	14	25	9	11	125	116	5	BS3+NH+OH	14.1657	false	true	false	false	Within >4	0		0.00161031	0	0	0.0070922	0	2395	2999	12
11788	4104162373	7PMix_BS3_HSA_F3_DDA_iRT_002	4	667.84	2667.33	0.331004	4	2667.33	0.329271	15323	P02768	ALBU_HUMAN Serum albumin OS=Homo sapiens GN=ALB PE=1 SV=2	false	P02768	ALBU_HUMAN Serum albumin OS=Homo sapiens GN=ALB PE=1 SV=2	false	FKDLGEENFK	DAHKSbs3nh2EVAHR	35	25	10	10	2	4	36	28	4	BS3+NH+OH	14.1587	false	true	false	false	Within >4	0		0	0	0	0	0	1722	3635	4
11788	4104664135	7PMix_pooled_DDA_library_002	4	805.673	3218.66	0.663513	4	3218.66	0.663855	22804	P00563	KCRM_RABIT Creatine kinase M-type OS=Oryctolagus cuniculus GN=CKM PE=1 SV=1	false	P00563	KCRM_RABIT Creatine kinase M-type OS=Oryctolagus cuniculus GN=CKM PE=1 SV=1	false	VLTPDLYKK	YKLNYKSEEEYPDLSK	33	10	9	16	8	6	40	15	4	BS3+NH+OH	14.1587	false	true	false	false	Within >4	0		0	0	0	0	0	2132	419	12
11788	4103719698	7PMix_BS3_Conal_F6_DDA_iRT_001	4	668.096	2668.35	0.353547	4	2668.35	0.350357	7214	P02789	TRFE_CHICK Ovotransferrin OS=Gallus gallus PE=1 SV=2	false	P02789	TRFE_CHICK Ovotransferrin OS=Gallus gallus PE=1 SV=2	false	KSCcmHTAVGR	KDSNVNWNNLKGK	471	458	9	13	1	11	471	468	4	BS3+NH+OH	14.1581	false	true	false	false	Within >4	0		0	0	0	0	0	2022	663	3
11788	4104504383	7PMix_pooled_DDA_library_004	5	845.57	4222.81	0.811343	5	4222.81	0.808869	17948	P02768	ALBU_HUMAN Serum albumin OS=Homo sapiens GN=ALB PE=1 SV=2	false	P02768	ALBU_HUMAN Serum albumin OS=Homo sapiens GN=ALB PE=1 SV=2	false	NECcmFLQHKDDNPNLPR	ETYGEMoxADCcmCcmAKQEPER	123	106	16	17	8	12	130	117	5	BS3+NH+OH	14.1567	false	true	false	false	Within >4	0		0	0	0	0	0	2391	989	4
11788	4103883277	7PMix_BS3_HSA_F3_DDA_iRT_001	4	757.409	3025.61	0.607024	4	3025.6	0.604567	20985	P02768	ALBU_HUMAN Serum albumin OS=Homo sapiens GN=ALB PE=1 SV=2	false	P02768	ALBU_HUMAN Serum albumin OS=Homo sapiens GN=ALB PE=1 SV=2	false	LAKTYETTLEK	LKCcmASLQKbs3ohFGER	373	222	11	12	3	2	375	223	4	BS3+NH+OH	14.1481	false	true	false	false	Within >4	0		0	0	0	0	0	2293	1955	4
11788	4103902519	7PMix_BS3_HSA_F3_DDA_iRT_001	5	848.407	4237	0.997049	5	4236.99	0.991845	20249	P02768	ALBU_HUMAN Serum albumin OS=Homo sapiens GN=ALB PE=1 SV=2	false	P02768	ALBU_HUMAN Serum albumin OS=Homo sapiens GN=ALB PE=1 SV=2	false	EFNAETFTFHADICcmTLSEKER	VGSKCcmCcmKbs3nh2HPEAK	525	457	21	12	19	4	543	460	5	BS3+NH+OH	14.1292	false	true	false	false	Within >4	0		0	0	0	0	0	2110	3399	4
11788	4103975790	7PMix_BS3_Conal_F3_DDA_iRT_001	5	564.308	2816.5	0.50476	5	2816.5	0.503396	21390	P02789	TRFE_CHICK Ovotransferrin OS=Gallus gallus PE=1 SV=2	false	P02789	TRFE_CHICK Ovotransferrin OS=Gallus gallus PE=1 SV=2	false	KDPVLKDLLFK	WCcmTISSPEEKK	310	28	11	11	1	10	310	37	5	BS3+NH+OH	14.1288	false	true	false	false	Within >4	0		0	0	0	0	0	279	133	3
11788	4103893925	7PMix_BS3_HSA_F3_DDA_iRT_001	5	738.197	3685.95	0.949022	5	3685.95	0.946138	18654	P02768	ALBU_HUMAN Serum albumin OS=Homo sapiens GN=ALB PE=1 SV=2	false	P02768	ALBU_HUMAN Serum albumin OS=Homo sapiens GN=ALB PE=1 SV=2	false	LKCcmASbs3nh2LQKFGER	LDELRDEGKbs3nh2ASSAKQR	222	206	12	16	8	14	229	219	5	BS3+NH+OH	14.1257	false	true	false	false	Within >4	0		0.00161031	0	0	0	0	2387	2713	4
11788	4104618208	7PMix_BS3_Ceratin_F3_DDA_iRT_002	4	983.751	3930.97	0.974278	4	3930.97	0.971342	18313	P00563	KCRM_RABIT Creatine kinase M-type OS=Oryctolagus cuniculus GN=CKM PE=1 SV=1	false	P00563	KCRM_RABIT Creatine kinase M-type OS=Oryctolagus cuniculus GN=CKM PE=1 SV=1	false	VLTPDLYKK	LNYKSEEEYPDLSKbs3nh2HNNHMoxAK	33	12	9	21	8	4	40	15	4	BS3+NH+OH	14.1248	false	true	false	false	Within >4	0		0	0	0	0	0	1408	419	12
11788	4103817275	7PMix_BS3_Conal_F1F2_DDA_iRT_001	4	853.697	3410.76	0.760867	4	3410.76	0.76163	13028	P02789	TRFE_CHICK Ovotransferrin OS=Gallus gallus PE=1 SV=2	false	P02789	TRFE_CHICK Ovotransferrin OS=Gallus gallus PE=1 SV=2	false	ECcmNLAEVPTHAVVVRPEKANK	DQLTPSPR	602	353	21	8	18	6	619	358	4	BS3+NH+OH	14.1133	false	true	false	false	Within >4	0		0	0	0	0	0	1396	1815	3
11788	4104308079	7PMix_BS3_Ceratin_F4_DDA_iRT_002	5	957.681	4783.37	0.370931	5	4783.37	0.369774	21859	P00563	KCRM_RABIT Creatine kinase M-type OS=Oryctolagus cuniculus GN=CKM PE=1 SV=1	false	P00563	KCRM_RABIT Creatine kinase M-type OS=Oryctolagus cuniculus GN=CKM PE=1 SV=1	false	TDLNHENLKGGDDLDPHYVLSSR	VISMoxEKbs3nh2GGNMKEVFRR	108	237	23	16	9	11	116	247	5	BS3+NH+OH	14.1083	false	true	false	false	Within >4	0		0	0	0	0	0	2384	633	12
11788	4104328170	7PMix_pooled_DDA_iRT_library_004	4	725.874	2899.47	0.468404	4	2899.47	0.467087	16721	P02768	ALBU_HUMAN Serum albumin OS=Homo sapiens GN=ALB PE=1 SV=2	false	P02768	ALBU_HUMAN Serum albumin OS=Homo sapiens GN=ALB PE=1 SV=2	false	LAKTYETTLEK	VTKCcmCcmTESLVNR	373	497	11	12	3	3	375	499	4	BS3+NH+OH	14.1051	false	true	false	false	Within >4	0		0	0	0	0	0	2354	2827	4
11788	4104063676	7PMix_BS3_HSA_F1F2_DDA_iRT_001	5	703.136	3510.64	0.643175	5	3510.64	0.6429	19022	P02768	ALBU_HUMAN Serum albumin OS=Homo sapiens GN=ALB PE=1 SV=2	false	P02768	ALBU_HUMAN Serum albumin OS=Homo sapiens GN=ALB PE=1 SV=2	false	VHTECcmCcmHGDLLECcmADDRADLAK	LVTDLTK	265	258	22	7	3	6	267	263	5	BS3+NH+OH	14.1036	false	true	false	false	Within >4	0		0	0	0	0	0	2382	1477	4
11788	4103989174	7PMix_BS3_Conal_F3_DDA_iRT_001	5	774.575	3867.84	0.839682	5	3867.84	0.838248	18104	P02789	TRFE_CHICK Ovotransferrin OS=Gallus gallus PE=1 SV=2	false	P02789	TRFE_CHICK Ovotransferrin OS=Gallus gallus PE=1 SV=2	false	NAPYSGYSGAFHCcmLKDGK	QCcmKGDPKbs3nh2TKbs3ohCcmAR	204	192	18	12	15	3	218	194	5	BS3+NH+OH	14.1025	false	true	false	false	Within >4	0		0	0	0	0	0	2064	417	3
11788	4102246939	B170315_11_Lumos_ML_IN_205_PMBS3_Tryp_Rep2_SECFr17	4	835.66	3338.61	0.61241	4	3338.61	0.612247	40370	P00563	KCRM_RABIT Creatine kinase M-type OS=Oryctolagus cuniculus GN=CKM PE=1 SV=1	false	P00563	KCRM_RABIT Creatine kinase M-type OS=Oryctolagus cuniculus GN=CKM PE=1 SV=1	false	VISMEKGGNMK	GTGGVDTAAVGSVFDISNADR	237	321	11	21	6	2	242	322	4	BS3+NH+OH	14.0996	false	true	false	false	Within >4	0		0	0	0	0	0	1606	1105	12
11788	4101908372	B170315_09_Lumos_ML_IN_205_PMBS3_Tryp_Rep2_SECFr15	6	831.752	4984.47	0.465504	6	4984.46	0.462678	33378	P68082	MYG_HORSE Myoglobin OS=Equus caballus GN=MB PE=1 SV=2	false	P68082	MYG_HORSE Myoglobin OS=Equus caballus GN=MB PE=1 SV=2	false	TEAEMKASEDLKK	YLEFISDAIIHVLHSKHPGDFGADAQGAMTK	52	104	13	31	6	16	57	119	6	BS3+NH+OH	14.0967	false	true	false	false	Within >4	0		0	0	0	0	0	1860	1225	27
11788	4104632364	7PMix_BS3_Ceratin_F3_DDA_iRT_002	5	857.453	4282.23	0.228448	5	4282.23	0.22604	27523	P00563	KCRM_RABIT Creatine kinase M-type OS=Oryctolagus cuniculus GN=CKM PE=1 SV=1	false	P00563	KCRM_RABIT Creatine kinase M-type OS=Oryctolagus cuniculus GN=CKM PE=1 SV=1	false	LNYKSEEEYPDLSK	RAVEKLSVEALNSLTGEFKbs3nh2GK	12	152	14	21	4	5	15	156	5	BS3+NH+OH	14.0936	false	true	false	false	Within >4	0		0.00161031	0	0	0	0	2378	1135	12
11788	4103892667	7PMix_BS3_HSA_F3_DDA_iRT_001	5	730.979	3649.86	0.856669	5	3649.86	0.85561	12316	P02768	ALBU_HUMAN Serum albumin OS=Homo sapiens GN=ALB PE=1 SV=2	false	P02768	ALBU_HUMAN Serum albumin OS=Homo sapiens GN=ALB PE=1 SV=2	false	LDELRDEGKASSbs3nh2AKQR	VGSKCcmCcmKbs3nh2HPEAK	206	457	16	12	9	4	214	460	5	BS3+NH+OH	14.0707	false	true	false	false	Within >4	0		0.00161031	0	0	0	0	2377	13	4
11788	4103810268	7PMix_BS3_Conal_F1F2_DDA_iRT_001	4	694.858	2775.4	0.404274	4	2775.4	0.404766	11113	P02789	TRFE_CHICK Ovotransferrin OS=Gallus gallus PE=1 SV=2	false	P02789	TRFE_CHICK Ovotransferrin OS=Gallus gallus PE=1 SV=2	false	QCcmKGDPKbs3nh2TKCcmAR	DGKGDVAFVK	192	219	12	10	9	3	200	221	4	BS3+NH+OH	14.0635	false	true	false	false	Within >4	0		0.00161031	0	0	0	0	2376	279	3
11788	4103295767	B170317_06_Lumos_ML_IN_205_PMBS3_Tryp_SECFr16	4	1411.18	5640.71	0.710061	4	5640.71	0.707758	52828	P02768	ALBU_HUMAN Serum albumin OS=Homo sapiens GN=ALB PE=1 SV=2	false	P02768	ALBU_HUMAN Serum albumin OS=Homo sapiens GN=ALB PE=1 SV=2	false	YKAAFTECcmCcmQAADK	LVRPEVDVMCcmTAFHDNEETFLKKbs3nh2YLYEIAR	185	139	14	30	2	22	186	160	4	BS3+NH+OH	14.0624	false	true	false	false	Within >4	0		0	0	0	0	0	2312	619	4
11788	4102867314	B170317_02_Lumos_ML_IN_205_PMBS3_Tryp_Rep4_SECFr16	5	516.087	2575.4	0.397624	5	2575.4	0.397826	15620	P00563	KCRM_RABIT Creatine kinase M-type OS=Oryctolagus cuniculus GN=CKM PE=1 SV=1	false	P00563	KCRM_RABIT Creatine kinase M-type OS=Oryctolagus cuniculus GN=CKM PE=1 SV=1	false	VISMEKGGNMK	GGVHVKLAHLSK	237	293	11	12	6	6	242	298	5	BS3+NH+OH	14.0375	false	true	false	false	Within >4	0		0	0	0	0	0	1716	839	12
11788	4104161965	7PMix_BS3_HSA_F3_DDA_iRT_002	3	814.086	2439.24	0.237212	3	2439.24	0.236243	7351	P02768	ALBU_HUMAN Serum albumin OS=Homo sapiens GN=ALB PE=1 SV=2	false	P02768	ALBU_HUMAN Serum albumin OS=Homo sapiens GN=ALB PE=1 SV=2	false	VGSKCcmCcmKHPEAK	ASSbs3nh2AKQR	457	215	12	7	7	5	463	219	3	BS3+NH+OH	14.0218	false	true	false	false	Within >4	0		0.00161031	0	0	0	0	2373	111	4
11788	4101655415	B170315_03_Lumos_ML_IN_205_PMBS3_Tryp_Rep1_SECFr16	5	562.719	2808.56	0.55762	5	2808.56	0.557814	24205	P68082	MYG_HORSE Myoglobin OS=Equus caballus GN=MB PE=1 SV=2	false	P68082	MYG_HORSE Myoglobin OS=Equus caballus GN=MB PE=1 SV=2	false	HKIPIK	LFTGHPETLEKFDKFK	98	33	6	16	2	11	99	43	5	BS3+NH+OH	13.9709	false	true	false	false	Within >4	0		0	0	0	0	0	1976	2589	27
11788	4104171755	7PMix_BS3_HSA_F3_DDA_iRT_002	5	643.127	3210.6	0.601068	5	3210.6	0.601292	10144	P02768	ALBU_HUMAN Serum albumin OS=Homo sapiens GN=ALB PE=1 SV=2	false	P02768	ALBU_HUMAN Serum albumin OS=Homo sapiens GN=ALB PE=1 SV=2	false	LDELRDEGKbs3nh2ASSAK	VGSKCcmCcmKHPEAK	206	457	14	12	11	4	216	460	5	BS3+NH+OH	13.9627	false	true	false	false	Within >4	0		0.00161031	0	0	0.0070922	0	2371	2961	4
11788	4102540760	B170315_17_Lumos_ML_IN_205_PMBS3_Tryp_Rep3_SECFr16	5	1268.79	6338.92	0.922186	5	6338.92	0.92013	52541	P02768	ALBU_HUMAN Serum albumin OS=Homo sapiens GN=ALB PE=1 SV=2	false	P02768	ALBU_HUMAN Serum albumin OS=Homo sapiens GN=ALB PE=1 SV=2	false	ADLAKYICcmENQDSISSK	ECcmCcmEKPLLEKSHCcmIAEVENDEMPADLPSLAADFVESK	282	301	17	37	5	10	286	310	5	BS3+NH+OH	13.9514	false	true	false	false	Within >4	0		0	0	0	0	0	655	521	4
11788	4103899900	7PMix_BS3_HSA_F3_DDA_iRT_001	5	805.02	4020.06	0.064289	5	4020.06	0.062159	20300	P02768	ALBU_HUMAN Serum albumin OS=Homo sapiens GN=ALB PE=1 SV=2	false	P02768	ALBU_HUMAN Serum albumin OS=Homo sapiens GN=ALB PE=1 SV=2	false	CcmCcmKADDKETCcmFAEEGKbs3nh2K	QIKbs3nh2KQTALVELVK	582	546	17	13	3	4	584	549	5	BS3+NH+OH	13.9486	false	true	false	false	Within >4	0		0	0	0	0	0	2369	119	4
11788	4104064128	7PMix_BS3_HSA_F1F2_DDA_iRT_001	4	922.74	3686.93	0.932415	4	3686.93	0.930153	18817	P02768	ALBU_HUMAN Serum albumin OS=Homo sapiens GN=ALB PE=1 SV=2	false	P02768	ALBU_HUMAN Serum albumin OS=Homo sapiens GN=ALB PE=1 SV=2	false	LDELRDEGKbs3nh2ASSAK	QRLKCcmASLQKbs3ohFGER	206	220	14	14	12	4	217	223	4	BS3+NH+OH	13.9373	false	true	false	false	Within >4	0		0.00161031	0	0	0	0	2368	1069	4
11788	4103839258	7PMix_BS3_Ceratin_F5_DDA_iRT_001	5	495.259	2471.26	0.257909	5	2471.26	0.255711	7562	P00563	KCRM_RABIT Creatine kinase M-type OS=Oryctolagus cuniculus GN=CKM PE=1 SV=1	false	P00563	KCRM_RABIT Creatine kinase M-type OS=Oryctolagus cuniculus GN=CKM PE=1 SV=1	false	HGGFKPTDK	HKTDLNHENLK	97	106	9	11	5	2	101	107	5	BS3+NH+OH	13.9343	false	true	false	false	Within >4	0		0	0	0	0	0	2367	1429	12
11788	4102492941	B170315_17_Lumos_ML_IN_205_PMBS3_Tryp_Rep3_SECFr16	5	773.61	3863.01	0.01282	5	3863.01	0.012034	52970	P02768	ALBU_HUMAN Serum albumin OS=Homo sapiens GN=ALB PE=1 SV=2	false	P02768	ALBU_HUMAN Serum albumin OS=Homo sapiens GN=ALB PE=1 SV=2	false	HPYFYAPELLFFAKR	AACcmLLPKLDELRDEGK	170	199	15	16	14	7	183	205	5	BS3+NH+OH	13.919	false	true	false	false	Within >4	0		0.00161031	0	0	0.00429185	0	2366	1837	4
11788	4103832029	7PMix_BS3_Conal_F1F2_DDA_iRT_001	4	1149.03	4592.1	0.101786	4	4592.1	0.097248	17474	P02789	TRFE_CHICK Ovotransferrin OS=Gallus gallus PE=1 SV=2	false	P02789	TRFE_CHICK Ovotransferrin OS=Gallus gallus PE=1 SV=2	false	HTTVNENAPDQKDEYELLCcmLDGSR	QPVDNYKTCcmNWAR	229	253	24	13	12	7	240	259	4	BS3+NH+OH	13.9101	false	true	false	false	Within >4	0		0	0	0	0	0	2301	3447	3
11788	4103877105	7PMix_BS3_HSA_F3_DDA_iRT_001	4	610.816	2439.24	0.23531	4	2439.24	0.236243	7124	P02768	ALBU_HUMAN Serum albumin OS=Homo sapiens GN=ALB PE=1 SV=2	false	P02768	ALBU_HUMAN Serum albumin OS=Homo sapiens GN=ALB PE=1 SV=2	false	ASSAKQR	VGSKCcmCcmKbs3nh2HPEAK	215	457	7	12	5	4	219	460	4	BS3+NH+OH	13.9078	false	true	false	false	Within >4	0		0	0	0	0	0	2025	2011	4
11788	4103393794	B170317_07_Lumos_ML_IN_205_PMBS3_Tryp_SECFr17	3	807.09	2418.25	0.249262	3	2418.25	0.247105	35655	P02768	ALBU_HUMAN Serum albumin OS=Homo sapiens GN=ALB PE=1 SV=2	false	P02768	ALBU_HUMAN Serum albumin OS=Homo sapiens GN=ALB PE=1 SV=2	false	FKDLGEENFK	KYLYEIAR	35	161	10	8	2	1	36	161	3	BS3+NH+OH	13.8834	false	true	false	false	Within >4	0		0	0	0	0	0	2292	1291	4
11788	4103987694	7PMix_BS3_Conal_F3_DDA_iRT_001	4	885.463	3537.82	0.824532	4	3537.82	0.821771	21585	P02789	TRFE_CHICK Ovotransferrin OS=Gallus gallus PE=1 SV=2	false	P02789	TRFE_CHICK Ovotransferrin OS=Gallus gallus PE=1 SV=2	false	SDFHLFGPPGKKbs3nh2DPVLK	WCcmTISSPEEKK	299	28	17	11	11	10	309	37	4	BS3+NH+OH	13.8822	false	true	false	false	Within >4	0		0	0	0	0	0	1695	257	3
11788	4104613983	7PMix_BS3_Ceratin_F3_DDA_iRT_002	4	911.744	3642.95	0.947694	4	3642.94	0.943659	23016	P00563	KCRM_RABIT Creatine kinase M-type OS=Oryctolagus cuniculus GN=CKM PE=1 SV=1	false	P00563	KCRM_RABIT Creatine kinase M-type OS=Oryctolagus cuniculus GN=CKM PE=1 SV=1	false	YKLNYKSEEEYPDLSK	VLTPDLYKKbs3nh2LR	10	33	16	11	6	8	15	40	4	BS3+NH+OH	13.8819	false	true	false	false	Within >4	0		0	0	0	0	0	1440	419	12
11788	4104297637	7PMix_BS3_Ceratin_F4_DDA_iRT_002	5	828.618	4138.06	0.055138	5	4138.05	0.050811	17169	P00563	KCRM_RABIT Creatine kinase M-type OS=Oryctolagus cuniculus GN=CKM PE=1 SV=1	false	P00563	KCRM_RABIT Creatine kinase M-type OS=Oryctolagus cuniculus GN=CKM PE=1 SV=1	false	HGGFKbs3nh2PTDK	HKTDLNHENLKGGDDLDPHYVLSSR	97	106	9	25	7	2	103	107	5	BS3+NH+OH	13.8809	false	true	false	false	Within >4	0		0	0	0	0	0	1931	223	12
11788	4104293711	7PMix_BS3_Ceratin_F4_DDA_iRT_002	6	688.863	4127.13	0.132651	6	4127.13	0.131411	24861	P00563	KCRM_RABIT Creatine kinase M-type OS=Oryctolagus cuniculus GN=CKM PE=1 SV=1	false	P00563	KCRM_RABIT Creatine kinase M-type OS=Oryctolagus cuniculus GN=CKM PE=1 SV=1	false	LNYKSEEEYPDLSK	RAVEKLSVEALNSLTGEFKGK	12	152	14	21	4	5	15	156	6	BS3+NH+OH	13.8705	false	true	false	false	Within >4	0		0	0	0	0	0	2359	1135	12
11788	4104636428	7PMix_BS3_Ceratin_F3_DDA_iRT_002	5	926.658	4628.26	0.255632	5	4628.25	0.252678	23320	P00563	KCRM_RABIT Creatine kinase M-type OS=Oryctolagus cuniculus GN=CKM PE=1 SV=1	false	P00563	KCRM_RABIT Creatine kinase M-type OS=Oryctolagus cuniculus GN=CKM PE=1 SV=1	false	TDLNHENLKGGDDLDPHYVLSSR	VISMEKbs3ohGGNMoxKEVFR	108	237	23	15	9	11	116	247	5	BS3+NH+OH	13.8614	false	true	false	false	Within >4	0		0	0	0	0	0	2358	633	12
11788	4104376256	7PMix_BS3_Conal_F3_DDA_iRT_002	4	864.936	3455.71	0.713506	4	3455.71	0.710322	15460	P02789	TRFE_CHICK Ovotransferrin OS=Gallus gallus PE=1 SV=2	false	P02789	TRFE_CHICK Ovotransferrin OS=Gallus gallus PE=1 SV=2	false	KDQLTPSPR	GTEFTVNDLQGKTSCcmHTGLGR	352	120	9	21	1	12	352	131	4	BS3+NH+OH	13.858	false	true	false	false	Within >4	0		0.00161031	0	0	0	0	2357	2537	3
11788	4104072183	7PMix_BS3_HSA_F1F2_DDA_iRT_001	3	1389.28	4164.81	0.808774	3	4164.81	0.813291	20718	P02768	ALBU_HUMAN Serum albumin OS=Homo sapiens GN=ALB PE=1 SV=2	false	P02768	ALBU_HUMAN Serum albumin OS=Homo sapiens GN=ALB PE=1 SV=2	false	YICcmENQDSISSK	VHTECcmCcmHGDLLECcmADDRADLAK	287	265	12	22	1	3	287	267	3	BS3+NH+OH	13.8346	false	true	false	false	Within >4	0		0	0	0	0	0	1975	3093	4
11788	4104173399	7PMix_BS3_HSA_F3_DDA_iRT_002	5	730.978	3649.86	0.85569	5	3649.86	0.85561	12233	P02768	ALBU_HUMAN Serum albumin OS=Homo sapiens GN=ALB PE=1 SV=2	false	P02768	ALBU_HUMAN Serum albumin OS=Homo sapiens GN=ALB PE=1 SV=2	false	LDELRDEGKASSAKbs3nh2QR	VGSKCcmCcmKbs3nh2HPEAK	206	457	16	12	9	4	214	460	5	BS3+NH+OH	13.8226	false	true	false	false	Within >4	0		0	0	0	0	0	1034	13	4
11788	4104248823	7PMix_pooled_DDA_iRT_library_005	3	967.497	2899.47	0.470568	3	2899.47	0.467087	16743	P02768	ALBU_HUMAN Serum albumin OS=Homo sapiens GN=ALB PE=1 SV=2	false	P02768	ALBU_HUMAN Serum albumin OS=Homo sapiens GN=ALB PE=1 SV=2	false	LAKTYETTLEK	VTKCcmCcmTESLVNR	373	497	11	12	3	3	375	499	3	BS3+NH+OH	13.8068	false	true	false	false	Within >4	0		0	0	0	0	0	2354	2827	4
11788	4102081151	B170315_10_Lumos_ML_IN_205_PMBS3_Tryp_Rep2_SECFr16	3	1274.65	3820.93	0.934501	3	3820.93	0.931377	66205	P02768	ALBU_HUMAN Serum albumin OS=Homo sapiens GN=ALB PE=1 SV=2	false	P02768	ALBU_HUMAN Serum albumin OS=Homo sapiens GN=ALB PE=1 SV=2	false	VFDEFKPLVEEPQNLIK	DVFLGMoxFLYEYAR	397	348	17	13	6	9	402	356	3	BS3+NH+OH	13.8053	false	true	false	false	Within >4	0		0	0	0	0.00429185	0	767	3157	4
11788	4103033195	B170317_03_Lumos_ML_IN_205_PMBS3_Tryp_Rep4_SECFr17	4	827.153	3304.58	0.582282	4	3304.58	0.580931	34608	P02768	ALBU_HUMAN Serum albumin OS=Homo sapiens GN=ALB PE=1 SV=2	false	P02768	ALBU_HUMAN Serum albumin OS=Homo sapiens GN=ALB PE=1 SV=2	false	FKDLGEENFK	ADLAKYICcmENQDSISSK	35	282	10	17	2	5	36	286	4	BS3+NH+OH	13.8046	false	true	false	false	Within >4	0		0	0	0	0	0	2284	1891	4
11788	4102649837	B170315_18_Lumos_ML_IN_205_PMBS3_Tryp_Rep3_SECFr17	3	980.099	2937.28	0.275229	3	2937.28	0.276532	27323	P02768	ALBU_HUMAN Serum albumin OS=Homo sapiens GN=ALB PE=1 SV=2	false	P02768	ALBU_HUMAN Serum albumin OS=Homo sapiens GN=ALB PE=1 SV=2	false	YKAAFTECcmCcmQAADK	CcmCcmTESLVNR	185	500	14	9	2	3	186	502	3	BS3+NH+OH	13.8007	false	true	false	false	Within >4	0		0.00161031	0	0	0	0	2351	2551	4
11788	4104164674	7PMix_BS3_HSA_F3_DDA_iRT_002	4	668.086	2668.32	0.316614	4	2668.31	0.313286	17794	P02768	ALBU_HUMAN Serum albumin OS=Homo sapiens GN=ALB PE=1 SV=2	false	P02768	ALBU_HUMAN Serum albumin OS=Homo sapiens GN=ALB PE=1 SV=2	false	FKDLGEENFK	DAHKSbs3ohEVAHR	35	25	10	10	2	4	36	28	4	BS3+NH+OH	13.7809	false	true	false	false	Within >4	0		0	0	0	0	0	2024	3635	4
11788	4104307761	7PMix_BS3_Ceratin_F4_DDA_iRT_002	6	804.241	4819.4	0.402503	6	4819.4	0.40145	21389	P00563	KCRM_RABIT Creatine kinase M-type OS=Oryctolagus cuniculus GN=CKM PE=1 SV=1	false	P00563	KCRM_RABIT Creatine kinase M-type OS=Oryctolagus cuniculus GN=CKM PE=1 SV=1	false	LNYKSEEEYPDLSKHNNHMoxAK	AVEKLSVEALNSLTGEFKGK	12	153	21	20	4	4	15	156	6	BS3+NH+OH	13.7777	false	true	false	false	Within >4	0		0	0	0	0	0	1576	1135	12
11788	4102327964	B170315_12_Lumos_ML_IN_205_PMBS3_Tryp_Rep2_SECFr18	3	574.959	1721.85	0.854933	3	1721.86	0.855268	5209	P02768	ALBU_HUMAN Serum albumin OS=Homo sapiens GN=ALB PE=1 SV=2	false	P02768	ALBU_HUMAN Serum albumin OS=Homo sapiens GN=ALB PE=1 SV=2	false	ASSAKQR	VGSKCcmCcmK	215	457	7	7	5	4	219	460	3	BS3+NH+OH	13.7751	false	true	false	false	Within >4	0		0	0	0	0	0	1635	2011	4
11788	4104308486	7PMix_BS3_Ceratin_F4_DDA_iRT_002	5	957.682	4783.37	0.372425	5	4783.37	0.369774	21338	P00563	KCRM_RABIT Creatine kinase M-type OS=Oryctolagus cuniculus GN=CKM PE=1 SV=1	false	P00563	KCRM_RABIT Creatine kinase M-type OS=Oryctolagus cuniculus GN=CKM PE=1 SV=1	false	TDLNHENLKGGDDLDPHYVLSSR	VISMEKGGNMoxKbs3nh2EVFRR	108	237	23	16	9	6	116	242	5	BS3+NH+OH	13.7636	false	true	false	false	Within >4	0		0	0	0	0	0	2194	525	12
11788	4104566070	7PMix_pooled_DDA_iRT_library_001	4	732.884	2927.51	0.508215	4	2927.51	0.505563	22745	P00563	KCRM_RABIT Creatine kinase M-type OS=Oryctolagus cuniculus GN=CKM PE=1 SV=1	false	P00563	KCRM_RABIT Creatine kinase M-type OS=Oryctolagus cuniculus GN=CKM PE=1 SV=1	false	VLTPDLYKK	LNYKSEEEYPDLSK	33	12	9	14	8	4	40	15	4	BS3+NH+OH	13.7604	false	true	false	false	Within >4	0		0	0	0	0	0	2346	419	12
11788	4103425796	B170317_07_Lumos_ML_IN_205_PMBS3_Tryp_SECFr17	3	1245.3	3732.87	0.867259	3	3732.86	0.863695	62754	P02768	ALBU_HUMAN Serum albumin OS=Homo sapiens GN=ALB PE=1 SV=2	false	P02768	ALBU_HUMAN Serum albumin OS=Homo sapiens GN=ALB PE=1 SV=2	false	LAKTYETTLEK	NYAEAKDVFLGMFLYEYAR	373	342	11	19	3	6	375	347	3	BS3+NH+OH	13.7598	false	true	false	false	Within >4	0		0	0	0	0	0	2242	3287	4
11788	4101618124	B170315_04_Lumos_ML_IN_205_PMBS3_Tryp_Rep1_SECFr17	4	846.689	3382.73	0.725653	4	3382.73	0.727142	32902	P02789	TRFE_CHICK Ovotransferrin OS=Gallus gallus PE=1 SV=2	false	P02789	TRFE_CHICK Ovotransferrin OS=Gallus gallus PE=1 SV=2	false	SDFHLFGPPGKKDPVLK	WCcmTISSPEEKK	299	28	17	11	11	10	309	37	4	BS3+NH+OH	13.7539	false	true	false	false	Within >4	0		0	0	0	0	0	1864	257	3
11788	4104053430	7PMix_BS3_HSA_F1F2_DDA_iRT_001	4	668.086	2668.32	0.316453	4	2668.31	0.313286	16969	P02768	ALBU_HUMAN Serum albumin OS=Homo sapiens GN=ALB PE=1 SV=2	false	P02768	ALBU_HUMAN Serum albumin OS=Homo sapiens GN=ALB PE=1 SV=2	false	FKDLGEENFK	DAHKbs3ohSEVAHR	35	25	10	10	2	5	36	29	4	BS3+NH+OH	13.7538	false	true	false	false	Within >4	0		0	0	0	0	0	2080	3235	4
11788	4103879192	7PMix_BS3_HSA_F3_DDA_iRT_001	3	814.086	2439.24	0.236345	3	2439.24	0.236243	7141	P02768	ALBU_HUMAN Serum albumin OS=Homo sapiens GN=ALB PE=1 SV=2	false	P02768	ALBU_HUMAN Serum albumin OS=Homo sapiens GN=ALB PE=1 SV=2	false	ASSAKQR	VGSKCcmCcmKbs3nh2HPEAK	215	457	7	12	5	4	219	460	3	BS3+NH+OH	13.7516	false	true	false	false	Within >4	0		0	0	0	0	0	2025	2011	4
11788	4103264514	B170317_06_Lumos_ML_IN_205_PMBS3_Tryp_SECFr16	4	1009.49	4033.93	0.933499	4	4033.93	0.93273	36914	P00563	KCRM_RABIT Creatine kinase M-type OS=Oryctolagus cuniculus GN=CKM PE=1 SV=1	false	P00563	KCRM_RABIT Creatine kinase M-type OS=Oryctolagus cuniculus GN=CKM PE=1 SV=1	false	TDLNHENLKGGDDLDPHYVLSSR	GQSIDDMIPAQK	108	370	23	12	9	12	116	381	4	BS3+NH+OH	13.7356	false	true	false	false	Within >4	0		0	0	0	0	0	1373	2253	12
11788	4103914112	7PMix_BS3_HSA_F3_DDA_iRT_001	5	1098.34	5486.64	0.641295	5	5486.64	0.636902	27192	P02768	ALBU_HUMAN Serum albumin OS=Homo sapiens GN=ALB PE=1 SV=2	false	P02768	ALBU_HUMAN Serum albumin OS=Homo sapiens GN=ALB PE=1 SV=2	false	LVRPEVDVMCcmTAFHDNEETFLKK	YKAAFTECcmCcmQAADKbs3ohAACcmLLPK	139	185	23	21	22	2	160	186	5	BS3+NH+OH	13.7183	false	true	false	false	Within >4	0		0	0	0	0	0	645	619	4
11788	4103913492	7PMix_BS3_HSA_F3_DDA_iRT_001	5	1101.34	5501.65	0.653957	5	5501.65	0.647797	24552	P02768	ALBU_HUMAN Serum albumin OS=Homo sapiens GN=ALB PE=1 SV=2	false	P02768	ALBU_HUMAN Serum albumin OS=Homo sapiens GN=ALB PE=1 SV=2	false	LVRPEVDVMoxCcmTAFHDNEETFLKK	YKAAFTECcmCcmQAADKbs3nh2AACcmLLPK	139	185	23	21	22	2	160	186	5	BS3+NH+OH	13.7177	false	true	false	false	Within >4	0		0	0	0	0	0	2033	619	4
11788	4103688377	7PMix_BS3_Ceratin_F1F2_DDA_iRT_001	4	681.85	2723.37	0.372335	4	2723.39	0.387846	12355	P00563	KCRM_RABIT Creatine kinase M-type OS=Oryctolagus cuniculus GN=CKM PE=1 SV=1	false	P00563	KCRM_RABIT Creatine kinase M-type OS=Oryctolagus cuniculus GN=CKM PE=1 SV=1	false	TDLNHENLK	HKTbs3nh2DLNHENLK	108	106	9	11	1	2	108	107	4	BS3+NH+OH	13.7092	false	true	false	false	Within >4	0		0.00161031	0	0	0.00429185	0	2338	1979	12
11788	4103656565	7PMix_BS3_Conal_F4_DDA_iRT_001	6	612.639	3669.79	0.787854	6	3669.79	0.787923	12550	P02789	TRFE_CHICK Ovotransferrin OS=Gallus gallus PE=1 SV=2	false	P02789	TRFE_CHICK Ovotransferrin OS=Gallus gallus PE=1 SV=2	false	KSCcmHTAVGR	CcmLVEKGDVAFIQHSTVEENTGGK	471	549	9	23	1	5	471	553	6	BS3+NH+OH	13.6992	false	true	false	false	Within >4	0		0	0	0	0	0	2337	2665	3
11788	4104176743	7PMix_BS3_HSA_F3_DDA_iRT_002	5	738.393	3686.93	0.930237	5	3686.93	0.930153	19425	P02768	ALBU_HUMAN Serum albumin OS=Homo sapiens GN=ALB PE=1 SV=2	false	P02768	ALBU_HUMAN Serum albumin OS=Homo sapiens GN=ALB PE=1 SV=2	false	LDELRDEGKbs3ohASSAK	QRLKCcmASLQKbs3nh2FGER	206	220	14	14	12	4	217	223	5	BS3+NH+OH	13.6977	false	true	false	false	Within >4	0		0	0	0	0	0	684	1069	4
11788	4104619905	7PMix_BS3_Ceratin_F3_DDA_iRT_002	5	795.214	3971.03	0.033224	5	3971.03	0.0303	25987	P00563	KCRM_RABIT Creatine kinase M-type OS=Oryctolagus cuniculus GN=CKM PE=1 SV=1	false	P00563	KCRM_RABIT Creatine kinase M-type OS=Oryctolagus cuniculus GN=CKM PE=1 SV=1	false	LNYKSEEEYPDLSK	AVEKLSVEALNSLTGEFKGK	12	153	14	20	4	4	15	156	5	BS3+NH+OH	13.6879	false	true	false	false	Within >4	0		0	0	0	0	0	2335	1135	12
11788	4103413181	B170317_07_Lumos_ML_IN_205_PMBS3_Tryp_SECFr17	4	799.934	3195.71	0.706046	4	3195.7	0.704039	17454	P68082	MYG_HORSE Myoglobin OS=Equus caballus GN=MB PE=1 SV=2	false	P68082	MYG_HORSE Myoglobin OS=Equus caballus GN=MB PE=1 SV=2	false	NDIAAKYK	Kbs3nh2GHHEAELKPLAQSHATK	141	80	8	18	6	9	146	88	4	BS3+NH+OH	13.6654	false	true	false	false	Within >4	0		0	0	0	0	0	772	235	27
11788	4103899450	7PMix_BS3_HSA_F3_DDA_iRT_001	6	661.347	3962.04	0.036641	6	3962.04	0.035365	14811	P02768	ALBU_HUMAN Serum albumin OS=Homo sapiens GN=ALB PE=1 SV=2	false	P02768	ALBU_HUMAN Serum albumin OS=Homo sapiens GN=ALB PE=1 SV=2	false	LDELRDEGKASSAKbs3nh2QR	VGSKCcmCcmKbs3ohHPEAKbs3nh2R	206	457	16	13	9	4	214	460	6	BS3+NH+OH	13.6645	false	true	false	false	Within >4	0		0.00161031	0	0	0	0	2333	13	4
11788	4104158313	7PMix_BS3_HSA_F3_DDA_iRT_002	3	760.737	2279.19	0.187998	3	2279.19	0.187836	9337	P02768	ALBU_HUMAN Serum albumin OS=Homo sapiens GN=ALB PE=1 SV=2	false	P02768	ALBU_HUMAN Serum albumin OS=Homo sapiens GN=ALB PE=1 SV=2	false	NLGKVGSK	CcmCcmKHPEAKbs3nh2R	453	461	8	9	4	3	456	463	3	BS3+NH+OH	13.6617	false	true	false	false	Within >4	0		0	0	0	0	0	1231	1759	4
11788	4103745393	7PMix_BS3_Ceratin_F3_DDA_iRT_001	4	696.369	2781.45	0.447182	4	2781.44	0.444969	15847	P00563	KCRM_RABIT Creatine kinase M-type OS=Oryctolagus cuniculus GN=CKM PE=1 SV=1	false	P00563	KCRM_RABIT Creatine kinase M-type OS=Oryctolagus cuniculus GN=CKM PE=1 SV=1	false	HGGFKbs3nh2PTDK	HKbs3nh2TDLNHENLK	97	106	9	11	7	3	103	108	4	BS3+NH+OH	13.6566	false	true	false	false	Within >4	0		0.00161031	0	0	0.0070922	0	2331	289	12
11788	4103025698	B170317_03_Lumos_ML_IN_205_PMBS3_Tryp_Rep4_SECFr17	4	714.599	2854.37	0.366989	4	2854.37	0.366984	26487	P02768	ALBU_HUMAN Serum albumin OS=Homo sapiens GN=ALB PE=1 SV=2	false	P02768	ALBU_HUMAN Serum albumin OS=Homo sapiens GN=ALB PE=1 SV=2	false	KYLYEIAR	YKAAFTECcmCcmQAADK	161	185	8	14	1	2	161	186	4	BS3+NH+OH	13.6349	false	true	false	false	Within >4	0		0	0	0	0	0	2214	51	4
11788	4104066481	7PMix_BS3_HSA_F1F2_DDA_iRT_001	5	805.02	4020.06	0.063611	5	4020.06	0.062159	20047	P02768	ALBU_HUMAN Serum albumin OS=Homo sapiens GN=ALB PE=1 SV=2	false	P02768	ALBU_HUMAN Serum albumin OS=Homo sapiens GN=ALB PE=1 SV=2	false	CcmCcmKADDKbs3nh2ETCcmFAEEGKK	QIKbs3nh2KQTALVELVK	582	546	17	13	3	4	584	549	5	BS3+NH+OH	13.6327	false	true	false	false	Within >4	0		0.00161031	0	0	0	0	2329	119	4
11788	4104099325	7PMix_BS3_HSA_F5_DDA_iRT_001	4	961.485	3841.91	0.909968	4	3841.91	0.905912	25415	P02768	ALBU_HUMAN Serum albumin OS=Homo sapiens GN=ALB PE=1 SV=2	false	P02768	ALBU_HUMAN Serum albumin OS=Homo sapiens GN=ALB PE=1 SV=2	false	LVRPEVDVMCcmTAFHDNEETFLK	KYLYEIAR	139	161	22	8	19	1	157	161	4	BS3+NH+OH	13.6139	false	true	false	false	Within >4	0		0	0	0	0	0	2252	2171	4
11788	4102269764	B170315_11_Lumos_ML_IN_205_PMBS3_Tryp_Rep2_SECFr17	5	961.491	4802.42	0.416623	5	4802.42	0.417526	57125	P00563	KCRM_RABIT Creatine kinase M-type OS=Oryctolagus cuniculus GN=CKM PE=1 SV=1	false	P00563	KCRM_RABIT Creatine kinase M-type OS=Oryctolagus cuniculus GN=CKM PE=1 SV=1	false	KAGHPFMWNEHLGYVLTCcmPSNLGTGLR	FCcmVGLQKIEEIFK	266	253	27	13	1	7	266	259	5	BS3+NH+OH	13.6029	false	true	false	false	Within >4	0		0	0	0	0	0	2213	89	12
11788	4103879097	7PMix_BS3_HSA_F3_DDA_iRT_001	3	826.117	2475.33	0.328036	3	2475.33	0.326771	15035	P02768	ALBU_HUMAN Serum albumin OS=Homo sapiens GN=ALB PE=1 SV=2	false	P02768	ALBU_HUMAN Serum albumin OS=Homo sapiens GN=ALB PE=1 SV=2	false	ASSAKQR	LKCcmASLQKbs3nh2FGER	215	222	7	12	5	2	219	223	3	BS3+NH+OH	13.5773	false	true	false	false	Within >4	0		0	0	0	0	0	1587	265	4
11788	4101608444	B170315_04_Lumos_ML_IN_205_PMBS3_Tryp_Rep1_SECFr17	3	968.433	2902.28	0.277312	3	2902.28	0.278303	22991	P02768	ALBU_HUMAN Serum albumin OS=Homo sapiens GN=ALB PE=1 SV=2	false	P02768	ALBU_HUMAN Serum albumin OS=Homo sapiens GN=ALB PE=1 SV=2	false	ADDKETCcmFAEEGKK	CcmCcmTESLVNR	585	500	14	9	13	3	597	502	3	BS3+NH+OH	13.5672	false	true	false	false	Within >4	0		0	0	0	0.00429185	0	1355	3183	4
11788	4102218608	B170315_11_Lumos_ML_IN_205_PMBS3_Tryp_Rep2_SECFr17	3	638.649	1912.92	0.924808	3	1912.92	0.924745	4270	P02768	ALBU_HUMAN Serum albumin OS=Homo sapiens GN=ALB PE=1 SV=2	false	P02768	ALBU_HUMAN Serum albumin OS=Homo sapiens GN=ALB PE=1 SV=2	false	ASSAKQR	CcmCcmKHPEAK	215	461	7	8	5	3	219	463	3	BS3+NH+OH	13.566	false	true	false	false	Within >4	0		0	0	0	0	0	1389	111	4
11788	4103821866	7PMix_BS3_Conal_F1F2_DDA_iRT_001	4	894.383	3573.5	0.501064	4	3573.5	0.49836	14257	P02789	TRFE_CHICK Ovotransferrin OS=Gallus gallus PE=1 SV=2	false	P02789	TRFE_CHICK Ovotransferrin OS=Gallus gallus PE=1 SV=2	false	SCcmHTAVGR	TGTCcmNFDEYFSEGCcmAPGSPPNSR	472	494	8	23	1	22	472	515	4	BS3+NH+OH	13.5352	false	true	false	false	Within >4	0		0.00161031	0	0	0.0070922	0	2323	2911	3
11788	4101598965	B170315_04_Lumos_ML_IN_205_PMBS3_Tryp_Rep1_SECFr17	3	885.491	2653.45	0.452315	3	2653.45	0.451953	52228	P02789	TRFE_CHICK Ovotransferrin OS=Gallus gallus PE=1 SV=2	false	P02789	TRFE_CHICK Ovotransferrin OS=Gallus gallus PE=1 SV=2	false	DPVLKDLLFK	SDFHLFGPPGKK	311	299	10	12	5	11	315	309	3	BS3+NH+OH	13.4933	false	true	false	false	Within >4	0		0	0	0	0	0	1283	489	3
11788	4103874028	7PMix_BS3_HSA_F3_DDA_iRT_001	4	556.529	2222.09	0.085288	4	2222.09	0.085739	12500	P02768	ALBU_HUMAN Serum albumin OS=Homo sapiens GN=ALB PE=1 SV=2	false	P02768	ALBU_HUMAN Serum albumin OS=Homo sapiens GN=ALB PE=1 SV=2	false	LKCcmASLQK	CcmCcmTESLVNR	222	500	8	9	2	5	223	504	4	BS3+NH+OH	13.4857	false	true	false	false	Within >4	0		0	0	0	0	0	2225	2541	4
11788	4104300351	7PMix_BS3_Ceratin_F4_DDA_iRT_002	5	842.235	4206.14	0.137587	5	4206.13	0.134724	18909	P00563	KCRM_RABIT Creatine kinase M-type OS=Oryctolagus cuniculus GN=CKM PE=1 SV=1	false	P00563	KCRM_RABIT Creatine kinase M-type OS=Oryctolagus cuniculus GN=CKM PE=1 SV=1	false	VLTPDLYKK	YKLNYKSEEEYPDLSKbs3nh2HNNHMAK	33	10	9	23	8	6	40	15	5	BS3+NH+OH	13.4837	false	true	false	false	Within >4	0		0	0	0	0	0	1902	419	12
11788	4104101204	7PMix_BS3_HSA_F5_DDA_iRT_001	5	968.496	4837.44	0.441339	5	4837.43	0.434017	26720	P02768	ALBU_HUMAN Serum albumin OS=Homo sapiens GN=ALB PE=1 SV=2	false	P02768	ALBU_HUMAN Serum albumin OS=Homo sapiens GN=ALB PE=1 SV=2	false	MoxPCcmAEDYLSVVLNQLCcmVLHEKTPVSDR	VPQVSTPTLVEVSR	470	439	27	14	21	5	490	443	5	BS3+NH+OH	13.4811	false	true	false	false	Within >4	0		0.00161031	0	0	0	0	2319	2791	4
11788	4104070726	7PMix_BS3_HSA_F1F2_DDA_iRT_001	4	1044.8	4175.16	0.157735	4	4175.16	0.156787	23088	P02768	ALBU_HUMAN Serum albumin OS=Homo sapiens GN=ALB PE=1 SV=2	false	P02768	ALBU_HUMAN Serum albumin OS=Homo sapiens GN=ALB PE=1 SV=2	false	QIKbs3nh2KQTALVELVK	CcmCcmKADDKETbs3nh2CcmFAEEGKbs3nh2K	546	582	13	17	4	3	549	584	4	BS3+NH+OH	13.4786	false	true	false	false	Within >4	0		0.00161031	0	0	0	0	2318	119	4
11788	4104181601	7PMix_BS3_HSA_F3_DDA_iRT_002	6	909.418	5450.47	0.465892	6	5450.47	0.466024	17990	P02768	ALBU_HUMAN Serum albumin OS=Homo sapiens GN=ALB PE=1 SV=2	false	P02768	ALBU_HUMAN Serum albumin OS=Homo sapiens GN=ALB PE=1 SV=2	false	VHTECcmCcmHGDLLECcmADDRADLAKYICcmENQDSISSK	DAHKbs3nh2SEVAHR	265	25	34	10	22	5	286	29	6	BS3+NH+OH	13.4449	false	true	false	false	Within >4	0		0	0	0	0	0	1761	715	4
11788	4104068760	7PMix_BS3_HSA_F1F2_DDA_iRT_001	5	748.579	3737.86	0.859135	5	3737.86	0.856582	19349	P02768	ALBU_HUMAN Serum albumin OS=Homo sapiens GN=ALB PE=1 SV=2	false	P02768	ALBU_HUMAN Serum albumin OS=Homo sapiens GN=ALB PE=1 SV=2	false	CcmCcmKADDKETCcmFAEEGK	QIKbs3ohKQTALVELVK	582	546	16	13	3	4	584	549	5	BS3+NH+OH	13.4401	false	true	false	false	Within >4	0		0.00161031	0	0	0	0	2316	119	4
11788	4104607543	7PMix_BS3_Ceratin_F3_DDA_iRT_002	3	1118.27	3351.79	0.785908	3	3351.79	0.785367	24692	P00563	KCRM_RABIT Creatine kinase M-type OS=Oryctolagus cuniculus GN=CKM PE=1 SV=1	false	P00563	KCRM_RABIT Creatine kinase M-type OS=Oryctolagus cuniculus GN=CKM PE=1 SV=1	false	LNYKSEEEYPDLSK	VLTPDLYKKbs3nh2LR	12	33	14	11	4	8	15	40	3	BS3+NH+OH	13.4347	false	true	false	false	Within >4	0		0	0	0	0	0	2243	419	12
11788	4104121329	7PMix_BS3_Conal_F4_DDA_iRT_002	4	636.071	2540.26	0.256545	4	2540.26	0.255394	10477	P02789	TRFE_CHICK Ovotransferrin OS=Gallus gallus PE=1 SV=2	false	P02789	TRFE_CHICK Ovotransferrin OS=Gallus gallus PE=1 SV=2	false	KSCcmHTAVGR	DSNVNWNNLKGK	471	459	9	12	1	10	471	468	4	BS3+NH+OH	13.4217	false	true	false	false	Within >4	0		0	0	0	0	0	51	663	3
11788	4104636635	7PMix_BS3_Ceratin_F3_DDA_iRT_002	6	974.635	5841.77	0.765493	6	5841.76	0.760049	27218	P00563	KCRM_RABIT Creatine kinase M-type OS=Oryctolagus cuniculus GN=CKM PE=1 SV=1	false	P00563	KCRM_RABIT Creatine kinase M-type OS=Oryctolagus cuniculus GN=CKM PE=1 SV=1	false	SMoxTEQEQQQLIDDHFLFDKPVSPLLLASGMAR	SEEEYPDLSKHNNHMoxAK	178	16	32	17	19	10	196	25	6	BS3+NH+OH	13.4215	false	true	false	false	Within >4	0		0	0	0	0	0	1479	1675	12
11788	4102681146	B170315_18_Lumos_ML_IN_205_PMBS3_Tryp_Rep3_SECFr17	6	941.125	5640.71	0.706357	6	5640.71	0.707758	56146	P02768	ALBU_HUMAN Serum albumin OS=Homo sapiens GN=ALB PE=1 SV=2	false	P02768	ALBU_HUMAN Serum albumin OS=Homo sapiens GN=ALB PE=1 SV=2	false	YKAAFTECcmCcmQAADK	LVRPEVDVMCcmTAFHDNEETFLKKbs3nh2YLYEIAR	185	139	14	30	2	22	186	160	6	BS3+NH+OH	13.4214	false	true	false	false	Within >4	0		0	0	0	0	0	2312	619	4
11788	4103284366	B170317_06_Lumos_ML_IN_205_PMBS3_Tryp_SECFr16	4	1185.87	4739.46	0.461301	4	4739.46	0.457442	68828	P00563	KCRM_RABIT Creatine kinase M-type OS=Oryctolagus cuniculus GN=CKM PE=1 SV=1	false	P00563	KCRM_RABIT Creatine kinase M-type OS=Oryctolagus cuniculus GN=CKM PE=1 SV=1	false	KLEKbs3ohGQSIDDMIPAQK	LGSSEVEQVQLVVDGVKLMVEMEK	366	342	16	24	1	17	366	358	4	BS3+NH+OH	13.4126	false	true	false	false	Within >4	0		0.00161031	0	0	0.0070922	0	2311	2901	12
11788	4104199334	7PMix_pooled_DDA_iRT_library_008	3	846.088	2535.24	0.241303	3	2535.24	0.23961	19455	P00698	LYSC_CHICK Lysozyme C OS=Gallus gallus GN=LYZ PE=1 SV=1	false	P00698	LYSC_CHICK Lysozyme C OS=Gallus gallus GN=LYZ PE=1 SV=1	false	CcmKGTDVQAWIR	CcmELAAAMoxKR	133	24	11	9	2	8	134	31	3	BS3+NH+OH	13.4016	false	true	false	false	Within >4	0		0	0	0	0	0	1918	3307	2
11788	4104060244	7PMix_BS3_HSA_F1F2_DDA_iRT_001	4	725.148	2896.56	0.561701	4	2896.56	0.56179	13199	P02768	ALBU_HUMAN Serum albumin OS=Homo sapiens GN=ALB PE=1 SV=2	false	P02768	ALBU_HUMAN Serum albumin OS=Homo sapiens GN=ALB PE=1 SV=2	false	NLGKVGSK	LDELRDEGKASSAKbs3nh2QR	453	206	8	16	4	9	456	214	4	BS3+NH+OH	13.3996	false	true	false	false	Within >4	0		0	0	0	0	0	1846	405	4
11788	4102742349	B170315_19_Lumos_ML_IN_205_PMBS3_Tryp_Rep3_SECFr18	3	562.988	1685.94	0.941732	3	1685.94	0.942423	9308	P02768	ALBU_HUMAN Serum albumin OS=Homo sapiens GN=ALB PE=1 SV=2	false	P02768	ALBU_HUMAN Serum albumin OS=Homo sapiens GN=ALB PE=1 SV=2	false	NLGKVGSK	ASSAKQR	453	215	8	7	4	5	456	219	3	BS3+NH+OH	13.3704	false	true	false	false	Within >4	0		0	0	0	0	0	1102	401	4
11788	4104610614	7PMix_BS3_Ceratin_F3_DDA_iRT_002	5	752.984	3759.88	0.883928	5	3759.88	0.881803	15684	P00563	KCRM_RABIT Creatine kinase M-type OS=Oryctolagus cuniculus GN=CKM PE=1 SV=1	false	P00563	KCRM_RABIT Creatine kinase M-type OS=Oryctolagus cuniculus GN=CKM PE=1 SV=1	false	VLTPDLYKK	LNYKSEEEYPDLSKHNNHMAK	33	12	9	21	8	4	40	15	5	BS3+NH+OH	13.3553	false	true	false	false	Within >4	0		0	0	0	0	0	1568	419	12
11788	4103250411	B170317_06_Lumos_ML_IN_205_PMBS3_Tryp_SECFr16	4	880.91	3519.61	0.612368	4	3519.61	0.61087	31961	P02768	ALBU_HUMAN Serum albumin OS=Homo sapiens GN=ALB PE=1 SV=2	false	P02768	ALBU_HUMAN Serum albumin OS=Homo sapiens GN=ALB PE=1 SV=2	false	EFNAETFTFHADICcmTLSEKER	VGSKCcmCcmK	525	457	21	7	19	4	543	460	4	BS3+NH+OH	13.3543	false	true	false	false	Within >4	0		0	0	0	0	0	2253	3399	4
11788	4102929018	B170317_02_Lumos_ML_IN_205_PMBS3_Tryp_Rep4_SECFr16	4	1205.61	4818.42	0.415783	4	4818.41	0.412436	51600	P00563	KCRM_RABIT Creatine kinase M-type OS=Oryctolagus cuniculus GN=CKM PE=1 SV=1	false	P00563	KCRM_RABIT Creatine kinase M-type OS=Oryctolagus cuniculus GN=CKM PE=1 SV=1	false	KAGHPFMoxWNEHLGYVLTCcmPSNLGTGLR	FCcmVGLQKIEEIFK	266	253	27	13	1	7	266	259	4	BS3+NH+OH	13.3497	false	true	false	false	Within >4	0		0	0	0	0	0	2172	89	12
11788	4103229897	B170317_06_Lumos_ML_IN_205_PMBS3_Tryp_SECFr16	4	708.903	2831.58	0.581209	4	2831.58	0.579672	33337	P02768	ALBU_HUMAN Serum albumin OS=Homo sapiens GN=ALB PE=1 SV=2	false	P02768	ALBU_HUMAN Serum albumin OS=Homo sapiens GN=ALB PE=1 SV=2	false	KVPQVSTPTLVEVSR	KYLYEIAR	438	161	15	8	1	1	438	161	4	BS3+NH+OH	13.3432	false	true	false	false	Within >4	0		0.00161031	0	0	0.0070922	0	2304	2891	4
11788	4104371867	7PMix_BS3_Conal_F3_DDA_iRT_002	4	813.165	3248.63	0.632354	4	3248.63	0.632198	21187	P02789	TRFE_CHICK Ovotransferrin OS=Gallus gallus PE=1 SV=2	false	P02789	TRFE_CHICK Ovotransferrin OS=Gallus gallus PE=1 SV=2	false	KDQLTPSPR	FFSASCcmVPGATIEQKLCcmR	352	174	9	18	1	15	352	188	4	BS3+NH+OH	13.3122	false	true	false	false	Within >4	0		0.00161031	0	0	0.0070922	0	2303	2883	3
11788	4103701562	7PMix_BS3_Lyso_F3_DDA_iRT_001	4	995.485	3977.91	0.910685	4	3977.91	0.910759	21646	P00698	LYSC_CHICK Lysozyme C OS=Gallus gallus GN=LYZ PE=1 SV=1	false	P00698	LYSC_CHICK Lysozyme C OS=Gallus gallus GN=LYZ PE=1 SV=1	false	NLCcmNIPCcmSALLSSDITASVNCcmAK	CcmKGTDVQAWIR	92	133	23	11	18	2	109	134	4	BS3+NH+OH	13.3036	false	true	false	false	Within >4	0		0.00161031	0	0	0.0070922	0	2302	2877	2
11788	4103831910	7PMix_BS3_Conal_F1F2_DDA_iRT_001	5	919.427	4592.1	0.099586	5	4592.1	0.097248	17475	P02789	TRFE_CHICK Ovotransferrin OS=Gallus gallus PE=1 SV=2	false	P02789	TRFE_CHICK Ovotransferrin OS=Gallus gallus PE=1 SV=2	false	HTTVNENAPDQKDEYELLCcmLDGSR	QPVDNYKTCcmNWAR	229	253	24	13	12	7	240	259	5	BS3+NH+OH	13.3001	false	true	false	false	Within >4	0		0	0	0	0	0	2301	3447	3
11788	4103245846	B170317_06_Lumos_ML_IN_205_PMBS3_Tryp_SECFr16	5	700.35	3496.71	0.714305	5	3496.71	0.71394	28569	P02768	ALBU_HUMAN Serum albumin OS=Homo sapiens GN=ALB PE=1 SV=2	false	P02768	ALBU_HUMAN Serum albumin OS=Homo sapiens GN=ALB PE=1 SV=2	false	KQTALVELVK	CcmCcmKADDKbs3ohETCcmFAEEGKK	549	582	10	17	1	3	549	584	5	BS3+NH+OH	13.2994	false	true	false	false	Within >4	0		0	0	0	0	0	2300	119	4
11788	4104286817	7PMix_BS3_Ceratin_F4_DDA_iRT_002	6	629.672	3771.99	0.989156	6	3771.99	0.986938	23884	P00563	KCRM_RABIT Creatine kinase M-type OS=Oryctolagus cuniculus GN=CKM PE=1 SV=1	false	P00563	KCRM_RABIT Creatine kinase M-type OS=Oryctolagus cuniculus GN=CKM PE=1 SV=1	false	SIKGYTLPPHCcmSR	AVEKLSVEALNSLTGEFKGK	136	153	13	20	3	4	138	156	6	BS3+NH+OH	13.2938	false	true	false	false	Within >4	0		0	0	0	0	0	2003	1529	12
11788	4101599805	B170315_04_Lumos_ML_IN_205_PMBS3_Tryp_Rep1_SECFr17	4	667.839	2667.33	0.328794	4	2667.33	0.329271	24965	P02768	ALBU_HUMAN Serum albumin OS=Homo sapiens GN=ALB PE=1 SV=2	false	P02768	ALBU_HUMAN Serum albumin OS=Homo sapiens GN=ALB PE=1 SV=2	false	FKDLGEENFK	DAHKbs3nh2SEVAHR	35	25	10	10	2	5	36	29	4	BS3+NH+OH	13.2816	false	true	false	false	Within >4	0		0	0	0	0	0	2077	3235	4
11788	4103874198	7PMix_BS3_HSA_F3_DDA_iRT_001	3	641.667	1921.98	0.978256	3	1921.98	0.978756	8367	P02768	ALBU_HUMAN Serum albumin OS=Homo sapiens GN=ALB PE=1 SV=2	false	P02768	ALBU_HUMAN Serum albumin OS=Homo sapiens GN=ALB PE=1 SV=2	false	LKCcmASLQK	VGSKCcmCcmK	222	457	8	7	2	4	223	460	3	BS3+NH+OH	13.2799	false	true	false	false	Within >4	0		0	0	0	0	0	1770	505	4
11788	4104363105	7PMix_BS3_Conal_F3_DDA_iRT_002	4	707.115	2824.43	0.431833	4	2824.43	0.429001	11779	P02789	TRFE_CHICK Ovotransferrin OS=Gallus gallus PE=1 SV=2	false	P02789	TRFE_CHICK Ovotransferrin OS=Gallus gallus PE=1 SV=2	false	SCcmHTAVGR	KDSNVNWNNLKGKbs3ohK	472	458	8	14	1	11	472	468	4	BS3+NH+OH	13.2674	false	true	false	false	Within >4	0		0	0	0	0	0	1219	2279	3
11788	4104365825	7PMix_BS3_Conal_F3_DDA_iRT_002	4	708.354	2829.39	0.388222	4	2829.39	0.386804	14226	P02789	TRFE_CHICK Ovotransferrin OS=Gallus gallus PE=1 SV=2	false	P02789	TRFE_CHICK Ovotransferrin OS=Gallus gallus PE=1 SV=2	false	KDQLTPSPR	QPVDNYKTCcmNWAR	352	253	9	13	1	7	352	259	4	BS3+NH+OH	13.2603	false	true	false	false	Within >4	0		0	0	0	0	0	1992	3319	3
11788	4104616388	7PMix_BS3_Ceratin_F3_DDA_iRT_002	5	785.987	3924.9	0.900806	5	3924.9	0.898592	17697	P00563	KCRM_RABIT Creatine kinase M-type OS=Oryctolagus cuniculus GN=CKM PE=1 SV=1	false	P00563	KCRM_RABIT Creatine kinase M-type OS=Oryctolagus cuniculus GN=CKM PE=1 SV=1	false	TDLNHENLKGGDDLDPHYVLSSR	VISMEKGGNMK	108	237	23	11	21	6	128	242	5	BS3+NH+OH	13.2486	false	true	false	false	Within >4	0		0.00161031	0	0	0	0	2294	2439	12
11788	4103883373	7PMix_BS3_HSA_F3_DDA_iRT_001	3	1009.54	3025.61	0.606343	3	3025.6	0.604567	21027	P02768	ALBU_HUMAN Serum albumin OS=Homo sapiens GN=ALB PE=1 SV=2	false	P02768	ALBU_HUMAN Serum albumin OS=Homo sapiens GN=ALB PE=1 SV=2	false	LAKTYETTLEK	LKCcmASLQKbs3ohFGER	373	222	11	12	3	2	375	223	3	BS3+NH+OH	13.2453	false	true	false	false	Within >4	0		0	0	0	0	0	2293	1955	4
11788	4101593720	B170315_04_Lumos_ML_IN_205_PMBS3_Tryp_Rep1_SECFr17	4	605.569	2418.25	0.246466	4	2418.25	0.247105	36281	P02768	ALBU_HUMAN Serum albumin OS=Homo sapiens GN=ALB PE=1 SV=2	false	P02768	ALBU_HUMAN Serum albumin OS=Homo sapiens GN=ALB PE=1 SV=2	false	FKDLGEENFK	KYLYEIAR	35	161	10	8	2	1	36	161	4	BS3+NH+OH	13.2378	false	true	false	false	Within >4	0		0	0	0	0	0	2292	1291	4
11788	4104606785	7PMix_BS3_Ceratin_F3_DDA_iRT_002	4	803.9	3211.57	0.572731	4	3211.57	0.571351	21752	P00563	KCRM_RABIT Creatine kinase M-type OS=Oryctolagus cuniculus GN=CKM PE=1 SV=1	false	P00563	KCRM_RABIT Creatine kinase M-type OS=Oryctolagus cuniculus GN=CKM PE=1 SV=1	false	PFGNTHNK	Ybs3nh2KLNYKSEEEYPDLSK	2	10	8	16	1	6	2	15	4	BS3+NH+OH	13.2232	false	true	false	false	Within >4	0		0.00161031	0	0	0	0	2291	1079	12
11788	4104006083	7PMix_BS3_Conal_F3_DDA_iRT_001	6	964.961	5783.72	0.720365	6	5783.71	0.714826	24632	P02789	TRFE_CHICK Ovotransferrin OS=Gallus gallus PE=1 SV=2	false	P02789	TRFE_CHICK Ovotransferrin OS=Gallus gallus PE=1 SV=2	false	GDVAFVKHTTVNENAPDQKDEYELLCcmLDGSR	NAPYSGYbs3nh2SGAFHCcmLKDGK	222	204	31	18	7	15	228	218	6	BS3+NH+OH	13.2175	false	true	false	false	Within >4	0		0.00161031	0	0	0	0	357	41	3
11788	4103903088	7PMix_BS3_HSA_F3_DDA_iRT_001	6	752.874	4511.2	0.202908	6	4511.2	0.203571	20506	P02768	ALBU_HUMAN Serum albumin OS=Homo sapiens GN=ALB PE=1 SV=2	false	P02768	ALBU_HUMAN Serum albumin OS=Homo sapiens GN=ALB PE=1 SV=2	false	AFKAWAVAR	LVTDLTKVHTECcmCcmHGDLLECcmADDRADLAK	234	258	9	29	3	7	236	264	6	BS3+NH+OH	13.2034	false	true	false	false	Within >4	0		0	0	0	0	0	1595	31	4
11788	4104098308	7PMix_BS3_HSA_F5_DDA_iRT_001	5	829.21	4141.01	0.014588	5	4141.01	0.011127	16415	P02768	ALBU_HUMAN Serum albumin OS=Homo sapiens GN=ALB PE=1 SV=2	false	P02768	ALBU_HUMAN Serum albumin OS=Homo sapiens GN=ALB PE=1 SV=2	false	AFKAWAVAR	LAKTYETTLEKbs3nh2CcmCcmAAADPHECcmYAK	234	373	9	24	3	3	236	375	5	BS3+NH+OH	13.2022	false	true	false	false	Within >4	0		0.00161031	0	0	0	0	718	1489	4
11788	4101658686	B170315_03_Lumos_ML_IN_205_PMBS3_Tryp_Rep1_SECFr16	4	729.907	2915.6	0.600277	4	2915.6	0.600803	27673	P00432	CATA_BOVIN Catalase OS=Bos taurus GN=CAT PE=1 SV=3	false	P00432	CATA_BOVIN Catalase OS=Bos taurus GN=CAT PE=1 SV=3	false	DAQLFIQKK	IQALLDKYNEEKPK	469	493	9	14	8	7	476	499	4	BS3+NH+OH	13.1863	false	true	false	false	Within >4	0		0.00161031	0	0	0.0070922	0	454	3065	18
11788	4101680196	B170315_03_Lumos_ML_IN_205_PMBS3_Tryp_Rep1_SECFr16	4	953.487	3809.92	0.919802	4	3809.92	0.918583	42313	P02768	ALBU_HUMAN Serum albumin OS=Homo sapiens GN=ALB PE=1 SV=2	false	P02768	ALBU_HUMAN Serum albumin OS=Homo sapiens GN=ALB PE=1 SV=2	false	KQTALVELVK	EFNAETFTFHADICcmTLSEKER	549	525	10	21	1	19	549	543	4	BS3+NH+OH	13.1735	false	true	false	false	Within >4	0		0	0	0	0	0	2286	3485	4
11788	4104298365	7PMix_BS3_Ceratin_F4_DDA_iRT_002	4	1035.52	4138.05	0.054846	4	4138.05	0.050811	17529	P00563	KCRM_RABIT Creatine kinase M-type OS=Oryctolagus cuniculus GN=CKM PE=1 SV=1	false	P00563	KCRM_RABIT Creatine kinase M-type OS=Oryctolagus cuniculus GN=CKM PE=1 SV=1	false	TDLNHENLKbs3nh2GGDDLDPHYVLSSR	HGGFKPTDKHK	108	97	23	11	1	9	108	105	4	BS3+NH+OH	13.1566	false	true	false	false	Within >4	0		0	0	0	0	0	2072	947	12
11788	4104060922	7PMix_BS3_HSA_F1F2_DDA_iRT_001	3	1102.54	3304.58	0.584496	3	3304.58	0.580931	21281	P02768	ALBU_HUMAN Serum albumin OS=Homo sapiens GN=ALB PE=1 SV=2	false	P02768	ALBU_HUMAN Serum albumin OS=Homo sapiens GN=ALB PE=1 SV=2	false	FKDLGEENFK	ADLAKYICcmENQDSISSK	35	282	10	17	2	5	36	286	3	BS3+NH+OH	13.156	false	true	false	false	Within >4	0		0	0	0	0	0	2284	1891	4
11788	4103994321	7PMix_BS3_Conal_F3_DDA_iRT_001	4	1124.8	4495.18	0.182355	4	4495.18	0.178326	28141	P02789	TRFE_CHICK Ovotransferrin OS=Gallus gallus PE=1 SV=2	false	P02789	TRFE_CHICK Ovotransferrin OS=Gallus gallus PE=1 SV=2	false	WSVVSNGDVECcmTVVDETKDCcmIIKIMK	IQWCcmAVGKDEK	380	364	26	11	18	8	397	371	4	BS3+NH+OH	13.1528	false	true	false	false	Within >4	0		0	0	0	0	0	2084	3341	3
11788	4104053077	7PMix_BS3_HSA_F1F2_DDA_iRT_001	5	492.469	2457.31	0.307449	5	2457.31	0.307472	10762	P02768	ALBU_HUMAN Serum albumin OS=Homo sapiens GN=ALB PE=1 SV=2	false	P02768	ALBU_HUMAN Serum albumin OS=Homo sapiens GN=ALB PE=1 SV=2	false	NLGKVGSK	LDELRDEGKASSAK	453	206	8	14	4	9	456	214	5	BS3+NH+OH	13.1441	false	true	false	false	Within >4	0		0	0	0	0	0	2282	405	4
11788	4102634439	B170315_18_Lumos_ML_IN_205_PMBS3_Tryp_Rep3_SECFr17	3	831.097	2490.27	0.26861	3	2490.27	0.268455	37374	P02789	TRFE_CHICK Ovotransferrin OS=Gallus gallus PE=1 SV=2	false	P02789	TRFE_CHICK Ovotransferrin OS=Gallus gallus PE=1 SV=2	false	DCcmIIKIMK	IQWCcmAVGKDEK	398	364	8	11	5	8	402	371	3	BS3+NH+OH	13.1367	false	true	false	false	Within >4	0		0	0	0	0	0	1849	711	3
11788	4104705081	7PMix_pooled_DDA_library_001	4	913.713	3650.82	0.823908	4	3650.82	0.824554	26186	P02768	ALBU_HUMAN Serum albumin OS=Homo sapiens GN=ALB PE=1 SV=2	false	P02768	ALBU_HUMAN Serum albumin OS=Homo sapiens GN=ALB PE=1 SV=2	false	KQTALVELVK	CcmCcmKADDKETbs3nh2CcmFAEEGKbs3nh2K	549	582	10	17	1	3	549	584	4	BS3+NH+OH	13.1294	false	true	false	false	Within >4	0		0	0	0	0	0	2280	119	4
11788	4103989626	7PMix_BS3_Conal_F3_DDA_iRT_001	5	791.776	3953.84	0.841531	5	3953.84	0.837768	17535	P02789	TRFE_CHICK Ovotransferrin OS=Gallus gallus PE=1 SV=2	false	P02789	TRFE_CHICK Ovotransferrin OS=Gallus gallus PE=1 SV=2	false	YDDESQCcmSKTDERPASYFAVAVAR	FGVNGSEKSK	434	634	24	10	9	8	442	641	5	BS3+NH+OH	13.1269	false	true	false	false	Within >4	0		0	0	0	0	0	2279	3515	3
11788	4104276649	7PMix_BS3_Ceratin_F4_DDA_iRT_002	4	605.581	2418.3	0.296778	4	2418.29	0.294723	17201	P00563	KCRM_RABIT Creatine kinase M-type OS=Oryctolagus cuniculus GN=CKM PE=1 SV=1	false	P00563	KCRM_RABIT Creatine kinase M-type OS=Oryctolagus cuniculus GN=CKM PE=1 SV=1	false	PFGNTHNKYK	VLTPDLYKK	2	33	10	9	1	8	2	40	4	BS3+NH+OH	13.1261	false	true	false	false	Within >4	0		0	0	0	0	0	1684	1743	12
11788	4104625274	7PMix_BS3_Ceratin_F3_DDA_iRT_002	5	816.422	4077.07	0.074776	5	4077.07	0.072165	26730	P00563	KCRM_RABIT Creatine kinase M-type OS=Oryctolagus cuniculus GN=CKM PE=1 SV=1	false	P00563	KCRM_RABIT Creatine kinase M-type OS=Oryctolagus cuniculus GN=CKM PE=1 SV=1	false	YKLNYKSEEEYPDLSK	AVEKLSVEALNSLTGEFK	10	153	16	18	6	4	15	156	5	BS3+NH+OH	13.1227	false	true	false	false	Within >4	0		0	0	0	0	0	2277	1135	12
11788	4103880444	7PMix_BS3_HSA_F3_DDA_iRT_001	5	503.454	2512.24	0.23581	5	2512.23	0.234642	11794	P02768	ALBU_HUMAN Serum albumin OS=Homo sapiens GN=ALB PE=1 SV=2	false	P02768	ALBU_HUMAN Serum albumin OS=Homo sapiens GN=ALB PE=1 SV=2	false	FKDLGEENFK	DAHKSEVAHR	35	25	10	10	2	4	36	28	5	BS3+NH+OH	13.1016	false	true	false	false	Within >4	0		0	0	0	0	0	1607	3635	4
11788	4101641140	B170315_04_Lumos_ML_IN_205_PMBS3_Tryp_Rep1_SECFr17	6	1097.69	6580.09	0.094719	6	6580.1	0.099157	51589	P02768	ALBU_HUMAN Serum albumin OS=Homo sapiens GN=ALB PE=1 SV=2	false	P02768	ALBU_HUMAN Serum albumin OS=Homo sapiens GN=ALB PE=1 SV=2	false	ADLAKYICcmENQDSISSK	LKECcmCcmEKPLLEKSHCcmIAEVENDEMPADLPSLAADFVESK	282	299	17	39	5	2	286	300	6	BS3+NH+OH	13.0924	false	true	false	false	Within >4	0		0.00161031	0	0	0	0	2275	1235	4
11788	4104305501	7PMix_BS3_Ceratin_F4_DDA_iRT_002	5	994.707	4968.5	0.498608	5	4968.49	0.492727	19644	P00563	KCRM_RABIT Creatine kinase M-type OS=Oryctolagus cuniculus GN=CKM PE=1 SV=1	false	P00563	KCRM_RABIT Creatine kinase M-type OS=Oryctolagus cuniculus GN=CKM PE=1 SV=1	false	KLEKGQSbs3nh2IDDMoxIPAQK	HKTDLNHENLKGGDDLDPHYVLSSR	366	106	16	25	16	11	381	116	5	BS3+NH+OH	13.0866	false	true	false	false	Within >4	0		0.00161031	0	0	0	0	2274	2253	12
11788	4103506914	B170317_08_Lumos_ML_IN_205_PMBS3_Tryp_SECFr18	3	738.721	2213.14	0.140319	3	2213.14	0.140197	29798	P02789	TRFE_CHICK Ovotransferrin OS=Gallus gallus PE=1 SV=2	false	P02789	TRFE_CHICK Ovotransferrin OS=Gallus gallus PE=1 SV=2	false	FGVNGSEKSK	DLTKCcmLFK	634	658	10	8	8	4	641	661	3	BS3+NH+OH	13.0796	false	true	false	false	Within >4	0		0	0	0	0	0	2020	773	3
11788	4101677221	B170315_03_Lumos_ML_IN_205_PMBS3_Tryp_Rep1_SECFr16	6	623.998	3737.95	0.946612	6	3737.95	0.946598	38085	P02768	ALBU_HUMAN Serum albumin OS=Homo sapiens GN=ALB PE=1 SV=2	false	P02768	ALBU_HUMAN Serum albumin OS=Homo sapiens GN=ALB PE=1 SV=2	false	RHPYFYAPELLFFAKR	LKECcmCcmEKPLLEK	169	299	16	12	15	7	183	305	6	BS3+NH+OH	13.0696	false	true	false	false	Within >4	0		0	0	0	0	0	1893	2843	4
11788	4103269386	B170317_06_Lumos_ML_IN_205_PMBS3_Tryp_SECFr16	4	1052.25	4204.99	0.988029	4	4204.98	0.984725	47868	P00698	LYSC_CHICK Lysozyme C OS=Gallus gallus GN=LYZ PE=1 SV=1	false	P00698	LYSC_CHICK Lysozyme C OS=Gallus gallus GN=LYZ PE=1 SV=1	false	CcmKGTDVQAWIR	GYSLGNWVCcmAAKFESNFNTQATNR	133	40	11	24	2	12	134	51	4	BS3+NH+OH	13.0687	false	true	false	false	Within >4	0		0.00161031	0	0	0	0	2271	2507	2
11788	4104221015	7PMix_pooled_DDA_iRT_library_007	4	604.827	2415.28	0.280386	4	2415.28	0.279152	13289	P02768	ALBU_HUMAN Serum albumin OS=Homo sapiens GN=ALB PE=1 SV=2	false	P02768	ALBU_HUMAN Serum albumin OS=Homo sapiens GN=ALB PE=1 SV=2	false	LKCcmASLQK	DEGKbs3nh2ASSAKQR	222	211	8	11	2	9	223	219	4	BS3+NH+OH	13.0612	false	true	false	false	Within >4	0		0	0	0	0	0	1859	265	4
11788	4104120482	7PMix_BS3_Conal_F4_DDA_iRT_002	4	537.301	2145.17	0.17454	4	2145.17	0.172836	13388	P02789	TRFE_CHICK Ovotransferrin OS=Gallus gallus PE=1 SV=2	false	P02789	TRFE_CHICK Ovotransferrin OS=Gallus gallus PE=1 SV=2	false	CcmLFKVR	DLLERQEKR	662	625	6	9	4	8	665	632	4	BS3+NH+OH	13.0594	false	true	false	false	Within >4	0		0.00161031	0	0	0.0070922	0	2269	2849	3
11788	4104281482	7PMix_BS3_Ceratin_F4_DDA_iRT_002	5	673.367	3361.8	0.7986	5	3361.8	0.795556	24583	P00563	KCRM_RABIT Creatine kinase M-type OS=Oryctolagus cuniculus GN=CKM PE=1 SV=1	false	P00563	KCRM_RABIT Creatine kinase M-type OS=Oryctolagus cuniculus GN=CKM PE=1 SV=1	false	KLEKbs3nh2GQSIDDMIPAQK	HPKFEEILTR	366	305	16	10	16	3	381	307	5	BS3+NH+OH	13.0456	false	true	false	false	Within >4	0		0	0	0	0	0	2137	1313	12
11788	4101652585	B170315_03_Lumos_ML_IN_205_PMBS3_Tryp_Rep1_SECFr16	4	648.855	2591.39	0.39216	4	2591.39	0.392736	14382	P00563	KCRM_RABIT Creatine kinase M-type OS=Oryctolagus cuniculus GN=CKM PE=1 SV=1	false	P00563	KCRM_RABIT Creatine kinase M-type OS=Oryctolagus cuniculus GN=CKM PE=1 SV=1	false	GGVHVKLAHLSK	VISMEKGGNMoxK	293	237	12	11	6	6	298	242	4	BS3+NH+OH	13.0404	false	true	false	false	Within >4	0		0	0	0	0	0	1696	839	12
11788	4104376135	7PMix_BS3_Conal_F3_DDA_iRT_002	5	741.327	3701.6	0.59661	5	3701.59	0.593323	13692	P02789	TRFE_CHICK Ovotransferrin OS=Gallus gallus PE=1 SV=2	false	P02789	TRFE_CHICK Ovotransferrin OS=Gallus gallus PE=1 SV=2	false	KSCcmHTAVGR	TGTCcmNFDEYFSEGCcmAPGSPPNSR	471	494	9	23	1	22	471	515	5	BS3+NH+OH	13.01	false	true	false	false	Within >4	0		0	0	0	0.00429185	0	1787	3233	3
11788	4104635676	7PMix_BS3_Ceratin_F3_DDA_iRT_002	4	1132.8	4527.17	0.16597	4	4527.17	0.169088	22259	P00563	KCRM_RABIT Creatine kinase M-type OS=Oryctolagus cuniculus GN=CKM PE=1 SV=1	false	P00563	KCRM_RABIT Creatine kinase M-type OS=Oryctolagus cuniculus GN=CKM PE=1 SV=1	false	GGDDLDPHYVLSSR	HKTDLNHENLKGGDDLDPHYVLSSR	117	106	14	25	9	2	125	107	4	BS3+NH+OH	13.0031	false	true	false	false	Within >4	0		0.00161031	0	0	0.00961538	0	2265	2847	12
11788	4102254389	B170315_11_Lumos_ML_IN_205_PMBS3_Tryp_Rep2_SECFr17	6	623.831	3736.94	0.944582	6	3736.94	0.940116	41996	P02768	ALBU_HUMAN Serum albumin OS=Homo sapiens GN=ALB PE=1 SV=2	false	P02768	ALBU_HUMAN Serum albumin OS=Homo sapiens GN=ALB PE=1 SV=2	false	LKECcmCcmEKPLLEK	HPYbs3nh2FYAPELLFFAKR	299	170	12	15	7	14	305	183	6	BS3+NH+OH	13.0013	false	true	false	false	Within >4	0		0.00161031	0	0	0	0	2264	2843	4
11788	4102651226	B170315_18_Lumos_ML_IN_205_PMBS3_Tryp_Rep3_SECFr17	5	620.504	3097.48	0.484842	5	3097.49	0.486203	17070	P02789	TRFE_CHICK Ovotransferrin OS=Gallus gallus PE=1 SV=2	false	P02789	TRFE_CHICK Ovotransferrin OS=Gallus gallus PE=1 SV=2	false	KSCcmHTAVGR	CcmVASSHEKYFGYTGALR	471	532	9	17	1	8	471	539	5	BS3+NH+OH	12.9971	false	true	false	false	Within >4	0		0	0	0	0	0	2023	3659	3
11788	4104068815	7PMix_BS3_HSA_F1F2_DDA_iRT_001	5	805.216	4021.05	0.045341	5	4021.05	0.046174	21557	P02768	ALBU_HUMAN Serum albumin OS=Homo sapiens GN=ALB PE=1 SV=2	false	P02768	ALBU_HUMAN Serum albumin OS=Homo sapiens GN=ALB PE=1 SV=2	false	CcmCcmKADDKbs3nh2ETCcmFAEEGKK	QIKbs3ohKQTALVELVK	582	546	17	13	3	4	584	549	5	BS3+NH+OH	12.9968	false	true	false	false	Within >4	0		0.00161031	0	0	0	0	2262	119	4
11788	4102224716	B170315_11_Lumos_ML_IN_205_PMBS3_Tryp_Rep2_SECFr17	3	807.106	2418.3	0.295404	3	2418.29	0.294723	21044	P00563	KCRM_RABIT Creatine kinase M-type OS=Oryctolagus cuniculus GN=CKM PE=1 SV=1	false	P00563	KCRM_RABIT Creatine kinase M-type OS=Oryctolagus cuniculus GN=CKM PE=1 SV=1	false	PFGNTHNKYK	VLTPDLYKK	2	33	10	9	8	8	9	40	3	BS3+NH+OH	12.996	false	true	false	false	Within >4	0		0	0	0	0	0	1331	3487	12
11788	4104005344	7PMix_BS3_Conal_F3_DDA_iRT_001	4	1337.18	5344.68	0.682742	4	5344.67	0.674799	35556	P02789	TRFE_CHICK Ovotransferrin OS=Gallus gallus PE=1 SV=2	false	P02789	TRFE_CHICK Ovotransferrin OS=Gallus gallus PE=1 SV=2	false	KDQLTPSPR	GAIEWEGIESGSVEQAVAKFFSASCcmVPGATIEQKbs3nh2LCcmR	352	155	9	37	1	19	352	173	4	BS3+NH+OH	12.9734	false	true	false	false	Within >4	0		0.00161031	0	0	0	0	2260	2777	3
11788	4102245546	B170315_11_Lumos_ML_IN_205_PMBS3_Tryp_Rep2_SECFr17	3	1087.23	3258.66	0.662284	3	3258.66	0.659456	45762	P00563	KCRM_RABIT Creatine kinase M-type OS=Oryctolagus cuniculus GN=CKM PE=1 SV=1	false	P00563	KCRM_RABIT Creatine kinase M-type OS=Oryctolagus cuniculus GN=CKM PE=1 SV=1	false	AVEKLSVEALNSLTGEFK	GYTLPPHCcmSR	153	139	18	10	4	2	156	140	3	BS3+NH+OH	12.9545	false	true	false	false	Within >4	0		0	0	0	0	0	2203	1409	12
11788	4103252654	B170317_06_Lumos_ML_IN_205_PMBS3_Tryp_SECFr16	3	1245.59	3733.75	0.748191	3	3733.75	0.746639	50632	P02768	ALBU_HUMAN Serum albumin OS=Homo sapiens GN=ALB PE=1 SV=2	false	P02768	ALBU_HUMAN Serum albumin OS=Homo sapiens GN=ALB PE=1 SV=2	false	VFDEFKPLVEEPQNLIK	CcmCcmAAADPHECcmYAK	397	384	17	13	6	11	402	394	3	BS3+NH+OH	12.9531	false	true	false	false	Within >4	0		0	0	0	0	0	2258	3449	4
11788	4103906178	7PMix_BS3_HSA_F3_DDA_iRT_001	5	928.859	4639.26	0.256839	5	4639.25	0.250041	22419	P02768	ALBU_HUMAN Serum albumin OS=Homo sapiens GN=ALB PE=1 SV=2	false	P02768	ALBU_HUMAN Serum albumin OS=Homo sapiens GN=ALB PE=1 SV=2	false	LDELRDEGKASSAKbs3nh2QR	EFNAETFTFHADICcmTLSEKER	206	525	16	21	9	19	214	543	5	BS3+NH+OH	12.9527	false	true	false	false	Within >4	0		0	0	0	0	0	2212	19	4
11788	4104074503	7PMix_BS3_HSA_F1F2_DDA_iRT_001	5	918.636	4588.14	0.144613	5	4588.14	0.141626	17434	P02768	ALBU_HUMAN Serum albumin OS=Homo sapiens GN=ALB PE=1 SV=2	false	P02768	ALBU_HUMAN Serum albumin OS=Homo sapiens GN=ALB PE=1 SV=2	false	VTKCcmCcmTESLVNR	LAKTYETTLEKbs3nh2CcmCcmAAADPHECcmYAK	497	373	12	24	3	3	499	375	5	BS3+NH+OH	12.95	false	true	false	false	Within >4	0		0.00161031	0	0	0	0	2256	2827	4
11788	4103234354	B170317_06_Lumos_ML_IN_205_PMBS3_Tryp_SECFr16	4	734.372	2933.46	0.458603	4	2933.46	0.45865	15050	P02768	ALBU_HUMAN Serum albumin OS=Homo sapiens GN=ALB PE=1 SV=2	false	P02768	ALBU_HUMAN Serum albumin OS=Homo sapiens GN=ALB PE=1 SV=2	false	LDELRDEGKASSAKbs3ohQR	VGSKCcmCcmK	206	457	16	7	9	4	214	460	4	BS3+NH+OH	12.944	false	true	false	false	Within >4	0		0	0	0	0	0	1217	13	4
11788	4103687823	7PMix_BS3_Ceratin_F1F2_DDA_iRT_001	3	922.781	2765.32	0.321626	3	2765.32	0.31843	15080	P00563	KCRM_RABIT Creatine kinase M-type OS=Oryctolagus cuniculus GN=CKM PE=1 SV=1	false	P00563	KCRM_RABIT Creatine kinase M-type OS=Oryctolagus cuniculus GN=CKM PE=1 SV=1	false	PFGNTHNK	LNYKSEEEYPDLSK	2	12	8	14	1	4	2	15	3	BS3+NH+OH	12.9432	false	true	false	false	Within >4	0		0	0	0	0	0	2076	1079	12
11788	4103247636	B170317_06_Lumos_ML_IN_205_PMBS3_Tryp_SECFr16	5	704.93	3519.61	0.611483	5	3519.61	0.61087	31967	P02768	ALBU_HUMAN Serum albumin OS=Homo sapiens GN=ALB PE=1 SV=2	false	P02768	ALBU_HUMAN Serum albumin OS=Homo sapiens GN=ALB PE=1 SV=2	false	EFNAETFTFHADICcmTLSEKER	VGSKCcmCcmK	525	457	21	7	19	4	543	460	5	BS3+NH+OH	12.9419	false	true	false	false	Within >4	0		0	0	0	0	0	2253	3399	4
11788	4104097616	7PMix_BS3_HSA_F5_DDA_iRT_001	5	769.389	3841.91	0.908815	5	3841.91	0.905912	25394	P02768	ALBU_HUMAN Serum albumin OS=Homo sapiens GN=ALB PE=1 SV=2	false	P02768	ALBU_HUMAN Serum albumin OS=Homo sapiens GN=ALB PE=1 SV=2	false	LVRPEVDVMCcmTAFHDNEETFLK	KYLYEIAR	139	161	22	8	19	1	157	161	5	BS3+NH+OH	12.9402	false	true	false	false	Within >4	0		0	0	0	0	0	2252	2171	4
11788	4103660149	7PMix_BS3_Conal_F4_DDA_iRT_001	4	947.472	3785.86	0.858544	4	3785.85	0.854548	17879	P02789	TRFE_CHICK Ovotransferrin OS=Gallus gallus PE=1 SV=2	false	P02789	TRFE_CHICK Ovotransferrin OS=Gallus gallus PE=1 SV=2	false	IQWCcmAVGKDEKSK	CcmVASSHEKbs3nh2YFGYTGALR	364	532	13	17	11	9	374	540	4	BS3+NH+OH	12.9397	false	true	false	false	Within >4	0		0.00161031	0	0	0.00961538	0	2251	2825	3
11788	4104636686	7PMix_BS3_Ceratin_F3_DDA_iRT_002	5	954.483	4767.38	0.378219	5	4767.37	0.374864	22576	P00563	KCRM_RABIT Creatine kinase M-type OS=Oryctolagus cuniculus GN=CKM PE=1 SV=1	false	P00563	KCRM_RABIT Creatine kinase M-type OS=Oryctolagus cuniculus GN=CKM PE=1 SV=1	false	TDLNHENLKGGDDLDPHYVLSSR	VISMEKbs3nh2GGNMKEVFRR	108	237	23	16	9	11	116	247	5	BS3+NH+OH	12.919	false	true	false	false	Within >4	0		0	0	0	0	0	727	633	12
11788	4104008716	7PMix_BS3_Conal_F3_DDA_iRT_001	5	1188.77	5938.81	0.814847	5	5938.81	0.809455	27951	P02789	TRFE_CHICK Ovotransferrin OS=Gallus gallus PE=1 SV=2	false	P02789	TRFE_CHICK Ovotransferrin OS=Gallus gallus PE=1 SV=2	false	DGKGDVAFVKbs3nh2HTTVNENAPDQKDEYELLCcmLDGSR	NAPYSGYSbs3nh2GAFHCcmLK	219	204	34	15	3	7	221	210	5	BS3+NH+OH	12.9105	false	true	false	false	Within >4	0		0.00161031	0	0	0	0	2249	395	3
11788	4102897801	B170317_02_Lumos_ML_IN_205_PMBS3_Tryp_Rep4_SECFr16	4	956.241	3820.93	0.934894	4	3820.93	0.931377	67420	P02768	ALBU_HUMAN Serum albumin OS=Homo sapiens GN=ALB PE=1 SV=2	false	P02768	ALBU_HUMAN Serum albumin OS=Homo sapiens GN=ALB PE=1 SV=2	false	VFDEFKPLVEEPQNLIK	DVFLGMoxFLYEYAR	397	348	17	13	6	11	402	358	4	BS3+NH+OH	12.9096	false	true	false	false	Within >4	0		0	0	0	0	0	2248	3481	4
11788	4104297811	7PMix_BS3_Ceratin_F4_DDA_iRT_002	5	842.432	4207.12	0.12117	5	4207.12	0.118739	19734	P00563	KCRM_RABIT Creatine kinase M-type OS=Oryctolagus cuniculus GN=CKM PE=1 SV=1	false	P00563	KCRM_RABIT Creatine kinase M-type OS=Oryctolagus cuniculus GN=CKM PE=1 SV=1	false	VLTPDLYKK	YKLNYKSEEEYPDLSKbs3ohHNNHMAK	33	10	9	23	8	6	40	15	5	BS3+NH+OH	12.9068	false	true	false	false	Within >4	0		0	0	0	0	0	1875	419	12
11788	4103895184	7PMix_BS3_HSA_F3_DDA_iRT_001	5	738.394	3686.93	0.934108	5	3686.93	0.930153	19710	P02768	ALBU_HUMAN Serum albumin OS=Homo sapiens GN=ALB PE=1 SV=2	false	P02768	ALBU_HUMAN Serum albumin OS=Homo sapiens GN=ALB PE=1 SV=2	false	LDELRDEGKbs3ohASSAKQR	LKCcmASLQKbs3nh2FGER	206	222	16	12	14	2	219	223	5	BS3+NH+OH	12.9027	false	true	false	false	Within >4	0		0	0	0	0	0	2246	265	4
11788	4104615485	7PMix_BS3_Ceratin_F3_DDA_iRT_002	5	756.183	3775.88	0.879338	5	3775.88	0.876713	15197	P00563	KCRM_RABIT Creatine kinase M-type OS=Oryctolagus cuniculus GN=CKM PE=1 SV=1	false	P00563	KCRM_RABIT Creatine kinase M-type OS=Oryctolagus cuniculus GN=CKM PE=1 SV=1	false	VLTPDLYKK	LNYKSEEEYPDLSKHNNHMoxAK	33	12	9	21	8	4	40	15	5	BS3+NH+OH	12.8946	false	true	false	false	Within >4	0		0	0	0	0	0	1222	419	12
11788	4101666771	B170315_03_Lumos_ML_IN_205_PMBS3_Tryp_Rep1_SECFr16	4	788.439	3149.73	0.725939	4	3149.73	0.725744	48347	P68082	MYG_HORSE Myoglobin OS=Equus caballus GN=MB PE=1 SV=2	false	P68082	MYG_HORSE Myoglobin OS=Equus caballus GN=MB PE=1 SV=2	false	TEAEMKbs3nh2ASEDLK	KHGTVVLTALGGILK	52	64	12	15	8	1	59	64	4	BS3+NH+OH	12.8865	false	true	false	false	Within >4	0		0.00161031	0	0	0	0	2244	2321	27
11788	4103750976	7PMix_BS3_Ceratin_F3_DDA_iRT_001	4	838.954	3351.79	0.788332	4	3351.79	0.785367	23622	P00563	KCRM_RABIT Creatine kinase M-type OS=Oryctolagus cuniculus GN=CKM PE=1 SV=1	false	P00563	KCRM_RABIT Creatine kinase M-type OS=Oryctolagus cuniculus GN=CKM PE=1 SV=1	false	LNYKSEEEYPDLSK	VLTPDLYKKbs3nh2LR	12	33	14	11	4	8	15	40	4	BS3+NH+OH	12.8747	false	true	false	false	Within >4	0		0	0	0	0	0	2243	419	12
11788	4101622586	B170315_04_Lumos_ML_IN_205_PMBS3_Tryp_Rep1_SECFr17	4	934.223	3732.86	0.861731	4	3732.86	0.863695	62647	P02768	ALBU_HUMAN Serum albumin OS=Homo sapiens GN=ALB PE=1 SV=2	false	P02768	ALBU_HUMAN Serum albumin OS=Homo sapiens GN=ALB PE=1 SV=2	false	LAKTYETTLEK	NYAEAKDVFLGMFLYEYAR	373	342	11	19	3	6	375	347	4	BS3+NH+OH	12.8728	false	true	false	false	Within >4	0		0	0	0	0	0	2242	3287	4
11788	4104616605	7PMix_BS3_Ceratin_F3_DDA_iRT_002	5	784.003	3914.98	0.978689	5	3914.98	0.976432	18675	P00563	KCRM_RABIT Creatine kinase M-type OS=Oryctolagus cuniculus GN=CKM PE=1 SV=1	false	P00563	KCRM_RABIT Creatine kinase M-type OS=Oryctolagus cuniculus GN=CKM PE=1 SV=1	false	VLTPDLYKK	LNYKSEEEYPDLSKbs3nh2HNNHMAK	33	12	9	21	8	4	40	15	5	BS3+NH+OH	12.8595	false	true	false	false	Within >4	0		0	0	0	0	0	1567	419	12
11788	4104069879	7PMix_BS3_HSA_F1F2_DDA_iRT_001	4	1045.04	4176.15	0.145414	4	4176.14	0.140803	23968	P02768	ALBU_HUMAN Serum albumin OS=Homo sapiens GN=ALB PE=1 SV=2	false	P02768	ALBU_HUMAN Serum albumin OS=Homo sapiens GN=ALB PE=1 SV=2	false	QIKbs3ohKQTALVELVK	CcmCcmKADDKETbs3nh2CcmFAEEGKbs3nh2K	546	582	13	17	4	3	549	584	4	BS3+NH+OH	12.8583	false	true	false	false	Within >4	0		0.00161031	0	0	0	0	2240	119	4
11788	4104362370	7PMix_BS3_Conal_F3_DDA_iRT_002	3	836.429	2506.27	0.265136	3	2506.26	0.263365	17832	P02789	TRFE_CHICK Ovotransferrin OS=Gallus gallus PE=1 SV=2	false	P02789	TRFE_CHICK Ovotransferrin OS=Gallus gallus PE=1 SV=2	false	DCcmIIKIMoxK	IQWCcmAVGKDEK	398	364	8	11	5	8	402	371	3	BS3+NH+OH	12.8522	false	true	false	false	Within >4	0		0.00161031	0	0	0	0	2239	711	3
11788	4101661667	B170315_03_Lumos_ML_IN_205_PMBS3_Tryp_Rep1_SECFr16	4	800.694	3198.75	0.74588	4	3198.74	0.743457	16527	P00563	KCRM_RABIT Creatine kinase M-type OS=Oryctolagus cuniculus GN=CKM PE=1 SV=1	false	P00563	KCRM_RABIT Creatine kinase M-type OS=Oryctolagus cuniculus GN=CKM PE=1 SV=1	false	KLEKGQSIDDMoxIPAQK	GGVHVKLAHLSK	366	293	16	12	4	6	369	298	4	BS3+NH+OH	12.8468	false	true	false	false	Within >4	0		0	0	0	0	0	1410	3397	12
11788	4104066957	7PMix_BS3_HSA_F1F2_DDA_iRT_001	5	805.216	4021.05	0.046109	5	4021.05	0.046174	20348	P02768	ALBU_HUMAN Serum albumin OS=Homo sapiens GN=ALB PE=1 SV=2	false	P02768	ALBU_HUMAN Serum albumin OS=Homo sapiens GN=ALB PE=1 SV=2	false	CcmCcmKADDKETCcmFAEEGKbs3nh2K	QIKbs3ohKQTALVELVK	582	546	17	13	3	4	584	549	5	BS3+NH+OH	12.8323	false	true	false	false	Within >4	0		0	0	0	0	0	2237	119	4
11788	4101603900	B170315_04_Lumos_ML_IN_205_PMBS3_Tryp_Rep1_SECFr17	3	944.474	2830.4	0.399124	3	2830.4	0.399994	31607	P02789	TRFE_CHICK Ovotransferrin OS=Gallus gallus PE=1 SV=2	false	P02789	TRFE_CHICK Ovotransferrin OS=Gallus gallus PE=1 SV=2	false	SDFHLFGPPGKK	WCcmTISSPEEKK	299	28	12	11	11	10	309	37	3	BS3+NH+OH	12.828	false	true	false	false	Within >4	0		0	0	0	0	0	1158	257	3
11788	4103994112	7PMix_BS3_Conal_F3_DDA_iRT_001	4	1124.8	4495.18	0.182355	4	4495.18	0.178326	28063	P02789	TRFE_CHICK Ovotransferrin OS=Gallus gallus PE=1 SV=2	false	P02789	TRFE_CHICK Ovotransferrin OS=Gallus gallus PE=1 SV=2	false	WSVVSNGDVECcmTVVDETKDCcmIIKIMK	IQWCcmAVGKDEK	380	364	26	11	23	8	402	371	4	BS3+NH+OH	12.8278	false	true	false	false	Within >4	0		0.00161031	0	0	0	0	2235	711	3
11788	4104076032	7PMix_BS3_HSA_F1F2_DDA_iRT_001	4	1356.44	5421.73	0.731159	4	5421.73	0.728533	33143	P02768	ALBU_HUMAN Serum albumin OS=Homo sapiens GN=ALB PE=1 SV=2	false	P02768	ALBU_HUMAN Serum albumin OS=Homo sapiens GN=ALB PE=1 SV=2	false	SHCcmIAEVENDEMPADLPSLAADFVESKbs3ohDVCcmK	QIKKbs3nh2QTALVELVK	311	546	31	13	18	3	328	548	4	BS3+NH+OH	12.8185	false	true	false	false	Within >4	0		0.00161031	0	0	0.00961538	0	2234	2801	4
11788	4104290054	7PMix_BS3_Ceratin_F4_DDA_iRT_002	6	653.504	3914.98	0.979126	6	3914.98	0.976432	20572	P00563	KCRM_RABIT Creatine kinase M-type OS=Oryctolagus cuniculus GN=CKM PE=1 SV=1	false	P00563	KCRM_RABIT Creatine kinase M-type OS=Oryctolagus cuniculus GN=CKM PE=1 SV=1	false	LNYKSEEEYPDLSK	HNNHMAKbs3nh2VLTPDLYKK	12	26	14	16	4	15	15	40	6	BS3+NH+OH	12.7977	false	true	false	false	Within >4	0		0	0	0	0	0	2233	419	12
11788	4101608406	B170315_04_Lumos_ML_IN_205_PMBS3_Tryp_Rep1_SECFr17	4	799.662	3194.62	0.620479	4	3194.62	0.620944	51751	P62894	CYC_BOVIN Cytochrome c OS=Bos taurus GN=CYCS PE=1 SV=2	false	P62894	CYC_BOVIN Cytochrome c OS=Bos taurus GN=CYCS PE=1 SV=2	false	KYIPGTK	NKGITWGEETLMEYLENPK	74	55	7	19	1	2	74	56	4	BS3+NH+OH	12.7977	false	true	false	false	Within >4	0		0	0	0	0.00429185	0	1356	3149	124
11788	4104618620	7PMix_BS3_Ceratin_F3_DDA_iRT_002	5	787.202	3930.97	0.97321	5	3930.97	0.971342	18321	P00563	KCRM_RABIT Creatine kinase M-type OS=Oryctolagus cuniculus GN=CKM PE=1 SV=1	false	P00563	KCRM_RABIT Creatine kinase M-type OS=Oryctolagus cuniculus GN=CKM PE=1 SV=1	false	VLTPDLYKK	LNYKSEEEYPDLSKbs3nh2HNNHMoxAK	33	12	9	21	8	4	40	15	5	BS3+NH+OH	12.7906	false	true	false	false	Within >4	0		0	0	0	0	0	1408	419	12
11788	4104072795	7PMix_BS3_HSA_F1F2_DDA_iRT_001	3	1483.77	4448.28	0.282862	3	4448.28	0.279362	24032	P02768	ALBU_HUMAN Serum albumin OS=Homo sapiens GN=ALB PE=1 SV=2	false	P02768	ALBU_HUMAN Serum albumin OS=Homo sapiens GN=ALB PE=1 SV=2	false	AAFTECcmCcmQAADKbs3nh2AACcmLLPK	YTKKVPQVSTPTLVEVSR	187	435	19	18	4	4	190	438	3	BS3+NH+OH	12.787	false	true	false	false	Within >4	0		0.00161031	0	0	0.00961538	0	2230	2799	4
11788	4104291538	7PMix_BS3_Ceratin_F4_DDA_iRT_002	5	789.191	3940.92	0.917206	5	3940.91	0.912598	18155	P00563	KCRM_RABIT Creatine kinase M-type OS=Oryctolagus cuniculus GN=CKM PE=1 SV=1	false	P00563	KCRM_RABIT Creatine kinase M-type OS=Oryctolagus cuniculus GN=CKM PE=1 SV=1	false	TDLNHENLKGGDDLDPHYVLSSR	GGNMoxKEVFRR	108	243	23	10	9	5	116	247	5	BS3+NH+OH	12.7844	false	true	false	false	Within >4	0		0.00161031	0	0	0	0	609	633	12
11788	4104057005	7PMix_BS3_HSA_F1F2_DDA_iRT_001	3	1048.15	3141.44	0.435463	3	3141.43	0.434471	21424	P02768	ALBU_HUMAN Serum albumin OS=Homo sapiens GN=ALB PE=1 SV=2	false	P02768	ALBU_HUMAN Serum albumin OS=Homo sapiens GN=ALB PE=1 SV=2	false	LAKbs3ohTYETTLEK	CcmCcmAAADPHECcmYAK	373	384	11	13	8	11	380	394	3	BS3+NH+OH	12.7719	false	true	false	false	Within >4	0		0.00161031	0	0	0	0	2228	2795	4
11788	4103902580	7PMix_BS3_HSA_F3_DDA_iRT_001	6	701.007	4200	0.000206	6	4200	0.995723	21661	P02768	ALBU_HUMAN Serum albumin OS=Homo sapiens GN=ALB PE=1 SV=2	false	P02768	ALBU_HUMAN Serum albumin OS=Homo sapiens GN=ALB PE=1 SV=2	false	EFNAETFTFHADICcmTLSEKER	LDELRDEGKASSAK	525	206	21	14	19	9	543	214	6	BS3+NH+OH	12.7716	false	true	false	false	Within >4	0		0	0	0	0	0	2107	19	4
11788	4104302625	7PMix_BS3_Ceratin_F4_DDA_iRT_002	5	859.637	4293.15	0.148637	5	4293.15	0.14544	20522	P00563	KCRM_RABIT Creatine kinase M-type OS=Oryctolagus cuniculus GN=CKM PE=1 SV=1	false	P00563	KCRM_RABIT Creatine kinase M-type OS=Oryctolagus cuniculus GN=CKM PE=1 SV=1	false	TDLNHENLKbs3nh2GGDDLDPHYVLSSR	HGGFKbs3nh2PTDKHK	108	97	23	11	1	9	108	105	5	BS3+NH+OH	12.7611	false	true	false	false	Within >4	0		0	0	0	0	0	1826	947	12
11788	4103872968	7PMix_BS3_HSA_F3_DDA_iRT_001	3	741.703	2222.09	0.086567	3	2222.09	0.085739	12512	P02768	ALBU_HUMAN Serum albumin OS=Homo sapiens GN=ALB PE=1 SV=2	false	P02768	ALBU_HUMAN Serum albumin OS=Homo sapiens GN=ALB PE=1 SV=2	false	LKCcmASLQK	CcmCcmTESLVNR	222	500	8	9	2	5	223	504	3	BS3+NH+OH	12.7502	false	true	false	false	Within >4	0		0	0	0	0	0	2225	2541	4
11788	4103011842	B170317_03_Lumos_ML_IN_205_PMBS3_Tryp_Rep4_SECFr17	3	695.084	2082.23	0.231384	3	2082.23	0.229998	21177	P02768	ALBU_HUMAN Serum albumin OS=Homo sapiens GN=ALB PE=1 SV=2	false	P02768	ALBU_HUMAN Serum albumin OS=Homo sapiens GN=ALB PE=1 SV=2	false	KQTALVELVK	ATKEQLK	549	563	10	7	1	3	549	565	3	BS3+NH+OH	12.7367	false	true	false	false	Within >4	0		0	0	0	0	0	1827	3221	4
11788	4102920336	B170317_02_Lumos_ML_IN_205_PMBS3_Tryp_Rep4_SECFr16	3	1534.41	4600.2	0.203692	3	4600.2	0.200258	30457	P02789	TRFE_CHICK Ovotransferrin OS=Gallus gallus PE=1 SV=2	false	P02789	TRFE_CHICK Ovotransferrin OS=Gallus gallus PE=1 SV=2	false	CcmLVEKGDVAFIQHSTVEENTGGK	CcmVASSHEKYFGYTGALR	549	532	23	17	5	8	553	539	3	BS3+NH+OH	12.7317	false	true	false	false	Within >4	0		0	0	0	0	0	2223	1723	3
11788	4102110749	B170315_10_Lumos_ML_IN_205_PMBS3_Tryp_Rep2_SECFr16	5	965.296	4821.44	0.441863	5	4821.44	0.439107	57854	P02768	ALBU_HUMAN Serum albumin OS=Homo sapiens GN=ALB PE=1 SV=2	false	P02768	ALBU_HUMAN Serum albumin OS=Homo sapiens GN=ALB PE=1 SV=2	false	MPCcmAEDYLSVVLNQLCcmVLHEKTPVSDR	VPQVSTPTLVEVSR	470	439	27	14	21	5	490	443	5	BS3+NH+OH	12.7317	false	true	false	false	Within >4	0		0.00161031	0	0	0	0	2222	2791	4
11788	4103880774	7PMix_BS3_HSA_F3_DDA_iRT_001	4	611.062	2440.22	0.220146	4	2440.22	0.220258	7969	P02768	ALBU_HUMAN Serum albumin OS=Homo sapiens GN=ALB PE=1 SV=2	false	P02768	ALBU_HUMAN Serum albumin OS=Homo sapiens GN=ALB PE=1 SV=2	false	ASSAKQR	VGSKCcmCcmKbs3ohHPEAK	215	457	7	12	5	4	219	460	4	BS3+NH+OH	12.726	false	true	false	false	Within >4	0		0	0	0	0	0	1800	2011	4
11788	4101692543	B170315_03_Lumos_ML_IN_205_PMBS3_Tryp_Rep1_SECFr16	4	1091.03	4360.08	0.079857	4	4360.08	0.079354	51432	P00698	LYSC_CHICK Lysozyme C OS=Gallus gallus GN=LYZ PE=1 SV=1	false	P00698	LYSC_CHICK Lysozyme C OS=Gallus gallus GN=LYZ PE=1 SV=1	false	CcmKGTDVQAWIR	GYSLGNWVCcmAAKbs3nh2FESNFNTQATNR	133	40	11	24	2	3	134	42	4	BS3+NH+OH	12.7228	false	true	false	false	Within >4	0		0	0	0	0	0	2197	3227	2
11788	4104606973	7PMix_BS3_Ceratin_F3_DDA_iRT_002	4	779.383	3113.5	0.501857	4	3113.5	0.501557	19704	P00563	KCRM_RABIT Creatine kinase M-type OS=Oryctolagus cuniculus GN=CKM PE=1 SV=1	false	P00563	KCRM_RABIT Creatine kinase M-type OS=Oryctolagus cuniculus GN=CKM PE=1 SV=1	false	SEEEYPDLSKHNNHMAK	VLTPDLYK	16	33	17	8	10	3	25	35	4	BS3+NH+OH	12.7224	false	true	false	false	Within >4	0		0.00161031	0	0	0	0	2219	503	12
11788	4102505826	B170315_17_Lumos_ML_IN_205_PMBS3_Tryp_Rep3_SECFr16	5	832.04	4155.17	0.165535	5	4155.16	0.164234	49273	P02789	TRFE_CHICK Ovotransferrin OS=Gallus gallus PE=1 SV=2	false	P02789	TRFE_CHICK Ovotransferrin OS=Gallus gallus PE=1 SV=2	false	SDFHLFGPPGKKDPVLKbs3ohDLLFK	WCcmTISSPEEKK	299	28	22	11	12	10	310	37	5	BS3+NH+OH	12.7068	false	true	false	false	Within >4	0		0	0	0	0	0	716	133	3
11788	4103691416	7PMix_BS3_Ceratin_F1F2_DDA_iRT_001	3	1385.66	4153.94	0.94475	3	4153.97	0.967594	24604	P00563	KCRM_RABIT Creatine kinase M-type OS=Oryctolagus cuniculus GN=CKM PE=1 SV=1	false	P00563	KCRM_RABIT Creatine kinase M-type OS=Oryctolagus cuniculus GN=CKM PE=1 SV=1	false	GTGGVDTAAVGSVFDISNADR	GTGGVDTAAVGSVFDISNADR	321	321	21	21	2	2	322	322	3	BS3+NH+OH	12.6921	false	true	false	false	Within >4	0		0.00161031	0	0	0.00961538	0	2217	2783	12
11788	4102000351	B170315_10_Lumos_ML_IN_205_PMBS3_Tryp_Rep2_SECFr16	4	926.269	3701.05	0.046094	4	3701.03	0.03383	23676	P00563	KCRM_RABIT Creatine kinase M-type OS=Oryctolagus cuniculus GN=CKM PE=1 SV=1	false	P00563	KCRM_RABIT Creatine kinase M-type OS=Oryctolagus cuniculus GN=CKM PE=1 SV=1	false	KLEKGQSIDDMIPAQK	GGVHVKLAHLSKbs3ohHPK	366	293	16	15	4	6	369	298	4	BS3+NH+OH	12.6901	false	true	false	false	Within Special >4	0		0	0	0	0	0	2850	3397	12
11788	4104175986	7PMix_BS3_HSA_F3_DDA_iRT_002	5	716.18	3575.86	0.86264	5	3575.86	0.861923	20691	P02768	ALBU_HUMAN Serum albumin OS=Homo sapiens GN=ALB PE=1 SV=2	false	P02768	ALBU_HUMAN Serum albumin OS=Homo sapiens GN=ALB PE=1 SV=2	false	LSQRFPKAEFAEVSK	LKECcmCcmEKbs3ohPLLEK	243	299	15	12	7	2	249	300	5	BS3+NH+OH	12.6811	false	true	false	false	Within >4	0		0	0	0	0	0	2189	3139	4
11788	4104003464	7PMix_BS3_Conal_F3_DDA_iRT_001	4	1191.1	4760.37	0.370009	4	4760.36	0.364345	33406	P02789	TRFE_CHICK Ovotransferrin OS=Gallus gallus PE=1 SV=2	false	P02789	TRFE_CHICK Ovotransferrin OS=Gallus gallus PE=1 SV=2	false	KDQLTPSPR	GAIEWEGIESGSVEQAVAKFFSASCcmVPGATIEQK	352	155	9	34	1	19	352	173	4	BS3+NH+OH	12.6622	false	true	false	false	Within >4	0		0.00161031	0	0	0	0	2215	2777	3
11788	4102235910	B170315_11_Lumos_ML_IN_205_PMBS3_Tryp_Rep2_SECFr17	3	952.463	2854.37	0.367129	3	2854.37	0.366984	29855	P02768	ALBU_HUMAN Serum albumin OS=Homo sapiens GN=ALB PE=1 SV=2	false	P02768	ALBU_HUMAN Serum albumin OS=Homo sapiens GN=ALB PE=1 SV=2	false	KYLYEIAR	YKAAFTECcmCcmQAADK	161	185	8	14	1	2	161	186	3	BS3+NH+OH	12.6619	false	true	false	false	Within >4	0		0	0	0	0	0	2214	51	4
11788	4103286366	B170317_06_Lumos_ML_IN_205_PMBS3_Tryp_SECFr16	6	801.41	4802.42	0.419113	6	4802.42	0.417526	53755	P00563	KCRM_RABIT Creatine kinase M-type OS=Oryctolagus cuniculus GN=CKM PE=1 SV=1	false	P00563	KCRM_RABIT Creatine kinase M-type OS=Oryctolagus cuniculus GN=CKM PE=1 SV=1	false	KAGHPFMWNEHLGYVLTCcmPSNLGTGLR	FCcmVGLQKIEEIFK	266	253	27	13	1	7	266	259	6	BS3+NH+OH	12.655	false	true	false	false	Within >4	0		0	0	0	0	0	2213	89	12
11788	4103907451	7PMix_BS3_HSA_F3_DDA_iRT_001	6	774.217	4639.26	0.256215	6	4639.25	0.250041	22409	P02768	ALBU_HUMAN Serum albumin OS=Homo sapiens GN=ALB PE=1 SV=2	false	P02768	ALBU_HUMAN Serum albumin OS=Homo sapiens GN=ALB PE=1 SV=2	false	LDELRDEGKASSAKbs3nh2QR	EFNAETFTFHADICcmTLSEKER	206	525	16	21	9	19	214	543	6	BS3+NH+OH	12.6546	false	true	false	false	Within >4	0		0	0	0	0	0	2212	19	4
11788	4103597789	7PMix_BS3_HSA_F4_DDA_iRT_001	6	809.728	4852.33	0.326478	6	4852.32	0.321846	17874	P02768	ALBU_HUMAN Serum albumin OS=Homo sapiens GN=ALB PE=1 SV=2	false	P02768	ALBU_HUMAN Serum albumin OS=Homo sapiens GN=ALB PE=1 SV=2	false	TCcmVADESAENCcmDKSLHTLFGDKLCcmTVATLR	DAHKbs3nh2SEVAHR	76	25	30	10	13	5	88	29	6	BS3+NH+OH	12.6423	false	true	false	false	Within >4	0		0	0	0	0	0	2026	1191	4
11788	4104054804	7PMix_BS3_HSA_F1F2_DDA_iRT_001	3	760.043	2277.11	0.10864	3	2277.11	0.109308	15465	P02768	ALBU_HUMAN Serum albumin OS=Homo sapiens GN=ALB PE=1 SV=2	false	P02768	ALBU_HUMAN Serum albumin OS=Homo sapiens GN=ALB PE=1 SV=2	false	TPVSDRVTK	CcmCcmTESLVNR	491	500	9	9	8	3	498	502	3	BS3+NH+OH	12.6202	false	true	false	false	Within >4	0		0.00161031	0	0	0.00961538	0	2210	2771	4
11788	4104298056	7PMix_BS3_Ceratin_F4_DDA_iRT_002	4	1035.52	4138.06	0.056948	4	4138.05	0.050811	17179	P00563	KCRM_RABIT Creatine kinase M-type OS=Oryctolagus cuniculus GN=CKM PE=1 SV=1	false	P00563	KCRM_RABIT Creatine kinase M-type OS=Oryctolagus cuniculus GN=CKM PE=1 SV=1	false	HGGFKbs3nh2PTDK	HKTDLNHENLKGGDDLDPHYVLSSR	97	106	9	25	7	2	103	107	4	BS3+NH+OH	12.6168	false	true	false	false	Within >4	0		0	0	0	0	0	1931	223	12
11788	4102913164	B170317_02_Lumos_ML_IN_205_PMBS3_Tryp_Rep4_SECFr16	4	1091.03	4360.08	0.082292	4	4360.08	0.079354	52088	P00698	LYSC_CHICK Lysozyme C OS=Gallus gallus GN=LYZ PE=1 SV=1	false	P00698	LYSC_CHICK Lysozyme C OS=Gallus gallus GN=LYZ PE=1 SV=1	false	CcmKGTDVQAWIR	GYSLGNWVCcmAAKbs3nh2FESNFNTQATNR	133	40	11	24	2	2	134	41	4	BS3+NH+OH	12.6166	false	true	false	false	Within >4	0		0.00161031	0	0	0.00429185	0	2208	1841	2
11788	4104174468	7PMix_BS3_HSA_F3_DDA_iRT_002	5	738.197	3685.95	0.947212	5	3685.95	0.946138	18498	P02768	ALBU_HUMAN Serum albumin OS=Homo sapiens GN=ALB PE=1 SV=2	false	P02768	ALBU_HUMAN Serum albumin OS=Homo sapiens GN=ALB PE=1 SV=2	false	LDELRDEGKASSAKQR	LKbs3nh2CcmASLQKbs3nh2FGER	206	222	16	12	9	5	214	226	5	BS3+NH+OH	12.6147	false	true	false	false	Within >4	0		0.00161031	0	0	0	0	2207	57	4
11788	4101466240	B170315_02_Lumos_ML_IN_205_PMBS3_Tryp_Rep1_SECFr15	5	1320.23	6596.09	0.092985	5	6596.09	0.094067	26334	P02768	ALBU_HUMAN Serum albumin OS=Homo sapiens GN=ALB PE=1 SV=2	false	P02768	ALBU_HUMAN Serum albumin OS=Homo sapiens GN=ALB PE=1 SV=2	false	ADLAKYICcmENQDSISSK	LKECcmCcmEKPLLEKSHCcmIAEVENDEMoxPADLPSLAADFVESK	282	299	17	39	5	12	286	310	5	BS3+NH+OH	12.6059	false	true	false	false	Within >4	0		0.00161031	0	0	0	0	1135	521	4
11788	4102927356	B170317_02_Lumos_ML_IN_205_PMBS3_Tryp_Rep4_SECFr16	6	804.076	4818.41	0.41422	6	4818.41	0.412436	51579	P00563	KCRM_RABIT Creatine kinase M-type OS=Oryctolagus cuniculus GN=CKM PE=1 SV=1	false	P00563	KCRM_RABIT Creatine kinase M-type OS=Oryctolagus cuniculus GN=CKM PE=1 SV=1	false	KAGHPFMoxWNEHLGYVLTCcmPSNLGTGLR	FCcmVGLQKIEEIFK	266	253	27	13	1	7	266	259	6	BS3+NH+OH	12.6031	false	true	false	false	Within >4	0		0	0	0	0	0	2172	89	12
11788	4103720539	7PMix_BS3_Conal_F6_DDA_iRT_001	4	706.87	2823.45	0.449816	4	2823.44	0.444986	8467	P02789	TRFE_CHICK Ovotransferrin OS=Gallus gallus PE=1 SV=2	false	P02789	TRFE_CHICK Ovotransferrin OS=Gallus gallus PE=1 SV=2	false	KDSNVNWNNLKGK	KSbs3nh2CcmHTAVGR	458	471	13	9	11	1	468	471	4	BS3+NH+OH	12.6014	false	true	false	false	Within >4	0		0	0	0	0	0	1751	663	3
11788	4102879078	B170317_02_Lumos_ML_IN_205_PMBS3_Tryp_Rep4_SECFr16	5	652.739	3258.66	0.660352	5	3258.66	0.659456	41352	P00563	KCRM_RABIT Creatine kinase M-type OS=Oryctolagus cuniculus GN=CKM PE=1 SV=1	false	P00563	KCRM_RABIT Creatine kinase M-type OS=Oryctolagus cuniculus GN=CKM PE=1 SV=1	false	AVEKLSVEALNSLTGEFK	GYTLPPHCcmSR	153	139	18	10	4	2	156	140	5	BS3+NH+OH	12.5745	false	true	false	false	Within >4	0		0	0	0	0	0	2203	1409	12
11788	4101647973	B170315_03_Lumos_ML_IN_205_PMBS3_Tryp_Rep1_SECFr16	4	581.092	2320.34	0.340617	4	2320.34	0.340612	32141	P02768	ALBU_HUMAN Serum albumin OS=Homo sapiens GN=ALB PE=1 SV=2	false	P02768	ALBU_HUMAN Serum albumin OS=Homo sapiens GN=ALB PE=1 SV=2	false	KYLYEIAR	KQTALVELVK	161	549	8	10	1	1	161	549	4	BS3+NH+OH	12.5638	false	true	false	false	Within >4	0		0	0	0	0.00429185	0	1733	3189	4
11788	4102761055	B170315_19_Lumos_ML_IN_205_PMBS3_Tryp_Rep3_SECFr18	3	1287.98	3860.91	0.907933	3	3860.91	0.907886	52744	P02789	TRFE_CHICK Ovotransferrin OS=Gallus gallus PE=1 SV=2	false	P02789	TRFE_CHICK Ovotransferrin OS=Gallus gallus PE=1 SV=2	false	FMMFESQNKDLLFKbs3ohDLTK	IQWCcmAVGKDEK	644	364	18	11	9	8	652	371	3	BS3+NH+OH	12.5516	false	true	false	false	Within >4	0		0	0	0	0	0	1486	123	3
11788	4103389777	B170317_07_Lumos_ML_IN_205_PMBS3_Tryp_SECFr17	3	710.053	2127.14	0.137836	3	2127.14	0.136431	28588	P00563	KCRM_RABIT Creatine kinase M-type OS=Oryctolagus cuniculus GN=CKM PE=1 SV=1	false	P00563	KCRM_RABIT Creatine kinase M-type OS=Oryctolagus cuniculus GN=CKM PE=1 SV=1	false	PFGNTHNK	VLTPDLYKK	2	33	8	9	1	8	2	40	3	BS3+NH+OH	12.5271	false	true	false	false	Within >4	0		0	0	0	0	0	2193	1743	12
11788	4104069660	7PMix_BS3_HSA_F1F2_DDA_iRT_001	3	1483.77	4448.28	0.282862	3	4448.28	0.279362	24016	P02768	ALBU_HUMAN Serum albumin OS=Homo sapiens GN=ALB PE=1 SV=2	false	P02768	ALBU_HUMAN Serum albumin OS=Homo sapiens GN=ALB PE=1 SV=2	false	AAFTECcmCcmQAADKbs3nh2AACcmLLPK	YTKKVPQVSTPTLVEVSR	187	435	19	18	4	3	190	437	3	BS3+NH+OH	12.524	false	true	false	false	Within >4	0		0.00161031	0	0	0.00961538	0	2199	2761	4
11788	4104371913	7PMix_BS3_Conal_F3_DDA_iRT_002	3	1016.82	3047.45	0.445898	3	3047.44	0.444061	15750	P02789	TRFE_CHICK Ovotransferrin OS=Gallus gallus PE=1 SV=2	false	P02789	TRFE_CHICK Ovotransferrin OS=Gallus gallus PE=1 SV=2	false	KCcmNNLRDLTQQER	WCcmTISSPEEK	38	28	13	10	1	6	38	33	3	BS3+NH+OH	12.5103	false	true	false	false	Within >4	0		0.00161031	0	0	0.0070922	0	2198	1399	3
11788	4102508499	B170315_17_Lumos_ML_IN_205_PMBS3_Tryp_Rep3_SECFr16	3	1454.37	4360.08	0.081849	3	4360.08	0.079354	53885	P00698	LYSC_CHICK Lysozyme C OS=Gallus gallus GN=LYZ PE=1 SV=1	false	P00698	LYSC_CHICK Lysozyme C OS=Gallus gallus GN=LYZ PE=1 SV=1	false	CcmKGTDVQAWIR	GYSLGNWVCcmAAKbs3nh2FESNFNTQATNR	133	40	11	24	2	3	134	42	3	BS3+NH+OH	12.5018	false	true	false	false	Within >4	0		0	0	0	0	0	2197	3227	2
11788	4104634217	7PMix_BS3_Ceratin_F3_DDA_iRT_002	5	917.684	4583.38	0.381328	5	4583.38	0.378798	33850	P00563	KCRM_RABIT Creatine kinase M-type OS=Oryctolagus cuniculus GN=CKM PE=1 SV=1	false	P00563	KCRM_RABIT Creatine kinase M-type OS=Oryctolagus cuniculus GN=CKM PE=1 SV=1	false	KLEKGQSIDDMIPAQK	LGSSEVEQVQLVVDGVKLMVEMEK	366	342	16	24	4	17	369	358	5	BS3+NH+OH	12.5013	false	true	false	false	Within >4	0		0.00161031	0	0	0.00429185	0	2196	2393	12
11788	4104618421	7PMix_BS3_Ceratin_F3_DDA_iRT_002	5	789.187	3940.9	0.896829	5	3940.89	0.893502	15830	P00563	KCRM_RABIT Creatine kinase M-type OS=Oryctolagus cuniculus GN=CKM PE=1 SV=1	false	P00563	KCRM_RABIT Creatine kinase M-type OS=Oryctolagus cuniculus GN=CKM PE=1 SV=1	false	TDLNHENLKGGDDLDPHYVLSSR	VISMoxEKGGNMK	108	237	23	11	21	6	128	242	5	BS3+NH+OH	12.494	false	true	false	false	Within >4	0		0.00161031	0	0	0	0	2195	2439	12
11788	4104308809	7PMix_BS3_Ceratin_F4_DDA_iRT_002	6	798.236	4783.37	0.371714	6	4783.37	0.369774	21866	P00563	KCRM_RABIT Creatine kinase M-type OS=Oryctolagus cuniculus GN=CKM PE=1 SV=1	false	P00563	KCRM_RABIT Creatine kinase M-type OS=Oryctolagus cuniculus GN=CKM PE=1 SV=1	false	TDLNHENLKGGDDLDPHYVLSSR	VISMEKGGNMoxKbs3nh2EVFRR	108	237	23	16	9	6	116	242	6	BS3+NH+OH	12.4739	false	true	false	false	Within >4	0		0	0	0	0	0	2194	525	12
11788	4102049916	B170315_10_Lumos_ML_IN_205_PMBS3_Tryp_Rep2_SECFr16	4	532.792	2127.14	0.137037	4	2127.14	0.136431	24178	P00563	KCRM_RABIT Creatine kinase M-type OS=Oryctolagus cuniculus GN=CKM PE=1 SV=1	false	P00563	KCRM_RABIT Creatine kinase M-type OS=Oryctolagus cuniculus GN=CKM PE=1 SV=1	false	PFGNTHNK	VLTPDLYKK	2	33	8	9	1	8	2	40	4	BS3+NH+OH	12.4523	false	true	false	false	Within >4	0		0	0	0	0	0	2193	1743	12
11788	4104381585	7PMix_BS3_Conal_F3_DDA_iRT_002	6	735.047	4404.24	0.239131	6	4404.23	0.231826	13917	P02789	TRFE_CHICK Ovotransferrin OS=Gallus gallus PE=1 SV=2	false	P02789	TRFE_CHICK Ovotransferrin OS=Gallus gallus PE=1 SV=2	false	KDQLTPSPR	ANVMoxDYRECcmNLAEVPTHAVVVRPEKANK	352	595	9	28	1	25	352	619	6	BS3+NH+OH	12.4485	false	true	false	false	Within >4	0		0	0	0	0	0	953	3507	3
11788	4104287295	7PMix_BS3_Ceratin_F4_DDA_iRT_002	5	729.793	3643.93	0.930974	5	3643.93	0.927674	24891	P00563	KCRM_RABIT Creatine kinase M-type OS=Oryctolagus cuniculus GN=CKM PE=1 SV=1	false	P00563	KCRM_RABIT Creatine kinase M-type OS=Oryctolagus cuniculus GN=CKM PE=1 SV=1	false	YKLNYKSEEEYPDLSK	VLTPDLYKKbs3ohLR	10	33	16	11	6	8	15	40	5	BS3+NH+OH	12.4472	false	true	false	false	Within >4	0		0	0	0	0	0	2190	419	12
11788	4104286363	7PMix_BS3_Ceratin_F4_DDA_iRT_002	4	911.99	3643.93	0.93282	4	3643.93	0.927674	24908	P00563	KCRM_RABIT Creatine kinase M-type OS=Oryctolagus cuniculus GN=CKM PE=1 SV=1	false	P00563	KCRM_RABIT Creatine kinase M-type OS=Oryctolagus cuniculus GN=CKM PE=1 SV=1	false	YKLNYKSEEEYPDLSK	VLTPDLYKKbs3ohLR	10	33	16	11	6	8	15	40	4	BS3+NH+OH	12.4364	false	true	false	false	Within >4	0		0	0	0	0	0	2190	419	12
11788	4104175166	7PMix_BS3_HSA_F3_DDA_iRT_002	4	894.973	3575.86	0.861853	4	3575.86	0.861923	20726	P02768	ALBU_HUMAN Serum albumin OS=Homo sapiens GN=ALB PE=1 SV=2	false	P02768	ALBU_HUMAN Serum albumin OS=Homo sapiens GN=ALB PE=1 SV=2	false	LSQRFPKAEFAEVSK	LKECcmCcmEKbs3ohPLLEK	243	299	15	12	7	2	249	300	4	BS3+NH+OH	12.4302	false	true	false	false	Within >4	0		0	0	0	0	0	2189	3139	4
11788	4103222301	B170317_06_Lumos_ML_IN_205_PMBS3_Tryp_SECFr16	4	605.581	2418.3	0.295908	4	2418.29	0.294723	17319	P00563	KCRM_RABIT Creatine kinase M-type OS=Oryctolagus cuniculus GN=CKM PE=1 SV=1	false	P00563	KCRM_RABIT Creatine kinase M-type OS=Oryctolagus cuniculus GN=CKM PE=1 SV=1	false	PFGNTHNKYK	VLTPDLYKK	2	33	10	9	8	8	9	40	4	BS3+NH+OH	12.4231	false	true	false	false	Within >4	0		0	0	0	0	0	1331	3487	12
11788	4104284396	7PMix_BS3_Ceratin_F4_DDA_iRT_002	4	765.127	3056.48	0.479132	4	3056.48	0.476722	17882	P00563	KCRM_RABIT Creatine kinase M-type OS=Oryctolagus cuniculus GN=CKM PE=1 SV=1	false	P00563	KCRM_RABIT Creatine kinase M-type OS=Oryctolagus cuniculus GN=CKM PE=1 SV=1	false	PFGNTHNK	YKLNYKSEEEYPDLSK	2	10	8	16	1	2	2	11	4	BS3+NH+OH	12.4222	false	true	false	false	Within >4	0		0	0	0	0	0	2046	2101	12
11788	4103975758	7PMix_BS3_Conal_F3_DDA_iRT_001	3	921.146	2760.42	0.415056	3	2760.41	0.411803	31107	P02789	TRFE_CHICK Ovotransferrin OS=Gallus gallus PE=1 SV=2	false	P02789	TRFE_CHICK Ovotransferrin OS=Gallus gallus PE=1 SV=2	false	SKbs3nh2FMMFESQNK	DLLFKDLTK	642	653	11	9	8	5	649	657	3	BS3+NH+OH	12.4163	false	true	false	false	Within >4	0		0.00161031	0	0	0	0	4	1043	3
11788	4104376297	7PMix_BS3_Conal_F3_DDA_iRT_002	4	924.496	3693.95	0.954945	4	3693.95	0.951222	15143	P02789	TRFE_CHICK Ovotransferrin OS=Gallus gallus PE=1 SV=2	false	P02789	TRFE_CHICK Ovotransferrin OS=Gallus gallus PE=1 SV=2	false	ECcmNLAEVPTHAVVVRPEKANK	Kbs3nh2DQLTPSPR	602	352	21	9	18	7	619	358	4	BS3+NH+OH	12.4046	false	true	false	false	Within >4	0		0	0	0	0	0	894	1815	3
11788	4102056086	B170315_10_Lumos_ML_IN_205_PMBS3_Tryp_Rep2_SECFr16	4	678.104	2708.38	0.384993	4	2708.38	0.384344	35650	P00563	KCRM_RABIT Creatine kinase M-type OS=Oryctolagus cuniculus GN=CKM PE=1 SV=1	false	P00563	KCRM_RABIT Creatine kinase M-type OS=Oryctolagus cuniculus GN=CKM PE=1 SV=1	false	GQSIDDMIPAQK	HPKFEEILTR	370	305	12	10	12	3	381	307	4	BS3+NH+OH	12.4006	false	true	false	false	Within >4	0		0	0	0	0	0	2131	1313	12
11788	4104011607	7PMix_BS3_Conal_F3_DDA_iRT_001	5	1277.22	6381.07	0.068857	5	6381.05	0.049054	22308	P02789	TRFE_CHICK Ovotransferrin OS=Gallus gallus PE=1 SV=2	false	P02789	TRFE_CHICK Ovotransferrin OS=Gallus gallus PE=1 SV=2	false	CcmLVEKGDVAFIQHSTVEENTGGK	LCcmQLCcmQGSGGIPPEKCcmVASbs3ohSHEKYFGYTGALR	549	517	23	32	5	23	553	539	5	BS3+NH+OH	12.396	false	true	false	false	Within >4	0		0	0	0	0	0	2138	1723	3
11788	4104011608	7PMix_BS3_Conal_F3_DDA_iRT_001	5	1277.22	6381.07	0.068857	5	6381.05	0.049054	22308	P02789	TRFE_CHICK Ovotransferrin OS=Gallus gallus PE=1 SV=2	false	P02789	TRFE_CHICK Ovotransferrin OS=Gallus gallus PE=1 SV=2	false	CcmLVEKGDVAFIQHSTVEENTGGK	LCcmQLCcmQGSGGIPPEKCcmVASSbs3ohHEKYFGYTGALR	549	517	23	32	5	23	553	539	5	BS3+NH+OH	12.396	false	true	false	false	Within >4	0		0	0	0	0	0	1429	1723	3
11788	4104170339	7PMix_BS3_HSA_F3_DDA_iRT_002	5	711.967	3554.8	0.796731	5	3554.8	0.796025	15918	P02768	ALBU_HUMAN Serum albumin OS=Homo sapiens GN=ALB PE=1 SV=2	false	P02768	ALBU_HUMAN Serum albumin OS=Homo sapiens GN=ALB PE=1 SV=2	false	LAKTYETTLEK	TPVSDRVTKCcmCcmTESLVNR	373	491	11	18	3	9	375	499	5	BS3+NH+OH	12.3853	false	true	false	false	Within >4	0		0	0	0	0	0	2181	2827	4
11788	4102498010	B170315_17_Lumos_ML_IN_205_PMBS3_Tryp_Rep3_SECFr16	5	784.199	3915.96	0.959254	5	3915.96	0.960447	32038	P00563	KCRM_RABIT Creatine kinase M-type OS=Oryctolagus cuniculus GN=CKM PE=1 SV=1	false	P00563	KCRM_RABIT Creatine kinase M-type OS=Oryctolagus cuniculus GN=CKM PE=1 SV=1	false	LNYKSEEEYPDLSK	HNNHMAKbs3ohVLTPDLYKK	12	26	14	16	4	15	15	40	5	BS3+NH+OH	12.3701	false	true	false	false	Within >4	0		0	0	0	0	0	1344	419	12
11788	4102472028	B170315_17_Lumos_ML_IN_205_PMBS3_Tryp_Rep3_SECFr16	4	764.671	3054.65	0.653686	4	3054.65	0.653584	24338	P00563	KCRM_RABIT Creatine kinase M-type OS=Oryctolagus cuniculus GN=CKM PE=1 SV=1	false	P00563	KCRM_RABIT Creatine kinase M-type OS=Oryctolagus cuniculus GN=CKM PE=1 SV=1	false	GGVHVKLAHLSK	LEKGQSIDDMIPAQK	293	367	12	15	6	3	298	369	4	BS3+NH+OH	12.3611	false	true	false	false	Within >4	0		0	0	0	0	0	1836	3397	12
11788	4104610514	7PMix_BS3_Ceratin_F3_DDA_iRT_002	4	839.201	3352.77	0.773035	4	3352.77	0.769382	25886	P00563	KCRM_RABIT Creatine kinase M-type OS=Oryctolagus cuniculus GN=CKM PE=1 SV=1	false	P00563	KCRM_RABIT Creatine kinase M-type OS=Oryctolagus cuniculus GN=CKM PE=1 SV=1	false	LNYKSEEEYPDLSK	VLTPDLYKKbs3ohLR	12	33	14	11	4	8	15	40	4	BS3+NH+OH	12.3493	false	true	false	false	Within >4	0		0.00161031	0	0	0	0	2178	419	12
11788	4102229263	B170315_11_Lumos_ML_IN_205_PMBS3_Tryp_Rep2_SECFr17	4	634.32	2533.25	0.249331	4	2533.25	0.248896	39309	P02789	TRFE_CHICK Ovotransferrin OS=Gallus gallus PE=1 SV=2	false	P02789	TRFE_CHICK Ovotransferrin OS=Gallus gallus PE=1 SV=2	false	AQSDFGVDTK	SDFHLFGPPGKK	289	299	10	12	9	1	297	299	4	BS3+NH+OH	12.3424	false	true	false	false	Within >4	0		0.00161031	0	0	0	0	2177	2749	3
11788	4103894384	7PMix_BS3_HSA_F3_DDA_iRT_001	3	1250.63	3748.87	0.865797	3	3748.86	0.858605	30552	P02768	ALBU_HUMAN Serum albumin OS=Homo sapiens GN=ALB PE=1 SV=2	false	P02768	ALBU_HUMAN Serum albumin OS=Homo sapiens GN=ALB PE=1 SV=2	false	LAKTYETTLEK	NYAEAKDVFLGMoxFLYEYAR	373	342	11	19	3	6	375	347	3	BS3+NH+OH	12.3253	false	true	false	false	Within >4	0		0	0	0	0	0	2073	3287	4
11788	4102054168	B170315_10_Lumos_ML_IN_205_PMBS3_Tryp_Rep2_SECFr16	4	648.856	2591.39	0.393166	4	2591.39	0.392736	11633	P00563	KCRM_RABIT Creatine kinase M-type OS=Oryctolagus cuniculus GN=CKM PE=1 SV=1	false	P00563	KCRM_RABIT Creatine kinase M-type OS=Oryctolagus cuniculus GN=CKM PE=1 SV=1	false	GGVHVKLAHLSK	VISMoxEKGGNMK	293	237	12	11	6	6	298	242	4	BS3+NH+OH	12.3245	false	true	false	false	Within >4	0		0	0	0	0	0	1691	839	12
11788	4103981586	7PMix_BS3_Conal_F3_DDA_iRT_001	5	692.15	3455.71	0.713097	5	3455.71	0.710322	16262	P02789	TRFE_CHICK Ovotransferrin OS=Gallus gallus PE=1 SV=2	false	P02789	TRFE_CHICK Ovotransferrin OS=Gallus gallus PE=1 SV=2	false	DQLTPSPR	KGTEFTVNDLQGKTSCcmHTGLGR	353	119	8	22	4	13	356	131	5	BS3+NH+OH	12.3197	false	true	false	false	Within >4	0		0.00161031	0	0	0.00961538	0	2174	2747	3
11788	4104075405	7PMix_BS3_HSA_F1F2_DDA_iRT_001	5	1019.08	5090.37	0.366825	5	5090.36	0.361724	24529	P02768	ALBU_HUMAN Serum albumin OS=Homo sapiens GN=ALB PE=1 SV=2	false	P02768	ALBU_HUMAN Serum albumin OS=Homo sapiens GN=ALB PE=1 SV=2	false	ADLAKYICcmENQDSISSK	LVTDLTKbs3nh2VHTECcmCcmHGDLLECcmADDR	282	258	17	24	5	10	286	267	5	BS3+NH+OH	12.3022	false	true	false	false	Within >4	0		0	0	0	0	0	2102	3295	4
11788	4102111895	B170315_10_Lumos_ML_IN_205_PMBS3_Tryp_Rep2_SECFr16	5	964.69	4818.41	0.4131	5	4818.41	0.412436	50017	P00563	KCRM_RABIT Creatine kinase M-type OS=Oryctolagus cuniculus GN=CKM PE=1 SV=1	false	P00563	KCRM_RABIT Creatine kinase M-type OS=Oryctolagus cuniculus GN=CKM PE=1 SV=1	false	KAGHPFMoxWNEHLGYVLTCcmPSNLGTGLR	FCcmVGLQKIEEIFK	266	253	27	13	1	7	266	259	5	BS3+NH+OH	12.2967	false	true	false	false	Within >4	0		0	0	0	0	0	2172	89	12
11788	4104277502	7PMix_BS3_Ceratin_F4_DDA_iRT_002	5	495.259	2471.26	0.257548	5	2471.26	0.255711	9758	P00563	KCRM_RABIT Creatine kinase M-type OS=Oryctolagus cuniculus GN=CKM PE=1 SV=1	false	P00563	KCRM_RABIT Creatine kinase M-type OS=Oryctolagus cuniculus GN=CKM PE=1 SV=1	false	TDLNHENLK	HGGFKPTDKHK	108	97	9	11	1	9	108	105	5	BS3+NH+OH	12.2922	false	true	false	false	Within >4	0		0	0	0	0	0	2171	947	12
11788	4103904223	7PMix_BS3_HSA_F3_DDA_iRT_001	4	1117.03	4464.09	0.091238	4	4464.09	0.08919	33074	P02768	ALBU_HUMAN Serum albumin OS=Homo sapiens GN=ALB PE=1 SV=2	false	P02768	ALBU_HUMAN Serum albumin OS=Homo sapiens GN=ALB PE=1 SV=2	false	MoxPCcmAEDYLSVVLNQLCcmVLHEKTPVSDR	CcmCcmTESLVNR	470	500	27	9	21	3	490	502	4	BS3+NH+OH	12.285	false	true	false	false	Within >4	0		0.00161031	0	0	0.00961538	0	2170	2745	4
11788	4103825332	7PMix_BS3_Conal_F1F2_DDA_iRT_001	3	1378	4130.98	0.97614	3	4130.97	0.974262	24010	P02789	TRFE_CHICK Ovotransferrin OS=Gallus gallus PE=1 SV=2	false	P02789	TRFE_CHICK Ovotransferrin OS=Gallus gallus PE=1 SV=2	false	DEYELLCcmLDGSR	DGKbs3nh2GDVAFVKHTTVNENAPDQK	241	219	12	22	3	10	243	228	3	BS3+NH+OH	12.2824	false	true	false	false	Within >4	0		0.00161031	0	0	0	0	2169	857	3
11788	4102894464	B170317_02_Lumos_ML_IN_205_PMBS3_Tryp_Rep4_SECFr16	4	935.494	3737.95	0.948424	4	3737.95	0.946598	37773	P02768	ALBU_HUMAN Serum albumin OS=Homo sapiens GN=ALB PE=1 SV=2	false	P02768	ALBU_HUMAN Serum albumin OS=Homo sapiens GN=ALB PE=1 SV=2	false	RHPYFYAPELLFFAKR	LKECcmCcmEKPLLEK	169	299	16	12	15	7	183	305	4	BS3+NH+OH	12.2678	false	true	false	false	Within >4	0		0	0	0	0	0	1893	2843	4
11788	4104379455	7PMix_BS3_Conal_F3_DDA_iRT_002	4	1009.5	4033.98	0.981938	4	4033.98	0.977162	22086	P02789	TRFE_CHICK Ovotransferrin OS=Gallus gallus PE=1 SV=2	false	P02789	TRFE_CHICK Ovotransferrin OS=Gallus gallus PE=1 SV=2	false	WCcmTISSPEEKK	AQSDFGVDTKbs3nh2SDFHLFGPPGKK	28	289	11	22	10	21	37	309	4	BS3+NH+OH	12.2387	false	true	false	false	Within >4	0		0.00161031	0	0	0	0	2167	257	3
11788	4103932057	7PMix_BS3_HSA_F4_DDA_iRT_002	4	683.626	2730.47	0.474627	4	2730.47	0.473828	14140	P02768	ALBU_HUMAN Serum albumin OS=Homo sapiens GN=ALB PE=1 SV=2	false	P02768	ALBU_HUMAN Serum albumin OS=Homo sapiens GN=ALB PE=1 SV=2	false	TPVSDRVTK	LKbs3nh2CcmASLQKFGER	491	222	9	12	8	8	498	229	4	BS3+NH+OH	12.2317	false	true	false	false	Within >4	0		0.00161031	0	0	0.0070922	0	2166	1017	4
11788	4104181893	7PMix_BS3_HSA_F3_DDA_iRT_002	5	1091.1	5450.47	0.466125	5	5450.47	0.466024	17966	P02768	ALBU_HUMAN Serum albumin OS=Homo sapiens GN=ALB PE=1 SV=2	false	P02768	ALBU_HUMAN Serum albumin OS=Homo sapiens GN=ALB PE=1 SV=2	false	VHTECcmCcmHGDLLECcmADDRADLAKYICcmENQDSISbs3nh2SK	DAHKSEVAHR	265	25	34	10	22	4	286	28	5	BS3+NH+OH	12.229	false	true	false	false	Within >4	0		0.00161031	0	0	0	0	2165	653	4
11788	4103969420	7PMix_BS3_Conal_F3_DDA_iRT_001	3	854.76	2561.26	0.25803	3	2561.25	0.254392	15601	P02789	TRFE_CHICK Ovotransferrin OS=Gallus gallus PE=1 SV=2	false	P02789	TRFE_CHICK Ovotransferrin OS=Gallus gallus PE=1 SV=2	false	KGTEFTVNDLQGK	TSCcmHTGLGR	119	132	13	9	1	1	119	132	3	BS3+NH+OH	12.2209	false	true	false	false	Within >4	0		0.00161031	0	0	0.0126582	0	2164	2727	3
11788	4101886059	B170315_05_Lumos_ML_IN_205_PMBS3_Tryp_Rep1_SECFr18	5	1562.3	7806.45	0.453447	5	7806.41	0.412631	36058	P02789	TRFE_CHICK Ovotransferrin OS=Gallus gallus PE=1 SV=2	false	P02789	TRFE_CHICK Ovotransferrin OS=Gallus gallus PE=1 SV=2	false	TGTCcmNFDEYFSEGCcmAPGSPPNSR	SCcmHTAVGRTbs3ohAGWVIPMGLIHNRTGTCcmNFDEYFSEGCcmAPGSPPNSR	494	472	23	45	9	25	502	496	5	BS3+NH+OH	12.2208	false	true	false	false	Within Special >4	0		0	0	0	0	0	2849	3893	3
11788	4104360237	7PMix_BS3_Conal_F3_DDA_iRT_002	3	701.339	2101	0.995034	3	2100.99	0.993869	16794	P02789	TRFE_CHICK Ovotransferrin OS=Gallus gallus PE=1 SV=2	false	P02789	TRFE_CHICK Ovotransferrin OS=Gallus gallus PE=1 SV=2	false	CcmVASSHEK	YFGYTGALR	532	540	8	9	5	1	536	540	3	BS3+NH+OH	12.2182	false	true	false	false	Within >4	0		0.00161031	0	0	0	0	2163	615	3
11788	4104611959	7PMix_BS3_Ceratin_F3_DDA_iRT_002	4	838.954	3351.79	0.786339	4	3351.79	0.785367	24678	P00563	KCRM_RABIT Creatine kinase M-type OS=Oryctolagus cuniculus GN=CKM PE=1 SV=1	false	P00563	KCRM_RABIT Creatine kinase M-type OS=Oryctolagus cuniculus GN=CKM PE=1 SV=1	false	VLTPDLYKKLR	LNYbs3nh2KSEEEYPDLSK	33	12	11	14	8	4	40	15	4	BS3+NH+OH	12.2168	false	true	false	false	Within >4	0		0.00161031	0	0	0	0	2162	419	12
11788	4103877523	7PMix_BS3_HSA_F3_DDA_iRT_001	3	814.414	2440.22	0.221109	3	2440.22	0.220258	7950	P02768	ALBU_HUMAN Serum albumin OS=Homo sapiens GN=ALB PE=1 SV=2	false	P02768	ALBU_HUMAN Serum albumin OS=Homo sapiens GN=ALB PE=1 SV=2	false	ASSAKQR	VGSKCcmCcmKbs3ohHPEAK	215	457	7	12	5	4	219	460	3	BS3+NH+OH	12.2154	false	true	false	false	Within >4	0		0	0	0	0	0	1800	2011	4
11788	4104010753	7PMix_BS3_Conal_F3_DDA_iRT_001	6	1064.35	6380.06	0.059524	6	6380.07	0.065039	22633	P02789	TRFE_CHICK Ovotransferrin OS=Gallus gallus PE=1 SV=2	false	P02789	TRFE_CHICK Ovotransferrin OS=Gallus gallus PE=1 SV=2	false	CcmLVEKGDVAFIQHSTVEENTGGK	LCcmQLCcmQGSGGIPPEKCcmVASbs3nh2SHEKYFGYTGALR	549	517	23	32	5	15	553	531	6	BS3+NH+OH	12.2056	false	true	false	false	Within >4	0		0.00161031	0	0	0	0	2160	1957	3
11788	4103813240	7PMix_BS3_Conal_F1F2_DDA_iRT_001	3	991.869	2972.59	0.585206	3	2972.58	0.58204	24638	P02789	TRFE_CHICK Ovotransferrin OS=Gallus gallus PE=1 SV=2	false	P02789	TRFE_CHICK Ovotransferrin OS=Gallus gallus PE=1 SV=2	false	WCcmTISSPEEKK	KDPVLKbs3ohDLLFK	28	310	11	11	10	1	37	310	3	BS3+NH+OH	12.1935	false	true	false	false	Within >4	0		0	0	0	0	0	1571	133	3
11788	4104064118	7PMix_BS3_HSA_F1F2_DDA_iRT_001	4	913.96	3651.81	0.811186	4	3651.81	0.808569	21751	P02768	ALBU_HUMAN Serum albumin OS=Homo sapiens GN=ALB PE=1 SV=2	false	P02768	ALBU_HUMAN Serum albumin OS=Homo sapiens GN=ALB PE=1 SV=2	false	KQTALVELVK	CcmCcmKADDKETbs3nh2CcmFAEEGKbs3ohK	549	582	10	17	1	3	549	584	4	BS3+NH+OH	12.1898	false	true	false	false	Within >4	0		0.00161031	0	0	0	0	2158	119	4
11788	4104173839	7PMix_BS3_HSA_F3_DDA_iRT_002	5	738.393	3686.93	0.930237	5	3686.93	0.930153	19431	P02768	ALBU_HUMAN Serum albumin OS=Homo sapiens GN=ALB PE=1 SV=2	false	P02768	ALBU_HUMAN Serum albumin OS=Homo sapiens GN=ALB PE=1 SV=2	false	LDELRDEGKbs3ohASSAKQR	LKbs3nh2CcmASLQKFGER	206	222	16	12	14	8	219	229	5	BS3+NH+OH	12.1747	false	true	false	false	Within >4	0		0.00161031	0	0	0	0	2157	2713	4
11788	4101712156	B170315_03_Lumos_ML_IN_205_PMBS3_Tryp_Rep1_SECFr16	6	825.93	4949.53	0.533668	6	4949.53	0.53407	53982	P02768	ALBU_HUMAN Serum albumin OS=Homo sapiens GN=ALB PE=1 SV=2	false	P02768	ALBU_HUMAN Serum albumin OS=Homo sapiens GN=ALB PE=1 SV=2	false	KVPQVSTPTLVEVSR	MPCcmAEDYLSVVLNQLCcmVLHEKTPVSDR	438	470	15	27	1	21	438	490	6	BS3+NH+OH	12.1731	false	true	false	false	Within >4	0		0.00161031	0	0	0.0126582	0	2156	2711	4
11788	4102654521	B170315_18_Lumos_ML_IN_205_PMBS3_Tryp_Rep3_SECFr17	4	769.181	3072.7	0.695163	4	3072.7	0.695822	32705	P02768	ALBU_HUMAN Serum albumin OS=Homo sapiens GN=ALB PE=1 SV=2	false	P02768	ALBU_HUMAN Serum albumin OS=Homo sapiens GN=ALB PE=1 SV=2	false	KVPQVSTPTLVEVSR	LAKTYETTLEK	438	373	15	11	1	3	438	375	4	BS3+NH+OH	12.1729	false	true	false	false	Within >4	0		0.00161031	0	0	0.0070922	0	731	2971	4
11788	4104283140	7PMix_BS3_Ceratin_F4_DDA_iRT_002	4	774.93	3095.69	0.692875	4	3095.69	0.690679	25645	P00563	KCRM_RABIT Creatine kinase M-type OS=Oryctolagus cuniculus GN=CKM PE=1 SV=1	false	P00563	KCRM_RABIT Creatine kinase M-type OS=Oryctolagus cuniculus GN=CKM PE=1 SV=1	false	GKYYPLK	RAVEKLSVEALNSLTGEFK	171	152	7	19	2	5	172	156	4	BS3+NH+OH	12.1661	false	true	false	false	Within >4	0		0.00161031	0	0	0	0	1326	3079	12
11788	4101609717	B170315_04_Lumos_ML_IN_205_PMBS3_Tryp_Rep1_SECFr17	4	788.439	3149.73	0.725547	4	3149.73	0.725744	53113	P68082	MYG_HORSE Myoglobin OS=Equus caballus GN=MB PE=1 SV=2	false	P68082	MYG_HORSE Myoglobin OS=Equus caballus GN=MB PE=1 SV=2	false	TEAEMKASbs3nh2EDLK	KHGTVVLTALGGILK	52	64	12	15	6	1	57	64	4	BS3+NH+OH	12.1597	false	true	false	false	Within >4	0		0.00161031	0	0	0	0	199	2111	27
11788	4103889545	7PMix_BS3_HSA_F3_DDA_iRT_001	3	1162.24	3483.7	0.703408	3	3483.7	0.698025	22655	P02768	ALBU_HUMAN Serum albumin OS=Homo sapiens GN=ALB PE=1 SV=2	false	P02768	ALBU_HUMAN Serum albumin OS=Homo sapiens GN=ALB PE=1 SV=2	false	NLGKVGSK	EFNAETFTFHADICcmTLSEKER	453	525	8	21	4	19	456	543	3	BS3+NH+OH	12.1579	false	true	false	false	Within >4	0		0	0	0	0	0	1541	739	4
11788	4104602144	7PMix_BS3_Ceratin_F3_DDA_iRT_002	3	909.135	2724.38	0.381723	3	2724.38	0.379254	21418	P00563	KCRM_RABIT Creatine kinase M-type OS=Oryctolagus cuniculus GN=CKM PE=1 SV=1	false	P00563	KCRM_RABIT Creatine kinase M-type OS=Oryctolagus cuniculus GN=CKM PE=1 SV=1	false	GQSIDDMoxIPAQK	HPKFEEILTR	370	305	12	10	12	3	381	307	3	BS3+NH+OH	12.1567	false	true	false	false	Within >4	0		0	0	0	0	0	1865	1313	12
11788	4102085396	B170315_10_Lumos_ML_IN_205_PMBS3_Tryp_Rep2_SECFr16	4	996.532	3982.1	0.097236	4	3982.1	0.095245	30115	P68082	MYG_HORSE Myoglobin OS=Equus caballus GN=MB PE=1 SV=2	false	P68082	MYG_HORSE Myoglobin OS=Equus caballus GN=MB PE=1 SV=2	false	Kbs3nh2GHHEAELKPLAQSHATK	NDIAAKYKbs3nh2ELGFQG	80	141	18	14	9	6	88	146	4	BS3+NH+OH	12.1503	false	true	false	false	Within >4	0		0.00161031	0	0	0	0	1474	235	27
11788	4102486567	B170315_17_Lumos_ML_IN_205_PMBS3_Tryp_Rep3_SECFr16	6	603.143	3612.82	0.815682	6	3612.82	0.815379	39864	P00563	KCRM_RABIT Creatine kinase M-type OS=Oryctolagus cuniculus GN=CKM PE=1 SV=1	false	P00563	KCRM_RABIT Creatine kinase M-type OS=Oryctolagus cuniculus GN=CKM PE=1 SV=1	false	GKYYPLK	GIWHNDNKSFLVWVNEEDHLR	171	216	7	21	2	8	172	223	6	BS3+NH+OH	12.1471	false	true	false	false	Within >4	0		0	0	0	0	0	1935	3483	12
11788	4102509606	B170315_17_Lumos_ML_IN_205_PMBS3_Tryp_Rep3_SECFr16	3	1454.37	4360.08	0.081849	3	4360.08	0.079354	53899	P00698	LYSC_CHICK Lysozyme C OS=Gallus gallus GN=LYZ PE=1 SV=1	false	P00698	LYSC_CHICK Lysozyme C OS=Gallus gallus GN=LYZ PE=1 SV=1	false	CcmKGTDVQAWIR	GYSbs3nh2LGNWVCcmAAKFESNFNTQATNR	133	40	11	24	2	12	134	51	3	BS3+NH+OH	12.1429	false	true	false	false	Within >4	0		0	0	0	0	0	2094	2507	2
11788	4104130884	7PMix_BS3_Conal_F4_DDA_iRT_002	4	885.71	3538.81	0.810597	4	3538.81	0.805786	21397	P02789	TRFE_CHICK Ovotransferrin OS=Gallus gallus PE=1 SV=2	false	P02789	TRFE_CHICK Ovotransferrin OS=Gallus gallus PE=1 SV=2	false	WCcmTISSPEEKK	SDFHLFGPPGKbs3ohKDPVLK	28	299	11	17	10	12	37	310	4	BS3+NH+OH	12.1418	false	true	false	false	Within >4	0		0.00161031	0	0	0	0	2146	133	3
11788	4104130883	7PMix_BS3_Conal_F4_DDA_iRT_002	4	885.71	3538.81	0.810597	4	3538.81	0.805786	21397	P02789	TRFE_CHICK Ovotransferrin OS=Gallus gallus PE=1 SV=2	false	P02789	TRFE_CHICK Ovotransferrin OS=Gallus gallus PE=1 SV=2	false	WCcmTISSPEEKK	SDFHLFGPPGKKbs3ohDPVLK	28	299	11	17	10	11	37	309	4	BS3+NH+OH	12.1418	false	true	false	false	Within >4	0		0.00161031	0	0	0	0	1000	257	3
11788	4104142478	7PMix_BS3_HSA_F3_DDA_iRT_002	4	668.09	2668.33	0.332674	4	2668.34	0.335753	15752	P02768	ALBU_HUMAN Serum albumin OS=Homo sapiens GN=ALB PE=1 SV=2	false	P02768	ALBU_HUMAN Serum albumin OS=Homo sapiens GN=ALB PE=1 SV=2	false	FKDLGEENFK	RDAHKSEVAHR	35	24	10	11	2	5	36	28	4	BS3+NH+OH	12.1347	false	true	false	false	Within Special >4	0		0	0	0	0	0	2807	3635	4
11788	4104296946	7PMix_BS3_Ceratin_F4_DDA_iRT_002	6	676.181	4051.04	0.04452	6	4051.04	0.040095	16238	P00563	KCRM_RABIT Creatine kinase M-type OS=Oryctolagus cuniculus GN=CKM PE=1 SV=1	false	P00563	KCRM_RABIT Creatine kinase M-type OS=Oryctolagus cuniculus GN=CKM PE=1 SV=1	false	VLTPDLYKK	YKLNYKSEEEYPDLSKHNNHMAK	33	10	9	23	8	6	40	15	6	BS3+NH+OH	12.1306	false	true	false	false	Within >4	0		0.00161031	0	0	0	0	788	419	12
11788	4104004820	7PMix_BS3_Conal_F3_DDA_iRT_001	4	1185.59	4738.34	0.337819	4	4738.33	0.334587	21633	P02789	TRFE_CHICK Ovotransferrin OS=Gallus gallus PE=1 SV=2	false	P02789	TRFE_CHICK Ovotransferrin OS=Gallus gallus PE=1 SV=2	false	QCcmKGDPKbs3nh2TKbs3nh2CcmAR	NAPYSGYSGAFHCcmLKDGKbs3nh2GDVAFVK	192	204	12	25	3	15	194	218	4	BS3+NH+OH	12.1208	false	true	false	false	Within >4	0		0	0	0	0	0	2066	417	3
11788	4103921131	7PMix_BS3_HSA_F3_DDA_iRT_001	7	952.299	6659.04	0.043466	7	6659.04	0.037377	19587	P02768	ALBU_HUMAN Serum albumin OS=Homo sapiens GN=ALB PE=1 SV=2	false	P02768	ALBU_HUMAN Serum albumin OS=Homo sapiens GN=ALB PE=1 SV=2	false	VHTECcmCcmHGDLLECcmADDRADLAKYICcmENQDSISSK	DAHKSbs3ohEVAHRFKDLGEENFK	265	25	34	20	22	12	286	36	7	BS3+NH+OH	12.1154	false	true	false	false	Within >4	0		0.00161031	0	0	0	0	2143	1891	4
11788	4104424444	7PMix_pooled_DDA_iRT_library_003	4	827.404	3305.59	0.587291	4	3305.58	0.584042	16568	P62894	CYC_BOVIN Cytochrome c OS=Bos taurus GN=CYCS PE=1 SV=2	false	P62894	CYC_BOVIN Cytochrome c OS=Bos taurus GN=CYCS PE=1 SV=2	false	KTGQAPGFSYTDANK	KTGQAPGFSYTDANK	40	40	15	15	1	1	40	40	4	BS3+NH+OH	12.1141	false	true	false	false	Within >4	0		0.00161031	0	0	0.0152905	0	2142	2699	124
11788	4101605024	B170315_04_Lumos_ML_IN_205_PMBS3_Tryp_Rep1_SECFr17	4	720.099	2876.37	0.367639	4	2876.37	0.368431	28724	P00563	KCRM_RABIT Creatine kinase M-type OS=Oryctolagus cuniculus GN=CKM PE=1 SV=1	false	P00563	KCRM_RABIT Creatine kinase M-type OS=Oryctolagus cuniculus GN=CKM PE=1 SV=1	false	GGDDLDPHYVLSSR	VISMEKGGNMoxK	117	237	14	11	13	6	129	242	4	BS3+NH+OH	12.106	false	true	false	false	Within >4	0		0.00161031	0	0	0	0	2141	517	12
11788	4102516637	B170315_17_Lumos_ML_IN_205_PMBS3_Tryp_Rep3_SECFr16	5	922.268	4606.3	0.303015	5	4606.3	0.300882	57289	P02768	ALBU_HUMAN Serum albumin OS=Homo sapiens GN=ALB PE=1 SV=2	false	P02768	ALBU_HUMAN Serum albumin OS=Homo sapiens GN=ALB PE=1 SV=2	false	LAKTYETTLEK	MPCcmAEDYLSVVLNQLCcmVLHEKTPVSDR	373	470	11	27	3	21	375	490	5	BS3+NH+OH	12.1016	false	true	false	false	Within >4	0		0.00161031	0	0	0.0152905	0	2140	2695	4
11788	4102076826	B170315_10_Lumos_ML_IN_205_PMBS3_Tryp_Rep2_SECFr16	4	885.943	3539.74	0.743661	4	3539.74	0.739494	55547	P68082	MYG_HORSE Myoglobin OS=Equus caballus GN=MB PE=1 SV=2	false	P68082	MYG_HORSE Myoglobin OS=Equus caballus GN=MB PE=1 SV=2	false	YLEFISDAIIHVLHSK	HPGDFGADAQGAMoxTK	104	120	16	15	15	14	118	133	4	BS3+NH+OH	12.0911	false	true	false	false	Within >4	0		0.00161031	0	0	0	0	2139	2691	27
11788	4104394311	7PMix_BS3_Conal_F3_DDA_iRT_002	6	1064.52	6381.07	0.073927	6	6381.05	0.049054	21444	P02789	TRFE_CHICK Ovotransferrin OS=Gallus gallus PE=1 SV=2	false	P02789	TRFE_CHICK Ovotransferrin OS=Gallus gallus PE=1 SV=2	false	CcmLVEKGDVAFIQHSTVEENTGGK	LCcmQLCcmQGSGGIPPEKCcmVASbs3ohSHEKYFGYTGALR	549	517	23	32	5	23	553	539	6	BS3+NH+OH	12.09	false	true	false	false	Within >4	0		0	0	0	0	0	2138	1723	3
11788	4104282351	7PMix_BS3_Ceratin_F4_DDA_iRT_002	4	841.457	3361.8	0.799709	4	3361.8	0.795556	24590	P00563	KCRM_RABIT Creatine kinase M-type OS=Oryctolagus cuniculus GN=CKM PE=1 SV=1	false	P00563	KCRM_RABIT Creatine kinase M-type OS=Oryctolagus cuniculus GN=CKM PE=1 SV=1	false	KLEKbs3nh2GQSIDDMIPAQK	HPKFEEILTR	366	305	16	10	16	3	381	307	4	BS3+NH+OH	12.0897	false	true	false	false	Within >4	0		0	0	0	0	0	2137	1313	12
11788	4103701086	7PMix_BS3_Lyso_F3_DDA_iRT_001	3	987.169	2958.48	0.483737	3	2958.48	0.484413	21078	P00698	LYSC_CHICK Lysozyme C OS=Gallus gallus GN=LYZ PE=1 SV=1	false	P00698	LYSC_CHICK Lysozyme C OS=Gallus gallus GN=LYZ PE=1 SV=1	false	CcmKbs3nh2GTDVQAWIR	CcmKGTDVQAWIR	133	133	11	11	4	2	136	134	3	BS3+NH+OH	12.0857	false	true	false	false	Within >4	0		0.00161031	0	0	0.00429185	0	2136	2303	2
11788	4104284635	7PMix_BS3_Ceratin_F4_DDA_iRT_002	6	574.97	3443.78	0.779068	6	3443.78	0.775883	24477	P00563	KCRM_RABIT Creatine kinase M-type OS=Oryctolagus cuniculus GN=CKM PE=1 SV=1	false	P00563	KCRM_RABIT Creatine kinase M-type OS=Oryctolagus cuniculus GN=CKM PE=1 SV=1	false	GYTLPPHCcmSR	AVEKLSVEALNSLTGEFKGK	139	153	10	20	2	4	140	156	6	BS3+NH+OH	12.085	false	true	false	false	Within >4	0		0	0	0	0	0	1938	1409	12
11788	4104614944	7PMix_BS3_Ceratin_F3_DDA_iRT_002	4	943.212	3768.82	0.820212	4	3768.82	0.816577	20764	P00563	KCRM_RABIT Creatine kinase M-type OS=Oryctolagus cuniculus GN=CKM PE=1 SV=1	false	P00563	KCRM_RABIT Creatine kinase M-type OS=Oryctolagus cuniculus GN=CKM PE=1 SV=1	false	TDLNHENLKGGDDLDPHYVLSSR	GGNMKEVFR	108	243	23	9	9	5	116	247	4	BS3+NH+OH	12.075	false	true	false	false	Within >4	0		0	0	0	0	0	2027	633	12
11788	4102953721	B170317_03_Lumos_ML_IN_205_PMBS3_Tryp_Rep4_SECFr17	4	672.362	2685.42	0.420494	4	2685.42	0.415291	28328	P02768	ALBU_HUMAN Serum albumin OS=Homo sapiens GN=ALB PE=1 SV=2	false	P02768	ALBU_HUMAN Serum albumin OS=Homo sapiens GN=ALB PE=1 SV=2	false	FPKAEFAEVSK	LAKTYETTLEK	247	373	11	11	3	3	249	375	4	BS3+NH+OH	12.0694	false	true	false	false	Within Special >4	0		0	0	0	0.0070922	0	2847	423	4
11788	4104616710	7PMix_BS3_Ceratin_F3_DDA_iRT_002	6	655.157	3924.9	0.901127	6	3924.9	0.898592	17739	P00563	KCRM_RABIT Creatine kinase M-type OS=Oryctolagus cuniculus GN=CKM PE=1 SV=1	false	P00563	KCRM_RABIT Creatine kinase M-type OS=Oryctolagus cuniculus GN=CKM PE=1 SV=1	false	TDLNHENLKGGDDLDPHYVLSSR	VISMEKGGNMK	108	237	23	11	9	6	116	242	6	BS3+NH+OH	12.0539	false	true	false	false	Within >4	0		0.00161031	0	0	0	0	592	525	12
11788	4104282332	7PMix_BS3_Ceratin_F4_DDA_iRT_002	5	644.741	3218.67	0.666493	5	3218.66	0.663855	20540	P00563	KCRM_RABIT Creatine kinase M-type OS=Oryctolagus cuniculus GN=CKM PE=1 SV=1	false	P00563	KCRM_RABIT Creatine kinase M-type OS=Oryctolagus cuniculus GN=CKM PE=1 SV=1	false	VLTPDLYKK	YKLNYKSEEEYPDLSK	33	10	9	16	8	6	40	15	5	BS3+NH+OH	12.0487	false	true	false	false	Within >4	0		0	0	0	0	0	2132	419	12
11788	4104601196	7PMix_BS3_Ceratin_F3_DDA_iRT_002	3	903.803	2708.39	0.386124	3	2708.38	0.384344	24155	P00563	KCRM_RABIT Creatine kinase M-type OS=Oryctolagus cuniculus GN=CKM PE=1 SV=1	false	P00563	KCRM_RABIT Creatine kinase M-type OS=Oryctolagus cuniculus GN=CKM PE=1 SV=1	false	GQSIDDMIPAQK	HPKFEEILTR	370	305	12	10	12	3	381	307	3	BS3+NH+OH	12.0258	false	true	false	false	Within >4	0		0	0	0	0	0	2131	1313	12
11788	4101657626	B170315_03_Lumos_ML_IN_205_PMBS3_Tryp_Rep1_SECFr16	4	757.162	3024.62	0.620086	4	3024.62	0.620552	29325	P02768	ALBU_HUMAN Serum albumin OS=Homo sapiens GN=ALB PE=1 SV=2	false	P02768	ALBU_HUMAN Serum albumin OS=Homo sapiens GN=ALB PE=1 SV=2	false	LAKTYETTLEK	LKbs3nh2CcmASLQKFGER	373	222	11	12	3	8	375	229	4	BS3+NH+OH	12.0247	false	true	false	false	Within >4	0		0.00161031	0	0	0	0	2130	2683	4
11788	4104202806	7PMix_pooled_DDA_iRT_library_008	5	598.926	2989.59	0.592527	5	2989.59	0.587278	18138	P00432	CATA_BOVIN Catalase OS=Bos taurus GN=CAT PE=1 SV=3	false	P00432	CATA_BOVIN Catalase OS=Bos taurus GN=CAT PE=1 SV=3	false	AAQKPDVLTTGGGNPVGDK	AKVFEHIGK	20	97	19	9	4	2	23	98	5	BS3+NH+OH	12.0215	false	true	false	false	Within >4	0		0	0	0	0.00429185	0	2043	3247	18
11788	4102880780	B170317_02_Lumos_ML_IN_205_PMBS3_Tryp_Rep4_SECFr16	4	773.667	3090.64	0.638457	4	3090.64	0.63713	48937	P02768	ALBU_HUMAN Serum albumin OS=Homo sapiens GN=ALB PE=1 SV=2	false	P02768	ALBU_HUMAN Serum albumin OS=Homo sapiens GN=ALB PE=1 SV=2	false	HPYFYAPELLFFAKR	KYLYEIAR	170	161	15	8	14	1	183	161	4	BS3+NH+OH	12.0185	false	true	false	false	Within >4	0		0.00161031	0	0	0.0152905	0	2128	2681	4
11788	4104250777	7PMix_pooled_DDA_iRT_library_005	5	587.509	2932.51	0.508497	5	2932.51	0.508299	20876	P00432	CATA_BOVIN Catalase OS=Bos taurus GN=CAT PE=1 SV=3	false	P00432	CATA_BOVIN Catalase OS=Bos taurus GN=CAT PE=1 SV=3	false	AVKNFSDVHPEYGSR	DAQLFIQKK	478	469	15	9	3	8	480	476	5	BS3+NH+OH	12.0129	false	true	false	false	Within >4	0		0	0	0	0	0	2127	3693	18
11788	4103914593	7PMix_BS3_HSA_F3_DDA_iRT_001	5	1199.17	5990.83	0.831173	5	5990.83	0.828403	28344	P02768	ALBU_HUMAN Serum albumin OS=Homo sapiens GN=ALB PE=1 SV=2	false	P02768	ALBU_HUMAN Serum albumin OS=Homo sapiens GN=ALB PE=1 SV=2	false	DVCcmKNYAEAK	LKECcmCcmEKPLLEKSbs3nh2HCcmIAEVENDEMPADLPSLAADFVESK	338	299	10	39	4	38	341	336	5	BS3+NH+OH	12.0031	false	true	false	false	Within >4	0		0.00161031	0	0	0	0	658	181	4
11788	4104071228	7PMix_BS3_HSA_F1F2_DDA_iRT_001	4	1042.21	4164.81	0.807914	4	4164.81	0.813291	20629	P02768	ALBU_HUMAN Serum albumin OS=Homo sapiens GN=ALB PE=1 SV=2	false	P02768	ALBU_HUMAN Serum albumin OS=Homo sapiens GN=ALB PE=1 SV=2	false	YICcmENQDSISSK	VHTECcmCcmHGDLLECcmADDRADLAK	287	265	12	22	1	3	287	267	4	BS3+NH+OH	12.0003	false	true	false	false	Within >4	0		0	0	0	0	0	1975	3093	4
11788	4104076860	7PMix_BS3_HSA_F1F2_DDA_iRT_001	4	1482.46	5925.81	0.807938	4	5925.79	0.787242	31601	P02768	ALBU_HUMAN Serum albumin OS=Homo sapiens GN=ALB PE=1 SV=2	false	P02768	ALBU_HUMAN Serum albumin OS=Homo sapiens GN=ALB PE=1 SV=2	false	SHCcmIAEVENDEMPADLPSLAADFVESbs3ohKDVCcmK	ATKEQLKAVMoxDDFAAFVEK	311	563	31	19	27	3	337	565	4	BS3+NH+OH	11.9988	false	true	false	false	Within >4	0		0.00161031	0	0	0	0	2124	2669	4
11788	4104605086	7PMix_BS3_Ceratin_F3_DDA_iRT_002	4	735.906	2939.59	0.593083	4	2939.59	0.589568	27572	P00563	KCRM_RABIT Creatine kinase M-type OS=Oryctolagus cuniculus GN=CKM PE=1 SV=1	false	P00563	KCRM_RABIT Creatine kinase M-type OS=Oryctolagus cuniculus GN=CKM PE=1 SV=1	false	GKYYPLK	AVEKLSVEALNSLTGEFK	171	153	7	18	2	4	172	156	4	BS3+NH+OH	11.9842	false	true	false	false	Within >4	0		0	0	0	0	0	1999	3079	12
11788	4104441500	7PMix_pooled_DDA_iRT_library_002	4	604.827	2415.28	0.280224	4	2415.28	0.279152	13572	P02768	ALBU_HUMAN Serum albumin OS=Homo sapiens GN=ALB PE=1 SV=2	false	P02768	ALBU_HUMAN Serum albumin OS=Homo sapiens GN=ALB PE=1 SV=2	false	DEGKbs3nh2ASSAK	QRLKCcmASLQK	211	220	9	10	7	4	217	223	4	BS3+NH+OH	11.9805	false	true	false	false	Within >4	0		0.00161031	0	0	0	0	2122	1069	4
11788	4102479292	B170315_17_Lumos_ML_IN_205_PMBS3_Tryp_Rep3_SECFr16	4	846.689	3382.73	0.727283	4	3382.73	0.727142	29396	P02789	TRFE_CHICK Ovotransferrin OS=Gallus gallus PE=1 SV=2	false	P02789	TRFE_CHICK Ovotransferrin OS=Gallus gallus PE=1 SV=2	false	SDFHLFGPPGKKDPVLK	WCcmTISSPEEKK	299	28	17	11	12	10	310	37	4	BS3+NH+OH	11.9786	false	true	false	false	Within >4	0		0	0	0	0	0	1829	133	3
11788	4103237193	B170317_06_Lumos_ML_IN_205_PMBS3_Tryp_SECFr16	3	1036.23	3105.67	0.667987	3	3105.67	0.667168	53836	P02768	ALBU_HUMAN Serum albumin OS=Homo sapiens GN=ALB PE=1 SV=2	false	P02768	ALBU_HUMAN Serum albumin OS=Homo sapiens GN=ALB PE=1 SV=2	false	KQTALVELVK	EQLKAVMDDFAAFVEK	549	566	10	16	1	4	549	569	3	BS3+NH+OH	11.9779	false	true	false	false	Within >4	0		0	0	0	0	0	2120	3415	4
11788	4103929926	7PMix_BS3_HSA_F4_DDA_iRT_002	4	864.429	3453.69	0.685266	4	3453.68	0.680287	14475	P02768	ALBU_HUMAN Serum albumin OS=Homo sapiens GN=ALB PE=1 SV=2	false	P02768	ALBU_HUMAN Serum albumin OS=Homo sapiens GN=ALB PE=1 SV=2	false	CcmASLQKFGER	TPVSDRVTKCcmCcmTESLVNR	224	491	10	18	6	9	229	499	4	BS3+NH+OH	11.966	false	true	false	false	Within >4	0		0	0	0	0	0	1652	3145	4
11788	4102483308	B170315_17_Lumos_ML_IN_205_PMBS3_Tryp_Rep3_SECFr16	5	717.376	3581.85	0.845839	5	3581.85	0.845487	43183	P02768	ALBU_HUMAN Serum albumin OS=Homo sapiens GN=ALB PE=1 SV=2	false	P02768	ALBU_HUMAN Serum albumin OS=Homo sapiens GN=ALB PE=1 SV=2	false	HPYFYAPELLFFAKR	LKECcmCcmEKPLLEK	170	299	15	12	14	7	183	305	5	BS3+NH+OH	11.9656	false	true	false	false	Within >4	0		0	0	0	0	0	2118	2843	4
11788	4104632369	7PMix_BS3_Ceratin_F3_DDA_iRT_002	5	859.636	4293.14	0.14411	5	4293.15	0.14544	19518	P00563	KCRM_RABIT Creatine kinase M-type OS=Oryctolagus cuniculus GN=CKM PE=1 SV=1	false	P00563	KCRM_RABIT Creatine kinase M-type OS=Oryctolagus cuniculus GN=CKM PE=1 SV=1	false	HGGFKbs3nh2PTDK	HKTbs3nh2DLNHENLKGGDDLDPHYVLSSR	97	106	9	25	7	2	103	107	5	BS3+NH+OH	11.9615	false	true	false	false	Within >4	0		0	0	0	0	0	1409	223	12
11788	4101581674	B170315_04_Lumos_ML_IN_205_PMBS3_Tryp_Rep1_SECFr17	3	1454.7	4361.08	0.080571	3	4361.06	0.063369	56490	P00698	LYSC_CHICK Lysozyme C OS=Gallus gallus GN=LYZ PE=1 SV=1	false	P00698	LYSC_CHICK Lysozyme C OS=Gallus gallus GN=LYZ PE=1 SV=1	false	CcmKGTDVQAWIR	GYSLGNWVCcmAAKbs3ohFESNFNTQATNR	133	40	11	24	2	3	134	42	3	BS3+NH+OH	11.9581	false	true	false	false	Within Special >4	0		0	0	0	0	0	2010	3227	2
11788	4103905969	7PMix_BS3_HSA_F3_DDA_iRT_001	6	774.38	4640.24	0.239198	6	4640.23	0.234056	23218	P02768	ALBU_HUMAN Serum albumin OS=Homo sapiens GN=ALB PE=1 SV=2	false	P02768	ALBU_HUMAN Serum albumin OS=Homo sapiens GN=ALB PE=1 SV=2	false	LDELRDEGKASSAKbs3ohQR	EFNAETFTFHADICcmTLSEKER	206	525	16	21	9	19	214	543	6	BS3+NH+OH	11.9509	false	true	false	false	Within >4	0		0	0	0	0	0	1612	19	4
11788	4103925060	7PMix_BS3_HSA_F4_DDA_iRT_002	4	428.97	1711.85	0.850019	4	1711.85	0.849789	6070	P02768	ALBU_HUMAN Serum albumin OS=Homo sapiens GN=ALB PE=1 SV=2	false	P02768	ALBU_HUMAN Serum albumin OS=Homo sapiens GN=ALB PE=1 SV=2	false	HPEAKR	VGSKCcmCcmK	464	457	6	7	5	4	468	460	4	BS3+NH+OH	11.9496	false	true	false	false	Within >4	0		0	0	0	0	0	2115	1911	4
11788	4103244537	B170317_06_Lumos_ML_IN_205_PMBS3_Tryp_SECFr16	5	700.361	3496.77	0.768623	5	3496.77	0.767571	41977	P02768	ALBU_HUMAN Serum albumin OS=Homo sapiens GN=ALB PE=1 SV=2	false	P02768	ALBU_HUMAN Serum albumin OS=Homo sapiens GN=ALB PE=1 SV=2	false	ECcmCcmEKPLLEK	RHPYFYAPELLFFAKR	301	169	10	16	5	15	305	183	5	BS3+NH+OH	11.9445	false	true	false	false	Within >4	0		0	0	0	0	0	2114	2843	4
11788	4104073239	7PMix_BS3_HSA_F1F2_DDA_iRT_001	4	1482.46	5925.81	0.807938	4	5925.79	0.787242	31594	P02768	ALBU_HUMAN Serum albumin OS=Homo sapiens GN=ALB PE=1 SV=2	false	P02768	ALBU_HUMAN Serum albumin OS=Homo sapiens GN=ALB PE=1 SV=2	false	SHCcmIAEVENDEMPADLPSbs3ohLAADFVESKDVCcmK	ATKEQLKAVMoxDDFAAFVEK	311	563	31	19	27	3	337	565	4	BS3+NH+OH	11.944	false	true	false	false	Within >4	0		0.00161031	0	0	0	0	2113	2669	4
11788	4104100073	7PMix_BS3_HSA_F5_DDA_iRT_001	5	785.809	3924.01	0.00634	5	3924	0.001956	11845	P02768	ALBU_HUMAN Serum albumin OS=Homo sapiens GN=ALB PE=1 SV=2	false	P02768	ALBU_HUMAN Serum albumin OS=Homo sapiens GN=ALB PE=1 SV=2	false	ASSAKbs3ohQRLKCcmASLQKFGER	VTKCcmCcmTESLVNR	215	497	19	12	15	3	229	499	5	BS3+NH+OH	11.9436	false	true	false	false	Within >4	0		0	0	0	0	0	1364	3145	4
11788	4101594407	B170315_04_Lumos_ML_IN_205_PMBS3_Tryp_Rep1_SECFr17	5	507.686	2533.39	0.393081	5	2533.39	0.394437	26070	P68082	MYG_HORSE Myoglobin OS=Equus caballus GN=MB PE=1 SV=2	false	P68082	MYG_HORSE Myoglobin OS=Equus caballus GN=MB PE=1 SV=2	false	HKIPIK	LFTGHPETLEKFDK	98	33	6	14	2	11	99	43	5	BS3+NH+OH	11.9386	false	true	false	false	Within >4	0		0	0	0	0	0	2021	2589	27
11788	4103904619	7PMix_BS3_HSA_F3_DDA_iRT_001	6	707.173	4236.99	0.994808	6	4236.99	0.991845	20202	P02768	ALBU_HUMAN Serum albumin OS=Homo sapiens GN=ALB PE=1 SV=2	false	P02768	ALBU_HUMAN Serum albumin OS=Homo sapiens GN=ALB PE=1 SV=2	false	EFNAETFTFHADICcmTLSEKER	VGSKCcmCcmKbs3nh2HPEAK	525	457	21	12	19	4	543	460	6	BS3+NH+OH	11.9383	false	true	false	false	Within >4	0		0	0	0	0	0	2110	3399	4
11788	4103270313	B170317_06_Lumos_ML_IN_205_PMBS3_Tryp_SECFr16	3	1454.37	4360.08	0.083926	3	4360.08	0.079354	52874	P00698	LYSC_CHICK Lysozyme C OS=Gallus gallus GN=LYZ PE=1 SV=1	false	P00698	LYSC_CHICK Lysozyme C OS=Gallus gallus GN=LYZ PE=1 SV=1	false	CcmKGTDVQAWIR	GYbs3nh2SLGNWVCcmAAKFESNFNTQATNR	133	40	11	24	2	12	134	51	3	BS3+NH+OH	11.9315	false	true	false	false	Within >4	0		0	0	0	0	0	2093	2507	2
11788	4104129781	7PMix_BS3_Conal_F4_DDA_iRT_002	5	853.036	4260.14	0.141308	5	4260.14	0.141953	15891	P02789	TRFE_CHICK Ovotransferrin OS=Gallus gallus PE=1 SV=2	false	P02789	TRFE_CHICK Ovotransferrin OS=Gallus gallus PE=1 SV=2	false	DQLTPSPR	ANVMDYRECcmNLAEVPTHAVVVRPEKANK	353	595	8	28	6	25	358	619	5	BS3+NH+OH	11.9297	false	true	false	false	Within >4	0		0.00161031	0	0	0	0	2108	1815	3
11788	4101689793	B170315_03_Lumos_ML_IN_205_PMBS3_Tryp_Rep1_SECFr16	5	841.006	4199.99	0.994972	5	4200	0.995723	33071	P02768	ALBU_HUMAN Serum albumin OS=Homo sapiens GN=ALB PE=1 SV=2	false	P02768	ALBU_HUMAN Serum albumin OS=Homo sapiens GN=ALB PE=1 SV=2	false	EFNAETFTFHADICcmTLSEKER	LDELRDEGKASSAK	525	206	21	14	19	9	543	214	5	BS3+NH+OH	11.9245	false	true	false	false	Within >4	0		0	0	0	0	0	2107	19	4
11788	4103888223	7PMix_BS3_HSA_F3_DDA_iRT_001	5	625.913	3124.53	0.529022	5	3124.53	0.528127	11279	P02768	ALBU_HUMAN Serum albumin OS=Homo sapiens GN=ALB PE=1 SV=2	false	P02768	ALBU_HUMAN Serum albumin OS=Homo sapiens GN=ALB PE=1 SV=2	false	LDELRDEGKbs3ohASSAKQR	CcmCcmKHPEAK	206	461	16	8	14	3	219	463	5	BS3+NH+OH	11.924	false	true	false	false	Within >4	0		0	0	0	0	0	2106	111	4
11788	4104006596	7PMix_BS3_Conal_F3_DDA_iRT_001	5	1040.11	5195.51	0.510481	5	5195.54	0.540427	19643	P02789	TRFE_CHICK Ovotransferrin OS=Gallus gallus PE=1 SV=2	false	P02789	TRFE_CHICK Ovotransferrin OS=Gallus gallus PE=1 SV=2	false	CcmLVEKGDVAFIQHSbs3ohTVEENTGGK	DSNVNWNNLKGKKSCcmHTAVGR	549	459	23	21	5	13	553	471	5	BS3+NH+OH	11.9212	false	true	false	false	Within >4	0		0.00161031	0	0	0	0	2105	2665	3
11788	4101626896	B170315_04_Lumos_ML_IN_205_PMBS3_Tryp_Rep1_SECFr17	4	925.451	3697.77	0.773164	4	3697.77	0.77378	48755	P02768	ALBU_HUMAN Serum albumin OS=Homo sapiens GN=ALB PE=1 SV=2	false	P02768	ALBU_HUMAN Serum albumin OS=Homo sapiens GN=ALB PE=1 SV=2	false	HPYFYAPELLFFAKR	YKAAFTECcmCcmQAADK	170	185	15	14	14	2	183	186	4	BS3+NH+OH	11.9208	false	true	false	false	Within >4	0		0	0	0	0	0	1266	915	4
11788	4104052713	7PMix_BS3_HSA_F1F2_DDA_iRT_001	4	516.261	2061.02	0.016764	4	2061.02	0.01671	14686	P02768	ALBU_HUMAN Serum albumin OS=Homo sapiens GN=ALB PE=1 SV=2	false	P02768	ALBU_HUMAN Serum albumin OS=Homo sapiens GN=ALB PE=1 SV=2	false	FKDLGEENFK	SEVAHR	35	29	10	6	2	1	36	29	4	BS3+NH+OH	11.9187	false	true	false	false	Within >4	0		0	0	0	0	0	2044	3235	4
11788	4104076316	7PMix_BS3_HSA_F1F2_DDA_iRT_001	4	1273.6	5090.37	0.366486	4	5090.36	0.361724	24516	P02768	ALBU_HUMAN Serum albumin OS=Homo sapiens GN=ALB PE=1 SV=2	false	P02768	ALBU_HUMAN Serum albumin OS=Homo sapiens GN=ALB PE=1 SV=2	false	ADLAKYICcmENQDSISSK	LVTDLTKbs3nh2VHTECcmCcmHGDLLECcmADDR	282	258	17	24	5	10	286	267	4	BS3+NH+OH	11.917	false	true	false	false	Within >4	0		0	0	0	0	0	2102	3295	4
11788	4104306687	7PMix_BS3_Ceratin_F4_DDA_iRT_002	6	795.57	4767.38	0.379326	6	4767.37	0.374864	23251	P00563	KCRM_RABIT Creatine kinase M-type OS=Oryctolagus cuniculus GN=CKM PE=1 SV=1	false	P00563	KCRM_RABIT Creatine kinase M-type OS=Oryctolagus cuniculus GN=CKM PE=1 SV=1	false	TDLNHENLKGGDDLDPHYVLSSR	VISMEKbs3nh2GGNMKEVFRR	108	237	23	16	9	11	116	247	6	BS3+NH+OH	11.9149	false	true	false	false	Within >4	0		0	0	0	0	0	727	633	12
11788	4101664294	B170315_03_Lumos_ML_IN_205_PMBS3_Tryp_Rep1_SECFr16	3	1134.19	3399.54	0.540728	3	3399.54	0.538973	38158	P02768	ALBU_HUMAN Serum albumin OS=Homo sapiens GN=ALB PE=1 SV=2	false	P02768	ALBU_HUMAN Serum albumin OS=Homo sapiens GN=ALB PE=1 SV=2	false	AAFTECcmCcmQAADKAACcmLLPK	CcmCcmTESLVNR	187	500	19	9	12	3	198	502	3	BS3+NH+OH	11.9091	false	true	false	false	Within >4	0		0.00161031	0	0	0.0152905	0	2100	2663	4
11788	4104006428	7PMix_BS3_Conal_F3_DDA_iRT_001	6	964.961	5783.73	0.725113	6	5783.71	0.714826	24003	P02789	TRFE_CHICK Ovotransferrin OS=Gallus gallus PE=1 SV=2	false	P02789	TRFE_CHICK Ovotransferrin OS=Gallus gallus PE=1 SV=2	false	DEYELLCcmLDGSR	NAPYSbs3nh2GYSGAFHCcmLKDGKGDVAFVKHTTVNENAPDQK	241	204	12	37	3	25	243	228	6	BS3+NH+OH	11.9082	false	true	false	false	Within >4	0		0.00161031	0	0	0	0	2099	857	3
11788	4104060992	7PMix_BS3_HSA_F1F2_DDA_iRT_001	4	881.668	3522.64	0.643121	4	3522.65	0.654134	22108	P02768	ALBU_HUMAN Serum albumin OS=Homo sapiens GN=ALB PE=1 SV=2	false	DECOY:P02768	DECOY:ALBU_HUMAN Serum albumin OS=Homo sapiens GN=ALB PE=1 SV=2	true	VHTECcmCcmHGDLLECcmADDRADLAK	ETKAKPK	265	45	22	7	3	3	267	47	4	BS3+NH+OH	11.9055	true	false	true	false	Within >4	0.00113636		0.00161031	0		0.0070922	0.285714	2098	3121	55
11788	4101605890	B170315_04_Lumos_ML_IN_205_PMBS3_Tryp_Rep1_SECFr17	4	720.099	2876.37	0.367989	4	2876.37	0.368431	25750	P00563	KCRM_RABIT Creatine kinase M-type OS=Oryctolagus cuniculus GN=CKM PE=1 SV=1	false	P00563	KCRM_RABIT Creatine kinase M-type OS=Oryctolagus cuniculus GN=CKM PE=1 SV=1	false	GGDDLDPHYVLSSR	VISMoxEKGGNMK	117	237	14	11	12	6	128	242	4	BS3+NH+OH	11.901	false	true	false	false	Within >4	0.00113636		0.00161031	0	0	0	0	2097	2439	12
11788	4104200047	7PMix_pooled_DDA_iRT_library_008	4	605.074	2416.26	0.264935	4	2416.26	0.263167	14623	P02768	ALBU_HUMAN Serum albumin OS=Homo sapiens GN=ALB PE=1 SV=2	false	P02768	ALBU_HUMAN Serum albumin OS=Homo sapiens GN=ALB PE=1 SV=2	false	LKCcmASLQK	DEGKbs3ohASSAKQR	222	211	8	11	2	9	223	219	4	BS3+NH+OH	11.8937	false	true	false	false	Within >4	0.00113636		0.00161031	0	0	0	0	453	265	4
11788	4103881610	7PMix_BS3_HSA_F3_DDA_iRT_001	3	1009.54	3025.61	0.606343	3	3025.6	0.604567	21041	P02768	ALBU_HUMAN Serum albumin OS=Homo sapiens GN=ALB PE=1 SV=2	false	P02768	ALBU_HUMAN Serum albumin OS=Homo sapiens GN=ALB PE=1 SV=2	false	LAKTYETTLEK	LKbs3ohCcmASLQKFGER	373	222	11	12	3	8	375	229	3	BS3+NH+OH	11.8929	false	true	false	false	Within >4	0.00113636		0	0	0	0	0	2057	2683	4
11788	4101629076	B170315_04_Lumos_ML_IN_205_PMBS3_Tryp_Rep1_SECFr17	4	1091.03	4360.08	0.07772	4	4360.08	0.079354	56304	P00698	LYSC_CHICK Lysozyme C OS=Gallus gallus GN=LYZ PE=1 SV=1	false	P00698	LYSC_CHICK Lysozyme C OS=Gallus gallus GN=LYZ PE=1 SV=1	false	CcmKGTDVQAWIR	GYbs3nh2SLGNWVCcmAAKFESNFNTQATNR	133	40	11	24	2	12	134	51	4	BS3+NH+OH	11.8895	false	true	false	false	Within >4	0.00113636		0	0	0	0	0	2093	2507	2
11788	4101629075	B170315_04_Lumos_ML_IN_205_PMBS3_Tryp_Rep1_SECFr17	4	1091.03	4360.08	0.07772	4	4360.08	0.079354	56304	P00698	LYSC_CHICK Lysozyme C OS=Gallus gallus GN=LYZ PE=1 SV=1	false	P00698	LYSC_CHICK Lysozyme C OS=Gallus gallus GN=LYZ PE=1 SV=1	false	CcmKGTDVQAWIR	GYSbs3nh2LGNWVCcmAAKFESNFNTQATNR	133	40	11	24	2	12	134	51	4	BS3+NH+OH	11.8895	false	true	false	false	Within >4	0.00113636		0	0	0	0	0	2094	2507	2
11788	4103618412	7PMix_BS3_Ceratin_F4_DDA_iRT_001	5	526.278	2626.35	0.352388	5	2626.35	0.35034	11392	P00563	KCRM_RABIT Creatine kinase M-type OS=Oryctolagus cuniculus GN=CKM PE=1 SV=1	false	P00563	KCRM_RABIT Creatine kinase M-type OS=Oryctolagus cuniculus GN=CKM PE=1 SV=1	false	TDLNHENLK	HGGFKbs3nh2PTDKHK	108	97	9	11	1	9	108	105	5	BS3+NH+OH	11.8833	false	true	false	false	Within >4	0.00113636		0	0	0	0	0	2038	947	12
11788	4103649185	7PMix_BS3_Conal_F4_DDA_iRT_001	3	942.156	2823.45	0.446191	3	2823.44	0.444986	11809	P02789	TRFE_CHICK Ovotransferrin OS=Gallus gallus PE=1 SV=2	false	P02789	TRFE_CHICK Ovotransferrin OS=Gallus gallus PE=1 SV=2	false	SCcmHTAVGR	KDSNVNWNNLKGKbs3nh2K	472	458	8	14	1	11	472	468	3	BS3+NH+OH	11.8624	false	true	false	false	Within >4	0.00113636		0	0	0	0	0	1185	2279	3
11788	4104131740	7PMix_BS3_Conal_F4_DDA_iRT_002	6	598.308	3583.81	0.807064	6	3583.81	0.805285	13271	P02789	TRFE_CHICK Ovotransferrin OS=Gallus gallus PE=1 SV=2	false	P02789	TRFE_CHICK Ovotransferrin OS=Gallus gallus PE=1 SV=2	false	KDQLTPSPR	KGTEFTVNDLQGKTSCcmHTGLGR	352	119	9	22	1	13	352	131	6	BS3+NH+OH	11.8611	false	true	false	false	Within >4	0.00113636		0	0	0	0	0	2090	2537	3
11788	4104123675	7PMix_BS3_Conal_F4_DDA_iRT_002	4	702.363	2805.42	0.422645	4	2805.41	0.411953	13754	P02789	TRFE_CHICK Ovotransferrin OS=Gallus gallus PE=1 SV=2	false	P02789	TRFE_CHICK Ovotransferrin OS=Gallus gallus PE=1 SV=2	false	ANVMDYR	KDSNVNWNNLKbs3ohGKK	595	458	7	14	6	13	600	470	4	BS3+NH+OH	11.8452	false	true	false	false	Within >4	0.00113636		0.00161031	0	0	0.00429185	0	2089	337	3
11788	4104100171	7PMix_BS3_HSA_F5_DDA_iRT_001	5	803.593	4012.93	0.927511	5	4012.92	0.923373	16487	P02768	ALBU_HUMAN Serum albumin OS=Homo sapiens GN=ALB PE=1 SV=2	false	P02768	ALBU_HUMAN Serum albumin OS=Homo sapiens GN=ALB PE=1 SV=2	false	AFKAWAVAR	LVTDLTKVHTECcmCcmHGDLLECcmADDR	234	258	9	24	3	7	236	264	5	BS3+NH+OH	11.8444	false	true	false	false	Within >4	0.00113636		0	0	0	0	0	1596	31	4
11788	4103876431	7PMix_BS3_HSA_F3_DDA_iRT_001	3	765.718	2294.13	0.132921	3	2294.13	0.129986	20827	P02768	ALBU_HUMAN Serum albumin OS=Homo sapiens GN=ALB PE=1 SV=2	false	P02768	ALBU_HUMAN Serum albumin OS=Homo sapiens GN=ALB PE=1 SV=2	false	AFKAWAVAR	CcmCcmTESLVNR	234	500	9	9	3	3	236	502	3	BS3+NH+OH	11.8292	false	true	false	false	Within >4	0.00113636		0.00161031	0	0	0.0152905	0	2087	2649	4
11788	4103784523	7PMix_BS3_Conal_F1F2_DDA_iRT_001	3	1137.93	3410.76	0.764479	3	3410.76	0.76163	13015	P02789	TRFE_CHICK Ovotransferrin OS=Gallus gallus PE=1 SV=2	false	P02789	TRFE_CHICK Ovotransferrin OS=Gallus gallus PE=1 SV=2	false	ECcmNLAEVPTHAVVVRPEKANK	DQLTPSPR	602	353	21	8	18	6	619	358	3	BS3+NH+OH	11.8227	false	true	false	false	Within Special >4	0		0	0	0	0	0	1396	1815	3
11788	4102935029	B170317_02_Lumos_ML_IN_205_PMBS3_Tryp_Rep4_SECFr16	5	997.9	4984.46	0.463846	5	4984.46	0.462678	46172	P68082	MYG_HORSE Myoglobin OS=Equus caballus GN=MB PE=1 SV=2	false	P68082	MYG_HORSE Myoglobin OS=Equus caballus GN=MB PE=1 SV=2	false	TEAEMKASEDLKK	YLEFISDAIIHVLHSKHPGDFGADAQGAMTK	52	104	13	31	6	16	57	119	5	BS3+NH+OH	11.8175	false	true	false	false	Within >4	0.00113636		0	0	0	0	0	1860	1225	27
11788	4103882149	7PMix_BS3_HSA_F3_DDA_iRT_001	5	551.094	2750.43	0.432563	5	2750.43	0.431983	9346	P02768	ALBU_HUMAN Serum albumin OS=Homo sapiens GN=ALB PE=1 SV=2	false	P02768	ALBU_HUMAN Serum albumin OS=Homo sapiens GN=ALB PE=1 SV=2	false	ASSAKQR	VGSKCcmCcmKbs3nh2HPEAKbs3nh2R	215	457	7	13	5	4	219	460	5	BS3+NH+OH	11.8001	false	true	false	false	Within >4	0.00113636		0	0	0	0	0	960	2011	4
11788	4103995199	7PMix_BS3_Conal_F3_DDA_iRT_001	5	900.044	4495.18	0.182835	5	4495.18	0.178326	28059	P02789	TRFE_CHICK Ovotransferrin OS=Gallus gallus PE=1 SV=2	false	P02789	TRFE_CHICK Ovotransferrin OS=Gallus gallus PE=1 SV=2	false	WSVVSNGDVECcmTVVDETKDCcmIIKIMK	IQWCcmAVGKDEK	380	364	26	11	18	8	397	371	5	BS3+NH+OH	11.7913	false	true	false	false	Within >4	0.00113636		0	0	0	0	0	2084	3341	3
11788	4103888237	7PMix_BS3_HSA_F3_DDA_iRT_001	5	643.128	3210.6	0.601497	5	3210.6	0.601292	10334	P02768	ALBU_HUMAN Serum albumin OS=Homo sapiens GN=ALB PE=1 SV=2	false	P02768	ALBU_HUMAN Serum albumin OS=Homo sapiens GN=ALB PE=1 SV=2	false	LDELRDEGKbs3nh2ASSAK	VGSKCcmCcmKHPEAK	206	457	14	12	11	7	216	463	5	BS3+NH+OH	11.7899	false	true	false	false	Within >4	0.00113636		0.00161031	0	0	0.0173913	0	2083	2647	4
11788	4102942545	B170317_02_Lumos_ML_IN_205_PMBS3_Tryp_Rep4_SECFr16	6	1207.41	7238.4	0.402883	6	7238.4	0.398771	53084	P02768	ALBU_HUMAN Serum albumin OS=Homo sapiens GN=ALB PE=1 SV=2	false	P02768	ALBU_HUMAN Serum albumin OS=Homo sapiens GN=ALB PE=1 SV=2	false	ADLAKYICcmENQDSISSK	LKECcmCcmEKPLLEKSHCcmIAEVENDEMPADLPSLAADFVESKbs3ohDVCcmK	282	299	17	43	5	12	286	310	6	BS3+NH+OH	11.789	false	true	false	false	Within >4	0.00113636		0.00161031	0	0	0	0	2082	521	4
11788	4103815190	7PMix_BS3_Conal_F1F2_DDA_iRT_001	4	733.632	2930.5	0.499603	4	2930.5	0.499395	14848	P02789	TRFE_CHICK Ovotransferrin OS=Gallus gallus PE=1 SV=2	false	P02789	TRFE_CHICK Ovotransferrin OS=Gallus gallus PE=1 SV=2	false	QCcmKGDPKbs3nh2TKbs3nh2CcmAR	DGKGDVAFVK	192	219	12	10	3	3	194	221	4	BS3+NH+OH	11.7829	false	true	false	false	Within >4	0.00113636		0.00161031	0	0	0	0	2081	331	3
11788	4104442905	7PMix_pooled_DDA_iRT_library_002	5	534.67	2668.31	0.313984	5	2668.31	0.313286	18644	P02768	ALBU_HUMAN Serum albumin OS=Homo sapiens GN=ALB PE=1 SV=2	false	P02768	ALBU_HUMAN Serum albumin OS=Homo sapiens GN=ALB PE=1 SV=2	false	FKDLGEENFK	DAHKbs3ohSEVAHR	35	25	10	10	2	5	36	29	5	BS3+NH+OH	11.7815	false	true	false	false	Within >4	0.00113636		0	0	0	0	0	2080	3235	4
11788	4101611332	B170315_04_Lumos_ML_IN_205_PMBS3_Tryp_Rep1_SECFr17	4	761.159	3040.61	0.608818	4	3040.61	0.60941	13464	P68082	MYG_HORSE Myoglobin OS=Equus caballus GN=MB PE=1 SV=2	false	P68082	MYG_HORSE Myoglobin OS=Equus caballus GN=MB PE=1 SV=2	false	NDIAAKYK	KGHHEAELKPLAQSHATK	141	80	8	18	6	1	146	80	4	BS3+NH+OH	11.7757	false	true	false	false	Within >4	0.00113636		0.00161031	0	0	0	0	1551	1625	27
11788	4103909423	7PMix_BS3_HSA_F3_DDA_iRT_001	7	757.489	5295.37	0.37407	7	5295.37	0.371395	16330	P02768	ALBU_HUMAN Serum albumin OS=Homo sapiens GN=ALB PE=1 SV=2	false	P02768	ALBU_HUMAN Serum albumin OS=Homo sapiens GN=ALB PE=1 SV=2	false	VHTECcmCcmHGDLLECcmADDRADLAKYICcmENQDSISSK	DAHKSEVAHR	265	25	34	10	22	4	286	28	7	BS3+NH+OH	11.7753	false	true	false	false	Within >4	0.00113636		0	0	0	0	0	1016	653	4
11788	4104530209	7PMix_pooled_DDA_library_003	5	534.473	2667.33	0.328581	5	2667.33	0.329271	17425	P02768	ALBU_HUMAN Serum albumin OS=Homo sapiens GN=ALB PE=1 SV=2	false	P02768	ALBU_HUMAN Serum albumin OS=Homo sapiens GN=ALB PE=1 SV=2	false	FKDLGEENFK	DAHKbs3nh2SEVAHR	35	25	10	10	2	5	36	29	5	BS3+NH+OH	11.7727	false	true	false	false	Within >4	0.00113636		0	0	0	0	0	2077	3235	4
11788	4103402593	B170317_07_Lumos_ML_IN_205_PMBS3_Tryp_SECFr17	4	692.338	2765.32	0.322798	4	2765.32	0.31843	29033	P00563	KCRM_RABIT Creatine kinase M-type OS=Oryctolagus cuniculus GN=CKM PE=1 SV=1	false	P00563	KCRM_RABIT Creatine kinase M-type OS=Oryctolagus cuniculus GN=CKM PE=1 SV=1	false	PFGNTHNK	LNYKSEEEYPDLSK	2	12	8	14	1	4	2	15	4	BS3+NH+OH	11.7668	false	true	false	false	Within >4	0.00113636		0	0	0	0	0	2076	1079	12
11788	4104168248	7PMix_BS3_HSA_F3_DDA_iRT_002	5	609.528	3042.6	0.601311	5	3042.6	0.601942	14716	P02768	ALBU_HUMAN Serum albumin OS=Homo sapiens GN=ALB PE=1 SV=2	false	P02768	ALBU_HUMAN Serum albumin OS=Homo sapiens GN=ALB PE=1 SV=2	false	LKCcmASLQK	LDELRDEGKbs3ohASSAKQR	222	206	8	16	2	14	223	219	5	BS3+NH+OH	11.7631	false	true	false	false	Within >4	0.00113636		0	0	0	0	0	2075	265	4
11788	4101599126	B170315_04_Lumos_ML_IN_205_PMBS3_Tryp_Rep1_SECFr17	3	864.805	2591.39	0.391693	3	2591.39	0.392736	17942	P00563	KCRM_RABIT Creatine kinase M-type OS=Oryctolagus cuniculus GN=CKM PE=1 SV=1	false	P00563	KCRM_RABIT Creatine kinase M-type OS=Oryctolagus cuniculus GN=CKM PE=1 SV=1	false	GGVHVKLAHLSK	VISMEKGGNMoxK	293	237	12	11	6	6	298	242	3	BS3+NH+OH	11.7577	false	true	false	false	Within >4	0.00113636		0	0	0	0	0	1696	839	12
11788	4103896230	7PMix_BS3_HSA_F3_DDA_iRT_001	4	938.223	3748.86	0.863634	4	3748.86	0.858605	30498	P02768	ALBU_HUMAN Serum albumin OS=Homo sapiens GN=ALB PE=1 SV=2	false	P02768	ALBU_HUMAN Serum albumin OS=Homo sapiens GN=ALB PE=1 SV=2	false	LAKTYETTLEK	NYAEAKDVFLGMoxFLYEYAR	373	342	11	19	3	6	375	347	4	BS3+NH+OH	11.755	false	true	false	false	Within >4	0.00113636		0	0	0	0	0	2073	3287	4
11788	4104297945	7PMix_BS3_Ceratin_F4_DDA_iRT_002	5	828.618	4138.06	0.055375	5	4138.05	0.050811	17642	P00563	KCRM_RABIT Creatine kinase M-type OS=Oryctolagus cuniculus GN=CKM PE=1 SV=1	false	P00563	KCRM_RABIT Creatine kinase M-type OS=Oryctolagus cuniculus GN=CKM PE=1 SV=1	false	TDLNHENLKbs3nh2GGDDLDPHYVLSSR	HGGFKPTDKHK	108	97	23	11	1	9	108	105	5	BS3+NH+OH	11.7362	false	true	false	false	Within >4	0.00113636		0	0	0	0	0	2072	947	12
11788	4103913789	7PMix_BS3_HSA_F3_DDA_iRT_001	6	909.583	5451.45	0.452154	6	5451.47	0.472506	19329	P02768	ALBU_HUMAN Serum albumin OS=Homo sapiens GN=ALB PE=1 SV=2	false	P02768	ALBU_HUMAN Serum albumin OS=Homo sapiens GN=ALB PE=1 SV=2	false	VHTECcmCcmHGDLLECcmADDRADLAKYICcmENQDSISSK	RDAHKSEVAHR	265	24	34	11	22	5	286	28	6	BS3+NH+OH	11.7245	false	true	false	false	Within >4	0.00113636		0.00161031	0	0	0	0	2071	653	4
11788	4104069426	7PMix_BS3_HSA_F1F2_DDA_iRT_001	4	1081.99	4323.95	0.949247	4	4323.95	0.94976	26132	P02768	ALBU_HUMAN Serum albumin OS=Homo sapiens GN=ALB PE=1 SV=2	false	P02768	ALBU_HUMAN Serum albumin OS=Homo sapiens GN=ALB PE=1 SV=2	false	NYAEAK	SHCcmIAEVENDEMoxPADLPSLAADFVESKDVCcmK	342	311	6	31	2	27	343	337	4	BS3+NH+OH	11.7193	false	true	false	false	Within >4	0.00113636		0.00161031	0	0	0.00429185	0	2070	2577	4
11788	4103667113	7PMix_BS3_Conal_F4_DDA_iRT_001	5	1157.75	5783.72	0.716203	5	5783.71	0.714826	23261	P02789	TRFE_CHICK Ovotransferrin OS=Gallus gallus PE=1 SV=2	false	P02789	TRFE_CHICK Ovotransferrin OS=Gallus gallus PE=1 SV=2	false	GDVAFVKHTTVNENAPDQKDEYELLCcmLDGSR	NAPYSGYSGAFHCcmLKbs3nh2DGK	222	204	31	18	7	8	228	211	5	BS3+NH+OH	11.7173	false	true	false	false	Within >4	0.00113636		0.00161031	0	0	0	0	2069	2427	3
11788	4103033512	B170317_03_Lumos_ML_IN_205_PMBS3_Tryp_Rep4_SECFr17	4	835.66	3338.61	0.612686	4	3338.61	0.612247	36687	P00563	KCRM_RABIT Creatine kinase M-type OS=Oryctolagus cuniculus GN=CKM PE=1 SV=1	false	P00563	KCRM_RABIT Creatine kinase M-type OS=Oryctolagus cuniculus GN=CKM PE=1 SV=1	false	VISMEKGGNMK	GTGGVDTAAVGSVFDISNADR	237	321	11	21	6	7	242	327	4	BS3+NH+OH	11.7111	false	true	false	false	Within >4	0.00113636		0.00161031	0	0	0	0	1358	171	12
11788	4103410933	B170317_07_Lumos_ML_IN_205_PMBS3_Tryp_SECFr17	3	1014.54	3040.61	0.613112	3	3040.61	0.60941	13332	P68082	MYG_HORSE Myoglobin OS=Equus caballus GN=MB PE=1 SV=2	false	P68082	MYG_HORSE Myoglobin OS=Equus caballus GN=MB PE=1 SV=2	false	NDIAAKYK	KGHHEAELKPLAQSHATK	141	80	8	18	6	9	146	88	3	BS3+NH+OH	11.7109	false	true	false	false	Within >4	0.00113636		0	0	0	0	0	1075	235	27
11788	4104391547	7PMix_BS3_Conal_F3_DDA_iRT_002	5	948.673	4738.33	0.329845	5	4738.33	0.334587	20805	P02789	TRFE_CHICK Ovotransferrin OS=Gallus gallus PE=1 SV=2	false	P02789	TRFE_CHICK Ovotransferrin OS=Gallus gallus PE=1 SV=2	false	QCcmKGDPKbs3nh2TKbs3nh2CcmAR	NAPYSGYSGAFHCcmLKDGKbs3nh2GDVAFVK	192	204	12	25	3	15	194	218	5	BS3+NH+OH	11.697	false	true	false	false	Within >4	0.00113636		0	0	0	0	0	2066	417	3
11788	4103886568	7PMix_BS3_HSA_F3_DDA_iRT_001	4	769.391	3073.53	0.533929	4	3073.53	0.531796	21023	P02768	ALBU_HUMAN Serum albumin OS=Homo sapiens GN=ALB PE=1 SV=2	false	P02768	ALBU_HUMAN Serum albumin OS=Homo sapiens GN=ALB PE=1 SV=2	false	FPKAEFAEVSK	YICcmENQDSISSKLK	247	287	11	14	3	12	249	298	4	BS3+NH+OH	11.6895	false	true	false	false	Within >4	0.00113636		0.00161031	0	0	0	0	1024	2655	4
11788	4103989838	7PMix_BS3_Conal_F3_DDA_iRT_001	4	967.967	3867.84	0.839784	4	3867.84	0.838248	18120	P02789	TRFE_CHICK Ovotransferrin OS=Gallus gallus PE=1 SV=2	false	P02789	TRFE_CHICK Ovotransferrin OS=Gallus gallus PE=1 SV=2	false	NAPYSGYSGAFHCcmLKDGK	QCcmKGDPKbs3nh2TKbs3ohCcmAR	204	192	18	12	15	3	218	194	4	BS3+NH+OH	11.6798	false	true	false	false	Within >4	0.00113636		0	0	0	0	0	2064	417	3
11788	4103931937	7PMix_BS3_HSA_F4_DDA_iRT_002	4	649.842	2595.34	0.339357	4	2595.34	0.337354	7018	P02768	ALBU_HUMAN Serum albumin OS=Homo sapiens GN=ALB PE=1 SV=2	false	P02768	ALBU_HUMAN Serum albumin OS=Homo sapiens GN=ALB PE=1 SV=2	false	ASSAKQR	VGSKCcmCcmKbs3nh2HPEAKR	215	457	7	13	5	4	219	460	4	BS3+NH+OH	11.6785	false	true	false	false	Within >4	0.00113636		0.00161031	0	0	0	0	2063	2011	4
11788	4104611966	7PMix_BS3_Ceratin_F3_DDA_iRT_002	4	845.456	3377.79	0.793196	4	3377.79	0.790466	21402	P00563	KCRM_RABIT Creatine kinase M-type OS=Oryctolagus cuniculus GN=CKM PE=1 SV=1	false	P00563	KCRM_RABIT Creatine kinase M-type OS=Oryctolagus cuniculus GN=CKM PE=1 SV=1	false	KLEKGQSbs3nh2IDDMoxIPAQK	HPKFEEILTR	366	305	16	10	16	3	381	307	4	BS3+NH+OH	11.6768	false	true	false	false	Within >4	0.00113636		0	0	0	0	0	1825	1313	12
11788	4103820412	7PMix_BS3_Conal_F1F2_DDA_iRT_001	3	1160.95	3479.82	0.816815	3	3479.82	0.816104	19596	P02789	TRFE_CHICK Ovotransferrin OS=Gallus gallus PE=1 SV=2	false	P02789	TRFE_CHICK Ovotransferrin OS=Gallus gallus PE=1 SV=2	false	KDSNVNWNNLKbs3nh2GKbs3nh2K	DSNVNWNNLKGK	458	459	14	12	1	10	458	468	3	BS3+NH+OH	11.6767	false	true	false	false	Within >4	0.00113636		0.00161031	0	0	0.0173913	0	2061	2627	3
11788	4104104977	7PMix_BS3_HSA_F5_DDA_iRT_001	7	645.466	4511.21	0.208355	7	4511.2	0.203571	16239	P02768	ALBU_HUMAN Serum albumin OS=Homo sapiens GN=ALB PE=1 SV=2	false	P02768	ALBU_HUMAN Serum albumin OS=Homo sapiens GN=ALB PE=1 SV=2	false	AFKAWAVAR	LVTDLTKVHTECcmCcmHGDLLECcmADDRADLAK	234	258	9	29	3	7	236	264	7	BS3+NH+OH	11.6668	false	true	false	false	Within >4	0.00113636		0	0	0	0	0	1595	31	4
11788	4104171816	7PMix_BS3_HSA_F3_DDA_iRT_002	4	871.933	3483.7	0.701131	4	3483.7	0.698025	22526	P02768	ALBU_HUMAN Serum albumin OS=Homo sapiens GN=ALB PE=1 SV=2	false	P02768	ALBU_HUMAN Serum albumin OS=Homo sapiens GN=ALB PE=1 SV=2	false	NLGKVGSK	EFNAETFTFHADICcmTLSEKER	453	525	8	21	4	19	456	543	4	BS3+NH+OH	11.6668	false	true	false	false	Within >4	0.00113636		0	0	0	0	0	1541	739	4
11788	4102753663	B170315_19_Lumos_ML_IN_205_PMBS3_Tryp_Rep3_SECFr18	4	708.607	2830.4	0.399841	4	2830.4	0.399994	29875	P02789	TRFE_CHICK Ovotransferrin OS=Gallus gallus PE=1 SV=2	false	P02789	TRFE_CHICK Ovotransferrin OS=Gallus gallus PE=1 SV=2	false	SDFHLFGPPGKK	WCcmTISSPEEKK	299	28	12	11	11	10	309	37	4	BS3+NH+OH	11.666	false	true	false	false	Within >4	0.00113636		0	0	0	0	0	1158	257	3
11788	4102649900	B170315_18_Lumos_ML_IN_205_PMBS3_Tryp_Rep3_SECFr17	4	757.408	3025.6	0.603133	4	3025.6	0.604567	35474	P02768	ALBU_HUMAN Serum albumin OS=Homo sapiens GN=ALB PE=1 SV=2	false	P02768	ALBU_HUMAN Serum albumin OS=Homo sapiens GN=ALB PE=1 SV=2	false	LAKTYETTLEK	LKbs3ohCcmASLQKFGER	373	222	11	12	3	8	375	229	4	BS3+NH+OH	11.6637	false	true	false	false	Within >4	0.00113636		0	0	0	0	0	2057	2683	4
11788	4102095527	B170315_10_Lumos_ML_IN_205_PMBS3_Tryp_Rep2_SECFr16	5	834.615	4168.04	0.039341	5	4168.04	0.039783	35453	P02789	TRFE_CHICK Ovotransferrin OS=Gallus gallus PE=1 SV=2	false	P02789	TRFE_CHICK Ovotransferrin OS=Gallus gallus PE=1 SV=2	false	GDPKbs3nh2TKCcmAR	NAPYSGYSGAFHCcmLKbs3ohDGKGDVAFVK	195	204	9	25	6	18	200	221	5	BS3+NH+OH	11.6613	false	true	false	false	Within >4	0.00113636		0.00161031	0	0	0	0	1564	279	3
11788	4103914461	7PMix_BS3_HSA_F3_DDA_iRT_001	6	981.137	5880.78	0.775369	6	5880.78	0.777012	26301	P02768	ALBU_HUMAN Serum albumin OS=Homo sapiens GN=ALB PE=1 SV=2	false	P02768	ALBU_HUMAN Serum albumin OS=Homo sapiens GN=ALB PE=1 SV=2	false	FKDLGEENFK	LKECcmCcmEKPLLEKSHCcmIAEVENDEMoxPADLPSLAADFVESK	35	299	10	39	2	7	36	305	6	BS3+NH+OH	11.6557	false	true	false	false	Within >4	0.00113636		0.00161031	0	0	0.0173913	0	2055	2617	4
11788	4103890346	7PMix_BS3_HSA_F3_DDA_iRT_001	6	609.481	3650.84	0.841279	6	3650.84	0.839625	13311	P02768	ALBU_HUMAN Serum albumin OS=Homo sapiens GN=ALB PE=1 SV=2	false	P02768	ALBU_HUMAN Serum albumin OS=Homo sapiens GN=ALB PE=1 SV=2	false	LDELRDEGKbs3ohASSAKQR	VGSKCcmCcmKbs3nh2HPEAK	206	457	16	12	14	4	219	460	6	BS3+NH+OH	11.6418	false	true	false	false	Within >4	0.00113636		0.00161031	0	0	0	0	673	2011	4
11788	4102745270	B170315_19_Lumos_ML_IN_205_PMBS3_Tryp_Rep3_SECFr18	3	669.007	2004	0.998298	3	2004	0.998621	19540	P02789	TRFE_CHICK Ovotransferrin OS=Gallus gallus PE=1 SV=2	false	P02789	TRFE_CHICK Ovotransferrin OS=Gallus gallus PE=1 SV=2	false	QCcmKGDPK	DGKGDVAFVK	192	219	7	10	3	3	194	221	3	BS3+NH+OH	11.6335	false	true	false	false	Within >4	0.00113636		0.00161031	0	0	0	0	1289	331	3
11788	4103647999	7PMix_BS3_Conal_F4_DDA_iRT_001	5	509.058	2540.26	0.255271	5	2540.26	0.255394	9848	P02789	TRFE_CHICK Ovotransferrin OS=Gallus gallus PE=1 SV=2	false	P02789	TRFE_CHICK Ovotransferrin OS=Gallus gallus PE=1 SV=2	false	SCcmHTAVGR	KDSNVNWNNLKGK	472	458	8	13	1	11	472	468	5	BS3+NH+OH	11.6294	false	true	false	false	Within >4	0.00113636		0	0	0	0	0	498	2279	3
11788	4103405315	B170317_07_Lumos_ML_IN_205_PMBS3_Tryp_SECFr17	4	704.599	2814.37	0.367111	4	2814.37	0.366008	37958	P00698	LYSC_CHICK Lysozyme C OS=Gallus gallus GN=LYZ PE=1 SV=1	false	P00698	LYSC_CHICK Lysozyme C OS=Gallus gallus GN=LYZ PE=1 SV=1	false	HGLDNYR	KIVSDGNGMNAWVAWR	33	115	7	16	6	1	38	115	4	BS3+NH+OH	11.6272	false	true	false	false	Within >4	0.00113636		0	0	0	0.00429185	0	281	3191	2
11788	4103981273	7PMix_BS3_Conal_F3_DDA_iRT_001	5	687.14	3430.66	0.664378	5	3430.66	0.661582	17497	P02789	TRFE_CHICK Ovotransferrin OS=Gallus gallus PE=1 SV=2	false	P02789	TRFE_CHICK Ovotransferrin OS=Gallus gallus PE=1 SV=2	false	VREGTTYKEFLGDK	QPVDNYKTCcmNWAR	666	253	14	13	8	7	673	259	5	BS3+NH+OH	11.6262	false	true	false	false	Within >4	0.00113636		0	0	0	0	0	1994	1649	3
11788	4103886040	7PMix_BS3_HSA_F3_DDA_iRT_001	5	609.528	3042.6	0.602743	5	3042.6	0.601942	14877	P02768	ALBU_HUMAN Serum albumin OS=Homo sapiens GN=ALB PE=1 SV=2	false	P02768	ALBU_HUMAN Serum albumin OS=Homo sapiens GN=ALB PE=1 SV=2	false	CcmASLQK	LDELRDEGKASSbs3ohAKQRLK	224	206	6	18	3	14	226	219	5	BS3+NH+OH	11.6256	false	true	false	false	Within >4	0.00113636		0	0	0	0	0	2049	1013	4
11788	4103988699	7PMix_BS3_Conal_F3_DDA_iRT_001	5	708.572	3537.82	0.823452	5	3537.82	0.821771	21587	P02789	TRFE_CHICK Ovotransferrin OS=Gallus gallus PE=1 SV=2	false	P02789	TRFE_CHICK Ovotransferrin OS=Gallus gallus PE=1 SV=2	false	SDFHLFGPPGKbs3nh2KDPVLK	WCcmTISSPEEKK	299	28	17	11	12	10	310	37	5	BS3+NH+OH	11.624	false	true	false	false	Within >4	0.00113636		0	0	0	0	0	1694	133	3
11788	4101623305	B170315_04_Lumos_ML_IN_205_PMBS3_Tryp_Rep1_SECFr17	4	875.185	3496.71	0.711112	4	3496.71	0.71394	32979	P02768	ALBU_HUMAN Serum albumin OS=Homo sapiens GN=ALB PE=1 SV=2	false	P02768	ALBU_HUMAN Serum albumin OS=Homo sapiens GN=ALB PE=1 SV=2	false	KQTALVELVK	CcmCcmKbs3ohADDKETCcmFAEEGKK	549	582	10	17	1	7	549	588	4	BS3+NH+OH	11.6233	false	true	false	false	Within >4	0.00113636		0.00161031	0	0	0	0	2047	363	4
11788	4104608700	7PMix_BS3_Ceratin_F3_DDA_iRT_002	5	612.303	3056.48	0.478233	5	3056.48	0.476722	17203	P00563	KCRM_RABIT Creatine kinase M-type OS=Oryctolagus cuniculus GN=CKM PE=1 SV=1	false	P00563	KCRM_RABIT Creatine kinase M-type OS=Oryctolagus cuniculus GN=CKM PE=1 SV=1	false	PFGNTHNK	YKLNYKSEEEYPDLSK	2	10	8	16	1	2	2	11	5	BS3+NH+OH	11.6227	false	true	false	false	Within >4	0.00113636		0	0	0	0	0	2046	2101	12
11788	4103588845	7PMix_BS3_HSA_F4_DDA_iRT_001	5	699.96	3494.76	0.761223	5	3494.76	0.760981	8103	P02768	ALBU_HUMAN Serum albumin OS=Homo sapiens GN=ALB PE=1 SV=2	false	P02768	ALBU_HUMAN Serum albumin OS=Homo sapiens GN=ALB PE=1 SV=2	false	LDELRDEGKASSAKbs3nh2QR	VGSKCcmCcmKHPEAK	206	457	16	12	9	4	214	460	5	BS3+NH+OH	11.6146	false	true	false	false	Within >4	0.00113636		0	0	0	0	0	1536	13	4
11788	4104052298	7PMix_BS3_HSA_F1F2_DDA_iRT_001	3	688.013	2061.02	0.017392	3	2061.02	0.01671	14666	P02768	ALBU_HUMAN Serum albumin OS=Homo sapiens GN=ALB PE=1 SV=2	false	P02768	ALBU_HUMAN Serum albumin OS=Homo sapiens GN=ALB PE=1 SV=2	false	FKDLGEENFK	SEVAHR	35	29	10	6	2	1	36	29	3	BS3+NH+OH	11.6135	false	true	false	false	Within >4	0.00113636		0	0	0	0	0	2044	3235	4
11788	4104202503	7PMix_pooled_DDA_iRT_library_008	4	748.405	2989.59	0.591184	4	2989.59	0.587278	18141	P00432	CATA_BOVIN Catalase OS=Bos taurus GN=CAT PE=1 SV=3	false	P00432	CATA_BOVIN Catalase OS=Bos taurus GN=CAT PE=1 SV=3	false	AAQKPDVLTTGGGNPVGDK	AKVFEHIGK	20	97	19	9	4	2	23	98	4	BS3+NH+OH	11.6049	false	true	false	false	Within >4	0.00113636		0	0	0	0.00429185	0	2043	3247	18
11788	4104149690	7PMix_BS3_HSA_F3_DDA_iRT_002	4	913.722	3650.86	0.858967	4	3650.84	0.839625	12231	P02768	ALBU_HUMAN Serum albumin OS=Homo sapiens GN=ALB PE=1 SV=2	false	P02768	ALBU_HUMAN Serum albumin OS=Homo sapiens GN=ALB PE=1 SV=2	false	LDELRDEGKbs3nh2ASSAKQR	VGSKbs3ohCcmCcmKHPEAK	206	457	16	12	14	7	219	463	4	BS3+NH+OH	11.5939	false	true	false	false	Within Special >4	0		0	0	0	0	0	2844	111	4
11788	4103658133	7PMix_BS3_Conal_F4_DDA_iRT_001	5	758.179	3785.86	0.858684	5	3785.85	0.854548	17882	P02789	TRFE_CHICK Ovotransferrin OS=Gallus gallus PE=1 SV=2	false	P02789	TRFE_CHICK Ovotransferrin OS=Gallus gallus PE=1 SV=2	false	IQWCcmAVGKDEKbs3nh2SK	CcmVASSHEKYFGYTGALR	364	532	13	17	8	8	371	539	5	BS3+NH+OH	11.5794	false	true	false	false	Within >4	0.00113636		0.00161031	0	0	0	0	2042	1753	3
11788	4104377743	7PMix_BS3_Conal_F3_DDA_iRT_002	4	1005.94	4019.74	0.744299	4	4019.74	0.740048	20189	P02789	TRFE_CHICK Ovotransferrin OS=Gallus gallus PE=1 SV=2	false	P02789	TRFE_CHICK Ovotransferrin OS=Gallus gallus PE=1 SV=2	false	TGTCcmNFDEYFSEGCcmAPGSPPNSR	IQWCcmAVGKDEK	494	364	23	11	22	8	515	371	4	BS3+NH+OH	11.5729	false	true	false	false	Within >4	0.00113636		0	0	0	0.00429185	0	1958	3177	3
11788	4103906029	7PMix_BS3_HSA_F3_DDA_iRT_001	5	995.896	4974.44	0.444923	5	4974.44	0.441479	28588	P02768	ALBU_HUMAN Serum albumin OS=Homo sapiens GN=ALB PE=1 SV=2	false	P02768	ALBU_HUMAN Serum albumin OS=Homo sapiens GN=ALB PE=1 SV=2	false	Kbs3nh2QTALVELVK	AVMDDFAAFVEKCcmCcmKADDKETCcmFAEEGKbs3nh2K	549	570	10	29	3	15	551	584	5	BS3+NH+OH	11.5704	false	true	false	false	Within >4	0.00113636		0.00161031	0	0	0	0	2040	2043	4
11788	4103405352	B170317_07_Lumos_ML_IN_205_PMBS3_Tryp_SECFr17	3	954.465	2860.37	0.374266	3	2860.37	0.373521	29807	P00563	KCRM_RABIT Creatine kinase M-type OS=Oryctolagus cuniculus GN=CKM PE=1 SV=1	false	P00563	KCRM_RABIT Creatine kinase M-type OS=Oryctolagus cuniculus GN=CKM PE=1 SV=1	false	GGDDLDPHYVLSSR	VISMEKGGNMK	117	237	14	11	12	6	128	242	3	BS3+NH+OH	11.5702	false	true	false	false	Within >4	0.00113636		0	0	0	0	0	2039	2439	12
11788	4104600334	7PMix_BS3_Ceratin_F3_DDA_iRT_002	4	657.595	2626.35	0.351428	4	2626.35	0.35034	12230	P00563	KCRM_RABIT Creatine kinase M-type OS=Oryctolagus cuniculus GN=CKM PE=1 SV=1	false	P00563	KCRM_RABIT Creatine kinase M-type OS=Oryctolagus cuniculus GN=CKM PE=1 SV=1	false	TDLNHENLK	HGGFKbs3nh2PTDKHK	108	97	9	11	1	9	108	105	4	BS3+NH+OH	11.5678	false	true	false	false	Within >4	0.00113636		0	0	0	0	0	2038	947	12
11788	4102063838	B170315_10_Lumos_ML_IN_205_PMBS3_Tryp_Rep2_SECFr16	5	593.935	2964.64	0.636536	5	2964.64	0.636458	32096	P68082	MYG_HORSE Myoglobin OS=Equus caballus GN=MB PE=1 SV=2	false	P68082	MYG_HORSE Myoglobin OS=Equus caballus GN=MB PE=1 SV=2	false	HKIPIK	LFTGHPETLEKFDKbs3ohFK	98	33	6	16	2	11	99	43	5	BS3+NH+OH	11.5485	false	true	false	false	Within >4	0.00113636		0.00161031	0	0	0	0	2037	2589	27
11788	4102197131	B170315_11_Lumos_ML_IN_205_PMBS3_Tryp_Rep2_SECFr17	4	1154.08	4612.28	0.279456	4	4612.26	0.257768	42006	P00563	KCRM_RABIT Creatine kinase M-type OS=Oryctolagus cuniculus GN=CKM PE=1 SV=1	false	P00563	KCRM_RABIT Creatine kinase M-type OS=Oryctolagus cuniculus GN=CKM PE=1 SV=1	false	TDLNHENLKGGDDLDPHYVLSSR	VISMEKbs3ohGGNMKEVFR	108	237	23	15	9	11	116	247	4	BS3+NH+OH	11.5457	false	true	false	false	Within Special >4	0		0.00161031	0	0	0	0	591	633	12
11788	4103883643	7PMix_BS3_HSA_F3_DDA_iRT_001	4	729.637	2914.52	0.519756	4	2914.52	0.520898	12239	P02768	ALBU_HUMAN Serum albumin OS=Homo sapiens GN=ALB PE=1 SV=2	false	P02768	ALBU_HUMAN Serum albumin OS=Homo sapiens GN=ALB PE=1 SV=2	false	LKCcmASLQK	LDELRDEGKASbs3ohSbs3ohAK	222	206	8	14	2	9	223	214	4	BS3+NH+OH	11.5443	false	true	false	false	Within >4	0.00113636		0.00161031	0	0	0	0	1449	941	4
11788	4101642529	B170315_04_Lumos_ML_IN_205_PMBS3_Tryp_Rep1_SECFr17	5	1129.35	5641.71	0.706527	5	5641.69	0.691773	56278	P02768	ALBU_HUMAN Serum albumin OS=Homo sapiens GN=ALB PE=1 SV=2	false	P02768	ALBU_HUMAN Serum albumin OS=Homo sapiens GN=ALB PE=1 SV=2	false	YKAAFTECcmCcmQAADK	LVRPEVDVMCcmTAFHDNEETFLKKYLYbs3ohEIAR	185	139	14	30	2	23	186	161	5	BS3+NH+OH	11.5439	false	true	false	false	Within >4	0.00113636		0.00161031	0	0	0	0	2035	51	4
11788	4103883654	7PMix_BS3_HSA_F3_DDA_iRT_001	3	978.5	2932.48	0.478656	3	2932.47	0.474635	11471	P02768	ALBU_HUMAN Serum albumin OS=Homo sapiens GN=ALB PE=1 SV=2	false	P02768	ALBU_HUMAN Serum albumin OS=Homo sapiens GN=ALB PE=1 SV=2	false	LDELRDEGKASSbs3nh2AKQR	VGSKCcmCcmK	206	457	16	7	9	4	214	460	3	BS3+NH+OH	11.5398	false	true	false	false	Within >4	0.00113636		0.00161031	0	0	0	0	2034	13	4
11788	4104108403	7PMix_BS3_HSA_F5_DDA_iRT_001	6	917.95	5501.65	0.65475	6	5501.65	0.647797	19887	P02768	ALBU_HUMAN Serum albumin OS=Homo sapiens GN=ALB PE=1 SV=2	false	P02768	ALBU_HUMAN Serum albumin OS=Homo sapiens GN=ALB PE=1 SV=2	false	LVRPEVDVMoxCcmTAFHDNEETFLKK	YKAAFTECcmCcmQAADKbs3nh2AACcmLLPK	139	185	23	21	22	2	160	186	6	BS3+NH+OH	11.522	false	true	false	false	Within >4	0.00113636		0	0	0	0	0	2033	619	4
11788	4103914081	7PMix_BS3_HSA_F3_DDA_iRT_001	5	1199.17	5990.83	0.831173	5	5990.83	0.828403	28350	P02768	ALBU_HUMAN Serum albumin OS=Homo sapiens GN=ALB PE=1 SV=2	false	P02768	ALBU_HUMAN Serum albumin OS=Homo sapiens GN=ALB PE=1 SV=2	false	NYAEAK	LKECcmCcmEKPLLEKSbs3nh2HCcmIAEVENDEMPADLPSLAADFVESKDVCcmK	342	299	6	43	2	39	343	337	5	BS3+NH+OH	11.5193	false	true	false	false	Within >4	0.00113636		0.00161031	0	0	0.00429185	0	2031	2577	4
11788	4103914080	7PMix_BS3_HSA_F3_DDA_iRT_001	5	1199.17	5990.83	0.831173	5	5990.83	0.828403	28350	P02768	ALBU_HUMAN Serum albumin OS=Homo sapiens GN=ALB PE=1 SV=2	false	P02768	ALBU_HUMAN Serum albumin OS=Homo sapiens GN=ALB PE=1 SV=2	false	NYAEAK	LKECcmCcmEKPLLEKbs3nh2SHCcmIAEVENDEMPADLPSLAADFVESKDVCcmK	342	299	6	43	2	39	343	337	5	BS3+NH+OH	11.5193	false	true	false	false	Within >4	0.00113636		0.00161031	0	0	0.00429185	0	2032	2577	4
11788	4103904996	7PMix_BS3_HSA_F3_DDA_iRT_001	6	808.367	4844.16	0.156325	6	4844.15	0.153463	18427	P02768	ALBU_HUMAN Serum albumin OS=Homo sapiens GN=ALB PE=1 SV=2	false	P02768	ALBU_HUMAN Serum albumin OS=Homo sapiens GN=ALB PE=1 SV=2	false	SEVAHR	VHTECcmCcmHGDLLECcmADDRADLAKYICcmENQDSISSK	29	265	6	34	1	22	29	286	6	BS3+NH+OH	11.5111	false	true	false	false	Within >4	0.00113636		0.00161031	0	0	0	0	2030	715	4
11788	4103254634	B170317_06_Lumos_ML_IN_205_PMBS3_Tryp_SECFr16	5	766.408	3827	0.001989	5	3827	0.000616	27064	P68082	MYG_HORSE Myoglobin OS=Equus caballus GN=MB PE=1 SV=2	false	P68082	MYG_HORSE Myoglobin OS=Equus caballus GN=MB PE=1 SV=2	false	KGHHEAELKPLAQSHATK	NDIAAKYKbs3nh2ELGFQG	80	141	18	14	9	6	88	146	5	BS3+NH+OH	11.507	false	true	false	false	Within >4	0.00113636		0	0	0	0	0	502	235	27
11788	4103515102	B170317_08_Lumos_ML_IN_205_PMBS3_Tryp_SECFr18	3	939.82	2816.44	0.436849	3	2816.44	0.437368	34243	P00563	KCRM_RABIT Creatine kinase M-type OS=Oryctolagus cuniculus GN=CKM PE=1 SV=1	false	P00563	KCRM_RABIT Creatine kinase M-type OS=Oryctolagus cuniculus GN=CKM PE=1 SV=1	false	LEKGQSIDDMIPAQK	LMVEMEKK	367	359	15	8	3	7	369	365	3	BS3+NH+OH	11.4966	false	true	false	false	Within >4	0.00113636		0	0	0	0	0	2028	529	12
11788	4104615071	7PMix_BS3_Ceratin_F3_DDA_iRT_002	6	629.144	3768.82	0.81866	6	3768.82	0.816577	20800	P00563	KCRM_RABIT Creatine kinase M-type OS=Oryctolagus cuniculus GN=CKM PE=1 SV=1	false	P00563	KCRM_RABIT Creatine kinase M-type OS=Oryctolagus cuniculus GN=CKM PE=1 SV=1	false	TDLNHENLKGGDDLDPHYVLSSR	GGNMKEVFR	108	243	23	9	9	5	116	247	6	BS3+NH+OH	11.4652	false	true	false	false	Within >4	0.00113636		0	0	0	0	0	2027	633	12
11788	4103597486	7PMix_BS3_HSA_F4_DDA_iRT_001	5	971.473	4852.33	0.327147	5	4852.32	0.321846	17882	P02768	ALBU_HUMAN Serum albumin OS=Homo sapiens GN=ALB PE=1 SV=2	false	P02768	ALBU_HUMAN Serum albumin OS=Homo sapiens GN=ALB PE=1 SV=2	false	TCcmVADESAENCcmDKSLHTLFGDKLCcmTVATLR	DAHKbs3nh2SEVAHR	76	25	30	10	13	5	88	29	5	BS3+NH+OH	11.4618	false	true	false	false	Within >4	0.00113636		0	0	0	0	0	2026	1191	4
11788	4104246895	7PMix_pooled_DDA_iRT_library_005	5	488.855	2439.24	0.23636	5	2439.24	0.236243	8527	P02768	ALBU_HUMAN Serum albumin OS=Homo sapiens GN=ALB PE=1 SV=2	false	P02768	ALBU_HUMAN Serum albumin OS=Homo sapiens GN=ALB PE=1 SV=2	false	ASSAKQR	VGSKCcmCcmKbs3nh2HPEAK	215	457	7	12	5	4	219	460	5	BS3+NH+OH	11.4501	false	true	false	false	Within >4	0.00113636		0	0	0	0	0	2025	2011	4
11788	4103878540	7PMix_BS3_HSA_F3_DDA_iRT_001	5	534.67	2668.31	0.313595	5	2668.31	0.313286	17078	P02768	ALBU_HUMAN Serum albumin OS=Homo sapiens GN=ALB PE=1 SV=2	false	P02768	ALBU_HUMAN Serum albumin OS=Homo sapiens GN=ALB PE=1 SV=2	false	FKDLGEENFK	DAHKSbs3ohEVAHR	35	25	10	10	2	4	36	28	5	BS3+NH+OH	11.4495	false	true	false	false	Within >4	0.00113636		0	0	0	0	0	2024	3635	4
11788	4102068429	B170315_10_Lumos_ML_IN_205_PMBS3_Tryp_Rep2_SECFr16	6	517.255	3097.49	0.485529	6	3097.49	0.486203	13341	P02789	TRFE_CHICK Ovotransferrin OS=Gallus gallus PE=1 SV=2	false	P02789	TRFE_CHICK Ovotransferrin OS=Gallus gallus PE=1 SV=2	false	KSCcmHTAVGR	CcmVASSHEKYFGYTGALR	471	532	9	17	1	8	471	539	6	BS3+NH+OH	11.4475	false	true	false	false	Within >4	0.00113636		0	0	0	0	0	2023	3659	3
11788	4102230932	B170315_11_Lumos_ML_IN_205_PMBS3_Tryp_Rep2_SECFr17	5	534.677	2668.35	0.350079	5	2668.35	0.350357	13606	P02789	TRFE_CHICK Ovotransferrin OS=Gallus gallus PE=1 SV=2	false	P02789	TRFE_CHICK Ovotransferrin OS=Gallus gallus PE=1 SV=2	false	KSCcmHTAVGR	KDSNVNWNNLKGK	471	458	9	13	1	11	471	468	5	BS3+NH+OH	11.4397	false	true	false	false	Within >4	0.00113636		0	0	0	0	0	2022	663	3
11788	4102866456	B170317_02_Lumos_ML_IN_205_PMBS3_Tryp_Rep4_SECFr16	3	845.473	2533.4	0.396429	3	2533.39	0.394437	21506	P68082	MYG_HORSE Myoglobin OS=Equus caballus GN=MB PE=1 SV=2	false	P68082	MYG_HORSE Myoglobin OS=Equus caballus GN=MB PE=1 SV=2	false	HKIPIK	LFTGHPETLEKFDK	98	33	6	14	2	11	99	43	3	BS3+NH+OH	11.4397	false	true	false	false	Within >4	0.00113636		0	0	0	0	0	2021	2589	27
11788	4103220691	B170317_06_Lumos_ML_IN_205_PMBS3_Tryp_SECFr16	4	554.292	2213.14	0.140762	4	2213.14	0.140197	27156	P02789	TRFE_CHICK Ovotransferrin OS=Gallus gallus PE=1 SV=2	false	P02789	TRFE_CHICK Ovotransferrin OS=Gallus gallus PE=1 SV=2	false	FGVNGSEKSK	DLTKCcmLFK	634	658	10	8	8	4	641	661	4	BS3+NH+OH	11.4328	false	true	false	false	Within >4	0.00113636		0	0	0	0	0	2020	773	3
11788	4103914912	7PMix_BS3_HSA_F3_DDA_iRT_001	5	1199.17	5990.83	0.83474	5	5990.83	0.828403	29791	P02768	ALBU_HUMAN Serum albumin OS=Homo sapiens GN=ALB PE=1 SV=2	false	P02768	ALBU_HUMAN Serum albumin OS=Homo sapiens GN=ALB PE=1 SV=2	false	DVCcmKNYAEAK	LKECcmCcmEKPLLEKbs3nh2SHCcmIAEVENDEMPADLPSLAADFVESK	338	299	10	39	4	38	341	336	5	BS3+NH+OH	11.4326	false	true	false	false	Within >4	0.00113636		0.00161031	0	0	0	0	659	181	4
11788	4102540714	B170315_17_Lumos_ML_IN_205_PMBS3_Tryp_Rep3_SECFr16	7	1236.42	8647.92	0.920705	7	8647.92	0.918855	46640	P02768	ALBU_HUMAN Serum albumin OS=Homo sapiens GN=ALB PE=1 SV=2	false	P02768	ALBU_HUMAN Serum albumin OS=Homo sapiens GN=ALB PE=1 SV=2	false	VHTECcmCcmHGDLLECcmADDRADLAKYICcmENQDSISSK	LKECcmCcmEKPLLEKSHCcmIAEVENDEMPADLPSLAADFVESK	265	299	34	39	22	12	286	310	7	BS3+NH+OH	11.4313	false	true	false	false	Within >4	0.00113636		0.00161031	0	0	0	0	1522	521	4
11788	4103984002	7PMix_BS3_Conal_F3_DDA_iRT_001	4	811.66	3242.61	0.612678	4	3242.61	0.610401	24926	P02789	TRFE_CHICK Ovotransferrin OS=Gallus gallus PE=1 SV=2	false	P02789	TRFE_CHICK Ovotransferrin OS=Gallus gallus PE=1 SV=2	false	FFSASCcmVPGATIEQKLCcmR	DGKGDVAFVK	174	219	18	10	15	3	188	221	4	BS3+NH+OH	11.4211	false	true	false	false	Within >4	0.00113636		0.00161031	0	0	0.0173913	0	2017	2567	3
11788	4103908537	7PMix_BS3_HSA_F3_DDA_iRT_001	6	800.555	4797.29	0.286812	6	4797.3	0.302115	17925	P02768	ALBU_HUMAN Serum albumin OS=Homo sapiens GN=ALB PE=1 SV=2	false	P02768	ALBU_HUMAN Serum albumin OS=Homo sapiens GN=ALB PE=1 SV=2	false	LVTDLTKVHTECcmCcmHGDLLECcmADDRADLAK	RDAHKSEVAHR	258	24	29	11	7	5	264	28	6	BS3+NH+OH	11.418	false	true	false	false	Within >4	0.00113636		0.00161031	0	0	0.0070922	0	1594	3077	4
11788	4104061538	7PMix_BS3_HSA_F1F2_DDA_iRT_001	4	913.713	3650.82	0.824486	4	3650.82	0.824554	20705	P02768	ALBU_HUMAN Serum albumin OS=Homo sapiens GN=ALB PE=1 SV=2	false	P02768	ALBU_HUMAN Serum albumin OS=Homo sapiens GN=ALB PE=1 SV=2	false	Kbs3nh2QTALVELVK	CcmCcmKADDKETCcmFAEEGKbs3nh2K	549	582	10	17	3	3	551	584	4	BS3+NH+OH	11.4062	false	true	false	false	Within >4	0.00113636		0	0	0	0	0	2015	2043	4
11788	4104297226	7PMix_BS3_Ceratin_F4_DDA_iRT_002	6	690.683	4138.05	0.052981	6	4138.05	0.050811	17165	P00563	KCRM_RABIT Creatine kinase M-type OS=Oryctolagus cuniculus GN=CKM PE=1 SV=1	false	P00563	KCRM_RABIT Creatine kinase M-type OS=Oryctolagus cuniculus GN=CKM PE=1 SV=1	false	HGGFKbs3nh2PTDK	HKTDLNHENLKGGDDLDPHYVLSSR	97	106	9	25	7	2	103	107	6	BS3+NH+OH	11.3938	false	true	false	false	Within >4	0.00113636		0	0	0	0	0	1931	223	12
11788	4102655079	B170315_18_Lumos_ML_IN_205_PMBS3_Tryp_Rep3_SECFr17	4	788.439	3149.73	0.72655	4	3149.73	0.725744	52789	P68082	MYG_HORSE Myoglobin OS=Equus caballus GN=MB PE=1 SV=2	false	P68082	MYG_HORSE Myoglobin OS=Equus caballus GN=MB PE=1 SV=2	false	HGTVVLTALGGILK	TEAEMKbs3nh2ASEDLKK	65	52	14	13	3	12	67	63	4	BS3+NH+OH	11.3936	false	true	false	false	Within >4	0.00113636		0.00161031	0	0	0	0	2013	1941	27
11788	4103821730	7PMix_BS3_Conal_F1F2_DDA_iRT_001	3	1263.58	3787.71	0.711873	3	3787.71	0.710268	26269	P02789	TRFE_CHICK Ovotransferrin OS=Gallus gallus PE=1 SV=2	false	P02789	TRFE_CHICK Ovotransferrin OS=Gallus gallus PE=1 SV=2	false	TCcmNPSDILQMCcmSFLEGK	QPVDNYKTCcmNWAR	689	253	17	13	17	7	705	259	3	BS3+NH+OH	11.3855	false	true	false	false	Within >4	0.00113636		0.00161031	0	0	0.00961538	0	7	2807	3
11788	4102475469	B170315_17_Lumos_ML_IN_205_PMBS3_Tryp_Rep3_SECFr16	4	788.439	3149.73	0.72632	4	3149.73	0.725744	50565	P68082	MYG_HORSE Myoglobin OS=Equus caballus GN=MB PE=1 SV=2	false	P68082	MYG_HORSE Myoglobin OS=Equus caballus GN=MB PE=1 SV=2	false	HGTVVLTALGGILK	TEAEMKASEDLKbs3nh2K	65	52	14	13	3	6	67	57	4	BS3+NH+OH	11.3845	false	true	false	false	Within >4	0.00113636		0.00161031	0	0	0.00429185	0	2011	2261	27
11788	4102265058	B170315_11_Lumos_ML_IN_205_PMBS3_Tryp_Rep2_SECFr17	4	1091.27	4361.06	0.064497	4	4361.06	0.063369	57911	P00698	LYSC_CHICK Lysozyme C OS=Gallus gallus GN=LYZ PE=1 SV=1	false	P00698	LYSC_CHICK Lysozyme C OS=Gallus gallus GN=LYZ PE=1 SV=1	false	CcmKGTDVQAWIR	GYSLGNWVCcmAAKbs3ohFESNFNTQATNR	133	40	11	24	2	3	134	42	4	BS3+NH+OH	11.3812	false	true	false	false	Within >4	0.00113636		0	0	0	0	0	2010	3227	2
11788	4104064366	7PMix_BS3_HSA_F1F2_DDA_iRT_001	3	1128.56	3382.65	0.647676	3	3382.65	0.646326	16183	P02768	ALBU_HUMAN Serum albumin OS=Homo sapiens GN=ALB PE=1 SV=2	false	P02768	ALBU_HUMAN Serum albumin OS=Homo sapiens GN=ALB PE=1 SV=2	false	ADLAKbs3nh2YICcmENQDSISSK	DAHKSEVAHR	282	25	17	10	6	4	287	28	3	BS3+NH+OH	11.3741	false	true	false	false	Within >4	0.00113636		0.00161031	0	0	0	0	2009	125	4
11788	4104202270	7PMix_pooled_DDA_iRT_library_008	5	609.331	3041.62	0.619615	5	3041.62	0.617927	15018	P02768	ALBU_HUMAN Serum albumin OS=Homo sapiens GN=ALB PE=1 SV=2	false	P02768	ALBU_HUMAN Serum albumin OS=Homo sapiens GN=ALB PE=1 SV=2	false	LKCcmASLQK	LDELRDEGKbs3nh2ASSAKQR	222	206	8	16	2	14	223	219	5	BS3+NH+OH	11.3647	false	true	false	false	Within >4	0.00113636		0	0	0	0	0	2008	265	4
11788	4104061884	7PMix_BS3_HSA_F1F2_DDA_iRT_001	3	1107.56	3319.65	0.648983	3	3319.65	0.646844	28235	P02768	ALBU_HUMAN Serum albumin OS=Homo sapiens GN=ALB PE=1 SV=2	false	P02768	ALBU_HUMAN Serum albumin OS=Homo sapiens GN=ALB PE=1 SV=2	false	VFDEFKPLVEEPQNLIK	CcmCcmTESLVNR	397	500	17	9	6	3	402	502	3	BS3+NH+OH	11.3585	false	true	false	false	Within >4	0.00113636		0	0	0	0.00429185	0	1870	3163	4
11788	4103895248	7PMix_BS3_HSA_F3_DDA_iRT_001	5	772.588	3857.91	0.905615	5	3857.9	0.900822	28810	P02768	ALBU_HUMAN Serum albumin OS=Homo sapiens GN=ALB PE=1 SV=2	false	P02768	ALBU_HUMAN Serum albumin OS=Homo sapiens GN=ALB PE=1 SV=2	false	LVRPEVDVMoxCcmTAFHDNEETFLKK	YLYEIAR	139	162	23	7	22	1	160	162	5	BS3+NH+OH	11.3574	false	true	false	false	Within >4	0.00113636		0.00161031	0	0	0.0173913	0	2006	2555	4
11788	4104606272	7PMix_BS3_Ceratin_F3_DDA_iRT_002	5	644.741	3218.67	0.667129	5	3218.66	0.663855	19413	P00563	KCRM_RABIT Creatine kinase M-type OS=Oryctolagus cuniculus GN=CKM PE=1 SV=1	false	P00563	KCRM_RABIT Creatine kinase M-type OS=Oryctolagus cuniculus GN=CKM PE=1 SV=1	false	VLTPDLYKK	YKLNYKSEEEYPDLSK	33	10	9	16	8	2	40	11	5	BS3+NH+OH	11.3551	false	true	false	false	Within >4	0.00113636		0.00161031	0	0	0.0070922	0	2005	1561	12
11788	4102652281	B170315_18_Lumos_ML_IN_205_PMBS3_Tryp_Rep3_SECFr17	4	774.351	3093.38	0.375923	4	3093.38	0.377643	22737	P02768	ALBU_HUMAN Serum albumin OS=Homo sapiens GN=ALB PE=1 SV=2	false	P02768	ALBU_HUMAN Serum albumin OS=Homo sapiens GN=ALB PE=1 SV=2	false	RYKAAFTECcmCcmQAADK	CcmCcmTESLVNR	184	500	15	9	3	3	186	502	4	BS3+NH+OH	11.3478	false	true	false	false	Within >4	0.00113636		0.00161031	0	0	0	0	2004	2551	4
11788	4104286400	7PMix_BS3_Ceratin_F4_DDA_iRT_002	4	944.005	3771.99	0.990854	4	3771.99	0.986938	23899	P00563	KCRM_RABIT Creatine kinase M-type OS=Oryctolagus cuniculus GN=CKM PE=1 SV=1	false	P00563	KCRM_RABIT Creatine kinase M-type OS=Oryctolagus cuniculus GN=CKM PE=1 SV=1	false	SIKGYTLPPHCcmSR	AVEKLSVEALNSLTGEFKGK	136	153	13	20	3	4	138	156	4	BS3+NH+OH	11.3422	false	true	false	false	Within >4	0.00113636		0	0	0	0	0	2003	1529	12
11788	4103888895	7PMix_BS3_HSA_F3_DDA_iRT_001	5	687.956	3434.74	0.741205	5	3434.74	0.739852	12245	P02768	ALBU_HUMAN Serum albumin OS=Homo sapiens GN=ALB PE=1 SV=2	false	P02768	ALBU_HUMAN Serum albumin OS=Homo sapiens GN=ALB PE=1 SV=2	false	LDELRDEGKbs3nh2ASSAKQR	CcmCcmKHPEAKbs3nh2R	206	461	16	9	14	3	219	463	5	BS3+NH+OH	11.3277	false	true	false	false	Within >4	0.00113636		0.00161031	0	0	0	0	1359	111	4
11788	4102069932	B170315_10_Lumos_ML_IN_205_PMBS3_Tryp_Rep2_SECFr16	5	665.767	3323.8	0.799646	5	3323.8	0.799002	12614	P68082	MYG_HORSE Myoglobin OS=Equus caballus GN=MB PE=1 SV=2	false	P68082	MYG_HORSE Myoglobin OS=Equus caballus GN=MB PE=1 SV=2	false	NDIAAKYK	KKbs3nh2GHHEAELKPLAQSHATK	141	79	8	19	6	10	146	88	5	BS3+NH+OH	11.327	false	true	false	false	Within >4	0.00113636		0	0	0	0	0	1704	235	27
11788	4104397290	7PMix_BS3_Conal_F3_DDA_iRT_002	6	1185.74	7108.4	0.400282	6	7108.4	0.395749	25147	P02789	TRFE_CHICK Ovotransferrin OS=Gallus gallus PE=1 SV=2	false	P02789	TRFE_CHICK Ovotransferrin OS=Gallus gallus PE=1 SV=2	false	GDPKbs3nh2Tbs3ohKCcmAR	NAPYSGYSGAFHCcmLKbs3nh2DGKGDVAFVKHTTVNENAPDQKDEYELLCcmLDGSR	195	204	9	49	6	18	200	221	6	BS3+NH+OH	11.3176	false	true	false	false	Within >4	0.00113636		0.00161031	0	0	0	0	2000	279	3
11788	4104603729	7PMix_BS3_Ceratin_F3_DDA_iRT_002	3	980.871	2939.59	0.592133	3	2939.59	0.589568	27594	P00563	KCRM_RABIT Creatine kinase M-type OS=Oryctolagus cuniculus GN=CKM PE=1 SV=1	false	P00563	KCRM_RABIT Creatine kinase M-type OS=Oryctolagus cuniculus GN=CKM PE=1 SV=1	false	GKYYPLK	AVEKLSVEALNSLTGEFK	171	153	7	18	2	4	172	156	3	BS3+NH+OH	11.3136	false	true	false	false	Within >4	0.00113636		0	0	0	0	0	1999	3079	12
11788	4101673219	B170315_03_Lumos_ML_IN_205_PMBS3_Tryp_Rep1_SECFr16	5	740.562	3697.78	0.775444	5	3697.77	0.77378	44150	P02768	ALBU_HUMAN Serum albumin OS=Homo sapiens GN=ALB PE=1 SV=2	false	P02768	ALBU_HUMAN Serum albumin OS=Homo sapiens GN=ALB PE=1 SV=2	false	HPYFYAPELLFFAKR	YKAAFTECcmCcmQAADK	170	185	15	14	14	2	183	186	5	BS3+NH+OH	11.3026	false	true	false	false	Within >4	0.00113636		0	0	0	0	0	1266	915	4
11788	4103882655	7PMix_BS3_HSA_F3_DDA_iRT_001	4	677.355	2705.39	0.391672	4	2705.39	0.391423	15411	P02768	ALBU_HUMAN Serum albumin OS=Homo sapiens GN=ALB PE=1 SV=2	false	P02768	ALBU_HUMAN Serum albumin OS=Homo sapiens GN=ALB PE=1 SV=2	false	LKCcmASLQK	VTKbs3nh2CcmCcmTESLVNR	222	497	8	12	2	8	223	504	4	BS3+NH+OH	11.2952	false	true	false	false	Within >4	0.00113636		0.00161031	0	0	0	0	1997	2541	4
11788	4102638620	B170315_18_Lumos_ML_IN_205_PMBS3_Tryp_Rep3_SECFr17	3	865.497	2593.47	0.469372	3	2593.47	0.469058	26371	P02768	ALBU_HUMAN Serum albumin OS=Homo sapiens GN=ALB PE=1 SV=2	false	P02768	ALBU_HUMAN Serum albumin OS=Homo sapiens GN=ALB PE=1 SV=2	false	KVPQVSTPTLVEVSR	ATKEQLK	438	563	15	7	1	3	438	565	3	BS3+NH+OH	11.2937	false	true	false	false	Within >4	0.00113636		0.00161031	0	0	0	0	1611	3073	4
11788	4104075941	7PMix_BS3_HSA_F1F2_DDA_iRT_001	5	1460.06	7295.27	0.266325	5	7295.27	0.27131	31008	P02768	ALBU_HUMAN Serum albumin OS=Homo sapiens GN=ALB PE=1 SV=2	false	P02768	ALBU_HUMAN Serum albumin OS=Homo sapiens GN=ALB PE=1 SV=2	false	SHCcmIAEVENDEMoxPADLPSLAADFVESK	SHCcmIAEVENDEMoxPADLPSLAADFVESKDVCcmKNYAEAK	311	311	27	37	26	27	336	337	5	BS3+NH+OH	11.2888	false	true	false	false	Within >4	0.00113636		0.00161031	0	0	0.0070922	0	1995	2027	4
11788	4103655585	7PMix_BS3_Conal_F4_DDA_iRT_001	4	858.673	3430.66	0.663877	4	3430.66	0.661582	16378	P02789	TRFE_CHICK Ovotransferrin OS=Gallus gallus PE=1 SV=2	false	P02789	TRFE_CHICK Ovotransferrin OS=Gallus gallus PE=1 SV=2	false	VREGTTYKEFLGDK	QPVDNYKTCcmNWAR	666	253	14	13	8	7	673	259	4	BS3+NH+OH	11.2866	false	true	false	false	Within >4	0.00113636		0	0	0	0	0	1994	1649	3
11788	4102146653	B170315_11_Lumos_ML_IN_205_PMBS3_Tryp_Rep2_SECFr17	3	777.719	2330.14	0.136607	3	2330.14	0.139882	33747	P02768	ALBU_HUMAN Serum albumin OS=Homo sapiens GN=ALB PE=1 SV=2	false	P02768	ALBU_HUMAN Serum albumin OS=Homo sapiens GN=ALB PE=1 SV=2	false	KYLYEIAR	CcmCcmTESLVNR	161	500	8	9	1	3	161	502	3	BS3+NH+OH	11.284	false	true	false	false	Within Special >4	0		0	0	0	0	0	2842	4047	4
11788	4103306031	B170317_07_Lumos_ML_IN_205_PMBS3_Tryp_SECFr17	4	510.281	2037.09	0.094059	4	2037.09	0.093505	35532	P02789	TRFE_CHICK Ovotransferrin OS=Gallus gallus PE=1 SV=2	false	P02789	TRFE_CHICK Ovotransferrin OS=Gallus gallus PE=1 SV=2	false	SDFHLFGPPGK	KDPVLK	299	310	11	6	1	1	299	310	4	BS3+NH+OH	11.2768	false	true	false	false	Within Special >4	0		0	0	0	0	0	2841	4045	3
11788	4104131635	7PMix_BS3_Conal_F4_DDA_iRT_002	5	748.788	3738.9	0.902451	5	3738.9	0.899914	14844	P02789	TRFE_CHICK Ovotransferrin OS=Gallus gallus PE=1 SV=2	false	P02789	TRFE_CHICK Ovotransferrin OS=Gallus gallus PE=1 SV=2	false	KDQLTPSPR	KGTEFTVNDLQGKTSbs3nh2CcmHTGLGR	352	119	9	22	1	13	352	131	5	BS3+NH+OH	11.2716	false	true	false	false	Within >4	0.00113636		0.00161031	0	0	0	0	1993	2537	3
11788	4103810373	7PMix_BS3_Conal_F1F2_DDA_iRT_001	3	944.136	2829.39	0.387448	3	2829.39	0.386804	12790	P02789	TRFE_CHICK Ovotransferrin OS=Gallus gallus PE=1 SV=2	false	P02789	TRFE_CHICK Ovotransferrin OS=Gallus gallus PE=1 SV=2	false	KDQLTPSPR	QPVDNYKTCcmNWAR	352	253	9	13	1	7	352	259	3	BS3+NH+OH	11.2518	false	true	false	false	Within >4	0.00113636		0	0	0	0	0	1992	3319	3
11788	4101589807	B170315_04_Lumos_ML_IN_205_PMBS3_Tryp_Rep1_SECFr17	3	721.378	2161.11	0.112003	3	2161.11	0.112271	22337	P02768	ALBU_HUMAN Serum albumin OS=Homo sapiens GN=ALB PE=1 SV=2	false	P02768	ALBU_HUMAN Serum albumin OS=Homo sapiens GN=ALB PE=1 SV=2	false	KQTALVELVK	CcmCcmKADDK	549	582	10	7	1	3	549	584	3	BS3+NH+OH	11.2513	false	true	false	false	Within >4	0.00113636		0.00161031	0	0	0	0	1455	119	4
11788	4101658351	B170315_03_Lumos_ML_IN_205_PMBS3_Tryp_Rep1_SECFr16	5	609.33	3041.62	0.615949	5	3041.62	0.617927	16926	P02768	ALBU_HUMAN Serum albumin OS=Homo sapiens GN=ALB PE=1 SV=2	false	P02768	ALBU_HUMAN Serum albumin OS=Homo sapiens GN=ALB PE=1 SV=2	false	CcmASLQK	LDELRDEGKASSbs3nh2AKQRLK	224	206	6	18	3	14	226	219	5	BS3+NH+OH	11.2478	false	true	false	false	Within >4	0.00113636		0.00161031	0	0	0	0	1990	1013	4
11788	4104635882	7PMix_BS3_Ceratin_F3_DDA_iRT_002	5	1169.36	5841.76	0.764235	5	5841.76	0.760049	25912	P00563	KCRM_RABIT Creatine kinase M-type OS=Oryctolagus cuniculus GN=CKM PE=1 SV=1	false	P00563	KCRM_RABIT Creatine kinase M-type OS=Oryctolagus cuniculus GN=CKM PE=1 SV=1	false	SMTEQEQQQLIDDHFLFDKPVSPLLLASGMoxAR	SEEEYPDLSKHNNHMoxAK	178	16	32	17	19	10	196	25	5	BS3+NH+OH	11.2444	false	true	false	false	Within >4	0.00113636		0.00161031	0	0	0	0	1989	1675	12
11788	4101674081	B170315_03_Lumos_ML_IN_205_PMBS3_Tryp_Rep1_SECFr16	5	740.985	3699.89	0.890536	5	3699.89	0.889668	31334	P68082	MYG_HORSE Myoglobin OS=Equus caballus GN=MB PE=1 SV=2	false	P68082	MYG_HORSE Myoglobin OS=Equus caballus GN=MB PE=1 SV=2	false	GHHEAELKPLAQSHATK	NDIAAKYKbs3ohELGFQG	81	141	17	14	8	6	88	146	5	BS3+NH+OH	11.241	false	true	false	false	Within >4	0.00113636		0	0	0	0	0	1669	235	27
11788	4101651481	B170315_03_Lumos_ML_IN_205_PMBS3_Tryp_Rep1_SECFr16	5	519.286	2591.39	0.392263	5	2591.39	0.392736	12036	P00563	KCRM_RABIT Creatine kinase M-type OS=Oryctolagus cuniculus GN=CKM PE=1 SV=1	false	P00563	KCRM_RABIT Creatine kinase M-type OS=Oryctolagus cuniculus GN=CKM PE=1 SV=1	false	GGVHVKLAHLSK	VISMoxEKGGNMK	293	237	12	11	6	6	298	242	5	BS3+NH+OH	11.2369	false	true	false	false	Within >4	0.00113636		0	0	0	0	0	1691	839	12
11788	4103268056	B170317_06_Lumos_ML_IN_205_PMBS3_Tryp_SECFr16	5	843.821	4214.07	0.067853	5	4214.07	0.067039	50405	P02789	TRFE_CHICK Ovotransferrin OS=Gallus gallus PE=1 SV=2	false	P02789	TRFE_CHICK Ovotransferrin OS=Gallus gallus PE=1 SV=2	false	QPVDNYKTCcmNWAR	EGTTYKEFLGDKFYTVISSLK	253	668	13	21	7	6	259	673	5	BS3+NH+OH	11.2264	false	true	false	false	Within >4	0.00113636		0.00161031	0	0	0	0	1986	1649	3
11788	4101816405	B170315_05_Lumos_ML_IN_205_PMBS3_Tryp_Rep1_SECFr18	4	479.238	1912.92	0.923652	4	1912.92	0.924745	4642	P02768	ALBU_HUMAN Serum albumin OS=Homo sapiens GN=ALB PE=1 SV=2	false	P02768	ALBU_HUMAN Serum albumin OS=Homo sapiens GN=ALB PE=1 SV=2	false	ASSAKQR	CcmCcmKHPEAK	215	461	7	8	5	3	219	463	4	BS3+NH+OH	11.2256	false	true	false	false	Within >4	0.00113636		0	0	0	0	0	1389	111	4
11788	4103430704	B170317_07_Lumos_ML_IN_205_PMBS3_Tryp_SECFr17	4	1051.02	4200.04	0.039022	4	4200.04	0.037468	66318	P68082	MYG_HORSE Myoglobin OS=Equus caballus GN=MB PE=1 SV=2	false	P68082	MYG_HORSE Myoglobin OS=Equus caballus GN=MB PE=1 SV=2	false	HPGDFGADAQGAMoxTKALELFR	GLSDGEWQQVLNVWGK	120	2	21	16	15	1	134	2	4	BS3+NH+OH	11.2255	false	true	false	false	Within >4	0.00113636		0.00161031	0	0	0.0070922	0	1984	1527	27
11788	4103886912	7PMix_BS3_HSA_F3_DDA_iRT_001	4	801.19	3200.73	0.731365	4	3200.73	0.7274	28661	P02768	ALBU_HUMAN Serum albumin OS=Homo sapiens GN=ALB PE=1 SV=2	false	P02768	ALBU_HUMAN Serum albumin OS=Homo sapiens GN=ALB PE=1 SV=2	false	AFKAWAVAR	VFDEFKPLVEEPQNLIK	234	397	9	17	3	6	236	402	4	BS3+NH+OH	11.2253	false	true	false	false	Within >4	0.00113636		0.00161031	0	0	0.00961538	0	451	2839	4
11788	4101919084	B170315_09_Lumos_ML_IN_205_PMBS3_Tryp_Rep2_SECFr15	7	1201.97	8406.74	0.743798	7	8406.74	0.739828	34122	P02768	ALBU_HUMAN Serum albumin OS=Homo sapiens GN=ALB PE=1 SV=2	false	P02768	ALBU_HUMAN Serum albumin OS=Homo sapiens GN=ALB PE=1 SV=2	false	VHTECcmCcmHGDLLECcmADDRADLAKYICcmENQDSISSK	ECcmCcmEKPLLEKSHCcmIAEVENDEMPADLPSLAADFVESK	265	301	34	37	22	10	286	310	7	BS3+NH+OH	11.2216	false	true	false	false	Within >4	0.00113636		0.00161031	0	0	0	0	1110	521	4
11788	4103885444	7PMix_BS3_HSA_F3_DDA_iRT_001	5	625.716	3123.54	0.544482	5	3123.54	0.544112	10348	P02768	ALBU_HUMAN Serum albumin OS=Homo sapiens GN=ALB PE=1 SV=2	false	P02768	ALBU_HUMAN Serum albumin OS=Homo sapiens GN=ALB PE=1 SV=2	false	LDELRDEGKbs3nh2ASSAKQR	CcmCcmKHPEAK	206	461	16	8	14	3	219	463	5	BS3+NH+OH	11.2187	false	true	false	false	Within >4	0.00113636		0	0	0	0	0	1981	111	4
11788	4104051806	7PMix_BS3_HSA_F1F2_DDA_iRT_001	4	458.757	1831	0.997488	4	1831	0.99856	7993	P02768	ALBU_HUMAN Serum albumin OS=Homo sapiens GN=ALB PE=1 SV=2	false	P02768	ALBU_HUMAN Serum albumin OS=Homo sapiens GN=ALB PE=1 SV=2	false	LKCcmASLQK	ASSAKQR	222	215	8	7	2	5	223	219	4	BS3+NH+OH	11.2179	false	true	false	false	Within >4	0.00113636		0	0	0	0	0	1980	265	4
11788	4103812516	7PMix_BS3_Conal_F1F2_DDA_iRT_001	3	908.12	2721.34	0.337208	3	2721.34	0.336683	16049	P02789	TRFE_CHICK Ovotransferrin OS=Gallus gallus PE=1 SV=2	false	P02789	TRFE_CHICK Ovotransferrin OS=Gallus gallus PE=1 SV=2	false	QPVDNYKTCcmNWAR	DSAIMLKR	253	321	13	8	7	7	259	327	3	BS3+NH+OH	11.2129	false	true	false	false	Within >4	0.00113636		0.00161031	0	0	0.00429185	0	858	1869	3
11788	4103222535	B170317_06_Lumos_ML_IN_205_PMBS3_Tryp_SECFr16	4	610.816	2439.24	0.236833	4	2439.24	0.236243	6827	P02768	ALBU_HUMAN Serum albumin OS=Homo sapiens GN=ALB PE=1 SV=2	false	P02768	ALBU_HUMAN Serum albumin OS=Homo sapiens GN=ALB PE=1 SV=2	false	ASSAKQR	VGSbs3nh2KCcmCcmKHPEAK	215	457	7	12	5	7	219	463	4	BS3+NH+OH	11.2013	false	true	false	false	Within >4	0.00113636		0	0	0	0	0	1171	111	4
11788	4103222534	B170317_06_Lumos_ML_IN_205_PMBS3_Tryp_SECFr16	4	610.816	2439.24	0.236833	4	2439.24	0.236243	6827	P02768	ALBU_HUMAN Serum albumin OS=Homo sapiens GN=ALB PE=1 SV=2	false	P02768	ALBU_HUMAN Serum albumin OS=Homo sapiens GN=ALB PE=1 SV=2	false	ASSAKQR	VGSKbs3nh2CcmCcmKHPEAK	215	457	7	12	5	7	219	463	4	BS3+NH+OH	11.2013	false	true	false	false	Within >4	0.00113636		0.00161031	0	0	0	0	660	111	4
11788	4103227254	B170317_06_Lumos_ML_IN_205_PMBS3_Tryp_SECFr16	6	469.1	2808.56	0.557747	6	2808.56	0.557814	24447	P68082	MYG_HORSE Myoglobin OS=Equus caballus GN=MB PE=1 SV=2	false	P68082	MYG_HORSE Myoglobin OS=Equus caballus GN=MB PE=1 SV=2	false	HKIPIK	LFTGHPETLEKFDKFK	98	33	6	16	2	11	99	43	6	BS3+NH+OH	11.1784	false	true	false	false	Within >4	0.00113636		0	0	0	0	0	1976	2589	27
11788	4102325195	B170315_12_Lumos_ML_IN_205_PMBS3_Tryp_Rep2_SECFr18	5	1562.3	7806.45	0.447516	5	7806.41	0.412631	36307	P02789	TRFE_CHICK Ovotransferrin OS=Gallus gallus PE=1 SV=2	false	P02789	TRFE_CHICK Ovotransferrin OS=Gallus gallus PE=1 SV=2	false	TGTCcmNFDEYFSEGCcmAPGSPPNSR	SCcmHTAVGRTbs3ohAGWVIPMGLIHNRTGTCcmNFDEYFSEGCcmAPGSPPNSR	494	472	23	45	9	31	502	502	5	BS3+NH+OH	11.1766	false	true	false	false	Within Special >4	0		0	0	0	0	0	2838	3891	3
11788	4102325194	B170315_12_Lumos_ML_IN_205_PMBS3_Tryp_Rep2_SECFr18	5	1562.3	7806.45	0.447516	5	7806.41	0.412631	36307	P02789	TRFE_CHICK Ovotransferrin OS=Gallus gallus PE=1 SV=2	false	P02789	TRFE_CHICK Ovotransferrin OS=Gallus gallus PE=1 SV=2	false	TGTCcmNFDEYFSEGCcmAPGSPPNSR	SCcmHTbs3ohAVGRTAGWVIPMGLIHNRTGTCcmNFDEYFSEGCcmAPGSPPNSR	494	472	23	45	9	31	502	502	5	BS3+NH+OH	11.1766	false	true	false	false	Within Special >4	0		0	0	0	0	0	2839	3891	3
11788	4102325196	B170315_12_Lumos_ML_IN_205_PMBS3_Tryp_Rep2_SECFr18	5	1562.3	7806.45	0.447516	5	7806.41	0.412631	36307	P02789	TRFE_CHICK Ovotransferrin OS=Gallus gallus PE=1 SV=2	false	P02789	TRFE_CHICK Ovotransferrin OS=Gallus gallus PE=1 SV=2	false	TGTCcmNFDEYFSEGCcmAPGSPPNSR	Sbs3ohCcmHTAVGRTAGWVIPMGLIHNRTGTCcmNFDEYFSEGCcmAPGSPPNSR	494	472	23	45	9	31	502	502	5	BS3+NH+OH	11.1766	false	true	false	false	Within Special >4	0		0	0	0	0	0	2840	3891	3
11788	4104069668	7PMix_BS3_HSA_F1F2_DDA_iRT_001	5	833.97	4164.82	0.815777	5	4164.81	0.813291	19718	P02768	ALBU_HUMAN Serum albumin OS=Homo sapiens GN=ALB PE=1 SV=2	false	P02768	ALBU_HUMAN Serum albumin OS=Homo sapiens GN=ALB PE=1 SV=2	false	YICcmENQDSISSK	VHTECcmCcmHGDLLECcmADDRADLAK	287	265	12	22	1	3	287	267	5	BS3+NH+OH	11.1716	false	true	false	false	Within >4	0.00113636		0	0	0	0	0	1975	3093	4
11788	4101918997	B170315_09_Lumos_ML_IN_205_PMBS3_Tryp_Rep2_SECFr15	5	1317.03	6580.1	0.104655	5	6580.1	0.099157	34118	P02768	ALBU_HUMAN Serum albumin OS=Homo sapiens GN=ALB PE=1 SV=2	false	P02768	ALBU_HUMAN Serum albumin OS=Homo sapiens GN=ALB PE=1 SV=2	false	ADLAKYICcmENQDSISSK	LKECcmCcmEKPLLEKSHCcmIAEVENDEMPADLPSLAADFVESK	282	299	17	39	5	7	286	305	5	BS3+NH+OH	11.1637	false	true	false	false	Within >4	0.00113636		0	0	0	0	0	437	113	4
11788	4102261358	B170315_11_Lumos_ML_IN_205_PMBS3_Tryp_Rep2_SECFr17	4	1039.8	4155.17	0.165879	4	4155.16	0.164234	51637	P02789	TRFE_CHICK Ovotransferrin OS=Gallus gallus PE=1 SV=2	false	P02789	TRFE_CHICK Ovotransferrin OS=Gallus gallus PE=1 SV=2	false	SDFHLFGPPGKKDPVLKbs3ohDLLFK	WCcmTISSPEEKK	299	28	22	11	12	10	310	37	4	BS3+NH+OH	11.1606	false	true	false	false	Within >4	0.00113636		0	0	0	0	0	716	133	3
11788	4103721821	7PMix_BS3_Conal_F6_DDA_iRT_001	5	677.553	3382.73	0.729232	5	3382.73	0.727142	14463	P02789	TRFE_CHICK Ovotransferrin OS=Gallus gallus PE=1 SV=2	false	P02789	TRFE_CHICK Ovotransferrin OS=Gallus gallus PE=1 SV=2	false	SDFHLFGPPGKKDPVLK	WCcmTISSPEEKK	299	28	17	11	12	10	310	37	5	BS3+NH+OH	11.1587	false	true	false	false	Within >4	0.00113636		0	0	0	0	0	1829	133	3
11788	4103897206	7PMix_BS3_HSA_F3_DDA_iRT_001	5	738.395	3686.94	0.937008	5	3686.93	0.930153	19221	P02768	ALBU_HUMAN Serum albumin OS=Homo sapiens GN=ALB PE=1 SV=2	false	P02768	ALBU_HUMAN Serum albumin OS=Homo sapiens GN=ALB PE=1 SV=2	false	LDELRDEGKbs3nh2ASSAKQR	LKCcmASLQKbs3ohFGER	206	222	16	12	14	2	219	223	5	BS3+NH+OH	11.1566	false	true	false	false	Within >4	0.00113636		0.00161031	0	0	0	0	414	265	4
11788	4103985072	7PMix_BS3_Conal_F3_DDA_iRT_001	4	885.71	3538.81	0.811666	4	3538.81	0.805786	22652	P02789	TRFE_CHICK Ovotransferrin OS=Gallus gallus PE=1 SV=2	false	P02789	TRFE_CHICK Ovotransferrin OS=Gallus gallus PE=1 SV=2	false	SDFHLFGPPGKKDPVLK	WCcmTISSbs3ohPEEKK	299	28	17	11	12	10	310	37	4	BS3+NH+OH	11.1562	false	true	false	false	Within >4	0.00113636		0.00311042	0	0	0	0	1970	133	3
11788	4104369303	7PMix_BS3_Conal_F3_DDA_iRT_002	4	846.428	3381.68	0.682641	4	3381.68	0.680933	15057	P02789	TRFE_CHICK Ovotransferrin OS=Gallus gallus PE=1 SV=2	false	P02789	TRFE_CHICK Ovotransferrin OS=Gallus gallus PE=1 SV=2	false	ANVMoxDYR	ECcmNLAEVPTHAVVVRPEKANK	595	602	7	21	6	18	600	619	4	BS3+NH+OH	11.1551	false	true	false	false	Within >4	0.00113636		0.00161031	0	0	0.0070922	0	1366	2987	3
11788	4103884498	7PMix_BS3_HSA_F3_DDA_iRT_001	4	757.156	3024.59	0.593524	4	3024.59	0.586667	14679	P02768	ALBU_HUMAN Serum albumin OS=Homo sapiens GN=ALB PE=1 SV=2	false	P02768	ALBU_HUMAN Serum albumin OS=Homo sapiens GN=ALB PE=1 SV=2	false	LDELRDEGKASbs3ohSbs3ohAK	ASbs3nh2Sbs3nh2AKQR	206	215	14	7	9	5	214	219	4	BS3+NH+OH	11.1536	false	true	false	false	Within >4	0.00113636		0.00311042	0	0	0.0195531	0	1968	2519	4
11788	4102888387	B170317_02_Lumos_ML_IN_205_PMBS3_Tryp_Rep4_SECFr16	4	894.464	3573.83	0.82596	4	3573.83	0.82514	46763	P02789	TRFE_CHICK Ovotransferrin OS=Gallus gallus PE=1 SV=2	false	P02789	TRFE_CHICK Ovotransferrin OS=Gallus gallus PE=1 SV=2	false	NKADWAK	Sbs3nh2KFMMFESQNKDLLFKDLTK	572	642	7	20	2	11	573	652	4	BS3+NH+OH	11.1497	false	true	false	false	Within >4	0.00113636		0	0	0	0	0	1832	547	3
11788	4103825795	7PMix_BS3_Conal_F1F2_DDA_iRT_001	3	1460.03	4377.08	0.07725	3	4377.07	0.07068	18168	P02789	TRFE_CHICK Ovotransferrin OS=Gallus gallus PE=1 SV=2	false	P02789	TRFE_CHICK Ovotransferrin OS=Gallus gallus PE=1 SV=2	false	KGTEFTVNDLQGK	HTTVNENAPDQKDEYELLCcmLDGSR	119	229	13	24	1	12	119	240	3	BS3+NH+OH	11.1492	false	true	false	false	Within >4	0.00113636		0	0	0	0	0	1966	3727	3
11788	4104165234	7PMix_BS3_HSA_F3_DDA_iRT_002	4	688.861	2751.42	0.415375	4	2751.42	0.415998	10162	P02768	ALBU_HUMAN Serum albumin OS=Homo sapiens GN=ALB PE=1 SV=2	false	P02768	ALBU_HUMAN Serum albumin OS=Homo sapiens GN=ALB PE=1 SV=2	false	ASSAKQR	VGSKCcmCcmKbs3ohHPEAKbs3nh2R	215	457	7	13	5	4	219	460	4	BS3+NH+OH	11.1383	false	true	false	false	Within >4	0.00113636		0.00161031	0	0	0	0	1763	2011	4
11788	4102884247	B170317_02_Lumos_ML_IN_205_PMBS3_Tryp_Rep4_SECFr16	4	818.403	3269.58	0.581937	4	3269.58	0.580201	38774	P00563	KCRM_RABIT Creatine kinase M-type OS=Oryctolagus cuniculus GN=CKM PE=1 SV=1	false	P00563	KCRM_RABIT Creatine kinase M-type OS=Oryctolagus cuniculus GN=CKM PE=1 SV=1	false	SEEEYPDLSK	HNNHMAKbs3ohVLTPDLYK	16	26	10	15	9	10	24	35	4	BS3+NH+OH	11.1369	false	true	false	false	Within >4	0.00113636		0.00311042	0	0	0	0	1964	501	12
11788	4104058847	7PMix_BS3_HSA_F1F2_DDA_iRT_001	3	980.776	2939.3	0.304764	3	2939.3	0.302543	10781	P02768	ALBU_HUMAN Serum albumin OS=Homo sapiens GN=ALB PE=1 SV=2	false	P02768	ALBU_HUMAN Serum albumin OS=Homo sapiens GN=ALB PE=1 SV=2	false	TCcmVADESAENCcmDK	DAHKbs3nh2SEVAHR	76	25	13	10	7	5	82	29	3	BS3+NH+OH	11.1261	false	true	false	false	Within >4	0.00113636		0	0	0	0	0	1852	3523	4
11788	4103253232	B170317_06_Lumos_ML_IN_205_PMBS3_Tryp_SECFr16	4	952.242	3804.94	0.938251	4	3804.94	0.936467	69126	P02768	ALBU_HUMAN Serum albumin OS=Homo sapiens GN=ALB PE=1 SV=2	false	P02768	ALBU_HUMAN Serum albumin OS=Homo sapiens GN=ALB PE=1 SV=2	false	VFDEFKPLVEEPQNLIK	DVFLGMFLYEYAR	397	348	17	13	6	11	402	358	4	BS3+NH+OH	11.1246	false	true	false	false	Within >4	0.00113636		0	0	0	0	0	1962	3481	4
11788	4104492171	7PMix_pooled_DDA_library_004	5	510.46	2547.26	0.264715	5	2547.27	0.265882	10470	P00563	KCRM_RABIT Creatine kinase M-type OS=Oryctolagus cuniculus GN=CKM PE=1 SV=1	false	P00563	KCRM_RABIT Creatine kinase M-type OS=Oryctolagus cuniculus GN=CKM PE=1 SV=1	false	PFGNTHNKYK	PFGNTHNKYK	2	2	10	10	8	8	9	9	5	BS3+NH+OH	11.1214	false	true	false	false	Within >4	0.00113636		0.00311042	0	0	0.0195531	0	1961	2513	12
11788	4102921206	B170317_02_Lumos_ML_IN_205_PMBS3_Tryp_Rep4_SECFr16	4	1153.83	4611.28	0.280169	4	4611.27	0.273753	37673	P00563	KCRM_RABIT Creatine kinase M-type OS=Oryctolagus cuniculus GN=CKM PE=1 SV=1	false	P00563	KCRM_RABIT Creatine kinase M-type OS=Oryctolagus cuniculus GN=CKM PE=1 SV=1	false	TDLNHENLKGGDDLDPHYVLSSR	VISMEKGGNMKbs3nh2EVFR	108	237	23	15	9	6	116	242	4	BS3+NH+OH	11.1196	false	true	false	false	Within >4	0.00113636		0	0	0	0	0	1483	525	12
11788	4102126110	B170315_10_Lumos_ML_IN_205_PMBS3_Tryp_Rep2_SECFr16	5	1268.79	6338.92	0.922016	5	6338.92	0.92013	49467	P02768	ALBU_HUMAN Serum albumin OS=Homo sapiens GN=ALB PE=1 SV=2	false	P02768	ALBU_HUMAN Serum albumin OS=Homo sapiens GN=ALB PE=1 SV=2	false	ADLAKYICcmENQDSISSK	ECcmCcmEKPLLEKSHCcmIAEVENDEMPADLPSLAADFVESK	282	301	17	37	5	5	286	305	5	BS3+NH+OH	11.1117	false	true	false	false	Within >4	0.00113636		0.00161031	0	0	0	0	1504	113	4
11788	4103828446	7PMix_BS3_Conal_F1F2_DDA_iRT_001	3	1340.92	4019.74	0.741417	3	4019.74	0.740048	18537	P02789	TRFE_CHICK Ovotransferrin OS=Gallus gallus PE=1 SV=2	false	P02789	TRFE_CHICK Ovotransferrin OS=Gallus gallus PE=1 SV=2	false	TGTCcmNFDEYFSEGCcmAPGSPPNSR	IQWCcmAVGKDEK	494	364	23	11	22	8	515	371	3	BS3+NH+OH	11.1113	false	true	false	false	Within >4	0.00113636		0	0	0	0.00429185	0	1958	3177	3
11788	4102660821	B170315_18_Lumos_ML_IN_205_PMBS3_Tryp_Rep3_SECFr17	4	904.211	3612.82	0.816582	4	3612.82	0.815379	42455	P00563	KCRM_RABIT Creatine kinase M-type OS=Oryctolagus cuniculus GN=CKM PE=1 SV=1	false	P00563	KCRM_RABIT Creatine kinase M-type OS=Oryctolagus cuniculus GN=CKM PE=1 SV=1	false	GKYYPLK	GIWHNDNKSFLVWVNEEDHLR	171	216	7	21	2	8	172	223	4	BS3+NH+OH	11.1108	false	true	false	false	Within >4	0.00113636		0	0	0	0	0	1935	3483	12
11788	4103887269	7PMix_BS3_HSA_F3_DDA_iRT_001	5	684.964	3419.78	0.784923	5	3419.78	0.783279	16040	P02768	ALBU_HUMAN Serum albumin OS=Homo sapiens GN=ALB PE=1 SV=2	false	P02768	ALBU_HUMAN Serum albumin OS=Homo sapiens GN=ALB PE=1 SV=2	false	LKECcmCcmEKPLLEK	LSQRFPKAEFAEVSK	299	243	12	15	2	7	300	249	5	BS3+NH+OH	11.1019	false	true	false	false	Within >4	0.00113636		0	0	0	0	0	1956	3139	4
11788	4101628224	B170315_04_Lumos_ML_IN_205_PMBS3_Tryp_Rep1_SECFr17	4	1091.28	4361.08	0.080474	4	4361.06	0.063369	56870	P00698	LYSC_CHICK Lysozyme C OS=Gallus gallus GN=LYZ PE=1 SV=1	false	P00698	LYSC_CHICK Lysozyme C OS=Gallus gallus GN=LYZ PE=1 SV=1	false	CcmKGTDVQAWIR	GYbs3ohSLGNWVCcmAAKFESNFNTQATNR	133	40	11	24	2	12	134	51	4	BS3+NH+OH	11.0956	false	true	false	false	Within >4	0.00113636		0.00311042	0	0	0	0	1954	2507	2
11788	4101628226	B170315_04_Lumos_ML_IN_205_PMBS3_Tryp_Rep1_SECFr17	4	1091.28	4361.08	0.080474	4	4361.06	0.063369	56870	P00698	LYSC_CHICK Lysozyme C OS=Gallus gallus GN=LYZ PE=1 SV=1	false	P00698	LYSC_CHICK Lysozyme C OS=Gallus gallus GN=LYZ PE=1 SV=1	false	CcmKGTDVQAWIR	GYSbs3ohLGNWVCcmAAKFESNFNTQATNR	133	40	11	24	2	12	134	51	4	BS3+NH+OH	11.0956	false	true	false	false	Within >4	0.00113636		0.00311042	0	0	0	0	1955	2507	2
11788	4101908530	B170315_09_Lumos_ML_IN_205_PMBS3_Tryp_Rep2_SECFr15	5	1061.12	5300.56	0.5637	5	5300.56	0.560556	27855	P02789	TRFE_CHICK Ovotransferrin OS=Gallus gallus PE=1 SV=2	false	P02789	TRFE_CHICK Ovotransferrin OS=Gallus gallus PE=1 SV=2	false	GDPKbs3nh2TKCcmAR	DGKGDVAFVKbs3ohHTTVNENAPDQKDEYELLCcmLDGSR	195	219	9	34	6	3	200	221	5	BS3+NH+OH	11.0883	false	true	false	false	Within >4	0.00113636		0.00161031	0	0	0	0	1435	279	3
11788	4103987620	7PMix_BS3_Conal_F3_DDA_iRT_001	4	925.454	3697.79	0.786124	4	3697.77	0.771604	14421	P02789	TRFE_CHICK Ovotransferrin OS=Gallus gallus PE=1 SV=2	false	P02789	TRFE_CHICK Ovotransferrin OS=Gallus gallus PE=1 SV=2	false	SCcmHTAVGR	CcmLVEKbs3ohGDVAFIQHSTVEENTGGK	472	549	8	23	1	14	472	562	4	BS3+NH+OH	11.0847	false	true	false	false	Within >4	0.00113636		0.00161031	0	0	0.0070922	0	1636	3055	3
11788	4102741732	B170315_19_Lumos_ML_IN_205_PMBS3_Tryp_Rep3_SECFr18	3	530.947	1589.82	0.819236	3	1589.82	0.819533	11149	P02768	ALBU_HUMAN Serum albumin OS=Homo sapiens GN=ALB PE=1 SV=2	false	P02768	ALBU_HUMAN Serum albumin OS=Homo sapiens GN=ALB PE=1 SV=2	false	CcmASLQK	ASSAKQR	224	215	6	7	3	5	226	219	3	BS3+NH+OH	11.0806	false	true	false	false	Within >4	0.00113636		0.00311042	0	0	0	0	1951	1013	4
11788	4104179328	7PMix_BS3_HSA_F3_DDA_iRT_002	6	661.182	3961.05	0.04942	6	3961.05	0.051349	13880	P02768	ALBU_HUMAN Serum albumin OS=Homo sapiens GN=ALB PE=1 SV=2	false	P02768	ALBU_HUMAN Serum albumin OS=Homo sapiens GN=ALB PE=1 SV=2	false	LDELRDEGKbs3nh2ASSAKQR	VGSKCcmCcmKbs3nh2HPEAKbs3nh2R	206	457	16	13	14	4	219	460	6	BS3+NH+OH	11.074	false	true	false	false	Within >4	0.00113636		0.00311042	0	0	0	0	1950	2011	4
11788	4104070775	7PMix_BS3_HSA_F1F2_DDA_iRT_001	3	1442.32	4323.95	0.95228	3	4323.95	0.94976	26182	P02768	ALBU_HUMAN Serum albumin OS=Homo sapiens GN=ALB PE=1 SV=2	false	P02768	ALBU_HUMAN Serum albumin OS=Homo sapiens GN=ALB PE=1 SV=2	false	DVCcmKNYAEAK	SHCcmIAEVENDEMoxPADLPSLAADFVESK	338	311	10	27	4	26	341	336	3	BS3+NH+OH	11.07	false	true	false	false	Within >4	0.00113636		0.00311042	0	0	0	0	1949	181	4
11788	4103650854	7PMix_BS3_Conal_F4_DDA_iRT_001	5	565.696	2823.45	0.445174	5	2823.44	0.444986	11779	P02789	TRFE_CHICK Ovotransferrin OS=Gallus gallus PE=1 SV=2	false	P02789	TRFE_CHICK Ovotransferrin OS=Gallus gallus PE=1 SV=2	false	KSCcmHTAVGR	KDSbs3nh2NVNWNNLKGK	471	458	9	13	1	11	471	468	5	BS3+NH+OH	11.0688	false	true	false	false	Within >4	0.00113636		0.00311042	0	0	0	0	1948	663	3
11788	4104616206	7PMix_BS3_Ceratin_F3_DDA_iRT_002	4	947.729	3786.89	0.885124	4	3786.88	0.881469	22064	P00563	KCRM_RABIT Creatine kinase M-type OS=Oryctolagus cuniculus GN=CKM PE=1 SV=1	false	P00563	KCRM_RABIT Creatine kinase M-type OS=Oryctolagus cuniculus GN=CKM PE=1 SV=1	false	LNYKSEEEYPDLSKbs3nh2HNNHMAK	VLTPDLYK	12	33	21	8	13	3	24	35	4	BS3+NH+OH	11.0671	false	true	false	false	Within >4	0.00113636		0.00311042	0	0	0	0	1947	501	12
11788	4103507540	B170317_08_Lumos_ML_IN_205_PMBS3_Tryp_SECFr18	4	572.043	2284.14	0.141209	4	2284.14	0.141614	4793	P02768	ALBU_HUMAN Serum albumin OS=Homo sapiens GN=ALB PE=1 SV=2	false	P02768	ALBU_HUMAN Serum albumin OS=Homo sapiens GN=ALB PE=1 SV=2	false	ASSAKQR	VGSKCcmCcmKHPEAK	215	457	7	12	5	7	219	463	4	BS3+NH+OH	11.0599	false	true	false	false	Within >4	0.00113636		0.00161031	0	0	0	0	722	111	4
11788	4102476299	B170315_17_Lumos_ML_IN_205_PMBS3_Tryp_Rep3_SECFr16	4	780.15	3116.57	0.571508	4	3116.57	0.571492	47427	P02789	TRFE_CHICK Ovotransferrin OS=Gallus gallus PE=1 SV=2	false	P02789	TRFE_CHICK Ovotransferrin OS=Gallus gallus PE=1 SV=2	false	NKADWAK	Sbs3nh2KFMMFESQNKDLLFK	572	642	7	16	2	11	573	652	4	BS3+NH+OH	11.0564	false	true	false	false	Within >4	0.00113636		0.00161031	0	0	0	0	1422	547	3
11788	4102268847	B170315_11_Lumos_ML_IN_205_PMBS3_Tryp_Rep2_SECFr17	4	1147.8	4587.19	0.18722	4	4587.19	0.191272	32973	P02789	TRFE_CHICK Ovotransferrin OS=Gallus gallus PE=1 SV=2	false	P02789	TRFE_CHICK Ovotransferrin OS=Gallus gallus PE=1 SV=2	false	CcmVASSHEKbs3nh2YFGYTGALR	FGVNGSEKSKbs3nh2FMMFESQNK	532	634	17	19	9	8	540	641	4	BS3+NH+OH	11.0542	false	true	false	false	Within >4	0.00113636		0.00161031	0	0	0.00429185	0	1477	3011	3
11788	4104607403	7PMix_BS3_Ceratin_F3_DDA_iRT_002	4	804.147	3212.56	0.559836	4	3212.56	0.555366	22922	P00563	KCRM_RABIT Creatine kinase M-type OS=Oryctolagus cuniculus GN=CKM PE=1 SV=1	false	P00563	KCRM_RABIT Creatine kinase M-type OS=Oryctolagus cuniculus GN=CKM PE=1 SV=1	false	PFGNTHNK	YKbs3ohLNYKSEEEYPDLSK	2	10	8	16	1	6	2	15	4	BS3+NH+OH	11.0523	false	true	false	false	Within >4	0.00113636		0.00311042	0	0	0	0	1943	1079	12
11788	4104008531	7PMix_BS3_Conal_F3_DDA_iRT_001	6	965.125	5784.71	0.70668	6	5784.7	0.698841	25522	P02789	TRFE_CHICK Ovotransferrin OS=Gallus gallus PE=1 SV=2	false	P02789	TRFE_CHICK Ovotransferrin OS=Gallus gallus PE=1 SV=2	false	NAPYSbs3ohGYSGAFHCcmLK	DGKGDVAFVKHTTVNENAPDQKDEYELLCcmLDGSR	204	219	15	34	7	10	210	228	6	BS3+NH+OH	11.0412	false	true	false	false	Within >4	0.00113636		0.00311042	0	0	0.0195531	0	1942	2483	3
11788	4104175084	7PMix_BS3_HSA_F3_DDA_iRT_002	4	913.718	3650.84	0.843027	4	3650.84	0.839625	13073	P02768	ALBU_HUMAN Serum albumin OS=Homo sapiens GN=ALB PE=1 SV=2	false	P02768	ALBU_HUMAN Serum albumin OS=Homo sapiens GN=ALB PE=1 SV=2	false	LDELRDEGKASSbs3nh2AKQR	VGSKCcmCcmKbs3ohHPEAK	206	457	16	12	9	4	214	460	4	BS3+NH+OH	11.0336	false	true	false	false	Within >4	0.00113636		0	0	0	0	0	1941	13	4
11788	4103704660	7PMix_BS3_Lyso_F3_DDA_iRT_001	3	1149.24	3444.71	0.708141	3	3444.71	0.707089	21772	P00698	LYSC_CHICK Lysozyme C OS=Gallus gallus GN=LYZ PE=1 SV=1	false	P00698	LYSC_CHICK Lysozyme C OS=Gallus gallus GN=LYZ PE=1 SV=1	false	Kbs3nh2IVSDGNGMoxNAWVAWR	CcmKGTDVQAWIR	115	133	16	11	4	2	118	134	3	BS3+NH+OH	11.0297	false	true	false	false	Within >4	0.00113636		0.00311042	0	0	0.0195531	0	1940	2479	2
11788	4103879313	7PMix_BS3_HSA_F3_DDA_iRT_001	3	826.445	2476.31	0.313118	3	2476.31	0.310786	16438	P02768	ALBU_HUMAN Serum albumin OS=Homo sapiens GN=ALB PE=1 SV=2	false	P02768	ALBU_HUMAN Serum albumin OS=Homo sapiens GN=ALB PE=1 SV=2	false	ASSAKQR	LKCcmASLQKbs3ohFGER	215	222	7	12	5	2	219	223	3	BS3+NH+OH	11.0215	false	true	false	false	Within >4	0.00113636		0.00161031	0	0	0	0	1687	265	4
11788	4104282656	7PMix_BS3_Ceratin_F4_DDA_iRT_002	4	861.952	3443.78	0.780308	4	3443.78	0.775883	24812	P00563	KCRM_RABIT Creatine kinase M-type OS=Oryctolagus cuniculus GN=CKM PE=1 SV=1	false	P00563	KCRM_RABIT Creatine kinase M-type OS=Oryctolagus cuniculus GN=CKM PE=1 SV=1	false	GYTLPPHCcmSR	AVEKLSVEALNSLTGEFKGK	139	153	10	20	2	4	140	156	4	BS3+NH+OH	11.0208	false	true	false	false	Within >4	0.00113636		0	0	0	0	0	1938	1409	12
11788	4104624766	7PMix_BS3_Ceratin_F3_DDA_iRT_002	5	826.234	4126.13	0.132624	5	4126.12	0.124929	24132	P00563	KCRM_RABIT Creatine kinase M-type OS=Oryctolagus cuniculus GN=CKM PE=1 SV=1	false	P00563	KCRM_RABIT Creatine kinase M-type OS=Oryctolagus cuniculus GN=CKM PE=1 SV=1	false	LNYKSbs3nh2EEEYPDLSK	AVEKLSVEALNSLTGEFKGK	12	153	14	20	4	4	15	156	5	BS3+NH+OH	11.0206	false	true	false	false	Within >4	0.00113636		0.00412655	0	0	0	0	1937	1135	12
11788	4102682925	B170315_18_Lumos_ML_IN_205_PMBS3_Tryp_Rep3_SECFr17	5	1129.35	5641.71	0.709217	5	5641.71	0.71424	56118	P02768	ALBU_HUMAN Serum albumin OS=Homo sapiens GN=ALB PE=1 SV=2	false	P02768	ALBU_HUMAN Serum albumin OS=Homo sapiens GN=ALB PE=1 SV=2	false	RYKAAFTECcmCcmQAADK	LVRPEVDVMCcmTAFHDNEETFLKKYLYEIAR	184	139	15	30	3	23	186	161	5	BS3+NH+OH	11.0175	false	true	false	false	Within >4	0.00113636		0.00412655	0	0	0	0	1936	51	4
11788	4103522547	B170317_08_Lumos_ML_IN_205_PMBS3_Tryp_SECFr18	5	723.57	3612.82	0.81572	5	3612.82	0.815379	39738	P00563	KCRM_RABIT Creatine kinase M-type OS=Oryctolagus cuniculus GN=CKM PE=1 SV=1	false	P00563	KCRM_RABIT Creatine kinase M-type OS=Oryctolagus cuniculus GN=CKM PE=1 SV=1	false	GKYYPLK	GIWHNDNKSFLVWVNEEDHLR	171	216	7	21	2	8	172	223	5	BS3+NH+OH	11.0127	false	true	false	false	Within >4	0.00113636		0	0	0	0	0	1935	3483	12
11788	4102856525	B170317_02_Lumos_ML_IN_205_PMBS3_Tryp_Rep4_SECFr16	3	1325.31	3972.91	0.909071	3	3972.91	0.90914	47550	P62894	CYC_BOVIN Cytochrome c OS=Bos taurus GN=CYCS PE=1 SV=2	false	P62894	CYC_BOVIN Cytochrome c OS=Bos taurus GN=CYCS PE=1 SV=2	false	KTGQAPGFSYTDANK	NKGITWGEETLMEYLENPK	40	55	15	19	1	2	40	56	3	BS3+NH+OH	11.012	false	true	false	false	Within Special >4	0		0	0	0	0	0	2531	3455	124
11788	4103830617	7PMix_BS3_Conal_F1F2_DDA_iRT_001	4	1186.36	4741.4	0.400259	4	4741.4	0.398939	22729	P02789	TRFE_CHICK Ovotransferrin OS=Gallus gallus PE=1 SV=2	false	P02789	TRFE_CHICK Ovotransferrin OS=Gallus gallus PE=1 SV=2	false	WCcmTISSPEEKbs3nh2K	AQSDFGVDTKbs3nh2SDFHLFGPPGKKDPVLK	28	289	11	27	6	22	33	310	4	BS3+NH+OH	11.0083	false	true	false	false	Within >4	0.00113636		0.00412655	0	0	0	0	1934	109	3
11788	4102119002	B170315_10_Lumos_ML_IN_205_PMBS3_Tryp_Rep2_SECFr16	5	1076.54	5377.67	0.671341	5	5377.67	0.669769	58980	P00563	KCRM_RABIT Creatine kinase M-type OS=Oryctolagus cuniculus GN=CKM PE=1 SV=1	false	P00563	KCRM_RABIT Creatine kinase M-type OS=Oryctolagus cuniculus GN=CKM PE=1 SV=1	false	TDLNHENLKGGDDLDPHYVLSSR	LGSSEVEQVQLVVDGVKLMVEMEK	108	342	23	24	9	17	116	358	5	BS3+NH+OH	10.9932	false	true	false	false	Within >4	0.00113636		0	0	0	0	0	1933	3435	12
11788	4104376166	7PMix_BS3_Conal_F3_DDA_iRT_002	6	590.817	3538.86	0.859245	6	3538.86	0.856593	13318	P02789	TRFE_CHICK Ovotransferrin OS=Gallus gallus PE=1 SV=2	false	P02789	TRFE_CHICK Ovotransferrin OS=Gallus gallus PE=1 SV=2	false	ECcmNLAEVPTHAVVVRPEKANK	KDQLTPSPR	602	352	21	9	18	1	619	352	6	BS3+NH+OH	10.9883	false	true	false	false	Within >4	0.00113636		0	0	0	0	0	1743	3507	3
11788	4104297742	7PMix_BS3_Ceratin_F4_DDA_iRT_002	7	592.158	4138.05	0.054214	7	4138.05	0.050811	17209	P00563	KCRM_RABIT Creatine kinase M-type OS=Oryctolagus cuniculus GN=CKM PE=1 SV=1	false	P00563	KCRM_RABIT Creatine kinase M-type OS=Oryctolagus cuniculus GN=CKM PE=1 SV=1	false	HGGFKbs3nh2PTDK	HKTDLNHENLKGGDDLDPHYVLSSR	97	106	9	25	7	2	103	107	7	BS3+NH+OH	10.9846	false	true	false	false	Within >4	0.00113636		0	0	0	0	0	1931	223	12
11788	4101593694	B170315_04_Lumos_ML_IN_205_PMBS3_Tryp_Rep1_SECFr17	4	596.08	2380.29	0.291577	4	2380.29	0.292341	21609	P02768	ALBU_HUMAN Serum albumin OS=Homo sapiens GN=ALB PE=1 SV=2	false	P02768	ALBU_HUMAN Serum albumin OS=Homo sapiens GN=ALB PE=1 SV=2	false	LKCcmASLQK	LAKTYETTLEK	222	373	8	11	2	3	223	375	4	BS3+NH+OH	10.9811	false	true	false	false	Within >4	0.00113636		0	0	0	0	0	1930	1955	4
11788	4103889828	7PMix_BS3_HSA_F3_DDA_iRT_001	6	609.316	3649.86	0.855233	6	3649.86	0.85561	12391	P02768	ALBU_HUMAN Serum albumin OS=Homo sapiens GN=ALB PE=1 SV=2	false	P02768	ALBU_HUMAN Serum albumin OS=Homo sapiens GN=ALB PE=1 SV=2	false	LDELRDEGKbs3nh2ASSAKQR	VGSKCcmCcmKbs3nh2HPEAK	206	457	16	12	14	4	219	460	6	BS3+NH+OH	10.9774	false	true	false	false	Within >4	0.00113636		0.00412655	0	0	0	0	1929	2011	4
11788	4104064308	7PMix_BS3_HSA_F1F2_DDA_iRT_001	4	889.215	3552.83	0.82966	4	3552.83	0.828649	26470	P02768	ALBU_HUMAN Serum albumin OS=Homo sapiens GN=ALB PE=1 SV=2	false	P02768	ALBU_HUMAN Serum albumin OS=Homo sapiens GN=ALB PE=1 SV=2	false	QNCcmELFEQLGEYKFQNALLVR	ATKEQLK	414	563	21	7	13	3	426	565	4	BS3+NH+OH	10.9682	false	true	false	false	Within >4	0.00113636		0	0	0	0	0	1505	515	4
11788	4102654997	B170315_18_Lumos_ML_IN_205_PMBS3_Tryp_Rep3_SECFr17	4	794.88	3175.49	0.490515	4	3175.49	0.492057	34944	P02789	TRFE_CHICK Ovotransferrin OS=Gallus gallus PE=1 SV=2	false	P02789	TRFE_CHICK Ovotransferrin OS=Gallus gallus PE=1 SV=2	false	EGTTYKEFLGDK	QPVDNYKTCcmNWAR	668	253	12	13	6	7	673	259	4	BS3+NH+OH	10.966	false	true	false	false	Within >4	0.00113636		0	0	0	0	0	1927	1649	3
11788	4103583441	7PMix_BS3_HSA_F4_DDA_iRT_001	5	457.042	2280.17	0.171304	5	2280.17	0.171851	9088	P02768	ALBU_HUMAN Serum albumin OS=Homo sapiens GN=ALB PE=1 SV=2	false	P02768	ALBU_HUMAN Serum albumin OS=Homo sapiens GN=ALB PE=1 SV=2	false	NLGKVGSK	CcmCcmKHPEAKbs3ohR	453	461	8	9	4	3	456	463	5	BS3+NH+OH	10.9595	false	true	false	false	Within >4	0.00113636		0	0	0	0	0	1339	1759	4
11788	4104121319	7PMix_BS3_Conal_F4_DDA_iRT_002	5	509.059	2540.26	0.256797	5	2540.26	0.255394	10485	P02789	TRFE_CHICK Ovotransferrin OS=Gallus gallus PE=1 SV=2	false	P02789	TRFE_CHICK Ovotransferrin OS=Gallus gallus PE=1 SV=2	false	KSCcmHTAVGR	DSNVNWNNLKGK	471	459	9	12	1	10	471	468	5	BS3+NH+OH	10.9547	false	true	false	false	Within >4	0.00113636		0	0	0	0	0	51	663	3
11788	4104284798	7PMix_BS3_Ceratin_F4_DDA_iRT_002	5	612.303	3056.48	0.479193	5	3056.48	0.476722	18452	P00563	KCRM_RABIT Creatine kinase M-type OS=Oryctolagus cuniculus GN=CKM PE=1 SV=1	false	P00563	KCRM_RABIT Creatine kinase M-type OS=Oryctolagus cuniculus GN=CKM PE=1 SV=1	false	PFGNTHNK	YKLNYKSEEEYPDLSK	2	10	8	16	1	6	2	15	5	BS3+NH+OH	10.9532	false	true	false	false	Within >4	0.00113636		0	0	0	0	0	1298	1079	12
11788	4104167536	7PMix_BS3_HSA_F3_DDA_iRT_002	3	966.528	2896.56	0.563214	3	2896.56	0.56179	13645	P02768	ALBU_HUMAN Serum albumin OS=Homo sapiens GN=ALB PE=1 SV=2	false	P02768	ALBU_HUMAN Serum albumin OS=Homo sapiens GN=ALB PE=1 SV=2	false	NLGKVGSK	LDELRDEGKASSbs3nh2AKQR	453	206	8	16	4	9	456	214	3	BS3+NH+OH	10.9467	false	true	false	false	Within >4	0.00113636		0.00412655	0	0	0	0	1923	405	4
11788	4102092334	B170315_10_Lumos_ML_IN_205_PMBS3_Tryp_Rep2_SECFr16	5	816.017	4075.05	0.049156	5	4075.05	0.050862	47628	P02789	TRFE_CHICK Ovotransferrin OS=Gallus gallus PE=1 SV=2	false	P02789	TRFE_CHICK Ovotransferrin OS=Gallus gallus PE=1 SV=2	false	Sbs3nh2KFMMFESQNKDLLFKDLTK	IQWCcmAVGKDEK	642	364	20	11	11	8	652	371	5	BS3+NH+OH	10.9379	false	true	false	false	Within >4	0.00113636		0.00161031	0	0	0	0	1196	123	3
11788	4102651103	B170315_18_Lumos_ML_IN_205_PMBS3_Tryp_Rep3_SECFr17	3	1015.21	3042.6	0.602413	3	3042.6	0.601942	22623	P02768	ALBU_HUMAN Serum albumin OS=Homo sapiens GN=ALB PE=1 SV=2	false	P02768	ALBU_HUMAN Serum albumin OS=Homo sapiens GN=ALB PE=1 SV=2	false	LKCcmASLQK	LDELRDEGKASSbs3ohAKQR	222	206	8	16	2	9	223	214	3	BS3+NH+OH	10.9338	false	true	false	false	Within >4	0.00113636		0.00412655	0	0	0	0	1920	941	4
11788	4102651102	B170315_18_Lumos_ML_IN_205_PMBS3_Tryp_Rep3_SECFr17	3	1015.21	3042.6	0.602413	3	3042.6	0.601942	22623	P02768	ALBU_HUMAN Serum albumin OS=Homo sapiens GN=ALB PE=1 SV=2	false	P02768	ALBU_HUMAN Serum albumin OS=Homo sapiens GN=ALB PE=1 SV=2	false	LKCcmASLQK	LDELRDEGKASbs3ohSAKQR	222	206	8	16	2	9	223	214	3	BS3+NH+OH	10.9338	false	true	false	false	Within >4	0.00113636		0.00412655	0	0	0	0	1921	941	4
11788	4103828468	7PMix_BS3_Conal_F1F2_DDA_iRT_001	4	1034	4131.96	0.9609	4	4131.96	0.958277	25086	P02789	TRFE_CHICK Ovotransferrin OS=Gallus gallus PE=1 SV=2	false	P02789	TRFE_CHICK Ovotransferrin OS=Gallus gallus PE=1 SV=2	false	DEYELLCcmLDGSR	DGKbs3ohGDVAFVKHTTVNENAPDQK	241	219	12	22	3	10	243	228	4	BS3+NH+OH	10.9323	false	true	false	false	Within >4	0.00113636		0.00412655	0	0	0	0	1919	857	3
11788	4104464174	7PMix_pooled_DDA_iRT_library_006	4	634.817	2535.24	0.240476	4	2535.24	0.23961	19495	P00698	LYSC_CHICK Lysozyme C OS=Gallus gallus GN=LYZ PE=1 SV=1	false	P00698	LYSC_CHICK Lysozyme C OS=Gallus gallus GN=LYZ PE=1 SV=1	false	CcmKGTDVQAWIR	CcmELAAAMoxKR	133	24	11	9	2	8	134	31	4	BS3+NH+OH	10.9318	false	true	false	false	Within >4	0.00113636		0	0	0	0	0	1918	3307	2
11788	4103908953	7PMix_BS3_HSA_F3_DDA_iRT_001	5	971.469	4852.31	0.307623	5	4852.32	0.321846	21338	P02768	ALBU_HUMAN Serum albumin OS=Homo sapiens GN=ALB PE=1 SV=2	false	P02768	ALBU_HUMAN Serum albumin OS=Homo sapiens GN=ALB PE=1 SV=2	false	DAHKSEVAHR	TCcmVADESAENCcmDKSbs3nh2LHTLFGDKLCcmTVATLR	25	76	10	30	4	13	28	88	5	BS3+NH+OH	10.9269	false	true	false	false	Within >4	0.00113636		0	0	0	0	0	1432	551	4
11788	4102900664	B170317_02_Lumos_ML_IN_205_PMBS3_Tryp_Rep4_SECFr16	4	979.998	3915.96	0.961006	4	3915.96	0.960447	30520	P00563	KCRM_RABIT Creatine kinase M-type OS=Oryctolagus cuniculus GN=CKM PE=1 SV=1	false	P00563	KCRM_RABIT Creatine kinase M-type OS=Oryctolagus cuniculus GN=CKM PE=1 SV=1	false	LNYKSEEEYPDLSK	HNNHMAKbs3ohVLTPDLYKK	12	26	14	16	4	15	15	40	4	BS3+NH+OH	10.9211	false	true	false	false	Within >4	0.00113636		0	0	0	0	0	1344	419	12
11788	4103547491	7PMix_BS3_Cata_F1F2_DDA_iRT_001	4	720.1	2876.37	0.36998	4	2876.37	0.368431	13331	P00563	KCRM_RABIT Creatine kinase M-type OS=Oryctolagus cuniculus GN=CKM PE=1 SV=1	false	P00563	KCRM_RABIT Creatine kinase M-type OS=Oryctolagus cuniculus GN=CKM PE=1 SV=1	false	GGDDLDPHYVLSSR	VISMEKGGNMoxK	117	237	14	11	12	6	128	242	4	BS3+NH+OH	10.9153	false	true	false	false	Within >4	0.00113636		0.00412655	0	0	0	0	1915	2439	12
11788	4104627504	7PMix_BS3_Ceratin_F3_DDA_iRT_002	6	699.349	4190.05	0.050353	6	4190.05	0.049096	19629	P00563	KCRM_RABIT Creatine kinase M-type OS=Oryctolagus cuniculus GN=CKM PE=1 SV=1	false	P00563	KCRM_RABIT Creatine kinase M-type OS=Oryctolagus cuniculus GN=CKM PE=1 SV=1	false	GGNMKEVFR	HKTbs3ohDLNHENLKGGDDLDPHYVLSSR	243	106	9	25	5	2	247	107	6	BS3+NH+OH	10.9128	false	true	false	false	Within >4	0.00113636		0.00412655	0	0	0	0	1914	231	12
11788	4104390422	7PMix_BS3_Conal_F3_DDA_iRT_002	5	1157.95	5784.7	0.704735	5	5784.7	0.698841	24959	P02789	TRFE_CHICK Ovotransferrin OS=Gallus gallus PE=1 SV=2	false	P02789	TRFE_CHICK Ovotransferrin OS=Gallus gallus PE=1 SV=2	false	GDVAFVKHTbs3ohTVNENAPDQKDEYELLCcmLDGSR	NAPYSGYSGAFHCcmLKDGK	222	204	31	18	7	15	228	218	5	BS3+NH+OH	10.9073	false	true	false	false	Within >4	0.00113636		0.00412655	0	0	0	0	1913	41	3
11788	4102238236	B170315_11_Lumos_ML_IN_205_PMBS3_Tryp_Rep2_SECFr17	4	747.346	2985.35	0.354957	4	2985.36	0.355827	22428	P02768	ALBU_HUMAN Serum albumin OS=Homo sapiens GN=ALB PE=1 SV=2	false	P02768	ALBU_HUMAN Serum albumin OS=Homo sapiens GN=ALB PE=1 SV=2	false	LAKTYETTLEK	CcmCcmAAADPHECcmYAK	373	384	11	13	3	11	375	394	4	BS3+NH+OH	10.905	false	true	false	false	Within >4	0.00113636		0.00161031	0	0	0.0070922	0	1912	2975	4
11788	4102117562	B170315_10_Lumos_ML_IN_205_PMBS3_Tryp_Rep2_SECFr16	5	1076.13	5375.61	0.612228	5	5375.61	0.611861	40383	P02768	ALBU_HUMAN Serum albumin OS=Homo sapiens GN=ALB PE=1 SV=2	false	P02768	ALBU_HUMAN Serum albumin OS=Homo sapiens GN=ALB PE=1 SV=2	false	NLGKVGSK	RPCcmFSALEVDETYVPKEFNAETFTFHADICcmTLSEKER	453	509	8	37	4	35	456	543	5	BS3+NH+OH	10.9026	false	true	false	false	Within >4	0.00113636		0.00161031	0	0	0	0	859	739	4
11788	4103050067	B170317_03_Lumos_ML_IN_205_PMBS3_Tryp_Rep4_SECFr17	6	1097.69	6580.1	0.101547	6	6580.1	0.099157	47369	P02768	ALBU_HUMAN Serum albumin OS=Homo sapiens GN=ALB PE=1 SV=2	false	P02768	ALBU_HUMAN Serum albumin OS=Homo sapiens GN=ALB PE=1 SV=2	false	ADLAKYICcmENQDSISSK	LKECcmCcmEKPLLEKSHCcmIAEVENDEMPADLPSLAADFVESK	282	299	17	39	5	7	286	305	6	BS3+NH+OH	10.8982	false	true	false	false	Within >4	0.00113636		0	0	0	0	0	437	113	4
11788	4102088488	B170315_10_Lumos_ML_IN_205_PMBS3_Tryp_Rep2_SECFr16	5	788.592	3937.93	0.925345	5	3937.92	0.924353	36098	P00563	KCRM_RABIT Creatine kinase M-type OS=Oryctolagus cuniculus GN=CKM PE=1 SV=1	false	P00563	KCRM_RABIT Creatine kinase M-type OS=Oryctolagus cuniculus GN=CKM PE=1 SV=1	false	VISMEKGGNMK	GIWHNDNKSFLVWVNEEDHLR	237	216	11	21	6	8	242	223	5	BS3+NH+OH	10.8931	false	true	false	false	Within >4	0.00113636		0	0	0	0	0	1367	2193	12
11788	4101694211	B170315_03_Lumos_ML_IN_205_PMBS3_Tryp_Rep1_SECFr16	5	902.044	4505.18	0.184278	5	4505.19	0.185144	55811	P02768	ALBU_HUMAN Serum albumin OS=Homo sapiens GN=ALB PE=1 SV=2	false	P02768	ALBU_HUMAN Serum albumin OS=Homo sapiens GN=ALB PE=1 SV=2	false	CcmASLQKFGER	MPCcmAEDYLSVVLNQLCcmVLHEKTPVSDR	224	470	10	27	6	21	229	490	5	BS3+NH+OH	10.891	false	true	false	false	Within >4	0.00113636		0.00412655	0	0	0	0	1908	85	4
11788	4104636237	7PMix_BS3_Ceratin_F3_DDA_iRT_002	5	940.069	4695.31	0.309065	5	4695.31	0.31014	31839	P00563	KCRM_RABIT Creatine kinase M-type OS=Oryctolagus cuniculus GN=CKM PE=1 SV=1	false	P00563	KCRM_RABIT Creatine kinase M-type OS=Oryctolagus cuniculus GN=CKM PE=1 SV=1	false	PFGNTHNK	SMTEQEQQQLIDDHFLFDKPVSPLLLASGMAR	2	178	8	32	1	19	2	196	5	BS3+NH+OH	10.8876	false	true	false	false	Within >4	0.00113636		0.00412655	0	0	0.0070922	0	1907	2329	12
11788	4104015249	7PMix_BS3_Conal_F3_DDA_iRT_001	6	1280.79	7678.7	0.696842	6	7678.69	0.690553	25026	P02789	TRFE_CHICK Ovotransferrin OS=Gallus gallus PE=1 SV=2	false	P02789	TRFE_CHICK Ovotransferrin OS=Gallus gallus PE=1 SV=2	false	NAPYSGYSGAFHCcmLKDGKGDVAFVKbs3nh2HTTVNENAPDQKDEYELLCcmLDGSR	QCcmKGDPKbs3nh2Tbs3nh2Kbs3nh2CcmAR	204	192	49	12	15	3	218	194	6	BS3+NH+OH	10.8863	false	true	false	false	Within >4	0.00113636		0.00161031	0	0	0	0	905	417	3
11788	4104303296	7PMix_BS3_Ceratin_F4_DDA_iRT_002	5	872.058	4355.25	0.253617	5	4355.25	0.251146	21991	P00563	KCRM_RABIT Creatine kinase M-type OS=Oryctolagus cuniculus GN=CKM PE=1 SV=1	false	P00563	KCRM_RABIT Creatine kinase M-type OS=Oryctolagus cuniculus GN=CKM PE=1 SV=1	false	LNYKSEEEYPDLSKbs3nh2HNNHMoxAK	VLTPDLYKKbs3nh2LR	12	33	21	11	4	8	15	40	5	BS3+NH+OH	10.8824	false	true	false	false	Within >4	0.00113636		0.00161031	0	0	0	0	1508	419	12
11788	4103254554	B170317_06_Lumos_ML_IN_205_PMBS3_Tryp_SECFr16	4	965.988	3859.92	0.924559	4	3859.92	0.923871	53142	P02789	TRFE_CHICK Ovotransferrin OS=Gallus gallus PE=1 SV=2	false	P02789	TRFE_CHICK Ovotransferrin OS=Gallus gallus PE=1 SV=2	false	IQWCcmAVGKDEK	FMMFESQNKDLLFKbs3nh2DLTK	364	644	11	18	8	9	371	652	4	BS3+NH+OH	10.8793	false	true	false	false	Within >4	0.00113636		0.00161031	0	0	0	0	419	123	3
11788	4103910552	7PMix_BS3_HSA_F3_DDA_iRT_001	5	1036.09	5175.42	0.415166	5	5175.41	0.410644	24810	P02768	ALBU_HUMAN Serum albumin OS=Homo sapiens GN=ALB PE=1 SV=2	false	P02768	ALBU_HUMAN Serum albumin OS=Homo sapiens GN=ALB PE=1 SV=2	false	SHCcmIAEVENDEMoxPADLPSLAADFVESKDVCcmK	LKECcmCcmEKPLLEK	311	299	31	12	1	7	311	305	5	BS3+NH+OH	10.8782	false	true	false	false	Within >4	0.00113636		0.00161031	0	0	0	0	1304	1547	4
11788	4104297097	7PMix_BS3_Ceratin_F4_DDA_iRT_002	6	702.03	4206.14	0.138332	6	4206.13	0.134724	18925	P00563	KCRM_RABIT Creatine kinase M-type OS=Oryctolagus cuniculus GN=CKM PE=1 SV=1	false	P00563	KCRM_RABIT Creatine kinase M-type OS=Oryctolagus cuniculus GN=CKM PE=1 SV=1	false	VLTPDLYKK	YKLNYKSEEEYPDLSKbs3nh2HNNHMAK	33	10	9	23	8	6	40	15	6	BS3+NH+OH	10.8752	false	true	false	false	Within >4	0.00113636		0	0	0	0	0	1902	419	12
11788	4104006522	7PMix_BS3_Conal_F3_DDA_iRT_001	5	1157.75	5783.72	0.723922	5	5783.71	0.714826	24070	P02789	TRFE_CHICK Ovotransferrin OS=Gallus gallus PE=1 SV=2	false	P02789	TRFE_CHICK Ovotransferrin OS=Gallus gallus PE=1 SV=2	false	NAPYSGYSGAFHCcmLK	DGKGDVAFVKHTbs3nh2TVNENAPDQKDEYELLCcmLDGSR	204	219	15	34	8	10	211	228	5	BS3+NH+OH	10.8722	false	true	false	false	Within >4	0.00113636		0.00412655	0	0	0	0	1901	2427	3
11788	4103903340	7PMix_BS3_HSA_F3_DDA_iRT_001	6	703.87	4217.18	0.17771	6	4217.19	0.193656	16365	P02768	ALBU_HUMAN Serum albumin OS=Homo sapiens GN=ALB PE=1 SV=2	false	P02768	ALBU_HUMAN Serum albumin OS=Homo sapiens GN=ALB PE=1 SV=2	false	LDELRDEGKASSAKbs3nh2QR	NLGKVGSKbs3nh2CcmCcmKbs3nh2HPEAK	206	453	16	16	9	4	214	456	6	BS3+NH+OH	10.8678	false	true	false	false	Within >4	0.00113636		0	0	0	0	0	1900	405	4
11788	4103887514	7PMix_BS3_HSA_F3_DDA_iRT_001	4	788.426	3149.68	0.675572	4	3149.67	0.67207	17820	P02768	ALBU_HUMAN Serum albumin OS=Homo sapiens GN=ALB PE=1 SV=2	false	P02768	ALBU_HUMAN Serum albumin OS=Homo sapiens GN=ALB PE=1 SV=2	false	KYLYEIAR	LDELRDEGKASSAKbs3nh2QR	161	206	8	16	1	9	161	214	4	BS3+NH+OH	10.8672	false	true	false	false	Within >4	0.00113636		0.00161031	0	0	0.0070922	0	998	2871	4
11788	4103599683	7PMix_BS3_HSA_F4_DDA_iRT_001	7	694.337	4853.31	0.308976	7	4853.31	0.305861	18597	P02768	ALBU_HUMAN Serum albumin OS=Homo sapiens GN=ALB PE=1 SV=2	false	P02768	ALBU_HUMAN Serum albumin OS=Homo sapiens GN=ALB PE=1 SV=2	false	DAHKSEVAHR	TCcmVADESAENCcmDKSbs3ohLHTLFGDKLCcmTVATLR	25	76	10	30	4	13	28	88	7	BS3+NH+OH	10.8629	false	true	false	false	Within >4	0.00113636		0.00161031	0	0	0	0	1830	551	4
11788	4104053788	7PMix_BS3_HSA_F1F2_DDA_iRT_001	3	802.091	2403.25	0.250922	3	2403.25	0.25016	19957	P02768	ALBU_HUMAN Serum albumin OS=Homo sapiens GN=ALB PE=1 SV=2	false	P02768	ALBU_HUMAN Serum albumin OS=Homo sapiens GN=ALB PE=1 SV=2	false	KQTALVELVK	CcmCcmTESLVNR	549	500	10	9	1	3	549	502	3	BS3+NH+OH	10.8554	false	true	false	false	Within >4	0.00113636		0.00412655	0	0	0.0220994	0	1897	2423	4
11788	4104377700	7PMix_BS3_Conal_F3_DDA_iRT_002	4	971.223	3880.86	0.862306	4	3880.86	0.85865	22888	P02789	TRFE_CHICK Ovotransferrin OS=Gallus gallus PE=1 SV=2	false	P02789	TRFE_CHICK Ovotransferrin OS=Gallus gallus PE=1 SV=2	false	LCcmQLCcmQGSGGIPPEKbs3nh2CcmVASSHEK	YFGYTGALR	517	540	23	9	20	1	536	540	4	BS3+NH+OH	10.8319	false	true	false	false	Within >4	0.00113636		0.00161031	0	0	0	0	1679	615	3
11788	4102888257	B170317_02_Lumos_ML_IN_205_PMBS3_Tryp_Rep4_SECFr16	5	709.77	3543.81	0.812255	5	3543.81	0.811024	23616	P68082	MYG_HORSE Myoglobin OS=Equus caballus GN=MB PE=1 SV=2	false	P68082	MYG_HORSE Myoglobin OS=Equus caballus GN=MB PE=1 SV=2	false	GHHEAELKPLAQSHATK	NDIAAKYKELGFQG	81	141	17	14	8	6	88	146	5	BS3+NH+OH	10.8286	false	true	false	false	Within >4	0.00113636		0.00412655	0	0	0	0	1895	235	27
11788	4104604044	7PMix_BS3_Ceratin_F3_DDA_iRT_002	3	996.19	2985.55	0.549222	3	2985.54	0.544741	28089	P00563	KCRM_RABIT Creatine kinase M-type OS=Oryctolagus cuniculus GN=CKM PE=1 SV=1	false	P00563	KCRM_RABIT Creatine kinase M-type OS=Oryctolagus cuniculus GN=CKM PE=1 SV=1	false	PFGNTHNK	AVEKLSVEALNSLTGEFK	2	153	8	18	1	4	2	156	3	BS3+NH+OH	10.8253	false	true	false	false	Within >4	0.00113636		0.00161031	0	0	0.00429185	0	1838	701	12
11788	4102492533	B170315_17_Lumos_ML_IN_205_PMBS3_Tryp_Rep3_SECFr16	5	748.596	3737.95	0.945858	5	3737.95	0.946598	39676	P02768	ALBU_HUMAN Serum albumin OS=Homo sapiens GN=ALB PE=1 SV=2	false	P02768	ALBU_HUMAN Serum albumin OS=Homo sapiens GN=ALB PE=1 SV=2	false	RHPYFYAPELLFFAKR	LKECcmCcmEKPLLEK	169	299	16	12	15	7	183	305	5	BS3+NH+OH	10.8243	false	true	false	false	Within >4	0.00113636		0	0	0	0	0	1893	2843	4
11788	4103748969	7PMix_BS3_Ceratin_F3_DDA_iRT_001	4	804.147	3212.56	0.558751	4	3212.56	0.555366	21992	P00563	KCRM_RABIT Creatine kinase M-type OS=Oryctolagus cuniculus GN=CKM PE=1 SV=1	false	P00563	KCRM_RABIT Creatine kinase M-type OS=Oryctolagus cuniculus GN=CKM PE=1 SV=1	false	PFGNTHNK	YKLNYKbs3ohSEEEYPDLSK	2	10	8	16	1	2	2	11	4	BS3+NH+OH	10.822	false	true	false	false	Within >4	0.00113636		0.00412655	0	0	0	0	1892	2101	12
11788	4104390478	7PMix_BS3_Conal_F3_DDA_iRT_002	4	1185.59	4738.34	0.338046	4	4738.33	0.334587	20967	P02789	TRFE_CHICK Ovotransferrin OS=Gallus gallus PE=1 SV=2	false	P02789	TRFE_CHICK Ovotransferrin OS=Gallus gallus PE=1 SV=2	false	QCcmKGDPKbs3nh2TKbs3nh2CcmAR	NAPYSGYSbs3nh2GAFHCcmLKDGKGDVAFVK	192	204	12	25	3	18	194	221	4	BS3+NH+OH	10.8004	false	true	false	false	Within >4	0.00113636		0.00161031	0	0	0	0	1332	331	3
11788	4104152905	7PMix_BS3_HSA_F3_DDA_iRT_002	4	913.722	3650.86	0.858967	4	3650.84	0.839625	12220	P02768	ALBU_HUMAN Serum albumin OS=Homo sapiens GN=ALB PE=1 SV=2	false	P02768	ALBU_HUMAN Serum albumin OS=Homo sapiens GN=ALB PE=1 SV=2	false	VGSKbs3ohCcmCcmKbs3nh2HPEAK	LDELRDEGKASSAKQR	457	206	12	16	3	14	459	219	4	BS3+NH+OH	10.7984	false	true	false	false	Within Special >4	0		0.0185185	0	0	0.0333333	0	2836	4035	4
11788	4103889424	7PMix_BS3_HSA_F3_DDA_iRT_001	5	688.152	3435.73	0.725298	5	3435.72	0.723867	13212	P02768	ALBU_HUMAN Serum albumin OS=Homo sapiens GN=ALB PE=1 SV=2	false	P02768	ALBU_HUMAN Serum albumin OS=Homo sapiens GN=ALB PE=1 SV=2	false	LDELRDEGKbs3ohASSAKQR	CcmCcmKHPEAKbs3nh2R	206	461	16	9	14	3	219	463	5	BS3+NH+OH	10.7948	false	true	false	false	Within >4	0.00113636		0.00412655	0	0	0	0	1890	111	4
11788	4104285522	7PMix_BS3_Ceratin_F4_DDA_iRT_002	5	730.564	3647.79	0.78593	5	3647.78	0.78175	17981	P00563	KCRM_RABIT Creatine kinase M-type OS=Oryctolagus cuniculus GN=CKM PE=1 SV=1	false	P00563	KCRM_RABIT Creatine kinase M-type OS=Oryctolagus cuniculus GN=CKM PE=1 SV=1	false	LNYKSEEEYPDLSKHNNHMoxAK	VLTPDLYK	12	33	21	8	14	3	25	35	5	BS3+NH+OH	10.7933	false	true	false	false	Within >4	0.00113636		0.00412655	0	0	0	0	1889	503	12
11788	4104389993	7PMix_BS3_Conal_F3_DDA_iRT_002	6	964.96	5783.72	0.716831	6	5783.71	0.714826	24122	P02789	TRFE_CHICK Ovotransferrin OS=Gallus gallus PE=1 SV=2	false	P02789	TRFE_CHICK Ovotransferrin OS=Gallus gallus PE=1 SV=2	false	GDVAFVKHTTVNENAPDQKDEYELLCcmLDGSR	NAPYSGYSbs3nh2GAFHCcmLKDGK	222	204	31	18	7	15	228	218	6	BS3+NH+OH	10.7879	false	true	false	false	Within >4	0.00113636		0.00412655	0	0	0	0	1888	41	3
11788	4104568302	7PMix_pooled_DDA_iRT_library_001	4	818.157	3268.6	0.599504	4	3268.6	0.596186	26491	P00563	KCRM_RABIT Creatine kinase M-type OS=Oryctolagus cuniculus GN=CKM PE=1 SV=1	false	P00563	KCRM_RABIT Creatine kinase M-type OS=Oryctolagus cuniculus GN=CKM PE=1 SV=1	false	SEEEYPDLSK	HNNHMAKbs3nh2VLTPDLYK	16	26	10	15	9	10	24	35	4	BS3+NH+OH	10.7849	false	true	false	false	Within >4	0.00113636		0.00161031	0	0	0	0	442	501	12
11788	4104466945	7PMix_pooled_DDA_iRT_library_006	4	701.855	2803.39	0.391776	4	2803.39	0.389784	25811	P00698	LYSC_CHICK Lysozyme C OS=Gallus gallus GN=LYZ PE=1 SV=1	false	P00698	LYSC_CHICK Lysozyme C OS=Gallus gallus GN=LYZ PE=1 SV=1	false	CcmKGTDVQAWIR	CcmKGTDVQAWIR	133	133	11	11	2	2	134	134	4	BS3+NH+OH	10.7789	false	true	false	false	Within >4	0.00113636		0.00412655	0	0	0.0070922	0	1886	1603	2
11788	4102666740	B170315_18_Lumos_ML_IN_205_PMBS3_Tryp_Rep3_SECFr17	5	774	3864.97	0.96581	5	3864.97	0.96753	28261	P02768	ALBU_HUMAN Serum albumin OS=Homo sapiens GN=ALB PE=1 SV=2	false	P02768	ALBU_HUMAN Serum albumin OS=Homo sapiens GN=ALB PE=1 SV=2	false	CcmCcmKADDKETCcmFAEEGKK	QIKKbs3nh2QTALVELVK	582	546	17	13	3	3	584	548	5	BS3+NH+OH	10.7778	false	true	false	false	Within >4	0.00113636		0	0	0	0	0	1876	121	4
11788	4104541933	7PMix_pooled_DDA_library_003	5	834.418	4167.05	0.05446	5	4167.06	0.055768	27816	P02789	TRFE_CHICK Ovotransferrin OS=Gallus gallus PE=1 SV=2	false	P02789	TRFE_CHICK Ovotransferrin OS=Gallus gallus PE=1 SV=2	false	NAPYSGYSGAFHCcmLKbs3nh2DGKGDVAFVK	GDPKbs3nh2TKCcmAR	204	195	25	9	18	6	221	200	5	BS3+NH+OH	10.7705	false	true	false	false	Within >4	0.00113636		0.00161031	0	0	0	0	1649	279	3
11788	4103289222	B170317_06_Lumos_ML_IN_205_PMBS3_Tryp_SECFr16	7	710.937	4969.51	0.510007	7	4969.51	0.508782	46767	P02768	ALBU_HUMAN Serum albumin OS=Homo sapiens GN=ALB PE=1 SV=2	false	P02768	ALBU_HUMAN Serum albumin OS=Homo sapiens GN=ALB PE=1 SV=2	false	LVRPEVDVMCcmTAFHDNEETFLKK	RHPYFYAPELLFFAKR	139	169	23	16	22	15	160	183	7	BS3+NH+OH	10.7665	false	true	false	false	Within >4	0.00113636		0.00161031	0	0	0	0	1124	1401	4
11788	4103821070	7PMix_BS3_Conal_F1F2_DDA_iRT_001	4	811.175	3240.67	0.672309	4	3240.67	0.670673	22830	P02789	TRFE_CHICK Ovotransferrin OS=Gallus gallus PE=1 SV=2	false	P02789	TRFE_CHICK Ovotransferrin OS=Gallus gallus PE=1 SV=2	false	AQSDFGVDTK	SDFHLFGPPGKbs3nh2KDPVLK	289	299	10	17	9	12	297	310	4	BS3+NH+OH	10.7662	false	true	false	false	Within >4	0.00113636		0.00412655	0	0	0.0070922	0	1882	1865	3
11788	4104637518	7PMix_BS3_Ceratin_F3_DDA_iRT_002	6	772.219	4627.27	0.270705	6	4627.27	0.268663	22794	P00563	KCRM_RABIT Creatine kinase M-type OS=Oryctolagus cuniculus GN=CKM PE=1 SV=1	false	P00563	KCRM_RABIT Creatine kinase M-type OS=Oryctolagus cuniculus GN=CKM PE=1 SV=1	false	VISMEKGGNMoxKEVFR	TDLNHENLKbs3nh2GGDDLDPHYVLSSR	237	108	15	23	6	1	242	108	6	BS3+NH+OH	10.7644	false	true	false	false	Within >4	0.00113636		0.00412655	0	0	0.00429185	0	1881	1041	12
11788	4103882607	7PMix_BS3_HSA_F3_DDA_iRT_001	4	725.394	2897.55	0.546586	4	2897.55	0.545805	14961	P02768	ALBU_HUMAN Serum albumin OS=Homo sapiens GN=ALB PE=1 SV=2	false	P02768	ALBU_HUMAN Serum albumin OS=Homo sapiens GN=ALB PE=1 SV=2	false	NLGKVGSK	LDELRDEGKbs3ohASSAKQR	453	206	8	16	4	14	456	219	4	BS3+NH+OH	10.757	false	true	false	false	Within >4	0.00113636		0.00412655	0	0	0	0	1880	401	4
11788	4103898541	7PMix_BS3_HSA_F3_DDA_iRT_001	5	802.83	4009.12	0.11542	5	4009.11	0.112198	28474	P02768	ALBU_HUMAN Serum albumin OS=Homo sapiens GN=ALB PE=1 SV=2	false	P02768	ALBU_HUMAN Serum albumin OS=Homo sapiens GN=ALB PE=1 SV=2	false	EQLKAVMDDFAAFVEK	YTKKVPQVSTPTLVEVSR	566	435	16	18	4	3	569	437	5	BS3+NH+OH	10.7548	false	true	false	false	Within >4	0.00113636		0.00412655	0	0	0.00961538	0	1879	1195	4
11788	4103646119	7PMix_BS3_Conal_F4_DDA_iRT_001	4	616.061	2460.22	0.21671	4	2460.21	0.206714	9239	P02789	TRFE_CHICK Ovotransferrin OS=Gallus gallus PE=1 SV=2	false	P02789	TRFE_CHICK Ovotransferrin OS=Gallus gallus PE=1 SV=2	false	KGTEFTVNDLQGK	SCcmHTAVGR	119	472	13	8	1	1	119	472	4	BS3+NH+OH	10.7531	false	true	false	false	Within >4	0.00113636		0.00412655	0	0	0.0247253	0	1878	2395	3
11788	4101642440	B170315_04_Lumos_ML_IN_205_PMBS3_Tryp_Rep1_SECFr17	4	1185.87	4739.46	0.458036	4	4739.46	0.457442	72320	P00563	KCRM_RABIT Creatine kinase M-type OS=Oryctolagus cuniculus GN=CKM PE=1 SV=1	false	P00563	KCRM_RABIT Creatine kinase M-type OS=Oryctolagus cuniculus GN=CKM PE=1 SV=1	false	Kbs3ohLEKGQSIDDMIPAQK	LGSSEVEQVQLVVDGVKLMVEMEK	366	342	16	24	4	17	369	358	4	BS3+NH+OH	10.7503	false	true	false	false	Within >4	0.00113636		0.00412655	0	0	0.00429185	0	1877	2393	12
11788	4102081817	B170315_10_Lumos_ML_IN_205_PMBS3_Tryp_Rep2_SECFr16	6	645.168	3864.97	0.96674	6	3864.97	0.96753	23543	P02768	ALBU_HUMAN Serum albumin OS=Homo sapiens GN=ALB PE=1 SV=2	false	P02768	ALBU_HUMAN Serum albumin OS=Homo sapiens GN=ALB PE=1 SV=2	false	CcmCcmKADDKETCcmFAEEGKK	QIKKbs3nh2QTALVELVK	582	546	17	13	3	3	584	548	6	BS3+NH+OH	10.7313	false	true	false	false	Within >4	0.00113636		0	0	0	0	0	1876	121	4
11788	4104300579	7PMix_BS3_Ceratin_F4_DDA_iRT_002	6	702.194	4207.12	0.121239	6	4207.12	0.118739	19720	P00563	KCRM_RABIT Creatine kinase M-type OS=Oryctolagus cuniculus GN=CKM PE=1 SV=1	false	P00563	KCRM_RABIT Creatine kinase M-type OS=Oryctolagus cuniculus GN=CKM PE=1 SV=1	false	VLTPDLYKK	YKLNYKSEEEYPDLSKbs3ohHNNHMAK	33	10	9	23	8	6	40	15	6	BS3+NH+OH	10.7292	false	true	false	false	Within >4	0.00113636		0	0	0	0	0	1875	419	12
11788	4102332336	B170315_12_Lumos_ML_IN_205_PMBS3_Tryp_Rep2_SECFr18	3	753.037	2256.09	0.088582	3	2256.09	0.088498	32243	P02789	TRFE_CHICK Ovotransferrin OS=Gallus gallus PE=1 SV=2	false	P02789	TRFE_CHICK Ovotransferrin OS=Gallus gallus PE=1 SV=2	false	YFGYTGALR	CcmVASbs3nh2SHEK	540	532	9	8	1	5	540	536	3	BS3+NH+OH	10.7234	false	true	false	false	Within >4	0.00113636		0.00412655	0	0	0	0	1874	615	3
11788	4103615849	7PMix_BS3_Ceratin_F4_DDA_iRT_001	3	655.991	1964.95	0.950891	3	1964.95	0.949298	13711	P00563	KCRM_RABIT Creatine kinase M-type OS=Oryctolagus cuniculus GN=CKM PE=1 SV=1	false	P00563	KCRM_RABIT Creatine kinase M-type OS=Oryctolagus cuniculus GN=CKM PE=1 SV=1	false	PFGNTHNK	PFGNTHNK	2	2	8	8	1	1	2	2	3	BS3+NH+OH	10.7118	false	true	false	false	Within >4	0.00113636		0.00161031	0	0	0.00429185	0	1794	11	12
11788	4102631476	B170315_18_Lumos_ML_IN_205_PMBS3_Tryp_Rep3_SECFr17	4	590.288	2357.12	0.124262	4	2357.13	0.12563	20046	P02789	TRFE_CHICK Ovotransferrin OS=Gallus gallus PE=1 SV=2	false	P02789	TRFE_CHICK Ovotransferrin OS=Gallus gallus PE=1 SV=2	false	SCcmHTAVGR	IQWCcmAVGKDEK	472	364	8	11	1	8	472	371	4	BS3+NH+OH	10.7017	false	true	false	false	Within >4	0.00113636		0.00412655	0	0	0.0263158	0	1872	2383	3
11788	4103984665	7PMix_BS3_Conal_F3_DDA_iRT_001	5	683.16	3410.77	0.765359	5	3410.76	0.76163	15692	P02789	TRFE_CHICK Ovotransferrin OS=Gallus gallus PE=1 SV=2	false	P02789	TRFE_CHICK Ovotransferrin OS=Gallus gallus PE=1 SV=2	false	ECcmNLAEVPTHAVVVRPEKANK	DQLTPSPR	602	353	21	8	18	4	619	356	5	BS3+NH+OH	10.6968	false	true	false	false	Within >4	0.00113636		0.00161031	0	0	0	0	538	753	3
11788	4102624337	B170315_18_Lumos_ML_IN_205_PMBS3_Tryp_Rep3_SECFr17	5	1683.77	8413.83	0.833118	5	8413.88	0.881534	24642	P02789	TRFE_CHICK Ovotransferrin OS=Gallus gallus PE=1 SV=2	false	P02789	TRFE_CHICK Ovotransferrin OS=Gallus gallus PE=1 SV=2	false	HTTVNENAPDQKDEYELLCcmLDGSR	NAPYSGYSGAFHCcmLKDGKGDVAFVKHTTVNENAPDQKDEYELLCcmLDGSR	229	204	24	49	12	25	240	228	5	BS3+NH+OH	10.696	false	true	false	false	Within Special >4	0		0.0185185	0	0	0	0	2835	1799	3
11788	4104062298	7PMix_BS3_HSA_F1F2_DDA_iRT_001	4	830.919	3319.65	0.648675	4	3319.65	0.646844	28272	P02768	ALBU_HUMAN Serum albumin OS=Homo sapiens GN=ALB PE=1 SV=2	false	P02768	ALBU_HUMAN Serum albumin OS=Homo sapiens GN=ALB PE=1 SV=2	false	VFDEFKPLVEEPQNLIK	CcmCcmTESLVNR	397	500	17	9	6	3	402	502	4	BS3+NH+OH	10.6946	false	true	false	false	Within >4	0.00113636		0	0	0	0.00429185	0	1870	3163	4
11788	4104380764	7PMix_BS3_Conal_F3_DDA_iRT_002	5	818.599	4087.96	0.95703	5	4087.95	0.95453	16838	P02789	TRFE_CHICK Ovotransferrin OS=Gallus gallus PE=1 SV=2	false	P02789	TRFE_CHICK Ovotransferrin OS=Gallus gallus PE=1 SV=2	false	YDDESQCcmSKTDERPASYFAVAVAR	DLLERQEKR	434	625	24	9	9	8	442	632	5	BS3+NH+OH	10.6932	false	true	false	false	Within >4	0.00113636		0	0	0	0	0	370	3563	3
11788	4103592677	7PMix_BS3_HSA_F4_DDA_iRT_001	6	583.467	3494.76	0.760082	6	3494.76	0.760981	8123	P02768	ALBU_HUMAN Serum albumin OS=Homo sapiens GN=ALB PE=1 SV=2	false	P02768	ALBU_HUMAN Serum albumin OS=Homo sapiens GN=ALB PE=1 SV=2	false	LDELRDEGKASSAKbs3nh2QR	VGSKCcmCcmKHPEAK	206	457	16	12	9	4	214	460	6	BS3+NH+OH	10.6912	false	true	false	false	Within >4	0.00113636		0	0	0	0	0	1536	13	4
11788	4102739343	B170315_19_Lumos_ML_IN_205_PMBS3_Tryp_Rep3_SECFr18	5	1562.3	7806.46	0.458405	5	7806.41	0.412631	37410	P02789	TRFE_CHICK Ovotransferrin OS=Gallus gallus PE=1 SV=2	false	P02789	TRFE_CHICK Ovotransferrin OS=Gallus gallus PE=1 SV=2	false	TGTCcmNFDEYFSEGCcmAPGSPPNSR	SCcmHTAVGRTAGWVIPMGLIHNRTGTCcmNFDEYbs3ohFSEGCcmAPGSPPNSR	494	472	23	45	9	1	502	472	5	BS3+NH+OH	10.685	false	true	false	false	Within Special >4	0		0.0185185	0	0	0.0333333	0	2834	4031	3
11788	4102639148	B170315_18_Lumos_ML_IN_205_PMBS3_Tryp_Rep3_SECFr17	3	916.457	2746.35	0.350116	3	2746.35	0.349872	45518	P02789	TRFE_CHICK Ovotransferrin OS=Gallus gallus PE=1 SV=2	false	P02789	TRFE_CHICK Ovotransferrin OS=Gallus gallus PE=1 SV=2	false	NKADWAK	FMMFESQNKDLLFK	572	644	7	14	2	9	573	652	3	BS3+NH+OH	10.6818	false	true	false	false	Within >4	0.00113636		0.00161031	0	0	0	0	1810	547	3
11788	4103248085	B170317_06_Lumos_ML_IN_205_PMBS3_Tryp_SECFr16	4	894.464	3573.83	0.828528	4	3573.83	0.82514	47298	P02789	TRFE_CHICK Ovotransferrin OS=Gallus gallus PE=1 SV=2	false	P02789	TRFE_CHICK Ovotransferrin OS=Gallus gallus PE=1 SV=2	false	NKADWAK	SKbs3nh2FMMFESQNKDLLFKDLTK	572	642	7	20	2	11	573	652	4	BS3+NH+OH	10.6804	false	true	false	false	Within >4	0.00113636		0.00161031	0	0	0	0	1759	547	3
11788	4103744849	7PMix_BS3_Ceratin_F3_DDA_iRT_001	4	682.102	2724.38	0.37866	4	2724.38	0.379254	20569	P00563	KCRM_RABIT Creatine kinase M-type OS=Oryctolagus cuniculus GN=CKM PE=1 SV=1	false	P00563	KCRM_RABIT Creatine kinase M-type OS=Oryctolagus cuniculus GN=CKM PE=1 SV=1	false	GQSIDDMoxIPAQK	HPKFEEILTR	370	305	12	10	12	3	381	307	4	BS3+NH+OH	10.68	false	true	false	false	Within >4	0.00113636		0	0	0	0	0	1865	1313	12
11788	4102885789	B170317_02_Lumos_ML_IN_205_PMBS3_Tryp_Rep4_SECFr16	6	564.795	3382.73	0.727715	6	3382.73	0.727142	28030	P02789	TRFE_CHICK Ovotransferrin OS=Gallus gallus PE=1 SV=2	false	P02789	TRFE_CHICK Ovotransferrin OS=Gallus gallus PE=1 SV=2	false	SDFHLFGPPGKKDPVLK	WCcmTISSPEEKK	299	28	17	11	11	10	309	37	6	BS3+NH+OH	10.6784	false	true	false	false	Within >4	0.00113636		0	0	0	0	0	1864	257	3
11788	4104003500	7PMix_BS3_Conal_F3_DDA_iRT_001	4	1157.55	4626.18	0.184827	4	4626.18	0.179523	21547	P02789	TRFE_CHICK Ovotransferrin OS=Gallus gallus PE=1 SV=2	false	P02789	TRFE_CHICK Ovotransferrin OS=Gallus gallus PE=1 SV=2	false	CcmLVEKGDVAFIQHSTVEENTGGK	NAPYSGYSGAFHCcmLKDGK	549	204	23	18	5	15	553	218	4	BS3+NH+OH	10.6776	false	true	false	false	Within >4	0.00113636		0.00161031	0	0	0.0070922	0	1270	2909	3
11788	4102128243	B170315_10_Lumos_ML_IN_205_PMBS3_Tryp_Rep2_SECFr16	6	1199.56	7191.3	0.297814	6	7191.29	0.294249	55719	P02768	ALBU_HUMAN Serum albumin OS=Homo sapiens GN=ALB PE=1 SV=2	false	P02768	ALBU_HUMAN Serum albumin OS=Homo sapiens GN=ALB PE=1 SV=2	false	SHCcmIAEVENDEMPADLPSLAADFVESKDVCcmK	CcmCcmAAADPHECcmYAKVFDEFKPLVEEPQNLIK	311	384	31	30	27	13	337	396	6	BS3+NH+OH	10.6699	false	true	false	false	Within >4	0.00113636		0.00412655	0	0	0.0263158	0	1862	2381	4
11788	4101593317	B170315_04_Lumos_ML_IN_205_PMBS3_Tryp_Rep1_SECFr17	5	479.263	2391.28	0.278495	5	2391.28	0.2798	17978	P00563	KCRM_RABIT Creatine kinase M-type OS=Oryctolagus cuniculus GN=CKM PE=1 SV=1	false	P00563	KCRM_RABIT Creatine kinase M-type OS=Oryctolagus cuniculus GN=CKM PE=1 SV=1	false	IEEIFKK	HKTDLNHENLK	260	106	7	11	6	2	265	107	5	BS3+NH+OH	10.6628	false	true	false	false	Within >4	0.00113636		0.00161031	0	0	0.00961538	0	826	2815	12
11788	4102530192	B170315_17_Lumos_ML_IN_205_PMBS3_Tryp_Rep3_SECFr16	7	713.073	4984.46	0.462202	7	4984.46	0.462678	47944	P68082	MYG_HORSE Myoglobin OS=Equus caballus GN=MB PE=1 SV=2	false	P68082	MYG_HORSE Myoglobin OS=Equus caballus GN=MB PE=1 SV=2	false	TEAEMKASEDLKK	YLEFISDAIIHVLHSKHPGDFGADAQGAMTK	52	104	13	31	6	16	57	119	7	BS3+NH+OH	10.6582	false	true	false	false	Within >4	0.00113636		0	0	0	0	0	1860	1225	27
11788	4104224028	7PMix_pooled_DDA_iRT_library_007	3	806.101	2415.28	0.281318	3	2415.28	0.279152	13338	P02768	ALBU_HUMAN Serum albumin OS=Homo sapiens GN=ALB PE=1 SV=2	false	P02768	ALBU_HUMAN Serum albumin OS=Homo sapiens GN=ALB PE=1 SV=2	false	LKCcmASLQK	DEGKbs3nh2ASSAKQR	222	211	8	11	2	9	223	219	3	BS3+NH+OH	10.6559	false	true	false	false	Within >4	0.00113636		0	0	0	0	0	1859	265	4
11788	4103891085	7PMix_BS3_HSA_F3_DDA_iRT_001	6	587.974	3521.8	0.798563	6	3521.8	0.797032	12186	P02768	ALBU_HUMAN Serum albumin OS=Homo sapiens GN=ALB PE=1 SV=2	false	P02768	ALBU_HUMAN Serum albumin OS=Homo sapiens GN=ALB PE=1 SV=2	false	LDELRDEGKASSAK	VGSKCcmCcmKbs3nh2HPEAKbs3nh2R	206	457	14	13	9	4	214	460	6	BS3+NH+OH	10.646	false	true	false	false	Within >4	0.00113636		0	0	0	0	0	1858	13	4
11788	4104282938	7PMix_BS3_Ceratin_F4_DDA_iRT_002	4	815.673	3258.66	0.662652	4	3258.66	0.659456	24702	P00563	KCRM_RABIT Creatine kinase M-type OS=Oryctolagus cuniculus GN=CKM PE=1 SV=1	false	P00563	KCRM_RABIT Creatine kinase M-type OS=Oryctolagus cuniculus GN=CKM PE=1 SV=1	false	AVEKLSVEALNSLTGEFK	GYTLPPHCcmSR	153	139	18	10	4	9	156	147	4	BS3+NH+OH	10.6398	false	true	false	false	Within >4	0.00113636		0.00412655	0	0	0.00429185	0	1857	2377	12
11788	4104365409	7PMix_BS3_Conal_F3_DDA_iRT_002	4	745.643	2978.54	0.542101	4	2978.54	0.539615	16008	P02789	TRFE_CHICK Ovotransferrin OS=Gallus gallus PE=1 SV=2	false	P02789	TRFE_CHICK Ovotransferrin OS=Gallus gallus PE=1 SV=2	false	Kbs3nh2SCcmHTAVGR	Kbs3nh2DSNVNWNNLKGK	471	458	9	13	2	11	472	468	4	BS3+NH+OH	10.6351	false	true	false	false	Within >4	0.00113636		0.00412655	0	0	0	0	1856	2279	3
11788	4104634306	7PMix_BS3_Ceratin_F3_DDA_iRT_002	5	1166.16	5825.77	0.767522	5	5825.77	0.765139	27487	P00563	KCRM_RABIT Creatine kinase M-type OS=Oryctolagus cuniculus GN=CKM PE=1 SV=1	false	P00563	KCRM_RABIT Creatine kinase M-type OS=Oryctolagus cuniculus GN=CKM PE=1 SV=1	false	SMTEQEQQQLIDDHFLFDKPVSPLLLASGMAR	SEEEYPDLSKHNNHMoxAK	178	16	32	17	19	10	196	25	5	BS3+NH+OH	10.63	false	true	false	false	Within >4	0.00113636		0.00412655	0	0	0	0	1855	1675	12
11788	4103658760	7PMix_BS3_Conal_F4_DDA_iRT_001	5	758.376	3786.84	0.841533	5	3786.84	0.838563	18854	P02789	TRFE_CHICK Ovotransferrin OS=Gallus gallus PE=1 SV=2	false	P02789	TRFE_CHICK Ovotransferrin OS=Gallus gallus PE=1 SV=2	false	IQWCcmAVGKDEKbs3ohSK	CcmVASSHEKYFGYTGALR	364	532	13	17	8	8	371	539	5	BS3+NH+OH	10.6281	false	true	false	false	Within >4	0.00113636		0.00412655	0	0	0	0	1854	1753	3
11788	4101663822	B170315_03_Lumos_ML_IN_205_PMBS3_Tryp_Rep1_SECFr16	5	619.744	3093.68	0.681236	5	3093.68	0.683109	19588	P00563	KCRM_RABIT Creatine kinase M-type OS=Oryctolagus cuniculus GN=CKM PE=1 SV=1	false	P00563	KCRM_RABIT Creatine kinase M-type OS=Oryctolagus cuniculus GN=CKM PE=1 SV=1	false	VISMEKGGNMK	GGVHVKLAHLSbs3ohKHPK	237	293	11	15	6	6	242	298	5	BS3+NH+OH	10.6264	false	true	false	false	Within >4	0.00113636		0	0	0	0	0	1519	839	12
11788	4104060152	7PMix_BS3_HSA_F1F2_DDA_iRT_001	5	588.868	2939.3	0.303856	5	2939.3	0.302543	10741	P02768	ALBU_HUMAN Serum albumin OS=Homo sapiens GN=ALB PE=1 SV=2	false	P02768	ALBU_HUMAN Serum albumin OS=Homo sapiens GN=ALB PE=1 SV=2	false	TCcmVADESAENCcmDK	DAHKSbs3nh2EVAHR	76	25	13	10	7	4	82	28	5	BS3+NH+OH	10.6234	false	true	false	false	Within >4	0.00113636		0.00412655	0	0	0.00429185	0	1851	2369	4
11788	4104060151	7PMix_BS3_HSA_F1F2_DDA_iRT_001	5	588.868	2939.3	0.303856	5	2939.3	0.302543	10741	P02768	ALBU_HUMAN Serum albumin OS=Homo sapiens GN=ALB PE=1 SV=2	false	P02768	ALBU_HUMAN Serum albumin OS=Homo sapiens GN=ALB PE=1 SV=2	false	TCcmVADESAENCcmDK	DAHKbs3nh2SEVAHR	76	25	13	10	7	5	82	29	5	BS3+NH+OH	10.6234	false	true	false	false	Within >4	0.00113636		0	0	0	0	0	1852	3523	4
11788	4104297205	7PMix_BS3_Ceratin_F4_DDA_iRT_002	4	1056.54	4222.13	0.134959	4	4222.13	0.129634	18393	P00563	KCRM_RABIT Creatine kinase M-type OS=Oryctolagus cuniculus GN=CKM PE=1 SV=1	false	P00563	KCRM_RABIT Creatine kinase M-type OS=Oryctolagus cuniculus GN=CKM PE=1 SV=1	false	VLTPDLYbs3nh2KK	YKLNYKSEEEYPDLSKHNNHMoxAK	33	10	9	23	8	16	40	25	4	BS3+NH+OH	10.6099	false	true	false	false	Within >4	0.00113636		0.00412655	0	0	0.00961538	0	1850	307	12
11788	4103972397	7PMix_BS3_Conal_F3_DDA_iRT_001	4	623.575	2490.27	0.269962	4	2490.27	0.268455	21053	P02789	TRFE_CHICK Ovotransferrin OS=Gallus gallus PE=1 SV=2	false	P02789	TRFE_CHICK Ovotransferrin OS=Gallus gallus PE=1 SV=2	false	DCcmIIKIMK	IQWCcmAVGKDEK	398	364	8	11	5	8	402	371	4	BS3+NH+OH	10.6075	false	true	false	false	Within >4	0.00113636		0	0	0	0	0	1849	711	3
11788	4104006739	7PMix_BS3_Conal_F3_DDA_iRT_001	6	964.961	5783.73	0.725113	6	5783.71	0.714826	24051	P02789	TRFE_CHICK Ovotransferrin OS=Gallus gallus PE=1 SV=2	false	P02789	TRFE_CHICK Ovotransferrin OS=Gallus gallus PE=1 SV=2	false	DGKGDVAFVKHTTVNENAPDQKDEYELLCcmLDGSR	NAPYSGYbs3nh2SGAFHCcmLK	219	204	34	15	10	5	228	208	6	BS3+NH+OH	10.6073	false	true	false	false	Within >4	0.00113636		0.00412655	0	0	0.00429185	0	1848	17	3
11788	4103990047	7PMix_BS3_Conal_F3_DDA_iRT_001	4	965.266	3857.04	0.035388	4	3857.03	0.029121	30739	P02789	TRFE_CHICK Ovotransferrin OS=Gallus gallus PE=1 SV=2	false	P02789	TRFE_CHICK Ovotransferrin OS=Gallus gallus PE=1 SV=2	false	DPVLKDLLFK	AQSDFGVDTKbs3nh2SDFHLFGPPGKK	311	289	10	22	5	21	315	309	4	BS3+NH+OH	10.6048	false	true	false	false	Within >4	0.00113636		0.00161031	0	0	0	0	1682	489	3
11788	4103884557	7PMix_BS3_HSA_F3_DDA_iRT_001	5	580.32	2896.56	0.563064	5	2896.56	0.56179	13745	P02768	ALBU_HUMAN Serum albumin OS=Homo sapiens GN=ALB PE=1 SV=2	false	P02768	ALBU_HUMAN Serum albumin OS=Homo sapiens GN=ALB PE=1 SV=2	false	NLGKVGSK	LDELRDEGKASSAKbs3nh2QR	453	206	8	16	4	9	456	214	5	BS3+NH+OH	10.5972	false	true	false	false	Within >4	0.00113636		0	0	0	0	0	1846	405	4
11788	4102467309	B170315_17_Lumos_ML_IN_205_PMBS3_Tryp_Rep3_SECFr16	6	486.426	2912.51	0.514141	6	2912.51	0.514447	22326	P00563	KCRM_RABIT Creatine kinase M-type OS=Oryctolagus cuniculus GN=CKM PE=1 SV=1	false	P00563	KCRM_RABIT Creatine kinase M-type OS=Oryctolagus cuniculus GN=CKM PE=1 SV=1	false	GGDDLDPHYVLSSR	GGVHVKLAHLSK	117	293	14	12	13	6	129	298	6	BS3+NH+OH	10.5966	false	true	false	false	Within >4	0.00113636		0	0	0	0	0	1845	3673	12
11788	4102081075	B170315_10_Lumos_ML_IN_205_PMBS3_Tryp_Rep2_SECFr16	6	643.319	3853.87	0.873271	6	3853.87	0.874891	38640	P02768	ALBU_HUMAN Serum albumin OS=Homo sapiens GN=ALB PE=1 SV=2	false	P02768	ALBU_HUMAN Serum albumin OS=Homo sapiens GN=ALB PE=1 SV=2	false	RHPYFYAPELLFFAKR	YKAAFTECcmCcmQAADK	169	185	16	14	15	2	183	186	6	BS3+NH+OH	10.5905	false	true	false	false	Within >4	0.00113636		0	0	0	0	0	1581	915	4
11788	4104503382	7PMix_pooled_DDA_library_004	5	805.019	4020.06	0.060563	5	4020.06	0.062159	25453	P02768	ALBU_HUMAN Serum albumin OS=Homo sapiens GN=ALB PE=1 SV=2	false	P02768	ALBU_HUMAN Serum albumin OS=Homo sapiens GN=ALB PE=1 SV=2	false	CcmCcmKADDKETCcmFAEEGKbs3nh2K	QIKKbs3nh2QTALVELVK	582	546	17	13	3	3	584	548	5	BS3+NH+OH	10.5785	false	true	false	false	Within >4	0.00113636		0.00412655	0	0	0	0	1843	121	4
11788	4101668022	B170315_03_Lumos_ML_IN_205_PMBS3_Tryp_Rep1_SECFr16	6	569.967	3413.76	0.757195	6	3413.75	0.754085	37074	P00563	KCRM_RABIT Creatine kinase M-type OS=Oryctolagus cuniculus GN=CKM PE=1 SV=1	false	P00563	KCRM_RABIT Creatine kinase M-type OS=Oryctolagus cuniculus GN=CKM PE=1 SV=1	false	GYTLPPHCcmSR	AVEKLSVEALNSLTbs3nh2GEFK	139	153	10	18	3	4	141	156	6	BS3+NH+OH	10.5709	false	true	false	false	Within >4	0.00113636		0.00412655	0	0	0	0	1842	2355	12
11788	4102478741	B170315_17_Lumos_ML_IN_205_PMBS3_Tryp_Rep3_SECFr16	4	801.908	3203.6	0.603912	4	3203.6	0.60352	44940	P02789	TRFE_CHICK Ovotransferrin OS=Gallus gallus PE=1 SV=2	false	P02789	TRFE_CHICK Ovotransferrin OS=Gallus gallus PE=1 SV=2	false	NKADWAK	FMMFESQNKDLLFKDLTK	572	644	7	18	2	9	573	652	4	BS3+NH+OH	10.5708	false	true	false	false	Within >4	0.00113636		0.00161031	0	0	0	0	1563	547	3
11788	4103828122	7PMix_BS3_Conal_F1F2_DDA_iRT_001	5	786.178	3925.85	0.85195	5	3925.85	0.850249	20770	P02789	TRFE_CHICK Ovotransferrin OS=Gallus gallus PE=1 SV=2	false	P02789	TRFE_CHICK Ovotransferrin OS=Gallus gallus PE=1 SV=2	false	YDDESQCcmSKTDERPASYFAVAVAR	DLTKCcmLFK	434	658	24	8	9	4	442	661	5	BS3+NH+OH	10.5692	false	true	false	false	Within >4	0.00113636		0.00412655	0	0	0.0263158	0	1840	2353	3
11788	4102879139	B170317_02_Lumos_ML_IN_205_PMBS3_Tryp_Rep4_SECFr16	6	531.465	3182.75	0.748683	6	3182.75	0.748547	20444	P00563	KCRM_RABIT Creatine kinase M-type OS=Oryctolagus cuniculus GN=CKM PE=1 SV=1	false	P00563	KCRM_RABIT Creatine kinase M-type OS=Oryctolagus cuniculus GN=CKM PE=1 SV=1	false	GGVHVKLAHLSK	KLEKGQSIDDMIPAQK	293	366	12	16	6	4	298	369	6	BS3+NH+OH	10.5578	false	true	false	false	Within >4	0.00113636		0	0	0	0	0	865	3397	12
11788	4103746576	7PMix_BS3_Ceratin_F3_DDA_iRT_001	4	747.394	2985.55	0.545942	4	2985.54	0.544741	26827	P00563	KCRM_RABIT Creatine kinase M-type OS=Oryctolagus cuniculus GN=CKM PE=1 SV=1	false	P00563	KCRM_RABIT Creatine kinase M-type OS=Oryctolagus cuniculus GN=CKM PE=1 SV=1	false	PFGNTHNK	AVEKLSVEALNSLTGEFK	2	153	8	18	1	4	2	156	4	BS3+NH+OH	10.5554	false	true	false	false	Within >4	0.00113636		0.00161031	0	0	0.00429185	0	1838	701	12
11788	4104006847	7PMix_BS3_Conal_F3_DDA_iRT_001	5	1188.97	5939.8	0.802277	5	5939.79	0.79347	28848	P02789	TRFE_CHICK Ovotransferrin OS=Gallus gallus PE=1 SV=2	false	P02789	TRFE_CHICK Ovotransferrin OS=Gallus gallus PE=1 SV=2	false	DGKGDVAFVKbs3ohHTTVNENAPDQKDEYELLCcmLDGSR	NAPYSGYSbs3nh2GAFHCcmLK	219	204	34	15	3	7	221	210	5	BS3+NH+OH	10.5489	false	true	false	false	Within >4	0.00113636		0.00412655	0	0	0	0	1837	395	3
11788	4102874955	B170317_02_Lumos_ML_IN_205_PMBS3_Tryp_Rep4_SECFr16	6	510.116	3054.65	0.65428	6	3054.65	0.653584	23049	P00563	KCRM_RABIT Creatine kinase M-type OS=Oryctolagus cuniculus GN=CKM PE=1 SV=1	false	P00563	KCRM_RABIT Creatine kinase M-type OS=Oryctolagus cuniculus GN=CKM PE=1 SV=1	false	GGVHVKLAHLSK	LEKGQSIDDMIPAQK	293	367	12	15	6	3	298	369	6	BS3+NH+OH	10.5477	false	true	false	false	Within >4	0.00113636		0	0	0	0	0	1836	3397	12
11788	4104298263	7PMix_BS3_Ceratin_F4_DDA_iRT_002	4	1035.52	4138.05	0.054846	4	4138.05	0.050811	17520	P00563	KCRM_RABIT Creatine kinase M-type OS=Oryctolagus cuniculus GN=CKM PE=1 SV=1	false	P00563	KCRM_RABIT Creatine kinase M-type OS=Oryctolagus cuniculus GN=CKM PE=1 SV=1	false	HGGFKPTDK	HKTbs3nh2DLNHENLKGGDDLDPHYVLSSR	97	106	9	25	5	2	101	107	4	BS3+NH+OH	10.5363	false	true	false	false	Within >4	0.00113636		0.00161031	0	0	0	0	1788	1429	12
11788	4104388725	7PMix_BS3_Conal_F3_DDA_iRT_002	4	1145.56	4578.19	0.191987	4	4578.19	0.189595	30427	P02789	TRFE_CHICK Ovotransferrin OS=Gallus gallus PE=1 SV=2	false	P02789	TRFE_CHICK Ovotransferrin OS=Gallus gallus PE=1 SV=2	false	EGTTYKEFLGDK	FYTVISSLKTCcmNPSDILQMoxCcmSFLEGK	668	680	12	26	6	9	673	688	4	BS3+NH+OH	10.5321	false	true	false	false	Within >4	0.00113636		0.00412655	0	0	0	0	1834	2345	3
11788	4104174565	7PMix_BS3_HSA_F3_DDA_iRT_002	6	609.481	3650.84	0.840324	6	3650.84	0.839625	13096	P02768	ALBU_HUMAN Serum albumin OS=Homo sapiens GN=ALB PE=1 SV=2	false	P02768	ALBU_HUMAN Serum albumin OS=Homo sapiens GN=ALB PE=1 SV=2	false	LDELRDEGKASSAKbs3nh2QR	VGSKCcmCcmKbs3ohHPEAK	206	457	16	12	9	4	214	460	6	BS3+NH+OH	10.5214	false	true	false	false	Within >4	0.00113636		0	0	0	0	0	1833	13	4
11788	4102073793	B170315_10_Lumos_ML_IN_205_PMBS3_Tryp_Rep2_SECFr16	5	715.772	3573.83	0.825829	5	3573.83	0.82514	45586	P02789	TRFE_CHICK Ovotransferrin OS=Gallus gallus PE=1 SV=2	false	P02789	TRFE_CHICK Ovotransferrin OS=Gallus gallus PE=1 SV=2	false	NKADWAK	Sbs3nh2KFMMFESQNKDLLFKDLTK	572	642	7	20	2	11	573	652	5	BS3+NH+OH	10.5058	false	true	false	false	Within >4	0.00113636		0	0	0	0	0	1832	547	3
11788	4104387573	7PMix_BS3_Conal_F3_DDA_iRT_002	4	1141.56	4562.2	0.197539	4	4562.19	0.194685	32788	P02789	TRFE_CHICK Ovotransferrin OS=Gallus gallus PE=1 SV=2	false	P02789	TRFE_CHICK Ovotransferrin OS=Gallus gallus PE=1 SV=2	false	EGTTYKEFLGDK	FYTVISSLKTCcmNPSDILQMCcmSFLEGK	668	680	12	26	6	9	673	688	4	BS3+NH+OH	10.5041	false	true	false	false	Within >4	0.00113636		0.00161031	0	0	0	0	1795	2345	3
11788	4102378360	B170315_17_Lumos_ML_IN_205_PMBS3_Tryp_Rep3_SECFr16	5	815.645	4073.19	0.186913	5	4073.16	0.164627	61219	P02768	ALBU_HUMAN Serum albumin OS=Homo sapiens GN=ALB PE=1 SV=2	false	P02768	ALBU_HUMAN Serum albumin OS=Homo sapiens GN=ALB PE=1 SV=2	false	KVPQVSTPTLVEVSR	ATKEQLKbs3ohAVMDDFAAFVEK	438	563	15	19	1	3	438	565	5	BS3+NH+OH	10.4953	false	true	false	false	Within Special >4	0		0	0	0	0	0	2811	3073	4
11788	4102378358	B170315_17_Lumos_ML_IN_205_PMBS3_Tryp_Rep3_SECFr16	5	815.645	4073.19	0.186913	5	4073.16	0.164627	61219	P02768	ALBU_HUMAN Serum albumin OS=Homo sapiens GN=ALB PE=1 SV=2	false	P02768	ALBU_HUMAN Serum albumin OS=Homo sapiens GN=ALB PE=1 SV=2	false	KVPQVSTPTLVEVSR	ATbs3ohKEQLKAVMDDFAAFVEK	438	563	15	19	1	7	438	569	5	BS3+NH+OH	10.4953	false	true	false	false	Within Special >4	0		0	0	0	0	0	2825	3989	4
11788	4102378359	B170315_17_Lumos_ML_IN_205_PMBS3_Tryp_Rep3_SECFr16	5	815.645	4073.19	0.186913	5	4073.16	0.164627	61219	P02768	ALBU_HUMAN Serum albumin OS=Homo sapiens GN=ALB PE=1 SV=2	false	P02768	ALBU_HUMAN Serum albumin OS=Homo sapiens GN=ALB PE=1 SV=2	false	KVPQVSTPTLVEVSR	ATKbs3ohEQLKAVMDDFAAFVEK	438	563	15	19	1	7	438	569	5	BS3+NH+OH	10.4953	false	true	false	false	Within Special >4	0		0	0	0	0	0	2826	3989	4
11788	4104181341	7PMix_BS3_HSA_F3_DDA_iRT_002	6	809.892	4853.31	0.308817	6	4853.31	0.305861	21158	P02768	ALBU_HUMAN Serum albumin OS=Homo sapiens GN=ALB PE=1 SV=2	false	P02768	ALBU_HUMAN Serum albumin OS=Homo sapiens GN=ALB PE=1 SV=2	false	DAHKSEVAHR	TCcmVADESAENCcmDKSbs3ohLHTLFGDKLCcmTVATLR	25	76	10	30	4	13	28	88	6	BS3+NH+OH	10.4859	false	true	false	false	Within >4	0.00113636		0.00161031	0	0	0	0	1830	551	4
11788	4101665094	B170315_03_Lumos_ML_IN_205_PMBS3_Tryp_Rep1_SECFr16	6	564.795	3382.73	0.727308	6	3382.73	0.727142	28209	P02789	TRFE_CHICK Ovotransferrin OS=Gallus gallus PE=1 SV=2	false	P02789	TRFE_CHICK Ovotransferrin OS=Gallus gallus PE=1 SV=2	false	SDFHLFGPPGKKDPVLK	WCcmTISSPEEKK	299	28	17	11	12	10	310	37	6	BS3+NH+OH	10.4748	false	true	false	false	Within >4	0.00113636		0	0	0	0	0	1829	133	3
11788	4104069443	7PMix_BS3_HSA_F1F2_DDA_iRT_001	4	1109.01	4432.01	0.012895	4	4432.01	0.010647	28940	P02768	ALBU_HUMAN Serum albumin OS=Homo sapiens GN=ALB PE=1 SV=2	false	P02768	ALBU_HUMAN Serum albumin OS=Homo sapiens GN=ALB PE=1 SV=2	false	SHCcmIAEVENDEMoxPADLPSLAADFVESK	ECcmCcmEKPLLEK	311	301	27	10	1	5	311	305	4	BS3+NH+OH	10.4675	false	true	false	false	Within >4	0.00113636		0.00412655	0	0	0	0	1828	1547	4
11788	4103011829	B170317_03_Lumos_ML_IN_205_PMBS3_Tryp_Rep4_SECFr17	4	521.565	2082.23	0.231265	4	2082.23	0.229998	21160	P02768	ALBU_HUMAN Serum albumin OS=Homo sapiens GN=ALB PE=1 SV=2	false	P02768	ALBU_HUMAN Serum albumin OS=Homo sapiens GN=ALB PE=1 SV=2	false	KQTALVELVK	ATKEQLK	549	563	10	7	1	3	549	565	4	BS3+NH+OH	10.4565	false	true	false	false	Within >4	0.00113636		0	0	0	0	0	1827	3221	4
11788	4104303884	7PMix_BS3_Ceratin_F4_DDA_iRT_002	4	1074.29	4293.15	0.148387	4	4293.15	0.14544	20334	P00563	KCRM_RABIT Creatine kinase M-type OS=Oryctolagus cuniculus GN=CKM PE=1 SV=1	false	P00563	KCRM_RABIT Creatine kinase M-type OS=Oryctolagus cuniculus GN=CKM PE=1 SV=1	false	TDLNHENLKbs3nh2GGDDLDPHYVLSSR	HGGFKbs3nh2PTDKHK	108	97	23	11	1	9	108	105	4	BS3+NH+OH	10.4546	false	true	false	false	Within >4	0.00113636		0	0	0	0	0	1826	947	12
11788	4104284746	7PMix_BS3_Ceratin_F4_DDA_iRT_002	5	676.566	3377.79	0.792439	5	3377.79	0.790466	22033	P00563	KCRM_RABIT Creatine kinase M-type OS=Oryctolagus cuniculus GN=CKM PE=1 SV=1	false	P00563	KCRM_RABIT Creatine kinase M-type OS=Oryctolagus cuniculus GN=CKM PE=1 SV=1	false	KLEKGQSbs3nh2IDDMoxIPAQK	HPKFEEILTR	366	305	16	10	16	3	381	307	5	BS3+NH+OH	10.4532	false	true	false	false	Within >4	0.00113636		0	0	0	0	0	1825	1313	12
11788	4103817056	7PMix_BS3_Conal_F1F2_DDA_iRT_001	5	683.16	3410.76	0.761461	5	3410.76	0.76163	13030	P02789	TRFE_CHICK Ovotransferrin OS=Gallus gallus PE=1 SV=2	false	P02789	TRFE_CHICK Ovotransferrin OS=Gallus gallus PE=1 SV=2	false	ECcmNLAEVPTHAVVVRPEKANK	DQLTPSPR	602	353	21	8	18	6	619	358	5	BS3+NH+OH	10.4524	false	true	false	false	Within >4	0.00113636		0	0	0	0	0	1396	1815	3
11788	4102055045	B170315_10_Lumos_ML_IN_205_PMBS3_Tryp_Rep2_SECFr16	5	531.306	2651.49	0.491861	5	2651.49	0.491132	20924	P00563	KCRM_RABIT Creatine kinase M-type OS=Oryctolagus cuniculus GN=CKM PE=1 SV=1	false	P00563	KCRM_RABIT Creatine kinase M-type OS=Oryctolagus cuniculus GN=CKM PE=1 SV=1	false	GGVHVKLAHLSK	HPKFEEILTR	293	305	12	10	6	3	298	307	5	BS3+NH+OH	10.4478	false	true	false	false	Within >4	0.00113636		0.00412655	0	0	0.0263158	0	1823	2339	12
11788	4103987023	7PMix_BS3_Conal_F3_DDA_iRT_001	5	758.179	3785.86	0.857265	5	3785.85	0.854548	19134	P02789	TRFE_CHICK Ovotransferrin OS=Gallus gallus PE=1 SV=2	false	P02789	TRFE_CHICK Ovotransferrin OS=Gallus gallus PE=1 SV=2	false	IQWCcmAVGKDEKSbs3nh2K	CcmVASSHEKYFGYTGALR	364	532	13	17	8	8	371	539	5	BS3+NH+OH	10.4473	false	true	false	false	Within >4	0.00113636		0.00161031	0	0	0	0	1421	1753	3
11788	4101830162	B170315_05_Lumos_ML_IN_205_PMBS3_Tryp_Rep1_SECFr18	4	736.095	2940.35	0.352701	4	2940.35	0.353459	21600	P02789	TRFE_CHICK Ovotransferrin OS=Gallus gallus PE=1 SV=2	false	P02789	TRFE_CHICK Ovotransferrin OS=Gallus gallus PE=1 SV=2	false	QCcmKGDPK	NAPYSGYSGAFHCcmLKDGK	192	204	7	18	3	15	194	218	4	BS3+NH+OH	10.445	false	true	false	false	Within >4	0.00113636		0.00161031	0	0	0	0	563	417	3
11788	4104616107	7PMix_BS3_Ceratin_F3_DDA_iRT_002	6	631.809	3784.81	0.811258	6	3784.81	0.811487	19212	P00563	KCRM_RABIT Creatine kinase M-type OS=Oryctolagus cuniculus GN=CKM PE=1 SV=1	false	P00563	KCRM_RABIT Creatine kinase M-type OS=Oryctolagus cuniculus GN=CKM PE=1 SV=1	false	TDLNHENLKGGDDLDPHYVLSSR	GGNMoxKEVFR	108	243	23	9	9	5	116	247	6	BS3+NH+OH	10.4418	false	true	false	false	Within >4	0.00113636		0	0	0	0	0	1662	633	12
11788	4102456908	B170315_17_Lumos_ML_IN_205_PMBS3_Tryp_Rep3_SECFr16	4	551.043	2200.14	0.144099	4	2200.14	0.144948	20176	P02789	TRFE_CHICK Ovotransferrin OS=Gallus gallus PE=1 SV=2	false	P02789	TRFE_CHICK Ovotransferrin OS=Gallus gallus PE=1 SV=2	false	WCcmTISSPEEKK	KDPVLK	28	310	11	6	10	1	37	310	4	BS3+NH+OH	10.4409	false	true	false	false	Within >4	0.00113636		0.00161031	0	0	0	0	1739	133	3
11788	4103588635	7PMix_BS3_HSA_F4_DDA_iRT_001	5	528.879	2639.36	0.35892	5	2639.36	0.359731	8558	P02768	ALBU_HUMAN Serum albumin OS=Homo sapiens GN=ALB PE=1 SV=2	false	P02768	ALBU_HUMAN Serum albumin OS=Homo sapiens GN=ALB PE=1 SV=2	false	LKCcmASLQK	VGSKCcmCcmKbs3nh2HPEAK	222	457	8	12	2	4	223	460	5	BS3+NH+OH	10.4373	false	true	false	false	Within >4	0.00113636		0.00161031	0	0	0	0	1485	505	4
11788	4103883446	7PMix_BS3_HSA_F3_DDA_iRT_001	5	578.312	2886.53	0.525487	5	2886.52	0.523298	9966	P02768	ALBU_HUMAN Serum albumin OS=Homo sapiens GN=ALB PE=1 SV=2	false	P02768	ALBU_HUMAN Serum albumin OS=Homo sapiens GN=ALB PE=1 SV=2	false	LKCcmASLQK	LDELRDEGKASSAKQR	222	206	8	16	2	14	223	219	5	BS3+NH+OH	10.4323	false	true	false	false	Within >4	0.00113636		0	0	0	0	0	1817	265	4
11788	4102222195	B170315_11_Lumos_ML_IN_205_PMBS3_Tryp_Rep2_SECFr17	4	572.042	2284.14	0.140565	4	2284.14	0.141614	4243	P02768	ALBU_HUMAN Serum albumin OS=Homo sapiens GN=ALB PE=1 SV=2	false	P02768	ALBU_HUMAN Serum albumin OS=Homo sapiens GN=ALB PE=1 SV=2	false	ASSAKQR	VGSKCcmCcmKHPEAK	215	457	7	12	5	4	219	460	4	BS3+NH+OH	10.4304	false	true	false	false	Within >4	0.00113636		0	0	0	0	0	1012	2011	4
11788	4103914204	7PMix_BS3_HSA_F3_DDA_iRT_001	5	1091.3	5451.45	0.451736	5	5451.45	0.450039	19311	P02768	ALBU_HUMAN Serum albumin OS=Homo sapiens GN=ALB PE=1 SV=2	false	P02768	ALBU_HUMAN Serum albumin OS=Homo sapiens GN=ALB PE=1 SV=2	false	VHTECcmCcmHGDLLECcmADDRADLAKYbs3ohICcmENQDSISSK	DAHKSEVAHR	265	25	34	10	22	4	286	28	5	BS3+NH+OH	10.4286	false	true	false	false	Within >4	0.00113636		0.00161031	0	0	0	0	1633	653	4
11788	4103889853	7PMix_BS3_HSA_F3_DDA_iRT_001	6	583.632	3495.75	0.745674	6	3495.74	0.744996	10234	P02768	ALBU_HUMAN Serum albumin OS=Homo sapiens GN=ALB PE=1 SV=2	false	P02768	ALBU_HUMAN Serum albumin OS=Homo sapiens GN=ALB PE=1 SV=2	false	LDELRDEGKASSAKbs3ohQR	VGSKCcmCcmKHPEAK	206	457	16	12	9	4	214	460	6	BS3+NH+OH	10.4034	false	true	false	false	Within >4	0.00113636		0.00161031	0	0	0	0	985	13	4
11788	4104004378	7PMix_BS3_Conal_F3_DDA_iRT_001	4	1185.59	4738.34	0.337819	4	4738.33	0.334587	21621	P02789	TRFE_CHICK Ovotransferrin OS=Gallus gallus PE=1 SV=2	false	P02789	TRFE_CHICK Ovotransferrin OS=Gallus gallus PE=1 SV=2	false	QCcmKbs3nh2GDPKTKCcmAR	NAPYSGYSGAFHCcmLKbs3nh2DGKbs3nh2GDVAFVK	192	204	12	25	7	8	198	211	4	BS3+NH+OH	10.3951	false	true	false	false	Within >4	0.00113636		0.00412655	0	0	0.0070922	0	1813	1977	3
11788	4102479482	B170315_17_Lumos_ML_IN_205_PMBS3_Tryp_Rep3_SECFr16	5	669.141	3340.67	0.666902	5	3340.67	0.66646	48243	P02768	ALBU_HUMAN Serum albumin OS=Homo sapiens GN=ALB PE=1 SV=2	false	P02768	ALBU_HUMAN Serum albumin OS=Homo sapiens GN=ALB PE=1 SV=2	false	HPYFYAPELLFFAKR	ECcmCcmEKPLLEK	170	301	15	10	14	5	183	305	5	BS3+NH+OH	10.3929	false	true	false	false	Within >4	0.00113636		0	0	0	0	0	1812	2843	4
11788	4104370775	7PMix_BS3_Conal_F3_DDA_iRT_002	3	1000.82	2999.44	0.44178	3	2999.44	0.437504	26162	P02789	TRFE_CHICK Ovotransferrin OS=Gallus gallus PE=1 SV=2	false	P02789	TRFE_CHICK Ovotransferrin OS=Gallus gallus PE=1 SV=2	false	DGKGDVAFVK	NAPYSGYbs3ohSGAFHCcmLK	219	204	10	15	3	8	221	211	3	BS3+NH+OH	10.3926	false	true	false	false	Within >4	0.00113636		0.00412655	0	0	0.0070922	0	1811	2331	3
11788	4102641655	B170315_18_Lumos_ML_IN_205_PMBS3_Tryp_Rep3_SECFr17	4	687.595	2746.35	0.349389	4	2746.35	0.349872	45408	P02789	TRFE_CHICK Ovotransferrin OS=Gallus gallus PE=1 SV=2	false	P02789	TRFE_CHICK Ovotransferrin OS=Gallus gallus PE=1 SV=2	false	NKADWAK	FMMFESQNKDLLFK	572	644	7	14	2	9	573	652	4	BS3+NH+OH	10.3914	false	true	false	false	Within >4	0.00113636		0.00161031	0	0	0	0	1810	547	3
11788	4104637551	7PMix_BS3_Ceratin_F3_DDA_iRT_002	5	943.269	4711.31	0.308131	5	4711.31	0.30505	31635	P00563	KCRM_RABIT Creatine kinase M-type OS=Oryctolagus cuniculus GN=CKM PE=1 SV=1	false	P00563	KCRM_RABIT Creatine kinase M-type OS=Oryctolagus cuniculus GN=CKM PE=1 SV=1	false	PFGNTHNK	SMoxTEQEQQQLIDDHFLFDKPVSPLLLASGMAR	2	178	8	32	1	19	2	196	5	BS3+NH+OH	10.3839	false	true	false	false	Within >4	0.00113636		0.00412655	0	0	0.0070922	0	1809	2329	12
11788	4103481674	B170317_08_Lumos_ML_IN_205_PMBS3_Tryp_SECFr18	2	1020.5	2038.98	0.978051	2	2038.98	0.978905	29514	P02789	TRFE_CHICK Ovotransferrin OS=Gallus gallus PE=1 SV=2	false	P02789	TRFE_CHICK Ovotransferrin OS=Gallus gallus PE=1 SV=2	false	KSCcmHTAVGR	SCcmHTAVGR	471	472	9	8	1	1	471	472	2	BS3+NH+OH	10.3809	false	true	false	false	Within Special >4	0		0.0185185	0	0	0.0333333	0	2830	4027	3
11788	4103905427	7PMix_BS3_HSA_F3_DDA_iRT_001	5	919.252	4591.22	0.222182	5	4591.22	0.217679	19149	P02768	ALBU_HUMAN Serum albumin OS=Homo sapiens GN=ALB PE=1 SV=2	false	P02768	ALBU_HUMAN Serum albumin OS=Homo sapiens GN=ALB PE=1 SV=2	false	ADLAKYICcmENQDSISSK	DAHKbs3ohSEVAHRFKDLGEENFK	282	25	17	20	5	12	286	36	5	BS3+NH+OH	10.3741	false	true	false	false	Within >4	0.00113636		0.00412655	0	0	0	0	1808	1891	4
11788	4103874760	7PMix_BS3_HSA_F3_DDA_iRT_001	5	456.845	2279.19	0.18849	5	2279.19	0.187836	9433	P02768	ALBU_HUMAN Serum albumin OS=Homo sapiens GN=ALB PE=1 SV=2	false	P02768	ALBU_HUMAN Serum albumin OS=Homo sapiens GN=ALB PE=1 SV=2	false	NLGKVGSK	CcmCcmKHPEAKbs3nh2R	453	461	8	9	4	3	456	463	5	BS3+NH+OH	10.3719	false	true	false	false	Within >4	0.00113636		0	0	0	0	0	1231	1759	4
11788	4103823217	7PMix_BS3_Conal_F1F2_DDA_iRT_001	3	1175.55	3523.62	0.618126	3	3523.62	0.619703	28529	P02789	TRFE_CHICK Ovotransferrin OS=Gallus gallus PE=1 SV=2	false	P02789	TRFE_CHICK Ovotransferrin OS=Gallus gallus PE=1 SV=2	false	EGTTYKEFLGDK	TCcmNPSDILQMCcmSFLEGK	668	689	12	17	6	17	673	705	3	BS3+NH+OH	10.368	false	true	false	false	Within >4	0.00113636		0.00412655	0	0	0	0	1806	2325	3
11788	4104122384	7PMix_BS3_Conal_F4_DDA_iRT_002	4	668.095	2668.35	0.352391	4	2668.35	0.350357	8269	P02789	TRFE_CHICK Ovotransferrin OS=Gallus gallus PE=1 SV=2	false	P02789	TRFE_CHICK Ovotransferrin OS=Gallus gallus PE=1 SV=2	false	SCcmHTAVGR	KDSNVNWNNLKGKK	472	458	8	14	1	11	472	468	4	BS3+NH+OH	10.3649	false	true	false	false	Within >4	0.00113636		0.00161031	0	0	0	0	1645	2279	3
11788	4102527058	B170315_17_Lumos_ML_IN_205_PMBS3_Tryp_Rep3_SECFr16	5	972.281	4856.37	0.36852	5	4856.37	0.367715	51861	P68082	MYG_HORSE Myoglobin OS=Equus caballus GN=MB PE=1 SV=2	false	P68082	MYG_HORSE Myoglobin OS=Equus caballus GN=MB PE=1 SV=2	false	TEAEMKASEDLK	YLEFISDAIIHVLHSKHPGDFGADAQGAMTK	52	104	12	31	6	16	57	119	5	BS3+NH+OH	10.362	false	true	false	false	Within >4	0.00113636		0.00161031	0	0	0	0	1718	1225	27
11788	4102626756	B170315_18_Lumos_ML_IN_205_PMBS3_Tryp_Rep3_SECFr17	4	463.525	1850.07	0.072256	4	1850.07	0.073956	29041	P62894	CYC_BOVIN Cytochrome c OS=Bos taurus GN=CYCS PE=1 SV=2	false	P62894	CYC_BOVIN Cytochrome c OS=Bos taurus GN=CYCS PE=1 SV=2	false	MIFAGIKK	KYIPGTK	81	74	8	7	7	1	87	74	4	BS3+NH+OH	10.3572	false	true	false	false	Within >4	0.00113636		0.00412655	0	0	0.0263158	0	1803	2323	124
11788	4103987840	7PMix_BS3_Conal_F3_DDA_iRT_001	4	924.742	3694.94	0.939288	4	3694.94	0.935237	16867	P02789	TRFE_CHICK Ovotransferrin OS=Gallus gallus PE=1 SV=2	false	P02789	TRFE_CHICK Ovotransferrin OS=Gallus gallus PE=1 SV=2	false	Kbs3ohDQLTPSPR	ECcmNLAEVPTHAVVVRPEKANK	352	602	9	21	7	18	358	619	4	BS3+NH+OH	10.3468	false	true	false	false	Within >4	0.00113636		0.00161031	0	0	0	0	1292	1815	3
11788	4102879545	B170317_02_Lumos_ML_IN_205_PMBS3_Tryp_Rep4_SECFr16	4	788.685	3150.71	0.710926	4	3150.71	0.709759	50599	P68082	MYG_HORSE Myoglobin OS=Equus caballus GN=MB PE=1 SV=2	false	P68082	MYG_HORSE Myoglobin OS=Equus caballus GN=MB PE=1 SV=2	false	TEAEMKbs3ohASEDLK	KHGTVVLTALGGILK	52	64	12	15	8	1	59	64	4	BS3+NH+OH	10.3433	false	true	false	false	Within >4	0.00113636		0.00412655	0	0	0	0	1801	2321	27
11788	4103877622	7PMix_BS3_HSA_F3_DDA_iRT_001	5	489.051	2440.22	0.220028	5	2440.22	0.220258	7947	P02768	ALBU_HUMAN Serum albumin OS=Homo sapiens GN=ALB PE=1 SV=2	false	P02768	ALBU_HUMAN Serum albumin OS=Homo sapiens GN=ALB PE=1 SV=2	false	ASSAKQR	VGSKCcmCcmKbs3ohHPEAK	215	457	7	12	5	4	219	460	5	BS3+NH+OH	10.3361	false	true	false	false	Within >4	0.00113636		0	0	0	0	0	1800	2011	4
11788	4104636273	7PMix_BS3_Ceratin_F3_DDA_iRT_002	6	798.236	4783.37	0.372472	6	4783.37	0.369774	20568	P00563	KCRM_RABIT Creatine kinase M-type OS=Oryctolagus cuniculus GN=CKM PE=1 SV=1	false	P00563	KCRM_RABIT Creatine kinase M-type OS=Oryctolagus cuniculus GN=CKM PE=1 SV=1	false	TDLNHENLKGGDDLDPHYVLSSR	VISMEKbs3nh2GGNMoxKEVFRR	108	237	23	16	9	11	116	247	6	BS3+NH+OH	10.3285	false	true	false	false	Within >4	0.00113636		0.00161031	0	0	0	0	784	633	12
11788	4104061463	7PMix_BS3_HSA_F1F2_DDA_iRT_001	3	1128.56	3382.65	0.647676	3	3382.65	0.646326	16203	P02768	ALBU_HUMAN Serum albumin OS=Homo sapiens GN=ALB PE=1 SV=2	false	P02768	ALBU_HUMAN Serum albumin OS=Homo sapiens GN=ALB PE=1 SV=2	false	ADLAKYICcmENQDSISSK	DAHKbs3nh2SEVAHR	282	25	17	10	5	5	286	29	3	BS3+NH+OH	10.32	false	true	false	false	Within >4	0.00113636		0.00161031	0	0	0	0	1299	715	4
11788	4103913685	7PMix_BS3_HSA_F3_DDA_iRT_001	7	779.787	5451.46	0.45559	7	5451.45	0.450039	18831	P02768	ALBU_HUMAN Serum albumin OS=Homo sapiens GN=ALB PE=1 SV=2	false	P02768	ALBU_HUMAN Serum albumin OS=Homo sapiens GN=ALB PE=1 SV=2	false	VHTECcmCcmHGDLLECcmADDRADLAKYICcmENQDSISSK	DAHKSbs3ohEVAHR	265	25	34	10	22	4	286	28	7	BS3+NH+OH	10.3195	false	true	false	false	Within >4	0.00113636		0.00412655	0	0	0	0	1797	653	4
11788	4104183167	7PMix_BS3_HSA_F3_DDA_iRT_002	7	779.645	5450.47	0.465456	7	5450.47	0.466024	17986	P02768	ALBU_HUMAN Serum albumin OS=Homo sapiens GN=ALB PE=1 SV=2	false	P02768	ALBU_HUMAN Serum albumin OS=Homo sapiens GN=ALB PE=1 SV=2	false	VHTECcmCcmHGDLLECcmADDRADLAKYICcmENQDSISSK	DAHKSbs3nh2EVAHR	265	25	34	10	22	4	286	28	7	BS3+NH+OH	10.3176	false	true	false	false	Within >4	0.00113636		0.00161031	0	0	0	0	1131	653	4
11788	4103273649	B170317_06_Lumos_ML_IN_205_PMBS3_Tryp_SECFr16	3	1521.74	4562.2	0.199543	3	4562.19	0.194685	60594	P02789	TRFE_CHICK Ovotransferrin OS=Gallus gallus PE=1 SV=2	false	P02789	TRFE_CHICK Ovotransferrin OS=Gallus gallus PE=1 SV=2	false	EGTTYKEFLGDK	FYTVISSLKTCcmNPSDILQMCcmSFLEGK	668	680	12	26	6	9	673	688	3	BS3+NH+OH	10.3168	false	true	false	false	Within >4	0.00113636		0.00161031	0	0	0	0	1795	2345	3
11788	4103737766	7PMix_BS3_Ceratin_F3_DDA_iRT_001	4	492.245	1964.95	0.949551	4	1964.95	0.949298	14308	P00563	KCRM_RABIT Creatine kinase M-type OS=Oryctolagus cuniculus GN=CKM PE=1 SV=1	false	P00563	KCRM_RABIT Creatine kinase M-type OS=Oryctolagus cuniculus GN=CKM PE=1 SV=1	false	PFGNTHNK	PFGNTHNK	2	2	8	8	1	1	2	2	4	BS3+NH+OH	10.3061	false	true	false	false	Within >4	0.00113636		0.00161031	0	0	0.00429185	0	1794	11	12
11788	4103915855	7PMix_BS3_HSA_F3_DDA_iRT_001	5	1091.1	5450.47	0.469476	5	5450.47	0.466024	18271	P02768	ALBU_HUMAN Serum albumin OS=Homo sapiens GN=ALB PE=1 SV=2	false	P02768	ALBU_HUMAN Serum albumin OS=Homo sapiens GN=ALB PE=1 SV=2	false	VHTECcmCcmHGDLLECcmADDRADLAKYbs3nh2ICcmENQDSISSK	DAHKSEVAHR	265	25	34	10	22	4	286	28	5	BS3+NH+OH	10.3028	false	true	false	false	Within >4	0.00113636		0.00161031	0	0	0	0	1419	653	4
11788	4104386067	7PMix_BS3_Conal_F3_DDA_iRT_002	4	1147.8	4587.18	0.175096	4	4587.19	0.191272	19007	P02789	TRFE_CHICK Ovotransferrin OS=Gallus gallus PE=1 SV=2	false	P02789	TRFE_CHICK Ovotransferrin OS=Gallus gallus PE=1 SV=2	false	CcmVASSHEKbs3nh2YFGYTGALR	FGVNGSEKSbs3nh2KFMMFESQNK	532	634	17	19	5	8	536	641	4	BS3+NH+OH	10.3024	false	true	false	false	Within >4	0.00113636		0.00161031	0	0	0.00429185	0	325	2693	3
11788	4104386068	7PMix_BS3_Conal_F3_DDA_iRT_002	4	1147.8	4587.18	0.175096	4	4587.19	0.191272	19007	P02789	TRFE_CHICK Ovotransferrin OS=Gallus gallus PE=1 SV=2	false	P02789	TRFE_CHICK Ovotransferrin OS=Gallus gallus PE=1 SV=2	false	CcmVASSHEKbs3nh2YFGYTGALR	FGVNGSEKSKbs3nh2FMMFESQNK	532	634	17	19	5	8	536	641	4	BS3+NH+OH	10.3024	false	true	false	false	Within >4	0.00113636		0.00161031	0	0	0.00429185	0	750	2693	3
11788	4103404083	B170317_07_Lumos_ML_IN_205_PMBS3_Tryp_SECFr17	4	702.639	2806.53	0.526639	4	2806.53	0.526908	52598	P02768	ALBU_HUMAN Serum albumin OS=Homo sapiens GN=ALB PE=1 SV=2	false	P02768	ALBU_HUMAN Serum albumin OS=Homo sapiens GN=ALB PE=1 SV=2	false	AEFAEVSKLVTDLTK	AFKAWAVAR	250	234	15	9	8	3	257	236	4	BS3+NH+OH	10.3009	false	true	false	false	Within >4	0.00113636		0.00412655	0	0	0.0263158	0	1790	2309	4
11788	4104026774	7PMix_BS3_HSA_F1F2_DDA_iRT_001	3	956.812	2867.41	0.414471	3	2867.4	0.397965	20613	P02768	ALBU_HUMAN Serum albumin OS=Homo sapiens GN=ALB PE=1 SV=2	false	P02768	ALBU_HUMAN Serum albumin OS=Homo sapiens GN=ALB PE=1 SV=2	false	CcmCcmTESLVNR	LKbs3ohCcmASLQKFGER	500	222	9	12	3	8	502	229	3	BS3+NH+OH	10.2986	false	true	false	false	Within Special >4	0		0.0185185	0	0	0.0333333	0	2829	4025	4
11788	4104391381	7PMix_BS3_Conal_F3_DDA_iRT_002	5	1105.14	5520.64	0.644626	5	5520.63	0.628465	24483	P02789	TRFE_CHICK Ovotransferrin OS=Gallus gallus PE=1 SV=2	false	DECOY:P02789	DECOY:TRFE_CHICK Ovotransferrin OS=Gallus gallus PE=1 SV=2	true	CcmVASSHEKbs3ohYFGYTGALR	CcmKTbs3ohPDKGCcmRQCcmKLQEITAGPVCcmSASFK	532	506	17	27	4	2	535	507	5	BS3+NH+OH	10.298	true	false	true	false	Within >4	0.00215517		0.00535475	0		0.0126582	0.142857	1789	621	16
11788	4104297743	7PMix_BS3_Ceratin_F4_DDA_iRT_002	6	690.683	4138.05	0.053792	6	4138.05	0.050811	17517	P00563	KCRM_RABIT Creatine kinase M-type OS=Oryctolagus cuniculus GN=CKM PE=1 SV=1	false	P00563	KCRM_RABIT Creatine kinase M-type OS=Oryctolagus cuniculus GN=CKM PE=1 SV=1	false	HGGFKPTDK	HKTbs3nh2DLNHENLKGGDDLDPHYVLSSR	97	106	9	25	5	2	101	107	6	BS3+NH+OH	10.2933	false	true	false	false	Within >4	0.00215517		0.00161031	0	0	0	0	1788	1429	12
11788	4104375768	7PMix_BS3_Conal_F3_DDA_iRT_002	4	926.407	3701.6	0.5973	4	3701.59	0.593323	13690	P02789	TRFE_CHICK Ovotransferrin OS=Gallus gallus PE=1 SV=2	false	P02789	TRFE_CHICK Ovotransferrin OS=Gallus gallus PE=1 SV=2	false	KSCcmHTAVGR	TGTCcmNFDEYFSEGCcmAPGSPPNSR	471	494	9	23	1	22	471	515	4	BS3+NH+OH	10.2925	false	true	false	false	Within >4	0.00215517		0	0	0	0.00429185	0	1787	3233	3
11788	4103890757	7PMix_BS3_HSA_F3_DDA_iRT_001	4	892.675	3566.67	0.671132	4	3566.67	0.669113	27795	P02768	ALBU_HUMAN Serum albumin OS=Homo sapiens GN=ALB PE=1 SV=2	false	P02768	ALBU_HUMAN Serum albumin OS=Homo sapiens GN=ALB PE=1 SV=2	false	TCcmVADESAENCcmDKSLHTLFGDK	LCcmTVATLR	76	98	22	8	13	3	88	100	4	BS3+NH+OH	10.289	false	true	false	false	Within >4	0.00215517		0	0	0	0	0	1786	3417	4
11788	4102492566	B170315_17_Lumos_ML_IN_205_PMBS3_Tryp_Rep3_SECFr16	5	757.404	3781.98	0.984845	5	3781.99	0.986361	28413	P00432	CATA_BOVIN Catalase OS=Bos taurus GN=CAT PE=1 SV=3	false	P00432	CATA_BOVIN Catalase OS=Bos taurus GN=CAT PE=1 SV=3	false	AAQKPDVLTTGGGNPVGDKLNSLTVGPR	HWKEQR	20	14	28	6	4	3	23	16	5	BS3+NH+OH	10.2848	false	true	false	false	Within >4	0.00215517		0.00535475	0	0	0.00961538	0	1785	1019	18
11788	4103702224	7PMix_BS3_Lyso_F3_DDA_iRT_001	3	987.497	2959.47	0.468651	3	2959.47	0.468428	22108	P00698	LYSC_CHICK Lysozyme C OS=Gallus gallus GN=LYZ PE=1 SV=1	false	P00698	LYSC_CHICK Lysozyme C OS=Gallus gallus GN=LYZ PE=1 SV=1	false	CcmKbs3ohGTDVQAWIR	CcmKGTDVQAWIR	133	133	11	11	4	2	136	134	3	BS3+NH+OH	10.2757	false	true	false	false	Within >4	0.00215517		0.00535475	0	0	0.00429185	0	1784	2303	2
11788	4102111159	B170315_10_Lumos_ML_IN_205_PMBS3_Tryp_Rep2_SECFr16	5	963.689	4813.41	0.40722	5	4813.41	0.407671	47802	P02768	ALBU_HUMAN Serum albumin OS=Homo sapiens GN=ALB PE=1 SV=2	false	P02768	ALBU_HUMAN Serum albumin OS=Homo sapiens GN=ALB PE=1 SV=2	false	HPYFYAPELLFFAKR	LVRPEVDVMCcmTAFHDNEETFLKK	170	139	15	23	14	22	183	160	5	BS3+NH+OH	10.2705	false	true	false	false	Within >4	0.00215517		0	0	0	0	0	1532	1401	4
11788	4103644664	7PMix_BS3_Conal_F4_DDA_iRT_001	3	684.724	2051.15	0.149478	3	2051.15	0.148912	23676	P02789	TRFE_CHICK Ovotransferrin OS=Gallus gallus PE=1 SV=2	false	P02789	TRFE_CHICK Ovotransferrin OS=Gallus gallus PE=1 SV=2	false	CcmLFKVR	DLLFKDLTK	662	653	6	9	4	5	665	657	3	BS3+NH+OH	10.2689	false	true	false	false	Within >4	0.00215517		0.00535475	0	0	0.0287206	0	1782	2299	3
11788	4102213775	B170315_11_Lumos_ML_IN_205_PMBS3_Tryp_Rep2_SECFr17	4	1455.7	5818.79	0.785668	4	5818.76	0.75798	56374	P00698	LYSC_CHICK Lysozyme C OS=Gallus gallus GN=LYZ PE=1 SV=1	false	P00698	LYSC_CHICK Lysozyme C OS=Gallus gallus GN=LYZ PE=1 SV=1	false	GTDVQAWIR	CcmELAAAMoxKRHGLDNYRGYSLGNWVCcmAAKFESNFNTQATNR	135	24	9	40	2	8	136	31	4	BS3+NH+OH	10.2627	false	true	false	false	Within Special >4	0		0.0185185	0	0	0	0	2828	1487	2
11788	4102050241	B170315_10_Lumos_ML_IN_205_PMBS3_Tryp_Rep2_SECFr16	3	744.092	2229.25	0.253708	3	2229.25	0.25213	31601	P00563	KCRM_RABIT Creatine kinase M-type OS=Oryctolagus cuniculus GN=CKM PE=1 SV=1	false	P00563	KCRM_RABIT Creatine kinase M-type OS=Oryctolagus cuniculus GN=CKM PE=1 SV=1	false	HPKbs3nh2FEEILTR	LAHLSK	305	299	10	6	9	5	313	303	3	BS3+NH+OH	10.2616	false	true	false	false	Within >4	0.00215517		0.00535475	0	0	0.0287206	0	1781	2297	12
11788	4103823343	7PMix_BS3_Conal_F1F2_DDA_iRT_001	3	1205.28	3612.81	0.80766	3	3612.81	0.805995	19528	P02789	TRFE_CHICK Ovotransferrin OS=Gallus gallus PE=1 SV=2	false	P02789	TRFE_CHICK Ovotransferrin OS=Gallus gallus PE=1 SV=2	false	DSNVNWNNLKGKK	GAIEWEGIESGSVEQAVAK	459	155	13	19	12	10	470	164	3	BS3+NH+OH	10.2608	false	true	false	false	Within >4	0.00215517		0.00535475	0	0	0.0287206	0	1780	2295	3
11788	4103586474	7PMix_BS3_HSA_F4_DDA_iRT_001	5	591.118	2950.55	0.5533	5	2950.56	0.555471	10319	P02768	ALBU_HUMAN Serum albumin OS=Homo sapiens GN=ALB PE=1 SV=2	false	P02768	ALBU_HUMAN Serum albumin OS=Homo sapiens GN=ALB PE=1 SV=2	false	LKCcmASLQK	VGSKCcmCcmKbs3nh2HPEAKbs3nh2R	222	457	8	13	2	4	223	460	5	BS3+NH+OH	10.2573	false	true	false	false	Within >4	0.00215517		0.00161031	0	0	0	0	1329	505	4
11788	4104281485	7PMix_BS3_Ceratin_F4_DDA_iRT_002	5	689.763	3443.78	0.777658	5	3443.78	0.775883	22593	P00563	KCRM_RABIT Creatine kinase M-type OS=Oryctolagus cuniculus GN=CKM PE=1 SV=1	false	P00563	KCRM_RABIT Creatine kinase M-type OS=Oryctolagus cuniculus GN=CKM PE=1 SV=1	false	GYTLPPHCcmSR	AVEKLSVEALNSLTGEFKGK	139	153	10	20	9	4	147	156	5	BS3+NH+OH	10.2504	false	true	false	false	Within >4	0.00215517		0.00161031	0	0	0.00429185	0	195	2377	12
11788	4103420092	B170317_07_Lumos_ML_IN_205_PMBS3_Tryp_SECFr17	5	705.756	3523.74	0.744098	5	3523.74	0.744584	62673	P68082	MYG_HORSE Myoglobin OS=Equus caballus GN=MB PE=1 SV=2	false	P68082	MYG_HORSE Myoglobin OS=Equus caballus GN=MB PE=1 SV=2	false	HPGDFGADAQGAMTK	YLEFISDAIIHVLHSK	120	104	15	16	14	15	133	118	5	BS3+NH+OH	10.2422	false	true	false	false	Within >4	0.00215517		0	0	0	0	0	1777	2691	27
11788	4103389841	B170317_07_Lumos_ML_IN_205_PMBS3_Tryp_SECFr17	3	712.385	2134.13	0.131693	3	2134.13	0.131013	23414	P00432	CATA_BOVIN Catalase OS=Bos taurus GN=CAT PE=1 SV=3	false	P00432	CATA_BOVIN Catalase OS=Bos taurus GN=CAT PE=1 SV=3	false	YNEEKPK	DAQLFIQKK	500	469	7	9	5	8	504	476	3	BS3+NH+OH	10.235	false	true	false	false	Within >4	0.00215517		0.00535475	0	0	0	0	1776	2291	18
11788	4104596294	7PMix_BS3_Ceratin_F3_DDA_iRT_002	4	490.265	1957.03	0.03175	4	1957.03	0.030903	17548	P00563	KCRM_RABIT Creatine kinase M-type OS=Oryctolagus cuniculus GN=CKM PE=1 SV=1	false	P00563	KCRM_RABIT Creatine kinase M-type OS=Oryctolagus cuniculus GN=CKM PE=1 SV=1	false	PFGNTHNK	IEEIFKK	2	260	8	7	1	6	2	265	4	BS3+NH+OH	10.2299	false	true	false	false	Within >4	0.00215517		0.00535475	0	0	0.0308483	0	1775	2289	12
11788	4103251469	B170317_06_Lumos_ML_IN_205_PMBS3_Tryp_SECFr16	5	740.564	3697.78	0.783594	5	3697.77	0.771604	20928	P02789	TRFE_CHICK Ovotransferrin OS=Gallus gallus PE=1 SV=2	false	P02789	TRFE_CHICK Ovotransferrin OS=Gallus gallus PE=1 SV=2	false	SCcmHTAVGR	CcmLVEKGDVAFIQHSbs3ohTVEENTGGK	472	549	8	23	1	5	472	553	5	BS3+NH+OH	10.2242	false	true	false	false	Within >4	0.00215517		0	0	0	0	0	696	1601	3
11788	4102062405	B170315_10_Lumos_ML_IN_205_PMBS3_Tryp_Rep2_SECFr16	4	749.665	2994.63	0.631992	4	2994.63	0.631115	33029	P68082	MYG_HORSE Myoglobin OS=Equus caballus GN=MB PE=1 SV=2	false	P68082	MYG_HORSE Myoglobin OS=Equus caballus GN=MB PE=1 SV=2	false	HGTVVLTALGGILK	TEAEMKASEDLKK	65	52	14	13	3	12	67	63	4	BS3+NH+OH	10.2226	false	true	false	false	Within >4	0.00215517		0.00535475	0	0	0	0	1773	1941	27
11788	4103251790	B170317_06_Lumos_ML_IN_205_PMBS3_Tryp_SECFr16	4	925.734	3698.91	0.908152	4	3698.91	0.905653	29789	P68082	MYG_HORSE Myoglobin OS=Equus caballus GN=MB PE=1 SV=2	false	P68082	MYG_HORSE Myoglobin OS=Equus caballus GN=MB PE=1 SV=2	false	GHHEAELKPLAQSHATK	NDIAAKbs3nh2YKELGFQG	81	141	17	14	8	8	88	148	4	BS3+NH+OH	10.2139	false	true	false	false	Within >4	0.00215517		0	0	0	0	0	736	1037	27
11788	4103251791	B170317_06_Lumos_ML_IN_205_PMBS3_Tryp_SECFr16	4	925.734	3698.91	0.908152	4	3698.91	0.905653	29789	P68082	MYG_HORSE Myoglobin OS=Equus caballus GN=MB PE=1 SV=2	false	P68082	MYG_HORSE Myoglobin OS=Equus caballus GN=MB PE=1 SV=2	false	GHHEAELKPLAQSHATK	NDIAAKYbs3nh2KELGFQG	81	141	17	14	8	6	88	146	4	BS3+NH+OH	10.2139	false	true	false	false	Within >4	0.00215517		0.00161031	0	0	0	0	398	235	27
11788	4102694499	B170315_19_Lumos_ML_IN_205_PMBS3_Tryp_Rep3_SECFr18	5	623.311	3111.52	0.519441	5	3111.52	0.520298	20594	P68082	MYG_HORSE Myoglobin OS=Equus caballus GN=MB PE=1 SV=2	false	P68082	MYG_HORSE Myoglobin OS=Equus caballus GN=MB PE=1 SV=2	false	TEAEMKASEDLKK	TEAEMoxKASEDLKK	52	52	13	13	6	6	57	57	5	BS3+NH+OH	10.2116	false	true	false	false	Within Special >4	0		0.0185185	0	0	0.0333333	0	2827	4021	27
11788	4104413210	7PMix_pooled_DDA_iRT_library_003	4	481.502	1921.98	0.979532	4	1921.98	0.978756	9539	P02768	ALBU_HUMAN Serum albumin OS=Homo sapiens GN=ALB PE=1 SV=2	false	P02768	ALBU_HUMAN Serum albumin OS=Homo sapiens GN=ALB PE=1 SV=2	false	LKCcmASLQK	VGSKCcmCcmK	222	457	8	7	2	4	223	460	4	BS3+NH+OH	10.205	false	true	false	false	Within >4	0.00215517		0	0	0	0	0	1770	505	4
11788	4102266807	B170315_11_Lumos_ML_IN_205_PMBS3_Tryp_Rep2_SECFr17	6	769.553	4611.27	0.274041	6	4611.27	0.273753	42025	P00563	KCRM_RABIT Creatine kinase M-type OS=Oryctolagus cuniculus GN=CKM PE=1 SV=1	false	P00563	KCRM_RABIT Creatine kinase M-type OS=Oryctolagus cuniculus GN=CKM PE=1 SV=1	false	TDLNHENLKGGDDLDPHYVLSSR	VISMEKGGNMKbs3nh2EVFR	108	237	23	15	9	6	116	242	6	BS3+NH+OH	10.204	false	true	false	false	Within >4	0.00215517		0	0	0	0	0	1483	525	12
11788	4103889670	7PMix_BS3_HSA_F3_DDA_iRT_001	3	1185.28	3552.83	0.829349	3	3552.83	0.828649	27497	P02768	ALBU_HUMAN Serum albumin OS=Homo sapiens GN=ALB PE=1 SV=2	false	P02768	ALBU_HUMAN Serum albumin OS=Homo sapiens GN=ALB PE=1 SV=2	false	QNCcmELFEQLGEYKFQNALLVR	ATKEQLK	414	563	21	7	13	3	426	565	3	BS3+NH+OH	10.1973	false	true	false	false	Within >4	0.00215517		0	0	0	0	0	1505	515	4
11788	4101892828	B170315_09_Lumos_ML_IN_205_PMBS3_Tryp_Rep2_SECFr15	6	645.333	3865.95	0.952137	6	3865.95	0.951545	18550	P02768	ALBU_HUMAN Serum albumin OS=Homo sapiens GN=ALB PE=1 SV=2	false	P02768	ALBU_HUMAN Serum albumin OS=Homo sapiens GN=ALB PE=1 SV=2	false	CcmCcmKADDKETCcmFAEEGKK	QIKKbs3ohQTALVELVK	582	546	17	13	3	3	584	548	6	BS3+NH+OH	10.1912	false	true	false	false	Within >4	0.00215517		0.00161031	0	0	0	0	1766	121	4
11788	4101892830	B170315_09_Lumos_ML_IN_205_PMBS3_Tryp_Rep2_SECFr15	6	645.333	3865.95	0.952137	6	3865.95	0.951545	18550	P02768	ALBU_HUMAN Serum albumin OS=Homo sapiens GN=ALB PE=1 SV=2	false	P02768	ALBU_HUMAN Serum albumin OS=Homo sapiens GN=ALB PE=1 SV=2	false	CcmCcmKADDKETCcmFAEEGKK	QIKbs3ohKQTALVELVK	582	546	17	13	3	4	584	549	6	BS3+NH+OH	10.1912	false	true	false	false	Within >4	0.00215517		0	0	0	0	0	974	119	4
11788	4103907748	7PMix_BS3_HSA_F3_DDA_iRT_001	5	919.252	4591.22	0.222182	5	4591.22	0.217679	19169	P02768	ALBU_HUMAN Serum albumin OS=Homo sapiens GN=ALB PE=1 SV=2	false	P02768	ALBU_HUMAN Serum albumin OS=Homo sapiens GN=ALB PE=1 SV=2	false	ADLAKYICcmENQDSISSK	DAHKSEVAHRFKbs3ohDLGEENFK	282	25	17	20	5	4	286	28	5	BS3+NH+OH	10.1908	false	true	false	false	Within >4	0.00215517		0.00535475	0	0	0	0	1765	653	4
11788	4103912542	7PMix_BS3_HSA_F3_DDA_iRT_001	5	1036.09	5175.42	0.416575	5	5175.41	0.410644	26172	P02768	ALBU_HUMAN Serum albumin OS=Homo sapiens GN=ALB PE=1 SV=2	false	P02768	ALBU_HUMAN Serum albumin OS=Homo sapiens GN=ALB PE=1 SV=2	false	SHCcmIAEVENDEMoxPADLPSLAADFVESKDVCcmK	LKECcmCcmEKPLLEK	311	299	31	12	1	2	311	300	5	BS3+NH+OH	10.1821	false	true	false	false	Within >4	0.00215517		0.00535475	0	0	0	0	1764	47	4
11788	4103931663	7PMix_BS3_HSA_F4_DDA_iRT_002	5	551.291	2751.42	0.41767	5	2751.42	0.415998	9543	P02768	ALBU_HUMAN Serum albumin OS=Homo sapiens GN=ALB PE=1 SV=2	false	P02768	ALBU_HUMAN Serum albumin OS=Homo sapiens GN=ALB PE=1 SV=2	false	ASSAKQR	VGSKCcmCcmKbs3ohHPEAKbs3nh2R	215	457	7	13	5	4	219	460	5	BS3+NH+OH	10.1774	false	true	false	false	Within >4	0.00215517		0.00161031	0	0	0	0	1763	2011	4
11788	4104362925	7PMix_BS3_Conal_F3_DDA_iRT_002	4	674.845	2695.35	0.35163	4	2695.35	0.350023	15284	P02789	TRFE_CHICK Ovotransferrin OS=Gallus gallus PE=1 SV=2	false	P02789	TRFE_CHICK Ovotransferrin OS=Gallus gallus PE=1 SV=2	false	SCcmHTAVGR	DSNVNWNNLKGKbs3nh2K	472	459	8	13	1	10	472	468	4	BS3+NH+OH	10.1757	false	true	false	false	Within >4	0.00215517		0.00535475	0	0	0	0	1762	2279	3
11788	4103913891	7PMix_BS3_HSA_F3_DDA_iRT_001	7	779.646	5450.47	0.468471	7	5450.47	0.466024	18147	P02768	ALBU_HUMAN Serum albumin OS=Homo sapiens GN=ALB PE=1 SV=2	false	P02768	ALBU_HUMAN Serum albumin OS=Homo sapiens GN=ALB PE=1 SV=2	false	VHTECcmCcmHGDLLECcmADDRADLAKYICcmENQDSISSK	DAHKbs3nh2SEVAHR	265	25	34	10	22	5	286	29	7	BS3+NH+OH	10.1757	false	true	false	false	Within >4	0.00215517		0	0	0	0	0	1761	715	4
11788	4104308927	7PMix_BS3_Ceratin_F4_DDA_iRT_002	5	995.907	4974.5	0.501055	5	4974.5	0.496079	23761	P00563	KCRM_RABIT Creatine kinase M-type OS=Oryctolagus cuniculus GN=CKM PE=1 SV=1	false	P00563	KCRM_RABIT Creatine kinase M-type OS=Oryctolagus cuniculus GN=CKM PE=1 SV=1	false	LNYKSEEEYPDLSKbs3nh2HNNHMoxAK	AVEKLSVEALNSLTGEFKGK	12	153	21	20	4	4	15	156	5	BS3+NH+OH	10.1728	false	true	false	false	Within >4	0.00215517		0.00535475	0	0	0	0	1760	1135	12
11788	4103250341	B170317_06_Lumos_ML_IN_205_PMBS3_Tryp_SECFr16	5	715.772	3573.83	0.826024	5	3573.83	0.82514	47251	P02789	TRFE_CHICK Ovotransferrin OS=Gallus gallus PE=1 SV=2	false	P02789	TRFE_CHICK Ovotransferrin OS=Gallus gallus PE=1 SV=2	false	NKADWAK	SKbs3nh2FMMFESQNKDLLFKDLTK	572	642	7	20	2	11	573	652	5	BS3+NH+OH	10.1721	false	true	false	false	Within >4	0.00215517		0.00161031	0	0	0	0	1759	547	3
11788	4102115126	B170315_10_Lumos_ML_IN_205_PMBS3_Tryp_Rep2_SECFr16	7	715.359	5000.46	0.458921	7	5000.46	0.457588	43678	P68082	MYG_HORSE Myoglobin OS=Equus caballus GN=MB PE=1 SV=2	false	P68082	MYG_HORSE Myoglobin OS=Equus caballus GN=MB PE=1 SV=2	false	TEAEMoxKASEDLKK	YLEFISDAIIHVLHSKHPGDFGADAQGAMTK	52	104	13	31	6	16	57	119	7	BS3+NH+OH	10.1655	false	true	false	false	Within >4	0.00215517		0.00161031	0	0	0	0	1170	1225	27
11788	4102239873	B170315_11_Lumos_ML_IN_205_PMBS3_Tryp_Rep2_SECFr17	4	733.879	2931.49	0.488636	4	2931.49	0.487899	21771	P68082	MYG_HORSE Myoglobin OS=Equus caballus GN=MB PE=1 SV=2	false	P68082	MYG_HORSE Myoglobin OS=Equus caballus GN=MB PE=1 SV=2	false	GHHEAELKPLAQSHATK	YKELGFQG	81	147	17	8	8	2	88	148	4	BS3+NH+OH	10.1623	false	true	false	false	Within >4	0.00215517		0.00161031	0	0	0	0	1098	1037	27
11788	4103884322	7PMix_BS3_HSA_F3_DDA_iRT_001	4	693.374	2769.47	0.465456	4	2769.46	0.464761	12125	P02768	ALBU_HUMAN Serum albumin OS=Homo sapiens GN=ALB PE=1 SV=2	false	P02768	ALBU_HUMAN Serum albumin OS=Homo sapiens GN=ALB PE=1 SV=2	false	NLGKVGSK	LDELRDEGKASbs3ohSbs3ohAK	453	206	8	14	4	9	456	214	4	BS3+NH+OH	10.1569	false	true	false	false	Within >4	0.00215517		0.00535475	0	0	0	0	1756	405	4
11788	4103879130	7PMix_BS3_HSA_F3_DDA_iRT_001	4	642.584	2566.31	0.30725	4	2566.31	0.306967	15569	P02768	ALBU_HUMAN Serum albumin OS=Homo sapiens GN=ALB PE=1 SV=2	false	P02768	ALBU_HUMAN Serum albumin OS=Homo sapiens GN=ALB PE=1 SV=2	false	LKCcmASLQKbs3nh2FGER	VGSKCcmCcmK	222	457	12	7	2	4	223	460	4	BS3+NH+OH	10.1415	false	true	false	false	Within >4	0.00215517		0.00535475	0	0	0	0	1755	505	4
11788	4102211392	B170315_11_Lumos_ML_IN_205_PMBS3_Tryp_Rep2_SECFr17	3	1358.74	4073.18	0.183298	3	4073.16	0.164627	63476	P02768	ALBU_HUMAN Serum albumin OS=Homo sapiens GN=ALB PE=1 SV=2	false	P02768	ALBU_HUMAN Serum albumin OS=Homo sapiens GN=ALB PE=1 SV=2	false	KVPQVSTPTLVEVSR	ATKEQLKbs3ohAVMDDFAAFVEK	438	563	15	19	1	3	438	565	3	BS3+NH+OH	10.1355	false	true	false	false	Within Special >4	0		0	0	0	0	0	2811	3073	4
11788	4102211394	B170315_11_Lumos_ML_IN_205_PMBS3_Tryp_Rep2_SECFr17	3	1358.74	4073.18	0.183298	3	4073.16	0.164627	63476	P02768	ALBU_HUMAN Serum albumin OS=Homo sapiens GN=ALB PE=1 SV=2	false	P02768	ALBU_HUMAN Serum albumin OS=Homo sapiens GN=ALB PE=1 SV=2	false	KVPQVSTPTLVEVSR	ATbs3ohKEQLKAVMDDFAAFVEK	438	563	15	19	1	7	438	569	3	BS3+NH+OH	10.1355	false	true	false	false	Within Special >4	0		0	0	0	0	0	2825	3989	4
11788	4102211393	B170315_11_Lumos_ML_IN_205_PMBS3_Tryp_Rep2_SECFr17	3	1358.74	4073.18	0.183298	3	4073.16	0.164627	63476	P02768	ALBU_HUMAN Serum albumin OS=Homo sapiens GN=ALB PE=1 SV=2	false	P02768	ALBU_HUMAN Serum albumin OS=Homo sapiens GN=ALB PE=1 SV=2	false	KVPQVSTPTLVEVSR	ATKbs3ohEQLKAVMDDFAAFVEK	438	563	15	19	1	7	438	569	3	BS3+NH+OH	10.1355	false	true	false	false	Within Special >4	0		0	0	0	0	0	2826	3989	4
11788	4104373863	7PMix_BS3_Conal_F3_DDA_iRT_002	4	885.464	3537.83	0.825443	4	3537.82	0.821771	20867	P02789	TRFE_CHICK Ovotransferrin OS=Gallus gallus PE=1 SV=2	false	P02789	TRFE_CHICK Ovotransferrin OS=Gallus gallus PE=1 SV=2	false	SDFHLFGPPGKbs3nh2KDPVLK	WCcmTISSPEEKK	299	28	17	11	12	10	310	37	4	BS3+NH+OH	10.1308	false	true	false	false	Within >4	0.00215517		0	0	0	0	0	1694	133	3
11788	4103889367	7PMix_BS3_HSA_F3_DDA_iRT_001	4	876.208	3500.8	0.802141	4	3500.8	0.796697	16560	P02768	ALBU_HUMAN Serum albumin OS=Homo sapiens GN=ALB PE=1 SV=2	false	P02768	ALBU_HUMAN Serum albumin OS=Homo sapiens GN=ALB PE=1 SV=2	false	LDELRDEGKASSAKbs3nh2QR	NLGKbs3ohVGSKCcmCcmK	206	453	16	11	9	8	214	460	4	BS3+NH+OH	10.126	false	true	false	false	Within >4	0.00215517		0.00535475	0	0	0	0	1753	13	4
11788	4103910660	7PMix_BS3_HSA_F3_DDA_iRT_001	6	874.919	5243.47	0.472314	6	5243.47	0.470564	18245	P02768	ALBU_HUMAN Serum albumin OS=Homo sapiens GN=ALB PE=1 SV=2	false	P02768	ALBU_HUMAN Serum albumin OS=Homo sapiens GN=ALB PE=1 SV=2	false	TPVSDRVTKCcmCcmTESLVNR	LAKbs3nh2TYETTLEKCcmCcmAAADPHECcmYAK	491	373	18	24	9	11	499	383	6	BS3+NH+OH	10.116	false	true	false	false	Within >4	0.00215517		0.00662252	0	0	0.0308483	0	1752	2263	4
11788	4103720602	7PMix_BS3_Conal_F6_DDA_iRT_001	5	565.697	2823.45	0.447618	5	2823.44	0.444986	8477	P02789	TRFE_CHICK Ovotransferrin OS=Gallus gallus PE=1 SV=2	false	P02789	TRFE_CHICK Ovotransferrin OS=Gallus gallus PE=1 SV=2	false	KDSNVNWNNLKGK	KSbs3nh2CcmHTAVGR	458	471	13	9	11	1	468	471	5	BS3+NH+OH	10.1083	false	true	false	false	Within >4	0.00215517		0	0	0	0	0	1751	663	3
11788	4101663523	B170315_03_Lumos_ML_IN_205_PMBS3_Tryp_Rep1_SECFr16	4	792.438	3165.72	0.721496	4	3165.72	0.720654	46759	P68082	MYG_HORSE Myoglobin OS=Equus caballus GN=MB PE=1 SV=2	false	P68082	MYG_HORSE Myoglobin OS=Equus caballus GN=MB PE=1 SV=2	false	TEAEMoxKASEDLK	Kbs3nh2HGTVVLTALGGILK	52	64	12	15	6	4	57	67	4	BS3+NH+OH	10.1064	false	true	false	false	Within >4	0.00215517		0.00662252	0	0	0.00429185	0	1750	2261	27
11788	4102867483	B170317_02_Lumos_ML_IN_205_PMBS3_Tryp_Rep4_SECFr16	3	864.805	2591.39	0.393995	3	2591.39	0.392736	11794	P00563	KCRM_RABIT Creatine kinase M-type OS=Oryctolagus cuniculus GN=CKM PE=1 SV=1	false	P00563	KCRM_RABIT Creatine kinase M-type OS=Oryctolagus cuniculus GN=CKM PE=1 SV=1	false	GGVHVKLAHLSK	VISMoxEKGGNMK	293	237	12	11	6	6	298	242	3	BS3+NH+OH	10.1042	false	true	false	false	Within >4	0.00215517		0	0	0	0	0	1691	839	12
11788	4102665902	B170315_18_Lumos_ML_IN_205_PMBS3_Tryp_Rep3_SECFr17	4	955.937	3819.72	0.720417	4	3819.72	0.717853	45094	P02768	ALBU_HUMAN Serum albumin OS=Homo sapiens GN=ALB PE=1 SV=2	false	P02768	ALBU_HUMAN Serum albumin OS=Homo sapiens GN=ALB PE=1 SV=2	false	EFNAETFTFHADICcmTLSEKER	CcmCcmTESLVNR	525	500	21	9	19	3	543	502	4	BS3+NH+OH	10.091	false	true	false	false	Within >4	0.00215517		0.00662252	0	0	0.0308483	0	1748	2255	4
11788	4104614396	7PMix_BS3_Ceratin_F3_DDA_iRT_002	5	784.2	3915.96	0.962891	5	3915.96	0.960447	19524	P00563	KCRM_RABIT Creatine kinase M-type OS=Oryctolagus cuniculus GN=CKM PE=1 SV=1	false	P00563	KCRM_RABIT Creatine kinase M-type OS=Oryctolagus cuniculus GN=CKM PE=1 SV=1	false	VLTPDLYKK	LNYKSEEEYPDLSKbs3ohHNNHMAK	33	12	9	21	8	4	40	15	5	BS3+NH+OH	10.0836	false	true	false	false	Within >4	0.00215517		0	0	0	0	0	1128	419	12
11788	4102235913	B170315_11_Lumos_ML_IN_205_PMBS3_Tryp_Rep2_SECFr17	5	573.082	2860.37	0.372445	5	2860.37	0.373521	30013	P00563	KCRM_RABIT Creatine kinase M-type OS=Oryctolagus cuniculus GN=CKM PE=1 SV=1	false	P00563	KCRM_RABIT Creatine kinase M-type OS=Oryctolagus cuniculus GN=CKM PE=1 SV=1	false	GGDDLDPHYVLSSR	VISMEKGGNMK	117	237	14	11	13	6	129	242	5	BS3+NH+OH	10.0811	false	true	false	false	Within >4	0.00215517		0	0	0	0	0	1746	517	12
11788	4104635509	7PMix_BS3_Ceratin_F3_DDA_iRT_002	5	938.677	4688.35	0.350743	5	4688.33	0.327957	23710	P00563	KCRM_RABIT Creatine kinase M-type OS=Oryctolagus cuniculus GN=CKM PE=1 SV=1	false	P00563	KCRM_RABIT Creatine kinase M-type OS=Oryctolagus cuniculus GN=CKM PE=1 SV=1	false	TDLNHENLKGGDDLDPHYVLSSR	KLEKGQSbs3ohIDDMIPAQK	108	366	23	16	9	16	116	381	5	BS3+NH+OH	10.0752	false	true	false	false	Within >4	0.00215517		0.00662252	0	0	0	0	1745	2253	12
11788	4103917626	7PMix_BS3_HSA_F3_DDA_iRT_001	6	1110.85	6659.04	0.04194	6	6659.06	0.059844	19618	P02768	ALBU_HUMAN Serum albumin OS=Homo sapiens GN=ALB PE=1 SV=2	false	P02768	ALBU_HUMAN Serum albumin OS=Homo sapiens GN=ALB PE=1 SV=2	false	RDAHKSEVAHRFKDLGEENFK	VHTECcmCcmHGDLLECcmADDRADLAKYICcmENQDSISSK	24	265	21	34	5	22	28	286	6	BS3+NH+OH	10.0732	false	true	false	false	Within >4	0.00215517		0.00662252	0	0	0	0	1744	653	4
11788	4103824447	7PMix_BS3_Conal_F1F2_DDA_iRT_001	3	1180.63	3538.86	0.857901	3	3538.86	0.856593	11961	P02789	TRFE_CHICK Ovotransferrin OS=Gallus gallus PE=1 SV=2	false	P02789	TRFE_CHICK Ovotransferrin OS=Gallus gallus PE=1 SV=2	false	ECcmNLAEVPTHAVVVRPEKANK	KDQLTPSPR	602	352	21	9	18	1	619	352	3	BS3+NH+OH	10.072	false	true	false	false	Within >4	0.00215517		0	0	0	0	0	1743	3507	3
11788	4104389632	7PMix_BS3_Conal_F3_DDA_iRT_002	4	1185.59	4738.34	0.338046	4	4738.33	0.334587	20904	P02789	TRFE_CHICK Ovotransferrin OS=Gallus gallus PE=1 SV=2	false	P02789	TRFE_CHICK Ovotransferrin OS=Gallus gallus PE=1 SV=2	false	QCcmKbs3nh2GDPKTKCcmAR	NAPYSGYSGAFHCcmLKbs3nh2DGKbs3nh2GDVAFVK	192	204	12	25	9	8	200	211	4	BS3+NH+OH	10.065	false	true	false	false	Within >4	0.00215517		0.00662252	0	0	0.0070922	0	1742	691	3
11788	4104278202	7PMix_BS3_Ceratin_F4_DDA_iRT_002	4	657.595	2626.35	0.352493	4	2626.35	0.35034	13087	P00563	KCRM_RABIT Creatine kinase M-type OS=Oryctolagus cuniculus GN=CKM PE=1 SV=1	false	P00563	KCRM_RABIT Creatine kinase M-type OS=Oryctolagus cuniculus GN=CKM PE=1 SV=1	false	HGGFKbs3nh2PTDK	HKTDLNHENLK	97	106	9	11	7	2	103	107	4	BS3+NH+OH	10.0635	false	true	false	false	Within >4	0.00215517		0	0	0	0	0	1330	223	12
11788	4104002413	7PMix_BS3_Conal_F3_DDA_iRT_001	5	933.049	4660.21	0.207625	5	4660.22	0.222038	20238	DECOY:P02789	DECOY:TRFE_CHICK Ovotransferrin OS=Gallus gallus PE=1 SV=2	true	P02789	TRFE_CHICK Ovotransferrin OS=Gallus gallus PE=1 SV=2	false	KDGPPGFLHFDKSTbs3ohDVGFDSQK	CcmVASSHEKYFGYTGALR	396	532	22	17	1	8	396	539	5	BS3+NH+OH	10.046	true	false	true	false	Within >4	0.00266904		0.0075		0	0.0315534	0.142857	1740	2247	16
11788	4103101907	B170317_04_Lumos_ML_IN_205_PMBS3_Tryp_Rep4_SECFr18	3	734.389	2200.15	0.145346	3	2200.14	0.144948	22216	P02789	TRFE_CHICK Ovotransferrin OS=Gallus gallus PE=1 SV=2	false	P02789	TRFE_CHICK Ovotransferrin OS=Gallus gallus PE=1 SV=2	false	WCcmTISSPEEKK	KDPVLK	28	310	11	6	10	1	37	310	3	BS3+NH+OH	10.0386	false	true	false	false	Within >4	0.00266904		0.00161031	0	0	0	0	1739	133	3
11788	4103253497	B170317_06_Lumos_ML_IN_205_PMBS3_Tryp_SECFr16	6	623.998	3737.95	0.946703	6	3737.95	0.946598	37929	P02768	ALBU_HUMAN Serum albumin OS=Homo sapiens GN=ALB PE=1 SV=2	false	P02768	ALBU_HUMAN Serum albumin OS=Homo sapiens GN=ALB PE=1 SV=2	false	RHPYFYAPELLFFAKR	LKECcmCcmEKPLLEK	169	299	16	12	15	2	183	300	6	BS3+NH+OH	10.0368	false	true	false	false	Within >4	0.00266904		0.0075	0	0	0.0070922	0	1738	365	4
11788	4104279523	7PMix_BS3_Ceratin_F4_DDA_iRT_002	5	526.474	2627.34	0.336104	5	2627.33	0.334355	14020	P00563	KCRM_RABIT Creatine kinase M-type OS=Oryctolagus cuniculus GN=CKM PE=1 SV=1	false	P00563	KCRM_RABIT Creatine kinase M-type OS=Oryctolagus cuniculus GN=CKM PE=1 SV=1	false	TDLNHENLK	HGGFKbs3ohPTDKHK	108	97	9	11	1	9	108	105	5	BS3+NH+OH	10.0349	false	true	false	false	Within >4	0.00266904		0	0	0	0	0	1737	947	12
11788	4102880939	B170317_02_Lumos_ML_IN_205_PMBS3_Tryp_Rep4_SECFr16	5	634.748	3168.71	0.705353	5	3168.7	0.704373	10274	P68082	MYG_HORSE Myoglobin OS=Equus caballus GN=MB PE=1 SV=2	false	P68082	MYG_HORSE Myoglobin OS=Equus caballus GN=MB PE=1 SV=2	false	NDIAAKYK	KKGHHEAELKPLAQSHATK	141	79	8	19	6	2	146	80	5	BS3+NH+OH	10.0323	false	true	false	false	Within >4	0.00266904		0.00161031	0	0	0	0	1105	1625	27
11788	4104306072	7PMix_BS3_Ceratin_F4_DDA_iRT_002	7	682.061	4767.38	0.377523	7	4767.37	0.374864	23229	P00563	KCRM_RABIT Creatine kinase M-type OS=Oryctolagus cuniculus GN=CKM PE=1 SV=1	false	P00563	KCRM_RABIT Creatine kinase M-type OS=Oryctolagus cuniculus GN=CKM PE=1 SV=1	false	TDLNHENLKGGDDLDPHYVLSSR	VISMEKbs3nh2GGNMKEVFRR	108	237	23	16	9	11	116	247	7	BS3+NH+OH	10.0309	false	true	false	false	Within >4	0.00266904		0	0	0	0	0	727	633	12
11788	4102251218	B170315_11_Lumos_ML_IN_205_PMBS3_Tryp_Rep2_SECFr17	5	708.571	3537.82	0.82099	5	3537.82	0.821771	39811	P02789	TRFE_CHICK Ovotransferrin OS=Gallus gallus PE=1 SV=2	false	P02789	TRFE_CHICK Ovotransferrin OS=Gallus gallus PE=1 SV=2	false	SDFHLFGPPGKKbs3nh2DPVLK	WCcmTISSPEEKK	299	28	17	11	11	10	309	37	5	BS3+NH+OH	10.0277	false	true	false	false	Within >4	0.00266904		0	0	0	0	0	1695	257	3
11788	4104026960	7PMix_BS3_HSA_F1F2_DDA_iRT_001	4	926.43	3701.69	0.692449	4	3701.7	0.696434	23417	P02768	ALBU_HUMAN Serum albumin OS=Homo sapiens GN=ALB PE=1 SV=2	false	P02768	ALBU_HUMAN Serum albumin OS=Homo sapiens GN=ALB PE=1 SV=2	false	ADDKETCcmFAEEGKbs3nh2K	ADDKETCcmFAEEGKbs3nh2K	585	585	14	14	4	4	588	588	4	BS3+NH+OH	10.0245	false	true	false	false	Within Special >4	0		0.0185185	0	0	0.0333333	0	2823	4019	4
11788	4103392181	B170317_07_Lumos_ML_IN_205_PMBS3_Tryp_SECFr17	3	774.455	2320.34	0.342669	3	2320.34	0.340612	36205	P02768	ALBU_HUMAN Serum albumin OS=Homo sapiens GN=ALB PE=1 SV=2	false	P02768	ALBU_HUMAN Serum albumin OS=Homo sapiens GN=ALB PE=1 SV=2	false	KYLYEIAR	KQTALVELVK	161	549	8	10	1	1	161	549	3	BS3+NH+OH	10.0143	false	true	false	false	Within >4	0.00266904		0	0	0	0.00429185	0	1733	3189	4
11788	4104465874	7PMix_pooled_DDA_iRT_library_006	4	638.581	2550.3	0.295017	4	2550.3	0.296794	14113	P02768	ALBU_HUMAN Serum albumin OS=Homo sapiens GN=ALB PE=1 SV=2	false	P02768	ALBU_HUMAN Serum albumin OS=Homo sapiens GN=ALB PE=1 SV=2	false	LKCcmASLQK	VTKCcmCcmTESLVNR	222	497	8	12	2	3	223	499	4	BS3+NH+OH	10.0139	false	true	false	false	Within >4	0.00266904		0.0075	0	0	0.0315534	0	1732	2241	4
11788	4101681258	B170315_03_Lumos_ML_IN_205_PMBS3_Tryp_Rep1_SECFr16	6	659.994	3953.92	0.918764	6	3953.92	0.919263	35885	P00563	KCRM_RABIT Creatine kinase M-type OS=Oryctolagus cuniculus GN=CKM PE=1 SV=1	false	P00563	KCRM_RABIT Creatine kinase M-type OS=Oryctolagus cuniculus GN=CKM PE=1 SV=1	false	GIWHNDNKSFLVWVNEEDHLR	VISMEKGGNMoxK	216	237	21	11	8	6	223	242	6	BS3+NH+OH	10.0026	false	true	false	false	Within >4	0.00266904		0.00161031	0	0	0	0	1272	2193	12
11788	4104281673	7PMix_BS3_Ceratin_F4_DDA_iRT_002	5	640.756	3198.75	0.745079	5	3198.74	0.743457	14345	P00563	KCRM_RABIT Creatine kinase M-type OS=Oryctolagus cuniculus GN=CKM PE=1 SV=1	false	P00563	KCRM_RABIT Creatine kinase M-type OS=Oryctolagus cuniculus GN=CKM PE=1 SV=1	false	KLEKGQSIDDMoxIPAQK	GGVHVKLAHLSK	366	293	16	12	4	6	369	298	5	BS3+NH+OH	10.0005	false	true	false	false	Within >4	0.00266904		0	0	0	0	0	1410	3397	12
11788	4101669085	B170315_03_Lumos_ML_IN_205_PMBS3_Tryp_Rep1_SECFr16	4	874.94	3495.73	0.730576	4	3495.73	0.729925	25937	P02768	ALBU_HUMAN Serum albumin OS=Homo sapiens GN=ALB PE=1 SV=2	false	P02768	ALBU_HUMAN Serum albumin OS=Homo sapiens GN=ALB PE=1 SV=2	false	CcmCcmKbs3nh2ADDKETCcmFAEEGKK	KQTALVELVK	582	549	17	10	7	1	588	549	4	BS3+NH+OH	9.99382	false	true	false	false	Within >4	0.00266904		0.0075	0	0	0	0	1729	363	4
11788	4104051367	7PMix_BS3_HSA_F1F2_DDA_iRT_001	3	602.997	1805.97	0.967877	3	1805.97	0.966237	31959	P02768	ALBU_HUMAN Serum albumin OS=Homo sapiens GN=ALB PE=1 SV=2	false	P02768	ALBU_HUMAN Serum albumin OS=Homo sapiens GN=ALB PE=1 SV=2	false	LVTDLTK	AEFAEVSK	258	250	7	8	3	7	260	256	3	BS3+NH+OH	9.99187	false	true	false	false	Within >4	0.00266904		0.0075	0	0	0.0315534	0	1728	2233	4
11788	4104098826	7PMix_BS3_HSA_F5_DDA_iRT_001	5	829.407	4142	0.998931	5	4142	0.995142	17148	P02768	ALBU_HUMAN Serum albumin OS=Homo sapiens GN=ALB PE=1 SV=2	false	P02768	ALBU_HUMAN Serum albumin OS=Homo sapiens GN=ALB PE=1 SV=2	false	AFKAWAVAR	LAKTYETTLEKbs3ohCcmCcmAAADPHECcmYAK	234	373	9	24	3	3	236	375	5	BS3+NH+OH	9.98465	false	true	false	false	Within >4	0.00266904		0.0075	0	0	0	0	1727	1489	4
11788	4104033081	7PMix_BS3_HSA_F1F2_DDA_iRT_001	5	1082.5	5407.44	0.444814	5	5407.46	0.459052	27567	P02768	ALBU_HUMAN Serum albumin OS=Homo sapiens GN=ALB PE=1 SV=2	false	P02768	ALBU_HUMAN Serum albumin OS=Homo sapiens GN=ALB PE=1 SV=2	false	SHCcmIAEVENDEMoxPADLPSLAADFVESK	AAFTECcmCcmQAADKbs3ohAACcmLLPK	311	187	27	19	26	4	336	190	5	BS3+NH+OH	9.98352	false	true	false	false	Within Special >4	0		0.0185185	0	0	0.0333333	0	2822	4017	4
[truncated: 1,510 more rows]
