# Supplementary material for: Data-independent Acquisition Improves Quantitative Cross-linking Mass Spectrometry
Source: Mol Cell Proteomics. 2019 Jan 16;18(4):786–95. doi: 10.1074/mcp.TIR118.001276 (PMC6442367; doi:10.1074/mcp.TIR118.001276)
Supplement: XiFDR result file [file 142541_0_supp_249999_pjmmz0.xls]

## Sheet: XiFDR_PSMfile_7PMix_BS3_ecolibg
SearchID	PSMID	run	exp charge	exp m/z	exp mass	exp fractionalmass	match charge	match mass	match fractionalmass	scan	Protein1	Description1	Decoy1	Protein2	Description2	Decoy2	PepSeq1	PepSeq2	PepPos1	PepPos2	PeptideLength1	PeptideLength2	LinkPos1	LinkPos2	ProteinLinkPos1	ProteinLinkPos2	Charge	Crosslinker	Score	isDecoy	isTT	isTD	isDD	fdrGroup	fdr		PeptidePairFDR	Protein1FDR	Protein2FDR	LinkFDR	PPIFDR	peptide pair id	link id	ppi id	info
12114	4868757880	7PMix_BS3_HSA_F1F2_DDA_iRT_001	3	1166.25	3495.73	0.734762	3	3495.73	0.729925	16602	HSA	ALBU_HUMAN Serum albumin OS=Homo sapiens GN=ALB PE=1 SV=2	false	HSA	ALBU_HUMAN Serum albumin OS=Homo sapiens GN=ALB PE=1 SV=2	false	KQTALVELVK	CcmCcmKADDKETCcmFAEEGKbs3nh2K	549	582	10	17	1	3	549	584	3	BS3+NH+OH	21.0683	false	true	false	false	internal > 4	0		0	0	0	0	0	2112	967	5
12114	4868634199	7PMix_BS3_Conal_F4_DDA_iRT_001	4	1151.06	4600.2	0.203316	4	4600.2	0.200258	18124	Ovotransferrin	TRFE_CHICK Ovotransferrin OS=Gallus gallus PE=1 SV=2	false	Ovotransferrin	TRFE_CHICK Ovotransferrin OS=Gallus gallus PE=1 SV=2	false	CcmLVEKGDVAFIQHSTVEENTGGK	CcmVASSHEKYFGYTGALR	549	532	23	17	5	8	553	539	4	BS3+NH+OH	19.819	false	true	false	false	internal > 4	0		0	0	0	0	0	2212	147	0
12114	4868243151	B170317_06_Lumos_ML_IN_205_PMBS3_Tryp_SECFr16	3	1114.55	3340.63	0.631979	3	3340.64	0.635296	17582	HSA	ALBU_HUMAN Serum albumin OS=Homo sapiens GN=ALB PE=1 SV=2	false	HSA	ALBU_HUMAN Serum albumin OS=Homo sapiens GN=ALB PE=1 SV=2	false	CcmCcmKADDKETCcmFAEEGKK	KQTALVELVK	582	549	17	10	3	1	584	549	3	BS3+NH+OH	19.2952	false	true	false	false	internal > 4	0		0	0	0	0	0	2090	967	5
12114	4868740176	7PMix_BS3_Conal_F1F2_DDA_iRT_001	4	1095.28	4377.08	0.078316	4	4377.07	0.07068	18155	Ovotransferrin	TRFE_CHICK Ovotransferrin OS=Gallus gallus PE=1 SV=2	false	Ovotransferrin	TRFE_CHICK Ovotransferrin OS=Gallus gallus PE=1 SV=2	false	KGTEFTVNDLQGK	HTTVNENAPDQKDEYELLCcmLDGSR	119	229	13	24	1	12	119	240	4	BS3+NH+OH	19.0474	false	true	false	false	internal > 4	0		0	0	0	0	0	1726	3169	0
12114	4868639809	7PMix_BS3_Conal_F4_DDA_iRT_001	5	921.048	4600.2	0.20257	5	4600.2	0.200258	18061	Ovotransferrin	TRFE_CHICK Ovotransferrin OS=Gallus gallus PE=1 SV=2	false	Ovotransferrin	TRFE_CHICK Ovotransferrin OS=Gallus gallus PE=1 SV=2	false	CcmLVEKGDVAFIQHSTVEENTGGK	CcmVASSHEKYFGYTGALR	549	532	23	17	5	8	553	539	5	BS3+NH+OH	18.9851	false	true	false	false	internal > 4	0		0	0	0	0	0	2212	147	0
12114	4868573763	7PMix_BS3_Conal_F5_DDA_iRT_001	3	1139.55	3415.64	0.635641	3	3415.63	0.632928	16063	Ovotransferrin	TRFE_CHICK Ovotransferrin OS=Gallus gallus PE=1 SV=2	false	Ovotransferrin	TRFE_CHICK Ovotransferrin OS=Gallus gallus PE=1 SV=2	false	IQWCcmAVGKDEK	CcmVASSHEKYFGYTGALR	364	532	11	17	8	8	371	539	3	BS3+NH+OH	18.8074	false	true	false	false	internal > 4	0		0	0	0	0	0	2056	1045	0
12114	4868722585	7PMix_BS3_Conal_F3_DDA_iRT_001	4	679.126	2712.47	0.473091	4	2712.47	0.471124	23633	Ovotransferrin	TRFE_CHICK Ovotransferrin OS=Gallus gallus PE=1 SV=2	false	Ovotransferrin	TRFE_CHICK Ovotransferrin OS=Gallus gallus PE=1 SV=2	false	KDQLTPSPR	SAGWNIPIGTLLHR	352	141	9	14	1	1	352	141	4	BS3+NH+OH	18.6527	false	true	false	false	internal > 4	0		0	0	0	0	0	2161	3133	0
12114	4868652559	7PMix_BS3_HSA_F3_DDA_iRT_001	4	889.708	3554.8	0.802925	4	3554.8	0.796025	16014	HSA	ALBU_HUMAN Serum albumin OS=Homo sapiens GN=ALB PE=1 SV=2	false	HSA	ALBU_HUMAN Serum albumin OS=Homo sapiens GN=ALB PE=1 SV=2	false	LAKTYETTLEK	TPVSDRVTKCcmCcmTESLVNR	373	491	11	18	3	9	375	499	4	BS3+NH+OH	18.216	false	true	false	false	internal > 4	0		0	0	0	0	0	1939	2155	5
12114	4867986907	7PMix_BS3_ceratin81_DDA_iRT_001	3	753.042	2256.1	0.10488	3	2256.11	0.10759	5523	Creatine kinase	KCRM_RABIT Creatine kinase M-type OS=Oryctolagus cuniculus GN=CKM PE=1 SV=1	false	Creatine kinase	KCRM_RABIT Creatine kinase M-type OS=Oryctolagus cuniculus GN=CKM PE=1 SV=1	false	PFGNTHNKYK	PFGNTHNK	2	2	10	8	8	1	9	2	3	BS3+NH+OH	18.1038	false	true	false	false	internal > 4	0		0	0	0	0	0	397	3103	1
12114	4868659422	7PMix_BS3_HSA_F3_DDA_iRT_001	5	1075.49	5372.41	0.409296	5	5372.4	0.400629	21408	HSA	ALBU_HUMAN Serum albumin OS=Homo sapiens GN=ALB PE=1 SV=2	false	HSA	ALBU_HUMAN Serum albumin OS=Homo sapiens GN=ALB PE=1 SV=2	false	VHTECcmCcmHGDLLECcmADDRADLAKYICcmENQDSISSK	FKDLGEENFK	265	35	34	10	22	2	286	36	5	BS3+NH+OH	17.8872	false	true	false	false	internal > 4	0		0	0	0	0	0	2115	1623	5
12114	4868773811	7PMix_BS3_HSA_F1F2_DDA_iRT_001	3	1331.62	3991.84	0.837057	3	3991.83	0.834322	23769	HSA	ALBU_HUMAN Serum albumin OS=Homo sapiens GN=ALB PE=1 SV=2	false	HSA	ALBU_HUMAN Serum albumin OS=Homo sapiens GN=ALB PE=1 SV=2	false	FKDLGEENFK	LVNEVTEFAKTCcmVADESAENCcmDK	35	66	10	23	2	10	36	75	3	BS3+NH+OH	17.6407	false	true	false	false	internal > 4	0		0	0	0	0	0	2155	2199	5
12114	4868549927	7PMix_BS3_Conal_F3_DDA_iRT_002	4	894.383	3573.5	0.503853	4	3573.5	0.49836	17528	Ovotransferrin	TRFE_CHICK Ovotransferrin OS=Gallus gallus PE=1 SV=2	false	Ovotransferrin	TRFE_CHICK Ovotransferrin OS=Gallus gallus PE=1 SV=2	false	SCcmHTAVGR	TGTCcmNFDEYFSEGCcmAPGSPPNSR	472	494	8	23	1	9	472	502	4	BS3+NH+OH	17.6108	false	true	false	false	internal > 4	0		0	0	0	0	0	2242	2905	0
13110	8889942227	7PMix_e.coli_DDA_iRT_library_001	5	1098.14	5485.67	0.667963	5	5485.65	0.652887	26578	HSA	ALBU_HUMAN Serum albumin OS=Homo sapiens GN=ALB PE=1 SV=2	false	HSA	ALBU_HUMAN Serum albumin OS=Homo sapiens GN=ALB PE=1 SV=2	false	LVRPEVDVMCcmTAFHDNEETFLKK	YKAAFTECcmCcmQAADKbs3nh2AACcmLLPK	139	185	23	21	22	2	160	186	5	BS3+NH+OH	17.5567	false	true	false	false	internal > 4	0		0	0	0	0	0	2002	135	5
12114	4867982461	7PMix_BS3_ceratin81_DDA_iRT_001	4	716.1	2860.37	0.371285	4	2860.37	0.373521	7632	Creatine kinase	KCRM_RABIT Creatine kinase M-type OS=Oryctolagus cuniculus GN=CKM PE=1 SV=1	false	Creatine kinase	KCRM_RABIT Creatine kinase M-type OS=Oryctolagus cuniculus GN=CKM PE=1 SV=1	false	GGDDLDPHYVLSSR	VISMEKGGNMK	117	237	14	11	12	6	128	242	4	BS3+NH+OH	17.5505	false	true	false	false	internal > 4	0		0	0	0	0	0	959	1459	1
12114	4867984227	7PMix_BS3_ceratin81_DDA_iRT_001	3	850.095	2547.26	0.263449	3	2547.27	0.265882	5121	Creatine kinase	KCRM_RABIT Creatine kinase M-type OS=Oryctolagus cuniculus GN=CKM PE=1 SV=1	false	Creatine kinase	KCRM_RABIT Creatine kinase M-type OS=Oryctolagus cuniculus GN=CKM PE=1 SV=1	false	PFGNTHNKYK	PFGNTHNKYK	2	2	10	10	8	8	9	9	3	BS3+NH+OH	17.516	false	true	false	false	internal > 4	0		0	0	0	0	0	123	3153	1
12114	4868511489	7PMix_BS3_HSA_F3_DDA_iRT_002	3	979.511	2935.51	0.512411	3	2935.51	0.507498	16652	HSA	ALBU_HUMAN Serum albumin OS=Homo sapiens GN=ALB PE=1 SV=2	false	HSA	ALBU_HUMAN Serum albumin OS=Homo sapiens GN=ALB PE=1 SV=2	false	LKECcmCcmEKPLLEK	FPKAEFAEVSK	299	247	12	11	2	3	300	249	3	BS3+NH+OH	17.5044	false	true	false	false	internal > 4	0		0	0	0	0	0	2063	2143	5
12114	4867891872	B170315_11_Lumos_ML_IN_205_PMBS3_Tryp_Rep2_SECFr17	4	796.695	3182.75	0.750923	4	3182.75	0.748547	24638	Creatine kinase	KCRM_RABIT Creatine kinase M-type OS=Oryctolagus cuniculus GN=CKM PE=1 SV=1	false	Creatine kinase	KCRM_RABIT Creatine kinase M-type OS=Oryctolagus cuniculus GN=CKM PE=1 SV=1	false	KLEKGQSIDDMIPAQK	GGVHVKLAHLSK	366	293	16	12	4	6	369	298	4	BS3+NH+OH	17.4795	false	true	false	false	internal > 4	0		0	0	0	0	0	507	1091	1
12114	4868514336	7PMix_BS3_HSA_F3_DDA_iRT_002	4	836.166	3340.64	0.635201	4	3340.64	0.635296	13985	HSA	ALBU_HUMAN Serum albumin OS=Homo sapiens GN=ALB PE=1 SV=2	false	HSA	ALBU_HUMAN Serum albumin OS=Homo sapiens GN=ALB PE=1 SV=2	false	CcmCcmKADDKETCcmFAEEGKK	KQTALVELVK	582	549	17	10	3	1	584	549	4	BS3+NH+OH	17.472	false	true	false	false	internal > 4	0		0	0	0	0	0	2090	967	5
12114	4868606918	7PMix_BS3_Ceratin_F3_DDA_iRT_002	4	986.512	3942.02	0.019478	4	3942.01	0.014984	26012	Creatine kinase	KCRM_RABIT Creatine kinase M-type OS=Oryctolagus cuniculus GN=CKM PE=1 SV=1	false	Creatine kinase	KCRM_RABIT Creatine kinase M-type OS=Oryctolagus cuniculus GN=CKM PE=1 SV=1	false	LNYKSEEEYPDLSK	RAVEKLSVEALNSLTGEFK	12	152	14	19	4	5	15	156	4	BS3+NH+OH	17.3642	false	true	false	false	internal > 4	0		0	0	0	0	0	2125	1087	1
12114	4868652486	7PMix_BS3_HSA_F3_DDA_iRT_001	4	734.886	2935.51	0.51313	4	2935.51	0.507498	16737	HSA	ALBU_HUMAN Serum albumin OS=Homo sapiens GN=ALB PE=1 SV=2	false	HSA	ALBU_HUMAN Serum albumin OS=Homo sapiens GN=ALB PE=1 SV=2	false	LKECcmCcmEKPLLEK	FPKAEFAEVSK	299	247	12	11	2	3	300	249	4	BS3+NH+OH	17.3504	false	true	false	false	internal > 4	0		0	0	0	0	0	2063	2143	5
12114	4868028658	7PMix_BS3_ceratin32_DDA_iRT_001	3	859.473	2575.4	0.397055	3	2575.4	0.397826	6403	Creatine kinase	KCRM_RABIT Creatine kinase M-type OS=Oryctolagus cuniculus GN=CKM PE=1 SV=1	false	Creatine kinase	KCRM_RABIT Creatine kinase M-type OS=Oryctolagus cuniculus GN=CKM PE=1 SV=1	false	VISMEKGGNMK	GGVHVKLAHLSK	237	293	11	12	6	6	242	298	3	BS3+NH+OH	17.3296	false	true	false	false	internal > 4	0		0	0	0	0	0	1633	613	1
12114	4867994539	7PMix_BS3_ceratin81_DDA_iRT_001	4	1189.62	4754.47	0.470894	4	4754.47	0.468337	12634	Creatine kinase	KCRM_RABIT Creatine kinase M-type OS=Oryctolagus cuniculus GN=CKM PE=1 SV=1	false	Creatine kinase	KCRM_RABIT Creatine kinase M-type OS=Oryctolagus cuniculus GN=CKM PE=1 SV=1	false	KLEKbs3nh2GQSIDDMIPAQK	LGSSEVEQVQLVVDGVKLMVEMoxEK	366	342	16	24	1	17	366	358	4	BS3+NH+OH	17.2872	false	true	false	false	internal > 4	0		0	0	0	0	0	2232	339	1
12114	4867993387	7PMix_BS3_ceratin81_DDA_iRT_001	5	923.263	4611.28	0.276484	5	4611.27	0.273753	9088	Creatine kinase	KCRM_RABIT Creatine kinase M-type OS=Oryctolagus cuniculus GN=CKM PE=1 SV=1	false	Creatine kinase	KCRM_RABIT Creatine kinase M-type OS=Oryctolagus cuniculus GN=CKM PE=1 SV=1	false	TDLNHENLKGGDDLDPHYVLSSR	VISMEKbs3nh2GGNMKEVFR	108	237	23	15	9	11	116	247	5	BS3+NH+OH	17.2747	false	true	false	false	internal > 4	0		0	0	0	0	0	2159	449	1
12114	4867996372	7PMix_BS3_ceratin81_DDA_iRT_001	4	1185.63	4738.48	0.475289	4	4738.47	0.473427	13077	Creatine kinase	KCRM_RABIT Creatine kinase M-type OS=Oryctolagus cuniculus GN=CKM PE=1 SV=1	false	Creatine kinase	KCRM_RABIT Creatine kinase M-type OS=Oryctolagus cuniculus GN=CKM PE=1 SV=1	false	KLEKbs3nh2GQSIDDMIPAQK	LGSSEVEQVQLVVDGVKLMVEMEK	366	342	16	24	1	17	366	358	4	BS3+NH+OH	17.2692	false	true	false	false	internal > 4	0		0	0	0	0	0	2230	339	1
12114	4868651290	7PMix_BS3_HSA_F3_DDA_iRT_001	3	1015.21	3042.6	0.604208	3	3042.6	0.601942	14901	HSA	ALBU_HUMAN Serum albumin OS=Homo sapiens GN=ALB PE=1 SV=2	false	HSA	ALBU_HUMAN Serum albumin OS=Homo sapiens GN=ALB PE=1 SV=2	false	LKCcmASLQK	LDELRDEGKbs3ohASSAKQR	222	206	8	16	2	14	223	219	3	BS3+NH+OH	17.2353	false	true	false	false	internal > 4	0		0	0	0	0	0	1630	1467	5
12114	4868604248	7PMix_BS3_Ceratin_F3_DDA_iRT_002	4	993.766	3971.04	0.035591	4	3971.03	0.0303	26001	Creatine kinase	KCRM_RABIT Creatine kinase M-type OS=Oryctolagus cuniculus GN=CKM PE=1 SV=1	false	Creatine kinase	KCRM_RABIT Creatine kinase M-type OS=Oryctolagus cuniculus GN=CKM PE=1 SV=1	false	LNYKSEEEYPDLSK	AVEKLSVEALNSLTGEFKGK	12	153	14	20	4	4	15	156	4	BS3+NH+OH	17.2172	false	true	false	false	internal > 4	0		0	0	0	0	0	2184	1087	1
12114	4868757744	7PMix_BS3_HSA_F1F2_DDA_iRT_001	4	874.94	3495.73	0.731392	4	3495.73	0.729925	16586	HSA	ALBU_HUMAN Serum albumin OS=Homo sapiens GN=ALB PE=1 SV=2	false	HSA	ALBU_HUMAN Serum albumin OS=Homo sapiens GN=ALB PE=1 SV=2	false	KQTALVELVK	CcmCcmKADDKETCcmFAEEGKbs3nh2K	549	582	10	17	1	3	549	584	4	BS3+NH+OH	17.2116	false	true	false	false	internal > 4	0		0	0	0	0	0	2112	967	5
12114	4868743866	7PMix_BS3_Conal_F1F2_DDA_iRT_001	5	876.423	4377.08	0.077265	5	4377.07	0.07068	18142	Ovotransferrin	TRFE_CHICK Ovotransferrin OS=Gallus gallus PE=1 SV=2	false	Ovotransferrin	TRFE_CHICK Ovotransferrin OS=Gallus gallus PE=1 SV=2	false	KGTEFTVNDLQGK	HTTVNENAPDQKDEYELLCcmLDGSR	119	229	13	24	1	12	119	240	5	BS3+NH+OH	17.2073	false	true	false	false	internal > 4	0		0	0	0	0	0	1726	3169	0
12114	4868731854	7PMix_BS3_Conal_F3_DDA_iRT_001	4	1145.56	4578.2	0.200386	4	4578.19	0.189595	34249	Ovotransferrin	TRFE_CHICK Ovotransferrin OS=Gallus gallus PE=1 SV=2	false	Ovotransferrin	TRFE_CHICK Ovotransferrin OS=Gallus gallus PE=1 SV=2	false	TCcmNPSDILQMoxCcmSFLEGK	EGTTYKEFLGDKFYTVISSLK	689	668	17	21	17	6	705	673	4	BS3+NH+OH	17.207	false	true	false	false	internal > 4	0		0	0	0	0	0	2225	1891	0
12114	4868023718	7PMix_BS3_ceratin32_DDA_iRT_001	3	1073.9	3218.66	0.663962	3	3218.66	0.663855	8013	Creatine kinase	KCRM_RABIT Creatine kinase M-type OS=Oryctolagus cuniculus GN=CKM PE=1 SV=1	false	Creatine kinase	KCRM_RABIT Creatine kinase M-type OS=Oryctolagus cuniculus GN=CKM PE=1 SV=1	false	YKLNYKSEEEYPDLSK	VLTPDLYKK	10	33	16	9	6	8	15	40	3	BS3+NH+OH	17.1921	false	true	false	false	internal > 4	0		0	0	0	0	0	1880	533	1
12114	4868662996	7PMix_BS3_HSA_F3_DDA_iRT_001	3	1289.02	3864.05	0.049216	3	3864.05	0.049541	30805	HSA	ALBU_HUMAN Serum albumin OS=Homo sapiens GN=ALB PE=1 SV=2	false	HSA	ALBU_HUMAN Serum albumin OS=Homo sapiens GN=ALB PE=1 SV=2	false	QNCcmELFEQLGEYKFQNALLVR	KQTALVELVK	414	549	21	10	13	1	426	549	3	BS3+NH+OH	17.1751	false	true	false	false	internal > 4	0		0	0	0	0	0	2147	1297	5
12114	4868509732	7PMix_BS3_HSA_F3_DDA_iRT_002	3	890.446	2668.32	0.31539	3	2668.31	0.313286	16882	HSA	ALBU_HUMAN Serum albumin OS=Homo sapiens GN=ALB PE=1 SV=2	false	HSA	ALBU_HUMAN Serum albumin OS=Homo sapiens GN=ALB PE=1 SV=2	false	DAHKSbs3ohEVAHR	FKDLGEENFK	25	35	10	10	4	2	28	36	3	BS3+NH+OH	17.1372	false	true	false	false	internal > 4	0		0	0	0	0	0	1137	543	5
12114	4868559581	7PMix_BS3_Conal_F3_DDA_iRT_002	6	1064.52	6381.06	0.062542	6	6381.05	0.049054	21478	Ovotransferrin	TRFE_CHICK Ovotransferrin OS=Gallus gallus PE=1 SV=2	false	Ovotransferrin	TRFE_CHICK Ovotransferrin OS=Gallus gallus PE=1 SV=2	false	CcmLVEKGDVAFIQHSTVEENTGGK	LCcmQLCcmQGSGGIPPEKCcmVASSHEKbs3ohYFGYTGALR	549	517	23	32	5	15	553	531	6	BS3+NH+OH	17.0852	false	true	false	false	internal > 4	0		0	0	0	0	0	2221	949	0
12114	4868603653	7PMix_BS3_Ceratin_F3_DDA_iRT_002	5	853.445	4262.19	0.190791	5	4262.19	0.188592	24626	Creatine kinase	KCRM_RABIT Creatine kinase M-type OS=Oryctolagus cuniculus GN=CKM PE=1 SV=1	false	Creatine kinase	KCRM_RABIT Creatine kinase M-type OS=Oryctolagus cuniculus GN=CKM PE=1 SV=1	false	YKLNYKSEEEYPDLSK	AVEKLSVEALNSLTGEFKGK	10	153	16	20	6	4	15	156	5	BS3+NH+OH	17.0072	false	true	false	false	internal > 4	0		0	0	0	0	0	2220	1087	1
12114	4868162233	7PMix_pooled_DDA_library_001	4	967.02	3864.05	0.051216	4	3864.05	0.049541	39330	HSA	ALBU_HUMAN Serum albumin OS=Homo sapiens GN=ALB PE=1 SV=2	false	HSA	ALBU_HUMAN Serum albumin OS=Homo sapiens GN=ALB PE=1 SV=2	false	QNCcmELFEQLGEYKFQNALLVR	KQTALVELVK	414	549	21	10	13	1	426	549	4	BS3+NH+OH	17.0042	false	true	false	false	internal > 4	0		0	0	0	0	0	2147	1297	5
12114	4867989828	7PMix_BS3_ceratin81_DDA_iRT_001	4	1020.27	4077.07	0.070504	4	4077.07	0.072165	9811	Creatine kinase	KCRM_RABIT Creatine kinase M-type OS=Oryctolagus cuniculus GN=CKM PE=1 SV=1	false	Creatine kinase	KCRM_RABIT Creatine kinase M-type OS=Oryctolagus cuniculus GN=CKM PE=1 SV=1	false	YKLNYKSEEEYPDLSK	AVEKLSVEALNSLTGEFK	10	153	16	18	6	4	15	156	4	BS3+NH+OH	16.9589	false	true	false	false	internal > 4	0		0	0	0	0	0	2203	1087	1
12114	4868763219	7PMix_BS3_HSA_F1F2_DDA_iRT_001	3	1014.88	3041.62	0.619833	3	3041.62	0.617927	13194	HSA	ALBU_HUMAN Serum albumin OS=Homo sapiens GN=ALB PE=1 SV=2	false	HSA	ALBU_HUMAN Serum albumin OS=Homo sapiens GN=ALB PE=1 SV=2	false	LKCcmASLQK	LDELRDEGKbs3nh2ASSAKQR	222	206	8	16	2	14	223	219	3	BS3+NH+OH	16.9147	false	true	false	false	internal > 4	0		0	0	0	0	0	1758	1467	5
12114	4868546247	7PMix_BS3_Conal_F3_DDA_iRT_002	4	894.383	3573.5	0.502144	4	3573.5	0.49836	15542	Ovotransferrin	TRFE_CHICK Ovotransferrin OS=Gallus gallus PE=1 SV=2	false	Ovotransferrin	TRFE_CHICK Ovotransferrin OS=Gallus gallus PE=1 SV=2	false	SCcmHTAVGR	TGTCcmNFDEYFSEGCcmAPGSPPNSR	472	494	8	23	1	11	472	504	4	BS3+NH+OH	16.8676	false	true	false	false	internal > 4	0		0	0	0	0	0	2197	3111	0
12114	4868603414	7PMix_BS3_Ceratin_F3_DDA_iRT_002	4	1153.83	4611.28	0.282418	4	4611.27	0.273753	24262	Creatine kinase	KCRM_RABIT Creatine kinase M-type OS=Oryctolagus cuniculus GN=CKM PE=1 SV=1	false	Creatine kinase	KCRM_RABIT Creatine kinase M-type OS=Oryctolagus cuniculus GN=CKM PE=1 SV=1	false	TDLNHENLKGGDDLDPHYVLSSR	VISMEKbs3nh2GGNMKEVFR	108	237	23	15	9	11	116	247	4	BS3+NH+OH	16.8487	false	true	false	false	internal > 4	0		0	0	0	0	0	2159	449	1
12114	4868373164	7PMix_pooled_DDA_iRT_library_004	3	746.041	2235.1	0.100851	3	2235.1	0.099616	17971	Lysozyme C	LYSC_CHICK Lysozyme C OS=Gallus gallus GN=LYZ PE=1 SV=1	false	Lysozyme C	LYSC_CHICK Lysozyme C OS=Gallus gallus GN=LYZ PE=1 SV=1	false	CcmELAAAMKR	CcmELAAAMKR	24	24	9	9	8	8	31	31	3	BS3+NH+OH	16.8441	false	true	false	false	internal > 4	0		0	0	0	0	0	1025	1691	64
12114	4868602250	7PMix_BS3_Ceratin_F3_DDA_iRT_002	5	955.685	4773.39	0.388605	5	4773.38	0.384742	24879	Creatine kinase	KCRM_RABIT Creatine kinase M-type OS=Oryctolagus cuniculus GN=CKM PE=1 SV=1	false	Creatine kinase	KCRM_RABIT Creatine kinase M-type OS=Oryctolagus cuniculus GN=CKM PE=1 SV=1	false	LNYKSEEEYPDLSKbs3nh2HNNHMAK	AVEKLSVEALNSLTGEFK	12	153	21	18	4	4	15	156	5	BS3+NH+OH	16.7196	false	true	false	false	internal > 4	0		0	0	0	0	0	2213	1087	1
12114	4868640701	7PMix_BS3_Conal_F4_DDA_iRT_001	6	767.708	4600.2	0.202557	6	4600.2	0.200258	18052	Ovotransferrin	TRFE_CHICK Ovotransferrin OS=Gallus gallus PE=1 SV=2	false	Ovotransferrin	TRFE_CHICK Ovotransferrin OS=Gallus gallus PE=1 SV=2	false	CcmLVEKGDVAFIQHSTVEENTGGK	CcmVASSHEKYFGYTGALR	549	532	23	17	5	8	553	539	6	BS3+NH+OH	16.6341	false	true	false	false	internal > 4	0		0	0	0	0	0	2212	147	0
12114	4867770571	B170315_17_Lumos_ML_IN_205_PMBS3_Tryp_Rep3_SECFr16	3	1166.58	3496.71	0.714743	3	3496.71	0.71394	27807	HSA	ALBU_HUMAN Serum albumin OS=Homo sapiens GN=ALB PE=1 SV=2	false	HSA	ALBU_HUMAN Serum albumin OS=Homo sapiens GN=ALB PE=1 SV=2	false	KQTALVELVK	CcmCcmKADDKETCcmFAEEGKbs3ohK	549	582	10	17	1	3	549	584	3	BS3+NH+OH	16.6145	false	true	false	false	internal > 4	0		0	0	0	0	0	2032	967	5
12114	4868645024	7PMix_BS3_HSA_F3_DDA_iRT_001	5	669.135	3340.64	0.639887	5	3340.64	0.635296	14108	HSA	ALBU_HUMAN Serum albumin OS=Homo sapiens GN=ALB PE=1 SV=2	false	HSA	ALBU_HUMAN Serum albumin OS=Homo sapiens GN=ALB PE=1 SV=2	false	CcmCcmKADDKETCcmFAEEGKK	KQTALVELVK	582	549	17	10	3	1	584	549	5	BS3+NH+OH	16.5609	false	true	false	false	internal > 4	0		0	0	0	0	0	2090	967	5
12114	4868048765	B170315_04_Lumos_ML_IN_205_PMBS3_Tryp_Rep1_SECFr17	4	925.733	3698.9	0.903755	4	3698.91	0.905653	34161	Myoglobin	MYG_HORSE Myoglobin OS=Equus caballus GN=MB PE=1 SV=2	false	Myoglobin	MYG_HORSE Myoglobin OS=Equus caballus GN=MB PE=1 SV=2	false	GHHEAELKPLAQSHATK	NDIAAKYKbs3nh2ELGFQG	81	141	17	14	8	6	88	146	4	BS3+NH+OH	16.5283	false	true	false	false	internal > 4	0		0	0	0	0	0	206	599	36
12114	4867990972	7PMix_BS3_ceratin81_DDA_iRT_001	3	1262.98	3785.92	0.916647	3	3785.91	0.913873	10333	Creatine kinase	KCRM_RABIT Creatine kinase M-type OS=Oryctolagus cuniculus GN=CKM PE=1 SV=1	false	Creatine kinase	KCRM_RABIT Creatine kinase M-type OS=Oryctolagus cuniculus GN=CKM PE=1 SV=1	false	LNYKSEEEYPDLSK	AVEKLSVEALNSLTGEFK	12	153	14	18	4	4	15	156	3	BS3+NH+OH	16.5218	false	true	false	false	internal > 4	0		0	0	0	0	0	2192	1087	1
12114	4868533764	7PMix_BS3_Ceratin_F4_DDA_iRT_002	4	979.751	3914.98	0.976754	4	3914.98	0.976432	20549	Creatine kinase	KCRM_RABIT Creatine kinase M-type OS=Oryctolagus cuniculus GN=CKM PE=1 SV=1	false	Creatine kinase	KCRM_RABIT Creatine kinase M-type OS=Oryctolagus cuniculus GN=CKM PE=1 SV=1	false	LNYKSEEEYPDLSK	HNNHMAKbs3nh2VLTPDLYKK	12	26	14	16	4	15	15	40	4	BS3+NH+OH	16.4893	false	true	false	false	internal > 4	0		0	0	0	0	0	2053	533	1
12114	4868426844	B170317_07_Lumos_ML_IN_205_PMBS3_Tryp_SECFr17	3	1269.32	3804.94	0.937643	3	3804.94	0.936467	72442	HSA	ALBU_HUMAN Serum albumin OS=Homo sapiens GN=ALB PE=1 SV=2	false	HSA	ALBU_HUMAN Serum albumin OS=Homo sapiens GN=ALB PE=1 SV=2	false	VFDEFKPLVEEPQNLIK	DVFLGMFLYEYAR	397	348	17	13	6	11	402	358	3	BS3+NH+OH	16.4559	false	true	false	false	internal > 4	0		0	0	0	0	0	1566	2707	5
12114	4868655336	7PMix_BS3_HSA_F3_DDA_iRT_001	3	1389.28	4164.82	0.816794	3	4164.81	0.813291	21352	HSA	ALBU_HUMAN Serum albumin OS=Homo sapiens GN=ALB PE=1 SV=2	false	HSA	ALBU_HUMAN Serum albumin OS=Homo sapiens GN=ALB PE=1 SV=2	false	YICcmENQDSISSK	VHTECcmCcmHGDLLECcmADDRADLAK	287	265	12	22	1	3	287	267	3	BS3+NH+OH	16.4228	false	true	false	false	internal > 4	0		0	0	0	0	0	1654	1417	5
12114	4868597018	7PMix_BS3_Ceratin_F3_DDA_iRT_002	6	772.219	4627.27	0.27287	6	4627.27	0.268663	22401	Creatine kinase	KCRM_RABIT Creatine kinase M-type OS=Oryctolagus cuniculus GN=CKM PE=1 SV=1	false	Creatine kinase	KCRM_RABIT Creatine kinase M-type OS=Oryctolagus cuniculus GN=CKM PE=1 SV=1	false	TDLNHENLKGGDDLDPHYVLSSR	VISMEKbs3nh2GGNMoxKEVFR	108	237	23	15	9	11	116	247	6	BS3+NH+OH	16.3372	false	true	false	false	internal > 4	0		0	0	0	0	0	2120	449	1
12114	4867992091	7PMix_BS3_ceratin81_DDA_iRT_001	5	816.422	4077.07	0.074519	5	4077.07	0.072165	9824	Creatine kinase	KCRM_RABIT Creatine kinase M-type OS=Oryctolagus cuniculus GN=CKM PE=1 SV=1	false	Creatine kinase	KCRM_RABIT Creatine kinase M-type OS=Oryctolagus cuniculus GN=CKM PE=1 SV=1	false	YKLNYKSEEEYPDLSK	AVEKLSVEALNSLTGEFK	10	153	16	18	6	4	15	156	5	BS3+NH+OH	16.3261	false	true	false	false	internal > 4	0		0	0	0	0	0	2203	1087	1
12114	4868662673	7PMix_BS3_HSA_F3_DDA_iRT_001	6	924.94	5543.6	0.598919	6	5543.59	0.588092	25737	HSA	ALBU_HUMAN Serum albumin OS=Homo sapiens GN=ALB PE=1 SV=2	false	HSA	ALBU_HUMAN Serum albumin OS=Homo sapiens GN=ALB PE=1 SV=2	false	LVRPEVDVMCcmTAFHDNEETFLKK	LVNEVTEFAKTCcmVADESAENCcmDK	139	66	23	23	22	10	160	75	6	BS3+NH+OH	16.301	false	true	false	false	internal > 4	0		0	0	0	0	0	2195	3097	5
12114	4868295261	7PMix_pooled_DDA_library_003	3	974.447	2920.32	0.319784	3	2920.32	0.31851	27872	Ovotransferrin	TRFE_CHICK Ovotransferrin OS=Gallus gallus PE=1 SV=2	false	Ovotransferrin	TRFE_CHICK Ovotransferrin OS=Gallus gallus PE=1 SV=2	false	YDDESQCcmSK	TDERPASYFAVAVAR	434	443	9	15	8	1	441	443	3	BS3+NH+OH	16.2366	false	true	false	false	internal > 4	0		0	0	0	0	0	1428	2971	0
12114	4868657525	7PMix_BS3_HSA_F3_DDA_iRT_001	5	1160.35	5796.7	0.700068	5	5796.69	0.690328	26617	HSA	ALBU_HUMAN Serum albumin OS=Homo sapiens GN=ALB PE=1 SV=2	false	HSA	ALBU_HUMAN Serum albumin OS=Homo sapiens GN=ALB PE=1 SV=2	false	VHTECcmCcmHGDLLECcmADDRADLAKYICcmENQDSISSK	AEFAEVSKLVTDLTK	265	250	34	15	22	8	286	257	5	BS3+NH+OH	16.2331	false	true	false	false	internal > 4	0		0	0	0	0	0	2199	3099	5
12114	4868663304	7PMix_BS3_HSA_F3_DDA_iRT_001	6	967.123	5796.7	0.695721	6	5796.69	0.690328	26607	HSA	ALBU_HUMAN Serum albumin OS=Homo sapiens GN=ALB PE=1 SV=2	false	HSA	ALBU_HUMAN Serum albumin OS=Homo sapiens GN=ALB PE=1 SV=2	false	VHTECcmCcmHGDLLECcmADDRADLAKYICcmENQDSISSK	AEFAEVSKLVTDLTK	265	250	34	15	22	8	286	257	6	BS3+NH+OH	16.1883	false	true	false	false	internal > 4	0		0	0	0	0	0	2199	3099	5
12114	4868521852	7PMix_BS3_Ceratin_F4_DDA_iRT_002	4	618.822	2471.26	0.257027	4	2471.26	0.255711	9616	Creatine kinase	KCRM_RABIT Creatine kinase M-type OS=Oryctolagus cuniculus GN=CKM PE=1 SV=1	false	Creatine kinase	KCRM_RABIT Creatine kinase M-type OS=Oryctolagus cuniculus GN=CKM PE=1 SV=1	false	HGGFKPTDKHK	TDLNHENLK	97	108	11	9	9	1	105	108	4	BS3+NH+OH	16.1702	false	true	false	false	internal > 4	0		0	0	0	0	0	1684	1797	1
12114	4868738260	7PMix_BS3_Conal_F1F2_DDA_iRT_001	3	1192.17	3573.5	0.498923	3	3573.5	0.49836	14099	Ovotransferrin	TRFE_CHICK Ovotransferrin OS=Gallus gallus PE=1 SV=2	false	Ovotransferrin	TRFE_CHICK Ovotransferrin OS=Gallus gallus PE=1 SV=2	false	SCcmHTAVGR	TGTCcmNFDEYFSEGCcmAPGSPPNSR	472	494	8	23	1	11	472	504	3	BS3+NH+OH	16.1653	false	true	false	false	internal > 4	0		0	0	0	0	0	2197	3111	0
12114	4868758179	7PMix_BS3_HSA_F1F2_DDA_iRT_001	3	890.118	2667.33	0.331564	3	2667.33	0.329271	14777	HSA	ALBU_HUMAN Serum albumin OS=Homo sapiens GN=ALB PE=1 SV=2	false	HSA	ALBU_HUMAN Serum albumin OS=Homo sapiens GN=ALB PE=1 SV=2	false	DAHKbs3nh2SEVAHR	FKDLGEENFK	25	35	10	10	5	2	29	36	3	BS3+NH+OH	16.1593	false	true	false	false	internal > 4	0		0	0	0	0	0	1639	991	5
12114	4868661572	7PMix_BS3_HSA_F3_DDA_iRT_001	5	1109.73	5543.6	0.600092	5	5543.59	0.588092	25725	HSA	ALBU_HUMAN Serum albumin OS=Homo sapiens GN=ALB PE=1 SV=2	false	HSA	ALBU_HUMAN Serum albumin OS=Homo sapiens GN=ALB PE=1 SV=2	false	LVRPEVDVMCcmTAFHDNEETFLKK	LVNEVTEFAKTCcmVADESAENCcmDK	139	66	23	23	22	10	160	75	5	BS3+NH+OH	16.0874	false	true	false	false	internal > 4	0		0	0	0	0	0	2195	3097	5
12114	4868557181	7PMix_BS3_Conal_F3_DDA_iRT_002	5	927.41	4632.01	0.012568	5	4632.01	0.005658	19161	Ovotransferrin	TRFE_CHICK Ovotransferrin OS=Gallus gallus PE=1 SV=2	false	Ovotransferrin	TRFE_CHICK Ovotransferrin OS=Gallus gallus PE=1 SV=2	false	CcmVASSHEKYFGYTGALR	TGTCcmNFDEYFSEGCcmAPGSPPNSR	532	494	17	23	8	22	539	515	5	BS3+NH+OH	16.0505	false	true	false	false	internal > 4	0		0	0	0	0	0	2142	3075	0
12114	4868750239	7PMix_BS3_Conal_F1F2_DDA_iRT_001	3	802.725	2405.15	0.154562	3	2405.15	0.153933	23610	Ovotransferrin	TRFE_CHICK Ovotransferrin OS=Gallus gallus PE=1 SV=2	false	Ovotransferrin	TRFE_CHICK Ovotransferrin OS=Gallus gallus PE=1 SV=2	false	AQSDFGVDTK	SDFHLFGPPGK	289	299	10	11	9	1	297	299	3	BS3+NH+OH	16.0252	false	true	false	false	internal > 4	0		0	0	0	0	0	2193	2003	0
12114	4868160110	7PMix_pooled_DDA_library_001	4	947.486	3785.92	0.915718	4	3785.91	0.913873	34619	Creatine kinase	KCRM_RABIT Creatine kinase M-type OS=Oryctolagus cuniculus GN=CKM PE=1 SV=1	false	Creatine kinase	KCRM_RABIT Creatine kinase M-type OS=Oryctolagus cuniculus GN=CKM PE=1 SV=1	false	LNYKSEEEYPDLSK	AVEKLSVEALNSLTGEFK	12	153	14	18	4	4	15	156	4	BS3+NH+OH	15.9936	false	true	false	false	internal > 4	0		0	0	0	0	0	2192	1087	1
12114	4867984486	7PMix_BS3_ceratin81_DDA_iRT_001	5	1162.96	5809.78	0.778071	5	5809.77	0.770229	10042	Creatine kinase	KCRM_RABIT Creatine kinase M-type OS=Oryctolagus cuniculus GN=CKM PE=1 SV=1	false	Creatine kinase	KCRM_RABIT Creatine kinase M-type OS=Oryctolagus cuniculus GN=CKM PE=1 SV=1	false	SEEEYPDLSKHNNHMAK	SMTEQEQQQLIDDHFLFDKPVSPLLLASGMAR	16	178	17	32	10	19	25	196	5	BS3+NH+OH	15.9752	false	true	false	false	internal > 4	0		0	0	0	0	0	1882	253	1
12114	4868759752	7PMix_BS3_Conal_F1F2_DDA_iRT_001	4	1432.68	5726.69	0.694527	4	5726.68	0.678974	30905	Ovotransferrin	TRFE_CHICK Ovotransferrin OS=Gallus gallus PE=1 SV=2	false	Ovotransferrin	TRFE_CHICK Ovotransferrin OS=Gallus gallus PE=1 SV=2	false	NKbs3nh2ADWAKNLQMDDFELLCcmTDGR	NKbs3nh2ADWAKNLQMDDFELLCcmTDGR	572	572	22	22	7	7	578	578	4	BS3+NH+OH	15.9708	false	true	false	false	internal > 4	0		0	0	0	0	0	2190	2761	0
12114	4868757448	7PMix_BS3_HSA_F1F2_DDA_iRT_001	3	967.498	2899.47	0.471579	3	2899.47	0.467087	14902	HSA	ALBU_HUMAN Serum albumin OS=Homo sapiens GN=ALB PE=1 SV=2	false	HSA	ALBU_HUMAN Serum albumin OS=Homo sapiens GN=ALB PE=1 SV=2	false	LAKTYETTLEK	VTKCcmCcmTESLVNR	373	497	11	12	3	3	375	499	3	BS3+NH+OH	15.8956	false	true	false	false	internal > 4	0		0	0	0	0	0	2121	2155	5
12114	4868514410	7PMix_BS3_HSA_F3_DDA_iRT_002	5	919.634	4593.13	0.134394	5	4593.13	0.132435	19173	HSA	ALBU_HUMAN Serum albumin OS=Homo sapiens GN=ALB PE=1 SV=2	false	HSA	ALBU_HUMAN Serum albumin OS=Homo sapiens GN=ALB PE=1 SV=2	false	YKAAFTECcmCcmQAADK	LVRPEVDVMoxCcmTAFHDNEETFLKK	185	139	14	23	2	22	186	160	5	BS3+NH+OH	15.8927	false	true	false	false	internal > 4	0		0	0	0	0	0	2182	135	5
12114	4868518138	7PMix_BS3_HSA_F3_DDA_iRT_002	3	818.454	2452.34	0.339194	3	2452.34	0.336588	18769	HSA	ALBU_HUMAN Serum albumin OS=Homo sapiens GN=ALB PE=1 SV=2	false	HSA	ALBU_HUMAN Serum albumin OS=Homo sapiens GN=ALB PE=1 SV=2	false	LAKTYETTLEK	AFKAWAVAR	373	234	11	9	3	3	375	236	3	BS3+NH+OH	15.8842	false	true	false	false	internal > 4	0		0	0	0	0	0	2076	1983	5
12114	4868514755	7PMix_BS3_HSA_F3_DDA_iRT_002	6	896.408	5372.4	0.402996	6	5372.4	0.400629	21301	HSA	ALBU_HUMAN Serum albumin OS=Homo sapiens GN=ALB PE=1 SV=2	false	HSA	ALBU_HUMAN Serum albumin OS=Homo sapiens GN=ALB PE=1 SV=2	false	VHTECcmCcmHGDLLECcmADDRADLAKYICcmENQDSISSK	FKDLGEENFK	265	35	34	10	22	2	286	36	6	BS3+NH+OH	15.8788	false	true	false	false	internal > 4	0		0	0	0	0	0	2115	1623	5
12114	4867752151	B170315_17_Lumos_ML_IN_205_PMBS3_Tryp_Rep3_SECFr16	4	761.16	3040.61	0.60981	4	3040.61	0.60941	11302	Myoglobin	MYG_HORSE Myoglobin OS=Equus caballus GN=MB PE=1 SV=2	false	Myoglobin	MYG_HORSE Myoglobin OS=Equus caballus GN=MB PE=1 SV=2	false	KGHHEAELKPLAQSHATK	NDIAAKYK	80	141	18	8	9	6	88	146	4	BS3+NH+OH	15.8421	false	true	false	false	internal > 4	0		0	0	0	0	0	164	599	36
12114	4868600589	7PMix_BS3_Ceratin_F3_DDA_iRT_002	5	795.214	3971.03	0.033564	5	3971.03	0.0303	25987	Creatine kinase	KCRM_RABIT Creatine kinase M-type OS=Oryctolagus cuniculus GN=CKM PE=1 SV=1	false	Creatine kinase	KCRM_RABIT Creatine kinase M-type OS=Oryctolagus cuniculus GN=CKM PE=1 SV=1	false	LNYKSEEEYPDLSK	AVEKLSVEALNSLTGEFKGK	12	153	14	20	4	4	15	156	5	BS3+NH+OH	15.8352	false	true	false	false	internal > 4	0		0	0	0	0	0	2184	1087	1
12114	4868757195	7PMix_BS3_HSA_F1F2_DDA_iRT_001	3	966.527	2896.56	0.560019	3	2896.56	0.56179	13198	HSA	ALBU_HUMAN Serum albumin OS=Homo sapiens GN=ALB PE=1 SV=2	false	HSA	ALBU_HUMAN Serum albumin OS=Homo sapiens GN=ALB PE=1 SV=2	false	NLGKVGSK	LDELRDEGKASSAKbs3nh2QR	453	206	8	16	4	9	456	214	3	BS3+NH+OH	15.8224	false	true	false	false	internal > 4	0		0	0	0	0	0	1250	793	5
12114	4868656006	7PMix_BS3_HSA_F3_DDA_iRT_001	6	766.53	4593.14	0.135785	6	4593.13	0.132435	19368	HSA	ALBU_HUMAN Serum albumin OS=Homo sapiens GN=ALB PE=1 SV=2	false	HSA	ALBU_HUMAN Serum albumin OS=Homo sapiens GN=ALB PE=1 SV=2	false	YKAAFTECcmCcmQAADK	LVRPEVDVMoxCcmTAFHDNEETFLKK	185	139	14	23	2	22	186	160	6	BS3+NH+OH	15.8188	false	true	false	false	internal > 4	0		0	0	0	0	0	2182	135	5
12114	4868363016	7PMix_pooled_DDA_library_005	4	855.954	3419.79	0.7873	4	3419.78	0.783279	7557	HSA	ALBU_HUMAN Serum albumin OS=Homo sapiens GN=ALB PE=1 SV=2	false	HSA	ALBU_HUMAN Serum albumin OS=Homo sapiens GN=ALB PE=1 SV=2	false	LKECcmCcmEKPLLEK	LSQRFPKAEFAEVSK	299	243	12	15	2	7	300	249	4	BS3+NH+OH	15.7995	false	true	false	false	internal > 4	0		0	0	0	0	0	1910	2143	5
12114	4868605732	7PMix_BS3_Ceratin_F3_DDA_iRT_002	5	789.411	3942.02	0.020502	5	3942.01	0.014984	26015	Creatine kinase	KCRM_RABIT Creatine kinase M-type OS=Oryctolagus cuniculus GN=CKM PE=1 SV=1	false	Creatine kinase	KCRM_RABIT Creatine kinase M-type OS=Oryctolagus cuniculus GN=CKM PE=1 SV=1	false	LNYKSEEEYPDLSK	RAVEKLSVEALNSLTGEFK	12	152	14	19	4	5	15	156	5	BS3+NH+OH	15.791	false	true	false	false	internal > 4	0		0	0	0	0	0	2125	1087	1
12114	4868515549	7PMix_BS3_HSA_F3_DDA_iRT_002	4	799.665	3194.63	0.631295	4	3194.63	0.625005	18650	HSA	ALBU_HUMAN Serum albumin OS=Homo sapiens GN=ALB PE=1 SV=2	false	HSA	ALBU_HUMAN Serum albumin OS=Homo sapiens GN=ALB PE=1 SV=2	false	VTKCcmCcmTESLVNR	LKbs3nh2CcmASLQKFGER	497	222	12	12	3	8	499	229	4	BS3+NH+OH	15.781	false	true	false	false	internal > 4	0		0	0	0	0	0	1914	2417	5
12114	4868757204	7PMix_BS3_HSA_F1F2_DDA_iRT_001	3	794.439	2380.3	0.295248	3	2380.29	0.292341	13513	HSA	ALBU_HUMAN Serum albumin OS=Homo sapiens GN=ALB PE=1 SV=2	false	HSA	ALBU_HUMAN Serum albumin OS=Homo sapiens GN=ALB PE=1 SV=2	false	LKCcmASLQK	LAKTYETTLEK	222	373	8	11	2	3	223	375	3	BS3+NH+OH	15.7649	false	true	false	false	internal > 4	0		0	0	0	0	0	1786	1887	5
12114	4868643370	7PMix_BS3_HSA_F3_DDA_iRT_001	3	838.421	2512.24	0.240317	3	2512.23	0.234642	12223	HSA	ALBU_HUMAN Serum albumin OS=Homo sapiens GN=ALB PE=1 SV=2	false	HSA	ALBU_HUMAN Serum albumin OS=Homo sapiens GN=ALB PE=1 SV=2	false	DAHKSEVAHR	FKDLGEENFK	25	35	10	10	4	2	28	36	3	BS3+NH+OH	15.7417	false	true	false	false	internal > 4	0		0	0	0	0	0	1326	543	5
12114	4868764859	7PMix_BS3_HSA_F1F2_DDA_iRT_001	4	1006.02	4020.07	0.070015	4	4020.06	0.062159	19375	HSA	ALBU_HUMAN Serum albumin OS=Homo sapiens GN=ALB PE=1 SV=2	false	HSA	ALBU_HUMAN Serum albumin OS=Homo sapiens GN=ALB PE=1 SV=2	false	CcmCcmKADDKETCcmFAEEGKbs3nh2K	QIKbs3nh2KQTALVELVK	582	546	17	13	3	4	584	549	4	BS3+NH+OH	15.7246	false	true	false	false	internal > 4	0		0	0	0	0	0	1955	967	5
12114	4868770196	7PMix_BS3_HSA_F1F2_DDA_iRT_001	3	1031.54	3091.59	0.589865	3	3091.59	0.586142	21560	HSA	ALBU_HUMAN Serum albumin OS=Homo sapiens GN=ALB PE=1 SV=2	false	HSA	ALBU_HUMAN Serum albumin OS=Homo sapiens GN=ALB PE=1 SV=2	false	FPKAEFAEVSK	LKECcmCcmEKbs3ohPLLEK	247	299	11	12	3	2	249	300	3	BS3+NH+OH	15.7215	false	true	false	false	internal > 4	0		0	0	0	0	0	2122	2143	5
12114	4868654970	7PMix_BS3_HSA_F3_DDA_iRT_001	4	967.251	3864.98	0.976021	4	3864.97	0.96753	17377	HSA	ALBU_HUMAN Serum albumin OS=Homo sapiens GN=ALB PE=1 SV=2	false	HSA	ALBU_HUMAN Serum albumin OS=Homo sapiens GN=ALB PE=1 SV=2	false	CcmCcmKADDKETCcmFAEEGKK	QIKbs3nh2KQTALVELVK	582	546	17	13	3	4	584	549	4	BS3+NH+OH	15.7084	false	true	false	false	internal > 4	0		0	0	0	0	0	2156	967	5
12114	4868736897	7PMix_BS3_Conal_F3_DDA_iRT_001	4	1141.56	4562.2	0.202339	4	4562.19	0.194685	35544	Ovotransferrin	TRFE_CHICK Ovotransferrin OS=Gallus gallus PE=1 SV=2	false	Ovotransferrin	TRFE_CHICK Ovotransferrin OS=Gallus gallus PE=1 SV=2	false	EGTTYKEFLGDKFYTVISSLK	TCcmNPSDILQMCcmSFLEGK	668	689	21	17	6	17	673	705	4	BS3+NH+OH	15.6895	false	true	false	false	internal > 4	0		0	0	0	0	0	2173	1891	0
12114	4868765897	7PMix_BS3_HSA_F1F2_DDA_iRT_001	5	774	3864.97	0.966059	5	3864.97	0.96753	16389	HSA	ALBU_HUMAN Serum albumin OS=Homo sapiens GN=ALB PE=1 SV=2	false	HSA	ALBU_HUMAN Serum albumin OS=Homo sapiens GN=ALB PE=1 SV=2	false	CcmCcmKADDKETCcmFAEEGKK	QIKbs3nh2KQTALVELVK	582	546	17	13	3	4	584	549	5	BS3+NH+OH	15.6861	false	true	false	false	internal > 4	0		0	0	0	0	0	2156	967	5
12114	4868549488	7PMix_BS3_Conal_F3_DDA_iRT_002	4	705.134	2816.51	0.507271	4	2816.5	0.503396	20610	Ovotransferrin	TRFE_CHICK Ovotransferrin OS=Gallus gallus PE=1 SV=2	false	Ovotransferrin	TRFE_CHICK Ovotransferrin OS=Gallus gallus PE=1 SV=2	false	WCcmTISSPEEKK	KDPVLKDLLFK	28	310	11	11	10	1	37	310	4	BS3+NH+OH	15.6666	false	true	false	false	internal > 4	0		0	0	0	0	0	278	111	0
12114	4868770923	7PMix_BS3_HSA_F1F2_DDA_iRT_001	4	1023.05	4088.18	0.176705	4	4088.18	0.175522	27414	HSA	ALBU_HUMAN Serum albumin OS=Homo sapiens GN=ALB PE=1 SV=2	false	HSA	ALBU_HUMAN Serum albumin OS=Homo sapiens GN=ALB PE=1 SV=2	false	KVPQVSTPTLVEVSR	ATKEQLKbs3nh2AVMoxDDFAAFVEK	438	563	15	19	1	3	438	565	4	BS3+NH+OH	15.6198	false	true	false	false	internal > 4	0		0	0	0	0	0	2170	417	5
12114	4867794363	B170315_17_Lumos_ML_IN_205_PMBS3_Tryp_Rep3_SECFr16	5	1317.03	6580.11	0.114375	5	6580.1	0.099157	49117	HSA	ALBU_HUMAN Serum albumin OS=Homo sapiens GN=ALB PE=1 SV=2	false	HSA	ALBU_HUMAN Serum albumin OS=Homo sapiens GN=ALB PE=1 SV=2	false	ADLAKYICcmENQDSISSK	LKECcmCcmEKPLLEKSHCcmIAEVENDEMPADLPSLAADFVESK	282	299	17	39	5	12	286	310	5	BS3+NH+OH	15.6153	false	true	false	false	internal > 4	0		0	0	0	0	0	1990	295	5
12114	4867989289	7PMix_BS3_ceratin81_DDA_iRT_001	4	897.725	3586.87	0.869332	4	3586.87	0.870511	9474	Creatine kinase	KCRM_RABIT Creatine kinase M-type OS=Oryctolagus cuniculus GN=CKM PE=1 SV=1	false	Creatine kinase	KCRM_RABIT Creatine kinase M-type OS=Oryctolagus cuniculus GN=CKM PE=1 SV=1	false	SIKGYTLPPHCcmSR	AVEKLSVEALNSLTGEFK	136	153	13	18	3	4	138	156	4	BS3+NH+OH	15.5821	false	true	false	false	internal > 4	0		0	0	0	0	0	1932	877	1
12114	4868601778	7PMix_BS3_Ceratin_F3_DDA_iRT_002	4	1154.08	4612.28	0.279976	4	4612.26	0.257768	24240	Creatine kinase	KCRM_RABIT Creatine kinase M-type OS=Oryctolagus cuniculus GN=CKM PE=1 SV=1	false	Creatine kinase	KCRM_RABIT Creatine kinase M-type OS=Oryctolagus cuniculus GN=CKM PE=1 SV=1	false	TDLNHENLKGGDDLDPHYVLSSR	VISMEKbs3ohGGNMKEVFR	108	237	23	15	9	11	116	247	4	BS3+NH+OH	15.5354	false	true	false	false	internal > 4	0		0	0	0	0	0	1673	449	1
12114	4867887699	B170315_11_Lumos_ML_IN_205_PMBS3_Tryp_Rep2_SECFr17	4	804.143	3212.54	0.543404	4	3212.54	0.540333	25150	HSA	ALBU_HUMAN Serum albumin OS=Homo sapiens GN=ALB PE=1 SV=2	false	HSA	ALBU_HUMAN Serum albumin OS=Homo sapiens GN=ALB PE=1 SV=2	false	KQTALVELVK	CcmCcmKADDKETCcmFAEEGK	549	582	10	16	1	3	549	584	4	BS3+NH+OH	15.5209	false	true	false	false	internal > 4	0		0	0	0	0	0	1924	967	5
12114	4868518543	7PMix_BS3_HSA_F3_DDA_iRT_002	3	1009.21	3024.62	0.62142	3	3024.62	0.620552	19572	HSA	ALBU_HUMAN Serum albumin OS=Homo sapiens GN=ALB PE=1 SV=2	false	HSA	ALBU_HUMAN Serum albumin OS=Homo sapiens GN=ALB PE=1 SV=2	false	LAKTYETTLEK	LKCcmASLQKbs3nh2FGER	373	222	11	12	3	2	375	223	3	BS3+NH+OH	15.4918	false	true	false	false	internal > 4	0		0	0	0	0	0	2113	1887	5
12114	4868364950	7PMix_pooled_DDA_library_005	5	684.964	3419.79	0.786005	5	3419.78	0.783279	7561	HSA	ALBU_HUMAN Serum albumin OS=Homo sapiens GN=ALB PE=1 SV=2	false	HSA	ALBU_HUMAN Serum albumin OS=Homo sapiens GN=ALB PE=1 SV=2	false	LKECcmCcmEKPLLEK	LSQRFPKAEFAEVSK	299	243	12	15	2	7	300	249	5	BS3+NH+OH	15.4885	false	true	false	false	internal > 4	0		0	0	0	0	0	1910	2143	5
12114	4867777821	B170315_17_Lumos_ML_IN_205_PMBS3_Tryp_Rep3_SECFr16	4	931.948	3723.76	0.764351	4	3723.77	0.766126	34388	Ovotransferrin	TRFE_CHICK Ovotransferrin OS=Gallus gallus PE=1 SV=2	false	Ovotransferrin	TRFE_CHICK Ovotransferrin OS=Gallus gallus PE=1 SV=2	false	CcmLFKVR	YDDESQCcmSKTDERPASYFAVAVAR	662	434	6	24	4	9	665	442	4	BS3+NH+OH	15.458	false	true	false	false	internal > 4	0		0	0	0	0	0	1013	3035	0
12114	4868574336	7PMix_BS3_Conal_F5_DDA_iRT_001	3	972.476	2914.41	0.406027	3	2914.41	0.407206	13747	Ovotransferrin	TRFE_CHICK Ovotransferrin OS=Gallus gallus PE=1 SV=2	false	Ovotransferrin	TRFE_CHICK Ovotransferrin OS=Gallus gallus PE=1 SV=2	false	NKADWAK	CcmVASSHEKYFGYTGALR	572	532	7	17	2	8	573	539	3	BS3+NH+OH	15.4354	false	true	false	false	internal > 4	0		0	0	0	0	0	1396	3079	0
12114	4868493644	7PMix_BS3_Conal_F4_DDA_iRT_002	3	905.166	2712.48	0.475668	3	2712.47	0.471124	22334	Ovotransferrin	TRFE_CHICK Ovotransferrin OS=Gallus gallus PE=1 SV=2	false	Ovotransferrin	TRFE_CHICK Ovotransferrin OS=Gallus gallus PE=1 SV=2	false	KDQLTPSPR	SAGWNIPIGTLLHR	352	141	9	14	1	1	352	141	3	BS3+NH+OH	15.4188	false	true	false	false	internal > 4	0		0	0	0	0	0	2161	3133	0
12114	4868763975	7PMix_BS3_HSA_F1F2_DDA_iRT_001	4	1006.27	4021.05	0.052437	4	4021.05	0.046174	20342	HSA	ALBU_HUMAN Serum albumin OS=Homo sapiens GN=ALB PE=1 SV=2	false	HSA	ALBU_HUMAN Serum albumin OS=Homo sapiens GN=ALB PE=1 SV=2	false	CcmCcmKADDKETCcmFAEEGKbs3nh2K	QIKbs3ohKQTALVELVK	582	546	17	13	3	4	584	549	4	BS3+NH+OH	15.3652	false	true	false	false	internal > 4	0		0	0	0	0	0	1821	967	5
12114	4867991445	7PMix_BS3_ceratin81_DDA_iRT_001	6	769.553	4611.27	0.271649	6	4611.27	0.273753	9089	Creatine kinase	KCRM_RABIT Creatine kinase M-type OS=Oryctolagus cuniculus GN=CKM PE=1 SV=1	false	Creatine kinase	KCRM_RABIT Creatine kinase M-type OS=Oryctolagus cuniculus GN=CKM PE=1 SV=1	false	TDLNHENLKGGDDLDPHYVLSSR	VISMEKbs3nh2GGNMKEVFR	108	237	23	15	9	11	116	247	6	BS3+NH+OH	15.3593	false	true	false	false	internal > 4	0		0	0	0	0	0	2159	449	1
12114	4868658377	7PMix_BS3_HSA_F3_DDA_iRT_001	4	799.91	3195.61	0.611275	4	3195.61	0.60902	19973	HSA	ALBU_HUMAN Serum albumin OS=Homo sapiens GN=ALB PE=1 SV=2	false	HSA	ALBU_HUMAN Serum albumin OS=Homo sapiens GN=ALB PE=1 SV=2	false	LKbs3ohCcmASLQKFGER	VTKCcmCcmTESLVNR	222	497	12	12	8	3	229	499	4	BS3+NH+OH	15.3192	false	true	false	false	internal > 4	0		0	0	0	0	0	941	2417	5
12114	4868297871	7PMix_pooled_DDA_library_003	4	734.134	2932.51	0.508492	4	2932.51	0.508299	22658	Catalase	CATA_BOVIN Catalase OS=Bos taurus GN=CAT PE=1 SV=3	false	Catalase	CATA_BOVIN Catalase OS=Bos taurus GN=CAT PE=1 SV=3	false	AVKNFSDVHPEYGSR	DAQLFIQKK	478	469	15	9	3	8	480	476	4	BS3+NH+OH	15.2861	false	true	false	false	internal > 4	0		0	0	0	0	0	1405	2231	15
12114	4868652252	7PMix_BS3_HSA_F3_DDA_iRT_001	6	645.169	3864.97	0.972943	6	3864.97	0.96753	17361	HSA	ALBU_HUMAN Serum albumin OS=Homo sapiens GN=ALB PE=1 SV=2	false	HSA	ALBU_HUMAN Serum albumin OS=Homo sapiens GN=ALB PE=1 SV=2	false	CcmCcmKADDKETCcmFAEEGKK	QIKbs3nh2KQTALVELVK	582	546	17	13	3	4	584	549	6	BS3+NH+OH	15.2859	false	true	false	false	internal > 4	0		0	0	0	0	0	2156	967	5
12114	4868294150	7PMix_pooled_DDA_library_003	4	998.966	3991.83	0.833199	4	3991.83	0.834322	30807	HSA	ALBU_HUMAN Serum albumin OS=Homo sapiens GN=ALB PE=1 SV=2	false	HSA	ALBU_HUMAN Serum albumin OS=Homo sapiens GN=ALB PE=1 SV=2	false	FKDLGEENFK	LVNEVTEFAKTCcmVADESAENCcmDK	35	66	10	23	2	10	36	75	4	BS3+NH+OH	15.2572	false	true	false	false	internal > 4	0		0	0	0	0	0	2155	2199	5
12114	4868637194	7PMix_BS3_Conal_F4_DDA_iRT_001	5	717.769	3583.81	0.810969	5	3583.81	0.805285	13247	Ovotransferrin	TRFE_CHICK Ovotransferrin OS=Gallus gallus PE=1 SV=2	false	Ovotransferrin	TRFE_CHICK Ovotransferrin OS=Gallus gallus PE=1 SV=2	false	KDQLTPSPR	KGTEFTVNDLQGKTSCcmHTGLGR	352	119	9	22	1	13	352	131	5	BS3+NH+OH	15.2446	false	true	false	false	internal > 4	0		0	0	0	0	0	1856	1095	0
12114	4868690989	7PMix_BS3_Lyso_F1F2_DDA_iRT_001	3	892.453	2674.34	0.338278	3	2674.34	0.339329	16895	Lysozyme C	LYSC_CHICK Lysozyme C OS=Gallus gallus GN=LYZ PE=1 SV=1	false	Lysozyme C	LYSC_CHICK Lysozyme C OS=Gallus gallus GN=LYZ PE=1 SV=1	false	CcmELAAAMKR	CcmKbs3nh2GTDVQAWIR	24	133	9	11	8	4	31	136	3	BS3+NH+OH	15.225	false	true	false	false	internal > 4	0		0	0	0	0	0	2153	2689	64
12114	4868045567	B170315_04_Lumos_ML_IN_205_PMBS3_Tryp_Rep1_SECFr17	4	875.186	3496.71	0.713814	4	3496.71	0.71394	31185	HSA	ALBU_HUMAN Serum albumin OS=Homo sapiens GN=ALB PE=1 SV=2	false	HSA	ALBU_HUMAN Serum albumin OS=Homo sapiens GN=ALB PE=1 SV=2	false	KQTALVELVK	CcmCcmKADDKETCcmFAEEGKbs3ohK	549	582	10	17	1	3	549	584	4	BS3+NH+OH	15.2103	false	true	false	false	internal > 4	0		0	0	0	0	0	2032	967	5
12114	4868636976	7PMix_BS3_Conal_F4_DDA_iRT_001	5	734.966	3669.79	0.791499	5	3669.79	0.787923	12541	Ovotransferrin	TRFE_CHICK Ovotransferrin OS=Gallus gallus PE=1 SV=2	false	Ovotransferrin	TRFE_CHICK Ovotransferrin OS=Gallus gallus PE=1 SV=2	false	KSCcmHTAVGR	CcmLVEKGDVAFIQHSTVEENTGGK	471	549	9	23	1	5	471	553	5	BS3+NH+OH	15.2013	false	true	false	false	internal > 4	0		0	0	0	0	0	1937	1011	0
12114	4868601889	7PMix_BS3_Ceratin_F3_DDA_iRT_002	5	826.435	4127.14	0.13769	5	4127.13	0.131411	24063	Creatine kinase	KCRM_RABIT Creatine kinase M-type OS=Oryctolagus cuniculus GN=CKM PE=1 SV=1	false	Creatine kinase	KCRM_RABIT Creatine kinase M-type OS=Oryctolagus cuniculus GN=CKM PE=1 SV=1	false	LNYKSEEEYPDLSK	RAVEKLSVEALNSLTGEFKGK	12	152	14	21	4	5	15	156	5	BS3+NH+OH	15.1746	false	true	false	false	internal > 4	0		0	0	0	0	0	2133	1087	1
12114	4868268988	B170317_06_Lumos_ML_IN_205_PMBS3_Tryp_SECFr16	4	1201.61	4802.42	0.423531	4	4802.42	0.417526	53243	Creatine kinase	KCRM_RABIT Creatine kinase M-type OS=Oryctolagus cuniculus GN=CKM PE=1 SV=1	false	Creatine kinase	KCRM_RABIT Creatine kinase M-type OS=Oryctolagus cuniculus GN=CKM PE=1 SV=1	false	FCcmVGLQKIEEIFK	KAGHPFMWNEHLGYVLTCcmPSNLGTGLR	253	266	13	27	7	1	259	266	4	BS3+NH+OH	15.1375	false	true	false	false	internal > 4	0		0	0	0	0	0	1846	2975	1
12114	4868666655	7PMix_BS3_HSA_F3_DDA_iRT_001	5	774.2	3865.96	0.961237	5	3865.95	0.951545	18458	HSA	ALBU_HUMAN Serum albumin OS=Homo sapiens GN=ALB PE=1 SV=2	false	HSA	ALBU_HUMAN Serum albumin OS=Homo sapiens GN=ALB PE=1 SV=2	false	CcmCcmKADDKETCcmFAEEGKK	QIKbs3ohKQTALVELVK	582	546	17	13	3	4	584	549	5	BS3+NH+OH	15.1217	false	true	false	false	internal > 4	0		0	0	0	0	0	949	967	5
12114	4868270188	B170317_06_Lumos_ML_IN_205_PMBS3_Tryp_SECFr16	5	773.818	3864.05	0.053278	5	3864.05	0.049541	54006	HSA	ALBU_HUMAN Serum albumin OS=Homo sapiens GN=ALB PE=1 SV=2	false	HSA	ALBU_HUMAN Serum albumin OS=Homo sapiens GN=ALB PE=1 SV=2	false	QNCcmELFEQLGEYKFQNALLVR	KQTALVELVK	414	549	21	10	13	1	426	549	5	BS3+NH+OH	15.0399	false	true	false	false	internal > 4	0		0	0	0	0	0	2147	1297	5
12114	4868672335	7PMix_BS3_HSA_F3_DDA_iRT_001	4	1019.3	4073.17	0.171089	4	4073.16	0.164627	34259	HSA	ALBU_HUMAN Serum albumin OS=Homo sapiens GN=ALB PE=1 SV=2	false	HSA	ALBU_HUMAN Serum albumin OS=Homo sapiens GN=ALB PE=1 SV=2	false	KVPQVSTPTLVEVSR	ATKEQLKbs3ohAVMDDFAAFVEK	438	563	15	19	1	3	438	565	4	BS3+NH+OH	15.0317	false	true	false	false	internal > 4	0		0	0	0	0	0	567	417	5
12114	4868418631	B170317_07_Lumos_ML_IN_205_PMBS3_Tryp_SECFr17	4	1603.24	6408.93	0.93232	4	6408.92	0.915712	63285	Ovotransferrin	TRFE_CHICK Ovotransferrin OS=Gallus gallus PE=1 SV=2	false	HSA	ALBU_HUMAN Serum albumin OS=Homo sapiens GN=ALB PE=1 SV=2	false	NKADWAKNLQMDDFELLCcmTDGR	SHCcmIAEVENDEMPADLPSLAADFVESKbs3ohDVCcmK	572	311	22	31	7	18	578	328	4	BS3+NH+OH	15.0084	false	true	false	false	between > 4	0		0	0	0	0	0	1	3	597
12114	4867648568	B170315_03_Lumos_ML_IN_205_PMBS3_Tryp_Rep1_SECFr16	3	978.51	2932.51	0.508017	3	2932.51	0.508299	27537	Catalase	CATA_BOVIN Catalase OS=Bos taurus GN=CAT PE=1 SV=3	false	Catalase	CATA_BOVIN Catalase OS=Bos taurus GN=CAT PE=1 SV=3	false	AVKNFSDVHPEYGSR	DAQLFIQKK	478	469	15	9	3	8	480	476	3	BS3+NH+OH	14.9812	false	true	false	false	internal > 4	0		0	0	0	0	0	1405	2231	15
12114	4868234232	B170317_06_Lumos_ML_IN_205_PMBS3_Tryp_SECFr16	4	874.94	3495.73	0.73188	4	3495.73	0.729925	26251	HSA	ALBU_HUMAN Serum albumin OS=Homo sapiens GN=ALB PE=1 SV=2	false	HSA	ALBU_HUMAN Serum albumin OS=Homo sapiens GN=ALB PE=1 SV=2	false	CcmCcmKADDKbs3nh2ETCcmFAEEGKK	KQTALVELVK	582	549	17	10	3	1	584	549	4	BS3+NH+OH	14.9404	false	true	false	false	internal > 4	0		0	0	0	0	0	2069	967	5
12114	4868762014	7PMix_BS3_HSA_F1F2_DDA_iRT_001	3	820.111	2457.31	0.310324	3	2457.31	0.307472	10757	HSA	ALBU_HUMAN Serum albumin OS=Homo sapiens GN=ALB PE=1 SV=2	false	HSA	ALBU_HUMAN Serum albumin OS=Homo sapiens GN=ALB PE=1 SV=2	false	LDELRDEGKASSAK	NLGKVGSK	206	453	14	8	9	4	214	456	3	BS3+NH+OH	14.9369	false	true	false	false	internal > 4	0		0	0	0	0	0	1379	793	5
12114	4868556702	7PMix_BS3_Conal_F3_DDA_iRT_002	4	1159.01	4632.01	0.012886	4	4632.01	0.005658	19169	Ovotransferrin	TRFE_CHICK Ovotransferrin OS=Gallus gallus PE=1 SV=2	false	Ovotransferrin	TRFE_CHICK Ovotransferrin OS=Gallus gallus PE=1 SV=2	false	CcmVASSHEKYFGYTGALR	TGTCcmNFDEYFSEGCcmAPGSPPNSR	532	494	17	23	8	22	539	515	4	BS3+NH+OH	14.932	false	true	false	false	internal > 4	0		0	0	0	0	0	2142	3075	0
12114	4868764297	7PMix_BS3_HSA_F1F2_DDA_iRT_001	3	1005.13	3012.36	0.360678	3	3012.36	0.362702	19541	HSA	ALBU_HUMAN Serum albumin OS=Homo sapiens GN=ALB PE=1 SV=2	false	HSA	ALBU_HUMAN Serum albumin OS=Homo sapiens GN=ALB PE=1 SV=2	false	VHTECcmCcmHGDLLECcmADDR	LVTDLTK	265	258	17	7	3	6	267	263	3	BS3+NH+OH	14.8429	false	true	false	false	internal > 4	0		0	0	0	0	0	1947	1323	5
12114	4868772240	7PMix_BS3_HSA_F1F2_DDA_iRT_001	4	974	3891.97	0.97065	4	3891.97	0.967196	22341	HSA	ALBU_HUMAN Serum albumin OS=Homo sapiens GN=ALB PE=1 SV=2	false	HSA	ALBU_HUMAN Serum albumin OS=Homo sapiens GN=ALB PE=1 SV=2	false	QIKbs3nh2KQTALVELVK	CcmCcmKADDKbs3nh2ETCcmFAEEGK	546	582	13	16	4	3	549	584	4	BS3+NH+OH	14.8118	false	true	false	false	internal > 4	0		0	0	0	0	0	2140	967	5
12114	4868656074	7PMix_BS3_HSA_F3_DDA_iRT_001	5	969.84	4844.16	0.161311	5	4844.15	0.153463	18426	HSA	ALBU_HUMAN Serum albumin OS=Homo sapiens GN=ALB PE=1 SV=2	false	HSA	ALBU_HUMAN Serum albumin OS=Homo sapiens GN=ALB PE=1 SV=2	false	VHTECcmCcmHGDLLECcmADDRADLAKYICcmENQDSISSK	SEVAHR	265	29	34	6	22	1	286	29	5	BS3+NH+OH	14.8041	false	true	false	false	internal > 4	0		0	0	0	0	0	2102	577	5
12114	4868774939	7PMix_BS3_HSA_F1F2_DDA_iRT_001	3	1483.77	4448.28	0.284933	3	4448.28	0.279362	24032	HSA	ALBU_HUMAN Serum albumin OS=Homo sapiens GN=ALB PE=1 SV=2	false	HSA	ALBU_HUMAN Serum albumin OS=Homo sapiens GN=ALB PE=1 SV=2	false	AAFTECcmCcmQAADKbs3nh2AACcmLLPK	YTKKVPQVSTPTLVEVSR	187	435	19	18	4	4	190	438	3	BS3+NH+OH	14.7901	false	true	false	false	internal > 4	0		0	0	0	0	0	2138	2653	5
12114	4868602001	7PMix_BS3_Ceratin_F3_DDA_iRT_002	5	938.478	4687.35	0.354365	5	4687.34	0.343942	23710	Creatine kinase	KCRM_RABIT Creatine kinase M-type OS=Oryctolagus cuniculus GN=CKM PE=1 SV=1	false	Creatine kinase	KCRM_RABIT Creatine kinase M-type OS=Oryctolagus cuniculus GN=CKM PE=1 SV=1	false	TDLNHENLKGGDDLDPHYVLSSR	KLEKbs3nh2GQSIDDMIPAQK	108	366	23	16	9	16	116	381	5	BS3+NH+OH	14.7894	false	true	false	false	internal > 4	0		0	0	0	0	0	1835	1289	1
12114	4868552746	7PMix_BS3_Ceratin_F4_DDA_iRT_002	4	815.673	3258.66	0.663765	4	3258.66	0.659456	27014	Creatine kinase	KCRM_RABIT Creatine kinase M-type OS=Oryctolagus cuniculus GN=CKM PE=1 SV=1	false	Creatine kinase	KCRM_RABIT Creatine kinase M-type OS=Oryctolagus cuniculus GN=CKM PE=1 SV=1	false	GYTLPPHCcmSR	AVEKLSVEALNSLTGEFK	139	153	10	18	2	4	140	156	4	BS3+NH+OH	14.7837	false	true	false	false	internal > 4	0		0	0	0	0	0	1677	2915	1
12114	4868620320	7PMix_BS3_HSA_F4_DDA_iRT_001	6	763.863	4577.13	0.133465	6	4577.14	0.137525	19066	HSA	ALBU_HUMAN Serum albumin OS=Homo sapiens GN=ALB PE=1 SV=2	false	HSA	ALBU_HUMAN Serum albumin OS=Homo sapiens GN=ALB PE=1 SV=2	false	YKAAFTECcmCcmQAADK	LVRPEVDVMCcmTAFHDNEETFLKK	185	139	14	23	2	22	186	160	6	BS3+NH+OH	14.7625	false	true	false	false	internal > 4	0		0	0	0	0	0	1670	135	5
12114	4868633361	7PMix_BS3_Conal_F4_DDA_iRT_001	4	636.072	2540.26	0.257027	4	2540.26	0.255394	9836	Ovotransferrin	TRFE_CHICK Ovotransferrin OS=Gallus gallus PE=1 SV=2	false	Ovotransferrin	TRFE_CHICK Ovotransferrin OS=Gallus gallus PE=1 SV=2	false	KDSNVNWNNLKGK	SCcmHTAVGR	458	472	13	8	11	1	468	472	4	BS3+NH+OH	14.7186	false	true	false	false	internal > 4	0		0	0	0	0	0	1960	1055	0
12114	4868540952	7PMix_BS3_Ceratin_F4_DDA_iRT_002	6	688.864	4127.14	0.139691	6	4127.13	0.131411	24861	Creatine kinase	KCRM_RABIT Creatine kinase M-type OS=Oryctolagus cuniculus GN=CKM PE=1 SV=1	false	Creatine kinase	KCRM_RABIT Creatine kinase M-type OS=Oryctolagus cuniculus GN=CKM PE=1 SV=1	false	LNYKSEEEYPDLSK	RAVEKLSVEALNSLTGEFKGK	12	152	14	21	4	5	15	156	6	BS3+NH+OH	14.6708	false	true	false	false	internal > 4	0		0	0	0	0	0	2133	1087	1
12114	4867996358	7PMix_BS3_ceratin81_DDA_iRT_001	4	1193.62	4770.46	0.46357	4	4770.46	0.463247	12307	Creatine kinase	KCRM_RABIT Creatine kinase M-type OS=Oryctolagus cuniculus GN=CKM PE=1 SV=1	false	Creatine kinase	KCRM_RABIT Creatine kinase M-type OS=Oryctolagus cuniculus GN=CKM PE=1 SV=1	false	KLEKGQSbs3nh2IDDMoxIPAQK	LGSSEVEQVQLVVDGVKLMVEMoxEK	366	342	16	24	1	17	366	358	4	BS3+NH+OH	14.6643	false	true	false	false	internal > 4	0		0	0	0	0	0	2132	339	1
12114	4868759546	7PMix_BS3_Conal_F1F2_DDA_iRT_001	4	1392.67	5566.66	0.662789	4	5566.65	0.651699	30838	Ovotransferrin	TRFE_CHICK Ovotransferrin OS=Gallus gallus PE=1 SV=2	false	Ovotransferrin	TRFE_CHICK Ovotransferrin OS=Gallus gallus PE=1 SV=2	false	NKADWAKNLQMDDFELLCcmTDGR	GEADAVALDGGLVYTAGVCcmGLVPVMAER	572	406	22	28	7	14	578	419	4	BS3+NH+OH	14.6639	false	true	false	false	internal > 4	0		0	0	0	0	0	2131	2637	0
12114	4868596509	7PMix_BS3_Ceratin_F3_DDA_iRT_002	4	1157.83	4627.27	0.27314	4	4627.27	0.268663	22415	Creatine kinase	KCRM_RABIT Creatine kinase M-type OS=Oryctolagus cuniculus GN=CKM PE=1 SV=1	false	Creatine kinase	KCRM_RABIT Creatine kinase M-type OS=Oryctolagus cuniculus GN=CKM PE=1 SV=1	false	TDLNHENLKGGDDLDPHYVLSSR	VISMEKbs3nh2GGNMoxKEVFR	108	237	23	15	9	11	116	247	4	BS3+NH+OH	14.6525	false	true	false	false	internal > 4	0		0	0	0	0	0	2120	449	1
12114	4868573118	7PMix_BS3_Conal_F5_DDA_iRT_001	4	706.869	2823.45	0.447945	4	2823.44	0.444986	11247	Ovotransferrin	TRFE_CHICK Ovotransferrin OS=Gallus gallus PE=1 SV=2	false	Ovotransferrin	TRFE_CHICK Ovotransferrin OS=Gallus gallus PE=1 SV=2	false	SCcmHTAVGR	KDSNVNWNNLKGKbs3nh2K	472	458	8	14	1	11	472	468	4	BS3+NH+OH	14.6443	false	true	false	false	internal > 4	0		0	0	0	0	0	1706	1055	0
12114	4868506922	7PMix_BS3_HSA_F5_DDA_iRT_001	5	959.47	4792.31	0.314997	5	4792.3	0.300245	24556	HSA	ALBU_HUMAN Serum albumin OS=Homo sapiens GN=ALB PE=1 SV=2	false	HSA	ALBU_HUMAN Serum albumin OS=Homo sapiens GN=ALB PE=1 SV=2	false	VTKCcmCcmTESLVNR	MoxPCcmAEDYLSVVLNQLCcmVLHEKTPVSDR	497	470	12	27	3	21	499	490	5	BS3+NH+OH	14.5906	false	true	false	false	internal > 4	0		0	0	0	0	0	2128	2587	5
12114	4867994008	7PMix_BS3_ceratin81_DDA_iRT_001	4	1189.62	4754.47	0.470406	4	4754.47	0.468337	11789	Creatine kinase	KCRM_RABIT Creatine kinase M-type OS=Oryctolagus cuniculus GN=CKM PE=1 SV=1	false	Creatine kinase	KCRM_RABIT Creatine kinase M-type OS=Oryctolagus cuniculus GN=CKM PE=1 SV=1	false	KLEKbs3nh2GQSIDDMIPAQK	LGSSEVEQVQLVVDGVKLMoxVEMEK	366	342	16	24	1	17	366	358	4	BS3+NH+OH	14.5833	false	true	false	false	internal > 4	0		0	0	0	0	0	2127	339	1
12114	4867831893	B170315_10_Lumos_ML_IN_205_PMBS3_Tryp_Rep2_SECFr16	5	643.516	3212.54	0.542963	5	3212.54	0.540333	20479	HSA	ALBU_HUMAN Serum albumin OS=Homo sapiens GN=ALB PE=1 SV=2	false	HSA	ALBU_HUMAN Serum albumin OS=Homo sapiens GN=ALB PE=1 SV=2	false	KQTALVELVK	CcmCcmKADDKETCcmFAEEGK	549	582	10	16	1	3	549	584	5	BS3+NH+OH	14.5667	false	true	false	false	internal > 4	0		0	0	0	0	0	1924	967	5
12114	4868604121	7PMix_BS3_Ceratin_F3_DDA_iRT_002	3	1315.01	3942.02	0.019186	3	3942.01	0.014984	26031	Creatine kinase	KCRM_RABIT Creatine kinase M-type OS=Oryctolagus cuniculus GN=CKM PE=1 SV=1	false	Creatine kinase	KCRM_RABIT Creatine kinase M-type OS=Oryctolagus cuniculus GN=CKM PE=1 SV=1	false	LNYKSEEEYPDLSK	RAVEKLSVEALNSLTGEFK	12	152	14	19	4	5	15	156	3	BS3+NH+OH	14.5621	false	true	false	false	internal > 4	0		0	0	0	0	0	2125	1087	1
12114	4868535663	7PMix_BS3_Ceratin_F4_DDA_iRT_002	5	927.866	4634.29	0.291315	5	4634.29	0.285023	22814	Creatine kinase	KCRM_RABIT Creatine kinase M-type OS=Oryctolagus cuniculus GN=CKM PE=1 SV=1	false	Creatine kinase	KCRM_RABIT Creatine kinase M-type OS=Oryctolagus cuniculus GN=CKM PE=1 SV=1	false	LNYKSEEEYPDLSKHNNHMoxAK	AVEKLSVEALNSLTGEFK	12	153	21	18	4	4	15	156	5	BS3+NH+OH	14.5561	false	true	false	false	internal > 4	0		0	0	0	0	0	2124	1087	1
12114	4868639615	7PMix_BS3_Conal_F4_DDA_iRT_001	6	1064.35	6380.07	0.074505	6	6380.07	0.065039	20954	Ovotransferrin	TRFE_CHICK Ovotransferrin OS=Gallus gallus PE=1 SV=2	false	Ovotransferrin	TRFE_CHICK Ovotransferrin OS=Gallus gallus PE=1 SV=2	false	CcmLVEKGDVAFIQHSTVEENTGGK	LCcmQLCcmQGSGGIPPEKCcmVASSbs3nh2HEKYFGYTGALR	549	517	23	32	5	15	553	531	6	BS3+NH+OH	14.556	false	true	false	false	internal > 4	0		0	0	0	0	0	2123	949	0
12114	4868768846	7PMix_BS3_HSA_F1F2_DDA_iRT_001	4	773.905	3091.59	0.589546	4	3091.59	0.586142	21530	HSA	ALBU_HUMAN Serum albumin OS=Homo sapiens GN=ALB PE=1 SV=2	false	HSA	ALBU_HUMAN Serum albumin OS=Homo sapiens GN=ALB PE=1 SV=2	false	FPKAEFAEVSK	LKECcmCcmEKbs3ohPLLEK	247	299	11	12	3	2	249	300	4	BS3+NH+OH	14.5315	false	true	false	false	internal > 4	0		0	0	0	0	0	2122	2143	5
12114	4868452682	7PMix_pooled_DDA_iRT_library_008	4	725.875	2899.47	0.471871	4	2899.47	0.467087	16718	HSA	ALBU_HUMAN Serum albumin OS=Homo sapiens GN=ALB PE=1 SV=2	false	HSA	ALBU_HUMAN Serum albumin OS=Homo sapiens GN=ALB PE=1 SV=2	false	LAKTYETTLEK	VTKCcmCcmTESLVNR	373	497	11	12	3	3	375	499	4	BS3+NH+OH	14.5191	false	true	false	false	internal > 4	0		0	0	0	0	0	2121	2155	5
12114	4867991325	7PMix_BS3_ceratin81_DDA_iRT_001	5	926.463	4627.28	0.27624	5	4627.27	0.268663	8525	Creatine kinase	KCRM_RABIT Creatine kinase M-type OS=Oryctolagus cuniculus GN=CKM PE=1 SV=1	false	Creatine kinase	KCRM_RABIT Creatine kinase M-type OS=Oryctolagus cuniculus GN=CKM PE=1 SV=1	false	TDLNHENLKGGDDLDPHYVLSSR	VISMEKbs3nh2GGNMoxKEVFR	108	237	23	15	9	11	116	247	5	BS3+NH+OH	14.5012	false	true	false	false	internal > 4	0		0	0	0	0	0	2120	449	1
12114	4868595844	7PMix_BS3_Ceratin_F3_DDA_iRT_002	5	757.97	3784.82	0.815302	5	3784.81	0.811487	19199	Creatine kinase	KCRM_RABIT Creatine kinase M-type OS=Oryctolagus cuniculus GN=CKM PE=1 SV=1	false	Creatine kinase	KCRM_RABIT Creatine kinase M-type OS=Oryctolagus cuniculus GN=CKM PE=1 SV=1	false	TDLNHENLKGGDDLDPHYVLSSR	GGNMoxKEVFR	108	243	23	9	9	5	116	247	5	BS3+NH+OH	14.4953	false	true	false	false	internal > 4	0		0	0	0	0	0	1365	449	1
12114	4868226288	B170317_06_Lumos_ML_IN_205_PMBS3_Tryp_SECFr16	4	729.137	2912.52	0.520699	4	2912.51	0.514447	12552	Myoglobin	MYG_HORSE Myoglobin OS=Equus caballus GN=MB PE=1 SV=2	false	Myoglobin	MYG_HORSE Myoglobin OS=Equus caballus GN=MB PE=1 SV=2	false	GHHEAELKPLAQSHATK	NDIAAKYK	81	141	17	8	8	6	88	146	4	BS3+NH+OH	14.4685	false	true	false	false	internal > 4	0		0	0	0	0	0	704	599	36
12114	4868775220	7PMix_BS3_HSA_F1F2_DDA_iRT_001	4	956.28	3821.09	0.0915	4	3821.09	0.086634	27319	HSA	ALBU_HUMAN Serum albumin OS=Homo sapiens GN=ALB PE=1 SV=2	false	HSA	ALBU_HUMAN Serum albumin OS=Homo sapiens GN=ALB PE=1 SV=2	false	KVPQVSTPTLVEVSR	VFDEFKPLVEEPQNLIK	438	397	15	17	1	6	438	402	4	BS3+NH+OH	14.4511	false	true	false	false	internal > 4	0		0	0	0	0	0	2117	2609	5
12114	4868488903	7PMix_BS3_Conal_F4_DDA_iRT_002	5	878.656	4388.25	0.245783	5	4388.24	0.236916	14849	Ovotransferrin	TRFE_CHICK Ovotransferrin OS=Gallus gallus PE=1 SV=2	false	Ovotransferrin	TRFE_CHICK Ovotransferrin OS=Gallus gallus PE=1 SV=2	false	KDQLTPSPR	ANVMDYRECcmNLAEVPTHAVVVRPEKANK	352	595	9	28	1	25	352	619	5	BS3+NH+OH	14.4329	false	true	false	false	internal > 4	0		0	0	0	0	0	1807	989	0
12114	4868659109	7PMix_BS3_HSA_F3_DDA_iRT_001	7	768.495	5372.41	0.412749	7	5372.4	0.400629	21470	HSA	ALBU_HUMAN Serum albumin OS=Homo sapiens GN=ALB PE=1 SV=2	false	HSA	ALBU_HUMAN Serum albumin OS=Homo sapiens GN=ALB PE=1 SV=2	false	VHTECcmCcmHGDLLECcmADDRADLAKYICcmENQDSISSK	FKDLGEENFK	265	35	34	10	22	2	286	36	7	BS3+NH+OH	14.4267	false	true	false	false	internal > 4	0		0	0	0	0	0	2115	1623	5
12114	4868658511	7PMix_BS3_HSA_F3_DDA_iRT_001	4	922.494	3685.95	0.947701	4	3685.95	0.946138	18703	HSA	ALBU_HUMAN Serum albumin OS=Homo sapiens GN=ALB PE=1 SV=2	false	HSA	ALBU_HUMAN Serum albumin OS=Homo sapiens GN=ALB PE=1 SV=2	false	LDELRDEGKbs3nh2ASSAKQR	LKCcmASLQKbs3nh2FGER	206	222	16	12	14	2	219	223	4	BS3+NH+OH	14.4239	false	true	false	false	internal > 4	0		0	0	0	0	0	1503	1467	5
12114	4868514718	7PMix_BS3_HSA_F3_DDA_iRT_002	4	757.162	3024.62	0.618111	4	3024.62	0.620552	19568	HSA	ALBU_HUMAN Serum albumin OS=Homo sapiens GN=ALB PE=1 SV=2	false	HSA	ALBU_HUMAN Serum albumin OS=Homo sapiens GN=ALB PE=1 SV=2	false	LAKTYETTLEK	LKCcmASLQKbs3nh2FGER	373	222	11	12	3	2	375	223	4	BS3+NH+OH	14.3972	false	true	false	false	internal > 4	0		0	0	0	0	0	2113	1887	5
12114	4868759014	7PMix_BS3_HSA_F1F2_DDA_iRT_001	5	700.154	3495.74	0.735407	5	3495.73	0.729925	16578	HSA	ALBU_HUMAN Serum albumin OS=Homo sapiens GN=ALB PE=1 SV=2	false	HSA	ALBU_HUMAN Serum albumin OS=Homo sapiens GN=ALB PE=1 SV=2	false	KQTALVELVK	CcmCcmKADDKETCcmFAEEGKbs3nh2K	549	582	10	17	1	3	549	584	5	BS3+NH+OH	14.3962	false	true	false	false	internal > 4	0		0	0	0	0	0	2112	967	5
12114	4868593723	7PMix_BS3_Ceratin_F3_DDA_iRT_002	5	784.003	3914.98	0.978876	5	3914.98	0.976432	19783	Creatine kinase	KCRM_RABIT Creatine kinase M-type OS=Oryctolagus cuniculus GN=CKM PE=1 SV=1	false	Creatine kinase	KCRM_RABIT Creatine kinase M-type OS=Oryctolagus cuniculus GN=CKM PE=1 SV=1	false	LNYKSEEEYPDLSK	HNNHMAKbs3nh2VLTPDLYKK	12	26	14	16	4	15	15	40	5	BS3+NH+OH	14.3957	false	true	false	false	internal > 4	0		0	0	0	0	0	2053	533	1
12114	4868468463	7PMix_BS3_HSA_F4_DDA_iRT_002	4	761.412	3041.62	0.619087	4	3041.62	0.617927	12262	HSA	ALBU_HUMAN Serum albumin OS=Homo sapiens GN=ALB PE=1 SV=2	false	HSA	ALBU_HUMAN Serum albumin OS=Homo sapiens GN=ALB PE=1 SV=2	false	LKCcmASLQK	LDELRDEGKbs3nh2ASSAKQR	222	206	8	16	2	14	223	219	4	BS3+NH+OH	14.3834	false	true	false	false	internal > 4	0		0	0	0	0	0	1758	1467	5
12114	4867987780	7PMix_BS3_ceratin81_DDA_iRT_001	4	805.673	3218.66	0.664742	4	3218.66	0.663855	7812	Creatine kinase	KCRM_RABIT Creatine kinase M-type OS=Oryctolagus cuniculus GN=CKM PE=1 SV=1	false	Creatine kinase	KCRM_RABIT Creatine kinase M-type OS=Oryctolagus cuniculus GN=CKM PE=1 SV=1	false	YKLNYKSEEEYPDLSK	VLTPDLYKK	10	33	16	9	6	8	15	40	4	BS3+NH+OH	14.3798	false	true	false	false	internal > 4	0		0	0	0	0	0	1880	533	1
12114	4868505793	7PMix_BS3_HSA_F3_DDA_iRT_002	4	761.657	3042.6	0.600289	4	3042.6	0.601942	14712	HSA	ALBU_HUMAN Serum albumin OS=Homo sapiens GN=ALB PE=1 SV=2	false	HSA	ALBU_HUMAN Serum albumin OS=Homo sapiens GN=ALB PE=1 SV=2	false	LKCcmASLQK	LDELRDEGKbs3ohASSAKQR	222	206	8	16	2	14	223	219	4	BS3+NH+OH	14.3109	false	true	false	false	internal > 4	0		0	0	0	0	0	1630	1467	5
12114	4868023912	7PMix_BS3_ceratin32_DDA_iRT_001	3	954.466	2860.38	0.37673	3	2860.37	0.373521	7846	Creatine kinase	KCRM_RABIT Creatine kinase M-type OS=Oryctolagus cuniculus GN=CKM PE=1 SV=1	false	Creatine kinase	KCRM_RABIT Creatine kinase M-type OS=Oryctolagus cuniculus GN=CKM PE=1 SV=1	false	GGDDLDPHYVLSSR	VISMEKGGNMK	117	237	14	11	12	6	128	242	3	BS3+NH+OH	14.3079	false	true	false	false	internal > 4	0		0	0	0	0	0	959	1459	1
12114	4868506848	7PMix_BS3_HSA_F5_DDA_iRT_001	5	956.271	4776.32	0.316462	5	4776.31	0.305335	25259	HSA	ALBU_HUMAN Serum albumin OS=Homo sapiens GN=ALB PE=1 SV=2	false	HSA	ALBU_HUMAN Serum albumin OS=Homo sapiens GN=ALB PE=1 SV=2	false	VTKCcmCcmTESLVNR	MPCcmAEDYLSVVLNQLCcmVLHEKTPVSDR	497	470	12	27	3	21	499	490	5	BS3+NH+OH	14.2924	false	true	false	false	internal > 4	0		0	0	0	0	0	2106	2587	5
12114	4868650936	7PMix_BS3_HSA_F3_DDA_iRT_001	4	781.895	3123.55	0.552681	4	3123.54	0.544112	10351	HSA	ALBU_HUMAN Serum albumin OS=Homo sapiens GN=ALB PE=1 SV=2	false	HSA	ALBU_HUMAN Serum albumin OS=Homo sapiens GN=ALB PE=1 SV=2	false	CcmCcmKHPEAK	LDELRDEGKbs3nh2ASSAKQR	461	206	8	16	3	14	463	219	4	BS3+NH+OH	14.2815	false	true	false	false	internal > 4	0		0	0	0	0	0	1737	189	5
12114	4867940726	B170315_18_Lumos_ML_IN_205_PMBS3_Tryp_Rep3_SECFr17	4	532.539	2126.13	0.125923	4	2126.13	0.125925	25583	Creatine kinase	KCRM_RABIT Creatine kinase M-type OS=Oryctolagus cuniculus GN=CKM PE=1 SV=1	false	Creatine kinase	KCRM_RABIT Creatine kinase M-type OS=Oryctolagus cuniculus GN=CKM PE=1 SV=1	false	TDLNHENLK	IEEIFKK	108	260	9	7	1	6	108	265	4	BS3+NH+OH	14.2811	false	true	false	false	internal > 4	0		0	0	0	0	0	2104	2585	1
12114	4868770145	7PMix_BS3_HSA_F1F2_DDA_iRT_001	4	878.668	3510.64	0.643502	4	3510.64	0.6429	19059	HSA	ALBU_HUMAN Serum albumin OS=Homo sapiens GN=ALB PE=1 SV=2	false	HSA	ALBU_HUMAN Serum albumin OS=Homo sapiens GN=ALB PE=1 SV=2	false	VHTECcmCcmHGDLLECcmADDRADLAK	LVTDLTK	265	258	22	7	3	6	267	263	4	BS3+NH+OH	14.2794	false	true	false	false	internal > 4	0		0	0	0	0	0	1840	1323	5
12114	4868656506	7PMix_BS3_HSA_F3_DDA_iRT_001	6	808.368	4844.16	0.162396	6	4844.15	0.153463	18427	HSA	ALBU_HUMAN Serum albumin OS=Homo sapiens GN=ALB PE=1 SV=2	false	HSA	ALBU_HUMAN Serum albumin OS=Homo sapiens GN=ALB PE=1 SV=2	false	VHTECcmCcmHGDLLECcmADDRADLAKYICcmENQDSISSK	SEVAHR	265	29	34	6	22	1	286	29	6	BS3+NH+OH	14.2789	false	true	false	false	internal > 4	0		0	0	0	0	0	2102	577	5
12114	4867857052	B170315_10_Lumos_ML_IN_205_PMBS3_Tryp_Rep2_SECFr16	4	994.235	3972.91	0.912545	4	3972.91	0.90914	46291	Cytochrome c	CYC_BOVIN Cytochrome c OS=Bos taurus GN=CYCS PE=1 SV=2	false	Cytochrome c	CYC_BOVIN Cytochrome c OS=Bos taurus GN=CYCS PE=1 SV=2	false	KTGQAPGFSYTDANK	NKGITWGEETLMEYLENPK	40	55	15	19	1	2	40	56	4	BS3+NH+OH	14.2681	false	true	false	false	internal > 4	0		0	0	0	0	0	1556	2897	135
12114	4868445801	7PMix_pooled_DDA_iRT_library_006	3	840.756	2519.25	0.24758	3	2519.24	0.2447	22230	Lysozyme C	LYSC_CHICK Lysozyme C OS=Gallus gallus GN=LYZ PE=1 SV=1	false	Lysozyme C	LYSC_CHICK Lysozyme C OS=Gallus gallus GN=LYZ PE=1 SV=1	false	CcmELAAAMKR	CcmKGTDVQAWIR	24	133	9	11	8	2	31	134	3	BS3+NH+OH	14.2652	false	true	false	false	internal > 4	0		0	0	0	0	0	1951	2457	64
12114	4868659412	7PMix_BS3_HSA_F3_DDA_iRT_001	4	757.409	3025.61	0.60566	4	3025.6	0.604567	20985	HSA	ALBU_HUMAN Serum albumin OS=Homo sapiens GN=ALB PE=1 SV=2	false	HSA	ALBU_HUMAN Serum albumin OS=Homo sapiens GN=ALB PE=1 SV=2	false	LKCcmASLQKbs3ohFGER	LAKTYETTLEK	222	373	12	11	2	3	223	375	4	BS3+NH+OH	14.252	false	true	false	false	internal > 4	0		0	0	0	0	0	1971	1887	5
13110	8889945286	7PMix_e.coli_DDA_iRT_library_001	5	784.426	3917.09	0.092524	5	3917.09	0.085983	29779	HSA	ALBU_HUMAN Serum albumin OS=Homo sapiens GN=ALB PE=1 SV=2	false	HSA	ALBU_HUMAN Serum albumin OS=Homo sapiens GN=ALB PE=1 SV=2	false	KVPQVSTPTLVEVSR	ATKEQLKAVMDDFAAFVEK	438	563	15	19	1	3	438	565	5	BS3+NH+OH	14.2109	false	true	false	false	internal > 4	0		0	0	0	0	0	2098	417	5
12114	4868032733	7PMix_BS3_ceratin32_DDA_iRT_001	3	1118.6	3352.77	0.768942	3	3352.77	0.769382	9854	Creatine kinase	KCRM_RABIT Creatine kinase M-type OS=Oryctolagus cuniculus GN=CKM PE=1 SV=1	false	Creatine kinase	KCRM_RABIT Creatine kinase M-type OS=Oryctolagus cuniculus GN=CKM PE=1 SV=1	false	LNYKSEEEYPDLSK	VLTPDLYKKbs3ohLR	12	33	14	11	4	8	15	40	3	BS3+NH+OH	14.1932	false	true	false	false	internal > 4	0		0	0	0	0	0	1913	533	1
12114	4867996360	7PMix_BS3_ceratin81_DDA_iRT_001	4	1189.87	4755.47	0.469429	4	4755.45	0.452352	12598	Creatine kinase	KCRM_RABIT Creatine kinase M-type OS=Oryctolagus cuniculus GN=CKM PE=1 SV=1	false	Creatine kinase	KCRM_RABIT Creatine kinase M-type OS=Oryctolagus cuniculus GN=CKM PE=1 SV=1	false	KLEKbs3ohGQSIDDMIPAQK	LGSSEVEQVQLVVDGVKLMVEMoxEK	366	342	16	24	1	17	366	358	4	BS3+NH+OH	14.1886	false	true	false	false	internal > 4	0		0	0	0	0	0	2096	339	1
12114	4868673383	7PMix_BS3_Cata_F1F2_DDA_iRT_001	3	976.843	2927.51	0.507223	3	2927.51	0.505563	15459	Creatine kinase	KCRM_RABIT Creatine kinase M-type OS=Oryctolagus cuniculus GN=CKM PE=1 SV=1	false	Creatine kinase	KCRM_RABIT Creatine kinase M-type OS=Oryctolagus cuniculus GN=CKM PE=1 SV=1	false	LNYKSEEEYPDLSK	VLTPDLYKK	12	33	14	9	4	8	15	40	3	BS3+NH+OH	14.1711	false	true	false	false	internal > 4	0		0	0	0	0	0	1745	533	1
13110	8889925989	7PMix_e.coli_DDA_iRT_library_002	3	1358.4	4072.19	0.190329	3	4072.18	0.180612	33420	HSA	ALBU_HUMAN Serum albumin OS=Homo sapiens GN=ALB PE=1 SV=2	false	HSA	ALBU_HUMAN Serum albumin OS=Homo sapiens GN=ALB PE=1 SV=2	false	KVPQVSTPTLVEVSR	ATKEQLKbs3nh2AVMDDFAAFVEK	438	563	15	19	1	3	438	565	3	BS3+NH+OH	14.1423	false	true	false	false	internal > 4	0		0	0	0	0	0	1972	417	5
12114	4868280236	B170317_06_Lumos_ML_IN_205_PMBS3_Tryp_SECFr16	6	1064.39	6380.27	0.270062	6	6380.26	0.264032	62228	Creatine kinase	KCRM_RABIT Creatine kinase M-type OS=Oryctolagus cuniculus GN=CKM PE=1 SV=1	false	Creatine kinase	KCRM_RABIT Creatine kinase M-type OS=Oryctolagus cuniculus GN=CKM PE=1 SV=1	false	YYPLKSMTEQEQQQLIDDHFLFDKPVSPLLLASGMAR	AVEKLSVEALNSLTGEFK	173	153	37	18	5	4	177	156	6	BS3+NH+OH	14.094	false	true	false	false	internal > 4	0		0	0	0	0	0	1954	2967	1
12114	4868029224	7PMix_BS3_ceratin32_DDA_iRT_001	4	1197.62	4786.46	0.455757	4	4786.46	0.458157	11306	Creatine kinase	KCRM_RABIT Creatine kinase M-type OS=Oryctolagus cuniculus GN=CKM PE=1 SV=1	false	Creatine kinase	KCRM_RABIT Creatine kinase M-type OS=Oryctolagus cuniculus GN=CKM PE=1 SV=1	false	LGSSEVEQVQLVVDGVKLMoxVEMoxEK	KLEKGQSbs3nh2IDDMoxIPAQK	342	366	24	16	17	1	358	366	4	BS3+NH+OH	14.0894	false	true	false	false	internal > 4	0		0	0	0	0	0	2092	339	1
12114	4868758012	7PMix_BS3_HSA_F1F2_DDA_iRT_001	3	611.341	1831	0.999899	3	1831	0.99856	7985	HSA	ALBU_HUMAN Serum albumin OS=Homo sapiens GN=ALB PE=1 SV=2	false	HSA	ALBU_HUMAN Serum albumin OS=Homo sapiens GN=ALB PE=1 SV=2	false	ASSAKQR	LKCcmASLQK	215	222	7	8	5	2	219	223	3	BS3+NH+OH	14.0743	false	true	false	false	internal > 4	0		0	0	0	0	0	1403	1467	5
12114	4868651779	7PMix_BS3_HSA_F3_DDA_iRT_001	6	557.78	3340.64	0.63908	6	3340.64	0.635296	14122	HSA	ALBU_HUMAN Serum albumin OS=Homo sapiens GN=ALB PE=1 SV=2	false	HSA	ALBU_HUMAN Serum albumin OS=Homo sapiens GN=ALB PE=1 SV=2	false	CcmCcmKADDKETCcmFAEEGKK	KQTALVELVK	582	549	17	10	3	1	584	549	6	BS3+NH+OH	14.0678	false	true	false	false	internal > 4	0		0	0	0	0	0	2090	967	5
12114	4867939041	B170315_18_Lumos_ML_IN_205_PMBS3_Tryp_Rep3_SECFr17	3	971.845	2912.51	0.511801	3	2912.51	0.514447	14567	Myoglobin	MYG_HORSE Myoglobin OS=Equus caballus GN=MB PE=1 SV=2	false	Myoglobin	MYG_HORSE Myoglobin OS=Equus caballus GN=MB PE=1 SV=2	false	GHHEAELKPLAQSHATK	NDIAAKYK	81	141	17	8	8	6	88	146	3	BS3+NH+OH	14.0583	false	true	false	false	internal > 4	0		0	0	0	0	0	704	599	36
12114	4867767200	B170315_17_Lumos_ML_IN_205_PMBS3_Tryp_Rep3_SECFr16	5	684.134	3415.63	0.634089	5	3415.63	0.632928	28885	Ovotransferrin	TRFE_CHICK Ovotransferrin OS=Gallus gallus PE=1 SV=2	false	Ovotransferrin	TRFE_CHICK Ovotransferrin OS=Gallus gallus PE=1 SV=2	false	IQWCcmAVGKDEK	CcmVASSHEKYFGYTGALR	364	532	11	17	8	8	371	539	5	BS3+NH+OH	14.0558	false	true	false	false	internal > 4	0		0	0	0	0	0	2056	1045	0
12114	4868454195	7PMix_pooled_DDA_iRT_library_007	4	827.153	3304.58	0.583687	4	3304.58	0.580931	24695	HSA	ALBU_HUMAN Serum albumin OS=Homo sapiens GN=ALB PE=1 SV=2	false	HSA	ALBU_HUMAN Serum albumin OS=Homo sapiens GN=ALB PE=1 SV=2	false	FKDLGEENFK	ADLAKYICcmENQDSISSK	35	282	10	17	2	5	36	286	4	BS3+NH+OH	14.0463	false	true	false	false	internal > 4	0		0	0	0	0	0	2023	1623	5
12114	4868531276	7PMix_BS3_Ceratin_F4_DDA_iRT_002	4	765.127	3056.48	0.479439	4	3056.48	0.476722	18424	Creatine kinase	KCRM_RABIT Creatine kinase M-type OS=Oryctolagus cuniculus GN=CKM PE=1 SV=1	false	Creatine kinase	KCRM_RABIT Creatine kinase M-type OS=Oryctolagus cuniculus GN=CKM PE=1 SV=1	false	PFGNTHNK	YKLNYKSEEEYPDLSK	2	10	8	16	1	6	2	15	4	BS3+NH+OH	14.0415	false	true	false	false	internal > 4	0		0	0	0	0	0	1863	885	1
12114	4868503934	7PMix_BS3_HSA_F5_DDA_iRT_001	6	943.959	5657.71	0.707684	6	5657.71	0.70915	22611	HSA	ALBU_HUMAN Serum albumin OS=Homo sapiens GN=ALB PE=1 SV=2	false	HSA	ALBU_HUMAN Serum albumin OS=Homo sapiens GN=ALB PE=1 SV=2	false	RYKAAFTECcmCcmQAADK	LVRPEVDVMoxCcmTAFHDNEETFLKKYLYEIAR	184	139	15	30	3	23	186	161	6	BS3+NH+OH	14.0286	false	true	false	false	internal > 4	0		0	0	0	0	0	2085	857	5
12114	4868255322	B170317_06_Lumos_ML_IN_205_PMBS3_Tryp_SECFr16	5	771.784	3853.88	0.88238	5	3853.87	0.874891	39907	HSA	ALBU_HUMAN Serum albumin OS=Homo sapiens GN=ALB PE=1 SV=2	false	HSA	ALBU_HUMAN Serum albumin OS=Homo sapiens GN=ALB PE=1 SV=2	false	RHPYFYAPELLFFAKR	YKAAFTECcmCcmQAADK	169	185	16	14	15	2	183	186	5	BS3+NH+OH	14.0128	false	true	false	false	internal > 4	0		0	0	0	0	0	1366	121	5
12114	4868668745	7PMix_BS3_HSA_F3_DDA_iRT_001	4	1098.1	4388.37	0.374214	4	4388.38	0.381775	32301	HSA	ALBU_HUMAN Serum albumin OS=Homo sapiens GN=ALB PE=1 SV=2	false	HSA	ALBU_HUMAN Serum albumin OS=Homo sapiens GN=ALB PE=1 SV=2	false	QNCcmELFEQLGEYKFQNALLVR	QIKbs3nh2KQTALVELVK	414	546	21	13	13	4	426	549	4	BS3+NH+OH	13.9696	false	true	false	false	internal > 4	0		0	0	0	0	0	1719	1297	5
12114	4867973683	B170315_18_Lumos_ML_IN_205_PMBS3_Tryp_Rep3_SECFr17	4	777.424	3105.67	0.665474	4	3105.67	0.667168	57100	HSA	ALBU_HUMAN Serum albumin OS=Homo sapiens GN=ALB PE=1 SV=2	false	HSA	ALBU_HUMAN Serum albumin OS=Homo sapiens GN=ALB PE=1 SV=2	false	KQTALVELVK	EQLKAVMDDFAAFVEK	549	566	10	16	1	4	549	569	4	BS3+NH+OH	13.9507	false	true	false	false	internal > 4	0		0	0	0	0	0	1784	195	5
12114	4867901834	B170315_11_Lumos_ML_IN_205_PMBS3_Tryp_Rep2_SECFr17	4	835.66	3338.61	0.612007	4	3338.61	0.612247	40370	Creatine kinase	KCRM_RABIT Creatine kinase M-type OS=Oryctolagus cuniculus GN=CKM PE=1 SV=1	false	Creatine kinase	KCRM_RABIT Creatine kinase M-type OS=Oryctolagus cuniculus GN=CKM PE=1 SV=1	false	VISMEKGGNMK	GTGGVDTAAVGSVFDISNADR	237	321	11	21	6	7	242	327	4	BS3+NH+OH	13.9442	false	true	false	false	internal > 4	0		0	0	0	0	0	2081	51	1
12114	4868364916	7PMix_pooled_DDA_library_005	3	760.738	2279.19	0.192465	3	2279.19	0.187836	5957	HSA	ALBU_HUMAN Serum albumin OS=Homo sapiens GN=ALB PE=1 SV=2	false	HSA	ALBU_HUMAN Serum albumin OS=Homo sapiens GN=ALB PE=1 SV=2	false	CcmCcmKHPEAKbs3nh2R	NLGKVGSK	461	453	9	8	3	4	463	456	3	BS3+NH+OH	13.9416	false	true	false	false	internal > 4	0		0	0	0	0	0	989	2591	5
12114	4868622341	7PMix_BS3_HSA_F4_DDA_iRT_001	5	771.196	3850.94	0.941401	5	3850.94	0.937958	17162	HSA	ALBU_HUMAN Serum albumin OS=Homo sapiens GN=ALB PE=1 SV=2	false	HSA	ALBU_HUMAN Serum albumin OS=Homo sapiens GN=ALB PE=1 SV=2	false	LKbs3ohCcmASLQKFGER	TPVSDRVTKCcmCcmTESLVNR	222	491	12	18	8	9	229	499	5	BS3+NH+OH	13.9214	false	true	false	false	internal > 4	0		0	0	0	0	0	388	2417	5
12114	4867838958	B170315_10_Lumos_ML_IN_205_PMBS3_Tryp_Rep2_SECFr16	5	754.771	3768.82	0.817072	5	3768.82	0.816577	29252	Creatine kinase	KCRM_RABIT Creatine kinase M-type OS=Oryctolagus cuniculus GN=CKM PE=1 SV=1	false	Creatine kinase	KCRM_RABIT Creatine kinase M-type OS=Oryctolagus cuniculus GN=CKM PE=1 SV=1	false	GGNMKEVFR	TDLNHENLKGGDDLDPHYVLSSR	243	108	9	23	5	9	247	116	5	BS3+NH+OH	13.9081	false	true	false	false	internal > 4	0		0	0	0	0	0	1544	449	1
13110	8889917276	7PMix_e.coli_DDA_iRT_library_003	4	1019.05	4072.19	0.186959	4	4072.18	0.180612	33272	HSA	ALBU_HUMAN Serum albumin OS=Homo sapiens GN=ALB PE=1 SV=2	false	HSA	ALBU_HUMAN Serum albumin OS=Homo sapiens GN=ALB PE=1 SV=2	false	KVPQVSTPTLVEVSR	ATKEQLKbs3nh2AVMDDFAAFVEK	438	563	15	19	1	3	438	565	4	BS3+NH+OH	13.9018	false	true	false	false	internal > 4	0		0	0	0	0	0	1972	417	5
12114	4868366689	7PMix_pooled_DDA_library_005	4	614.092	2452.34	0.338326	4	2452.34	0.336588	8281	HSA	ALBU_HUMAN Serum albumin OS=Homo sapiens GN=ALB PE=1 SV=2	false	HSA	ALBU_HUMAN Serum albumin OS=Homo sapiens GN=ALB PE=1 SV=2	false	LAKTYETTLEK	AFKAWAVAR	373	234	11	9	3	3	375	236	4	BS3+NH+OH	13.9017	false	true	false	false	internal > 4	0		0	0	0	0	0	2076	1983	5
12114	4867953541	B170315_18_Lumos_ML_IN_205_PMBS3_Tryp_Rep3_SECFr17	5	740.789	3698.91	0.906794	5	3698.91	0.905653	33402	Myoglobin	MYG_HORSE Myoglobin OS=Equus caballus GN=MB PE=1 SV=2	false	Myoglobin	MYG_HORSE Myoglobin OS=Equus caballus GN=MB PE=1 SV=2	false	GHHEAELKPLAQSHATK	NDIAAKYKbs3nh2ELGFQG	81	141	17	14	8	6	88	146	5	BS3+NH+OH	13.8918	false	true	false	false	internal > 4	0		0	0	0	0	0	206	599	36
12114	4868039901	B170315_04_Lumos_ML_IN_205_PMBS3_Tryp_Rep1_SECFr17	4	918.455	3669.79	0.789254	4	3669.79	0.787923	23502	Ovotransferrin	TRFE_CHICK Ovotransferrin OS=Gallus gallus PE=1 SV=2	false	Ovotransferrin	TRFE_CHICK Ovotransferrin OS=Gallus gallus PE=1 SV=2	false	KSCcmHTAVGR	CcmLVEKGDVAFIQHSTVEENTGGK	471	549	9	23	1	5	471	553	4	BS3+NH+OH	13.8847	false	true	false	false	internal > 4	0		0	0	0	0	0	1937	1011	0
12114	4867818827	B170315_17_Lumos_ML_IN_205_PMBS3_Tryp_Rep3_SECFr16	3	1274.65	3820.94	0.938132	3	3820.93	0.931377	69540	HSA	ALBU_HUMAN Serum albumin OS=Homo sapiens GN=ALB PE=1 SV=2	false	HSA	ALBU_HUMAN Serum albumin OS=Homo sapiens GN=ALB PE=1 SV=2	false	VFDEFKPLVEEPQNLIK	DVFLGMoxFLYEYAR	397	348	17	13	6	9	402	356	3	BS3+NH+OH	13.8816	false	true	false	false	internal > 4	0		0	0	0	0	0	2073	2305	5
12114	4868767036	7PMix_BS3_HSA_F1F2_DDA_iRT_001	4	1044.8	4175.16	0.1623	4	4175.16	0.156787	23088	HSA	ALBU_HUMAN Serum albumin OS=Homo sapiens GN=ALB PE=1 SV=2	false	HSA	ALBU_HUMAN Serum albumin OS=Homo sapiens GN=ALB PE=1 SV=2	false	CcmCcmKADDKETbs3nh2CcmFAEEGKbs3nh2K	QIKbs3nh2KQTALVELVK	582	546	17	13	3	4	584	549	4	BS3+NH+OH	13.8662	false	true	false	false	internal > 4	0		0	0	0	0	0	2072	967	5
12114	4867681328	B170315_03_Lumos_ML_IN_205_PMBS3_Tryp_Rep1_SECFr16	5	961.491	4802.42	0.418146	5	4802.42	0.417526	52048	Creatine kinase	KCRM_RABIT Creatine kinase M-type OS=Oryctolagus cuniculus GN=CKM PE=1 SV=1	false	Creatine kinase	KCRM_RABIT Creatine kinase M-type OS=Oryctolagus cuniculus GN=CKM PE=1 SV=1	false	FCcmVGLQKIEEIFK	KAGHPFMWNEHLGYVLTCcmPSNLGTGLR	253	266	13	27	7	1	259	266	5	BS3+NH+OH	13.8579	false	true	false	false	internal > 4	0		0	0	0	0	0	1846	2975	1
12114	4868536563	7PMix_BS3_Ceratin_F4_DDA_iRT_002	6	804.241	4819.4	0.404705	6	4819.4	0.40145	21389	Creatine kinase	KCRM_RABIT Creatine kinase M-type OS=Oryctolagus cuniculus GN=CKM PE=1 SV=1	false	Creatine kinase	KCRM_RABIT Creatine kinase M-type OS=Oryctolagus cuniculus GN=CKM PE=1 SV=1	false	LNYKSEEEYPDLSKHNNHMoxAK	AVEKLSVEALNSLTGEFKGK	12	153	21	20	4	4	15	156	6	BS3+NH+OH	13.8554	false	true	false	false	internal > 4	0		0	0	0	0	0	2070	1087	1
12114	4867646480	B170315_03_Lumos_ML_IN_205_PMBS3_Tryp_Rep1_SECFr16	5	700.153	3495.73	0.729304	5	3495.73	0.729925	25984	HSA	ALBU_HUMAN Serum albumin OS=Homo sapiens GN=ALB PE=1 SV=2	false	HSA	ALBU_HUMAN Serum albumin OS=Homo sapiens GN=ALB PE=1 SV=2	false	CcmCcmKADDKbs3nh2ETCcmFAEEGKK	KQTALVELVK	582	549	17	10	3	1	584	549	5	BS3+NH+OH	13.8349	false	true	false	false	internal > 4	0		0	0	0	0	0	2069	967	5
12114	4868028121	7PMix_BS3_ceratin32_DDA_iRT_001	3	1118.27	3351.78	0.780905	3	3351.79	0.785367	9496	Creatine kinase	KCRM_RABIT Creatine kinase M-type OS=Oryctolagus cuniculus GN=CKM PE=1 SV=1	false	Creatine kinase	KCRM_RABIT Creatine kinase M-type OS=Oryctolagus cuniculus GN=CKM PE=1 SV=1	false	LNYKSEEEYPDLSK	VLTPDLYKKbs3nh2LR	12	33	14	11	4	8	15	40	3	BS3+NH+OH	13.8278	false	true	false	false	internal > 4	0		0	0	0	0	0	1981	533	1
12114	4868604303	7PMix_BS3_Ceratin_F3_DDA_iRT_002	5	857.453	4282.23	0.226191	5	4282.23	0.22604	27523	Creatine kinase	KCRM_RABIT Creatine kinase M-type OS=Oryctolagus cuniculus GN=CKM PE=1 SV=1	false	Creatine kinase	KCRM_RABIT Creatine kinase M-type OS=Oryctolagus cuniculus GN=CKM PE=1 SV=1	false	LNYKSEEEYPDLSK	RAVEKLSVEALNSLTGEFKbs3nh2GK	12	152	14	21	4	5	15	156	5	BS3+NH+OH	13.8236	false	true	false	false	internal > 4	0		0	0	0	0	0	2067	1087	1
12114	4867942270	B170315_18_Lumos_ML_IN_205_PMBS3_Tryp_Rep3_SECFr17	4	799.934	3195.71	0.70649	4	3195.7	0.704039	17348	Myoglobin	MYG_HORSE Myoglobin OS=Equus caballus GN=MB PE=1 SV=2	false	Myoglobin	MYG_HORSE Myoglobin OS=Equus caballus GN=MB PE=1 SV=2	false	Kbs3nh2GHHEAELKPLAQSHATK	NDIAAKYK	80	141	18	8	9	6	88	146	4	BS3+NH+OH	13.816	false	true	false	false	internal > 4	0		0	0	0	0	0	556	599	36
12114	4867988952	7PMix_BS3_ceratin81_DDA_iRT_001	6	799.238	4789.38	0.382	6	4789.38	0.379652	9213	Creatine kinase	KCRM_RABIT Creatine kinase M-type OS=Oryctolagus cuniculus GN=CKM PE=1 SV=1	false	Creatine kinase	KCRM_RABIT Creatine kinase M-type OS=Oryctolagus cuniculus GN=CKM PE=1 SV=1	false	LNYKSEEEYPDLSKbs3nh2HNNHMoxAK	AVEKLSVEALNSLTGEFK	12	153	21	18	4	4	15	156	6	BS3+NH+OH	13.8045	false	true	false	false	internal > 4	0		0	0	0	0	0	2065	1087	1
12114	4868643751	7PMix_BS3_HSA_F3_DDA_iRT_001	4	610.817	2439.24	0.238961	4	2439.24	0.236243	7127	HSA	ALBU_HUMAN Serum albumin OS=Homo sapiens GN=ALB PE=1 SV=2	false	HSA	ALBU_HUMAN Serum albumin OS=Homo sapiens GN=ALB PE=1 SV=2	false	ASSAKQR	VGSKCcmCcmKbs3nh2HPEAK	215	457	7	12	5	4	219	460	4	BS3+NH+OH	13.79	false	true	false	false	internal > 4	0		0	0	0	0	0	1815	381	5
12114	4868509483	7PMix_BS3_HSA_F3_DDA_iRT_002	5	588.109	2935.51	0.506831	5	2935.51	0.507498	16641	HSA	ALBU_HUMAN Serum albumin OS=Homo sapiens GN=ALB PE=1 SV=2	false	HSA	ALBU_HUMAN Serum albumin OS=Homo sapiens GN=ALB PE=1 SV=2	false	LKECcmCcmEKPLLEK	FPKAEFAEVSK	299	247	12	11	2	3	300	249	5	BS3+NH+OH	13.7781	false	true	false	false	internal > 4	0		0	0	0	0	0	2063	2143	5
12114	4868504604	7PMix_BS3_HSA_F5_DDA_iRT_001	6	943.793	5656.71	0.711956	6	5656.7	0.702668	22567	HSA	ALBU_HUMAN Serum albumin OS=Homo sapiens GN=ALB PE=1 SV=2	false	HSA	ALBU_HUMAN Serum albumin OS=Homo sapiens GN=ALB PE=1 SV=2	false	YKbs3nh2AAFTECcmCcmQAADK	LVRPEVDVMoxCcmTAFHDNEETFLKKYLYEIAR	185	139	14	30	1	23	185	161	6	BS3+NH+OH	13.7623	false	true	false	false	internal > 4	0		0	0	0	0	0	2061	1763	5
12114	4868504603	7PMix_BS3_HSA_F5_DDA_iRT_001	6	943.793	5656.71	0.711956	6	5656.7	0.702668	22567	HSA	ALBU_HUMAN Serum albumin OS=Homo sapiens GN=ALB PE=1 SV=2	false	HSA	ALBU_HUMAN Serum albumin OS=Homo sapiens GN=ALB PE=1 SV=2	false	Ybs3nh2KAAFTECcmCcmQAADK	LVRPEVDVMoxCcmTAFHDNEETFLKKYLYEIAR	185	139	14	30	2	23	186	161	6	BS3+NH+OH	13.7623	false	true	false	false	internal > 4	0		0	0	0	0	0	2062	857	5
12114	4868537489	7PMix_BS3_Ceratin_F4_DDA_iRT_002	5	755.406	3771.99	0.991816	5	3771.99	0.986938	23903	Creatine kinase	KCRM_RABIT Creatine kinase M-type OS=Oryctolagus cuniculus GN=CKM PE=1 SV=1	false	Creatine kinase	KCRM_RABIT Creatine kinase M-type OS=Oryctolagus cuniculus GN=CKM PE=1 SV=1	false	SIKGYTLPPHCcmSR	AVEKLSVEALNSLTGEFKGK	136	153	13	20	3	4	138	156	5	BS3+NH+OH	13.7418	false	true	false	false	internal > 4	0		0	0	0	0	0	1823	877	1
12114	4867973425	B170315_18_Lumos_ML_IN_205_PMBS3_Tryp_Rep3_SECFr17	6	941.126	5640.71	0.714764	6	5640.71	0.707758	56146	HSA	ALBU_HUMAN Serum albumin OS=Homo sapiens GN=ALB PE=1 SV=2	false	HSA	ALBU_HUMAN Serum albumin OS=Homo sapiens GN=ALB PE=1 SV=2	false	LVRPEVDVMCcmTAFHDNEETFLKKbs3nh2YLYEIAR	YKAAFTECcmCcmQAADK	139	185	30	14	22	2	160	186	6	BS3+NH+OH	13.7352	false	true	false	false	internal > 4	0		0	0	0	0	0	1778	135	5
12114	4868026544	7PMix_BS3_ceratin32_DDA_iRT_001	5	729.596	3642.94	0.943049	5	3642.94	0.943659	8996	Creatine kinase	KCRM_RABIT Creatine kinase M-type OS=Oryctolagus cuniculus GN=CKM PE=1 SV=1	false	Creatine kinase	KCRM_RABIT Creatine kinase M-type OS=Oryctolagus cuniculus GN=CKM PE=1 SV=1	false	YKLNYKSEEEYPDLSK	VLTPDLYKKbs3nh2LR	10	33	16	11	6	8	15	40	5	BS3+NH+OH	13.727	false	true	false	false	internal > 4	0		0	0	0	0	0	2057	533	1
12114	4868028856	7PMix_BS3_ceratin32_DDA_iRT_001	4	911.744	3642.95	0.94648	4	3642.94	0.943659	8983	Creatine kinase	KCRM_RABIT Creatine kinase M-type OS=Oryctolagus cuniculus GN=CKM PE=1 SV=1	false	Creatine kinase	KCRM_RABIT Creatine kinase M-type OS=Oryctolagus cuniculus GN=CKM PE=1 SV=1	false	YKLNYKSEEEYPDLSK	VLTPDLYKKbs3nh2LR	10	33	16	11	6	8	15	40	4	BS3+NH+OH	13.7244	false	true	false	false	internal > 4	0		0	0	0	0	0	2057	533	1
12114	4867763290	B170315_17_Lumos_ML_IN_205_PMBS3_Tryp_Rep3_SECFr16	4	854.916	3415.64	0.636177	4	3415.63	0.632928	28859	Ovotransferrin	TRFE_CHICK Ovotransferrin OS=Gallus gallus PE=1 SV=2	false	Ovotransferrin	TRFE_CHICK Ovotransferrin OS=Gallus gallus PE=1 SV=2	false	IQWCcmAVGKDEK	CcmVASSHEKYFGYTGALR	364	532	11	17	8	8	371	539	4	BS3+NH+OH	13.7224	false	true	false	false	internal > 4	0		0	0	0	0	0	2056	1045	0
12114	4868288522	7PMix_pooled_DDA_library_003	4	874.939	3495.73	0.727974	4	3495.73	0.729925	20677	HSA	ALBU_HUMAN Serum albumin OS=Homo sapiens GN=ALB PE=1 SV=2	false	HSA	ALBU_HUMAN Serum albumin OS=Homo sapiens GN=ALB PE=1 SV=2	false	KQTALVELVK	CcmCcmKADDKETCcmFAEEGKbs3nh2K	549	582	10	17	1	7	549	588	4	BS3+NH+OH	13.7149	false	true	false	false	internal > 4	0		0	0	0	0	0	2055	117	5
12114	4868647778	7PMix_BS3_HSA_F3_DDA_iRT_001	5	793.219	3961.06	0.059504	5	3961.05	0.051349	13930	HSA	ALBU_HUMAN Serum albumin OS=Homo sapiens GN=ALB PE=1 SV=2	false	HSA	ALBU_HUMAN Serum albumin OS=Homo sapiens GN=ALB PE=1 SV=2	false	VGSKCcmCcmKbs3nh2HPEAKbs3nh2R	LDELRDEGKASSAKbs3nh2QR	457	206	13	16	4	9	460	214	5	BS3+NH+OH	13.7087	false	true	false	false	internal > 4	0		0	0	0	0	0	1779	129	5
12114	4868533288	7PMix_BS3_Ceratin_F4_DDA_iRT_002	6	653.504	3914.98	0.979412	6	3914.98	0.976432	20572	Creatine kinase	KCRM_RABIT Creatine kinase M-type OS=Oryctolagus cuniculus GN=CKM PE=1 SV=1	false	Creatine kinase	KCRM_RABIT Creatine kinase M-type OS=Oryctolagus cuniculus GN=CKM PE=1 SV=1	false	LNYKSEEEYPDLSK	HNNHMAKbs3nh2VLTPDLYKK	12	26	14	16	4	15	15	40	6	BS3+NH+OH	13.6955	false	true	false	false	internal > 4	0		0	0	0	0	0	2053	533	1
12114	4868779194	7PMix_BS3_HSA_F1F2_DDA_iRT_001	4	1356.44	5421.74	0.736519	4	5421.73	0.728533	33143	HSA	ALBU_HUMAN Serum albumin OS=Homo sapiens GN=ALB PE=1 SV=2	false	HSA	ALBU_HUMAN Serum albumin OS=Homo sapiens GN=ALB PE=1 SV=2	false	QIKKbs3nh2QTALVELVK	SHCcmIAEVENDEMPADLPSLAADFVESKbs3ohDVCcmK	546	311	13	31	3	18	548	328	4	BS3+NH+OH	13.6936	false	true	false	false	internal > 4	0		0	0	0	0	0	2052	2513	5
12114	4867695114	B170315_12_Lumos_ML_IN_205_PMBS3_Tryp_Rep2_SECFr18	4	800.179	3196.69	0.687935	4	3196.69	0.688054	19632	Myoglobin	MYG_HORSE Myoglobin OS=Equus caballus GN=MB PE=1 SV=2	false	Myoglobin	MYG_HORSE Myoglobin OS=Equus caballus GN=MB PE=1 SV=2	false	Kbs3ohGHHEAELKPLAQSHATK	NDIAAKYK	80	141	18	8	9	6	88	146	4	BS3+NH+OH	13.6901	false	true	false	false	internal > 4	0		0	0	0	0	0	314	599	36
12114	4868422395	B170317_07_Lumos_ML_IN_205_PMBS3_Tryp_SECFr17	3	1245.3	3732.87	0.867331	3	3732.86	0.863695	62754	HSA	ALBU_HUMAN Serum albumin OS=Homo sapiens GN=ALB PE=1 SV=2	false	HSA	ALBU_HUMAN Serum albumin OS=Homo sapiens GN=ALB PE=1 SV=2	false	LAKTYETTLEK	NYAEAKDVFLGMFLYEYAR	373	342	11	19	3	6	375	347	3	BS3+NH+OH	13.682	false	true	false	false	internal > 4	0		0	0	0	0	0	1993	2907	5
12114	4867990330	7PMix_BS3_ceratin81_DDA_iRT_001	4	818.157	3268.6	0.600533	4	3268.6	0.596186	9086	Creatine kinase	KCRM_RABIT Creatine kinase M-type OS=Oryctolagus cuniculus GN=CKM PE=1 SV=1	false	Creatine kinase	KCRM_RABIT Creatine kinase M-type OS=Oryctolagus cuniculus GN=CKM PE=1 SV=1	false	SEEEYPDLSK	HNNHMAKbs3nh2VLTPDLYK	16	26	10	15	9	10	24	35	4	BS3+NH+OH	13.6726	false	true	false	false	internal > 4	0		0	0	0	0	0	725	467	1
12114	4868661227	7PMix_BS3_HSA_F3_DDA_iRT_001	5	793.416	3962.04	0.041254	5	3962.04	0.035365	14806	HSA	ALBU_HUMAN Serum albumin OS=Homo sapiens GN=ALB PE=1 SV=2	false	HSA	ALBU_HUMAN Serum albumin OS=Homo sapiens GN=ALB PE=1 SV=2	false	VGSKCcmCcmKbs3nh2HPEAKbs3nh2R	LDELRDEGKASSAKbs3ohQR	457	206	13	16	4	9	460	214	5	BS3+NH+OH	13.6588	false	true	false	false	internal > 4	0		0	0	0	0	0	1640	129	5
13110	8889938759	7PMix_e.coli_DDA_iRT_library_001	5	916.437	4577.15	0.148676	5	4577.14	0.137525	21896	HSA	ALBU_HUMAN Serum albumin OS=Homo sapiens GN=ALB PE=1 SV=2	false	HSA	ALBU_HUMAN Serum albumin OS=Homo sapiens GN=ALB PE=1 SV=2	false	YKAAFTECcmCcmQAADK	LVRPEVDVMCcmTAFHDNEETFLKK	185	139	14	23	2	22	186	160	5	BS3+NH+OH	13.6506	false	true	false	false	internal > 4	0		0	0	0	0	0	1670	135	5
12114	4867767960	B170315_17_Lumos_ML_IN_205_PMBS3_Tryp_Rep3_SECFr16	5	903.249	4511.21	0.206293	5	4511.2	0.203571	32784	HSA	ALBU_HUMAN Serum albumin OS=Homo sapiens GN=ALB PE=1 SV=2	false	HSA	ALBU_HUMAN Serum albumin OS=Homo sapiens GN=ALB PE=1 SV=2	false	AFKAWAVAR	LVTDLTKVHTECcmCcmHGDLLECcmADDRADLAK	234	258	9	29	3	7	236	264	5	BS3+NH+OH	13.6333	false	true	false	false	internal > 4	0		0	0	0	0	0	261	1495	5
12114	4868026025	7PMix_BS3_ceratin32_DDA_iRT_001	6	769.719	4612.27	0.268109	6	4612.26	0.257768	9223	Creatine kinase	KCRM_RABIT Creatine kinase M-type OS=Oryctolagus cuniculus GN=CKM PE=1 SV=1	false	Creatine kinase	KCRM_RABIT Creatine kinase M-type OS=Oryctolagus cuniculus GN=CKM PE=1 SV=1	false	TDLNHENLKGGDDLDPHYVLSSR	VISMEKbs3ohGGNMKEVFR	108	237	23	15	9	11	116	247	6	BS3+NH+OH	13.6082	false	true	false	false	internal > 4	0		0	0	0	0	0	1673	449	1
12114	4868510128	7PMix_BS3_HSA_F3_DDA_iRT_002	5	711.967	3554.8	0.797602	5	3554.8	0.796025	15918	HSA	ALBU_HUMAN Serum albumin OS=Homo sapiens GN=ALB PE=1 SV=2	false	HSA	ALBU_HUMAN Serum albumin OS=Homo sapiens GN=ALB PE=1 SV=2	false	LAKTYETTLEK	TPVSDRVTKCcmCcmTESLVNR	373	491	11	18	3	9	375	499	5	BS3+NH+OH	13.6056	false	true	false	false	internal > 4	0		0	0	0	0	0	1939	2155	5
12114	4868731385	7PMix_BS3_Conal_F3_DDA_iRT_001	4	1124.8	4495.19	0.186226	4	4495.18	0.178326	28063	Ovotransferrin	TRFE_CHICK Ovotransferrin OS=Gallus gallus PE=1 SV=2	false	Ovotransferrin	TRFE_CHICK Ovotransferrin OS=Gallus gallus PE=1 SV=2	false	WSVVSNGDVECcmTVVDETKDCcmIIKIMK	IQWCcmAVGKDEK	380	364	26	11	23	8	402	371	4	BS3+NH+OH	13.5971	false	true	false	false	internal > 4	0		0	0	0	0	0	2043	1349	0
12114	4868766087	7PMix_BS3_HSA_F1F2_DDA_iRT_001	3	1217.95	3650.83	0.829855	3	3650.82	0.824554	20710	HSA	ALBU_HUMAN Serum albumin OS=Homo sapiens GN=ALB PE=1 SV=2	false	HSA	ALBU_HUMAN Serum albumin OS=Homo sapiens GN=ALB PE=1 SV=2	false	KQTALVELVK	CcmCcmKADDKETbs3nh2CcmFAEEGKbs3nh2K	549	582	10	17	1	3	549	584	3	BS3+NH+OH	13.5845	false	true	false	false	internal > 4	0		0	0	0	0	0	1973	967	5
12114	4868027661	7PMix_BS3_ceratin32_DDA_iRT_001	5	926.461	4627.27	0.266169	5	4627.27	0.268663	8822	Creatine kinase	KCRM_RABIT Creatine kinase M-type OS=Oryctolagus cuniculus GN=CKM PE=1 SV=1	false	Creatine kinase	KCRM_RABIT Creatine kinase M-type OS=Oryctolagus cuniculus GN=CKM PE=1 SV=1	false	TDLNHENLKGGDDLDPHYVLSSR	VISMoxEKbs3nh2GGNMKEVFR	108	237	23	15	9	11	116	247	5	BS3+NH+OH	13.5649	false	true	false	false	internal > 4	0		0	0	0	0	0	2041	449	1
12114	4868124799	B170317_02_Lumos_ML_IN_205_PMBS3_Tryp_Rep4_SECFr16	5	700.362	3496.77	0.771174	5	3496.77	0.767571	41242	HSA	ALBU_HUMAN Serum albumin OS=Homo sapiens GN=ALB PE=1 SV=2	false	HSA	ALBU_HUMAN Serum albumin OS=Homo sapiens GN=ALB PE=1 SV=2	false	RHPYFYAPELLFFAKR	ECcmCcmEKPLLEK	169	301	16	10	15	5	183	305	5	BS3+NH+OH	13.5432	false	true	false	false	internal > 4	0		0	0	0	0	0	1612	2697	5
12114	4867949716	B170315_18_Lumos_ML_IN_205_PMBS3_Tryp_Rep3_SECFr17	4	875.186	3496.72	0.715767	4	3496.71	0.71394	32038	HSA	ALBU_HUMAN Serum albumin OS=Homo sapiens GN=ALB PE=1 SV=2	false	HSA	ALBU_HUMAN Serum albumin OS=Homo sapiens GN=ALB PE=1 SV=2	false	CcmCcmKADDKbs3ohETCcmFAEEGKK	KQTALVELVK	582	549	17	10	3	1	584	549	4	BS3+NH+OH	13.4983	false	true	false	false	internal > 4	0		0	0	0	0	0	1940	967	5
12114	4867995123	7PMix_BS3_ceratin81_DDA_iRT_001	5	1145.74	5723.67	0.672724	5	5723.67	0.671226	11643	Creatine kinase	KCRM_RABIT Creatine kinase M-type OS=Oryctolagus cuniculus GN=CKM PE=1 SV=1	false	Creatine kinase	KCRM_RABIT Creatine kinase M-type OS=Oryctolagus cuniculus GN=CKM PE=1 SV=1	false	DKETPSGFTLDDVIQTGVDNPGHPFIMTVGCcmVAGDEESYTVFK	PFGNTHNK	44	2	43	8	2	1	45	2	5	BS3+NH+OH	13.4976	false	true	false	false	internal > 4	0		0	0	0	0	0	2038	2487	1
12114	4867983229	7PMix_BS3_ceratin81_DDA_iRT_001	4	637.823	2547.26	0.262154	4	2547.27	0.265882	5109	Creatine kinase	KCRM_RABIT Creatine kinase M-type OS=Oryctolagus cuniculus GN=CKM PE=1 SV=1	false	Creatine kinase	KCRM_RABIT Creatine kinase M-type OS=Oryctolagus cuniculus GN=CKM PE=1 SV=1	false	PFGNTHNKYK	PFGNTHNKYK	2	2	10	10	8	8	9	9	4	BS3+NH+OH	13.4808	false	true	false	false	internal > 4	0		0	0	0	0	0	123	3153	1
12114	4868711877	7PMix_BS3_Conal_F3_DDA_iRT_001	4	864.937	3455.72	0.71772	4	3455.71	0.710322	16248	Ovotransferrin	TRFE_CHICK Ovotransferrin OS=Gallus gallus PE=1 SV=2	false	Ovotransferrin	TRFE_CHICK Ovotransferrin OS=Gallus gallus PE=1 SV=2	false	KDQLTPSPR	GTEFTVNDLQGKTSCcmHTGLGR	352	120	9	21	1	12	352	131	4	BS3+NH+OH	13.474	false	true	false	false	internal > 4	0		0	0	0	0	0	1989	1095	0
12114	4868570271	7PMix_BS3_Lyso_F3_DDA_iRT_001	4	995.485	3977.91	0.910836	4	3977.91	0.910759	21646	Lysozyme C	LYSC_CHICK Lysozyme C OS=Gallus gallus GN=LYZ PE=1 SV=1	false	Lysozyme C	LYSC_CHICK Lysozyme C OS=Gallus gallus GN=LYZ PE=1 SV=1	false	CcmKGTDVQAWIR	NLCcmNIPCcmSALLSSDITASVNCcmAK	133	92	11	23	2	18	134	109	4	BS3+NH+OH	13.4621	false	true	false	false	internal > 4	0		0	0	0	0	0	2035	2481	64
12114	4868649819	7PMix_BS3_HSA_F3_DDA_iRT_001	4	658.094	2628.35	0.346627	4	2628.35	0.346896	17235	HSA	ALBU_HUMAN Serum albumin OS=Homo sapiens GN=ALB PE=1 SV=2	false	HSA	ALBU_HUMAN Serum albumin OS=Homo sapiens GN=ALB PE=1 SV=2	false	LAKTYETTLEK	CcmASLQKFGER	373	224	11	10	3	6	375	229	4	BS3+NH+OH	13.4548	false	true	false	false	internal > 4	0		0	0	0	0	0	1191	995	5
12114	4868228556	B170317_06_Lumos_ML_IN_205_PMBS3_Tryp_SECFr16	3	937.194	2808.56	0.560446	3	2808.56	0.557814	23947	Myoglobin	MYG_HORSE Myoglobin OS=Equus caballus GN=MB PE=1 SV=2	false	Myoglobin	MYG_HORSE Myoglobin OS=Equus caballus GN=MB PE=1 SV=2	false	LFTGHPETLEKFDKFK	HKIPIK	33	98	16	6	11	2	43	99	3	BS3+NH+OH	13.4342	false	true	false	false	internal > 4	0		0	0	0	0	0	1382	523	36
12114	4867647562	B170315_03_Lumos_ML_IN_205_PMBS3_Tryp_Rep1_SECFr16	5	700.35	3496.71	0.713496	5	3496.71	0.71394	26636	HSA	ALBU_HUMAN Serum albumin OS=Homo sapiens GN=ALB PE=1 SV=2	false	HSA	ALBU_HUMAN Serum albumin OS=Homo sapiens GN=ALB PE=1 SV=2	false	KQTALVELVK	CcmCcmKADDKETCcmFAEEGKbs3ohK	549	582	10	17	1	3	549	584	5	BS3+NH+OH	13.4251	false	true	false	false	internal > 4	0		0	0	0	0	0	2032	967	5
12114	4868166730	B170317_03_Lumos_ML_IN_205_PMBS3_Tryp_Rep4_SECFr17	4	714.6	2854.37	0.372017	4	2854.37	0.366984	26487	HSA	ALBU_HUMAN Serum albumin OS=Homo sapiens GN=ALB PE=1 SV=2	false	HSA	ALBU_HUMAN Serum albumin OS=Homo sapiens GN=ALB PE=1 SV=2	false	YKAAFTECcmCcmQAADK	KYLYEIAR	185	161	14	8	2	1	186	161	4	BS3+NH+OH	13.401	false	true	false	false	internal > 4	0		0	0	0	0	0	1964	857	5
12114	4868769839	7PMix_BS3_HSA_F1F2_DDA_iRT_001	4	773.658	3090.6	0.601509	4	3090.6	0.602127	20341	HSA	ALBU_HUMAN Serum albumin OS=Homo sapiens GN=ALB PE=1 SV=2	false	HSA	ALBU_HUMAN Serum albumin OS=Homo sapiens GN=ALB PE=1 SV=2	false	FPKAEFAEVSK	LKECcmCcmEKbs3nh2PLLEK	247	299	11	12	3	2	249	300	4	BS3+NH+OH	13.3743	false	true	false	false	internal > 4	0		0	0	0	0	0	2009	2143	5
12114	4868528224	7PMix_BS3_Ceratin_F4_DDA_iRT_002	4	657.842	2627.34	0.337349	4	2627.33	0.334355	14030	Creatine kinase	KCRM_RABIT Creatine kinase M-type OS=Oryctolagus cuniculus GN=CKM PE=1 SV=1	false	Creatine kinase	KCRM_RABIT Creatine kinase M-type OS=Oryctolagus cuniculus GN=CKM PE=1 SV=1	false	HGGFKbs3ohPTDKHK	TDLNHENLK	97	108	11	9	9	1	105	108	4	BS3+NH+OH	13.3594	false	true	false	false	internal > 4	0		0	0	0	0	0	1474	1797	1
12114	4868601071	7PMix_BS3_Ceratin_F3_DDA_iRT_002	4	705.118	2816.44	0.44233	4	2816.44	0.437368	24990	Creatine kinase	KCRM_RABIT Creatine kinase M-type OS=Oryctolagus cuniculus GN=CKM PE=1 SV=1	false	Creatine kinase	KCRM_RABIT Creatine kinase M-type OS=Oryctolagus cuniculus GN=CKM PE=1 SV=1	false	LEKGQSIDDMIPAQK	LMVEMEKK	367	359	15	8	3	7	369	365	4	BS3+NH+OH	13.3444	false	true	false	false	internal > 4	0		0	0	0	0	0	1987	749	1
12114	4868480623	7PMix_BS3_Conal_F4_DDA_iRT_002	5	881.855	4404.24	0.240351	5	4404.23	0.231826	13499	Ovotransferrin	TRFE_CHICK Ovotransferrin OS=Gallus gallus PE=1 SV=2	false	Ovotransferrin	TRFE_CHICK Ovotransferrin OS=Gallus gallus PE=1 SV=2	false	ANVMoxDYRECcmNLAEVPTHAVVVRPEKANK	KDQLTPSPR	595	352	28	9	25	1	619	352	5	BS3+NH+OH	13.3298	false	true	false	false	internal > 4	0		0	0	0	0	0	1509	989	0
12114	4868775180	7PMix_BS3_HSA_F1F2_DDA_iRT_001	4	934.445	3733.75	0.750923	4	3733.75	0.746639	24795	HSA	ALBU_HUMAN Serum albumin OS=Homo sapiens GN=ALB PE=1 SV=2	false	HSA	ALBU_HUMAN Serum albumin OS=Homo sapiens GN=ALB PE=1 SV=2	false	CcmCcmAAADPHECcmYAK	VFDEFKPLVEEPQNLIK	384	397	13	17	11	6	394	402	4	BS3+NH+OH	13.2917	false	true	false	false	internal > 4	0		0	0	0	0	0	1587	2835	5
12114	4868472090	7PMix_BS3_HSA_F4_DDA_iRT_002	5	715.984	3574.88	0.88122	5	3574.88	0.877908	17517	HSA	ALBU_HUMAN Serum albumin OS=Homo sapiens GN=ALB PE=1 SV=2	false	HSA	ALBU_HUMAN Serum albumin OS=Homo sapiens GN=ALB PE=1 SV=2	false	LSQRFPKAEFAEVSK	LKECcmCcmEKbs3nh2PLLEK	243	299	15	12	7	2	249	300	5	BS3+NH+OH	13.2897	false	true	false	false	internal > 4	0		0	0	0	0	0	1974	2143	5
12114	4867830752	B170315_10_Lumos_ML_IN_205_PMBS3_Tryp_Rep2_SECFr16	4	1052.71	4206.82	0.818062	4	4206.81	0.813959	23387	HSA	ALBU_HUMAN Serum albumin OS=Homo sapiens GN=ALB PE=1 SV=2	false	HSA	ALBU_HUMAN Serum albumin OS=Homo sapiens GN=ALB PE=1 SV=2	false	ETYGEMADCcmCcmAKQEPER	NECcmFLQHKDDNPNLPR	106	123	17	16	12	8	117	130	4	BS3+NH+OH	13.2879	false	true	false	false	internal > 4	0		0	0	0	0	0	1759	1101	5
12114	4868765480	7PMix_BS3_HSA_F1F2_DDA_iRT_001	3	1102.54	3304.59	0.590964	3	3304.58	0.580931	21281	HSA	ALBU_HUMAN Serum albumin OS=Homo sapiens GN=ALB PE=1 SV=2	false	HSA	ALBU_HUMAN Serum albumin OS=Homo sapiens GN=ALB PE=1 SV=2	false	FKDLGEENFK	ADLAKYICcmENQDSISSK	35	282	10	17	2	5	36	286	3	BS3+NH+OH	13.277	false	true	false	false	internal > 4	0		0	0	0	0	0	2023	1623	5
12114	4868523791	7PMix_BS3_Ceratin_F4_DDA_iRT_002	3	824.761	2471.26	0.260214	3	2471.26	0.255711	9599	Creatine kinase	KCRM_RABIT Creatine kinase M-type OS=Oryctolagus cuniculus GN=CKM PE=1 SV=1	false	Creatine kinase	KCRM_RABIT Creatine kinase M-type OS=Oryctolagus cuniculus GN=CKM PE=1 SV=1	false	HGGFKPTDKHK	TDLNHENLK	97	108	11	9	9	1	105	108	3	BS3+NH+OH	13.2758	false	true	false	false	internal > 4	0		0	0	0	0	0	1684	1797	1
12114	4868717934	7PMix_BS3_Conal_F3_DDA_iRT_001	5	564.308	2816.5	0.503229	5	2816.5	0.503396	21390	Ovotransferrin	TRFE_CHICK Ovotransferrin OS=Gallus gallus PE=1 SV=2	false	Ovotransferrin	TRFE_CHICK Ovotransferrin OS=Gallus gallus PE=1 SV=2	false	WCcmTISSPEEKK	KDPVLKDLLFK	28	310	11	11	10	1	37	310	5	BS3+NH+OH	13.2327	false	true	false	false	internal > 4	0		0	0	0	0	0	278	111	0
12114	4868758442	7PMix_BS3_HSA_F1F2_DDA_iRT_001	3	978.5	2932.48	0.479635	3	2932.47	0.474635	11123	HSA	ALBU_HUMAN Serum albumin OS=Homo sapiens GN=ALB PE=1 SV=2	false	HSA	ALBU_HUMAN Serum albumin OS=Homo sapiens GN=ALB PE=1 SV=2	false	VGSKCcmCcmK	LDELRDEGKASSAKbs3nh2QR	457	206	7	16	4	9	460	214	3	BS3+NH+OH	13.2043	false	true	false	false	internal > 4	0		0	0	0	0	0	1228	129	5
12114	4868723980	7PMix_BS3_Conal_F3_DDA_iRT_001	5	1157.95	5784.71	0.70788	5	5784.7	0.698841	25519	Ovotransferrin	TRFE_CHICK Ovotransferrin OS=Gallus gallus PE=1 SV=2	false	Ovotransferrin	TRFE_CHICK Ovotransferrin OS=Gallus gallus PE=1 SV=2	false	GDVAFVKHTTbs3ohVNENAPDQKDEYELLCcmLDGSR	NAPYSGYSGAFHCcmLKDGK	222	204	31	18	7	15	228	218	5	BS3+NH+OH	13.1828	false	true	false	false	internal > 4	0		0	0	0	0	0	1162	153	0
12114	4868723981	7PMix_BS3_Conal_F3_DDA_iRT_001	5	1157.95	5784.71	0.70788	5	5784.7	0.698841	25519	Ovotransferrin	TRFE_CHICK Ovotransferrin OS=Gallus gallus PE=1 SV=2	false	Ovotransferrin	TRFE_CHICK Ovotransferrin OS=Gallus gallus PE=1 SV=2	false	NAPYSGYSGAFHCcmLKDGK	GDVAFVKHTbs3ohTVNENAPDQKDEYELLCcmLDGSR	204	222	18	31	15	7	218	228	5	BS3+NH+OH	13.1828	false	true	false	false	internal > 4	0		0	0	0	0	0	586	153	0
12114	4868743240	7PMix_BS3_Conal_F1F2_DDA_iRT_001	4	1149.03	4592.1	0.102242	4	4592.1	0.097248	17474	Ovotransferrin	TRFE_CHICK Ovotransferrin OS=Gallus gallus PE=1 SV=2	false	Ovotransferrin	TRFE_CHICK Ovotransferrin OS=Gallus gallus PE=1 SV=2	false	QPVDNYKTCcmNWAR	HTTVNENAPDQKDEYELLCcmLDGSR	253	229	13	24	7	12	259	240	4	BS3+NH+OH	13.1637	false	true	false	false	internal > 4	0		0	0	0	0	0	1845	2901	0
12114	4867757449	B170315_17_Lumos_ML_IN_205_PMBS3_Tryp_Rep3_SECFr16	4	775.378	3097.48	0.483589	4	3097.49	0.486203	14595	Ovotransferrin	TRFE_CHICK Ovotransferrin OS=Gallus gallus PE=1 SV=2	false	Ovotransferrin	TRFE_CHICK Ovotransferrin OS=Gallus gallus PE=1 SV=2	false	KSCcmHTAVGR	CcmVASSHEKYFGYTGALR	471	532	9	17	1	8	471	539	4	BS3+NH+OH	13.1618	false	true	false	false	internal > 4	0		0	0	0	0	0	1675	3027	0
12114	4867995171	7PMix_BS3_ceratin81_DDA_iRT_001	4	1185.87	4739.47	0.467476	4	4739.46	0.457442	13296	Creatine kinase	KCRM_RABIT Creatine kinase M-type OS=Oryctolagus cuniculus GN=CKM PE=1 SV=1	false	Creatine kinase	KCRM_RABIT Creatine kinase M-type OS=Oryctolagus cuniculus GN=CKM PE=1 SV=1	false	KLEKbs3ohGQSIDDMIPAQK	LGSSEVEQVQLVVDGVKLMVEMEK	366	342	16	24	1	17	366	358	4	BS3+NH+OH	13.1482	false	true	false	false	internal > 4	0		0	0	0	0	0	2015	339	1
12114	4868772431	7PMix_BS3_HSA_F1F2_DDA_iRT_001	5	805.217	4021.05	0.049128	5	4021.05	0.046174	21557	HSA	ALBU_HUMAN Serum albumin OS=Homo sapiens GN=ALB PE=1 SV=2	false	HSA	ALBU_HUMAN Serum albumin OS=Homo sapiens GN=ALB PE=1 SV=2	false	CcmCcmKADDKbs3nh2ETCcmFAEEGKK	QIKbs3ohKQTALVELVK	582	546	17	13	3	4	584	549	5	BS3+NH+OH	13.1281	false	true	false	false	internal > 4	0		0	0	0	0	0	2014	967	5
12114	4868056568	B170315_04_Lumos_ML_IN_205_PMBS3_Tryp_Rep1_SECFr17	4	799.663	3194.62	0.621285	4	3194.62	0.620944	51751	Cytochrome c	CYC_BOVIN Cytochrome c OS=Bos taurus GN=CYCS PE=1 SV=2	false	Cytochrome c	CYC_BOVIN Cytochrome c OS=Bos taurus GN=CYCS PE=1 SV=2	false	NKGITWGEETLMEYLENPK	KYIPGTK	55	74	19	7	2	1	56	74	4	BS3+NH+OH	13.1232	false	true	false	false	internal > 4	0		0	0	0	0	0	1071	2721	135
12114	4868761479	7PMix_BS3_HSA_F1F2_DDA_iRT_001	4	624.312	2493.22	0.219673	4	2493.22	0.220317	8894	HSA	ALBU_HUMAN Serum albumin OS=Homo sapiens GN=ALB PE=1 SV=2	false	HSA	ALBU_HUMAN Serum albumin OS=Homo sapiens GN=ALB PE=1 SV=2	false	VGSKCcmCcmK	LDELRDEGKASSAK	457	206	7	14	4	9	460	214	4	BS3+NH+OH	13.1137	false	true	false	false	internal > 4	0		0	0	0	0	0	276	129	5
12114	4867992449	7PMix_BS3_ceratin81_DDA_iRT_001	4	1193.62	4770.46	0.46357	4	4770.46	0.463247	11362	Creatine kinase	KCRM_RABIT Creatine kinase M-type OS=Oryctolagus cuniculus GN=CKM PE=1 SV=1	false	Creatine kinase	KCRM_RABIT Creatine kinase M-type OS=Oryctolagus cuniculus GN=CKM PE=1 SV=1	false	LGSSEVEQVQLVVDGVKbs3nh2LMoxVEMEK	KLEKGQSIDDMoxIPAQK	342	366	24	16	4	4	345	369	4	BS3+NH+OH	13.0993	false	true	false	false	internal > 4	0		0	0	0	0	0	2011	2445	1
12114	4867886140	B170315_11_Lumos_ML_IN_205_PMBS3_Tryp_Rep2_SECFr17	4	722.639	2886.53	0.527291	4	2886.52	0.523298	13616	HSA	ALBU_HUMAN Serum albumin OS=Homo sapiens GN=ALB PE=1 SV=2	false	HSA	ALBU_HUMAN Serum albumin OS=Homo sapiens GN=ALB PE=1 SV=2	false	LKCcmASLQK	LDELRDEGKASSAKQR	222	206	8	16	2	14	223	219	4	BS3+NH+OH	13.0949	false	true	false	false	internal > 4	0		0	0	0	0	0	1315	1467	5
12114	4868763855	7PMix_BS3_HSA_F1F2_DDA_iRT_001	3	1031.21	3090.6	0.601828	3	3090.6	0.602127	20391	HSA	ALBU_HUMAN Serum albumin OS=Homo sapiens GN=ALB PE=1 SV=2	false	HSA	ALBU_HUMAN Serum albumin OS=Homo sapiens GN=ALB PE=1 SV=2	false	FPKAEFAEVSK	LKECcmCcmEKbs3nh2PLLEK	247	299	11	12	3	2	249	300	3	BS3+NH+OH	13.0924	false	true	false	false	internal > 4	0		0	0	0	0	0	2009	2143	5
12114	4868605684	7PMix_BS3_Ceratin_F3_DDA_iRT_002	6	974.635	5841.77	0.767865	6	5841.76	0.760049	27218	Creatine kinase	KCRM_RABIT Creatine kinase M-type OS=Oryctolagus cuniculus GN=CKM PE=1 SV=1	false	Creatine kinase	KCRM_RABIT Creatine kinase M-type OS=Oryctolagus cuniculus GN=CKM PE=1 SV=1	false	SEEEYPDLSKHNNHMoxAK	SMoxTEQEQQQLIDDHFLFDKPVSPLLLASGMAR	16	178	17	32	10	19	25	196	6	BS3+NH+OH	13.0762	false	true	false	false	internal > 4	0		0	0	0	0	0	981	253	1
12114	4868646299	7PMix_BS3_HSA_F3_DDA_iRT_001	4	803.657	3210.6	0.600045	4	3210.6	0.601292	10288	HSA	ALBU_HUMAN Serum albumin OS=Homo sapiens GN=ALB PE=1 SV=2	false	HSA	ALBU_HUMAN Serum albumin OS=Homo sapiens GN=ALB PE=1 SV=2	false	LDELRDEGKASSAK	VGSKCcmCcmKbs3nh2HPEAK	206	457	14	12	9	4	214	460	4	BS3+NH+OH	13.0663	false	true	false	false	internal > 4	0		0	0	0	0	0	1701	129	5
12114	4868500005	7PMix_BS3_HSA_F5_DDA_iRT_001	5	829.211	4141.02	0.021052	5	4141.01	0.011127	16415	HSA	ALBU_HUMAN Serum albumin OS=Homo sapiens GN=ALB PE=1 SV=2	false	HSA	ALBU_HUMAN Serum albumin OS=Homo sapiens GN=ALB PE=1 SV=2	false	LAKTYETTLEKbs3nh2CcmCcmAAADPHECcmYAK	AFKAWAVAR	373	234	24	9	3	3	375	236	5	BS3+NH+OH	13.0629	false	true	false	false	internal > 4	0		0	0	0	0	0	2006	1983	5
12114	4867675582	B170315_03_Lumos_ML_IN_205_PMBS3_Tryp_Rep1_SECFr16	6	803.243	4813.41	0.412762	6	4813.41	0.407671	48455	HSA	ALBU_HUMAN Serum albumin OS=Homo sapiens GN=ALB PE=1 SV=2	false	HSA	ALBU_HUMAN Serum albumin OS=Homo sapiens GN=ALB PE=1 SV=2	false	LVRPEVDVMCcmTAFHDNEETFLKK	HPYFYAPELLFFAKR	139	170	23	15	22	14	160	183	6	BS3+NH+OH	13.0511	false	true	false	false	internal > 4	0		0	0	0	0	0	2005	2197	5
12114	4868665013	7PMix_BS3_HSA_F3_DDA_iRT_001	4	953.485	3809.91	0.9123	4	3809.92	0.918583	25898	HSA	ALBU_HUMAN Serum albumin OS=Homo sapiens GN=ALB PE=1 SV=2	false	HSA	ALBU_HUMAN Serum albumin OS=Homo sapiens GN=ALB PE=1 SV=2	false	KQTALVELVK	EFNAETFTFHADICcmTLSEKER	549	525	10	21	1	19	549	543	4	BS3+NH+OH	13.015	false	true	false	false	internal > 4	0		0	0	0	0	0	1936	2917	5
12114	4868024962	7PMix_BS3_ceratin32_DDA_iRT_001	3	945.151	2832.43	0.432089	3	2832.43	0.432278	8323	Creatine kinase	KCRM_RABIT Creatine kinase M-type OS=Oryctolagus cuniculus GN=CKM PE=1 SV=1	false	Creatine kinase	KCRM_RABIT Creatine kinase M-type OS=Oryctolagus cuniculus GN=CKM PE=1 SV=1	false	LMoxVEMEKK	LEKGQSIDDMIPAQK	359	367	8	15	7	3	365	369	3	BS3+NH+OH	13.0032	false	true	false	false	internal > 4	0		0	0	0	0	0	1198	749	1
12114	4868665455	7PMix_BS3_HSA_F3_DDA_iRT_001	6	915.283	5485.65	0.654828	6	5485.65	0.652887	26495	HSA	ALBU_HUMAN Serum albumin OS=Homo sapiens GN=ALB PE=1 SV=2	false	HSA	ALBU_HUMAN Serum albumin OS=Homo sapiens GN=ALB PE=1 SV=2	false	LVRPEVDVMCcmTAFHDNEETFLKK	YKAAFTECcmCcmQAADKbs3nh2AACcmLLPK	139	185	23	21	22	2	160	186	6	BS3+NH+OH	13.0025	false	true	false	false	internal > 4	0		0	0	0	0	0	2002	135	5
12114	4868758995	7PMix_BS3_HSA_F1F2_DDA_iRT_001	3	890.444	2668.31	0.310263	3	2668.31	0.313286	15828	HSA	ALBU_HUMAN Serum albumin OS=Homo sapiens GN=ALB PE=1 SV=2	false	HSA	ALBU_HUMAN Serum albumin OS=Homo sapiens GN=ALB PE=1 SV=2	false	DAHKbs3ohSEVAHR	FKDLGEENFK	25	35	10	10	5	2	29	36	3	BS3+NH+OH	12.998	false	true	false	false	internal > 4	0		0	0	0	0	0	1181	991	5
12114	4868764683	7PMix_BS3_HSA_F1F2_DDA_iRT_001	3	1403.28	4206.82	0.820456	3	4206.81	0.813959	16416	HSA	ALBU_HUMAN Serum albumin OS=Homo sapiens GN=ALB PE=1 SV=2	false	HSA	ALBU_HUMAN Serum albumin OS=Homo sapiens GN=ALB PE=1 SV=2	false	ETYGEMADCcmCcmAKQEPER	NECcmFLQHKDDNPNLPR	106	123	17	16	12	8	117	130	3	BS3+NH+OH	12.9903	false	true	false	false	internal > 4	0		0	0	0	0	0	1759	1101	5
12114	4868588796	7PMix_BS3_Ceratin_F3_DDA_iRT_002	5	789.187	3940.9	0.89654	5	3940.89	0.893502	17053	Creatine kinase	KCRM_RABIT Creatine kinase M-type OS=Oryctolagus cuniculus GN=CKM PE=1 SV=1	false	Creatine kinase	KCRM_RABIT Creatine kinase M-type OS=Oryctolagus cuniculus GN=CKM PE=1 SV=1	false	TDLNHENLKGGDDLDPHYVLSSR	VISMEKGGNMoxK	108	237	23	11	21	6	128	242	5	BS3+NH+OH	12.984	false	true	false	false	internal > 4	0		0	0	0	0	0	207	1459	1
12114	4867982775	7PMix_BS3_ceratin81_DDA_iRT_001	4	692.337	2765.32	0.31733	4	2765.32	0.31843	7585	Creatine kinase	KCRM_RABIT Creatine kinase M-type OS=Oryctolagus cuniculus GN=CKM PE=1 SV=1	false	Creatine kinase	KCRM_RABIT Creatine kinase M-type OS=Oryctolagus cuniculus GN=CKM PE=1 SV=1	false	PFGNTHNK	LNYKSEEEYPDLSK	2	12	8	14	1	4	2	15	4	BS3+NH+OH	12.9384	false	true	false	false	internal > 4	0		0	0	0	0	0	1490	885	1
12114	4868023956	7PMix_BS3_ceratin32_DDA_iRT_001	5	807.794	4033.93	0.931818	5	4033.93	0.93273	9132	Creatine kinase	KCRM_RABIT Creatine kinase M-type OS=Oryctolagus cuniculus GN=CKM PE=1 SV=1	false	Creatine kinase	KCRM_RABIT Creatine kinase M-type OS=Oryctolagus cuniculus GN=CKM PE=1 SV=1	false	TDLNHENLKGGDDLDPHYVLSSR	GQSIDDMIPAQK	108	370	23	12	9	12	116	381	5	BS3+NH+OH	12.9377	false	true	false	false	internal > 4	0		0	0	0	0	0	1571	1289	1
12114	4867989128	7PMix_BS3_ceratin81_DDA_iRT_001	5	1181.38	5901.86	0.856928	5	5901.85	0.853269	11275	Creatine kinase	KCRM_RABIT Creatine kinase M-type OS=Oryctolagus cuniculus GN=CKM PE=1 SV=1	false	Creatine kinase	KCRM_RABIT Creatine kinase M-type OS=Oryctolagus cuniculus GN=CKM PE=1 SV=1	false	VLTPDLYKK	DKETPSGFTLDDVIQTGVDNPGHPFIMoxTVGCcmVAGDEESYTVFK	33	44	9	43	8	2	40	45	5	BS3+NH+OH	12.9338	false	true	false	false	internal > 4	0		0	0	0	0	0	1996	1693	1
12114	4868520340	7PMix_BS3_HSA_F3_DDA_iRT_002	4	871.933	3483.7	0.702095	4	3483.7	0.698025	22526	HSA	ALBU_HUMAN Serum albumin OS=Homo sapiens GN=ALB PE=1 SV=2	false	HSA	ALBU_HUMAN Serum albumin OS=Homo sapiens GN=ALB PE=1 SV=2	false	NLGKVGSK	EFNAETFTFHADICcmTLSEKER	453	525	8	21	4	19	456	543	4	BS3+NH+OH	12.9255	false	true	false	false	internal > 4	0		0	0	0	0	0	1453	849	5
12114	4867987508	7PMix_BS3_ceratin81_DDA_iRT_001	5	784.199	3915.96	0.95788	5	3915.96	0.960447	8136	Creatine kinase	KCRM_RABIT Creatine kinase M-type OS=Oryctolagus cuniculus GN=CKM PE=1 SV=1	false	Creatine kinase	KCRM_RABIT Creatine kinase M-type OS=Oryctolagus cuniculus GN=CKM PE=1 SV=1	false	LNYKSEEEYPDLSK	HNNHMAKbs3ohVLTPDLYKK	12	26	14	16	4	15	15	40	5	BS3+NH+OH	12.9167	false	true	false	false	internal > 4	0		0	0	0	0	0	1873	533	1
12114	4868075807	B170315_04_Lumos_ML_IN_205_PMBS3_Tryp_Rep1_SECFr17	4	934.223	3732.86	0.864449	4	3732.86	0.863695	62691	HSA	ALBU_HUMAN Serum albumin OS=Homo sapiens GN=ALB PE=1 SV=2	false	HSA	ALBU_HUMAN Serum albumin OS=Homo sapiens GN=ALB PE=1 SV=2	false	LAKTYETTLEK	NYAEAKDVFLGMFLYEYAR	373	342	11	19	3	6	375	347	4	BS3+NH+OH	12.9127	false	true	false	false	internal > 4	0		0	0	0	0	0	1993	2907	5
12114	4868713342	7PMix_BS3_Conal_F3_DDA_iRT_001	5	791.775	3953.84	0.840876	5	3953.84	0.837768	17535	Ovotransferrin	TRFE_CHICK Ovotransferrin OS=Gallus gallus PE=1 SV=2	false	Ovotransferrin	TRFE_CHICK Ovotransferrin OS=Gallus gallus PE=1 SV=2	false	FGVNGSEKSK	YDDESQCcmSKTDERPASYFAVAVAR	634	434	10	24	8	9	641	442	5	BS3+NH+OH	12.9026	false	true	false	false	internal > 4	0		0	0	0	0	0	1567	2793	0
12114	4868531135	7PMix_BS3_Ceratin_F4_DDA_iRT_002	4	940.978	3759.88	0.88398	4	3759.88	0.881803	16397	Creatine kinase	KCRM_RABIT Creatine kinase M-type OS=Oryctolagus cuniculus GN=CKM PE=1 SV=1	false	Creatine kinase	KCRM_RABIT Creatine kinase M-type OS=Oryctolagus cuniculus GN=CKM PE=1 SV=1	false	LNYKSEEEYPDLSKHNNHMAK	VLTPDLYKK	12	33	21	9	4	8	15	40	4	BS3+NH+OH	12.8985	false	true	false	false	internal > 4	0		0	0	0	0	0	870	533	1
12114	4868062089	B170315_04_Lumos_ML_IN_205_PMBS3_Tryp_Rep1_SECFr17	6	1097.69	6580.11	0.108441	6	6580.1	0.099157	51589	HSA	ALBU_HUMAN Serum albumin OS=Homo sapiens GN=ALB PE=1 SV=2	false	HSA	ALBU_HUMAN Serum albumin OS=Homo sapiens GN=ALB PE=1 SV=2	false	ADLAKYICcmENQDSISSK	LKECcmCcmEKPLLEKSHCcmIAEVENDEMPADLPSLAADFVESK	282	299	17	39	5	12	286	310	6	BS3+NH+OH	12.8942	false	true	false	false	internal > 4	0		0	0	0	0	0	1990	295	5
12114	4868547815	7PMix_BS3_Conal_F3_DDA_iRT_002	5	692.15	3455.71	0.712519	5	3455.71	0.710322	15444	Ovotransferrin	TRFE_CHICK Ovotransferrin OS=Gallus gallus PE=1 SV=2	false	Ovotransferrin	TRFE_CHICK Ovotransferrin OS=Gallus gallus PE=1 SV=2	false	KDQLTPSPR	GTEFTVNDLQGKTSCcmHTGLGR	352	120	9	21	1	12	352	131	5	BS3+NH+OH	12.8923	false	true	false	false	internal > 4	0		0	0	0	0	0	1989	1095	0
12114	4868757251	7PMix_BS3_HSA_F1F2_DDA_iRT_001	3	1166.58	3496.73	0.732687	3	3496.71	0.71394	17497	HSA	ALBU_HUMAN Serum albumin OS=Homo sapiens GN=ALB PE=1 SV=2	false	HSA	ALBU_HUMAN Serum albumin OS=Homo sapiens GN=ALB PE=1 SV=2	false	CcmCcmKADDKbs3ohETCcmFAEEGKK	KQTALVELVK	582	549	17	10	3	1	584	549	3	BS3+NH+OH	12.8863	false	true	false	false	internal > 4	0		0	0	0	0	0	1940	967	5
12114	4867993585	7PMix_BS3_ceratin81_DDA_iRT_001	3	939.82	2816.44	0.438925	3	2816.44	0.437368	8394	Creatine kinase	KCRM_RABIT Creatine kinase M-type OS=Oryctolagus cuniculus GN=CKM PE=1 SV=1	false	Creatine kinase	KCRM_RABIT Creatine kinase M-type OS=Oryctolagus cuniculus GN=CKM PE=1 SV=1	false	LEKGQSIDDMIPAQK	LMVEMEKK	367	359	15	8	3	7	369	365	3	BS3+NH+OH	12.8769	false	true	false	false	internal > 4	0		0	0	0	0	0	1987	749	1
12114	4868591903	7PMix_BS3_Ceratin_F3_DDA_iRT_002	5	785.988	3924.91	0.905024	5	3924.9	0.898592	17697	Creatine kinase	KCRM_RABIT Creatine kinase M-type OS=Oryctolagus cuniculus GN=CKM PE=1 SV=1	false	Creatine kinase	KCRM_RABIT Creatine kinase M-type OS=Oryctolagus cuniculus GN=CKM PE=1 SV=1	false	TDLNHENLKGGDDLDPHYVLSSR	VISMEKGGNMK	108	237	23	11	21	6	128	242	5	BS3+NH+OH	12.8653	false	true	false	false	internal > 4	0		0	0	0	0	0	1978	1459	1
12114	4868537918	7PMix_BS3_Ceratin_F4_DDA_iRT_002	5	729.794	3643.93	0.934565	5	3643.93	0.927674	24891	Creatine kinase	KCRM_RABIT Creatine kinase M-type OS=Oryctolagus cuniculus GN=CKM PE=1 SV=1	false	Creatine kinase	KCRM_RABIT Creatine kinase M-type OS=Oryctolagus cuniculus GN=CKM PE=1 SV=1	false	YKLNYKSEEEYPDLSK	VLTPDLYKKbs3ohLR	10	33	16	11	6	8	15	40	5	BS3+NH+OH	12.8393	false	true	false	false	internal > 4	0		0	0	0	0	0	1864	533	1
12114	4867832665	B170315_10_Lumos_ML_IN_205_PMBS3_Tryp_Rep2_SECFr16	5	562.719	2808.56	0.559199	5	2808.56	0.557814	23414	Myoglobin	MYG_HORSE Myoglobin OS=Equus caballus GN=MB PE=1 SV=2	false	Myoglobin	MYG_HORSE Myoglobin OS=Equus caballus GN=MB PE=1 SV=2	false	LFTGHPETLEKFDKFK	HKIPIK	33	98	16	6	11	2	43	99	5	BS3+NH+OH	12.8393	false	true	false	false	internal > 4	0		0	0	0	0	0	1382	523	36
12114	4867941404	B170315_18_Lumos_ML_IN_205_PMBS3_Tryp_Rep3_SECFr17	3	980.1	2937.28	0.277182	3	2937.28	0.276532	27323	HSA	ALBU_HUMAN Serum albumin OS=Homo sapiens GN=ALB PE=1 SV=2	false	HSA	ALBU_HUMAN Serum albumin OS=Homo sapiens GN=ALB PE=1 SV=2	false	CcmCcmTESLVNR	YKAAFTECcmCcmQAADK	500	185	9	14	3	2	502	186	3	BS3+NH+OH	12.839	false	true	false	false	internal > 4	0		0	0	0	0	0	1430	2307	5
12114	4867828912	B170315_10_Lumos_ML_IN_205_PMBS3_Tryp_Rep2_SECFr16	4	729.137	2912.52	0.519234	4	2912.51	0.514447	20601	Creatine kinase	KCRM_RABIT Creatine kinase M-type OS=Oryctolagus cuniculus GN=CKM PE=1 SV=1	false	Creatine kinase	KCRM_RABIT Creatine kinase M-type OS=Oryctolagus cuniculus GN=CKM PE=1 SV=1	false	GGDDLDPHYVLSSR	GGVHVKLAHLSK	117	293	14	12	13	6	129	298	4	BS3+NH+OH	12.8355	false	true	false	false	internal > 4	0		0	0	0	0	0	1481	3021	1
12114	4868032024	7PMix_BS3_ceratin32_DDA_iRT_001	4	838.953	3351.78	0.783394	4	3351.79	0.785367	9491	Creatine kinase	KCRM_RABIT Creatine kinase M-type OS=Oryctolagus cuniculus GN=CKM PE=1 SV=1	false	Creatine kinase	KCRM_RABIT Creatine kinase M-type OS=Oryctolagus cuniculus GN=CKM PE=1 SV=1	false	LNYKSEEEYPDLSK	VLTPDLYKKbs3nh2LR	12	33	14	11	4	8	15	40	4	BS3+NH+OH	12.8002	false	true	false	false	internal > 4	0		0	0	0	0	0	1981	533	1
12114	4868646308	7PMix_BS3_HSA_F3_DDA_iRT_001	4	615.334	2457.31	0.307564	4	2457.31	0.307472	11211	HSA	ALBU_HUMAN Serum albumin OS=Homo sapiens GN=ALB PE=1 SV=2	false	HSA	ALBU_HUMAN Serum albumin OS=Homo sapiens GN=ALB PE=1 SV=2	false	LDELRDEGKASSAK	NLGKVGSK	206	453	14	8	9	4	214	456	4	BS3+NH+OH	12.7852	false	true	false	false	internal > 4	0		0	0	0	0	0	1379	793	5
12114	4868646818	7PMix_BS3_HSA_F3_DDA_iRT_001	4	913.472	3649.86	0.860787	4	3649.86	0.85561	12340	HSA	ALBU_HUMAN Serum albumin OS=Homo sapiens GN=ALB PE=1 SV=2	false	HSA	ALBU_HUMAN Serum albumin OS=Homo sapiens GN=ALB PE=1 SV=2	false	VGSKCcmCcmKbs3nh2HPEAK	LDELRDEGKASSAKbs3nh2QR	457	206	12	16	4	9	460	214	4	BS3+NH+OH	12.7623	false	true	false	false	internal > 4	0		0	0	0	0	0	1102	129	5
12114	4868595071	7PMix_BS3_Ceratin_F3_DDA_iRT_002	4	982.232	3924.9	0.900093	4	3924.9	0.898592	17743	Creatine kinase	KCRM_RABIT Creatine kinase M-type OS=Oryctolagus cuniculus GN=CKM PE=1 SV=1	false	Creatine kinase	KCRM_RABIT Creatine kinase M-type OS=Oryctolagus cuniculus GN=CKM PE=1 SV=1	false	TDLNHENLKGGDDLDPHYVLSSR	VISMEKGGNMK	108	237	23	11	21	6	128	242	4	BS3+NH+OH	12.7516	false	true	false	false	internal > 4	0		0	0	0	0	0	1978	1459	1
12114	4868616709	7PMix_BS3_HSA_F4_DDA_iRT_001	5	770.999	3849.96	0.958735	5	3849.95	0.953943	16291	HSA	ALBU_HUMAN Serum albumin OS=Homo sapiens GN=ALB PE=1 SV=2	false	HSA	ALBU_HUMAN Serum albumin OS=Homo sapiens GN=ALB PE=1 SV=2	false	TPVSDRVTKCcmCcmTESLVNR	LKbs3nh2CcmASLQKFGER	491	222	18	12	9	8	499	229	5	BS3+NH+OH	12.7376	false	true	false	false	internal > 4	0		0	0	0	0	0	849	2417	5
12114	4868663202	7PMix_BS3_HSA_F3_DDA_iRT_001	3	1250.63	3748.87	0.865256	3	3748.86	0.858605	30552	HSA	ALBU_HUMAN Serum albumin OS=Homo sapiens GN=ALB PE=1 SV=2	false	HSA	ALBU_HUMAN Serum albumin OS=Homo sapiens GN=ALB PE=1 SV=2	false	LAKTYETTLEK	NYAEAKDVFLGMoxFLYEYAR	373	342	11	19	3	6	375	347	3	BS3+NH+OH	12.7083	false	true	false	false	internal > 4	0		0	0	0	0	0	1919	2907	5
12114	4868475963	7PMix_BS3_Ceratin_F5_DDA_iRT_001	5	495.259	2471.26	0.259241	5	2471.26	0.255711	7562	Creatine kinase	KCRM_RABIT Creatine kinase M-type OS=Oryctolagus cuniculus GN=CKM PE=1 SV=1	false	Creatine kinase	KCRM_RABIT Creatine kinase M-type OS=Oryctolagus cuniculus GN=CKM PE=1 SV=1	false	HKTDLNHENLK	HGGFKPTDK	106	97	11	9	2	5	107	101	5	BS3+NH+OH	12.7039	false	true	false	false	internal > 4	0		0	0	0	0	0	1611	2791	1
12114	4868658083	7PMix_BS3_HSA_F3_DDA_iRT_001	4	894.728	3574.88	0.881539	4	3574.88	0.877908	19865	HSA	ALBU_HUMAN Serum albumin OS=Homo sapiens GN=ALB PE=1 SV=2	false	HSA	ALBU_HUMAN Serum albumin OS=Homo sapiens GN=ALB PE=1 SV=2	false	LSQRFPKAEFAEVSK	LKECcmCcmEKbs3nh2PLLEK	243	299	15	12	7	2	249	300	4	BS3+NH+OH	12.6945	false	true	false	false	internal > 4	0		0	0	0	0	0	1974	2143	5
12114	4868766630	7PMix_BS3_HSA_F1F2_DDA_iRT_001	4	913.714	3650.83	0.825386	4	3650.82	0.824554	20705	HSA	ALBU_HUMAN Serum albumin OS=Homo sapiens GN=ALB PE=1 SV=2	false	HSA	ALBU_HUMAN Serum albumin OS=Homo sapiens GN=ALB PE=1 SV=2	false	KQTALVELVK	CcmCcmKADDKETbs3nh2CcmFAEEGKbs3nh2K	549	582	10	17	1	3	549	584	4	BS3+NH+OH	12.6893	false	true	false	false	internal > 4	0		0	0	0	0	0	1973	967	5
13110	8889944755	7PMix_e.coli_DDA_iRT_library_001	5	815.444	4072.18	0.184077	5	4072.18	0.180612	33314	HSA	ALBU_HUMAN Serum albumin OS=Homo sapiens GN=ALB PE=1 SV=2	false	HSA	ALBU_HUMAN Serum albumin OS=Homo sapiens GN=ALB PE=1 SV=2	false	KVPQVSTPTLVEVSR	ATKEQLKbs3nh2AVMDDFAAFVEK	438	563	15	19	1	3	438	565	5	BS3+NH+OH	12.6782	false	true	false	false	internal > 4	0		0	0	0	0	0	1972	417	5
12114	4868653778	7PMix_BS3_HSA_F3_DDA_iRT_001	3	1009.54	3025.6	0.602865	3	3025.6	0.604567	21010	HSA	ALBU_HUMAN Serum albumin OS=Homo sapiens GN=ALB PE=1 SV=2	false	HSA	ALBU_HUMAN Serum albumin OS=Homo sapiens GN=ALB PE=1 SV=2	false	LKCcmASLQKbs3ohFGER	LAKTYETTLEK	222	373	12	11	2	3	223	375	3	BS3+NH+OH	12.6674	false	true	false	false	internal > 4	0		0	0	0	0	0	1971	1887	5
12114	4868536948	7PMix_BS3_Ceratin_F4_DDA_iRT_002	6	629.671	3771.99	0.985028	6	3771.99	0.986938	23884	Creatine kinase	KCRM_RABIT Creatine kinase M-type OS=Oryctolagus cuniculus GN=CKM PE=1 SV=1	false	Creatine kinase	KCRM_RABIT Creatine kinase M-type OS=Oryctolagus cuniculus GN=CKM PE=1 SV=1	false	SIKGYTLPPHCcmSR	AVEKLSVEALNSLTGEFKGK	136	153	13	20	3	4	138	156	6	BS3+NH+OH	12.663	false	true	false	false	internal > 4	0		0	0	0	0	0	1823	877	1
12114	4868036943	B170315_04_Lumos_ML_IN_205_PMBS3_Tryp_Rep1_SECFr17	4	793.184	3168.71	0.705025	4	3168.7	0.704373	14007	Myoglobin	MYG_HORSE Myoglobin OS=Equus caballus GN=MB PE=1 SV=2	false	Myoglobin	MYG_HORSE Myoglobin OS=Equus caballus GN=MB PE=1 SV=2	false	NDIAAKYK	KKGHHEAELKPLAQSHATK	141	79	8	19	6	10	146	88	4	BS3+NH+OH	12.6589	false	true	false	false	internal > 4	0		0	0	0	0	0	591	599	36
12114	4868637679	7PMix_BS3_Conal_F4_DDA_iRT_001	5	758.179	3785.86	0.858393	5	3785.85	0.854548	17882	Ovotransferrin	TRFE_CHICK Ovotransferrin OS=Gallus gallus PE=1 SV=2	false	Ovotransferrin	TRFE_CHICK Ovotransferrin OS=Gallus gallus PE=1 SV=2	false	IQWCcmAVGKDEKbs3nh2SK	CcmVASSHEKYFGYTGALR	364	532	13	17	8	8	371	539	5	BS3+NH+OH	12.6477	false	true	false	false	internal > 4	0		0	0	0	0	0	1755	1045	0
12114	4867899085	B170315_11_Lumos_ML_IN_205_PMBS3_Tryp_Rep2_SECFr17	4	925.734	3698.91	0.906685	4	3698.91	0.905653	33603	Myoglobin	MYG_HORSE Myoglobin OS=Equus caballus GN=MB PE=1 SV=2	false	Myoglobin	MYG_HORSE Myoglobin OS=Equus caballus GN=MB PE=1 SV=2	false	GHHEAELKPLAQSHATK	NDIAAKYbs3nh2KELGFQG	81	141	17	14	8	6	88	146	4	BS3+NH+OH	12.6074	false	true	false	false	internal > 4	0		0	0	0	0	0	422	599	36
12114	4868660028	7PMix_BS3_HSA_F3_DDA_iRT_001	4	769.39	3073.53	0.529976	4	3073.53	0.531796	21023	HSA	ALBU_HUMAN Serum albumin OS=Homo sapiens GN=ALB PE=1 SV=2	false	HSA	ALBU_HUMAN Serum albumin OS=Homo sapiens GN=ALB PE=1 SV=2	false	FPKAEFAEVSK	YICcmENQDSISSKLK	247	287	11	14	3	12	249	298	4	BS3+NH+OH	12.6008	false	true	false	false	internal > 4	0		0	0	0	0	0	1879	1391	5
12114	4867887897	B170315_11_Lumos_ML_IN_205_PMBS3_Tryp_Rep2_SECFr17	3	787.415	2359.22	0.221823	3	2359.22	0.220575	26107	Ovotransferrin	TRFE_CHICK Ovotransferrin OS=Gallus gallus PE=1 SV=2	false	Ovotransferrin	TRFE_CHICK Ovotransferrin OS=Gallus gallus PE=1 SV=2	false	DGKGDVAFVK	GDPKbs3nh2TKCcmAR	219	195	10	9	3	6	221	200	3	BS3+NH+OH	12.5897	false	true	false	false	internal > 4	0		0	0	0	0	0	1283	47	0
12114	4867896011	B170315_11_Lumos_ML_IN_205_PMBS3_Tryp_Rep2_SECFr17	3	952.462	2854.37	0.365011	3	2854.37	0.366984	29855	HSA	ALBU_HUMAN Serum albumin OS=Homo sapiens GN=ALB PE=1 SV=2	false	HSA	ALBU_HUMAN Serum albumin OS=Homo sapiens GN=ALB PE=1 SV=2	false	YKAAFTECcmCcmQAADK	KYLYEIAR	185	161	14	8	2	1	186	161	3	BS3+NH+OH	12.5798	false	true	false	false	internal > 4	0		0	0	0	0	0	1964	857	5
12114	4867898710	B170315_11_Lumos_ML_IN_205_PMBS3_Tryp_Rep2_SECFr17	4	925.984	3699.91	0.907906	4	3699.89	0.889668	33651	Myoglobin	MYG_HORSE Myoglobin OS=Equus caballus GN=MB PE=1 SV=2	false	Myoglobin	MYG_HORSE Myoglobin OS=Equus caballus GN=MB PE=1 SV=2	false	GHHEAELKPLAQSHATK	NDIAAKbs3ohYKELGFQG	81	141	17	14	8	8	88	148	4	BS3+NH+OH	12.5787	false	true	false	false	internal > 4	0		0	0	0	0	0	1963	657	36
12114	4868758057	7PMix_BS3_HSA_F1F2_DDA_iRT_001	4	516.262	2061.02	0.017281	4	2061.02	0.01671	14669	HSA	ALBU_HUMAN Serum albumin OS=Homo sapiens GN=ALB PE=1 SV=2	false	HSA	ALBU_HUMAN Serum albumin OS=Homo sapiens GN=ALB PE=1 SV=2	false	FKDLGEENFK	SEVAHR	35	29	10	6	2	1	36	29	4	BS3+NH+OH	12.5771	false	true	false	false	internal > 4	0		0	0	0	0	0	1805	991	5
12114	4867984233	7PMix_BS3_ceratin81_DDA_iRT_001	4	565.033	2256.1	0.104439	4	2256.11	0.10759	5510	Creatine kinase	KCRM_RABIT Creatine kinase M-type OS=Oryctolagus cuniculus GN=CKM PE=1 SV=1	false	Creatine kinase	KCRM_RABIT Creatine kinase M-type OS=Oryctolagus cuniculus GN=CKM PE=1 SV=1	false	PFGNTHNKYK	PFGNTHNK	2	2	10	8	8	1	9	2	4	BS3+NH+OH	12.5697	false	true	false	false	internal > 4	0		0	0	0	0	0	397	3103	1
12114	4868631900	7PMix_BS3_Conal_F4_DDA_iRT_001	5	509.058	2540.25	0.25445	5	2540.26	0.255394	9848	Ovotransferrin	TRFE_CHICK Ovotransferrin OS=Gallus gallus PE=1 SV=2	false	Ovotransferrin	TRFE_CHICK Ovotransferrin OS=Gallus gallus PE=1 SV=2	false	KDSNVNWNNLKGK	SCcmHTAVGR	458	472	13	8	11	1	468	472	5	BS3+NH+OH	12.569	false	true	false	false	internal > 4	0		0	0	0	0	0	1960	1055	0
12114	4868599525	7PMix_BS3_Ceratin_F3_DDA_iRT_002	5	926.663	4628.28	0.278437	5	4628.25	0.252678	22678	Creatine kinase	KCRM_RABIT Creatine kinase M-type OS=Oryctolagus cuniculus GN=CKM PE=1 SV=1	false	Creatine kinase	KCRM_RABIT Creatine kinase M-type OS=Oryctolagus cuniculus GN=CKM PE=1 SV=1	false	TDLNHENLKGGDDLDPHYVLSSR	VISMoxEKbs3ohGGNMKEVFR	108	237	23	15	9	11	116	247	5	BS3+NH+OH	12.5685	false	true	false	false	internal > 4	0		0	0	0	0	0	85	449	1
12114	4868480156	7PMix_BS3_Conal_F6_DDA_iRT_001	4	729.611	2914.41	0.413033	4	2914.41	0.407206	12442	Ovotransferrin	TRFE_CHICK Ovotransferrin OS=Gallus gallus PE=1 SV=2	false	Ovotransferrin	TRFE_CHICK Ovotransferrin OS=Gallus gallus PE=1 SV=2	false	NKADWAK	CcmVASSHEKYFGYTGALR	572	532	7	17	2	8	573	539	4	BS3+NH+OH	12.5548	false	true	false	false	internal > 4	0		0	0	0	0	0	1396	3079	0
12114	4868028594	7PMix_BS3_ceratin32_DDA_iRT_001	5	842.234	4206.13	0.133967	5	4206.13	0.134724	7581	Creatine kinase	KCRM_RABIT Creatine kinase M-type OS=Oryctolagus cuniculus GN=CKM PE=1 SV=1	false	Creatine kinase	KCRM_RABIT Creatine kinase M-type OS=Oryctolagus cuniculus GN=CKM PE=1 SV=1	false	YKLNYKSEEEYPDLSKbs3nh2HNNHMAK	VLTPDLYKK	10	33	23	9	6	8	15	40	5	BS3+NH+OH	12.5543	false	true	false	false	internal > 4	0		0	0	0	0	0	441	533	1
12114	4867950308	B170315_18_Lumos_ML_IN_205_PMBS3_Tryp_Rep3_SECFr17	4	634.356	2533.39	0.393746	4	2533.39	0.394437	25320	Myoglobin	MYG_HORSE Myoglobin OS=Equus caballus GN=MB PE=1 SV=2	false	Myoglobin	MYG_HORSE Myoglobin OS=Equus caballus GN=MB PE=1 SV=2	false	LFTGHPETLEKFDK	HKIPIK	33	98	14	6	11	2	43	99	4	BS3+NH+OH	12.5381	false	true	false	false	internal > 4	0		0	0	0	0	0	1794	523	36
12114	4868765240	7PMix_BS3_HSA_F1F2_DDA_iRT_001	5	805.02	4020.07	0.065546	5	4020.06	0.062159	19381	HSA	ALBU_HUMAN Serum albumin OS=Homo sapiens GN=ALB PE=1 SV=2	false	HSA	ALBU_HUMAN Serum albumin OS=Homo sapiens GN=ALB PE=1 SV=2	false	CcmCcmKADDKETCcmFAEEGKbs3nh2K	QIKbs3nh2KQTALVELVK	582	546	17	13	3	4	584	549	5	BS3+NH+OH	12.5146	false	true	false	false	internal > 4	0		0	0	0	0	0	1955	967	5
12114	4867870618	B170315_10_Lumos_ML_IN_205_PMBS3_Tryp_Rep2_SECFr16	5	1277.06	6380.27	0.273676	5	6380.26	0.264032	60053	Creatine kinase	KCRM_RABIT Creatine kinase M-type OS=Oryctolagus cuniculus GN=CKM PE=1 SV=1	false	Creatine kinase	KCRM_RABIT Creatine kinase M-type OS=Oryctolagus cuniculus GN=CKM PE=1 SV=1	false	YYPLKSMTEQEQQQLIDDHFLFDKPVSPLLLASGMAR	AVEKLSVEALNSLTGEFK	173	153	37	18	5	4	177	156	5	BS3+NH+OH	12.4936	false	true	false	false	internal > 4	0		0	0	0	0	0	1954	2967	1
12114	4867899667	B170315_11_Lumos_ML_IN_205_PMBS3_Tryp_Rep2_SECFr17	4	875.186	3496.71	0.713082	4	3496.71	0.71394	30646	HSA	ALBU_HUMAN Serum albumin OS=Homo sapiens GN=ALB PE=1 SV=2	false	HSA	ALBU_HUMAN Serum albumin OS=Homo sapiens GN=ALB PE=1 SV=2	false	KQTALVELVK	CcmCcmKADDKETCcmFAEEGKbs3ohK	549	582	10	17	1	7	549	588	4	BS3+NH+OH	12.4742	false	true	false	false	internal > 4	0		0	0	0	0	0	1084	117	5
12114	4868428192	7PMix_pooled_DDA_iRT_library_002	4	604.827	2415.28	0.280464	4	2415.28	0.279152	13572	HSA	ALBU_HUMAN Serum albumin OS=Homo sapiens GN=ALB PE=1 SV=2	false	HSA	ALBU_HUMAN Serum albumin OS=Homo sapiens GN=ALB PE=1 SV=2	false	LKCcmASLQK	DEGKbs3nh2ASSAKQR	222	211	8	11	2	9	223	219	4	BS3+NH+OH	12.4599	false	true	false	false	internal > 4	0		0	0	0	0	0	1400	1467	5
12114	4868467601	7PMix_pooled_DDA_iRT_library_005	4	630.819	2519.25	0.246041	4	2519.24	0.2447	22073	Lysozyme C	LYSC_CHICK Lysozyme C OS=Gallus gallus GN=LYZ PE=1 SV=1	false	Lysozyme C	LYSC_CHICK Lysozyme C OS=Gallus gallus GN=LYZ PE=1 SV=1	false	CcmELAAAMKR	CcmKGTDVQAWIR	24	133	9	11	8	2	31	134	4	BS3+NH+OH	12.4541	false	true	false	false	internal > 4	0		0	0	0	0	0	1951	2457	64
12114	4868314292	B170317_08_Lumos_ML_IN_205_PMBS3_Tryp_SECFr18	3	657.005	1967.99	0.992636	3	1967.99	0.992096	9066	HSA	ALBU_HUMAN Serum albumin OS=Homo sapiens GN=ALB PE=1 SV=2	false	HSA	ALBU_HUMAN Serum albumin OS=Homo sapiens GN=ALB PE=1 SV=2	false	CcmCcmKHPEAK	NLGKVGSK	461	453	8	8	3	4	463	456	3	BS3+NH+OH	12.4458	false	true	false	false	internal > 4	0		0	0	0	0	0	1070	2591	5
12114	4868557050	7PMix_BS3_Conal_F3_DDA_iRT_002	4	813.164	3248.63	0.627877	4	3248.63	0.632198	21187	Ovotransferrin	TRFE_CHICK Ovotransferrin OS=Gallus gallus PE=1 SV=2	false	Ovotransferrin	TRFE_CHICK Ovotransferrin OS=Gallus gallus PE=1 SV=2	false	KDQLTPSPR	FFSASCcmVPGATIEQKLCcmR	352	174	9	18	1	15	352	188	4	BS3+NH+OH	12.4304	false	true	false	false	internal > 4	0		0	0	0	0	0	1949	2377	0
12114	4868028652	7PMix_BS3_ceratin32_DDA_iRT_001	3	864.805	2591.39	0.392599	3	2591.39	0.392736	6196	Creatine kinase	KCRM_RABIT Creatine kinase M-type OS=Oryctolagus cuniculus GN=CKM PE=1 SV=1	false	Creatine kinase	KCRM_RABIT Creatine kinase M-type OS=Oryctolagus cuniculus GN=CKM PE=1 SV=1	false	VISMEKGGNMoxK	GGVHVKLAHLSK	237	293	11	12	6	6	242	298	3	BS3+NH+OH	12.4181	false	true	false	false	internal > 4	0		0	0	0	0	0	1354	613	1
12114	4868453581	7PMix_pooled_DDA_iRT_library_007	4	754.098	3012.36	0.362496	4	3012.36	0.362702	22299	HSA	ALBU_HUMAN Serum albumin OS=Homo sapiens GN=ALB PE=1 SV=2	false	HSA	ALBU_HUMAN Serum albumin OS=Homo sapiens GN=ALB PE=1 SV=2	false	VHTECcmCcmHGDLLECcmADDR	LVTDLTK	265	258	17	7	3	6	267	263	4	BS3+NH+OH	12.4077	false	true	false	false	internal > 4	0		0	0	0	0	0	1947	1323	5
12114	4868318521	B170317_08_Lumos_ML_IN_205_PMBS3_Tryp_SECFr18	4	629.066	2512.23	0.233589	4	2512.23	0.234642	18603	HSA	ALBU_HUMAN Serum albumin OS=Homo sapiens GN=ALB PE=1 SV=2	false	HSA	ALBU_HUMAN Serum albumin OS=Homo sapiens GN=ALB PE=1 SV=2	false	DAHKSEVAHR	FKDLGEENFK	25	35	10	10	4	2	28	36	4	BS3+NH+OH	12.4062	false	true	false	false	internal > 4	0		0	0	0	0	0	1326	543	5
12114	4867621114	B170315_09_Lumos_ML_IN_205_PMBS3_Tryp_Rep2_SECFr15	6	831.751	4984.46	0.464398	6	4984.46	0.462678	33378	Myoglobin	MYG_HORSE Myoglobin OS=Equus caballus GN=MB PE=1 SV=2	false	Myoglobin	MYG_HORSE Myoglobin OS=Equus caballus GN=MB PE=1 SV=2	false	YLEFISDAIIHVLHSKHPGDFGADAQGAMTK	TEAEMKASEDLKK	104	52	31	13	16	6	119	57	6	BS3+NH+OH	12.397	false	true	false	false	internal > 4	0		0	0	0	0	0	1392	1727	36
12114	4868553596	7PMix_BS3_Conal_F3_DDA_iRT_002	4	811.66	3242.61	0.612007	4	3242.61	0.610401	24345	Ovotransferrin	TRFE_CHICK Ovotransferrin OS=Gallus gallus PE=1 SV=2	false	Ovotransferrin	TRFE_CHICK Ovotransferrin OS=Gallus gallus PE=1 SV=2	false	DGKGDVAFVK	FFSASCcmVPGATIEQKLCcmR	219	174	10	18	3	15	221	188	4	BS3+NH+OH	12.3819	false	true	false	false	internal > 4	0		0	0	0	0	0	1461	2743	0
12114	4868657423	7PMix_BS3_HSA_F3_DDA_iRT_001	5	738.198	3685.95	0.952387	5	3685.95	0.946138	18692	HSA	ALBU_HUMAN Serum albumin OS=Homo sapiens GN=ALB PE=1 SV=2	false	HSA	ALBU_HUMAN Serum albumin OS=Homo sapiens GN=ALB PE=1 SV=2	false	LDELRDEGKbs3nh2ASSAKQR	LKCcmASLQKbs3nh2FGER	206	222	16	12	14	2	219	223	5	BS3+NH+OH	12.3816	false	true	false	false	internal > 4	0		0	0	0	0	0	1503	1467	5
12114	4867989690	7PMix_BS3_ceratin81_DDA_iRT_001	4	835.661	3338.61	0.613228	4	3338.61	0.612247	9099	Creatine kinase	KCRM_RABIT Creatine kinase M-type OS=Oryctolagus cuniculus GN=CKM PE=1 SV=1	false	Creatine kinase	KCRM_RABIT Creatine kinase M-type OS=Oryctolagus cuniculus GN=CKM PE=1 SV=1	false	VISMEKGGNMK	GTGGVDTAAVGSVFDISNADR	237	321	11	21	6	2	242	322	4	BS3+NH+OH	12.3677	false	true	false	false	internal > 4	0		0	0	0	0	0	1942	325	1
12114	4868601513	7PMix_BS3_Ceratin_F3_DDA_iRT_002	5	954.482	4767.37	0.373286	5	4767.37	0.374864	22576	Creatine kinase	KCRM_RABIT Creatine kinase M-type OS=Oryctolagus cuniculus GN=CKM PE=1 SV=1	false	Creatine kinase	KCRM_RABIT Creatine kinase M-type OS=Oryctolagus cuniculus GN=CKM PE=1 SV=1	false	TDLNHENLKGGDDLDPHYVLSSR	VISMEKbs3nh2GGNMKEVFRR	108	237	23	16	9	11	116	247	5	BS3+NH+OH	12.3615	false	true	false	false	internal > 4	0		0	0	0	0	0	1012	449	1
12114	4868237156	B170317_06_Lumos_ML_IN_205_PMBS3_Tryp_SECFr16	5	700.35	3496.71	0.71319	5	3496.71	0.71394	28569	HSA	ALBU_HUMAN Serum albumin OS=Homo sapiens GN=ALB PE=1 SV=2	false	HSA	ALBU_HUMAN Serum albumin OS=Homo sapiens GN=ALB PE=1 SV=2	false	CcmCcmKADDKbs3ohETCcmFAEEGKK	KQTALVELVK	582	549	17	10	3	1	584	549	5	BS3+NH+OH	12.3428	false	true	false	false	internal > 4	0		0	0	0	0	0	1940	967	5
12114	4868511065	7PMix_BS3_HSA_F3_DDA_iRT_002	3	1185.94	3554.8	0.79946	3	3554.8	0.796025	15954	HSA	ALBU_HUMAN Serum albumin OS=Homo sapiens GN=ALB PE=1 SV=2	false	HSA	ALBU_HUMAN Serum albumin OS=Homo sapiens GN=ALB PE=1 SV=2	false	LAKTYETTLEK	TPVSDRVTKCcmCcmTESLVNR	373	491	11	18	3	9	375	499	3	BS3+NH+OH	12.3382	false	true	false	false	internal > 4	0		0	0	0	0	0	1939	2155	5
12114	4867640982	B170315_03_Lumos_ML_IN_205_PMBS3_Tryp_Rep1_SECFr16	4	703.147	2808.56	0.559029	4	2808.56	0.557814	23697	Myoglobin	MYG_HORSE Myoglobin OS=Equus caballus GN=MB PE=1 SV=2	false	Myoglobin	MYG_HORSE Myoglobin OS=Equus caballus GN=MB PE=1 SV=2	false	LFTGHPETLEKFDKFK	HKIPIK	33	98	16	6	11	2	43	99	4	BS3+NH+OH	12.3294	false	true	false	false	internal > 4	0		0	0	0	0	0	1382	523	36
12114	4868233025	B170317_06_Lumos_ML_IN_205_PMBS3_Tryp_SECFr16	6	612.639	3669.79	0.789471	6	3669.79	0.787923	19294	Ovotransferrin	TRFE_CHICK Ovotransferrin OS=Gallus gallus PE=1 SV=2	false	Ovotransferrin	TRFE_CHICK Ovotransferrin OS=Gallus gallus PE=1 SV=2	false	KSCcmHTAVGR	CcmLVEKGDVAFIQHSTVEENTGGK	471	549	9	23	1	5	471	553	6	BS3+NH+OH	12.3261	false	true	false	false	internal > 4	0		0	0	0	0	0	1937	1011	0
12114	4868662157	7PMix_BS3_HSA_F3_DDA_iRT_001	5	762.992	3809.92	0.921809	5	3809.92	0.918583	25896	HSA	ALBU_HUMAN Serum albumin OS=Homo sapiens GN=ALB PE=1 SV=2	false	HSA	ALBU_HUMAN Serum albumin OS=Homo sapiens GN=ALB PE=1 SV=2	false	KQTALVELVK	EFNAETFTFHADICcmTLSEKER	549	525	10	21	1	19	549	543	5	BS3+NH+OH	12.322	false	true	false	false	internal > 4	0		0	0	0	0	0	1936	2917	5
12114	4868767680	7PMix_BS3_HSA_F1F2_DDA_iRT_001	5	748.579	3737.86	0.856379	5	3737.86	0.856582	19356	HSA	ALBU_HUMAN Serum albumin OS=Homo sapiens GN=ALB PE=1 SV=2	false	HSA	ALBU_HUMAN Serum albumin OS=Homo sapiens GN=ALB PE=1 SV=2	false	CcmCcmKADDKETCcmFAEEGK	QIKbs3ohKQTALVELVK	582	546	16	13	3	4	584	549	5	BS3+NH+OH	12.3165	false	true	false	false	internal > 4	0		0	0	0	0	0	1935	967	5
12114	4868777394	7PMix_BS3_HSA_F1F2_DDA_iRT_001	3	1107.56	3319.65	0.646994	3	3319.65	0.646844	28235	HSA	ALBU_HUMAN Serum albumin OS=Homo sapiens GN=ALB PE=1 SV=2	false	HSA	ALBU_HUMAN Serum albumin OS=Homo sapiens GN=ALB PE=1 SV=2	false	CcmCcmTESLVNR	VFDEFKPLVEEPQNLIK	500	397	9	17	3	6	502	402	3	BS3+NH+OH	12.3067	false	true	false	false	internal > 4	0		0	0	0	0	0	1714	2799	5
12114	4868522307	7PMix_BS3_Ceratin_F4_DDA_iRT_002	4	944.978	3775.88	0.881783	4	3775.88	0.876713	15981	Creatine kinase	KCRM_RABIT Creatine kinase M-type OS=Oryctolagus cuniculus GN=CKM PE=1 SV=1	false	Creatine kinase	KCRM_RABIT Creatine kinase M-type OS=Oryctolagus cuniculus GN=CKM PE=1 SV=1	false	LNYKSEEEYPDLSKHNNHMoxAK	VLTPDLYKK	12	33	21	9	4	8	15	40	4	BS3+NH+OH	12.3057	false	true	false	false	internal > 4	0		0	0	0	0	0	756	533	1
12114	4868552730	7PMix_BS3_Ceratin_F4_DDA_iRT_002	5	718.383	3586.88	0.876459	5	3586.87	0.870511	25956	Creatine kinase	KCRM_RABIT Creatine kinase M-type OS=Oryctolagus cuniculus GN=CKM PE=1 SV=1	false	Creatine kinase	KCRM_RABIT Creatine kinase M-type OS=Oryctolagus cuniculus GN=CKM PE=1 SV=1	false	SIKGYTLPPHCcmSR	AVEKLSVEALNSLTGEFK	136	153	13	18	3	4	138	156	5	BS3+NH+OH	12.3027	false	true	false	false	internal > 4	0		0	0	0	0	0	1932	877	1
12114	4868650395	7PMix_BS3_HSA_F3_DDA_iRT_001	5	503.454	2512.24	0.235499	5	2512.23	0.234642	11794	HSA	ALBU_HUMAN Serum albumin OS=Homo sapiens GN=ALB PE=1 SV=2	false	HSA	ALBU_HUMAN Serum albumin OS=Homo sapiens GN=ALB PE=1 SV=2	false	DAHKSEVAHR	FKDLGEENFK	25	35	10	10	4	2	28	36	5	BS3+NH+OH	12.3023	false	true	false	false	internal > 4	0		0	0	0	0	0	1326	543	5
12114	4868766991	7PMix_BS3_HSA_F1F2_DDA_iRT_001	5	703.137	3510.65	0.649042	5	3510.64	0.6429	19022	HSA	ALBU_HUMAN Serum albumin OS=Homo sapiens GN=ALB PE=1 SV=2	false	HSA	ALBU_HUMAN Serum albumin OS=Homo sapiens GN=ALB PE=1 SV=2	false	VHTECcmCcmHGDLLECcmADDRADLAK	LVTDLTK	265	258	22	7	3	6	267	263	5	BS3+NH+OH	12.2814	false	true	false	false	internal > 4	0		0	0	0	0	0	1840	1323	5
12114	4868524916	7PMix_BS3_Ceratin_F4_DDA_iRT_002	3	853.795	2558.36	0.362387	3	2558.36	0.356673	17984	Creatine kinase	KCRM_RABIT Creatine kinase M-type OS=Oryctolagus cuniculus GN=CKM PE=1 SV=1	false	Creatine kinase	KCRM_RABIT Creatine kinase M-type OS=Oryctolagus cuniculus GN=CKM PE=1 SV=1	false	SIKGYTLPPHCcmSR	IEEIFKK	136	260	13	7	3	6	138	265	3	BS3+NH+OH	12.2751	false	true	false	false	internal > 4	0		0	0	0	0	0	641	579	1
12114	4867926537	B170315_11_Lumos_ML_IN_205_PMBS3_Tryp_Rep2_SECFr17	4	956.241	3820.94	0.93525	4	3820.93	0.931377	72269	HSA	ALBU_HUMAN Serum albumin OS=Homo sapiens GN=ALB PE=1 SV=2	false	HSA	ALBU_HUMAN Serum albumin OS=Homo sapiens GN=ALB PE=1 SV=2	false	VFDEFKPLVEEPQNLIK	DVFLGMoxFLYEYAR	397	348	17	13	6	11	402	358	4	BS3+NH+OH	12.2743	false	true	false	false	internal > 4	0		0	0	0	0	0	1360	2707	5
12114	4868648166	7PMix_BS3_HSA_F3_DDA_iRT_001	3	741.703	2222.09	0.086996	3	2222.09	0.085739	12512	HSA	ALBU_HUMAN Serum albumin OS=Homo sapiens GN=ALB PE=1 SV=2	false	HSA	ALBU_HUMAN Serum albumin OS=Homo sapiens GN=ALB PE=1 SV=2	false	CcmCcmTESLVNR	LKCcmASLQK	500	222	9	8	5	2	504	223	3	BS3+NH+OH	12.274	false	true	false	false	internal > 4	0		0	0	0	0	0	1907	1775	5
12114	4868764894	7PMix_BS3_HSA_F1F2_DDA_iRT_001	3	1218.28	3651.81	0.813498	3	3651.81	0.808569	21780	HSA	ALBU_HUMAN Serum albumin OS=Homo sapiens GN=ALB PE=1 SV=2	false	HSA	ALBU_HUMAN Serum albumin OS=Homo sapiens GN=ALB PE=1 SV=2	false	KQTALVELVK	CcmCcmKADDKETbs3nh2CcmFAEEGKbs3ohK	549	582	10	17	1	3	549	584	3	BS3+NH+OH	12.2717	false	true	false	false	internal > 4	0		0	0	0	0	0	1851	967	5
12114	4868597077	7PMix_BS3_Ceratin_F3_DDA_iRT_002	4	947.733	3786.9	0.90107	4	3786.88	0.881469	21091	Creatine kinase	KCRM_RABIT Creatine kinase M-type OS=Oryctolagus cuniculus GN=CKM PE=1 SV=1	false	Creatine kinase	KCRM_RABIT Creatine kinase M-type OS=Oryctolagus cuniculus GN=CKM PE=1 SV=1	false	LNYKSEEEYPDLSK	HNNHMAKbs3nh2VLTPDLYK	12	26	14	15	13	10	24	35	4	BS3+NH+OH	12.2679	false	true	false	false	internal > 4	0		0	0	0	0	0	1925	467	1
12114	4867948483	B170315_18_Lumos_ML_IN_205_PMBS3_Tryp_Rep3_SECFr17	3	1071.85	3212.54	0.54238	3	3212.54	0.540333	24915	HSA	ALBU_HUMAN Serum albumin OS=Homo sapiens GN=ALB PE=1 SV=2	false	HSA	ALBU_HUMAN Serum albumin OS=Homo sapiens GN=ALB PE=1 SV=2	false	KQTALVELVK	CcmCcmKADDKETCcmFAEEGK	549	582	10	16	1	3	549	584	3	BS3+NH+OH	12.2675	false	true	false	false	internal > 4	0		0	0	0	0	0	1924	967	5
12114	4867943415	B170315_18_Lumos_ML_IN_205_PMBS3_Tryp_Rep3_SECFr17	5	507.686	2533.39	0.394862	5	2533.39	0.394437	25332	Myoglobin	MYG_HORSE Myoglobin OS=Equus caballus GN=MB PE=1 SV=2	false	Myoglobin	MYG_HORSE Myoglobin OS=Equus caballus GN=MB PE=1 SV=2	false	LFTGHPETLEKFDK	HKIPIK	33	98	14	6	11	2	43	99	5	BS3+NH+OH	12.2628	false	true	false	false	internal > 4	0		0	0	0	0	0	1794	523	36
12114	4868581713	7PMix_BS3_Conal_F5_DDA_iRT_001	4	668.096	2668.35	0.353218	4	2668.35	0.350357	7608	Ovotransferrin	TRFE_CHICK Ovotransferrin OS=Gallus gallus PE=1 SV=2	false	Ovotransferrin	TRFE_CHICK Ovotransferrin OS=Gallus gallus PE=1 SV=2	false	KDSNVNWNNLKGK	KSCcmHTAVGR	458	471	13	9	11	1	468	471	4	BS3+NH+OH	12.26	false	true	false	false	internal > 4	0		0	0	0	0	0	932	237	0
12114	4868653366	7PMix_BS3_HSA_F3_DDA_iRT_001	4	1051.01	4200	0.002144	4	4200	0.995723	21667	HSA	ALBU_HUMAN Serum albumin OS=Homo sapiens GN=ALB PE=1 SV=2	false	HSA	ALBU_HUMAN Serum albumin OS=Homo sapiens GN=ALB PE=1 SV=2	false	LDELRDEGKASSAK	EFNAETFTFHADICcmTLSEKER	206	525	14	21	9	19	214	543	4	BS3+NH+OH	12.2492	false	true	false	false	internal > 4	0		0	0	0	0	0	1729	1639	5
12114	4867885165	B170315_11_Lumos_ML_IN_205_PMBS3_Tryp_Rep2_SECFr17	5	583.51	2912.51	0.513972	5	2912.51	0.514447	25232	Creatine kinase	KCRM_RABIT Creatine kinase M-type OS=Oryctolagus cuniculus GN=CKM PE=1 SV=1	false	Creatine kinase	KCRM_RABIT Creatine kinase M-type OS=Oryctolagus cuniculus GN=CKM PE=1 SV=1	false	GGDDLDPHYVLSSR	GGVHVKLAHLSK	117	293	14	12	13	6	129	298	5	BS3+NH+OH	12.2213	false	true	false	false	internal > 4	0		0	0	0	0	0	1481	3021	1
12114	4868669505	7PMix_BS3_HSA_F3_DDA_iRT_001	4	938.222	3748.86	0.860543	4	3748.86	0.858605	30498	HSA	ALBU_HUMAN Serum albumin OS=Homo sapiens GN=ALB PE=1 SV=2	false	HSA	ALBU_HUMAN Serum albumin OS=Homo sapiens GN=ALB PE=1 SV=2	false	LAKTYETTLEK	NYAEAKDVFLGMoxFLYEYAR	373	342	11	19	3	6	375	347	4	BS3+NH+OH	12.2169	false	true	false	false	internal > 4	0		0	0	0	0	0	1919	2907	5
12114	4867803078	B170315_17_Lumos_ML_IN_205_PMBS3_Tryp_Rep3_SECFr16	4	1091.03	4360.08	0.080269	4	4360.08	0.079354	53854	Lysozyme C	LYSC_CHICK Lysozyme C OS=Gallus gallus GN=LYZ PE=1 SV=1	false	Lysozyme C	LYSC_CHICK Lysozyme C OS=Gallus gallus GN=LYZ PE=1 SV=1	false	CcmKGTDVQAWIR	GYSLGNWVCcmAAKbs3nh2FESNFNTQATNR	133	40	11	24	2	2	134	41	4	BS3+NH+OH	12.1944	false	true	false	false	internal > 4	0		0	0	0	0	0	1918	2329	64
12114	4868579538	7PMix_BS3_Conal_F5_DDA_iRT_001	4	947.715	3786.83	0.831734	4	3786.84	0.838563	17978	Ovotransferrin	TRFE_CHICK Ovotransferrin OS=Gallus gallus PE=1 SV=2	false	Ovotransferrin	TRFE_CHICK Ovotransferrin OS=Gallus gallus PE=1 SV=2	false	IQWCcmAVGKDEKbs3ohSK	CcmVASSHEKYFGYTGALR	364	532	13	17	8	8	371	539	4	BS3+NH+OH	12.191	false	true	false	false	internal > 4	0		0	0	0	0	0	1448	1045	0
12114	4868030185	7PMix_BS3_ceratin32_DDA_iRT_001	4	1193.62	4770.46	0.463082	4	4770.46	0.463247	11531	Creatine kinase	KCRM_RABIT Creatine kinase M-type OS=Oryctolagus cuniculus GN=CKM PE=1 SV=1	false	Creatine kinase	KCRM_RABIT Creatine kinase M-type OS=Oryctolagus cuniculus GN=CKM PE=1 SV=1	false	KLEKGQSbs3nh2IDDMoxIPAQK	LGSSEVEQVQLVVDGVKLMoxVEMEK	366	342	16	24	1	17	366	358	4	BS3+NH+OH	12.1582	false	true	false	false	internal > 4	0		0	0	0	0	0	1916	339	1
12114	4868769432	7PMix_BS3_HSA_F1F2_DDA_iRT_001	5	805.021	4020.07	0.067072	5	4020.06	0.062159	20047	HSA	ALBU_HUMAN Serum albumin OS=Homo sapiens GN=ALB PE=1 SV=2	false	HSA	ALBU_HUMAN Serum albumin OS=Homo sapiens GN=ALB PE=1 SV=2	false	CcmCcmKADDKbs3nh2ETCcmFAEEGKK	QIKbs3nh2KQTALVELVK	582	546	17	13	3	4	584	549	5	BS3+NH+OH	12.1574	false	true	false	false	internal > 4	0		0	0	0	0	0	1915	967	5
12114	4868517424	7PMix_BS3_HSA_F3_DDA_iRT_002	3	1065.88	3194.63	0.629172	3	3194.63	0.625005	18677	HSA	ALBU_HUMAN Serum albumin OS=Homo sapiens GN=ALB PE=1 SV=2	false	HSA	ALBU_HUMAN Serum albumin OS=Homo sapiens GN=ALB PE=1 SV=2	false	VTKCcmCcmTESLVNR	LKbs3nh2CcmASLQKFGER	497	222	12	12	3	8	499	229	3	BS3+NH+OH	12.138	false	true	false	false	internal > 4	0		0	0	0	0	0	1914	2417	5
12114	4868606279	7PMix_BS3_Ceratin_F3_DDA_iRT_002	4	839.2	3352.77	0.772164	4	3352.77	0.769382	25886	Creatine kinase	KCRM_RABIT Creatine kinase M-type OS=Oryctolagus cuniculus GN=CKM PE=1 SV=1	false	Creatine kinase	KCRM_RABIT Creatine kinase M-type OS=Oryctolagus cuniculus GN=CKM PE=1 SV=1	false	LNYKSEEEYPDLSK	VLTPDLYKKbs3ohLR	12	33	14	11	4	8	15	40	4	BS3+NH+OH	12.1256	false	true	false	false	internal > 4	0		0	0	0	0	0	1913	533	1
12114	4867995158	7PMix_BS3_ceratin81_DDA_iRT_001	4	1193.87	4771.44	0.443062	4	4771.45	0.447262	12553	Creatine kinase	KCRM_RABIT Creatine kinase M-type OS=Oryctolagus cuniculus GN=CKM PE=1 SV=1	false	Creatine kinase	KCRM_RABIT Creatine kinase M-type OS=Oryctolagus cuniculus GN=CKM PE=1 SV=1	false	KLEKGQSbs3ohIDDMoxIPAQK	LGSSEVEQVQLVVDGVKLMVEMoxEK	366	342	16	24	4	17	369	358	4	BS3+NH+OH	12.1092	false	true	false	false	internal > 4	0		0	0	0	0	0	1912	529	1
12114	4867707469	B170315_12_Lumos_ML_IN_205_PMBS3_Tryp_Rep2_SECFr18	5	774.198	3865.95	0.952082	5	3865.95	0.951545	28196	HSA	ALBU_HUMAN Serum albumin OS=Homo sapiens GN=ALB PE=1 SV=2	false	HSA	ALBU_HUMAN Serum albumin OS=Homo sapiens GN=ALB PE=1 SV=2	false	CcmCcmKADDKETCcmFAEEGKK	QIKKbs3ohQTALVELVK	582	546	17	13	3	3	584	548	5	BS3+NH+OH	12.1075	false	true	false	false	internal > 4	0		0	0	0	0	0	1199	1201	5
12114	4868651123	7PMix_BS3_HSA_F3_DDA_iRT_001	6	570.971	3419.78	0.782391	6	3419.78	0.783279	16043	HSA	ALBU_HUMAN Serum albumin OS=Homo sapiens GN=ALB PE=1 SV=2	false	HSA	ALBU_HUMAN Serum albumin OS=Homo sapiens GN=ALB PE=1 SV=2	false	LKECcmCcmEKPLLEK	LSQRFPKAEFAEVSK	299	243	12	15	2	7	300	249	6	BS3+NH+OH	12.1068	false	true	false	false	internal > 4	0		0	0	0	0	0	1910	2143	5
12114	4868396629	B170317_07_Lumos_ML_IN_205_PMBS3_Tryp_SECFr17	3	807.09	2418.25	0.248617	3	2418.25	0.247105	35655	HSA	ALBU_HUMAN Serum albumin OS=Homo sapiens GN=ALB PE=1 SV=2	false	HSA	ALBU_HUMAN Serum albumin OS=Homo sapiens GN=ALB PE=1 SV=2	false	FKDLGEENFK	KYLYEIAR	35	161	10	8	2	1	36	161	3	BS3+NH+OH	12.0906	false	true	false	false	internal > 4	0		0	0	0	0	0	1878	539	5
12114	4867785757	B170315_17_Lumos_ML_IN_205_PMBS3_Tryp_Rep3_SECFr16	5	717.377	3581.85	0.847468	5	3581.85	0.845487	43183	HSA	ALBU_HUMAN Serum albumin OS=Homo sapiens GN=ALB PE=1 SV=2	false	HSA	ALBU_HUMAN Serum albumin OS=Homo sapiens GN=ALB PE=1 SV=2	false	LKECcmCcmEKPLLEK	HPYFYAPELLFFAKR	299	170	12	15	7	14	305	183	5	BS3+NH+OH	12.0763	false	true	false	false	internal > 4	0		0	0	0	0	0	1391	2697	5
12114	4868643043	7PMix_BS3_HSA_F3_DDA_iRT_001	4	556.529	2222.09	0.087105	4	2222.09	0.085739	12500	HSA	ALBU_HUMAN Serum albumin OS=Homo sapiens GN=ALB PE=1 SV=2	false	HSA	ALBU_HUMAN Serum albumin OS=Homo sapiens GN=ALB PE=1 SV=2	false	CcmCcmTESLVNR	LKCcmASLQK	500	222	9	8	5	2	504	223	4	BS3+NH+OH	12.0726	false	true	false	false	internal > 4	0		0	0	0	0	0	1907	1775	5
12114	4868135027	B170317_02_Lumos_ML_IN_205_PMBS3_Tryp_Rep4_SECFr16	6	804.077	4818.42	0.417401	6	4818.41	0.412436	51579	Creatine kinase	KCRM_RABIT Creatine kinase M-type OS=Oryctolagus cuniculus GN=CKM PE=1 SV=1	false	Creatine kinase	KCRM_RABIT Creatine kinase M-type OS=Oryctolagus cuniculus GN=CKM PE=1 SV=1	false	KAGHPFMoxWNEHLGYVLTCcmPSNLGTGLR	FCcmVGLQKIEEIFK	266	253	27	13	1	7	266	259	6	BS3+NH+OH	12.0287	false	true	false	false	internal > 4	0		0	0	0	0	0	1317	2975	1
12114	4868271650	B170317_06_Lumos_ML_IN_205_PMBS3_Tryp_SECFr16	3	1454.37	4360.08	0.08193	3	4360.08	0.079354	52874	Lysozyme C	LYSC_CHICK Lysozyme C OS=Gallus gallus GN=LYZ PE=1 SV=1	false	Lysozyme C	LYSC_CHICK Lysozyme C OS=Gallus gallus GN=LYZ PE=1 SV=1	false	CcmKGTDVQAWIR	GYSLGNWVCcmAAKbs3nh2FESNFNTQATNR	133	40	11	24	2	3	134	42	3	BS3+NH+OH	12.0284	false	true	false	false	internal > 4	0		0	0	0	0	0	1869	2483	64
12114	4867987687	7PMix_BS3_ceratin81_DDA_iRT_001	5	510.46	2547.26	0.263728	5	2547.27	0.265882	5115	Creatine kinase	KCRM_RABIT Creatine kinase M-type OS=Oryctolagus cuniculus GN=CKM PE=1 SV=1	false	Creatine kinase	KCRM_RABIT Creatine kinase M-type OS=Oryctolagus cuniculus GN=CKM PE=1 SV=1	false	PFGNTHNKYK	PFGNTHNKYK	2	2	10	10	8	8	9	9	5	BS3+NH+OH	12.0275	false	true	false	false	internal > 4	0		0	0	0	0	0	123	3153	1
12114	4868759296	7PMix_BS3_HSA_F1F2_DDA_iRT_001	4	734.127	2932.48	0.478462	4	2932.47	0.474635	11100	HSA	ALBU_HUMAN Serum albumin OS=Homo sapiens GN=ALB PE=1 SV=2	false	HSA	ALBU_HUMAN Serum albumin OS=Homo sapiens GN=ALB PE=1 SV=2	false	VGSKCcmCcmK	LDELRDEGKASSAKbs3nh2QR	457	206	7	16	4	9	460	214	4	BS3+NH+OH	12.0224	false	true	false	false	internal > 4	0		0	0	0	0	0	1228	129	5
12114	4868654757	7PMix_BS3_HSA_F3_DDA_iRT_001	3	1162.24	3483.7	0.702902	3	3483.7	0.698025	22655	HSA	ALBU_HUMAN Serum albumin OS=Homo sapiens GN=ALB PE=1 SV=2	false	HSA	ALBU_HUMAN Serum albumin OS=Homo sapiens GN=ALB PE=1 SV=2	false	NLGKVGSK	EFNAETFTFHADICcmTLSEKER	453	525	8	21	4	19	456	543	3	BS3+NH+OH	12.0198	false	true	false	false	internal > 4	0		0	0	0	0	0	1453	849	5
12114	4868771581	7PMix_BS3_HSA_F1F2_DDA_iRT_001	4	1273.6	5090.36	0.362984	4	5090.36	0.361724	24543	HSA	ALBU_HUMAN Serum albumin OS=Homo sapiens GN=ALB PE=1 SV=2	false	HSA	ALBU_HUMAN Serum albumin OS=Homo sapiens GN=ALB PE=1 SV=2	false	YICcmENQDSISSK	LVTDLTKbs3nh2VHTECcmCcmHGDLLECcmADDRADLAK	287	258	12	29	1	10	287	267	4	BS3+NH+OH	12.0111	false	true	false	false	internal > 4	0		0	0	0	0	0	1901	1417	5
12114	4868552679	7PMix_BS3_Conal_F3_DDA_iRT_002	3	831.098	2490.27	0.271139	3	2490.27	0.268455	20286	Ovotransferrin	TRFE_CHICK Ovotransferrin OS=Gallus gallus PE=1 SV=2	false	Ovotransferrin	TRFE_CHICK Ovotransferrin OS=Gallus gallus PE=1 SV=2	false	IQWCcmAVGKDEK	DCcmIIKIMK	364	398	11	8	8	5	371	402	3	BS3+NH+OH	11.9786	false	true	false	false	internal > 4	0		0	0	0	0	0	1539	1349	0
12114	4868750902	7PMix_BS3_Conal_F1F2_DDA_iRT_001	3	991.871	2972.59	0.590719	3	2972.58	0.58204	24638	Ovotransferrin	TRFE_CHICK Ovotransferrin OS=Gallus gallus PE=1 SV=2	false	Ovotransferrin	TRFE_CHICK Ovotransferrin OS=Gallus gallus PE=1 SV=2	false	WCcmTISSPEEKK	KDPVLKbs3ohDLLFK	28	310	11	11	10	1	37	310	3	BS3+NH+OH	11.9745	false	true	false	false	internal > 4	0		0	0	0	0	0	1201	111	0
12114	4867672779	B170315_03_Lumos_ML_IN_205_PMBS3_Tryp_Rep1_SECFr16	4	836.174	3340.67	0.666939	4	3340.67	0.66646	45935	HSA	ALBU_HUMAN Serum albumin OS=Homo sapiens GN=ALB PE=1 SV=2	false	HSA	ALBU_HUMAN Serum albumin OS=Homo sapiens GN=ALB PE=1 SV=2	false	ECcmCcmEKPLLEK	HPYFYAPELLFFAKR	301	170	10	15	5	14	305	183	4	BS3+NH+OH	11.9627	false	true	false	false	internal > 4	0		0	0	0	0	0	1519	2697	5
12114	4868207188	B170317_04_Lumos_ML_IN_205_PMBS3_Tryp_Rep4_SECFr18	4	774.353	3093.38	0.383248	4	3093.38	0.377643	22044	HSA	ALBU_HUMAN Serum albumin OS=Homo sapiens GN=ALB PE=1 SV=2	false	HSA	ALBU_HUMAN Serum albumin OS=Homo sapiens GN=ALB PE=1 SV=2	false	CcmCcmTESLVNR	RYKAAFTECcmCcmQAADK	500	184	9	15	3	3	502	186	4	BS3+NH+OH	11.9612	false	true	false	false	internal > 4	0		0	0	0	0	0	1897	2307	5
12114	4867882233	B170315_10_Lumos_ML_IN_205_PMBS3_Tryp_Rep2_SECFr16	3	1269.32	3804.94	0.940207	3	3804.94	0.936467	66531	HSA	ALBU_HUMAN Serum albumin OS=Homo sapiens GN=ALB PE=1 SV=2	false	HSA	ALBU_HUMAN Serum albumin OS=Homo sapiens GN=ALB PE=1 SV=2	false	VFDEFKPLVEEPQNLIK	DVFLGMFLYEYAR	397	348	17	13	6	9	402	356	3	BS3+NH+OH	11.9578	false	true	false	false	internal > 4	0		0	0	0	0	0	1896	2305	5
12114	4868618306	7PMix_BS3_HSA_F4_DDA_iRT_001	3	826.117	2475.33	0.329916	3	2475.33	0.326771	13022	HSA	ALBU_HUMAN Serum albumin OS=Homo sapiens GN=ALB PE=1 SV=2	false	HSA	ALBU_HUMAN Serum albumin OS=Homo sapiens GN=ALB PE=1 SV=2	false	ASSAKQR	LKCcmASLQKbs3nh2FGER	215	222	7	12	5	2	219	223	3	BS3+NH+OH	11.9369	false	true	false	false	internal > 4	0		0	0	0	0	0	1142	1467	5
12114	4867874183	B170315_10_Lumos_ML_IN_205_PMBS3_Tryp_Rep2_SECFr16	6	897.287	5377.68	0.677166	6	5377.67	0.669769	58941	Creatine kinase	KCRM_RABIT Creatine kinase M-type OS=Oryctolagus cuniculus GN=CKM PE=1 SV=1	false	Creatine kinase	KCRM_RABIT Creatine kinase M-type OS=Oryctolagus cuniculus GN=CKM PE=1 SV=1	false	TDLNHENLKGGDDLDPHYVLSSR	LGSSEVEQVQLVVDGVKLMVEMEK	108	342	23	24	9	17	116	358	6	BS3+NH+OH	11.9367	false	true	false	false	internal > 4	0		0	0	0	0	0	468	2517	1
12114	4868662165	7PMix_BS3_HSA_F3_DDA_iRT_001	5	1098.34	5486.65	0.65185	5	5486.64	0.636902	26438	HSA	ALBU_HUMAN Serum albumin OS=Homo sapiens GN=ALB PE=1 SV=2	false	HSA	ALBU_HUMAN Serum albumin OS=Homo sapiens GN=ALB PE=1 SV=2	false	LVRPEVDVMCcmTAFHDNEETFLKK	YKAAFTECcmCcmQAADKbs3ohAACcmLLPK	139	185	23	21	22	2	160	186	5	BS3+NH+OH	11.9351	false	true	false	false	internal > 4	0		0	0	0	0	0	1893	135	5
13110	8889943959	7PMix_e.coli_DDA_iRT_library_001	5	893.887	4464.4	0.398737	5	4464.39	0.386582	31233	HSA	ALBU_HUMAN Serum albumin OS=Homo sapiens GN=ALB PE=1 SV=2	false	HSA	ALBU_HUMAN Serum albumin OS=Homo sapiens GN=ALB PE=1 SV=2	false	YTKKVPQVSTPTLVEVSR	ATKEQLKbs3nh2AVMDDFAAFVEK	435	563	18	19	4	3	438	565	5	BS3+NH+OH	11.9122	false	true	false	false	internal > 4	0		0	0	0	0	0	1892	417	5
12114	4867993658	7PMix_BS3_ceratin81_DDA_iRT_001	4	1032.54	4126.13	0.125679	4	4126.12	0.124929	10747	Creatine kinase	KCRM_RABIT Creatine kinase M-type OS=Oryctolagus cuniculus GN=CKM PE=1 SV=1	false	Creatine kinase	KCRM_RABIT Creatine kinase M-type OS=Oryctolagus cuniculus GN=CKM PE=1 SV=1	false	LNYKSEEEYPDLSK	AVEKLSVEALNSLTGEFKbs3nh2GK	12	153	14	20	4	4	15	156	4	BS3+NH+OH	11.8972	false	true	false	false	internal > 4	0		0	0	0	0	0	1891	1087	1
12114	4868028681	7PMix_BS3_ceratin32_DDA_iRT_001	4	532.791	2127.13	0.134712	4	2127.14	0.136431	7863	Creatine kinase	KCRM_RABIT Creatine kinase M-type OS=Oryctolagus cuniculus GN=CKM PE=1 SV=1	false	Creatine kinase	KCRM_RABIT Creatine kinase M-type OS=Oryctolagus cuniculus GN=CKM PE=1 SV=1	false	PFGNTHNK	VLTPDLYKK	2	33	8	9	1	8	2	40	4	BS3+NH+OH	11.8971	false	true	false	false	internal > 4	0		0	0	0	0	0	1887	1579	1
12114	4868746968	7PMix_BS3_Conal_F1F2_DDA_iRT_001	3	1059.51	3175.5	0.496115	3	3175.49	0.492057	17365	Ovotransferrin	TRFE_CHICK Ovotransferrin OS=Gallus gallus PE=1 SV=2	false	Ovotransferrin	TRFE_CHICK Ovotransferrin OS=Gallus gallus PE=1 SV=2	false	QPVDNYKTCcmNWAR	EGTTYKEFLGDK	253	668	13	12	7	6	259	673	3	BS3+NH+OH	11.894	false	true	false	false	internal > 4	0		0	0	0	0	0	1573	1273	0
12114	4868543113	7PMix_BS3_Conal_F3_DDA_iRT_002	4	1023	4087.95	0.954781	4	4087.95	0.95453	16852	Ovotransferrin	TRFE_CHICK Ovotransferrin OS=Gallus gallus PE=1 SV=2	false	Ovotransferrin	TRFE_CHICK Ovotransferrin OS=Gallus gallus PE=1 SV=2	false	DLLERQEKR	YDDESQCcmSKTDERPASYFAVAVAR	625	434	9	24	8	9	632	442	4	BS3+NH+OH	11.8914	false	true	false	false	internal > 4	0		0	0	0	0	0	1118	2617	0
12114	4867987228	7PMix_BS3_ceratin81_DDA_iRT_001	3	710.053	2127.14	0.135824	3	2127.14	0.136431	7689	Creatine kinase	KCRM_RABIT Creatine kinase M-type OS=Oryctolagus cuniculus GN=CKM PE=1 SV=1	false	Creatine kinase	KCRM_RABIT Creatine kinase M-type OS=Oryctolagus cuniculus GN=CKM PE=1 SV=1	false	PFGNTHNK	VLTPDLYKK	2	33	8	9	1	8	2	40	3	BS3+NH+OH	11.8906	false	true	false	false	internal > 4	0		0	0	0	0	0	1887	1579	1
12114	4867991800	7PMix_BS3_ceratin81_DDA_iRT_001	4	735.906	2939.59	0.594185	4	2939.59	0.589568	10135	Creatine kinase	KCRM_RABIT Creatine kinase M-type OS=Oryctolagus cuniculus GN=CKM PE=1 SV=1	false	Creatine kinase	KCRM_RABIT Creatine kinase M-type OS=Oryctolagus cuniculus GN=CKM PE=1 SV=1	false	GKYYPLK	AVEKLSVEALNSLTGEFK	171	153	7	18	2	4	172	156	4	BS3+NH+OH	11.8833	false	true	false	false	internal > 4	0		0	0	0	0	0	1837	2507	1
12114	4868500296	7PMix_BS3_HSA_F5_DDA_iRT_001	6	752.876	4511.21	0.21037	6	4511.2	0.203571	16229	HSA	ALBU_HUMAN Serum albumin OS=Homo sapiens GN=ALB PE=1 SV=2	false	HSA	ALBU_HUMAN Serum albumin OS=Homo sapiens GN=ALB PE=1 SV=2	false	AFKAWAVAR	LVTDLTKVHTECcmCcmHGDLLECcmADDRADLAK	234	258	9	29	3	7	236	264	6	BS3+NH+OH	11.8736	false	true	false	false	internal > 4	0		0	0	0	0	0	261	1495	5
12114	4868646517	7PMix_BS3_HSA_F3_DDA_iRT_001	5	731.176	3650.84	0.843134	5	3650.84	0.839625	13288	HSA	ALBU_HUMAN Serum albumin OS=Homo sapiens GN=ALB PE=1 SV=2	false	HSA	ALBU_HUMAN Serum albumin OS=Homo sapiens GN=ALB PE=1 SV=2	false	VGSKCcmCcmKbs3ohHPEAK	LDELRDEGKASSAKbs3nh2QR	457	206	12	16	4	9	460	214	5	BS3+NH+OH	11.8583	false	true	false	false	internal > 4	0		0	0	0	0	0	955	129	5
12114	4868451498	7PMix_pooled_DDA_iRT_library_007	5	598.925	2989.59	0.589472	5	2989.59	0.587278	17999	Catalase	CATA_BOVIN Catalase OS=Bos taurus GN=CAT PE=1 SV=3	false	Catalase	CATA_BOVIN Catalase OS=Bos taurus GN=CAT PE=1 SV=3	false	AAQKPDVLTTGGGNPVGDK	AKVFEHIGK	20	97	19	9	4	2	23	98	5	BS3+NH+OH	11.8457	false	true	false	false	internal > 4	0		0	0	0	0	0	1734	2783	15
12114	4867993634	7PMix_BS3_ceratin81_DDA_iRT_001	7	830.974	5809.77	0.769194	7	5809.77	0.770229	10044	Creatine kinase	KCRM_RABIT Creatine kinase M-type OS=Oryctolagus cuniculus GN=CKM PE=1 SV=1	false	Creatine kinase	KCRM_RABIT Creatine kinase M-type OS=Oryctolagus cuniculus GN=CKM PE=1 SV=1	false	SEEEYPDLSKHNNHMAK	SMTEQEQQQLIDDHFLFDKPVSPLLLASGMAR	16	178	17	32	10	19	25	196	7	BS3+NH+OH	11.8404	false	true	false	false	internal > 4	0		0	0	0	0	0	1882	253	1
12114	4868540943	7PMix_BS3_Ceratin_F4_DDA_iRT_002	6	574.971	3443.78	0.781292	6	3443.78	0.775883	24477	Creatine kinase	KCRM_RABIT Creatine kinase M-type OS=Oryctolagus cuniculus GN=CKM PE=1 SV=1	false	Creatine kinase	KCRM_RABIT Creatine kinase M-type OS=Oryctolagus cuniculus GN=CKM PE=1 SV=1	false	GYTLPPHCcmSR	AVEKLSVEALNSLTGEFKGK	139	153	10	20	2	4	140	156	6	BS3+NH+OH	11.8376	false	true	false	false	internal > 4	0		0	0	0	0	0	531	2915	1
12114	4868529062	7PMix_BS3_Ceratin_F4_DDA_iRT_002	5	644.74	3218.66	0.661127	5	3218.66	0.663855	20540	Creatine kinase	KCRM_RABIT Creatine kinase M-type OS=Oryctolagus cuniculus GN=CKM PE=1 SV=1	false	Creatine kinase	KCRM_RABIT Creatine kinase M-type OS=Oryctolagus cuniculus GN=CKM PE=1 SV=1	false	YKLNYKSEEEYPDLSK	VLTPDLYKK	10	33	16	9	6	8	15	40	5	BS3+NH+OH	11.8321	false	true	false	false	internal > 4	0		0	0	0	0	0	1880	533	1
12114	4868772198	7PMix_BS3_HSA_F1F2_DDA_iRT_001	3	1025.52	3073.53	0.529806	3	3073.53	0.531796	20053	HSA	ALBU_HUMAN Serum albumin OS=Homo sapiens GN=ALB PE=1 SV=2	false	HSA	ALBU_HUMAN Serum albumin OS=Homo sapiens GN=ALB PE=1 SV=2	false	FPKAEFAEVSK	YICcmENQDSISSKLK	247	287	11	14	3	12	249	298	3	BS3+NH+OH	11.8247	false	true	false	false	internal > 4	0		0	0	0	0	0	1879	1391	5
12114	4867704767	B170315_12_Lumos_ML_IN_205_PMBS3_Tryp_Rep2_SECFr18	4	605.569	2418.25	0.245796	4	2418.25	0.247105	32877	HSA	ALBU_HUMAN Serum albumin OS=Homo sapiens GN=ALB PE=1 SV=2	false	HSA	ALBU_HUMAN Serum albumin OS=Homo sapiens GN=ALB PE=1 SV=2	false	FKDLGEENFK	KYLYEIAR	35	161	10	8	2	1	36	161	4	BS3+NH+OH	11.8156	false	true	false	false	internal > 4	0		0	0	0	0	0	1878	539	5
12114	4868726943	7PMix_BS3_Conal_F3_DDA_iRT_001	4	1191.1	4760.37	0.372261	4	4760.36	0.364345	33406	Ovotransferrin	TRFE_CHICK Ovotransferrin OS=Gallus gallus PE=1 SV=2	false	Ovotransferrin	TRFE_CHICK Ovotransferrin OS=Gallus gallus PE=1 SV=2	false	KDQLTPSPR	GAIEWEGIESGSVEQAVAKFFSASCcmVPGATIEQK	352	155	9	34	1	19	352	173	4	BS3+NH+OH	11.8141	false	true	false	false	internal > 4	0		0.00131752	0	0	0	0	1877	2281	0
12114	4867986921	7PMix_BS3_ceratin81_DDA_iRT_001	5	516.087	2575.4	0.396662	5	2575.4	0.397826	6193	Creatine kinase	KCRM_RABIT Creatine kinase M-type OS=Oryctolagus cuniculus GN=CKM PE=1 SV=1	false	Creatine kinase	KCRM_RABIT Creatine kinase M-type OS=Oryctolagus cuniculus GN=CKM PE=1 SV=1	false	VISMEKGGNMK	GGVHVKLAHLSK	237	293	11	12	6	6	242	298	5	BS3+NH+OH	11.8132	false	true	false	false	internal > 4	0		0	0	0	0	0	1633	613	1
12114	4868027987	7PMix_BS3_ceratin32_DDA_iRT_001	5	926.661	4628.27	0.268671	5	4628.25	0.252678	8809	Creatine kinase	KCRM_RABIT Creatine kinase M-type OS=Oryctolagus cuniculus GN=CKM PE=1 SV=1	false	Creatine kinase	KCRM_RABIT Creatine kinase M-type OS=Oryctolagus cuniculus GN=CKM PE=1 SV=1	false	TDLNHENLKGGDDLDPHYVLSSR	VISMEKbs3ohGGNMoxKEVFR	108	237	23	15	9	11	116	247	5	BS3+NH+OH	11.8077	false	true	false	false	internal > 4	0		0.00131752	0	0	0	0	1875	449	1
12114	4868546644	7PMix_BS3_Conal_F3_DDA_iRT_002	5	741.327	3701.6	0.599055	5	3701.59	0.593323	13692	Ovotransferrin	TRFE_CHICK Ovotransferrin OS=Gallus gallus PE=1 SV=2	false	Ovotransferrin	TRFE_CHICK Ovotransferrin OS=Gallus gallus PE=1 SV=2	false	KSCcmHTAVGR	TGTCcmNFDEYFSEGCcmAPGSPPNSR	471	494	9	23	1	22	471	515	5	BS3+NH+OH	11.802	false	true	false	false	internal > 4	0		0	0	0	0	0	1248	2647	0
12114	4868537085	7PMix_BS3_Ceratin_F4_DDA_iRT_002	4	980	3915.97	0.971627	4	3915.96	0.960447	21518	Creatine kinase	KCRM_RABIT Creatine kinase M-type OS=Oryctolagus cuniculus GN=CKM PE=1 SV=1	false	Creatine kinase	KCRM_RABIT Creatine kinase M-type OS=Oryctolagus cuniculus GN=CKM PE=1 SV=1	false	LNYKSEEEYPDLSK	HNNHMAKbs3ohVLTPDLYKK	12	26	14	16	4	15	15	40	4	BS3+NH+OH	11.7958	false	true	false	false	internal > 4	0		0	0	0	0	0	1873	533	1
12114	4868643321	7PMix_BS3_HSA_F3_DDA_iRT_001	3	641.667	1921.98	0.979513	3	1921.98	0.978756	8367	HSA	ALBU_HUMAN Serum albumin OS=Homo sapiens GN=ALB PE=1 SV=2	false	HSA	ALBU_HUMAN Serum albumin OS=Homo sapiens GN=ALB PE=1 SV=2	false	VGSKCcmCcmK	LKCcmASLQK	457	222	7	8	4	2	460	223	3	BS3+NH+OH	11.7944	false	true	false	false	internal > 4	0		0	0	0	0	0	1209	141	5
12114	4867895130	B170315_11_Lumos_ML_IN_205_PMBS3_Tryp_Rep2_SECFr17	5	637.557	3182.75	0.747126	5	3182.75	0.748547	24572	Creatine kinase	KCRM_RABIT Creatine kinase M-type OS=Oryctolagus cuniculus GN=CKM PE=1 SV=1	false	Creatine kinase	KCRM_RABIT Creatine kinase M-type OS=Oryctolagus cuniculus GN=CKM PE=1 SV=1	false	KLEKGQSIDDMIPAQK	GGVHVKLAHLSK	366	293	16	12	4	6	369	298	5	BS3+NH+OH	11.7768	false	true	false	false	internal > 4	0		0	0	0	0	0	507	1091	1
12114	4868064909	B170315_04_Lumos_ML_IN_205_PMBS3_Tryp_Rep1_SECFr17	4	1091.03	4360.08	0.075875	4	4360.08	0.079354	56304	Lysozyme C	LYSC_CHICK Lysozyme C OS=Gallus gallus GN=LYZ PE=1 SV=1	false	Lysozyme C	LYSC_CHICK Lysozyme C OS=Gallus gallus GN=LYZ PE=1 SV=1	false	CcmKGTDVQAWIR	GYbs3nh2SLGNWVCcmAAKFESNFNTQATNR	133	40	11	24	2	12	134	51	4	BS3+NH+OH	11.7752	false	true	false	false	internal > 4	0		0	0	0	0	0	1857	2225	64
12114	4868064908	B170315_04_Lumos_ML_IN_205_PMBS3_Tryp_Rep1_SECFr17	4	1091.03	4360.08	0.075875	4	4360.08	0.079354	56304	Lysozyme C	LYSC_CHICK Lysozyme C OS=Gallus gallus GN=LYZ PE=1 SV=1	false	Lysozyme C	LYSC_CHICK Lysozyme C OS=Gallus gallus GN=LYZ PE=1 SV=1	false	CcmKGTDVQAWIR	GYSLGNWVCcmAAKbs3nh2FESNFNTQATNR	133	40	11	24	2	3	134	42	4	BS3+NH+OH	11.7752	false	true	false	false	internal > 4	0		0	0	0	0	0	1869	2483	64
12114	4868064907	B170315_04_Lumos_ML_IN_205_PMBS3_Tryp_Rep1_SECFr17	4	1091.03	4360.08	0.075875	4	4360.08	0.079354	56304	Lysozyme C	LYSC_CHICK Lysozyme C OS=Gallus gallus GN=LYZ PE=1 SV=1	false	Lysozyme C	LYSC_CHICK Lysozyme C OS=Gallus gallus GN=LYZ PE=1 SV=1	false	CcmKGTDVQAWIR	GYSbs3nh2LGNWVCcmAAKFESNFNTQATNR	133	40	11	24	2	12	134	51	4	BS3+NH+OH	11.7752	false	true	false	false	internal > 4	0		0	0	0	0	0	1858	2225	64
12114	4868736693	7PMix_BS3_Conal_F3_DDA_iRT_001	4	1337.18	5344.68	0.683296	4	5344.67	0.674799	35556	Ovotransferrin	TRFE_CHICK Ovotransferrin OS=Gallus gallus PE=1 SV=2	false	Ovotransferrin	TRFE_CHICK Ovotransferrin OS=Gallus gallus PE=1 SV=2	false	GAIEWEGIESGSVEQAVAKFFSASCcmVPGATIEQKbs3nh2LCcmR	KDQLTPSPR	155	352	37	9	19	1	173	352	4	BS3+NH+OH	11.7705	false	true	false	false	internal > 4	0		0.00131752	0	0	0	0	1867	2281	0
12114	4867954544	B170315_18_Lumos_ML_IN_205_PMBS3_Tryp_Rep3_SECFr17	4	708.902	2831.58	0.579537	4	2831.58	0.579672	36933	HSA	ALBU_HUMAN Serum albumin OS=Homo sapiens GN=ALB PE=1 SV=2	false	HSA	ALBU_HUMAN Serum albumin OS=Homo sapiens GN=ALB PE=1 SV=2	false	KVPQVSTPTLVEVSR	KYLYEIAR	438	161	15	8	1	1	438	161	4	BS3+NH+OH	11.7615	false	true	false	false	internal > 4	0		0	0	0	0	0	453	2495	5
12114	4868667328	7PMix_BS3_HSA_F3_DDA_iRT_001	5	995.897	4974.45	0.448481	5	4974.44	0.441479	28588	HSA	ALBU_HUMAN Serum albumin OS=Homo sapiens GN=ALB PE=1 SV=2	false	HSA	ALBU_HUMAN Serum albumin OS=Homo sapiens GN=ALB PE=1 SV=2	false	AVMDDFAAFVEKCcmCcmKADDKETCcmFAEEGKbs3nh2K	Kbs3nh2QTALVELVK	570	549	29	10	15	3	584	551	5	BS3+NH+OH	11.7423	false	true	false	false	internal > 4	0		0.00131752	0	0	0	0	1865	159	5
12114	4868026027	7PMix_BS3_ceratin32_DDA_iRT_001	4	911.989	3643.93	0.92817	4	3643.93	0.927674	9297	Creatine kinase	KCRM_RABIT Creatine kinase M-type OS=Oryctolagus cuniculus GN=CKM PE=1 SV=1	false	Creatine kinase	KCRM_RABIT Creatine kinase M-type OS=Oryctolagus cuniculus GN=CKM PE=1 SV=1	false	YKLNYKSEEEYPDLSK	VLTPDLYKKbs3ohLR	10	33	16	11	6	8	15	40	4	BS3+NH+OH	11.7257	false	true	false	false	internal > 4	0		0	0	0	0	0	1864	533	1
12114	4868529573	7PMix_BS3_Ceratin_F4_DDA_iRT_002	5	612.304	3056.48	0.481867	5	3056.48	0.476722	18452	Creatine kinase	KCRM_RABIT Creatine kinase M-type OS=Oryctolagus cuniculus GN=CKM PE=1 SV=1	false	Creatine kinase	KCRM_RABIT Creatine kinase M-type OS=Oryctolagus cuniculus GN=CKM PE=1 SV=1	false	PFGNTHNK	YKLNYKSEEEYPDLSK	2	10	8	16	1	6	2	15	5	BS3+NH+OH	11.7221	false	true	false	false	internal > 4	0		0	0	0	0	0	1863	885	1
12114	4868660988	7PMix_BS3_HSA_F3_DDA_iRT_001	6	774.216	4639.25	0.254925	6	4639.25	0.250041	22409	HSA	ALBU_HUMAN Serum albumin OS=Homo sapiens GN=ALB PE=1 SV=2	false	HSA	ALBU_HUMAN Serum albumin OS=Homo sapiens GN=ALB PE=1 SV=2	false	LDELRDEGKASSAKbs3nh2QR	EFNAETFTFHADICcmTLSEKER	206	525	16	21	9	19	214	543	6	BS3+NH+OH	11.7013	false	true	false	false	internal > 4	0		0	0	0	0	0	973	1639	5
12114	4868119928	B170317_02_Lumos_ML_IN_205_PMBS3_Tryp_Rep4_SECFr16	4	925.45	3697.77	0.772652	4	3697.77	0.77378	44428	HSA	ALBU_HUMAN Serum albumin OS=Homo sapiens GN=ALB PE=1 SV=2	false	HSA	ALBU_HUMAN Serum albumin OS=Homo sapiens GN=ALB PE=1 SV=2	false	YKAAFTECcmCcmQAADK	HPYFYAPELLFFAKR	185	170	14	15	2	14	186	183	4	BS3+NH+OH	11.6951	false	true	false	false	internal > 4	0		0	0	0	0	0	1473	121	5
12114	4868248815	B170317_06_Lumos_ML_IN_205_PMBS3_Tryp_SECFr16	4	964.477	3853.88	0.879586	4	3853.87	0.874891	40018	HSA	ALBU_HUMAN Serum albumin OS=Homo sapiens GN=ALB PE=1 SV=2	false	HSA	ALBU_HUMAN Serum albumin OS=Homo sapiens GN=ALB PE=1 SV=2	false	RHPYFYAPELLFFAKR	YKAAFTECcmCcmQAADK	169	185	16	14	15	2	183	186	4	BS3+NH+OH	11.6948	false	true	false	false	internal > 4	0		0	0	0	0	0	1366	121	5
12114	4868643628	7PMix_BS3_HSA_F3_DDA_iRT_001	4	688.861	2751.41	0.414986	4	2751.42	0.415998	10330	HSA	ALBU_HUMAN Serum albumin OS=Homo sapiens GN=ALB PE=1 SV=2	false	HSA	ALBU_HUMAN Serum albumin OS=Homo sapiens GN=ALB PE=1 SV=2	false	ASSAKQR	VGSKCcmCcmKbs3ohHPEAKbs3nh2R	215	457	7	13	5	4	219	460	4	BS3+NH+OH	11.6941	false	true	false	false	internal > 4	0		0	0	0	0	0	1628	381	5
12114	4867865795	B170315_10_Lumos_ML_IN_205_PMBS3_Tryp_Rep2_SECFr16	3	1454.37	4360.08	0.083761	3	4360.08	0.079354	50884	Lysozyme C	LYSC_CHICK Lysozyme C OS=Gallus gallus GN=LYZ PE=1 SV=1	false	Lysozyme C	LYSC_CHICK Lysozyme C OS=Gallus gallus GN=LYZ PE=1 SV=1	false	CcmKGTDVQAWIR	GYbs3nh2SLGNWVCcmAAKFESNFNTQATNR	133	40	11	24	2	12	134	51	3	BS3+NH+OH	11.6903	false	true	false	false	internal > 4	0		0	0	0	0	0	1857	2225	64
12114	4867865796	B170315_10_Lumos_ML_IN_205_PMBS3_Tryp_Rep2_SECFr16	3	1454.37	4360.08	0.083761	3	4360.08	0.079354	50884	Lysozyme C	LYSC_CHICK Lysozyme C OS=Gallus gallus GN=LYZ PE=1 SV=1	false	Lysozyme C	LYSC_CHICK Lysozyme C OS=Gallus gallus GN=LYZ PE=1 SV=1	false	CcmKGTDVQAWIR	GYSbs3nh2LGNWVCcmAAKFESNFNTQATNR	133	40	11	24	2	12	134	51	3	BS3+NH+OH	11.6903	false	true	false	false	internal > 4	0		0	0	0	0	0	1858	2225	64
12114	4868486402	7PMix_BS3_Conal_F4_DDA_iRT_002	6	598.309	3583.81	0.810467	6	3583.81	0.805285	13271	Ovotransferrin	TRFE_CHICK Ovotransferrin OS=Gallus gallus PE=1 SV=2	false	Ovotransferrin	TRFE_CHICK Ovotransferrin OS=Gallus gallus PE=1 SV=2	false	KDQLTPSPR	KGTEFTVNDLQGKTSCcmHTGLGR	352	119	9	22	1	13	352	131	6	BS3+NH+OH	11.6738	false	true	false	false	internal > 4	0		0	0	0	0	0	1856	1095	0
12114	4868099259	B170317_02_Lumos_ML_IN_205_PMBS3_Tryp_Rep4_SECFr16	5	741.214	3701.03	0.034785	5	3701.03	0.03383	24019	Creatine kinase	KCRM_RABIT Creatine kinase M-type OS=Oryctolagus cuniculus GN=CKM PE=1 SV=1	false	Creatine kinase	KCRM_RABIT Creatine kinase M-type OS=Oryctolagus cuniculus GN=CKM PE=1 SV=1	false	GGVHVKLAHLSKbs3ohHPK	KLEKGQSIDDMIPAQK	293	366	15	16	6	1	298	366	5	BS3+NH+OH	11.6679	false	true	false	false	internal > 4	0		0.00131752	0	0	0	0	1855	445	1
12114	4867718756	B170315_12_Lumos_ML_IN_205_PMBS3_Tryp_Rep2_SECFr18	4	1098.35	4389.37	0.367867	4	4389.37	0.36579	54395	HSA	ALBU_HUMAN Serum albumin OS=Homo sapiens GN=ALB PE=1 SV=2	false	HSA	ALBU_HUMAN Serum albumin OS=Homo sapiens GN=ALB PE=1 SV=2	false	QNCcmELFEQLGEYKFQNALLVR	QIKbs3ohKQTALVELVK	414	546	21	13	13	4	426	549	4	BS3+NH+OH	11.6451	false	true	false	false	internal > 4	0		0	0	0	0	0	1157	1297	5
12114	4868646478	7PMix_BS3_HSA_F3_DDA_iRT_001	3	761.065	2280.17	0.173361	3	2280.17	0.171851	10577	HSA	ALBU_HUMAN Serum albumin OS=Homo sapiens GN=ALB PE=1 SV=2	false	HSA	ALBU_HUMAN Serum albumin OS=Homo sapiens GN=ALB PE=1 SV=2	false	NLGKVGSK	CcmCcmKHPEAKbs3ohR	453	461	8	9	4	3	456	463	3	BS3+NH+OH	11.6374	false	true	false	false	internal > 4	0		0	0	0	0	0	1559	2591	5
12114	4868647976	7PMix_BS3_HSA_F3_DDA_iRT_001	4	881.46	3521.81	0.810494	4	3521.8	0.797032	12184	HSA	ALBU_HUMAN Serum albumin OS=Homo sapiens GN=ALB PE=1 SV=2	false	HSA	ALBU_HUMAN Serum albumin OS=Homo sapiens GN=ALB PE=1 SV=2	false	LDELRDEGKASSAK	VGSKCcmCcmKbs3nh2HPEAKbs3nh2R	206	457	14	13	9	4	214	460	4	BS3+NH+OH	11.6315	false	true	false	false	internal > 4	0		0	0	0	0	0	1126	129	5
12114	4868763774	7PMix_BS3_HSA_F1F2_DDA_iRT_001	4	913.961	3651.81	0.813668	4	3651.81	0.808569	21786	HSA	ALBU_HUMAN Serum albumin OS=Homo sapiens GN=ALB PE=1 SV=2	false	HSA	ALBU_HUMAN Serum albumin OS=Homo sapiens GN=ALB PE=1 SV=2	false	KQTALVELVK	CcmCcmKADDKETbs3nh2CcmFAEEGKbs3ohK	549	582	10	17	1	3	549	584	4	BS3+NH+OH	11.6266	false	true	false	false	internal > 4	0		0	0	0	0	0	1851	967	5
12114	4867757603	B170315_17_Lumos_ML_IN_205_PMBS3_Tryp_Rep3_SECFr16	4	764.671	3054.65	0.654732	4	3054.65	0.653584	24338	Creatine kinase	KCRM_RABIT Creatine kinase M-type OS=Oryctolagus cuniculus GN=CKM PE=1 SV=1	false	Creatine kinase	KCRM_RABIT Creatine kinase M-type OS=Oryctolagus cuniculus GN=CKM PE=1 SV=1	false	GGVHVKLAHLSK	LEKGQSIDDMIPAQK	293	367	12	15	6	3	298	369	4	BS3+NH+OH	11.6243	false	true	false	false	internal > 4	0		0	0	0	0	0	491	1091	1
12114	4868510113	7PMix_BS3_HSA_F3_DDA_iRT_002	3	890.452	2668.33	0.33425	3	2668.34	0.335753	15515	HSA	ALBU_HUMAN Serum albumin OS=Homo sapiens GN=ALB PE=1 SV=2	false	HSA	ALBU_HUMAN Serum albumin OS=Homo sapiens GN=ALB PE=1 SV=2	false	RDAHKSEVAHR	FKDLGEENFK	24	35	11	10	5	2	28	36	3	BS3+NH+OH	11.6219	false	true	false	false	internal > 4	0		0	0	0	0	0	902	543	5
12114	4868547297	7PMix_BS3_Conal_F3_DDA_iRT_002	3	944.136	2829.39	0.385214	3	2829.39	0.386804	14233	Ovotransferrin	TRFE_CHICK Ovotransferrin OS=Gallus gallus PE=1 SV=2	false	Ovotransferrin	TRFE_CHICK Ovotransferrin OS=Gallus gallus PE=1 SV=2	false	QPVDNYKTCcmNWAR	KDQLTPSPR	253	352	13	9	7	1	259	352	3	BS3+NH+OH	11.6197	false	true	false	false	internal > 4	0		0	0	0	0	0	1540	2705	0
12114	4868507090	7PMix_BS3_HSA_F3_DDA_iRT_002	3	814.086	2439.24	0.235983	3	2439.24	0.236243	7351	HSA	ALBU_HUMAN Serum albumin OS=Homo sapiens GN=ALB PE=1 SV=2	false	HSA	ALBU_HUMAN Serum albumin OS=Homo sapiens GN=ALB PE=1 SV=2	false	ASSAKQR	VGSKCcmCcmKbs3nh2HPEAK	215	457	7	12	5	4	219	460	3	BS3+NH+OH	11.6167	false	true	false	false	internal > 4	0		0	0	0	0	0	1815	381	5
12114	4867920004	B170315_11_Lumos_ML_IN_205_PMBS3_Tryp_Rep2_SECFr17	6	801.41	4802.42	0.416912	6	4802.42	0.417526	56899	Creatine kinase	KCRM_RABIT Creatine kinase M-type OS=Oryctolagus cuniculus GN=CKM PE=1 SV=1	false	Creatine kinase	KCRM_RABIT Creatine kinase M-type OS=Oryctolagus cuniculus GN=CKM PE=1 SV=1	false	FCcmVGLQKIEEIFK	KAGHPFMWNEHLGYVLTCcmPSNLGTGLR	253	266	13	27	7	1	259	266	6	BS3+NH+OH	11.6101	false	true	false	false	internal > 4	0		0	0	0	0	0	1846	2975	1
12114	4868549848	7PMix_BS3_Conal_F3_DDA_iRT_002	5	919.428	4592.1	0.10229	5	4592.1	0.097248	19171	Ovotransferrin	TRFE_CHICK Ovotransferrin OS=Gallus gallus PE=1 SV=2	false	Ovotransferrin	TRFE_CHICK Ovotransferrin OS=Gallus gallus PE=1 SV=2	false	QPVDNYKTCcmNWAR	HTTVNENAPDQKDEYELLCcmLDGSR	253	229	13	24	7	12	259	240	5	BS3+NH+OH	11.5935	false	true	false	false	internal > 4	0		0	0	0	0	0	1845	2901	0
12114	4868119945	B170317_02_Lumos_ML_IN_205_PMBS3_Tryp_Rep4_SECFr16	5	652.74	3258.66	0.663264	5	3258.66	0.659456	41352	Creatine kinase	KCRM_RABIT Creatine kinase M-type OS=Oryctolagus cuniculus GN=CKM PE=1 SV=1	false	Creatine kinase	KCRM_RABIT Creatine kinase M-type OS=Oryctolagus cuniculus GN=CKM PE=1 SV=1	false	GYTLPPHCcmSR	AVEKLSVEALNSLTGEFK	139	153	10	18	2	4	140	156	5	BS3+NH+OH	11.5901	false	true	false	false	internal > 4	0		0	0	0	0	0	1677	2915	1
12114	4868508970	7PMix_BS3_HSA_F3_DDA_iRT_002	3	571.624	1711.85	0.850973	3	1711.85	0.849789	5662	HSA	ALBU_HUMAN Serum albumin OS=Homo sapiens GN=ALB PE=1 SV=2	false	HSA	ALBU_HUMAN Serum albumin OS=Homo sapiens GN=ALB PE=1 SV=2	false	VGSKCcmCcmK	HPEAKR	457	464	7	6	4	5	460	468	3	BS3+NH+OH	11.5897	false	true	false	false	internal > 4	0		0	0	0	0	0	895	255	5
12114	4868026288	7PMix_BS3_ceratin32_DDA_iRT_001	3	945.152	2832.43	0.433188	3	2832.43	0.432278	7807	Creatine kinase	KCRM_RABIT Creatine kinase M-type OS=Oryctolagus cuniculus GN=CKM PE=1 SV=1	false	Creatine kinase	KCRM_RABIT Creatine kinase M-type OS=Oryctolagus cuniculus GN=CKM PE=1 SV=1	false	LEKGQSIDDMoxIPAQK	LMVEMEKK	367	359	15	8	3	7	369	365	3	BS3+NH+OH	11.5857	false	true	false	false	internal > 4	0		0	0	0	0	0	1169	749	1
12114	4868648518	7PMix_BS3_HSA_F3_DDA_iRT_001	5	489.051	2440.22	0.221033	5	2440.22	0.220258	7947	HSA	ALBU_HUMAN Serum albumin OS=Homo sapiens GN=ALB PE=1 SV=2	false	HSA	ALBU_HUMAN Serum albumin OS=Homo sapiens GN=ALB PE=1 SV=2	false	ASSAKQR	VGSKCcmCcmKbs3ohHPEAK	215	457	7	12	5	4	219	460	5	BS3+NH+OH	11.5789	false	true	false	false	internal > 4	0		0	0	0	0	0	1785	381	5
12114	4867949735	B170315_18_Lumos_ML_IN_205_PMBS3_Tryp_Rep3_SECFr17	3	1171.22	3510.64	0.639181	3	3510.64	0.6429	33371	HSA	ALBU_HUMAN Serum albumin OS=Homo sapiens GN=ALB PE=1 SV=2	false	HSA	ALBU_HUMAN Serum albumin OS=Homo sapiens GN=ALB PE=1 SV=2	false	VHTECcmCcmHGDLLECcmADDRADLAK	LVTDLTK	265	258	22	7	3	6	267	263	3	BS3+NH+OH	11.5784	false	true	false	false	internal > 4	0		0	0	0	0	0	1840	1323	5
12114	4868756326	7PMix_BS3_Conal_F1F2_DDA_iRT_001	6	1414.18	8479.03	0.027142	6	8479.04	0.037902	30669	Ovotransferrin	TRFE_CHICK Ovotransferrin OS=Gallus gallus PE=1 SV=2	false	Ovotransferrin	TRFE_CHICK Ovotransferrin OS=Gallus gallus PE=1 SV=2	false	GEADAVALDGGLVYTAGVCcmGLVPVMAER	GEADAVALDGGLVYTAGVCcmGLVPVMoxAERYDDESQCcmSKTDERPASYFAVAVAR	406	406	28	52	14	37	419	442	6	BS3+NH+OH	11.57	false	true	false	false	internal > 4	0		0.00131752	0	0	0.00680272	0	1839	2255	0
12114	4868649780	7PMix_BS3_HSA_F3_DDA_iRT_001	5	844.447	4217.2	0.19781	5	4217.19	0.193656	15474	HSA	ALBU_HUMAN Serum albumin OS=Homo sapiens GN=ALB PE=1 SV=2	false	HSA	ALBU_HUMAN Serum albumin OS=Homo sapiens GN=ALB PE=1 SV=2	false	LDELRDEGKASSAKbs3nh2QR	NLGKVGSKbs3nh2CcmCcmKbs3nh2HPEAK	206	453	16	16	9	4	214	456	5	BS3+NH+OH	11.5678	false	true	false	false	internal > 4	0		0.00131752	0	0	0	0	1838	793	5
12114	4867990966	7PMix_BS3_ceratin81_DDA_iRT_001	3	980.872	2939.59	0.593832	3	2939.59	0.589568	10142	Creatine kinase	KCRM_RABIT Creatine kinase M-type OS=Oryctolagus cuniculus GN=CKM PE=1 SV=1	false	Creatine kinase	KCRM_RABIT Creatine kinase M-type OS=Oryctolagus cuniculus GN=CKM PE=1 SV=1	false	GKYYPLK	AVEKLSVEALNSLTGEFK	171	153	7	18	2	4	172	156	3	BS3+NH+OH	11.5618	false	true	false	false	internal > 4	0		0	0	0	0	0	1837	2507	1
12114	4867753570	B170315_17_Lumos_ML_IN_205_PMBS3_Tryp_Rep3_SECFr16	4	644.857	2575.4	0.398873	4	2575.4	0.397826	16235	Creatine kinase	KCRM_RABIT Creatine kinase M-type OS=Oryctolagus cuniculus GN=CKM PE=1 SV=1	false	Creatine kinase	KCRM_RABIT Creatine kinase M-type OS=Oryctolagus cuniculus GN=CKM PE=1 SV=1	false	VISMEKGGNMK	GGVHVKLAHLSK	237	293	11	12	6	6	242	298	4	BS3+NH+OH	11.5612	false	true	false	false	internal > 4	0		0	0	0	0	0	1633	613	1
12114	4867990323	7PMix_BS3_ceratin81_DDA_iRT_001	6	782.231	4687.34	0.340252	6	4687.34	0.343942	8930	Creatine kinase	KCRM_RABIT Creatine kinase M-type OS=Oryctolagus cuniculus GN=CKM PE=1 SV=1	false	Creatine kinase	KCRM_RABIT Creatine kinase M-type OS=Oryctolagus cuniculus GN=CKM PE=1 SV=1	false	TDLNHENLKGGDDLDPHYVLSSR	KLEKbs3nh2GQSIDDMIPAQK	108	366	23	16	9	16	116	381	6	BS3+NH+OH	11.5577	false	true	false	false	internal > 4	0		0	0	0	0	0	1835	1289	1
12114	4868660106	7PMix_BS3_HSA_F3_DDA_iRT_001	5	1101.34	5501.66	0.656733	5	5501.65	0.647797	24552	HSA	ALBU_HUMAN Serum albumin OS=Homo sapiens GN=ALB PE=1 SV=2	false	HSA	ALBU_HUMAN Serum albumin OS=Homo sapiens GN=ALB PE=1 SV=2	false	LVRPEVDVMoxCcmTAFHDNEETFLKK	YKAAFTECcmCcmQAADKbs3nh2AACcmLLPK	139	185	23	21	22	2	160	186	5	BS3+NH+OH	11.5563	false	true	false	false	internal > 4	0		0	0	0	0	0	1507	135	5
12114	4868515396	7PMix_BS3_HSA_F3_DDA_iRT_002	5	833.971	4164.82	0.817744	5	4164.81	0.813291	21110	HSA	ALBU_HUMAN Serum albumin OS=Homo sapiens GN=ALB PE=1 SV=2	false	HSA	ALBU_HUMAN Serum albumin OS=Homo sapiens GN=ALB PE=1 SV=2	false	YICcmENQDSISSK	VHTECcmCcmHGDLLECcmADDRADLAK	287	265	12	22	1	3	287	267	5	BS3+NH+OH	11.5517	false	true	false	false	internal > 4	0		0	0	0	0	0	1654	1417	5
12114	4868133924	B170317_02_Lumos_ML_IN_205_PMBS3_Tryp_Rep4_SECFr16	5	1268.79	6338.91	0.913203	5	6338.92	0.92013	50803	HSA	ALBU_HUMAN Serum albumin OS=Homo sapiens GN=ALB PE=1 SV=2	false	HSA	ALBU_HUMAN Serum albumin OS=Homo sapiens GN=ALB PE=1 SV=2	false	ADLAKYICcmENQDSISSK	ECcmCcmEKPLLEKSHCcmIAEVENDEMPADLPSLAADFVESK	282	301	17	37	5	10	286	310	5	BS3+NH+OH	11.5448	false	true	false	false	internal > 4	0		0.00131752	0	0	0	0	1832	295	5
12114	4868513592	7PMix_BS3_HSA_F3_DDA_iRT_002	5	730.978	3649.85	0.853449	5	3649.86	0.85561	12233	HSA	ALBU_HUMAN Serum albumin OS=Homo sapiens GN=ALB PE=1 SV=2	false	HSA	ALBU_HUMAN Serum albumin OS=Homo sapiens GN=ALB PE=1 SV=2	false	VGSKCcmCcmKbs3nh2HPEAK	LDELRDEGKbs3nh2ASSAKQR	457	206	12	16	4	14	460	219	5	BS3+NH+OH	11.5336	false	true	false	false	internal > 4	0		0.00131752	0	0	0	0	1831	381	5
12114	4868239784	B170317_06_Lumos_ML_IN_205_PMBS3_Tryp_SECFr16	5	704.93	3519.61	0.612971	5	3519.61	0.61087	31967	HSA	ALBU_HUMAN Serum albumin OS=Homo sapiens GN=ALB PE=1 SV=2	false	HSA	ALBU_HUMAN Serum albumin OS=Homo sapiens GN=ALB PE=1 SV=2	false	VGSKCcmCcmK	EFNAETFTFHADICcmTLSEKER	457	525	7	21	4	19	460	543	5	BS3+NH+OH	11.5267	false	true	false	false	internal > 4	0		0	0	0	0	0	1814	1799	5
12114	4868666642	7PMix_BS3_HSA_F3_DDA_iRT_001	4	668.087	2668.32	0.319527	4	2668.31	0.313286	17966	HSA	ALBU_HUMAN Serum albumin OS=Homo sapiens GN=ALB PE=1 SV=2	false	HSA	ALBU_HUMAN Serum albumin OS=Homo sapiens GN=ALB PE=1 SV=2	false	DAHKSbs3ohEVAHR	FKDLGEENFK	25	35	10	10	4	2	28	36	4	BS3+NH+OH	11.5238	false	true	false	false	internal > 4	0		0	0	0	0	0	1137	543	5
12114	4868281530	B170317_06_Lumos_ML_IN_205_PMBS3_Tryp_SECFr16	5	815.443	4072.18	0.176142	5	4072.18	0.180612	60007	HSA	ALBU_HUMAN Serum albumin OS=Homo sapiens GN=ALB PE=1 SV=2	false	HSA	ALBU_HUMAN Serum albumin OS=Homo sapiens GN=ALB PE=1 SV=2	false	ATKbs3nh2EQLKAVMDDFAAFVEK	KVPQVSTPTLVEVSR	563	438	19	15	7	1	569	438	5	BS3+NH+OH	11.5213	false	true	false	false	internal > 4	0		0	0	0	0	0	1027	1339	5
12114	4868281528	B170317_06_Lumos_ML_IN_205_PMBS3_Tryp_SECFr16	5	815.443	4072.18	0.176142	5	4072.18	0.180612	60007	HSA	ALBU_HUMAN Serum albumin OS=Homo sapiens GN=ALB PE=1 SV=2	false	HSA	ALBU_HUMAN Serum albumin OS=Homo sapiens GN=ALB PE=1 SV=2	false	KVPQVSTPTLVEVSR	ATbs3nh2KEQLKAVMDDFAAFVEK	438	563	15	19	1	7	438	569	5	BS3+NH+OH	11.5213	false	true	false	false	internal > 4	0		0	0	0	0	0	1028	1339	5
12114	4867800373	B170315_17_Lumos_ML_IN_205_PMBS3_Tryp_Rep3_SECFr16	5	922.269	4606.31	0.306696	5	4606.3	0.300882	57289	HSA	ALBU_HUMAN Serum albumin OS=Homo sapiens GN=ALB PE=1 SV=2	false	HSA	ALBU_HUMAN Serum albumin OS=Homo sapiens GN=ALB PE=1 SV=2	false	LAKTYETTLEK	MPCcmAEDYLSVVLNQLCcmVLHEKTPVSDR	373	470	11	27	3	21	375	490	5	BS3+NH+OH	11.5211	false	true	false	false	internal > 4	0		0.00131752	0	0	0	0	1826	485	5
12114	4868509245	7PMix_BS3_HSA_F3_DDA_iRT_002	4	725.148	2896.56	0.564644	4	2896.56	0.56179	13640	HSA	ALBU_HUMAN Serum albumin OS=Homo sapiens GN=ALB PE=1 SV=2	false	HSA	ALBU_HUMAN Serum albumin OS=Homo sapiens GN=ALB PE=1 SV=2	false	NLGKVGSK	LDELRDEGKASSAKbs3nh2QR	453	206	8	16	4	9	456	214	4	BS3+NH+OH	11.5209	false	true	false	false	internal > 4	0		0	0	0	0	0	1250	793	5
12114	4868485472	7PMix_BS3_Conal_F4_DDA_iRT_002	5	565.696	2823.45	0.445368	5	2823.44	0.444986	11877	Ovotransferrin	TRFE_CHICK Ovotransferrin OS=Gallus gallus PE=1 SV=2	false	Ovotransferrin	TRFE_CHICK Ovotransferrin OS=Gallus gallus PE=1 SV=2	false	SCcmHTAVGR	KDSNVNWNNLKbs3nh2GKK	472	458	8	14	1	13	472	470	5	BS3+NH+OH	11.512	false	true	false	false	internal > 4	0		0.00131752	0	0	0	0	1824	875	0
12114	4868536022	7PMix_BS3_Ceratin_F4_DDA_iRT_002	4	944.004	3771.99	0.987252	4	3771.99	0.986938	23899	Creatine kinase	KCRM_RABIT Creatine kinase M-type OS=Oryctolagus cuniculus GN=CKM PE=1 SV=1	false	Creatine kinase	KCRM_RABIT Creatine kinase M-type OS=Oryctolagus cuniculus GN=CKM PE=1 SV=1	false	SIKGYTLPPHCcmSR	AVEKLSVEALNSLTGEFKGK	136	153	13	20	3	4	138	156	4	BS3+NH+OH	11.5101	false	true	false	false	internal > 4	0		0	0	0	0	0	1823	877	1
12114	4868768406	7PMix_BS3_HSA_F1F2_DDA_iRT_001	3	1048.15	3141.43	0.433371	3	3141.43	0.434471	21424	HSA	ALBU_HUMAN Serum albumin OS=Homo sapiens GN=ALB PE=1 SV=2	false	HSA	ALBU_HUMAN Serum albumin OS=Homo sapiens GN=ALB PE=1 SV=2	false	CcmCcmAAADPHECcmYAK	LAKbs3ohTYETTLEK	384	373	13	11	11	8	394	380	3	BS3+NH+OH	11.5058	false	true	false	false	internal > 4	0		0.00131752	0	0	0	0	1822	2065	5
12114	4868772306	7PMix_BS3_HSA_F1F2_DDA_iRT_001	5	805.217	4021.05	0.047297	5	4021.05	0.046174	20323	HSA	ALBU_HUMAN Serum albumin OS=Homo sapiens GN=ALB PE=1 SV=2	false	HSA	ALBU_HUMAN Serum albumin OS=Homo sapiens GN=ALB PE=1 SV=2	false	CcmCcmKADDKETCcmFAEEGKbs3nh2K	QIKbs3ohKQTALVELVK	582	546	17	13	3	4	584	549	5	BS3+NH+OH	11.5046	false	true	false	false	internal > 4	0		0	0	0	0	0	1821	967	5
12114	4868598501	7PMix_BS3_Ceratin_F3_DDA_iRT_002	4	943.213	3768.82	0.823677	4	3768.82	0.816577	20756	Creatine kinase	KCRM_RABIT Creatine kinase M-type OS=Oryctolagus cuniculus GN=CKM PE=1 SV=1	false	Creatine kinase	KCRM_RABIT Creatine kinase M-type OS=Oryctolagus cuniculus GN=CKM PE=1 SV=1	false	GGNMKEVFR	TDLNHENLKGGDDLDPHYVLSSR	243	108	9	23	5	9	247	116	4	BS3+NH+OH	11.5025	false	true	false	false	internal > 4	0		0	0	0	0	0	1544	449	1
12114	4868538455	7PMix_BS3_Ceratin_F4_DDA_iRT_002	5	689.762	3443.78	0.775263	5	3443.78	0.775883	25014	Creatine kinase	KCRM_RABIT Creatine kinase M-type OS=Oryctolagus cuniculus GN=CKM PE=1 SV=1	false	Creatine kinase	KCRM_RABIT Creatine kinase M-type OS=Oryctolagus cuniculus GN=CKM PE=1 SV=1	false	GYTLPPHCcmSR	AVEKLSVEALNSLTGEFKGK	139	153	10	20	2	4	140	156	5	BS3+NH+OH	11.5024	false	true	false	false	internal > 4	0		0	0	0	0	0	531	2915	1
12114	4868765291	7PMix_BS3_HSA_F1F2_DDA_iRT_001	4	913.959	3651.81	0.808296	4	3651.81	0.808569	22523	HSA	ALBU_HUMAN Serum albumin OS=Homo sapiens GN=ALB PE=1 SV=2	false	HSA	ALBU_HUMAN Serum albumin OS=Homo sapiens GN=ALB PE=1 SV=2	false	Kbs3ohQTALVELVK	CcmCcmKADDKETCcmFAEEGKbs3nh2K	549	582	10	17	3	7	551	588	4	BS3+NH+OH	11.499	false	true	false	false	internal > 4	0		0	0	0	0	0	66	743	5
12114	4868530112	7PMix_BS3_Ceratin_F4_DDA_iRT_002	4	765.128	3056.48	0.481636	4	3056.48	0.476722	17882	Creatine kinase	KCRM_RABIT Creatine kinase M-type OS=Oryctolagus cuniculus GN=CKM PE=1 SV=1	false	Creatine kinase	KCRM_RABIT Creatine kinase M-type OS=Oryctolagus cuniculus GN=CKM PE=1 SV=1	false	PFGNTHNK	YKLNYKSEEEYPDLSK	2	10	8	16	1	2	2	11	4	BS3+NH+OH	11.4858	false	true	false	false	internal > 4	0		0	0	0	0	0	1798	241	1
12114	4868728694	7PMix_BS3_Conal_F3_DDA_iRT_001	5	900.045	4495.19	0.187617	5	4495.18	0.178326	28059	Ovotransferrin	TRFE_CHICK Ovotransferrin OS=Gallus gallus PE=1 SV=2	false	Ovotransferrin	TRFE_CHICK Ovotransferrin OS=Gallus gallus PE=1 SV=2	false	WSVVSNGDVECcmTVVDETKDCcmIIKIMK	IQWCcmAVGKDEK	380	364	26	11	18	8	397	371	5	BS3+NH+OH	11.4776	false	true	false	false	internal > 4	0		0	0	0	0	0	1263	2611	0
12114	4868504357	7PMix_BS3_HSA_F3_DDA_iRT_002	5	488.854	2439.24	0.235773	5	2439.24	0.236243	7342	HSA	ALBU_HUMAN Serum albumin OS=Homo sapiens GN=ALB PE=1 SV=2	false	HSA	ALBU_HUMAN Serum albumin OS=Homo sapiens GN=ALB PE=1 SV=2	false	ASSAKQR	VGSKCcmCcmKbs3nh2HPEAK	215	457	7	12	5	4	219	460	5	BS3+NH+OH	11.4654	false	true	false	false	internal > 4	0		0	0	0	0	0	1815	381	5
12114	4867951929	B170315_18_Lumos_ML_IN_205_PMBS3_Tryp_Rep3_SECFr17	4	880.91	3519.61	0.611763	4	3519.61	0.61087	35376	HSA	ALBU_HUMAN Serum albumin OS=Homo sapiens GN=ALB PE=1 SV=2	false	HSA	ALBU_HUMAN Serum albumin OS=Homo sapiens GN=ALB PE=1 SV=2	false	VGSKCcmCcmK	EFNAETFTFHADICcmTLSEKER	457	525	7	21	4	19	460	543	4	BS3+NH+OH	11.462	false	true	false	false	internal > 4	0		0	0	0	0	0	1814	1799	5
12114	4867860684	B170315_10_Lumos_ML_IN_205_PMBS3_Tryp_Rep2_SECFr16	4	1052.26	4205	0.996285	4	4204.98	0.984725	46145	Lysozyme C	LYSC_CHICK Lysozyme C OS=Gallus gallus GN=LYZ PE=1 SV=1	false	Lysozyme C	LYSC_CHICK Lysozyme C OS=Gallus gallus GN=LYZ PE=1 SV=1	false	CcmKGTDVQAWIR	GYSLGNWVCcmAAKFESNFNTQATNR	133	40	11	24	2	12	134	51	4	BS3+NH+OH	11.4608	false	true	false	false	internal > 4	0		0.00131752	0	0	0	0	1813	2225	64
12114	4868281563	B170317_06_Lumos_ML_IN_205_PMBS3_Tryp_SECFr16	4	891.494	3561.95	0.946236	4	3561.93	0.925567	61030	HSA	ALBU_HUMAN Serum albumin OS=Homo sapiens GN=ALB PE=1 SV=2	false	HSA	ALBU_HUMAN Serum albumin OS=Homo sapiens GN=ALB PE=1 SV=2	false	KQTALVELVK	ATKEQLKbs3ohAVMDDFAAFVEK	549	563	10	19	1	3	549	565	4	BS3+NH+OH	11.4578	false	true	false	false	internal > 4	0		0.00131752	0	0	0	0	1812	473	5
12114	4868650816	7PMix_BS3_HSA_F3_DDA_iRT_001	5	844.642	4218.17	0.174372	5	4218.18	0.177672	16347	HSA	ALBU_HUMAN Serum albumin OS=Homo sapiens GN=ALB PE=1 SV=2	false	HSA	ALBU_HUMAN Serum albumin OS=Homo sapiens GN=ALB PE=1 SV=2	false	LDELRDEGKASSAKbs3nh2QR	NLGKVGSKbs3nh2CcmCcmKbs3ohHPEAK	206	453	16	16	9	4	214	456	5	BS3+NH+OH	11.4555	false	true	false	false	internal > 4	0		0.00131752	0	0	0	0	1811	793	5
12114	4868145134	B170317_02_Lumos_ML_IN_205_PMBS3_Tryp_Rep4_SECFr16	4	891.243	3560.94	0.944283	4	3560.94	0.941552	60240	HSA	ALBU_HUMAN Serum albumin OS=Homo sapiens GN=ALB PE=1 SV=2	false	HSA	ALBU_HUMAN Serum albumin OS=Homo sapiens GN=ALB PE=1 SV=2	false	KQTALVELVK	ATKEQLKbs3nh2AVMDDFAAFVEK	549	563	10	19	1	3	549	565	4	BS3+NH+OH	11.4531	false	true	false	false	internal > 4	0		0.00131752	0	0	0	0	1810	473	5
12114	4868506001	7PMix_BS3_HSA_F3_DDA_iRT_002	4	725.393	2897.54	0.541695	4	2897.55	0.545805	14738	HSA	ALBU_HUMAN Serum albumin OS=Homo sapiens GN=ALB PE=1 SV=2	false	HSA	ALBU_HUMAN Serum albumin OS=Homo sapiens GN=ALB PE=1 SV=2	false	NLGKVGSK	LDELRDEGKASSAKbs3ohQR	453	206	8	16	4	9	456	214	4	BS3+NH+OH	11.4455	false	true	false	false	internal > 4	0		0	0	0	0	0	1227	793	5
12114	4867983816	7PMix_BS3_ceratin81_DDA_iRT_001	5	514.262	2566.27	0.274958	5	2566.28	0.275068	6675	Creatine kinase	KCRM_RABIT Creatine kinase M-type OS=Oryctolagus cuniculus GN=CKM PE=1 SV=1	false	Creatine kinase	KCRM_RABIT Creatine kinase M-type OS=Oryctolagus cuniculus GN=CKM PE=1 SV=1	false	SIKGYTLPPHCcmSR	PFGNTHNK	136	2	13	8	3	1	138	2	5	BS3+NH+OH	11.4302	false	true	false	false	internal > 4	0		0	0	0	0	0	1568	2699	1
12114	4868487370	7PMix_BS3_Conal_F4_DDA_iRT_002	6	732.381	4388.24	0.24223	6	4388.24	0.236916	14850	Ovotransferrin	TRFE_CHICK Ovotransferrin OS=Gallus gallus PE=1 SV=2	false	Ovotransferrin	TRFE_CHICK Ovotransferrin OS=Gallus gallus PE=1 SV=2	false	KDQLTPSPR	ANVMDYRECcmNLAEVPTHAVVVRPEKANK	352	595	9	28	1	25	352	619	6	BS3+NH+OH	11.4297	false	true	false	false	internal > 4	0		0	0	0	0	0	1807	989	0
12114	4867992966	7PMix_BS3_ceratin81_DDA_iRT_001	4	839.658	3354.6	0.604195	4	3354.61	0.607157	8466	Creatine kinase	KCRM_RABIT Creatine kinase M-type OS=Oryctolagus cuniculus GN=CKM PE=1 SV=1	false	Creatine kinase	KCRM_RABIT Creatine kinase M-type OS=Oryctolagus cuniculus GN=CKM PE=1 SV=1	false	VISMoxEKGGNMK	GTGGVDTAAVGSVFDISNADR	237	321	11	21	6	2	242	322	4	BS3+NH+OH	11.4087	false	true	false	false	internal > 4	0		0.00131752	0	0	0	0	1806	325	1
12114	4868765397	7PMix_BS3_HSA_F1F2_DDA_iRT_001	3	688.013	2061.02	0.01589	3	2061.02	0.01671	14666	HSA	ALBU_HUMAN Serum albumin OS=Homo sapiens GN=ALB PE=1 SV=2	false	HSA	ALBU_HUMAN Serum albumin OS=Homo sapiens GN=ALB PE=1 SV=2	false	FKDLGEENFK	SEVAHR	35	29	10	6	2	1	36	29	3	BS3+NH+OH	11.4001	false	true	false	false	internal > 4	0		0	0	0	0	0	1805	991	5
12114	4868740748	7PMix_BS3_Conal_F1F2_DDA_iRT_001	4	694.859	2775.41	0.405953	4	2775.4	0.404766	11113	Ovotransferrin	TRFE_CHICK Ovotransferrin OS=Gallus gallus PE=1 SV=2	false	Ovotransferrin	TRFE_CHICK Ovotransferrin OS=Gallus gallus PE=1 SV=2	false	QCcmKGDPKbs3nh2TKCcmAR	DGKGDVAFVK	192	219	12	10	9	3	200	221	4	BS3+NH+OH	11.3998	false	true	false	false	internal > 4	0		0.00131752	0	0	0	0	1804	47	0
12114	4868238534	B170317_06_Lumos_ML_IN_205_PMBS3_Tryp_SECFr16	4	716.101	2860.37	0.374703	4	2860.37	0.373521	26250	Creatine kinase	KCRM_RABIT Creatine kinase M-type OS=Oryctolagus cuniculus GN=CKM PE=1 SV=1	false	Creatine kinase	KCRM_RABIT Creatine kinase M-type OS=Oryctolagus cuniculus GN=CKM PE=1 SV=1	false	GGDDLDPHYVLSSR	VISMEKGGNMK	117	237	14	11	13	6	129	242	4	BS3+NH+OH	11.3963	false	true	false	false	internal > 4	0		0.00131752	0	0	0	0	1803	861	1
12114	4868619897	7PMix_BS3_Ceratin_F4_DDA_iRT_001	3	655.991	1964.95	0.950705	3	1964.95	0.949298	13711	Creatine kinase	KCRM_RABIT Creatine kinase M-type OS=Oryctolagus cuniculus GN=CKM PE=1 SV=1	false	Creatine kinase	KCRM_RABIT Creatine kinase M-type OS=Oryctolagus cuniculus GN=CKM PE=1 SV=1	false	PFGNTHNK	PFGNTHNK	2	2	8	8	1	1	2	2	3	BS3+NH+OH	11.3903	false	true	false	false	internal > 4	0		0	0	0	0	0	1641	2729	1
12114	4867862307	B170315_10_Lumos_ML_IN_205_PMBS3_Tryp_Rep2_SECFr16	5	964.691	4818.42	0.416682	5	4818.41	0.412436	50017	Creatine kinase	KCRM_RABIT Creatine kinase M-type OS=Oryctolagus cuniculus GN=CKM PE=1 SV=1	false	Creatine kinase	KCRM_RABIT Creatine kinase M-type OS=Oryctolagus cuniculus GN=CKM PE=1 SV=1	false	KAGHPFMoxWNEHLGYVLTCcmPSNLGTGLR	FCcmVGLQKIEEIFK	266	253	27	13	1	7	266	259	5	BS3+NH+OH	11.3857	false	true	false	false	internal > 4	0		0	0	0	0	0	1317	2975	1
12114	4868595736	7PMix_BS3_Ceratin_F3_DDA_iRT_002	4	979.752	3914.98	0.978218	4	3914.98	0.976432	18682	Creatine kinase	KCRM_RABIT Creatine kinase M-type OS=Oryctolagus cuniculus GN=CKM PE=1 SV=1	false	Creatine kinase	KCRM_RABIT Creatine kinase M-type OS=Oryctolagus cuniculus GN=CKM PE=1 SV=1	false	LNYKSEEEYPDLSKbs3nh2HNNHMAK	VLTPDLYKK	12	33	21	9	4	8	15	40	4	BS3+NH+OH	11.3855	false	true	false	false	internal > 4	0		0	0	0	0	0	320	533	1
12114	4868770465	7PMix_BS3_HSA_F1F2_DDA_iRT_001	4	1082	4323.95	0.951851	4	4323.95	0.94976	26132	HSA	ALBU_HUMAN Serum albumin OS=Homo sapiens GN=ALB PE=1 SV=2	false	HSA	ALBU_HUMAN Serum albumin OS=Homo sapiens GN=ALB PE=1 SV=2	false	NYAEAK	SHCcmIAEVENDEMoxPADLPSLAADFVESKDVCcmK	342	311	6	31	2	27	343	337	4	BS3+NH+OH	11.3849	false	true	false	false	internal > 4	0		0.00131752	0	0	0	0	1799	617	5
12114	4868588811	7PMix_BS3_Ceratin_F3_DDA_iRT_002	5	612.303	3056.48	0.47729	5	3056.48	0.476722	17203	Creatine kinase	KCRM_RABIT Creatine kinase M-type OS=Oryctolagus cuniculus GN=CKM PE=1 SV=1	false	Creatine kinase	KCRM_RABIT Creatine kinase M-type OS=Oryctolagus cuniculus GN=CKM PE=1 SV=1	false	PFGNTHNK	YKLNYKSEEEYPDLSK	2	10	8	16	1	2	2	11	5	BS3+NH+OH	11.3841	false	true	false	false	internal > 4	0		0	0	0	0	0	1798	241	1
12114	4867871030	B170315_10_Lumos_ML_IN_205_PMBS3_Tryp_Rep2_SECFr16	5	878.685	4388.39	0.387385	5	4388.38	0.381775	55356	HSA	ALBU_HUMAN Serum albumin OS=Homo sapiens GN=ALB PE=1 SV=2	false	HSA	ALBU_HUMAN Serum albumin OS=Homo sapiens GN=ALB PE=1 SV=2	false	QNCcmELFEQLGEYKFQNALLVR	QIKbs3nh2KQTALVELVK	414	546	21	13	13	4	426	549	5	BS3+NH+OH	11.3825	false	true	false	false	internal > 4	0		0	0	0	0	0	1719	1297	5
12114	4867945029	B170315_18_Lumos_ML_IN_205_PMBS3_Tryp_Rep3_SECFr17	3	978.828	2933.46	0.461081	3	2933.46	0.45865	18210	HSA	ALBU_HUMAN Serum albumin OS=Homo sapiens GN=ALB PE=1 SV=2	false	HSA	ALBU_HUMAN Serum albumin OS=Homo sapiens GN=ALB PE=1 SV=2	false	VGSKCcmCcmK	LDELRDEGKASSAKbs3ohQR	457	206	7	16	4	9	460	214	3	BS3+NH+OH	11.381	false	true	false	false	internal > 4	0		0	0	0	0	0	398	129	5
12114	4868197571	B170317_04_Lumos_ML_IN_205_PMBS3_Tryp_Rep4_SECFr18	5	620.505	3097.49	0.488947	5	3097.49	0.486203	17451	Ovotransferrin	TRFE_CHICK Ovotransferrin OS=Gallus gallus PE=1 SV=2	false	Ovotransferrin	TRFE_CHICK Ovotransferrin OS=Gallus gallus PE=1 SV=2	false	KSCcmHTAVGR	CcmVASSHEKYFGYTGALR	471	532	9	17	1	8	471	539	5	BS3+NH+OH	11.3798	false	true	false	false	internal > 4	0		0	0	0	0	0	1675	3027	0
12114	4868167300	B170317_03_Lumos_ML_IN_205_PMBS3_Tryp_Rep4_SECFr17	3	845.472	2533.39	0.39321	3	2533.39	0.394437	22661	Myoglobin	MYG_HORSE Myoglobin OS=Equus caballus GN=MB PE=1 SV=2	false	Myoglobin	MYG_HORSE Myoglobin OS=Equus caballus GN=MB PE=1 SV=2	false	LFTGHPETLEKFDK	HKIPIK	33	98	14	6	11	2	43	99	3	BS3+NH+OH	11.378	false	true	false	false	internal > 4	0		0	0	0	0	0	1794	523	36
12114	4868535397	7PMix_BS3_Ceratin_F4_DDA_iRT_002	5	957.682	4783.38	0.375483	5	4783.37	0.369774	21338	Creatine kinase	KCRM_RABIT Creatine kinase M-type OS=Oryctolagus cuniculus GN=CKM PE=1 SV=1	false	Creatine kinase	KCRM_RABIT Creatine kinase M-type OS=Oryctolagus cuniculus GN=CKM PE=1 SV=1	false	VISMEKbs3nh2GGNMoxKEVFRR	TDLNHENLKGGDDLDPHYVLSSR	237	108	16	23	11	9	247	116	5	BS3+NH+OH	11.372	false	true	false	false	internal > 4	0		0	0	0	0	0	1338	449	1
12114	4867772847	B170315_17_Lumos_ML_IN_205_PMBS3_Tryp_Rep3_SECFr16	5	803.592	4012.92	0.923518	5	4012.92	0.923373	33372	HSA	ALBU_HUMAN Serum albumin OS=Homo sapiens GN=ALB PE=1 SV=2	false	HSA	ALBU_HUMAN Serum albumin OS=Homo sapiens GN=ALB PE=1 SV=2	false	LVTDLTKVHTECcmCcmHGDLLECcmADDR	AFKAWAVAR	258	234	24	9	7	3	264	236	5	BS3+NH+OH	11.3579	false	true	false	false	internal > 4	0		0	0	0	0	0	714	1495	5
12114	4868650258	7PMix_BS3_HSA_F3_DDA_iRT_001	4	611.063	2440.22	0.221138	4	2440.22	0.220258	7969	HSA	ALBU_HUMAN Serum albumin OS=Homo sapiens GN=ALB PE=1 SV=2	false	HSA	ALBU_HUMAN Serum albumin OS=Homo sapiens GN=ALB PE=1 SV=2	false	ASSAKQR	VGSKCcmCcmKbs3ohHPEAK	215	457	7	12	5	4	219	460	4	BS3+NH+OH	11.3568	false	true	false	false	internal > 4	0		0	0	0	0	0	1785	381	5
12114	4868021937	B170315_19_Lumos_ML_IN_205_PMBS3_Tryp_Rep3_SECFr18	3	1287.98	3860.91	0.910788	3	3860.91	0.907886	52744	Ovotransferrin	TRFE_CHICK Ovotransferrin OS=Gallus gallus PE=1 SV=2	false	Ovotransferrin	TRFE_CHICK Ovotransferrin OS=Gallus gallus PE=1 SV=2	false	IQWCcmAVGKDEK	FMMFESQNKDLLFKbs3ohDLTK	364	644	11	18	8	9	371	652	3	BS3+NH+OH	11.3561	false	true	false	false	internal > 4	0		0	0	0	0	0	1752	1067	0
12114	4868717635	7PMix_BS3_Conal_F3_DDA_iRT_001	6	851.752	5104.47	0.470257	6	5104.5	0.498228	16984	Ovotransferrin	TRFE_CHICK Ovotransferrin OS=Gallus gallus PE=1 SV=2	false	Ovotransferrin	TRFE_CHICK Ovotransferrin OS=Gallus gallus PE=1 SV=2	false	KGTEFTVNDLQGKTSbs3ohCcmHTGLGR	KGTEFTVNDLQGKTSCcmHTGLGR	119	119	22	22	13	13	131	131	6	BS3+NH+OH	11.342	false	true	false	false	internal > 4	0		0.00131752	0	0	0.00680272	0	1789	2201	0
12114	4868661145	7PMix_BS3_HSA_F3_DDA_iRT_001	5	999.075	4990.34	0.337458	5	4990.35	0.352852	25904	HSA	ALBU_HUMAN Serum albumin OS=Homo sapiens GN=ALB PE=1 SV=2	false	HSA	ALBU_HUMAN Serum albumin OS=Homo sapiens GN=ALB PE=1 SV=2	false	LVNEVTEFAKTCcmVADESAENCcmDKSLHTLFGDK	FKDLGEENFK	66	35	32	10	10	2	75	36	5	BS3+NH+OH	11.3419	false	true	false	false	internal > 4	0		0.00131752	0	0	0	0	1788	2199	5
12114	4868047781	B170315_04_Lumos_ML_IN_205_PMBS3_Tryp_Rep1_SECFr17	3	944.474	2830.4	0.401633	3	2830.4	0.399994	31607	Ovotransferrin	TRFE_CHICK Ovotransferrin OS=Gallus gallus PE=1 SV=2	false	Ovotransferrin	TRFE_CHICK Ovotransferrin OS=Gallus gallus PE=1 SV=2	false	WCcmTISSPEEKK	SDFHLFGPPGKK	28	299	11	12	10	11	37	309	3	BS3+NH+OH	11.3198	false	true	false	false	internal > 4	0		0	0	0	0	0	835	487	0
12114	4868757724	7PMix_BS3_HSA_F1F2_DDA_iRT_001	4	596.081	2380.3	0.295845	4	2380.29	0.292341	13518	HSA	ALBU_HUMAN Serum albumin OS=Homo sapiens GN=ALB PE=1 SV=2	false	HSA	ALBU_HUMAN Serum albumin OS=Homo sapiens GN=ALB PE=1 SV=2	false	LKCcmASLQK	LAKTYETTLEK	222	373	8	11	2	3	223	375	4	BS3+NH+OH	11.3172	false	true	false	false	internal > 4	0		0	0	0	0	0	1786	1887	5
12114	4868643536	7PMix_BS3_HSA_F3_DDA_iRT_001	3	814.415	2440.22	0.223288	3	2440.22	0.220258	7950	HSA	ALBU_HUMAN Serum albumin OS=Homo sapiens GN=ALB PE=1 SV=2	false	HSA	ALBU_HUMAN Serum albumin OS=Homo sapiens GN=ALB PE=1 SV=2	false	ASSAKQR	VGSKCcmCcmKbs3ohHPEAK	215	457	7	12	5	4	219	460	3	BS3+NH+OH	11.3172	false	true	false	false	internal > 4	0		0	0	0	0	0	1785	381	5
12114	4868274078	B170317_06_Lumos_ML_IN_205_PMBS3_Tryp_SECFr16	3	1036.23	3105.67	0.668112	3	3105.67	0.667168	53818	HSA	ALBU_HUMAN Serum albumin OS=Homo sapiens GN=ALB PE=1 SV=2	false	HSA	ALBU_HUMAN Serum albumin OS=Homo sapiens GN=ALB PE=1 SV=2	false	KQTALVELVK	EQLKAVMDDFAAFVEK	549	566	10	16	1	4	549	569	3	BS3+NH+OH	11.3143	false	true	false	false	internal > 4	0		0	0	0	0	0	1784	195	5
12114	4867867577	B170315_10_Lumos_ML_IN_205_PMBS3_Tryp_Rep2_SECFr16	3	1454.7	4361.08	0.078024	3	4361.06	0.063369	50764	Lysozyme C	LYSC_CHICK Lysozyme C OS=Gallus gallus GN=LYZ PE=1 SV=1	false	Lysozyme C	LYSC_CHICK Lysozyme C OS=Gallus gallus GN=LYZ PE=1 SV=1	false	CcmKGTDVQAWIR	GYbs3ohSLGNWVCcmAAKFESNFNTQATNR	133	40	11	24	2	12	134	51	3	BS3+NH+OH	11.3131	false	true	false	false	internal > 4	0		0	0	0	0	0	1524	2225	64
12114	4867867578	B170315_10_Lumos_ML_IN_205_PMBS3_Tryp_Rep2_SECFr16	3	1454.7	4361.08	0.078024	3	4361.06	0.063369	50764	Lysozyme C	LYSC_CHICK Lysozyme C OS=Gallus gallus GN=LYZ PE=1 SV=1	false	Lysozyme C	LYSC_CHICK Lysozyme C OS=Gallus gallus GN=LYZ PE=1 SV=1	false	CcmKGTDVQAWIR	GYSbs3ohLGNWVCcmAAKFESNFNTQATNR	133	40	11	24	2	12	134	51	3	BS3+NH+OH	11.3131	false	true	false	false	internal > 4	0		0	0	0	0	0	1626	2225	64
12114	4868494543	7PMix_BS3_HSA_F5_DDA_iRT_001	5	785.809	3924.01	0.009333	5	3924	0.001956	11845	HSA	ALBU_HUMAN Serum albumin OS=Homo sapiens GN=ALB PE=1 SV=2	false	HSA	ALBU_HUMAN Serum albumin OS=Homo sapiens GN=ALB PE=1 SV=2	false	ASSAKbs3ohQRLKCcmASLQKFGER	VTKCcmCcmTESLVNR	215	497	19	12	15	3	229	499	5	BS3+NH+OH	11.3077	false	true	false	false	internal > 4	0		0	0	0	0	0	1167	2417	5
12114	4868529987	7PMix_BS3_Ceratin_F4_DDA_iRT_002	4	605.582	2418.3	0.297066	4	2418.29	0.294723	17201	Creatine kinase	KCRM_RABIT Creatine kinase M-type OS=Oryctolagus cuniculus GN=CKM PE=1 SV=1	false	Creatine kinase	KCRM_RABIT Creatine kinase M-type OS=Oryctolagus cuniculus GN=CKM PE=1 SV=1	false	PFGNTHNKYK	VLTPDLYKK	2	33	10	9	1	8	2	40	4	BS3+NH+OH	11.3019	false	true	false	false	internal > 4	0		0	0	0	0	0	1551	1579	1
12114	4868651679	7PMix_BS3_HSA_F3_DDA_iRT_001	6	661.183	3961.06	0.05534	6	3961.05	0.051349	13942	HSA	ALBU_HUMAN Serum albumin OS=Homo sapiens GN=ALB PE=1 SV=2	false	HSA	ALBU_HUMAN Serum albumin OS=Homo sapiens GN=ALB PE=1 SV=2	false	VGSKCcmCcmKbs3nh2HPEAKbs3nh2R	LDELRDEGKASSAKbs3nh2QR	457	206	13	16	4	9	460	214	6	BS3+NH+OH	11.3012	false	true	false	false	internal > 4	0		0	0	0	0	0	1779	129	5
12114	4867799554	B170315_17_Lumos_ML_IN_205_PMBS3_Tryp_Rep3_SECFr16	5	1129.15	5640.71	0.71435	5	5640.71	0.707758	53815	HSA	ALBU_HUMAN Serum albumin OS=Homo sapiens GN=ALB PE=1 SV=2	false	HSA	ALBU_HUMAN Serum albumin OS=Homo sapiens GN=ALB PE=1 SV=2	false	LVRPEVDVMCcmTAFHDNEETFLKKbs3nh2YLYEIAR	YKAAFTECcmCcmQAADK	139	185	30	14	22	2	160	186	5	BS3+NH+OH	11.2946	false	true	false	false	internal > 4	0		0	0	0	0	0	1778	135	5
12114	4868504526	7PMix_BS3_HSA_F5_DDA_iRT_001	4	961.485	3841.91	0.910347	4	3841.91	0.905912	25415	HSA	ALBU_HUMAN Serum albumin OS=Homo sapiens GN=ALB PE=1 SV=2	false	HSA	ALBU_HUMAN Serum albumin OS=Homo sapiens GN=ALB PE=1 SV=2	false	KYLYEIAR	LVRPEVDVMCcmTAFHDNEETFLK	161	139	8	22	1	19	161	157	4	BS3+NH+OH	11.2943	false	true	false	false	internal > 4	0		0	0	0	0	0	1761	1903	5
12114	4868643648	7PMix_BS3_HSA_F3_DDA_iRT_001	4	803.903	3211.58	0.584175	4	3211.59	0.585307	11228	HSA	ALBU_HUMAN Serum albumin OS=Homo sapiens GN=ALB PE=1 SV=2	false	HSA	ALBU_HUMAN Serum albumin OS=Homo sapiens GN=ALB PE=1 SV=2	false	LDELRDEGKASSAK	VGSKCcmCcmKbs3ohHPEAK	206	457	14	12	9	4	214	460	4	BS3+NH+OH	11.285	false	true	false	false	internal > 4	0		0	0	0	0	0	1771	129	5
12114	4868656434	7PMix_BS3_HSA_F3_DDA_iRT_001	5	1091.3	5451.46	0.456538	5	5451.45	0.450039	18869	HSA	ALBU_HUMAN Serum albumin OS=Homo sapiens GN=ALB PE=1 SV=2	false	HSA	ALBU_HUMAN Serum albumin OS=Homo sapiens GN=ALB PE=1 SV=2	false	DAHKbs3ohSEVAHR	VHTECcmCcmHGDLLECcmADDRADLAKYICcmENQDSISSK	25	265	10	34	5	22	29	286	5	BS3+NH+OH	11.2747	false	true	false	false	internal > 4	0		0.00131752	0	0	0	0	1775	577	5
12114	4867967691	B170315_18_Lumos_ML_IN_205_PMBS3_Tryp_Rep3_SECFr17	4	664.37	2653.45	0.452584	4	2653.45	0.451953	51955	Ovotransferrin	TRFE_CHICK Ovotransferrin OS=Gallus gallus PE=1 SV=2	false	Ovotransferrin	TRFE_CHICK Ovotransferrin OS=Gallus gallus PE=1 SV=2	false	DPVLKDLLFK	SDFHLFGPPGKK	311	299	10	12	5	11	315	309	4	BS3+NH+OH	11.2721	false	true	false	false	internal > 4	0		0	0	0	0	0	1120	583	0
12114	4868666647	7PMix_BS3_HSA_F3_DDA_iRT_001	5	1091.1	5450.47	0.47143	5	5450.47	0.466024	18141	HSA	ALBU_HUMAN Serum albumin OS=Homo sapiens GN=ALB PE=1 SV=2	false	HSA	ALBU_HUMAN Serum albumin OS=Homo sapiens GN=ALB PE=1 SV=2	false	DAHKSEVAHR	VHTECcmCcmHGDLLECcmADDRADLAKbs3nh2YICcmENQDSISSK	25	265	10	34	4	23	28	287	5	BS3+NH+OH	11.272	false	true	false	false	internal > 4	0		0	0	0	0	0	964	1919	5
12114	4868773517	7PMix_BS3_HSA_F1F2_DDA_iRT_001	4	1273.85	5091.37	0.371285	4	5091.35	0.345739	24516	HSA	ALBU_HUMAN Serum albumin OS=Homo sapiens GN=ALB PE=1 SV=2	false	HSA	ALBU_HUMAN Serum albumin OS=Homo sapiens GN=ALB PE=1 SV=2	false	VHTECcmCcmHGDLLECcmADDRADLAKbs3ohYICcmENQDSISSK	LVTDLTK	265	258	34	7	3	6	267	263	4	BS3+NH+OH	11.2642	false	true	false	false	internal > 4	0		0.00131752	0	0	0	0	1772	1323	5
12114	4868643790	7PMix_BS3_HSA_F3_DDA_iRT_001	5	643.324	3211.58	0.583491	5	3211.59	0.585307	11241	HSA	ALBU_HUMAN Serum albumin OS=Homo sapiens GN=ALB PE=1 SV=2	false	HSA	ALBU_HUMAN Serum albumin OS=Homo sapiens GN=ALB PE=1 SV=2	false	LDELRDEGKASSAK	VGSKCcmCcmKbs3ohHPEAK	206	457	14	12	9	4	214	460	5	BS3+NH+OH	11.2592	false	true	false	false	internal > 4	0		0	0	0	0	0	1771	129	5
12114	4867834911	B170315_10_Lumos_ML_IN_205_PMBS3_Tryp_Rep2_SECFr16	5	665.768	3323.8	0.801508	5	3323.8	0.799002	12614	Myoglobin	MYG_HORSE Myoglobin OS=Equus caballus GN=MB PE=1 SV=2	false	Myoglobin	MYG_HORSE Myoglobin OS=Equus caballus GN=MB PE=1 SV=2	false	KKbs3nh2GHHEAELKPLAQSHATK	NDIAAKYK	79	141	19	8	10	6	88	146	5	BS3+NH+OH	11.2591	false	true	false	false	internal > 4	0		0	0	0	0	0	10	599	36
12114	4867940842	B170315_18_Lumos_ML_IN_205_PMBS3_Tryp_Rep3_SECFr17	4	640.596	2558.36	0.35688	4	2558.36	0.356673	26160	Creatine kinase	KCRM_RABIT Creatine kinase M-type OS=Oryctolagus cuniculus GN=CKM PE=1 SV=1	false	Creatine kinase	KCRM_RABIT Creatine kinase M-type OS=Oryctolagus cuniculus GN=CKM PE=1 SV=1	false	SIKGYTLPPHCcmSR	IEEIFKK	136	260	13	7	3	6	138	265	4	BS3+NH+OH	11.2456	false	true	false	false	internal > 4	0		0	0	0	0	0	641	579	1
12114	4868742552	7PMix_BS3_Conal_F1F2_DDA_iRT_001	3	738.721	2213.14	0.14266	3	2213.14	0.140197	15587	Ovotransferrin	TRFE_CHICK Ovotransferrin OS=Gallus gallus PE=1 SV=2	false	Ovotransferrin	TRFE_CHICK Ovotransferrin OS=Gallus gallus PE=1 SV=2	false	FGVNGSEKSK	DLTKCcmLFK	634	658	10	8	8	4	641	661	3	BS3+NH+OH	11.2363	false	true	false	false	internal > 4	0		0	0	0	0	0	1059	545	0
12114	4868658525	7PMix_BS3_HSA_F3_DDA_iRT_001	4	717.611	2866.42	0.416207	4	2866.41	0.41395	18897	HSA	ALBU_HUMAN Serum albumin OS=Homo sapiens GN=ALB PE=1 SV=2	false	HSA	ALBU_HUMAN Serum albumin OS=Homo sapiens GN=ALB PE=1 SV=2	false	CcmCcmTESLVNR	LKCcmASLQKbs3nh2FGER	500	222	9	12	5	2	504	223	4	BS3+NH+OH	11.2337	false	true	false	false	internal > 4	0		0.00131752	0	0	0	0	1767	1775	5
12114	4867987344	7PMix_BS3_ceratin81_DDA_iRT_001	3	864.805	2591.39	0.393332	3	2591.39	0.392736	5654	Creatine kinase	KCRM_RABIT Creatine kinase M-type OS=Oryctolagus cuniculus GN=CKM PE=1 SV=1	false	Creatine kinase	KCRM_RABIT Creatine kinase M-type OS=Oryctolagus cuniculus GN=CKM PE=1 SV=1	false	VISMoxEKGGNMK	GGVHVKLAHLSK	237	293	11	12	6	6	242	298	3	BS3+NH+OH	11.2321	false	true	false	false	internal > 4	0		0	0	0	0	0	1340	613	1
12114	4868662556	7PMix_BS3_HSA_F3_DDA_iRT_001	5	1199.18	5990.84	0.841303	5	5990.83	0.828403	29791	HSA	ALBU_HUMAN Serum albumin OS=Homo sapiens GN=ALB PE=1 SV=2	false	HSA	ALBU_HUMAN Serum albumin OS=Homo sapiens GN=ALB PE=1 SV=2	false	DVCcmKNYAEAK	LKECcmCcmEKPLLEKSbs3nh2HCcmIAEVENDEMPADLPSLAADFVESK	338	299	10	39	4	38	341	336	5	BS3+NH+OH	11.2314	false	true	false	false	internal > 4	0		0	0	0	0	0	812	907	5
12114	4868662557	7PMix_BS3_HSA_F3_DDA_iRT_001	5	1199.18	5990.84	0.841303	5	5990.83	0.828403	29791	HSA	ALBU_HUMAN Serum albumin OS=Homo sapiens GN=ALB PE=1 SV=2	false	HSA	ALBU_HUMAN Serum albumin OS=Homo sapiens GN=ALB PE=1 SV=2	false	DVCcmKNYAEAK	LKECcmCcmEKPLLEKbs3nh2SHCcmIAEVENDEMPADLPSLAADFVESK	338	299	10	39	4	38	341	336	5	BS3+NH+OH	11.2314	false	true	false	false	internal > 4	0		0	0	0	0	0	813	907	5
12114	4868255239	B170317_06_Lumos_ML_IN_205_PMBS3_Tryp_SECFr16	4	712.421	2845.66	0.655953	4	2845.66	0.656861	41385	HSA	ALBU_HUMAN Serum albumin OS=Homo sapiens GN=ALB PE=1 SV=2	false	HSA	ALBU_HUMAN Serum albumin OS=Homo sapiens GN=ALB PE=1 SV=2	false	KYLYEIAR	QIKKbs3ohQTALVELVK	161	546	8	13	1	3	161	548	4	BS3+NH+OH	11.2289	false	true	false	false	internal > 4	0		0.00131752	0	0	0	0	1763	2001	5
12114	4868713720	7PMix_BS3_Conal_F3_DDA_iRT_001	5	687.14	3430.66	0.661555	5	3430.66	0.661582	17497	Ovotransferrin	TRFE_CHICK Ovotransferrin OS=Gallus gallus PE=1 SV=2	false	Ovotransferrin	TRFE_CHICK Ovotransferrin OS=Gallus gallus PE=1 SV=2	false	QPVDNYKTCcmNWAR	VREGTTYKEFLGDK	253	666	13	14	7	8	259	673	5	BS3+NH+OH	11.2252	false	true	false	false	internal > 4	0		0	0	0	0	0	1569	1273	0
12114	4868503423	7PMix_BS3_HSA_F5_DDA_iRT_001	5	769.389	3841.91	0.906672	5	3841.91	0.905912	25406	HSA	ALBU_HUMAN Serum albumin OS=Homo sapiens GN=ALB PE=1 SV=2	false	HSA	ALBU_HUMAN Serum albumin OS=Homo sapiens GN=ALB PE=1 SV=2	false	KYLYEIAR	LVRPEVDVMCcmTAFHDNEETFLK	161	139	8	22	1	19	161	157	5	BS3+NH+OH	11.2151	false	true	false	false	internal > 4	0		0	0	0	0	0	1761	1903	5
12114	4868654872	7PMix_BS3_HSA_F3_DDA_iRT_001	6	774.38	4640.23	0.234906	6	4640.23	0.234056	23218	HSA	ALBU_HUMAN Serum albumin OS=Homo sapiens GN=ALB PE=1 SV=2	false	HSA	ALBU_HUMAN Serum albumin OS=Homo sapiens GN=ALB PE=1 SV=2	false	LDELRDEGKASSAKbs3ohQR	EFNAETFTFHADICcmTLSEKER	206	525	16	21	9	19	214	543	6	BS3+NH+OH	11.2127	false	true	false	false	internal > 4	0		0.00131752	0	0	0	0	1760	1639	5
12114	4868297129	7PMix_pooled_DDA_library_003	5	842.37	4206.81	0.811457	5	4206.81	0.813959	20070	HSA	ALBU_HUMAN Serum albumin OS=Homo sapiens GN=ALB PE=1 SV=2	false	HSA	ALBU_HUMAN Serum albumin OS=Homo sapiens GN=ALB PE=1 SV=2	false	ETYGEMADCcmCcmAKQEPER	NECcmFLQHKDDNPNLPR	106	123	17	16	12	8	117	130	5	BS3+NH+OH	11.2048	false	true	false	false	internal > 4	0		0	0	0	0	0	1759	1101	5
12114	4868378011	7PMix_pooled_DDA_iRT_library_004	5	609.331	3041.62	0.618891	5	3041.62	0.617927	14987	HSA	ALBU_HUMAN Serum albumin OS=Homo sapiens GN=ALB PE=1 SV=2	false	HSA	ALBU_HUMAN Serum albumin OS=Homo sapiens GN=ALB PE=1 SV=2	false	LKCcmASLQK	LDELRDEGKbs3nh2ASSAKQR	222	206	8	16	2	14	223	219	5	BS3+NH+OH	11.2016	false	true	false	false	internal > 4	0		0	0	0	0	0	1758	1467	5
12114	4868650994	7PMix_BS3_HSA_F3_DDA_iRT_001	4	875.962	3499.82	0.81733	4	3499.81	0.812682	15499	HSA	ALBU_HUMAN Serum albumin OS=Homo sapiens GN=ALB PE=1 SV=2	false	HSA	ALBU_HUMAN Serum albumin OS=Homo sapiens GN=ALB PE=1 SV=2	false	NLGKbs3nh2VGSKCcmCcmK	LDELRDEGKASSAKbs3nh2QR	453	206	11	16	8	9	460	214	4	BS3+NH+OH	11.2002	false	true	false	false	internal > 4	0		0.00131752	0	0	0	0	1757	129	5
12114	4868609606	7PMix_BS3_Ceratin_F3_DDA_iRT_002	5	940.07	4695.32	0.315485	5	4695.31	0.31014	31839	Creatine kinase	KCRM_RABIT Creatine kinase M-type OS=Oryctolagus cuniculus GN=CKM PE=1 SV=1	false	Creatine kinase	KCRM_RABIT Creatine kinase M-type OS=Oryctolagus cuniculus GN=CKM PE=1 SV=1	false	PFGNTHNK	SMTEQEQQQLIDDHFLFDKPVSPLLLASGMAR	2	178	8	32	1	19	2	196	5	BS3+NH+OH	11.2002	false	true	false	false	internal > 4	0		0.00131752	0	0	0	0	1756	1885	1
12114	4868639580	7PMix_BS3_Conal_F4_DDA_iRT_001	4	947.471	3785.85	0.854439	4	3785.85	0.854548	17879	Ovotransferrin	TRFE_CHICK Ovotransferrin OS=Gallus gallus PE=1 SV=2	false	Ovotransferrin	TRFE_CHICK Ovotransferrin OS=Gallus gallus PE=1 SV=2	false	IQWCcmAVGKDEKbs3nh2SK	CcmVASSHEKYFGYTGALR	364	532	13	17	8	8	371	539	4	BS3+NH+OH	11.185	false	true	false	false	internal > 4	0		0	0	0	0	0	1755	1045	0
12114	4867838825	B170315_10_Lumos_ML_IN_205_PMBS3_Tryp_Rep2_SECFr16	4	729.907	2915.6	0.600777	4	2915.6	0.600803	28228	Catalase	CATA_BOVIN Catalase OS=Bos taurus GN=CAT PE=1 SV=3	false	Catalase	CATA_BOVIN Catalase OS=Bos taurus GN=CAT PE=1 SV=3	false	IQALLDKYNEEKPK	DAQLFIQKK	493	469	14	9	7	8	499	476	4	BS3+NH+OH	11.1808	false	true	false	false	internal > 4	0		0.00131752	0	0	0.00890208	0	1754	2177	15
12114	4868716411	7PMix_BS3_Conal_F3_DDA_iRT_001	5	745.761	3723.77	0.769465	5	3723.77	0.766126	20362	Ovotransferrin	TRFE_CHICK Ovotransferrin OS=Gallus gallus PE=1 SV=2	false	Ovotransferrin	TRFE_CHICK Ovotransferrin OS=Gallus gallus PE=1 SV=2	false	CcmLFKVR	YDDESQCcmSKTDERPASYFAVAVAR	662	434	6	24	4	9	665	442	5	BS3+NH+OH	11.1766	false	true	false	false	internal > 4	0		0	0	0	0	0	1013	3035	0
12114	4867800555	B170315_17_Lumos_ML_IN_205_PMBS3_Tryp_Rep3_SECFr16	4	966.235	3860.91	0.910591	4	3860.91	0.907886	55790	Ovotransferrin	TRFE_CHICK Ovotransferrin OS=Gallus gallus PE=1 SV=2	false	Ovotransferrin	TRFE_CHICK Ovotransferrin OS=Gallus gallus PE=1 SV=2	false	IQWCcmAVGKDEK	FMMFESQNKDLLFKbs3ohDLTK	364	644	11	18	8	9	371	652	4	BS3+NH+OH	11.1706	false	true	false	false	internal > 4	0		0	0	0	0	0	1752	1067	0
12114	4868255186	B170317_06_Lumos_ML_IN_205_PMBS3_Tryp_SECFr16	6	603.145	3612.82	0.824261	6	3612.82	0.815379	38615	Creatine kinase	KCRM_RABIT Creatine kinase M-type OS=Oryctolagus cuniculus GN=CKM PE=1 SV=1	false	Creatine kinase	KCRM_RABIT Creatine kinase M-type OS=Oryctolagus cuniculus GN=CKM PE=1 SV=1	false	GIWHNDNKSFLVWVNEEDHLR	GKYYPLK	216	171	21	7	8	2	223	172	6	BS3+NH+OH	11.1625	false	true	false	false	internal > 4	0		0	0	0	0	0	1600	2693	1
12114	4868663601	7PMix_BS3_HSA_F3_DDA_iRT_001	5	1036.09	5175.42	0.41955	5	5175.41	0.410644	26172	HSA	ALBU_HUMAN Serum albumin OS=Homo sapiens GN=ALB PE=1 SV=2	false	HSA	ALBU_HUMAN Serum albumin OS=Homo sapiens GN=ALB PE=1 SV=2	false	LKECcmCcmEKPLLEK	SHCcmIAEVENDEMoxPADLPSLAADFVESKDVCcmK	299	311	12	31	7	1	305	311	5	BS3+NH+OH	11.1617	false	true	false	false	internal > 4	0		0	0	0	0	0	1035	715	5
12114	4868655984	7PMix_BS3_HSA_F3_DDA_iRT_001	3	701.34	2101	0.997702	3	2100.99	0.993869	19018	Ovotransferrin	TRFE_CHICK Ovotransferrin OS=Gallus gallus PE=1 SV=2	false	Ovotransferrin	TRFE_CHICK Ovotransferrin OS=Gallus gallus PE=1 SV=2	false	YFGYTGALR	CcmVASSHEK	540	532	9	8	1	5	540	536	3	BS3+NH+OH	11.1542	false	true	false	false	internal > 4	0		0.00131752	0	0	0	0	1749	425	0
12114	4868654179	7PMix_BS3_HSA_F3_DDA_iRT_001	6	809.729	4852.33	0.332196	6	4852.32	0.321846	20453	HSA	ALBU_HUMAN Serum albumin OS=Homo sapiens GN=ALB PE=1 SV=2	false	HSA	ALBU_HUMAN Serum albumin OS=Homo sapiens GN=ALB PE=1 SV=2	false	DAHKbs3nh2SEVAHR	TCcmVADESAENCcmDKSLHTLFGDKLCcmTVATLR	25	76	10	30	5	13	29	88	6	BS3+NH+OH	11.151	false	true	false	false	internal > 4	0		0	0	0	0	0	1679	2021	5
12114	4868267882	B170317_06_Lumos_ML_IN_205_PMBS3_Tryp_SECFr16	6	810.403	4856.38	0.375897	6	4856.37	0.367715	50804	Myoglobin	MYG_HORSE Myoglobin OS=Equus caballus GN=MB PE=1 SV=2	false	Myoglobin	MYG_HORSE Myoglobin OS=Equus caballus GN=MB PE=1 SV=2	false	YLEFISDAIIHVLHSKHPGDFGADAQGAMTK	TEAEMKASEDLK	104	52	31	12	16	6	119	57	6	BS3+NH+OH	11.1424	false	true	false	false	internal > 4	0		0	0	0	0	0	23	1727	36
12114	4868648477	7PMix_BS3_HSA_F3_DDA_iRT_001	4	782.139	3124.53	0.525093	4	3124.53	0.528127	11272	HSA	ALBU_HUMAN Serum albumin OS=Homo sapiens GN=ALB PE=1 SV=2	false	HSA	ALBU_HUMAN Serum albumin OS=Homo sapiens GN=ALB PE=1 SV=2	false	CcmCcmKHPEAK	LDELRDEGKbs3ohASSAKQR	461	206	8	16	3	14	463	219	4	BS3+NH+OH	11.1394	false	true	false	false	internal > 4	0		0	0	0	0	0	502	189	5
12114	4868746074	7PMix_BS3_Conal_F1F2_DDA_iRT_001	4	732.884	2927.51	0.508736	4	2927.51	0.505563	16885	Creatine kinase	KCRM_RABIT Creatine kinase M-type OS=Oryctolagus cuniculus GN=CKM PE=1 SV=1	false	Creatine kinase	KCRM_RABIT Creatine kinase M-type OS=Oryctolagus cuniculus GN=CKM PE=1 SV=1	false	LNYKSEEEYPDLSK	VLTPDLYKK	12	33	14	9	4	8	15	40	4	BS3+NH+OH	11.1383	false	true	false	false	internal > 4	0		0	0	0	0	0	1745	533	1
12114	4867875659	B170315_10_Lumos_ML_IN_205_PMBS3_Tryp_Rep2_SECFr16	6	735.909	4409.41	0.41325	6	4409.41	0.407909	58942	Myoglobin	MYG_HORSE Myoglobin OS=Equus caballus GN=MB PE=1 SV=2	false	Myoglobin	MYG_HORSE Myoglobin OS=Equus caballus GN=MB PE=1 SV=2	false	LFTGHPETLEKFDKFK	IPIKYLEFISDAIIHVLHSK	33	100	16	20	11	4	43	103	6	BS3+NH+OH	11.135	false	true	false	false	internal > 4	0		0	0	0	0	0	1041	2825	36
12114	4868603624	7PMix_BS3_Ceratin_F3_DDA_iRT_002	3	903.803	2708.39	0.386923	3	2708.38	0.384344	24155	Creatine kinase	KCRM_RABIT Creatine kinase M-type OS=Oryctolagus cuniculus GN=CKM PE=1 SV=1	false	Creatine kinase	KCRM_RABIT Creatine kinase M-type OS=Oryctolagus cuniculus GN=CKM PE=1 SV=1	false	HPKFEEILTR	GQSIDDMIPAQK	305	370	10	12	3	12	307	381	3	BS3+NH+OH	11.1349	false	true	false	false	internal > 4	0		0	0	0	0	0	1622	863	1
12114	4868712752	7PMix_BS3_Conal_F3_DDA_iRT_001	4	885.721	3538.85	0.852974	4	3538.86	0.856593	13895	Ovotransferrin	TRFE_CHICK Ovotransferrin OS=Gallus gallus PE=1 SV=2	false	Ovotransferrin	TRFE_CHICK Ovotransferrin OS=Gallus gallus PE=1 SV=2	false	KDQLTPSPR	ECcmNLAEVPTHAVVVRPEKANK	352	602	9	21	1	18	352	619	4	BS3+NH+OH	11.1267	false	true	false	false	internal > 4	0		0	0	0	0	0	1369	989	0
12114	4868360111	7PMix_pooled_DDA_library_005	5	551.093	2750.43	0.430842	5	2750.43	0.431983	5891	HSA	ALBU_HUMAN Serum albumin OS=Homo sapiens GN=ALB PE=1 SV=2	false	HSA	ALBU_HUMAN Serum albumin OS=Homo sapiens GN=ALB PE=1 SV=2	false	ASSAKQR	VGSKCcmCcmKbs3nh2HPEAKbs3nh2R	215	457	7	13	5	4	219	460	5	BS3+NH+OH	11.1219	false	true	false	false	internal > 4	0		0	0	0	0	0	1432	381	5
12114	4867840716	B170315_10_Lumos_ML_IN_205_PMBS3_Tryp_Rep2_SECFr16	5	841.007	4200	0.997187	5	4200	0.995723	32243	HSA	ALBU_HUMAN Serum albumin OS=Homo sapiens GN=ALB PE=1 SV=2	false	HSA	ALBU_HUMAN Serum albumin OS=Homo sapiens GN=ALB PE=1 SV=2	false	LDELRDEGKASSAK	EFNAETFTFHADICcmTLSEKER	206	525	14	21	9	19	214	543	5	BS3+NH+OH	11.1115	false	true	false	false	internal > 4	0		0	0	0	0	0	1729	1639	5
12114	4868641919	7PMix_BS3_Conal_F4_DDA_iRT_001	5	565.697	2823.45	0.447504	5	2823.44	0.444986	11779	Ovotransferrin	TRFE_CHICK Ovotransferrin OS=Gallus gallus PE=1 SV=2	false	Ovotransferrin	TRFE_CHICK Ovotransferrin OS=Gallus gallus PE=1 SV=2	false	SCcmHTAVGR	KDSNVNWNNLKGKbs3nh2K	472	458	8	14	1	11	472	468	5	BS3+NH+OH	11.1081	false	true	false	false	internal > 4	0		0	0	0	0	0	1706	1055	0
12114	4868604933	7PMix_BS3_Ceratin_F3_DDA_iRT_002	3	996.19	2985.55	0.547629	3	2985.54	0.544741	28089	Creatine kinase	KCRM_RABIT Creatine kinase M-type OS=Oryctolagus cuniculus GN=CKM PE=1 SV=1	false	Creatine kinase	KCRM_RABIT Creatine kinase M-type OS=Oryctolagus cuniculus GN=CKM PE=1 SV=1	false	PFGNTHNK	AVEKLSVEALNSLTGEFK	2	153	8	18	1	4	2	156	3	BS3+NH+OH	11.1046	false	true	false	false	internal > 4	0		0	0	0	0	0	1395	45	1
12114	4868649681	7PMix_BS3_HSA_F3_DDA_iRT_001	5	625.716	3123.54	0.544855	5	3123.54	0.544112	10348	HSA	ALBU_HUMAN Serum albumin OS=Homo sapiens GN=ALB PE=1 SV=2	false	HSA	ALBU_HUMAN Serum albumin OS=Homo sapiens GN=ALB PE=1 SV=2	false	CcmCcmKHPEAK	LDELRDEGKbs3nh2ASSAKQR	461	206	8	16	3	14	463	219	5	BS3+NH+OH	11.096	false	true	false	false	internal > 4	0		0	0	0	0	0	1737	189	5
12114	4868696010	7PMix_BS3_Ceratin_F3_DDA_iRT_001	4	696.369	2781.45	0.44648	4	2781.44	0.444969	15847	Creatine kinase	KCRM_RABIT Creatine kinase M-type OS=Oryctolagus cuniculus GN=CKM PE=1 SV=1	false	Creatine kinase	KCRM_RABIT Creatine kinase M-type OS=Oryctolagus cuniculus GN=CKM PE=1 SV=1	false	HKbs3nh2TDLNHENLK	HGGFKbs3nh2PTDK	106	97	11	9	3	7	108	103	4	BS3+NH+OH	11.087	false	true	false	false	internal > 4	0		0.00131752	0	0	0.00890208	0	1736	2165	1
12114	4868038186	B170315_04_Lumos_ML_IN_205_PMBS3_Tryp_Rep1_SECFr17	5	479.263	2391.28	0.27801	5	2391.28	0.2798	17978	Creatine kinase	KCRM_RABIT Creatine kinase M-type OS=Oryctolagus cuniculus GN=CKM PE=1 SV=1	false	Creatine kinase	KCRM_RABIT Creatine kinase M-type OS=Oryctolagus cuniculus GN=CKM PE=1 SV=1	false	HKTDLNHENLK	IEEIFKK	106	260	11	7	2	6	107	265	5	BS3+NH+OH	11.0863	false	true	false	false	internal > 4	0		0.00131752	0	0	0.00890208	0	1735	2163	1
12114	4868461483	7PMix_pooled_DDA_iRT_library_005	4	748.404	2989.59	0.588082	4	2989.59	0.587278	18023	Catalase	CATA_BOVIN Catalase OS=Bos taurus GN=CAT PE=1 SV=3	false	Catalase	CATA_BOVIN Catalase OS=Bos taurus GN=CAT PE=1 SV=3	false	AAQKPDVLTTGGGNPVGDK	AKVFEHIGK	20	97	19	9	4	2	23	98	4	BS3+NH+OH	11.0859	false	true	false	false	internal > 4	0		0	0	0	0	0	1734	2783	15
12114	4868656738	7PMix_BS3_HSA_F3_DDA_iRT_001	7	952.3	6659.05	0.046843	7	6659.04	0.037377	19587	HSA	ALBU_HUMAN Serum albumin OS=Homo sapiens GN=ALB PE=1 SV=2	false	HSA	ALBU_HUMAN Serum albumin OS=Homo sapiens GN=ALB PE=1 SV=2	false	VHTECcmCcmHGDLLECcmADDRADLAKYICcmENQDSISSK	DAHKbs3ohSEVAHRFKDLGEENFK	265	25	34	20	22	12	286	36	7	BS3+NH+OH	11.0737	false	true	false	false	internal > 4	0		0.00131752	0	0	0	0	1733	1623	5
12114	4868609228	7PMix_BS3_Ceratin_F3_DDA_iRT_002	5	917.683	4583.38	0.380366	5	4583.38	0.378798	33850	Creatine kinase	KCRM_RABIT Creatine kinase M-type OS=Oryctolagus cuniculus GN=CKM PE=1 SV=1	false	Creatine kinase	KCRM_RABIT Creatine kinase M-type OS=Oryctolagus cuniculus GN=CKM PE=1 SV=1	false	KLEKGQSIDDMIPAQK	LGSSEVEQVQLVVDGVKLMVEMEK	366	342	16	24	4	17	369	358	5	BS3+NH+OH	11.0694	false	true	false	false	internal > 4	0		0.00131752	0	0	0	0	1732	529	1
12114	4868757555	7PMix_BS3_HSA_F1F2_DDA_iRT_001	5	918.837	4589.15	0.148798	5	4589.13	0.125641	17434	HSA	ALBU_HUMAN Serum albumin OS=Homo sapiens GN=ALB PE=1 SV=2	false	HSA	ALBU_HUMAN Serum albumin OS=Homo sapiens GN=ALB PE=1 SV=2	false	VTKCcmCcmTESLVNR	LAKTYETbs3ohTLEKCcmCcmAAADPHECcmYAK	497	373	12	24	3	3	499	375	5	BS3+NH+OH	11.0658	false	true	false	false	internal > 4	0		0.00131752	0	0	0	0	1730	2155	5
12114	4868757554	7PMix_BS3_HSA_F1F2_DDA_iRT_001	5	918.837	4589.15	0.148798	5	4589.13	0.125641	17434	HSA	ALBU_HUMAN Serum albumin OS=Homo sapiens GN=ALB PE=1 SV=2	false	HSA	ALBU_HUMAN Serum albumin OS=Homo sapiens GN=ALB PE=1 SV=2	false	VTKCcmCcmTESLVNR	LAKTYETTbs3ohLEKCcmCcmAAADPHECcmYAK	497	373	12	24	3	3	499	375	5	BS3+NH+OH	11.0658	false	true	false	false	internal > 4	0		0.00131752	0	0	0	0	1731	2155	5
12114	4868654116	7PMix_BS3_HSA_F3_DDA_iRT_001	6	701.008	4200	0.002118	6	4200	0.995723	21661	HSA	ALBU_HUMAN Serum albumin OS=Homo sapiens GN=ALB PE=1 SV=2	false	HSA	ALBU_HUMAN Serum albumin OS=Homo sapiens GN=ALB PE=1 SV=2	false	LDELRDEGKASSAK	EFNAETFTFHADICcmTLSEKER	206	525	14	21	9	19	214	543	6	BS3+NH+OH	11.0616	false	true	false	false	internal > 4	0		0	0	0	0	0	1729	1639	5
12114	4867590084	B170315_02_Lumos_ML_IN_205_PMBS3_Tryp_Rep1_SECFr15	5	1320.23	6596.1	0.099482	5	6596.09	0.094067	26334	HSA	ALBU_HUMAN Serum albumin OS=Homo sapiens GN=ALB PE=1 SV=2	false	HSA	ALBU_HUMAN Serum albumin OS=Homo sapiens GN=ALB PE=1 SV=2	false	ADLAKYICcmENQDSISSK	LKECcmCcmEKPLLEKSHCcmIAEVENDEMoxPADLPSLAADFVESK	282	299	17	39	5	12	286	310	5	BS3+NH+OH	11.0605	false	true	false	false	internal > 4	0		0	0	0	0	0	1149	295	5
12114	4868265092	B170317_06_Lumos_ML_IN_205_PMBS3_Tryp_SECFr16	4	773.666	3090.63	0.634224	4	3090.64	0.63713	49326	HSA	ALBU_HUMAN Serum albumin OS=Homo sapiens GN=ALB PE=1 SV=2	false	HSA	ALBU_HUMAN Serum albumin OS=Homo sapiens GN=ALB PE=1 SV=2	false	KYLYEIAR	HPYFYAPELLFFAKR	161	170	8	15	1	14	161	183	4	BS3+NH+OH	11.0556	false	true	false	false	internal > 4	0		0.00131752	0	0	0	0	1727	1385	5
12114	4868742699	7PMix_BS3_Conal_F1F2_DDA_iRT_001	3	1460.03	4377.08	0.075949	3	4377.07	0.07068	18168	Ovotransferrin	TRFE_CHICK Ovotransferrin OS=Gallus gallus PE=1 SV=2	false	Ovotransferrin	TRFE_CHICK Ovotransferrin OS=Gallus gallus PE=1 SV=2	false	KGTEFTVNDLQGK	HTTVNENAPDQKDEYELLCcmLDGSR	119	229	13	24	1	12	119	240	3	BS3+NH+OH	11.0456	false	true	false	false	internal > 4	0		0	0	0	0	0	1726	3169	0
12114	4868312838	B170317_08_Lumos_ML_IN_205_PMBS3_Tryp_SECFr18	3	832.082	2493.22	0.223715	3	2493.22	0.220317	12957	HSA	ALBU_HUMAN Serum albumin OS=Homo sapiens GN=ALB PE=1 SV=2	false	HSA	ALBU_HUMAN Serum albumin OS=Homo sapiens GN=ALB PE=1 SV=2	false	VGSKCcmCcmK	LDELRDEGKASSAK	457	206	7	14	4	9	460	214	3	BS3+NH+OH	11.0452	false	true	false	false	internal > 4	0		0	0	0	0	0	276	129	5
12114	4868485752	7PMix_BS3_Conal_F4_DDA_iRT_002	4	668.095	2668.35	0.351998	4	2668.35	0.350357	8256	Ovotransferrin	TRFE_CHICK Ovotransferrin OS=Gallus gallus PE=1 SV=2	false	Ovotransferrin	TRFE_CHICK Ovotransferrin OS=Gallus gallus PE=1 SV=2	false	SCcmHTAVGR	KDSNVNWNNLKGKK	472	458	8	14	1	11	472	468	4	BS3+NH+OH	11.0432	false	true	false	false	internal > 4	0		0	0	0	0	0	1512	1055	0
12114	4868768376	7PMix_BS3_HSA_F1F2_DDA_iRT_001	4	922.74	3686.93	0.930123	4	3686.93	0.930153	18711	HSA	ALBU_HUMAN Serum albumin OS=Homo sapiens GN=ALB PE=1 SV=2	false	HSA	ALBU_HUMAN Serum albumin OS=Homo sapiens GN=ALB PE=1 SV=2	false	LKCcmASLQKbs3nh2FGER	LDELRDEGKbs3ohASSAKQR	222	206	12	16	2	14	223	219	4	BS3+NH+OH	11.0378	false	true	false	false	internal > 4	0		0	0	0	0	0	137	1467	5
12114	4868619561	7PMix_BS3_HSA_F4_DDA_iRT_001	6	809.728	4852.32	0.324871	6	4852.32	0.321846	17874	HSA	ALBU_HUMAN Serum albumin OS=Homo sapiens GN=ALB PE=1 SV=2	false	HSA	ALBU_HUMAN Serum albumin OS=Homo sapiens GN=ALB PE=1 SV=2	false	TCcmVADESbs3nh2AENCcmDKSLHTLFGDKLCcmTVATLR	DAHKSEVAHR	76	25	30	10	13	4	88	28	6	BS3+NH+OH	11.0343	false	true	false	false	internal > 4	0		0	0	0	0	0	672	499	5
12114	4867990490	7PMix_BS3_ceratin81_DDA_iRT_001	4	983.751	3930.97	0.97358	4	3930.97	0.971342	7399	Creatine kinase	KCRM_RABIT Creatine kinase M-type OS=Oryctolagus cuniculus GN=CKM PE=1 SV=1	false	Creatine kinase	KCRM_RABIT Creatine kinase M-type OS=Oryctolagus cuniculus GN=CKM PE=1 SV=1	false	LNYKSEEEYPDLSKbs3nh2HNNHMoxAK	VLTPDLYKK	12	33	21	9	4	8	15	40	4	BS3+NH+OH	11.0248	false	true	false	false	internal > 4	0		0	0	0	0	0	968	533	1
12114	4868204717	B170317_04_Lumos_ML_IN_205_PMBS3_Tryp_Rep4_SECFr18	4	541.284	2161.11	0.10566	4	2161.11	0.108898	28880	Ovotransferrin	TRFE_CHICK Ovotransferrin OS=Gallus gallus PE=1 SV=2	false	Ovotransferrin	TRFE_CHICK Ovotransferrin OS=Gallus gallus PE=1 SV=2	false	ATYLDCcmIK	KDQLTPSPR	59	352	8	9	3	1	61	352	4	BS3+NH+OH	11.0222	false	true	false	false	internal > 4	0		0	0	0	0	0	1466	567	0
12114	4867804811	B170315_17_Lumos_ML_IN_205_PMBS3_Tryp_Rep3_SECFr16	3	1463.8	4388.39	0.387839	3	4388.38	0.381775	58608	HSA	ALBU_HUMAN Serum albumin OS=Homo sapiens GN=ALB PE=1 SV=2	false	HSA	ALBU_HUMAN Serum albumin OS=Homo sapiens GN=ALB PE=1 SV=2	false	QNCcmELFEQLGEYKFQNALLVR	QIKbs3nh2KQTALVELVK	414	546	21	13	13	4	426	549	3	BS3+NH+OH	11.0153	false	true	false	false	internal > 4	0		0	0	0	0	0	1719	1297	5
12114	4868647447	7PMix_BS3_HSA_F3_DDA_iRT_001	5	730.98	3649.86	0.861689	5	3649.86	0.85561	12316	HSA	ALBU_HUMAN Serum albumin OS=Homo sapiens GN=ALB PE=1 SV=2	false	HSA	ALBU_HUMAN Serum albumin OS=Homo sapiens GN=ALB PE=1 SV=2	false	VGSKCcmCcmKbs3nh2HPEAK	LDELRDEGKASSAKbs3nh2QR	457	206	12	16	4	9	460	214	5	BS3+NH+OH	11.0151	false	true	false	false	internal > 4	0		0	0	0	0	0	1102	129	5
12114	4868451379	7PMix_pooled_DDA_iRT_library_007	4	827.405	3305.59	0.589058	4	3305.58	0.584042	16472	Cytochrome c	CYC_BOVIN Cytochrome c OS=Bos taurus GN=CYCS PE=1 SV=2	false	Cytochrome c	CYC_BOVIN Cytochrome c OS=Bos taurus GN=CYCS PE=1 SV=2	false	KTGQAPGFSYTDANK	KTGQAPGFSYTDANK	40	40	15	15	1	1	40	40	4	BS3+NH+OH	11.0117	false	true	false	false	internal > 4	0		0.00131752	0	0	0.00890208	0	1717	2147	135
12114	4868044812	B170315_04_Lumos_ML_IN_205_PMBS3_Tryp_Rep1_SECFr17	3	777.72	2330.14	0.137533	3	2330.14	0.139882	34376	HSA	ALBU_HUMAN Serum albumin OS=Homo sapiens GN=ALB PE=1 SV=2	false	HSA	ALBU_HUMAN Serum albumin OS=Homo sapiens GN=ALB PE=1 SV=2	false	CcmCcmTESLVNR	KYLYEIAR	500	161	9	8	3	1	502	161	3	BS3+NH+OH	11.0106	false	true	false	false	internal > 4	0		0.00131752	0	0	0.00890208	0	1716	2145	5
12114	4868652633	7PMix_BS3_HSA_F3_DDA_iRT_001	5	716.18	3575.86	0.863581	5	3575.86	0.861923	20976	HSA	ALBU_HUMAN Serum albumin OS=Homo sapiens GN=ALB PE=1 SV=2	false	HSA	ALBU_HUMAN Serum albumin OS=Homo sapiens GN=ALB PE=1 SV=2	false	LSQRFPKAEFAEVSK	LKECcmCcmEKbs3ohPLLEK	243	299	15	12	7	2	249	300	5	BS3+NH+OH	11.0017	false	true	false	false	internal > 4	0		0.00131752	0	0	0	0	1715	2143	5
12114	4868769192	7PMix_BS3_HSA_F1F2_DDA_iRT_001	4	830.92	3319.65	0.652046	4	3319.65	0.646844	28272	HSA	ALBU_HUMAN Serum albumin OS=Homo sapiens GN=ALB PE=1 SV=2	false	HSA	ALBU_HUMAN Serum albumin OS=Homo sapiens GN=ALB PE=1 SV=2	false	CcmCcmTESLVNR	VFDEFKPLVEEPQNLIK	500	397	9	17	3	6	502	402	4	BS3+NH+OH	10.9937	false	true	false	false	internal > 4	0		0	0	0	0	0	1714	2799	5
12114	4868065204	B170315_04_Lumos_ML_IN_205_PMBS3_Tryp_Rep1_SECFr17	3	885.492	2653.45	0.454733	3	2653.45	0.451953	52228	Ovotransferrin	TRFE_CHICK Ovotransferrin OS=Gallus gallus PE=1 SV=2	false	Ovotransferrin	TRFE_CHICK Ovotransferrin OS=Gallus gallus PE=1 SV=2	false	DPVLKDLLFK	SDFHLFGPPGKK	311	299	10	12	5	11	315	309	3	BS3+NH+OH	10.9935	false	true	false	false	internal > 4	0		0	0	0	0	0	1120	583	0
12114	4868761414	7PMix_BS3_Conal_F1F2_DDA_iRT_001	3	967.467	2899.38	0.380209	3	2899.38	0.376339	34650	Ovotransferrin	TRFE_CHICK Ovotransferrin OS=Gallus gallus PE=1 SV=2	false	Ovotransferrin	TRFE_CHICK Ovotransferrin OS=Gallus gallus PE=1 SV=2	false	AQSDFGVDTK	DDNKVEDIWSFLSK	289	275	10	14	3	13	291	287	3	BS3+NH+OH	10.9891	false	true	false	false	internal > 4	0		0.00131752	0	0	0.00890208	0	1712	2139	0
12114	4868477587	7PMix_BS3_HSA_F4_DDA_iRT_002	3	765.718	2294.13	0.131674	3	2294.13	0.129986	18209	HSA	ALBU_HUMAN Serum albumin OS=Homo sapiens GN=ALB PE=1 SV=2	false	HSA	ALBU_HUMAN Serum albumin OS=Homo sapiens GN=ALB PE=1 SV=2	false	CcmCcmTESLVNR	AFKAWAVAR	500	234	9	9	3	3	502	236	3	BS3+NH+OH	10.9519	false	true	false	false	internal > 4	0		0.00131752	0	0	0.00890208	0	1711	2133	5
12114	4868772058	7PMix_BS3_HSA_F1F2_DDA_iRT_001	4	1045.05	4176.17	0.165718	4	4176.14	0.140803	23075	HSA	ALBU_HUMAN Serum albumin OS=Homo sapiens GN=ALB PE=1 SV=2	false	HSA	ALBU_HUMAN Serum albumin OS=Homo sapiens GN=ALB PE=1 SV=2	false	CcmCcmKADDKETbs3nh2CcmFAEEGKbs3nh2K	QIKbs3ohKQTALVELVK	582	546	17	13	3	4	584	549	4	BS3+NH+OH	10.9433	false	true	false	false	internal > 4	0		0.00131752	0	0	0	0	1710	967	5
12114	4868104990	B170317_02_Lumos_ML_IN_205_PMBS3_Tryp_Rep4_SECFr16	4	729.907	2915.6	0.597603	4	2915.6	0.600803	27476	Catalase	CATA_BOVIN Catalase OS=Bos taurus GN=CAT PE=1 SV=3	false	Catalase	CATA_BOVIN Catalase OS=Bos taurus GN=CAT PE=1 SV=3	false	IQALLDKYNEEKPK	DAQLFIQKK	493	469	14	9	12	8	504	476	4	BS3+NH+OH	10.942	false	true	false	false	internal > 4	0		0.00131752	0	0	0	0	1709	1057	15
12114	4867996092	B170315_19_Lumos_ML_IN_205_PMBS3_Tryp_Rep3_SECFr18	3	638.649	1912.93	0.925131	3	1912.92	0.924745	4889	HSA	ALBU_HUMAN Serum albumin OS=Homo sapiens GN=ALB PE=1 SV=2	false	HSA	ALBU_HUMAN Serum albumin OS=Homo sapiens GN=ALB PE=1 SV=2	false	ASSAKQR	CcmCcmKHPEAK	215	461	7	8	5	3	219	463	3	BS3+NH+OH	10.9376	false	true	false	false	internal > 4	0		0	0	0	0	0	1034	189	5
12114	4868644494	7PMix_BS3_Conal_F4_DDA_iRT_001	4	1078.33	4309.27	0.271187	4	4309.27	0.274848	27442	Ovotransferrin	TRFE_CHICK Ovotransferrin OS=Gallus gallus PE=1 SV=2	false	Ovotransferrin	TRFE_CHICK Ovotransferrin OS=Gallus gallus PE=1 SV=2	false	SDFHLFGPPGKKbs3nh2DPVLKbs3nh2DLLFK	WCcmTISSPEEKK	299	28	22	11	11	10	309	37	4	BS3+NH+OH	10.9303	false	true	false	false	internal > 4	0		0.00131752	0	0	0	0	1707	487	0
12114	4868635782	7PMix_BS3_Conal_F4_DDA_iRT_001	3	942.156	2823.45	0.447653	3	2823.44	0.444986	11809	Ovotransferrin	TRFE_CHICK Ovotransferrin OS=Gallus gallus PE=1 SV=2	false	Ovotransferrin	TRFE_CHICK Ovotransferrin OS=Gallus gallus PE=1 SV=2	false	SCcmHTAVGR	KDSNVNWNNLKGKbs3nh2K	472	458	8	14	1	11	472	468	3	BS3+NH+OH	10.923	false	true	false	false	internal > 4	0		0	0	0	0	0	1706	1055	0
12114	4868645181	7PMix_BS3_HSA_F3_DDA_iRT_001	5	705.368	3521.8	0.803217	5	3521.8	0.797032	12176	HSA	ALBU_HUMAN Serum albumin OS=Homo sapiens GN=ALB PE=1 SV=2	false	HSA	ALBU_HUMAN Serum albumin OS=Homo sapiens GN=ALB PE=1 SV=2	false	LDELRDEGKASSAK	VGSKCcmCcmKbs3nh2HPEAKbs3nh2R	206	457	14	13	9	4	214	460	5	BS3+NH+OH	10.916	false	true	false	false	internal > 4	0		0	0	0	0	0	1126	129	5
12114	4868235614	B170317_06_Lumos_ML_IN_205_PMBS3_Tryp_SECFr16	5	766.408	3827	0.004023	5	3827	0.000616	27064	Myoglobin	MYG_HORSE Myoglobin OS=Equus caballus GN=MB PE=1 SV=2	false	Myoglobin	MYG_HORSE Myoglobin OS=Equus caballus GN=MB PE=1 SV=2	false	NDIAAKYKbs3nh2ELGFQG	KGHHEAELKPLAQSHATK	141	80	14	18	6	9	146	88	5	BS3+NH+OH	10.8956	false	true	false	false	internal > 4	0		0	0	0	0	0	438	599	36
12114	4868649275	7PMix_BS3_HSA_F3_DDA_iRT_001	6	800.558	4797.3	0.304242	6	4797.3	0.302115	17001	HSA	ALBU_HUMAN Serum albumin OS=Homo sapiens GN=ALB PE=1 SV=2	false	HSA	ALBU_HUMAN Serum albumin OS=Homo sapiens GN=ALB PE=1 SV=2	false	RDAHKSEVAHR	LVTDLTKVHTECcmCcmHGDLLECcmADDRADLAK	24	258	11	29	5	7	28	264	6	BS3+NH+OH	10.8905	false	true	false	false	internal > 4	0		0.00131752	0	0	0	0	1703	293	5
12114	4868575309	7PMix_BS3_Conal_F5_DDA_iRT_001	5	534.678	2668.35	0.352595	5	2668.35	0.350357	7594	Ovotransferrin	TRFE_CHICK Ovotransferrin OS=Gallus gallus PE=1 SV=2	false	Ovotransferrin	TRFE_CHICK Ovotransferrin OS=Gallus gallus PE=1 SV=2	false	KDSNVNWNNLKGK	KSCcmHTAVGR	458	471	13	9	11	1	468	471	5	BS3+NH+OH	10.8888	false	true	false	false	internal > 4	0		0	0	0	0	0	932	237	0
12114	4868643237	7PMix_BS3_HSA_F3_DDA_iRT_001	5	643.128	3210.6	0.60174	5	3210.6	0.601292	10275	HSA	ALBU_HUMAN Serum albumin OS=Homo sapiens GN=ALB PE=1 SV=2	false	HSA	ALBU_HUMAN Serum albumin OS=Homo sapiens GN=ALB PE=1 SV=2	false	LDELRDEGKASSAK	VGSKCcmCcmKbs3nh2HPEAK	206	457	14	12	9	4	214	460	5	BS3+NH+OH	10.8831	false	true	false	false	internal > 4	0		0	0	0	0	0	1701	129	5
12114	4868606582	7PMix_BS3_Ceratin_F3_DDA_iRT_002	4	1158.08	4628.28	0.276558	4	4628.25	0.252678	22380	Creatine kinase	KCRM_RABIT Creatine kinase M-type OS=Oryctolagus cuniculus GN=CKM PE=1 SV=1	false	Creatine kinase	KCRM_RABIT Creatine kinase M-type OS=Oryctolagus cuniculus GN=CKM PE=1 SV=1	false	TDLNHENLKGGDDLDPHYVLSSR	VISMEKGGNMoxKbs3ohEVFR	108	237	23	15	9	6	116	242	4	BS3+NH+OH	10.88	false	true	false	false	internal > 4	0		0.00131752	0	0	0	0	1700	89	1
12114	4868660014	7PMix_BS3_HSA_F3_DDA_iRT_001	5	738.591	3687.92	0.916804	5	3687.91	0.914169	20787	HSA	ALBU_HUMAN Serum albumin OS=Homo sapiens GN=ALB PE=1 SV=2	false	HSA	ALBU_HUMAN Serum albumin OS=Homo sapiens GN=ALB PE=1 SV=2	false	LKCcmASLQKbs3ohFGER	LDELRDEGKbs3ohASSAKQR	222	206	12	16	2	14	223	219	5	BS3+NH+OH	10.8757	false	true	false	false	internal > 4	0		0	0	0	0	0	1656	1467	5
12114	4868647733	7PMix_BS3_HSA_F3_DDA_iRT_001	5	625.913	3124.53	0.530268	5	3124.53	0.528127	11279	HSA	ALBU_HUMAN Serum albumin OS=Homo sapiens GN=ALB PE=1 SV=2	false	HSA	ALBU_HUMAN Serum albumin OS=Homo sapiens GN=ALB PE=1 SV=2	false	CcmCcmKHPEAK	LDELRDEGKbs3ohASSAKQR	461	206	8	16	3	14	463	219	5	BS3+NH+OH	10.8734	false	true	false	false	internal > 4	0		0	0	0	0	0	502	189	5
12114	4868714227	7PMix_BS3_Conal_F3_DDA_iRT_001	5	1157.75	5783.73	0.725825	5	5783.71	0.714826	24630	Ovotransferrin	TRFE_CHICK Ovotransferrin OS=Gallus gallus PE=1 SV=2	false	Ovotransferrin	TRFE_CHICK Ovotransferrin OS=Gallus gallus PE=1 SV=2	false	NAPYSGYSGAFHCcmLKbs3nh2DGK	GDVAFVKHTTVNENAPDQKDEYELLCcmLDGSR	204	222	18	31	8	7	211	228	5	BS3+NH+OH	10.8729	false	true	false	false	internal > 4	0		0.00131752	0	0	0	0	1697	531	0
12114	4868664540	7PMix_BS3_HSA_F3_DDA_iRT_001	4	801.192	3200.74	0.738472	4	3200.73	0.7274	28661	HSA	ALBU_HUMAN Serum albumin OS=Homo sapiens GN=ALB PE=1 SV=2	false	HSA	ALBU_HUMAN Serum albumin OS=Homo sapiens GN=ALB PE=1 SV=2	false	AFKAWAVAR	VFDEFKPLVEEPQNLIK	234	397	9	17	3	6	236	402	4	BS3+NH+OH	10.8702	false	true	false	false	internal > 4	0		0	0	0	0	0	616	2431	5
12114	4867989141	7PMix_BS3_ceratin81_DDA_iRT_001	4	845.455	3377.79	0.789986	4	3377.79	0.790466	8350	Creatine kinase	KCRM_RABIT Creatine kinase M-type OS=Oryctolagus cuniculus GN=CKM PE=1 SV=1	false	Creatine kinase	KCRM_RABIT Creatine kinase M-type OS=Oryctolagus cuniculus GN=CKM PE=1 SV=1	false	HPKFEEILTR	KLEKGQSbs3nh2IDDMoxIPAQK	305	366	10	16	3	16	307	381	4	BS3+NH+OH	10.8643	false	true	false	false	internal > 4	0		0	0	0	0	0	1268	863	1
12114	4868537154	7PMix_BS3_Ceratin_F4_DDA_iRT_002	5	906.441	4527.17	0.167902	5	4527.17	0.169088	23010	Creatine kinase	KCRM_RABIT Creatine kinase M-type OS=Oryctolagus cuniculus GN=CKM PE=1 SV=1	false	Creatine kinase	KCRM_RABIT Creatine kinase M-type OS=Oryctolagus cuniculus GN=CKM PE=1 SV=1	false	HKTDLNHENLKGGDDLDPHYVLSSR	GGDDLDPHYVLSSR	106	117	25	14	11	9	116	125	5	BS3+NH+OH	10.8529	false	true	false	false	internal > 4	0		0.00131752	0	0	0.00890208	0	1694	2105	1
12114	4867985892	7PMix_BS3_ceratin81_DDA_iRT_001	4	648.855	2591.39	0.391793	4	2591.39	0.392736	5632	Creatine kinase	KCRM_RABIT Creatine kinase M-type OS=Oryctolagus cuniculus GN=CKM PE=1 SV=1	false	Creatine kinase	KCRM_RABIT Creatine kinase M-type OS=Oryctolagus cuniculus GN=CKM PE=1 SV=1	false	VISMoxEKGGNMK	GGVHVKLAHLSK	237	293	11	12	6	6	242	298	4	BS3+NH+OH	10.8462	false	true	false	false	internal > 4	0		0	0	0	0	0	1340	613	1
12114	4867922479	B170315_11_Lumos_ML_IN_205_PMBS3_Tryp_Rep2_SECFr17	4	891.243	3560.94	0.943062	4	3560.94	0.941552	64566	HSA	ALBU_HUMAN Serum albumin OS=Homo sapiens GN=ALB PE=1 SV=2	false	HSA	ALBU_HUMAN Serum albumin OS=Homo sapiens GN=ALB PE=1 SV=2	false	KQTALVELVK	ATbs3nh2KEQLKAVMDDFAAFVEK	549	563	10	19	1	7	549	569	4	BS3+NH+OH	10.8301	false	true	false	false	internal > 4	0		0.00131752	0	0	0	0	1692	195	5
12114	4868489228	7PMix_BS3_Conal_F4_DDA_iRT_002	6	888.275	5323.61	0.606121	6	5323.64	0.63539	16455	Ovotransferrin	TRFE_CHICK Ovotransferrin OS=Gallus gallus PE=1 SV=2	false	Ovotransferrin	TRFE_CHICK Ovotransferrin OS=Gallus gallus PE=1 SV=2	false	KDSNVNWNNLKGKKbs3ohSCcmHTAVGR	CcmLVEKGDVAFIQHSTVEENTGGK	458	549	22	23	13	5	470	553	6	BS3+NH+OH	10.8228	false	true	false	false	internal > 4	0		0.00131752	0	0	0	0	1689	775	0
12114	4868489230	7PMix_BS3_Conal_F4_DDA_iRT_002	6	888.275	5323.61	0.606121	6	5323.64	0.63539	16455	Ovotransferrin	TRFE_CHICK Ovotransferrin OS=Gallus gallus PE=1 SV=2	false	Ovotransferrin	TRFE_CHICK Ovotransferrin OS=Gallus gallus PE=1 SV=2	false	KDSNVNWNNLKbs3ohGKKSCcmHTAVGR	CcmLVEKGDVAFIQHSTVEENTGGK	458	549	22	23	14	5	471	553	6	BS3+NH+OH	10.8228	false	true	false	false	internal > 4	0		0.00131752	0	0	0	0	1690	1011	0
12114	4868489229	7PMix_BS3_Conal_F4_DDA_iRT_002	6	888.275	5323.61	0.606121	6	5323.64	0.63539	16455	Ovotransferrin	TRFE_CHICK Ovotransferrin OS=Gallus gallus PE=1 SV=2	false	Ovotransferrin	TRFE_CHICK Ovotransferrin OS=Gallus gallus PE=1 SV=2	false	KDSNVNWNNLKGKbs3ohKSCcmHTAVGR	CcmLVEKGDVAFIQHSTVEENTGGK	458	549	22	23	14	5	471	553	6	BS3+NH+OH	10.8228	false	true	false	false	internal > 4	0		0.00131752	0	0	0	0	1691	1011	0
12114	4867699179	B170315_12_Lumos_ML_IN_205_PMBS3_Tryp_Rep2_SECFr18	4	769.181	3072.69	0.693795	4	3072.7	0.695822	30499	HSA	ALBU_HUMAN Serum albumin OS=Homo sapiens GN=ALB PE=1 SV=2	false	HSA	ALBU_HUMAN Serum albumin OS=Homo sapiens GN=ALB PE=1 SV=2	false	LAKTYETTLEK	KVPQVSTPTLVEVSR	373	438	11	15	3	1	375	438	4	BS3+NH+OH	10.8104	false	true	false	false	internal > 4	0		0	0	0	0	0	1096	2509	5
12114	4868656684	7PMix_BS3_HSA_F3_DDA_iRT_001	6	909.42	5450.47	0.474041	6	5450.47	0.466024	18112	HSA	ALBU_HUMAN Serum albumin OS=Homo sapiens GN=ALB PE=1 SV=2	false	HSA	ALBU_HUMAN Serum albumin OS=Homo sapiens GN=ALB PE=1 SV=2	false	DAHKSEVAHR	VHTECcmCcmHGDLLECcmADDRADLAKbs3nh2YICcmENQDSISSK	25	265	10	34	4	23	28	287	6	BS3+NH+OH	10.8101	false	true	false	false	internal > 4	0		0	0	0	0	0	964	1919	5
12114	4868554084	7PMix_BS3_Conal_F3_DDA_iRT_002	3	836.43	2506.27	0.268698	3	2506.26	0.263365	17832	Ovotransferrin	TRFE_CHICK Ovotransferrin OS=Gallus gallus PE=1 SV=2	false	Ovotransferrin	TRFE_CHICK Ovotransferrin OS=Gallus gallus PE=1 SV=2	false	IQWCcmAVGKDEK	DCcmIIKIMoxK	364	398	11	8	8	5	371	402	3	BS3+NH+OH	10.8081	false	true	false	false	internal > 4	0		0	0	0	0	0	1536	1349	0
12114	4868309284	7PMix_pooled_DDA_library_002	3	987.169	2958.49	0.485007	3	2958.48	0.484413	34157	Lysozyme C	LYSC_CHICK Lysozyme C OS=Gallus gallus GN=LYZ PE=1 SV=1	false	Lysozyme C	LYSC_CHICK Lysozyme C OS=Gallus gallus GN=LYZ PE=1 SV=1	false	CcmKGTDVQAWIR	CcmKbs3nh2GTDVQAWIR	133	133	11	11	2	4	134	136	3	BS3+NH+OH	10.806	false	true	false	false	internal > 4	0		0.00131752	0	0	0	0	1685	1843	64
12114	4868023756	7PMix_BS3_ceratin32_DDA_iRT_001	5	495.258	2471.26	0.256037	5	2471.26	0.255711	5372	Creatine kinase	KCRM_RABIT Creatine kinase M-type OS=Oryctolagus cuniculus GN=CKM PE=1 SV=1	false	Creatine kinase	KCRM_RABIT Creatine kinase M-type OS=Oryctolagus cuniculus GN=CKM PE=1 SV=1	false	HGGFKPTDKHK	TDLNHENLK	97	108	11	9	9	1	105	108	5	BS3+NH+OH	10.8005	false	true	false	false	internal > 4	0		0	0	0	0	0	1684	1797	1
12114	4868652584	7PMix_BS3_HSA_F3_DDA_iRT_001	4	747.427	2985.68	0.67817	4	2985.68	0.675028	16609	HSA	ALBU_HUMAN Serum albumin OS=Homo sapiens GN=ALB PE=1 SV=2	false	HSA	ALBU_HUMAN Serum albumin OS=Homo sapiens GN=ALB PE=1 SV=2	false	ATKEQLK	YTKKVPQVSTPTLVEVSR	563	435	7	18	3	3	565	437	4	BS3+NH+OH	10.7972	false	true	false	false	internal > 4	0		0	0	0	0	0	1335	1711	5
12114	4868397270	B170317_07_Lumos_ML_IN_205_PMBS3_Tryp_SECFr17	4	704.6	2814.37	0.369087	4	2814.37	0.366008	37958	Lysozyme C	LYSC_CHICK Lysozyme C OS=Gallus gallus GN=LYZ PE=1 SV=1	false	Lysozyme C	LYSC_CHICK Lysozyme C OS=Gallus gallus GN=LYZ PE=1 SV=1	false	KIVSDGNGMNAWVAWR	HGLDNYR	115	33	16	7	1	6	115	38	4	BS3+NH+OH	10.7959	false	true	false	false	internal > 4	0		0	0	0	0	0	20	2623	64
12114	4867597635	B170315_02_Lumos_ML_IN_205_PMBS3_Tryp_Rep1_SECFr15	4	1098.1	4388.39	0.387398	4	4388.38	0.381775	34240	HSA	ALBU_HUMAN Serum albumin OS=Homo sapiens GN=ALB PE=1 SV=2	false	HSA	ALBU_HUMAN Serum albumin OS=Homo sapiens GN=ALB PE=1 SV=2	false	QIKKQTALVELVK	QNCcmELFEQLGEYbs3nh2KFQNALLVR	546	414	13	21	4	13	549	426	4	BS3+NH+OH	10.7855	false	true	false	false	internal > 4	0		0	0	0	0	0	768	1297	5
12114	4867597634	B170315_02_Lumos_ML_IN_205_PMBS3_Tryp_Rep1_SECFr15	4	1098.1	4388.39	0.387398	4	4388.38	0.381775	34240	HSA	ALBU_HUMAN Serum albumin OS=Homo sapiens GN=ALB PE=1 SV=2	false	HSA	ALBU_HUMAN Serum albumin OS=Homo sapiens GN=ALB PE=1 SV=2	false	QIKKQTALVELVK	QNCcmELFEQLGEYKbs3nh2FQNALLVR	546	414	13	21	4	12	549	425	4	BS3+NH+OH	10.7855	false	true	false	false	internal > 4	0		0	0	0	0	0	769	2449	5
12114	4868616757	7PMix_BS3_HSA_F4_DDA_iRT_001	5	971.474	4852.33	0.333002	5	4852.32	0.321846	17882	HSA	ALBU_HUMAN Serum albumin OS=Homo sapiens GN=ALB PE=1 SV=2	false	HSA	ALBU_HUMAN Serum albumin OS=Homo sapiens GN=ALB PE=1 SV=2	false	DAHKbs3nh2SEVAHR	TCcmVADESAENCcmDKSLHTLFGDKLCcmTVATLR	25	76	10	30	5	13	29	88	5	BS3+NH+OH	10.7843	false	true	false	false	internal > 4	0		0	0	0	0	0	1679	2021	5
12114	4868201223	B170317_04_Lumos_ML_IN_205_PMBS3_Tryp_Rep4_SECFr18	3	574.96	1721.86	0.858237	3	1721.86	0.855268	5199	HSA	ALBU_HUMAN Serum albumin OS=Homo sapiens GN=ALB PE=1 SV=2	false	HSA	ALBU_HUMAN Serum albumin OS=Homo sapiens GN=ALB PE=1 SV=2	false	ASSAKQR	VGSKCcmCcmK	215	457	7	7	5	4	219	460	3	BS3+NH+OH	10.7814	false	true	false	false	internal > 4	0		0	0	0	0	0	919	381	5
12114	4868060406	B170315_04_Lumos_ML_IN_205_PMBS3_Tryp_Rep1_SECFr17	3	1087.23	3258.66	0.658957	3	3258.66	0.659456	45571	Creatine kinase	KCRM_RABIT Creatine kinase M-type OS=Oryctolagus cuniculus GN=CKM PE=1 SV=1	false	Creatine kinase	KCRM_RABIT Creatine kinase M-type OS=Oryctolagus cuniculus GN=CKM PE=1 SV=1	false	GYTLPPHCcmSR	AVEKLSVEALNSLTGEFK	139	153	10	18	2	4	140	156	3	BS3+NH+OH	10.7812	false	true	false	false	internal > 4	0		0	0	0	0	0	1677	2915	1
12114	4868517611	7PMix_BS3_HSA_F3_DDA_iRT_002	5	1091.1	5450.47	0.472041	5	5450.47	0.466024	18076	HSA	ALBU_HUMAN Serum albumin OS=Homo sapiens GN=ALB PE=1 SV=2	false	HSA	ALBU_HUMAN Serum albumin OS=Homo sapiens GN=ALB PE=1 SV=2	false	DAHKbs3nh2SEVAHR	VHTECcmCcmHGDLLECcmADDRADLAKYICcmENQDSISSK	25	265	10	34	5	22	29	286	5	BS3+NH+OH	10.7762	false	true	false	false	internal > 4	0		0	0	0	0	0	1295	577	5
12114	4867634902	B170315_03_Lumos_ML_IN_205_PMBS3_Tryp_Rep1_SECFr16	6	517.255	3097.49	0.487103	6	3097.49	0.486203	13861	Ovotransferrin	TRFE_CHICK Ovotransferrin OS=Gallus gallus PE=1 SV=2	false	Ovotransferrin	TRFE_CHICK Ovotransferrin OS=Gallus gallus PE=1 SV=2	false	KSCcmHTAVGR	CcmVASSHEKYFGYTGALR	471	532	9	17	1	8	471	539	6	BS3+NH+OH	10.775	false	true	false	false	internal > 4	0		0	0	0	0	0	1675	3027	0
12114	4867970670	B170315_18_Lumos_ML_IN_205_PMBS3_Tryp_Rep3_SECFr17	4	788.44	3149.73	0.728951	4	3149.73	0.725744	52789	Myoglobin	MYG_HORSE Myoglobin OS=Equus caballus GN=MB PE=1 SV=2	false	Myoglobin	MYG_HORSE Myoglobin OS=Equus caballus GN=MB PE=1 SV=2	false	KHGTVVLTALGGILK	TEAEMKbs3nh2ASEDLK	64	52	15	12	1	8	64	59	4	BS3+NH+OH	10.7733	false	true	false	false	internal > 4	0		0.00131752	0	0	0	0	1674	2083	36
12114	4868700458	7PMix_BS3_Ceratin_F3_DDA_iRT_001	5	923.464	4612.28	0.284479	5	4612.26	0.257768	23217	Creatine kinase	KCRM_RABIT Creatine kinase M-type OS=Oryctolagus cuniculus GN=CKM PE=1 SV=1	false	Creatine kinase	KCRM_RABIT Creatine kinase M-type OS=Oryctolagus cuniculus GN=CKM PE=1 SV=1	false	TDLNHENLKGGDDLDPHYVLSSR	VISMEKbs3ohGGNMKEVFR	108	237	23	15	9	11	116	247	5	BS3+NH+OH	10.7688	false	true	false	false	internal > 4	0		0	0	0	0	0	1673	449	1
12114	4868570402	7PMix_BS3_Lyso_F3_DDA_iRT_001	3	998.797	2993.37	0.368429	3	2993.35	0.353978	21675	Lysozyme C	LYSC_CHICK Lysozyme C OS=Gallus gallus GN=LYZ PE=1 SV=1	false	Lysozyme C	LYSC_CHICK Lysozyme C OS=Gallus gallus GN=LYZ PE=1 SV=1	false	FESNFNTQATNR	FESNFNTQATNR	52	52	12	12	3	3	54	54	3	BS3+NH+OH	10.7544	false	true	false	false	internal > 4	0		0.00131752	0	0	0.00890208	0	1672	2079	64
12114	4867990167	7PMix_BS3_ceratin81_DDA_iRT_001	5	619.547	3092.7	0.698908	5	3092.7	0.699094	6482	Creatine kinase	KCRM_RABIT Creatine kinase M-type OS=Oryctolagus cuniculus GN=CKM PE=1 SV=1	false	Creatine kinase	KCRM_RABIT Creatine kinase M-type OS=Oryctolagus cuniculus GN=CKM PE=1 SV=1	false	GGVHVKLAHLSKbs3nh2HPK	VISMEKGGNMK	293	237	15	11	6	6	298	242	5	BS3+NH+OH	10.7372	false	true	false	false	internal > 4	0		0	0	0	0	0	729	613	1
12114	4868249655	B170317_06_Lumos_ML_IN_205_PMBS3_Tryp_SECFr16	4	1145.29	4577.14	0.141304	4	4577.14	0.137525	34163	HSA	ALBU_HUMAN Serum albumin OS=Homo sapiens GN=ALB PE=1 SV=2	false	HSA	ALBU_HUMAN Serum albumin OS=Homo sapiens GN=ALB PE=1 SV=2	false	YKAAFTECcmCcmQAADK	LVRPEVDVMCcmTAFHDNEETFLKK	185	139	14	23	2	22	186	160	4	BS3+NH+OH	10.727	false	true	false	false	internal > 4	0		0	0	0	0	0	1670	135	5
12114	4868037267	B170315_04_Lumos_ML_IN_205_PMBS3_Tryp_Rep1_SECFr17	4	648.855	2591.39	0.390816	4	2591.39	0.392736	17938	Creatine kinase	KCRM_RABIT Creatine kinase M-type OS=Oryctolagus cuniculus GN=CKM PE=1 SV=1	false	Creatine kinase	KCRM_RABIT Creatine kinase M-type OS=Oryctolagus cuniculus GN=CKM PE=1 SV=1	false	VISMEKGGNMoxK	GGVHVKLAHLSK	237	293	11	12	6	6	242	298	4	BS3+NH+OH	10.7252	false	true	false	false	internal > 4	0		0	0	0	0	0	1354	613	1
12114	4868531175	7PMix_BS3_Ceratin_F4_DDA_iRT_002	4	1035.52	4138.03	0.034859	4	4138.05	0.050811	17520	Creatine kinase	KCRM_RABIT Creatine kinase M-type OS=Oryctolagus cuniculus GN=CKM PE=1 SV=1	false	Creatine kinase	KCRM_RABIT Creatine kinase M-type OS=Oryctolagus cuniculus GN=CKM PE=1 SV=1	false	HGGFKPTDKHK	TDLNHENLKbs3nh2GGDDLDPHYVLSSR	97	108	11	23	9	1	105	108	4	BS3+NH+OH	10.7244	false	true	false	false	internal > 4	0		0	0	0	0	0	1446	1797	1
12114	4867868975	B170315_10_Lumos_ML_IN_205_PMBS3_Tryp_Rep2_SECFr16	6	1199.56	7191.29	0.293255	6	7191.29	0.294249	55719	HSA	ALBU_HUMAN Serum albumin OS=Homo sapiens GN=ALB PE=1 SV=2	false	HSA	ALBU_HUMAN Serum albumin OS=Homo sapiens GN=ALB PE=1 SV=2	false	SHCcmIAEVENDEMPADLPSLAADFVESKDVCcmK	CcmCcmAAADPHECcmYAKVFDEFKPLVEEPQNLIK	311	384	31	30	27	13	337	396	6	BS3+NH+OH	10.7219	false	true	false	false	internal > 4	0		0.00131752	0	0	0.00890208	0	1667	2069	5
12114	4868365614	7PMix_pooled_DDA_iRT_library_003	5	534.67	2668.31	0.314143	5	2668.31	0.313286	18407	HSA	ALBU_HUMAN Serum albumin OS=Homo sapiens GN=ALB PE=1 SV=2	false	HSA	ALBU_HUMAN Serum albumin OS=Homo sapiens GN=ALB PE=1 SV=2	false	DAHKbs3ohSEVAHR	FKDLGEENFK	25	35	10	10	5	2	29	36	5	BS3+NH+OH	10.7206	false	true	false	false	internal > 4	0		0	0	0	0	0	1181	991	5
12114	4867667126	B170315_03_Lumos_ML_IN_205_PMBS3_Tryp_Rep1_SECFr16	6	623.999	3737.95	0.951214	6	3737.95	0.946598	38085	HSA	ALBU_HUMAN Serum albumin OS=Homo sapiens GN=ALB PE=1 SV=2	false	HSA	ALBU_HUMAN Serum albumin OS=Homo sapiens GN=ALB PE=1 SV=2	false	RHPYFYAPELLFFAKR	LKECcmCcmEKPLLEK	169	299	16	12	15	7	183	305	6	BS3+NH+OH	10.7181	false	true	false	false	internal > 4	0		0	0	0	0	0	662	2697	5
12114	4867790705	B170315_17_Lumos_ML_IN_205_PMBS3_Tryp_Rep3_SECFr16	4	780.151	3116.57	0.574654	4	3116.57	0.571492	47427	Ovotransferrin	TRFE_CHICK Ovotransferrin OS=Gallus gallus PE=1 SV=2	false	Ovotransferrin	TRFE_CHICK Ovotransferrin OS=Gallus gallus PE=1 SV=2	false	Sbs3nh2KFMMFESQNKDLLFK	NKADWAK	642	572	16	7	11	2	652	573	4	BS3+NH+OH	10.7101	false	true	false	false	internal > 4	0		0	0	0	0	0	1092	435	0
12114	4868312910	B170317_08_Lumos_ML_IN_205_PMBS3_Tryp_SECFr18	3	562.988	1685.94	0.942648	3	1685.94	0.942423	9241	HSA	ALBU_HUMAN Serum albumin OS=Homo sapiens GN=ALB PE=1 SV=2	false	HSA	ALBU_HUMAN Serum albumin OS=Homo sapiens GN=ALB PE=1 SV=2	false	ASSAKQR	NLGKVGSK	215	453	7	8	5	4	219	456	3	BS3+NH+OH	10.7066	false	true	false	false	internal > 4	0		0	0	0	0	0	100	247	5
12114	4868543072	7PMix_BS3_Conal_F3_DDA_iRT_002	5	793.635	3963.14	0.140498	5	3963.14	0.136397	15868	Ovotransferrin	TRFE_CHICK Ovotransferrin OS=Gallus gallus PE=1 SV=2	false	Ovotransferrin	TRFE_CHICK Ovotransferrin OS=Gallus gallus PE=1 SV=2	false	ECcmNLAEVPTHAVVVRPEKANKbs3nh2IR	KDQLTPSPR	602	352	23	9	18	1	619	352	5	BS3+NH+OH	10.705	false	true	false	false	internal > 4	0		0	0	0	0	0	1455	989	0
12114	4868543073	7PMix_BS3_Conal_F3_DDA_iRT_002	5	793.635	3963.14	0.140498	5	3963.14	0.136397	15868	Ovotransferrin	TRFE_CHICK Ovotransferrin OS=Gallus gallus PE=1 SV=2	false	Ovotransferrin	TRFE_CHICK Ovotransferrin OS=Gallus gallus PE=1 SV=2	false	ECcmNLAEVPTHAVVVRPEKbs3nh2ANKIR	KDQLTPSPR	602	352	23	9	21	1	622	352	5	BS3+NH+OH	10.705	false	true	false	false	internal > 4	0		0	0	0	0	0	1456	1687	0
12114	4868736499	7PMix_BS3_Conal_F1F2_DDA_iRT_001	5	708.779	3538.86	0.857966	5	3538.86	0.856593	11953	Ovotransferrin	TRFE_CHICK Ovotransferrin OS=Gallus gallus PE=1 SV=2	false	Ovotransferrin	TRFE_CHICK Ovotransferrin OS=Gallus gallus PE=1 SV=2	false	KDQLTPSPR	ECcmNLAEVPTHAVVVRPEKANK	352	602	9	21	1	18	352	619	5	BS3+NH+OH	10.6991	false	true	false	false	internal > 4	0		0	0	0	0	0	1369	989	0
12114	4868765043	7PMix_BS3_HSA_F1F2_DDA_iRT_001	3	980.775	2939.3	0.302511	3	2939.3	0.302543	10781	HSA	ALBU_HUMAN Serum albumin OS=Homo sapiens GN=ALB PE=1 SV=2	false	HSA	ALBU_HUMAN Serum albumin OS=Homo sapiens GN=ALB PE=1 SV=2	false	TCcmVADESAENCcmDK	DAHKbs3nh2SEVAHR	76	25	13	10	7	5	82	29	3	BS3+NH+OH	10.6981	false	true	false	false	internal > 4	0		0	0	0	0	0	1006	2467	5
12114	4868739415	7PMix_BS3_Conal_F1F2_DDA_iRT_001	4	733.632	2930.5	0.497994	4	2930.5	0.499395	14861	Ovotransferrin	TRFE_CHICK Ovotransferrin OS=Gallus gallus PE=1 SV=2	false	Ovotransferrin	TRFE_CHICK Ovotransferrin OS=Gallus gallus PE=1 SV=2	false	QCcmKGDPKbs3nh2TKbs3nh2CcmAR	DGKGDVAFVK	192	219	12	10	3	3	194	221	4	BS3+NH+OH	10.6861	false	true	false	false	internal > 4	0		0.00131752	0	0	0	0	1658	77	0
12114	4868449633	7PMix_pooled_DDA_iRT_library_006	4	701.856	2803.39	0.39399	4	2803.39	0.389784	25811	Lysozyme C	LYSC_CHICK Lysozyme C OS=Gallus gallus GN=LYZ PE=1 SV=1	false	Lysozyme C	LYSC_CHICK Lysozyme C OS=Gallus gallus GN=LYZ PE=1 SV=1	false	CcmKGTDVQAWIR	CcmKGTDVQAWIR	133	133	11	11	2	2	134	134	4	BS3+NH+OH	10.6796	false	true	false	false	internal > 4	0		0.00131752	0	0	0	0	1657	1821	64
12114	4868660302	7PMix_BS3_HSA_F3_DDA_iRT_001	4	922.988	3687.92	0.921089	4	3687.91	0.914169	20778	HSA	ALBU_HUMAN Serum albumin OS=Homo sapiens GN=ALB PE=1 SV=2	false	HSA	ALBU_HUMAN Serum albumin OS=Homo sapiens GN=ALB PE=1 SV=2	false	LKCcmASLQKbs3ohFGER	LDELRDEGKbs3ohASSAKQR	222	206	12	16	2	14	223	219	4	BS3+NH+OH	10.6795	false	true	false	false	internal > 4	0		0	0	0	0	0	1656	1467	5
12114	4868701056	7PMix_BS3_Ceratin_F3_DDA_iRT_001	4	804.147	3212.56	0.557808	4	3212.56	0.555366	21992	Creatine kinase	KCRM_RABIT Creatine kinase M-type OS=Oryctolagus cuniculus GN=CKM PE=1 SV=1	false	Creatine kinase	KCRM_RABIT Creatine kinase M-type OS=Oryctolagus cuniculus GN=CKM PE=1 SV=1	false	PFGNTHNK	YKLNYKbs3ohSEEEYPDLSK	2	10	8	16	1	2	2	11	4	BS3+NH+OH	10.6788	false	true	false	false	internal > 4	0		0.00131752	0	0	0	0	1655	241	1
12114	4868399080	B170317_07_Lumos_ML_IN_205_PMBS3_Tryp_SECFr17	4	1042.21	4164.82	0.816597	4	4164.81	0.813291	36406	HSA	ALBU_HUMAN Serum albumin OS=Homo sapiens GN=ALB PE=1 SV=2	false	HSA	ALBU_HUMAN Serum albumin OS=Homo sapiens GN=ALB PE=1 SV=2	false	YICcmENQDSISSK	VHTECcmCcmHGDLLECcmADDRADLAK	287	265	12	22	1	3	287	267	4	BS3+NH+OH	10.6768	false	true	false	false	internal > 4	0		0	0	0	0	0	1654	1417	5
12114	4868486055	7PMix_BS3_Conal_F4_DDA_iRT_002	5	509.059	2540.26	0.259943	5	2540.26	0.255394	10485	Ovotransferrin	TRFE_CHICK Ovotransferrin OS=Gallus gallus PE=1 SV=2	false	Ovotransferrin	TRFE_CHICK Ovotransferrin OS=Gallus gallus PE=1 SV=2	false	KSCcmHTAVGR	DSNVNWNNLKGK	471	459	9	12	1	10	471	468	5	BS3+NH+OH	10.6738	false	true	false	false	internal > 4	0		0	0	0	0	0	1582	237	0
12114	4868744354	7PMix_BS3_Conal_F1F2_DDA_iRT_001	5	786.177	3925.85	0.848322	5	3925.85	0.850249	20780	Ovotransferrin	TRFE_CHICK Ovotransferrin OS=Gallus gallus PE=1 SV=2	false	Ovotransferrin	TRFE_CHICK Ovotransferrin OS=Gallus gallus PE=1 SV=2	false	YDDESQCcmSKTDERPASYFAVAVAR	DLTKCcmLFK	434	658	24	8	9	4	442	661	5	BS3+NH+OH	10.6688	false	true	false	false	internal > 4	0		0.00131752	0	0	0.00890208	0	1652	2059	0
12114	4868115183	B170317_02_Lumos_ML_IN_205_PMBS3_Tryp_Rep4_SECFr16	4	749.666	2994.63	0.633492	4	2994.63	0.631115	33867	Myoglobin	MYG_HORSE Myoglobin OS=Equus caballus GN=MB PE=1 SV=2	false	Myoglobin	MYG_HORSE Myoglobin OS=Equus caballus GN=MB PE=1 SV=2	false	KHGTVVLTALGGILK	TEAEMKASEDLK	64	52	15	12	1	6	64	57	4	BS3+NH+OH	10.6677	false	true	false	false	internal > 4	0		0.00131752	0	0	0	0	1651	407	36
12114	4868290027	7PMix_pooled_DDA_library_003	5	534.473	2667.33	0.329035	5	2667.33	0.329271	17425	HSA	ALBU_HUMAN Serum albumin OS=Homo sapiens GN=ALB PE=1 SV=2	false	HSA	ALBU_HUMAN Serum albumin OS=Homo sapiens GN=ALB PE=1 SV=2	false	DAHKbs3nh2SEVAHR	FKDLGEENFK	25	35	10	10	5	2	29	36	5	BS3+NH+OH	10.6675	false	true	false	false	internal > 4	0		0	0	0	0	0	1639	991	5
12114	4868711181	7PMix_BS3_Conal_F3_DDA_iRT_001	5	793.833	3964.13	0.12652	5	3964.12	0.120412	17568	Ovotransferrin	TRFE_CHICK Ovotransferrin OS=Gallus gallus PE=1 SV=2	false	Ovotransferrin	TRFE_CHICK Ovotransferrin OS=Gallus gallus PE=1 SV=2	false	ECcmNLAEVPTHAVVVRPEKANKbs3ohIR	KDQLTPSPR	602	352	23	9	18	1	619	352	5	BS3+NH+OH	10.6635	false	true	false	false	internal > 4	0		0.00131752	0	0	0	0	1648	989	0
12114	4868711180	7PMix_BS3_Conal_F3_DDA_iRT_001	5	793.833	3964.13	0.12652	5	3964.12	0.120412	17568	Ovotransferrin	TRFE_CHICK Ovotransferrin OS=Gallus gallus PE=1 SV=2	false	Ovotransferrin	TRFE_CHICK Ovotransferrin OS=Gallus gallus PE=1 SV=2	false	ECcmNLAEVPTHAVVVRPEKbs3ohANKIR	KDQLTPSPR	602	352	23	9	21	1	622	352	5	BS3+NH+OH	10.6635	false	true	false	false	internal > 4	0		0.00131752	0	0	0	0	1649	1687	0
12114	4868025324	7PMix_BS3_ceratin32_DDA_iRT_001	4	638.862	2551.42	0.418404	4	2551.42	0.416235	9228	Creatine kinase	KCRM_RABIT Creatine kinase M-type OS=Oryctolagus cuniculus GN=CKM PE=1 SV=1	false	Creatine kinase	KCRM_RABIT Creatine kinase M-type OS=Oryctolagus cuniculus GN=CKM PE=1 SV=1	false	PFGNTHNK	VLTPDLYKKbs3nh2LR	2	33	8	11	1	8	2	40	4	BS3+NH+OH	10.66	false	true	false	false	internal > 4	0		0.00131752	0	0	0	0	1647	1579	1
12114	4868538926	7PMix_BS3_Ceratin_F4_DDA_iRT_002	4	774.931	3095.7	0.695748	4	3095.69	0.690679	25560	Creatine kinase	KCRM_RABIT Creatine kinase M-type OS=Oryctolagus cuniculus GN=CKM PE=1 SV=1	false	Creatine kinase	KCRM_RABIT Creatine kinase M-type OS=Oryctolagus cuniculus GN=CKM PE=1 SV=1	false	RAVEKLSVEALNSLTGEFK	GKYYPLK	152	171	19	7	5	2	156	172	4	BS3+NH+OH	10.6575	false	true	false	false	internal > 4	0		0	0	0	0	0	1138	2507	1
12114	4868591320	7PMix_BS3_Ceratin_F3_DDA_iRT_002	5	789.187	3940.9	0.899897	5	3940.89	0.893502	15830	Creatine kinase	KCRM_RABIT Creatine kinase M-type OS=Oryctolagus cuniculus GN=CKM PE=1 SV=1	false	Creatine kinase	KCRM_RABIT Creatine kinase M-type OS=Oryctolagus cuniculus GN=CKM PE=1 SV=1	false	TDLNHENLKGGDDLDPHYVLSSR	VISMoxEKGGNMK	108	237	23	11	21	6	128	242	5	BS3+NH+OH	10.6569	false	true	false	false	internal > 4	0		0.00131752	0	0	0	0	1645	1459	1
12114	4868276905	B170317_06_Lumos_ML_IN_205_PMBS3_Tryp_SECFr16	5	878.886	4389.39	0.391718	5	4389.37	0.36579	57493	HSA	ALBU_HUMAN Serum albumin OS=Homo sapiens GN=ALB PE=1 SV=2	false	HSA	ALBU_HUMAN Serum albumin OS=Homo sapiens GN=ALB PE=1 SV=2	false	QIKKQTALVELVK	QNCcmELFEQLGEYKbs3ohFQNALLVR	546	414	13	21	4	12	549	425	5	BS3+NH+OH	10.6545	false	true	false	false	internal > 4	0		0	0	0	0	0	923	2449	5
12114	4868276904	B170317_06_Lumos_ML_IN_205_PMBS3_Tryp_SECFr16	5	878.886	4389.39	0.391718	5	4389.37	0.36579	57493	HSA	ALBU_HUMAN Serum albumin OS=Homo sapiens GN=ALB PE=1 SV=2	false	HSA	ALBU_HUMAN Serum albumin OS=Homo sapiens GN=ALB PE=1 SV=2	false	QIKKQTALVELVK	QNCcmELFEQLGEYbs3ohKFQNALLVR	546	414	13	21	4	13	549	426	5	BS3+NH+OH	10.6545	false	true	false	false	internal > 4	0		0	0	0	0	0	924	1297	5
12114	4868278100	B170317_06_Lumos_ML_IN_205_PMBS3_Tryp_SECFr16	4	1051.02	4200.05	0.046578	4	4200.04	0.037468	62748	Myoglobin	MYG_HORSE Myoglobin OS=Equus caballus GN=MB PE=1 SV=2	false	Myoglobin	MYG_HORSE Myoglobin OS=Equus caballus GN=MB PE=1 SV=2	false	GLSDGEWQQVLNVWGK	HPGDFGADAQGAMoxTKALELFR	2	120	16	21	1	15	2	134	4	BS3+NH+OH	10.6545	false	true	false	false	internal > 4	0		0.00131752	0	0	0	0	1642	1907	36
12114	4868696192	7PMix_BS3_Ceratin_F3_DDA_iRT_001	4	492.245	1964.95	0.950386	4	1964.95	0.949298	14308	Creatine kinase	KCRM_RABIT Creatine kinase M-type OS=Oryctolagus cuniculus GN=CKM PE=1 SV=1	false	Creatine kinase	KCRM_RABIT Creatine kinase M-type OS=Oryctolagus cuniculus GN=CKM PE=1 SV=1	false	PFGNTHNK	PFGNTHNK	2	2	8	8	1	1	2	2	4	BS3+NH+OH	10.6423	false	true	false	false	internal > 4	0		0	0	0	0	0	1641	2729	1
12114	4868650156	7PMix_BS3_HSA_F3_DDA_iRT_001	6	661.347	3962.04	0.037152	6	3962.04	0.035365	14811	HSA	ALBU_HUMAN Serum albumin OS=Homo sapiens GN=ALB PE=1 SV=2	false	HSA	ALBU_HUMAN Serum albumin OS=Homo sapiens GN=ALB PE=1 SV=2	false	VGSKCcmCcmKbs3nh2HPEAKbs3nh2R	LDELRDEGKASSAKbs3ohQR	457	206	13	16	4	9	460	214	6	BS3+NH+OH	10.641	false	true	false	false	internal > 4	0		0	0	0	0	0	1640	129	5
12114	4868152874	7PMix_pooled_DDA_library_001	4	667.839	2667.33	0.328804	4	2667.33	0.329271	16944	HSA	ALBU_HUMAN Serum albumin OS=Homo sapiens GN=ALB PE=1 SV=2	false	HSA	ALBU_HUMAN Serum albumin OS=Homo sapiens GN=ALB PE=1 SV=2	false	DAHKbs3nh2SEVAHR	FKDLGEENFK	25	35	10	10	5	2	29	36	4	BS3+NH+OH	10.6404	false	true	false	false	internal > 4	0		0	0	0	0	0	1639	991	5
12114	4868652878	7PMix_BS3_HSA_F3_DDA_iRT_001	3	690.085	2067.23	0.233237	3	2067.23	0.230332	17023	HSA	ALBU_HUMAN Serum albumin OS=Homo sapiens GN=ALB PE=1 SV=2	false	HSA	ALBU_HUMAN Serum albumin OS=Homo sapiens GN=ALB PE=1 SV=2	false	NLGKVGSK	KQTALVELVK	453	549	8	10	4	1	456	549	3	BS3+NH+OH	10.6387	false	true	false	false	internal > 4	0		0.00131752	0	0	0.00890208	0	1638	2041	5
12114	4868492967	7PMix_BS3_Conal_F4_DDA_iRT_002	3	753.037	2256.09	0.088949	3	2256.09	0.088498	18838	Ovotransferrin	TRFE_CHICK Ovotransferrin OS=Gallus gallus PE=1 SV=2	false	Ovotransferrin	TRFE_CHICK Ovotransferrin OS=Gallus gallus PE=1 SV=2	false	YFGYTGALR	CcmVASbs3nh2SHEK	540	532	9	8	1	5	540	536	3	BS3+NH+OH	10.6182	false	true	false	false	internal > 4	0		0.00131752	0	0	0	0	1637	425	0
12114	4867934659	B170315_11_Lumos_ML_IN_205_PMBS3_Tryp_Rep2_SECFr17	3	1358.73	4073.18	0.176169	3	4073.16	0.164627	63476	HSA	ALBU_HUMAN Serum albumin OS=Homo sapiens GN=ALB PE=1 SV=2	false	HSA	ALBU_HUMAN Serum albumin OS=Homo sapiens GN=ALB PE=1 SV=2	false	KVPQVSTPTLVEVSR	ATKEQLKbs3ohAVMDDFAAFVEK	438	563	15	19	1	3	438	565	3	BS3+NH+OH	10.594	false	true	false	false	internal > 4	0		0	0	0	0	0	567	417	5
12114	4867934660	B170315_11_Lumos_ML_IN_205_PMBS3_Tryp_Rep2_SECFr17	3	1358.73	4073.18	0.176169	3	4073.16	0.164627	63476	HSA	ALBU_HUMAN Serum albumin OS=Homo sapiens GN=ALB PE=1 SV=2	false	HSA	ALBU_HUMAN Serum albumin OS=Homo sapiens GN=ALB PE=1 SV=2	false	KVPQVSTPTLVEVSR	ATbs3ohKEQLKAVMDDFAAFVEK	438	563	15	19	1	7	438	569	3	BS3+NH+OH	10.594	false	true	false	false	internal > 4	0		0	0	0	0	0	1486	1339	5
12114	4867934661	B170315_11_Lumos_ML_IN_205_PMBS3_Tryp_Rep2_SECFr17	3	1358.73	4073.18	0.176169	3	4073.16	0.164627	63476	HSA	ALBU_HUMAN Serum albumin OS=Homo sapiens GN=ALB PE=1 SV=2	false	HSA	ALBU_HUMAN Serum albumin OS=Homo sapiens GN=ALB PE=1 SV=2	false	KVPQVSTPTLVEVSR	ATKbs3ohEQLKAVMDDFAAFVEK	438	563	15	19	1	7	438	569	3	BS3+NH+OH	10.594	false	true	false	false	internal > 4	0		0	0	0	0	0	568	1339	5
12114	4867984995	7PMix_BS3_ceratin81_DDA_iRT_001	6	430.24	2575.4	0.395001	6	2575.4	0.397826	6220	Creatine kinase	KCRM_RABIT Creatine kinase M-type OS=Oryctolagus cuniculus GN=CKM PE=1 SV=1	false	Creatine kinase	KCRM_RABIT Creatine kinase M-type OS=Oryctolagus cuniculus GN=CKM PE=1 SV=1	false	VISMEKGGNMK	GGVHVKLAHLSK	237	293	11	12	6	6	242	298	6	BS3+NH+OH	10.5908	false	true	false	false	internal > 4	0		0	0	0	0	0	1633	613	1
12114	4868768903	7PMix_BS3_HSA_F1F2_DDA_iRT_001	4	1109.01	4432.02	0.017769	4	4432.01	0.010647	28940	HSA	ALBU_HUMAN Serum albumin OS=Homo sapiens GN=ALB PE=1 SV=2	false	HSA	ALBU_HUMAN Serum albumin OS=Homo sapiens GN=ALB PE=1 SV=2	false	ECcmCcmEKPLLEK	SHCcmIAEVENDEMoxPADLPSLAADFVESK	301	311	10	27	5	1	305	311	4	BS3+NH+OH	10.5906	false	true	false	false	internal > 4	0		0.00131752	0	0	0	0	1632	715	5
12114	4867904323	B170315_11_Lumos_ML_IN_205_PMBS3_Tryp_Rep2_SECFr17	4	634.32	2533.25	0.251168	4	2533.25	0.248896	39309	Ovotransferrin	TRFE_CHICK Ovotransferrin OS=Gallus gallus PE=1 SV=2	false	Ovotransferrin	TRFE_CHICK Ovotransferrin OS=Gallus gallus PE=1 SV=2	false	AQSDFGVDTK	SDFHLFGPPGKK	289	299	10	12	9	1	297	299	4	BS3+NH+OH	10.5888	false	true	false	false	internal > 4	0		0.00131752	0	0	0	0	1631	2003	0
12114	4868367754	7PMix_pooled_DDA_iRT_library_003	5	609.528	3042.6	0.602473	5	3042.6	0.601942	16027	HSA	ALBU_HUMAN Serum albumin OS=Homo sapiens GN=ALB PE=1 SV=2	false	HSA	ALBU_HUMAN Serum albumin OS=Homo sapiens GN=ALB PE=1 SV=2	false	LKCcmASLQK	LDELRDEGKbs3ohASSAKQR	222	206	8	16	2	14	223	219	5	BS3+NH+OH	10.5753	false	true	false	false	internal > 4	0		0	0	0	0	0	1630	1467	5
12114	4868582365	7PMix_BS3_Ceratin_F3_DDA_iRT_002	4	657.595	2626.35	0.351021	4	2626.35	0.35034	12230	Creatine kinase	KCRM_RABIT Creatine kinase M-type OS=Oryctolagus cuniculus GN=CKM PE=1 SV=1	false	Creatine kinase	KCRM_RABIT Creatine kinase M-type OS=Oryctolagus cuniculus GN=CKM PE=1 SV=1	false	HGGFKbs3nh2PTDKHK	TDLNHENLK	97	108	11	9	9	1	105	108	4	BS3+NH+OH	10.5701	false	true	false	false	internal > 4	0		0	0	0	0	0	1558	1797	1
12114	4868651551	7PMix_BS3_HSA_F3_DDA_iRT_001	5	551.291	2751.42	0.418085	5	2751.42	0.415998	10337	HSA	ALBU_HUMAN Serum albumin OS=Homo sapiens GN=ALB PE=1 SV=2	false	HSA	ALBU_HUMAN Serum albumin OS=Homo sapiens GN=ALB PE=1 SV=2	false	ASSAKQR	VGSKCcmCcmKbs3ohHPEAKbs3nh2R	215	457	7	13	5	4	219	460	5	BS3+NH+OH	10.5666	false	true	false	false	internal > 4	0		0	0	0	0	0	1628	381	5
12114	4868570278	7PMix_BS3_Lyso_F3_DDA_iRT_001	3	1149.24	3444.71	0.711691	3	3444.71	0.707089	21772	Lysozyme C	LYSC_CHICK Lysozyme C OS=Gallus gallus GN=LYZ PE=1 SV=1	false	Lysozyme C	LYSC_CHICK Lysozyme C OS=Gallus gallus GN=LYZ PE=1 SV=1	false	CcmKbs3nh2GTDVQAWIR	KIVSDGNGMoxNAWVAWR	133	115	11	16	4	1	136	115	3	BS3+NH+OH	10.5649	false	true	false	false	internal > 4	0		0.00131752	0	0	0.00890208	0	1627	2029	64
12114	4867865793	B170315_10_Lumos_ML_IN_205_PMBS3_Tryp_Rep2_SECFr16	4	1091.28	4361.09	0.086617	4	4361.06	0.063369	50668	Lysozyme C	LYSC_CHICK Lysozyme C OS=Gallus gallus GN=LYZ PE=1 SV=1	false	Lysozyme C	LYSC_CHICK Lysozyme C OS=Gallus gallus GN=LYZ PE=1 SV=1	false	CcmKGTDVQAWIR	GYSbs3ohLGNWVCcmAAKFESNFNTQATNR	133	40	11	24	2	12	134	51	4	BS3+NH+OH	10.5601	false	true	false	false	internal > 4	0		0	0	0	0	0	1626	2225	64
12114	4868775923	7PMix_BS3_HSA_F1F2_DDA_iRT_001	4	889.215	3552.83	0.83149	4	3552.83	0.828649	26470	HSA	ALBU_HUMAN Serum albumin OS=Homo sapiens GN=ALB PE=1 SV=2	false	HSA	ALBU_HUMAN Serum albumin OS=Homo sapiens GN=ALB PE=1 SV=2	false	QNCcmELFEQLGEYKFQNALLVR	ATKEQLK	414	563	21	7	13	3	426	565	4	BS3+NH+OH	10.5592	false	true	false	false	internal > 4	0		0	0	0	0	0	1235	2859	5
12114	4868652914	7PMix_BS3_HSA_F3_DDA_iRT_001	4	788.427	3149.68	0.677681	4	3149.67	0.67207	17820	HSA	ALBU_HUMAN Serum albumin OS=Homo sapiens GN=ALB PE=1 SV=2	false	HSA	ALBU_HUMAN Serum albumin OS=Homo sapiens GN=ALB PE=1 SV=2	false	LDELRDEGKASSAKbs3nh2QR	KYLYEIAR	206	161	16	8	9	1	214	161	4	BS3+NH+OH	10.558	false	true	false	false	internal > 4	0		0	0	0	0	0	972	2461	5
12114	4867984503	7PMix_BS3_ceratin81_DDA_iRT_001	5	710.183	3545.88	0.87945	5	3545.88	0.877849	10419	Creatine kinase	KCRM_RABIT Creatine kinase M-type OS=Oryctolagus cuniculus GN=CKM PE=1 SV=1	false	Creatine kinase	KCRM_RABIT Creatine kinase M-type OS=Oryctolagus cuniculus GN=CKM PE=1 SV=1	false	FCcmVGLQKbs3nh2IEEIFKK	SIKGYTLPPHCcmSR	253	136	14	13	13	3	265	138	5	BS3+NH+OH	10.5571	false	true	false	false	internal > 4	0		0	0	0	0	0	217	579	1
12114	4867992475	7PMix_BS3_ceratin81_DDA_iRT_001	4	678.103	2708.38	0.383248	4	2708.38	0.384344	9164	Creatine kinase	KCRM_RABIT Creatine kinase M-type OS=Oryctolagus cuniculus GN=CKM PE=1 SV=1	false	Creatine kinase	KCRM_RABIT Creatine kinase M-type OS=Oryctolagus cuniculus GN=CKM PE=1 SV=1	false	HPKFEEILTR	GQSIDDMIPAQK	305	370	10	12	3	12	307	381	4	BS3+NH+OH	10.5528	false	true	false	false	internal > 4	0		0	0	0	0	0	1622	863	1
12114	4868655756	7PMix_BS3_HSA_F3_DDA_iRT_001	7	757.49	5295.38	0.378569	7	5295.37	0.371395	16366	HSA	ALBU_HUMAN Serum albumin OS=Homo sapiens GN=ALB PE=1 SV=2	false	HSA	ALBU_HUMAN Serum albumin OS=Homo sapiens GN=ALB PE=1 SV=2	false	DAHKSEVAHR	VHTECcmCcmHGDLLECcmADDRADLAKYICcmENQDSISSK	25	265	10	34	4	22	28	286	7	BS3+NH+OH	10.5342	false	true	false	false	internal > 4	0		0.00131752	0	0	0	0	1621	971	5
12114	4868619140	7PMix_BS3_HSA_F4_DDA_iRT_001	7	694.338	4853.31	0.311736	7	4853.31	0.305861	18597	HSA	ALBU_HUMAN Serum albumin OS=Homo sapiens GN=ALB PE=1 SV=2	false	HSA	ALBU_HUMAN Serum albumin OS=Homo sapiens GN=ALB PE=1 SV=2	false	DAHKbs3ohSEVAHR	TCcmVADESAENCcmDKSLHTLFGDKLCcmTVATLR	25	76	10	30	5	13	29	88	7	BS3+NH+OH	10.524	false	true	false	false	internal > 4	0		0.00131752	0	0	0	0	1620	2021	5
12114	4868168730	B170317_03_Lumos_ML_IN_205_PMBS3_Tryp_Rep4_SECFr17	3	695.085	2082.23	0.23342	3	2082.23	0.229998	21177	HSA	ALBU_HUMAN Serum albumin OS=Homo sapiens GN=ALB PE=1 SV=2	false	HSA	ALBU_HUMAN Serum albumin OS=Homo sapiens GN=ALB PE=1 SV=2	false	ATKEQLK	KQTALVELVK	563	549	7	10	3	1	565	549	3	BS3+NH+OH	10.5149	false	true	false	false	internal > 4	0		0	0	0	0	0	1343	473	5
12114	4867639060	B170315_03_Lumos_ML_IN_205_PMBS3_Tryp_Rep1_SECFr16	6	534.132	3198.75	0.746258	6	3198.74	0.743457	16450	Creatine kinase	KCRM_RABIT Creatine kinase M-type OS=Oryctolagus cuniculus GN=CKM PE=1 SV=1	false	Creatine kinase	KCRM_RABIT Creatine kinase M-type OS=Oryctolagus cuniculus GN=CKM PE=1 SV=1	false	KLEKGQSIDDMoxIPAQK	GGVHVKLAHLSK	366	293	16	12	4	6	369	298	6	BS3+NH+OH	10.5116	false	true	false	false	internal > 4	0		0	0	0	0	0	485	1091	1
12114	4868551550	7PMix_BS3_Conal_F3_DDA_iRT_002	4	1005.94	4019.75	0.745064	4	4019.74	0.740048	20189	Ovotransferrin	TRFE_CHICK Ovotransferrin OS=Gallus gallus PE=1 SV=2	false	Ovotransferrin	TRFE_CHICK Ovotransferrin OS=Gallus gallus PE=1 SV=2	false	IQWCcmAVGKDEK	TGTCcmNFDEYFSEGCcmAPGSPPNSR	364	494	11	23	8	22	371	515	4	BS3+NH+OH	10.4987	false	true	false	false	internal > 4	0		0.00131752	0	0	0.00890208	0	1617	2019	0
12114	4868376149	7PMix_pooled_DDA_iRT_library_004	4	786.201	3140.78	0.775093	4	3140.77	0.769657	22327	HSA	ALBU_HUMAN Serum albumin OS=Homo sapiens GN=ALB PE=1 SV=2	false	HSA	ALBU_HUMAN Serum albumin OS=Homo sapiens GN=ALB PE=1 SV=2	false	ATKEQLK	YTKKbs3nh2VPQVSTPTLVEVSR	563	435	7	18	3	3	565	437	4	BS3+NH+OH	10.4981	false	true	false	false	internal > 4	0		0.00131752	0	0	0	0	1616	1711	5
12114	4868647852	7PMix_BS3_HSA_F3_DDA_iRT_001	4	734.373	2933.46	0.461617	4	2933.46	0.45865	12623	HSA	ALBU_HUMAN Serum albumin OS=Homo sapiens GN=ALB PE=1 SV=2	false	HSA	ALBU_HUMAN Serum albumin OS=Homo sapiens GN=ALB PE=1 SV=2	false	VGSKCcmCcmK	LDELRDEGKASSAKbs3ohQR	457	206	7	16	4	9	460	214	4	BS3+NH+OH	10.4969	false	true	false	false	internal > 4	0		0	0	0	0	0	398	129	5
12114	4868026328	7PMix_BS3_ceratin32_DDA_iRT_001	4	839.657	3354.6	0.600777	4	3354.61	0.607157	9034	Creatine kinase	KCRM_RABIT Creatine kinase M-type OS=Oryctolagus cuniculus GN=CKM PE=1 SV=1	false	Creatine kinase	KCRM_RABIT Creatine kinase M-type OS=Oryctolagus cuniculus GN=CKM PE=1 SV=1	false	VISMEKGGNMoxK	GTGGVDTAAVGSVFDISNADR	237	321	11	21	6	2	242	322	4	BS3+NH+OH	10.4945	false	true	false	false	internal > 4	0		0.00131752	0	0	0	0	1614	325	1
12114	4868733299	7PMix_BS3_Conal_F3_DDA_iRT_001	4	965.266	3857.03	0.034615	4	3857.03	0.029121	30739	Ovotransferrin	TRFE_CHICK Ovotransferrin OS=Gallus gallus PE=1 SV=2	false	Ovotransferrin	TRFE_CHICK Ovotransferrin OS=Gallus gallus PE=1 SV=2	false	DPVLKDLLFK	AQSDFGVDTKbs3nh2SDFHLFGPPGKK	311	289	10	22	5	21	315	309	4	BS3+NH+OH	10.4899	false	true	false	false	internal > 4	0		0	0	0	0	0	810	583	0
12114	4867662280	B170315_03_Lumos_ML_IN_205_PMBS3_Tryp_Rep1_SECFr16	4	875.201	3496.78	0.776558	4	3496.77	0.767571	41151	HSA	ALBU_HUMAN Serum albumin OS=Homo sapiens GN=ALB PE=1 SV=2	false	HSA	ALBU_HUMAN Serum albumin OS=Homo sapiens GN=ALB PE=1 SV=2	false	RHPYFYAPELLFFAKR	ECcmCcmEKPLLEK	169	301	16	10	15	5	183	305	4	BS3+NH+OH	10.4816	false	true	false	false	internal > 4	0		0	0	0	0	0	1612	2697	5
12114	4867888716	B170315_11_Lumos_ML_IN_205_PMBS3_Tryp_Rep2_SECFr17	4	618.822	2471.26	0.258248	4	2471.26	0.255711	11510	Creatine kinase	KCRM_RABIT Creatine kinase M-type OS=Oryctolagus cuniculus GN=CKM PE=1 SV=1	false	Creatine kinase	KCRM_RABIT Creatine kinase M-type OS=Oryctolagus cuniculus GN=CKM PE=1 SV=1	false	HKTDLNHENLK	HGGFKPTDK	106	97	11	9	2	5	107	101	4	BS3+NH+OH	10.4382	false	true	false	false	internal > 4	0		0	0	0	0	0	1611	2791	1
12114	4867891574	B170315_11_Lumos_ML_IN_205_PMBS3_Tryp_Rep2_SECFr17	3	968.434	2902.28	0.278769	3	2902.28	0.278303	22606	HSA	ALBU_HUMAN Serum albumin OS=Homo sapiens GN=ALB PE=1 SV=2	false	HSA	ALBU_HUMAN Serum albumin OS=Homo sapiens GN=ALB PE=1 SV=2	false	ADDKETCcmFAEEGKK	CcmCcmTESLVNR	585	500	14	9	13	3	597	502	3	BS3+NH+OH	10.4346	false	true	false	false	internal > 4	0		0	0	0	0	0	587	2395	5
12114	4867994913	7PMix_BS3_ceratin81_DDA_iRT_001	5	1178.18	5885.86	0.856562	5	5885.86	0.858359	11704	Creatine kinase	KCRM_RABIT Creatine kinase M-type OS=Oryctolagus cuniculus GN=CKM PE=1 SV=1	false	Creatine kinase	KCRM_RABIT Creatine kinase M-type OS=Oryctolagus cuniculus GN=CKM PE=1 SV=1	false	DKETPSGFTLDDVIQTGVDNPGHPFIMTVGCcmVAGDEESYTVFK	VLTPDLYKK	44	33	43	9	2	8	45	40	5	BS3+NH+OH	10.4248	false	true	false	false	internal > 4	0		0	0	0	0	0	141	1693	1
12114	4867762823	B170315_17_Lumos_ML_IN_205_PMBS3_Tryp_Rep3_SECFr16	4	979.751	3914.98	0.976754	4	3914.98	0.976432	27304	Creatine kinase	KCRM_RABIT Creatine kinase M-type OS=Oryctolagus cuniculus GN=CKM PE=1 SV=1	false	Creatine kinase	KCRM_RABIT Creatine kinase M-type OS=Oryctolagus cuniculus GN=CKM PE=1 SV=1	false	LNYKSEEEYPDLSbs3nh2KHNNHMAK	VLTPDLYKK	12	33	21	9	4	8	15	40	4	BS3+NH+OH	10.4207	false	true	false	false	internal > 4	0		0	0	0	0	0	32	533	1
12114	4868751762	7PMix_BS3_Conal_F1F2_DDA_iRT_001	3	1132.94	3395.78	0.784811	3	3395.77	0.765302	26410	Ovotransferrin	TRFE_CHICK Ovotransferrin OS=Gallus gallus PE=1 SV=2	false	Ovotransferrin	TRFE_CHICK Ovotransferrin OS=Gallus gallus PE=1 SV=2	false	SDFHLFGPPGKbs3nh2Kbs3nh2DPVLK	AQSDFGVDTK	299	289	17	10	1	9	299	297	3	BS3+NH+OH	10.415	false	true	false	false	internal > 4	0		0.00131752	0	0	0	0	1607	2003	0
12114	4867780864	B170315_17_Lumos_ML_IN_205_PMBS3_Tryp_Rep3_SECFr16	4	712.176	2844.67	0.673287	4	2844.67	0.672846	40091	HSA	ALBU_HUMAN Serum albumin OS=Homo sapiens GN=ALB PE=1 SV=2	false	HSA	ALBU_HUMAN Serum albumin OS=Homo sapiens GN=ALB PE=1 SV=2	false	KYLYEIAR	QIKKbs3nh2QTALVELVK	161	546	8	13	1	3	161	548	4	BS3+NH+OH	10.4129	false	true	false	false	internal > 4	0		0.00131752	0	0	0	0	1606	2001	5
12114	4867839603	B170315_10_Lumos_ML_IN_205_PMBS3_Tryp_Rep2_SECFr16	4	996.781	3983.1	0.096382	4	3983.08	0.07926	30115	Myoglobin	MYG_HORSE Myoglobin OS=Equus caballus GN=MB PE=1 SV=2	false	Myoglobin	MYG_HORSE Myoglobin OS=Equus caballus GN=MB PE=1 SV=2	false	NDIAAKYKbs3ohELGFQG	Kbs3nh2GHHEAELKPLAQSHATK	141	80	14	18	6	9	146	88	4	BS3+NH+OH	10.409	false	true	false	false	internal > 4	0		0	0	0	0	0	179	599	36
13110	8889947088	7PMix_e.coli_DDA_iRT_library_001	6	805.738	4828.38	0.382367	6	4828.37	0.37215	29911	HSA	ALBU_HUMAN Serum albumin OS=Homo sapiens GN=ALB PE=1 SV=2	false	HSA	ALBU_HUMAN Serum albumin OS=Homo sapiens GN=ALB PE=1 SV=2	false	LDELRDEGKASSAK	MPCcmAEDYLSVVLNQLCcmVLHEKTPVSDR	206	470	14	27	9	21	214	490	6	BS3+NH+OH	10.4021	false	true	false	false	internal > 4	0		0.00131752	0	0	0	0	1604	365	5
12114	4868738170	7PMix_BS3_Conal_F1F2_DDA_iRT_001	3	812.061	2433.16	0.162192	3	2433.16	0.159429	15108	Ovotransferrin	TRFE_CHICK Ovotransferrin OS=Gallus gallus PE=1 SV=2	false	Ovotransferrin	TRFE_CHICK Ovotransferrin OS=Gallus gallus PE=1 SV=2	false	TSCcmHTGLGR	GTEFTVNDLQGK	132	120	9	12	1	5	132	124	3	BS3+NH+OH	10.4015	false	true	false	false	internal > 4	0		0.00131752	0	0	0	0	1603	1601	0
12114	4868775731	7PMix_BS3_HSA_F1F2_DDA_iRT_001	3	1442.33	4323.95	0.954123	3	4323.95	0.94976	26182	HSA	ALBU_HUMAN Serum albumin OS=Homo sapiens GN=ALB PE=1 SV=2	false	HSA	ALBU_HUMAN Serum albumin OS=Homo sapiens GN=ALB PE=1 SV=2	false	DVCcmKNYAEAK	SHCcmIAEVENDEMoxPADLPSLAADFVESK	338	311	10	27	4	26	341	336	3	BS3+NH+OH	10.3906	false	true	false	false	internal > 4	0		0	0	0	0	0	1186	907	5
12114	4868557255	7PMix_BS3_Conal_F3_DDA_iRT_002	4	1043.02	4168.04	0.042183	4	4168.04	0.039783	21305	Ovotransferrin	TRFE_CHICK Ovotransferrin OS=Gallus gallus PE=1 SV=2	false	Ovotransferrin	TRFE_CHICK Ovotransferrin OS=Gallus gallus PE=1 SV=2	false	GDPKbs3nh2TKCcmAR	NAPYSGYSGAFHCcmLKbs3ohDGKGDVAFVK	195	204	9	25	6	18	200	221	4	BS3+NH+OH	10.3893	false	true	false	false	internal > 4	0		0	0	0	0	0	1154	47	0
12114	4868330526	B170317_08_Lumos_ML_IN_205_PMBS3_Tryp_SECFr18	5	723.571	3612.82	0.817927	5	3612.82	0.815379	39738	Creatine kinase	KCRM_RABIT Creatine kinase M-type OS=Oryctolagus cuniculus GN=CKM PE=1 SV=1	false	Creatine kinase	KCRM_RABIT Creatine kinase M-type OS=Oryctolagus cuniculus GN=CKM PE=1 SV=1	false	GIWHNDNKSFLVWVNEEDHLR	GKYYPLK	216	171	21	7	8	2	223	172	5	BS3+NH+OH	10.3851	false	true	false	false	internal > 4	0		0	0	0	0	0	1600	2693	1
12114	4868517949	7PMix_BS3_HSA_F3_DDA_iRT_002	4	652.648	2606.56	0.563912	4	2606.56	0.562232	19511	HSA	ALBU_HUMAN Serum albumin OS=Homo sapiens GN=ALB PE=1 SV=2	false	HSA	ALBU_HUMAN Serum albumin OS=Homo sapiens GN=ALB PE=1 SV=2	false	ATKEQLK	QIKbs3nh2KQTALVELVK	563	546	7	13	3	4	565	549	4	BS3+NH+OH	10.377	false	true	false	false	internal > 4	0		0	0	0	0	0	777	473	5
12114	4867977528	B170315_18_Lumos_ML_IN_205_PMBS3_Tryp_Rep3_SECFr17	4	1098.35	4389.37	0.373238	4	4389.37	0.36579	62226	HSA	ALBU_HUMAN Serum albumin OS=Homo sapiens GN=ALB PE=1 SV=2	false	HSA	ALBU_HUMAN Serum albumin OS=Homo sapiens GN=ALB PE=1 SV=2	false	QIKKQTALVELVK	QNCcmELFEQLGEYKbs3ohFQNALLVR	546	414	13	21	4	12	549	425	4	BS3+NH+OH	10.3758	false	true	false	false	internal > 4	0		0	0	0	0	0	923	2449	5
12114	4867977527	B170315_18_Lumos_ML_IN_205_PMBS3_Tryp_Rep3_SECFr17	4	1098.35	4389.37	0.373238	4	4389.37	0.36579	62226	HSA	ALBU_HUMAN Serum albumin OS=Homo sapiens GN=ALB PE=1 SV=2	false	HSA	ALBU_HUMAN Serum albumin OS=Homo sapiens GN=ALB PE=1 SV=2	false	QIKKQTALVELVK	QNCcmELFEQLGEYbs3ohKFQNALLVR	546	414	13	21	4	13	549	426	4	BS3+NH+OH	10.3758	false	true	false	false	internal > 4	0		0	0	0	0	0	924	1297	5
12114	4868437483	7PMix_pooled_DDA_iRT_library_006	4	649.374	2593.47	0.468209	4	2593.47	0.469058	18215	HSA	ALBU_HUMAN Serum albumin OS=Homo sapiens GN=ALB PE=1 SV=2	false	HSA	ALBU_HUMAN Serum albumin OS=Homo sapiens GN=ALB PE=1 SV=2	false	ATKEQLK	KVPQVSTPTLVEVSR	563	438	7	15	3	1	565	438	4	BS3+NH+OH	10.3754	false	true	false	false	internal > 4	0		0	0	0	0	0	1584	417	5
12114	4868498419	7PMix_BS3_HSA_F5_DDA_iRT_001	7	645.466	4511.21	0.20938	7	4511.2	0.203571	16239	HSA	ALBU_HUMAN Serum albumin OS=Homo sapiens GN=ALB PE=1 SV=2	false	HSA	ALBU_HUMAN Serum albumin OS=Homo sapiens GN=ALB PE=1 SV=2	false	AFKAWAVAR	LVTDLTKVHTECcmCcmHGDLLECcmADDRADLAK	234	258	9	29	3	7	236	264	7	BS3+NH+OH	10.3744	false	true	false	false	internal > 4	0		0	0	0	0	0	261	1495	5
12114	4868395274	B170317_07_Lumos_ML_IN_205_PMBS3_Tryp_SECFr17	4	510.281	2037.1	0.09504	4	2037.09	0.093505	35532	Ovotransferrin	TRFE_CHICK Ovotransferrin OS=Gallus gallus PE=1 SV=2	false	Ovotransferrin	TRFE_CHICK Ovotransferrin OS=Gallus gallus PE=1 SV=2	false	KDPVLK	SDFHLFGPPGK	310	299	6	11	1	1	310	299	4	BS3+NH+OH	10.3686	false	true	false	false	internal > 4	0		0.00131752	0	0	0	0	1594	177	0
12114	4867650199	B170315_03_Lumos_ML_IN_205_PMBS3_Tryp_Rep1_SECFr16	5	740.986	3699.89	0.891291	5	3699.89	0.889668	31334	Myoglobin	MYG_HORSE Myoglobin OS=Equus caballus GN=MB PE=1 SV=2	false	Myoglobin	MYG_HORSE Myoglobin OS=Equus caballus GN=MB PE=1 SV=2	false	NDIAAKYKbs3ohELGFQG	GHHEAELKPLAQSHATK	141	81	14	17	6	8	146	88	5	BS3+NH+OH	10.3607	false	true	false	false	internal > 4	0		0	0	0	0	0	1111	599	36
12114	4868568988	7PMix_BS3_Conal_F3_DDA_iRT_002	4	1141.56	4562.2	0.202339	4	4562.19	0.194685	32788	Ovotransferrin	TRFE_CHICK Ovotransferrin OS=Gallus gallus PE=1 SV=2	false	Ovotransferrin	TRFE_CHICK Ovotransferrin OS=Gallus gallus PE=1 SV=2	false	FYTVISSLKTCcmNPSDILQMCcmSFLEGK	EGTTYKEFLGDK	680	668	26	12	9	6	688	673	4	BS3+NH+OH	10.3559	false	true	false	false	internal > 4	0		0	0	0	0	0	1475	1959	0
12114	4868510698	7PMix_BS3_HSA_F3_DDA_iRT_002	5	731.179	3650.86	0.858698	5	3650.84	0.839625	12196	HSA	ALBU_HUMAN Serum albumin OS=Homo sapiens GN=ALB PE=1 SV=2	false	HSA	ALBU_HUMAN Serum albumin OS=Homo sapiens GN=ALB PE=1 SV=2	false	VGSbs3ohKCcmCcmKHPEAK	LDELRDEGKASSAKbs3nh2QR	457	206	12	16	4	9	460	214	5	BS3+NH+OH	10.3418	false	true	false	false	internal > 4	0		0.00131752	0	0	0	0	1591	129	5
12114	4867851697	B170315_10_Lumos_ML_IN_205_PMBS3_Tryp_Rep2_SECFr16	5	997.901	4984.47	0.466791	5	4984.46	0.462678	44977	Myoglobin	MYG_HORSE Myoglobin OS=Equus caballus GN=MB PE=1 SV=2	false	Myoglobin	MYG_HORSE Myoglobin OS=Equus caballus GN=MB PE=1 SV=2	false	YLEFISDAIIHVLHSKHPGDFGADAQGAMTK	TEAEMKASEDLKK	104	52	31	13	16	6	119	57	5	BS3+NH+OH	10.327	false	true	false	false	internal > 4	0		0	0	0	0	0	1392	1727	36
12114	4868552041	7PMix_BS3_Conal_F3_DDA_iRT_002	4	628.831	2511.29	0.29316	4	2511.29	0.290385	16344	Ovotransferrin	TRFE_CHICK Ovotransferrin OS=Gallus gallus PE=1 SV=2	false	Lysozyme C	LYSC_CHICK Lysozyme C OS=Gallus gallus GN=LYZ PE=1 SV=1	false	KDQLTPSPR	CcmKGTDVQAWIR	352	133	9	11	1	2	352	134	4	BS3+NH+OH	10.3268	false	true	false	false	between > 4	0		0	0	0	0	0	0	1	596
12114	4868497785	7PMix_BS3_HSA_F5_DDA_iRT_001	5	829.407	4142	0.99853	5	4142	0.995142	17148	HSA	ALBU_HUMAN Serum albumin OS=Homo sapiens GN=ALB PE=1 SV=2	false	HSA	ALBU_HUMAN Serum albumin OS=Homo sapiens GN=ALB PE=1 SV=2	false	LAKTYETTLEKbs3ohCcmCcmAAADPHECcmYAK	AFKAWAVAR	373	234	24	9	3	3	375	236	5	BS3+NH+OH	10.3266	false	true	false	false	internal > 4	0		0.00131752	0	0	0	0	1589	1983	5
12114	4867760943	B170315_17_Lumos_ML_IN_205_PMBS3_Tryp_Rep3_SECFr16	5	583.51	2912.52	0.515192	5	2912.51	0.514447	22318	Creatine kinase	KCRM_RABIT Creatine kinase M-type OS=Oryctolagus cuniculus GN=CKM PE=1 SV=1	false	Creatine kinase	KCRM_RABIT Creatine kinase M-type OS=Oryctolagus cuniculus GN=CKM PE=1 SV=1	false	GGDDLDPHYVLSSR	GGVHVKLAHLSK	117	293	14	12	9	6	125	298	5	BS3+NH+OH	10.3246	false	true	false	false	internal > 4	0		0.00131752	0	0	0.00890208	0	1588	1981	1
12114	4867674315	B170315_03_Lumos_ML_IN_205_PMBS3_Tryp_Rep1_SECFr16	3	1245.59	3733.76	0.756491	3	3733.75	0.746639	49401	HSA	ALBU_HUMAN Serum albumin OS=Homo sapiens GN=ALB PE=1 SV=2	false	HSA	ALBU_HUMAN Serum albumin OS=Homo sapiens GN=ALB PE=1 SV=2	false	CcmCcmAAADPHECcmYAK	VFDEFKPLVEEPQNLIK	384	397	13	17	11	6	394	402	3	BS3+NH+OH	10.3201	false	true	false	false	internal > 4	0		0	0	0	0	0	1587	2835	5
12114	4867933829	B170315_11_Lumos_ML_IN_205_PMBS3_Tryp_Rep2_SECFr17	3	1065.52	3193.54	0.538229	3	3193.54	0.538539	72613	Ovotransferrin	TRFE_CHICK Ovotransferrin OS=Gallus gallus PE=1 SV=2	false	Ovotransferrin	TRFE_CHICK Ovotransferrin OS=Gallus gallus PE=1 SV=2	false	FYTVISSLK	TCcmNPSDILQMCcmSFLEGK	680	689	9	17	7	1	686	689	3	BS3+NH+OH	10.3175	false	true	false	false	internal > 4	0		0.00131752	0	0	0	0	1586	1505	0
12114	4867902960	B170315_11_Lumos_ML_IN_205_PMBS3_Tryp_Rep2_SECFr17	3	1134.19	3399.55	0.545065	3	3399.54	0.538973	42419	HSA	ALBU_HUMAN Serum albumin OS=Homo sapiens GN=ALB PE=1 SV=2	false	HSA	ALBU_HUMAN Serum albumin OS=Homo sapiens GN=ALB PE=1 SV=2	false	CcmCcmTESLVNR	AAFTECcmCcmQAADKAACcmLLPK	500	187	9	19	3	12	502	198	3	BS3+NH+OH	10.3148	false	true	false	false	internal > 4	0		0.00131752	0	0	0.00890208	0	1585	1977	5
12114	4867943551	B170315_18_Lumos_ML_IN_205_PMBS3_Tryp_Rep3_SECFr17	3	865.498	2593.47	0.470846	3	2593.47	0.469058	26371	HSA	ALBU_HUMAN Serum albumin OS=Homo sapiens GN=ALB PE=1 SV=2	false	HSA	ALBU_HUMAN Serum albumin OS=Homo sapiens GN=ALB PE=1 SV=2	false	ATKEQLK	KVPQVSTPTLVEVSR	563	438	7	15	3	1	565	438	3	BS3+NH+OH	10.299	false	true	false	false	internal > 4	0		0	0	0	0	0	1584	417	5
12114	4868598824	7PMix_BS3_Ceratin_F3_DDA_iRT_002	3	909.134	2724.38	0.380453	3	2724.38	0.379254	21418	Creatine kinase	KCRM_RABIT Creatine kinase M-type OS=Oryctolagus cuniculus GN=CKM PE=1 SV=1	false	Creatine kinase	KCRM_RABIT Creatine kinase M-type OS=Oryctolagus cuniculus GN=CKM PE=1 SV=1	false	HPKFEEILTR	GQSIDDMoxIPAQK	305	370	10	12	3	12	307	381	3	BS3+NH+OH	10.2908	false	true	false	false	internal > 4	0		0	0	0	0	0	1398	863	1
12114	4868485458	7PMix_BS3_Conal_F4_DDA_iRT_002	4	636.072	2540.26	0.257271	4	2540.26	0.255394	10477	Ovotransferrin	TRFE_CHICK Ovotransferrin OS=Gallus gallus PE=1 SV=2	false	Ovotransferrin	TRFE_CHICK Ovotransferrin OS=Gallus gallus PE=1 SV=2	false	KSCcmHTAVGR	DSNVNWNNLKGK	471	459	9	12	1	10	471	468	4	BS3+NH+OH	10.2873	false	true	false	false	internal > 4	0		0	0	0	0	0	1582	237	0
12114	4868545489	7PMix_BS3_Ceratin_F4_DDA_iRT_002	4	841.457	3361.8	0.800728	4	3361.8	0.795556	24590	Creatine kinase	KCRM_RABIT Creatine kinase M-type OS=Oryctolagus cuniculus GN=CKM PE=1 SV=1	false	Creatine kinase	KCRM_RABIT Creatine kinase M-type OS=Oryctolagus cuniculus GN=CKM PE=1 SV=1	false	HPKFEEILTR	KLEKbs3nh2GQSIDDMIPAQK	305	366	10	16	3	16	307	381	4	BS3+NH+OH	10.2843	false	true	false	false	internal > 4	0		0	0	0	0	0	1458	863	1
12114	4868542529	7PMix_BS3_Conal_F3_DDA_iRT_002	4	674.846	2695.36	0.355904	4	2695.35	0.350023	15284	Ovotransferrin	TRFE_CHICK Ovotransferrin OS=Gallus gallus PE=1 SV=2	false	Ovotransferrin	TRFE_CHICK Ovotransferrin OS=Gallus gallus PE=1 SV=2	false	DSNVNWNNLKGKbs3nh2K	SCcmHTAVGR	459	472	13	8	10	1	468	472	4	BS3+NH+OH	10.2826	false	true	false	false	internal > 4	0		0.00131752	0	0	0	0	1580	1055	0
12114	4867990177	7PMix_BS3_ceratin81_DDA_iRT_001	5	619.744	3093.68	0.684626	5	3093.68	0.683109	6764	Creatine kinase	KCRM_RABIT Creatine kinase M-type OS=Oryctolagus cuniculus GN=CKM PE=1 SV=1	false	Creatine kinase	KCRM_RABIT Creatine kinase M-type OS=Oryctolagus cuniculus GN=CKM PE=1 SV=1	false	GGVHVKLAHLSKbs3ohHPK	VISMEKGGNMK	293	237	15	11	6	6	298	242	5	BS3+NH+OH	10.2818	false	true	false	false	internal > 4	0		0	0	0	0	0	157	613	1
12114	4867990176	7PMix_BS3_ceratin81_DDA_iRT_001	5	619.744	3093.68	0.684626	5	3093.68	0.683109	6764	Creatine kinase	KCRM_RABIT Creatine kinase M-type OS=Oryctolagus cuniculus GN=CKM PE=1 SV=1	false	Creatine kinase	KCRM_RABIT Creatine kinase M-type OS=Oryctolagus cuniculus GN=CKM PE=1 SV=1	false	VISMEKGGNMK	GGVHVKLAHLSbs3ohKHPK	237	293	11	15	6	6	242	298	5	BS3+NH+OH	10.2818	false	true	false	false	internal > 4	0		0	0	0	0	0	158	613	1
12114	4867621814	B170315_09_Lumos_ML_IN_205_PMBS3_Tryp_Rep2_SECFr15	7	1201.97	8406.76	0.759367	7	8406.74	0.739828	34122	HSA	ALBU_HUMAN Serum albumin OS=Homo sapiens GN=ALB PE=1 SV=2	false	HSA	ALBU_HUMAN Serum albumin OS=Homo sapiens GN=ALB PE=1 SV=2	false	VHTECcmCcmHGDLLECcmADDRADLAKYICcmENQDSISSK	ECcmCcmEKPLLEKSHCcmIAEVENDEMPADLPSLAADFVESK	265	301	34	37	22	10	286	310	7	BS3+NH+OH	10.2622	false	true	false	false	internal > 4	0		0.00131752	0	0	0	0	1577	295	5
12114	4867753039	B170315_17_Lumos_ML_IN_205_PMBS3_Tryp_Rep3_SECFr16	4	551.043	2200.14	0.144234	4	2200.14	0.144948	20176	Ovotransferrin	TRFE_CHICK Ovotransferrin OS=Gallus gallus PE=1 SV=2	false	Ovotransferrin	TRFE_CHICK Ovotransferrin OS=Gallus gallus PE=1 SV=2	false	WCcmTISSPEEKK	KDPVLK	28	310	11	6	10	1	37	310	4	BS3+NH+OH	10.2608	false	true	false	false	internal > 4	0		0	0	0	0	0	1387	111	0
12114	4868037346	B170315_04_Lumos_ML_IN_205_PMBS3_Tryp_Rep1_SECFr17	3	721.376	2161.11	0.1061	3	2161.11	0.112271	22337	HSA	ALBU_HUMAN Serum albumin OS=Homo sapiens GN=ALB PE=1 SV=2	false	HSA	ALBU_HUMAN Serum albumin OS=Homo sapiens GN=ALB PE=1 SV=2	false	KQTALVELVK	CcmCcmKADDK	549	582	10	7	1	3	549	584	3	BS3+NH+OH	10.2601	false	true	false	false	internal > 4	0		0	0	0	0	0	774	967	5
12114	4868391213	B170317_07_Lumos_ML_IN_205_PMBS3_Tryp_SECFr17	6	531.466	3182.75	0.749798	6	3182.75	0.748547	24302	Creatine kinase	KCRM_RABIT Creatine kinase M-type OS=Oryctolagus cuniculus GN=CKM PE=1 SV=1	false	Creatine kinase	KCRM_RABIT Creatine kinase M-type OS=Oryctolagus cuniculus GN=CKM PE=1 SV=1	false	KLEKGQSIDDMIPAQK	GGVHVKLAHLSK	366	293	16	12	4	6	369	298	6	BS3+NH+OH	10.2526	false	true	false	false	internal > 4	0		0	0	0	0	0	507	1091	1
12114	4868743236	7PMix_BS3_Conal_F1F2_DDA_iRT_001	4	794.881	3175.5	0.496529	4	3175.49	0.492057	17342	Ovotransferrin	TRFE_CHICK Ovotransferrin OS=Gallus gallus PE=1 SV=2	false	Ovotransferrin	TRFE_CHICK Ovotransferrin OS=Gallus gallus PE=1 SV=2	false	QPVDNYKTCcmNWAR	EGTTYKEFLGDK	253	668	13	12	7	6	259	673	4	BS3+NH+OH	10.2425	false	true	false	false	internal > 4	0		0	0	0	0	0	1573	1273	0
12114	4868558614	7PMix_BS3_Conal_F3_DDA_iRT_002	4	1145.56	4578.2	0.197457	4	4578.19	0.189595	30427	Ovotransferrin	TRFE_CHICK Ovotransferrin OS=Gallus gallus PE=1 SV=2	false	Ovotransferrin	TRFE_CHICK Ovotransferrin OS=Gallus gallus PE=1 SV=2	false	EGTTYKEFLGDK	FYTVISSLKTCcmNPSDILQMoxCcmSFLEGK	668	680	12	26	6	9	673	688	4	BS3+NH+OH	10.2308	false	true	false	false	internal > 4	0		0.00131752	0	0	0	0	1572	1959	0
12114	4867781091	B170315_17_Lumos_ML_IN_205_PMBS3_Tryp_Rep3_SECFr16	4	1009.49	4033.93	0.93232	4	4033.93	0.93273	38021	Creatine kinase	KCRM_RABIT Creatine kinase M-type OS=Oryctolagus cuniculus GN=CKM PE=1 SV=1	false	Creatine kinase	KCRM_RABIT Creatine kinase M-type OS=Oryctolagus cuniculus GN=CKM PE=1 SV=1	false	TDLNHENLKGGDDLDPHYVLSSR	GQSIDDMIPAQK	108	370	23	12	9	12	116	381	4	BS3+NH+OH	10.2193	false	true	false	false	internal > 4	0		0	0	0	0	0	1571	1289	1
12114	4868712083	7PMix_BS3_Conal_F3_DDA_iRT_001	4	924.496	3693.96	0.955025	4	3693.95	0.951222	15892	Ovotransferrin	TRFE_CHICK Ovotransferrin OS=Gallus gallus PE=1 SV=2	false	Ovotransferrin	TRFE_CHICK Ovotransferrin OS=Gallus gallus PE=1 SV=2	false	Kbs3nh2DQLTPSPR	ECcmNLAEVPTHAVVVRPEKANK	352	602	9	21	7	18	358	619	4	BS3+NH+OH	10.2179	false	true	false	false	internal > 4	0		0.00131752	0	0	0	0	1570	1065	0
12114	4868631546	7PMix_BS3_Conal_F4_DDA_iRT_001	4	858.673	3430.66	0.662545	4	3430.66	0.661582	16378	Ovotransferrin	TRFE_CHICK Ovotransferrin OS=Gallus gallus PE=1 SV=2	false	Ovotransferrin	TRFE_CHICK Ovotransferrin OS=Gallus gallus PE=1 SV=2	false	QPVDNYKTCcmNWAR	VREGTTYKEFLGDK	253	666	13	14	7	8	259	673	4	BS3+NH+OH	10.2161	false	true	false	false	internal > 4	0		0	0	0	0	0	1569	1273	0
12114	4867988248	7PMix_BS3_ceratin81_DDA_iRT_001	4	642.577	2566.28	0.278023	4	2566.28	0.275068	6640	Creatine kinase	KCRM_RABIT Creatine kinase M-type OS=Oryctolagus cuniculus GN=CKM PE=1 SV=1	false	Creatine kinase	KCRM_RABIT Creatine kinase M-type OS=Oryctolagus cuniculus GN=CKM PE=1 SV=1	false	SIKGYTLPPHCcmSR	PFGNTHNK	136	2	13	8	3	1	138	2	4	BS3+NH+OH	10.2078	false	true	false	false	internal > 4	0		0	0	0	0	0	1568	2699	1
12114	4868710516	7PMix_BS3_Conal_F3_DDA_iRT_001	4	989.469	3953.85	0.845406	4	3953.84	0.837768	17565	Ovotransferrin	TRFE_CHICK Ovotransferrin OS=Gallus gallus PE=1 SV=2	false	Ovotransferrin	TRFE_CHICK Ovotransferrin OS=Gallus gallus PE=1 SV=2	false	FGVNGSEKSK	YDDESQCcmSKTDERPASYFAVAVAR	634	434	10	24	8	9	641	442	4	BS3+NH+OH	10.2053	false	true	false	false	internal > 4	0		0	0	0	0	0	1567	2793	0
12114	4868151511	B170317_02_Lumos_ML_IN_205_PMBS3_Tryp_Rep4_SECFr16	4	952.243	3804.94	0.942086	4	3804.94	0.936467	67688	HSA	ALBU_HUMAN Serum albumin OS=Homo sapiens GN=ALB PE=1 SV=2	false	HSA	ALBU_HUMAN Serum albumin OS=Homo sapiens GN=ALB PE=1 SV=2	false	VFDEFKPLVEEPQNLIK	DVFLGMFLYEYAR	397	348	17	13	6	11	402	358	4	BS3+NH+OH	10.2032	false	true	false	false	internal > 4	0		0	0	0	0	0	1566	2707	5
12114	4867920675	B170315_11_Lumos_ML_IN_205_PMBS3_Tryp_Rep2_SECFr17	4	1091.27	4361.06	0.057808	4	4361.06	0.063369	58152	Lysozyme C	LYSC_CHICK Lysozyme C OS=Gallus gallus GN=LYZ PE=1 SV=1	false	Lysozyme C	LYSC_CHICK Lysozyme C OS=Gallus gallus GN=LYZ PE=1 SV=1	false	CcmKGTDVQAWIR	GYSLGNWVCcmAAKbs3ohFESNFNTQATNR	133	40	11	24	2	3	134	42	4	BS3+NH+OH	10.1984	false	true	false	false	internal > 4	0		0	0	0	0	0	1242	2483	64
12114	4868656626	7PMix_BS3_HSA_F3_DDA_iRT_001	5	919.253	4591.23	0.227045	5	4591.22	0.217679	19169	HSA	ALBU_HUMAN Serum albumin OS=Homo sapiens GN=ALB PE=1 SV=2	false	HSA	ALBU_HUMAN Serum albumin OS=Homo sapiens GN=ALB PE=1 SV=2	false	DAHKSbs3ohEVAHRFKDLGEENFK	ADLAKYICcmENQDSISSK	25	282	20	17	4	5	28	286	5	BS3+NH+OH	10.197	false	true	false	false	internal > 4	0		0.00131752	0	0	0	0	1564	971	5
12114	4867963828	B170315_18_Lumos_ML_IN_205_PMBS3_Tryp_Rep3_SECFr17	4	687.595	2746.35	0.3498	4	2746.35	0.349872	45408	Ovotransferrin	TRFE_CHICK Ovotransferrin OS=Gallus gallus PE=1 SV=2	false	Ovotransferrin	TRFE_CHICK Ovotransferrin OS=Gallus gallus PE=1 SV=2	false	FMMFESQNKDLLFK	NKADWAK	644	572	14	7	9	2	652	573	4	BS3+NH+OH	10.1838	false	true	false	false	internal > 4	0		0	0	0	0	0	1407	435	0
12114	4867635779	B170315_03_Lumos_ML_IN_205_PMBS3_Tryp_Rep1_SECFr16	5	519.286	2591.4	0.395502	5	2591.39	0.392736	12036	Creatine kinase	KCRM_RABIT Creatine kinase M-type OS=Oryctolagus cuniculus GN=CKM PE=1 SV=1	false	Creatine kinase	KCRM_RABIT Creatine kinase M-type OS=Oryctolagus cuniculus GN=CKM PE=1 SV=1	false	VISMoxEKGGNMK	GGVHVKLAHLSK	237	293	11	12	6	6	242	298	5	BS3+NH+OH	10.1759	false	true	false	false	internal > 4	0		0	0	0	0	0	1340	613	1
12114	4868598430	7PMix_BS3_Ceratin_F3_DDA_iRT_002	4	947.726	3786.87	0.874947	4	3786.88	0.881469	22064	Creatine kinase	KCRM_RABIT Creatine kinase M-type OS=Oryctolagus cuniculus GN=CKM PE=1 SV=1	false	Creatine kinase	KCRM_RABIT Creatine kinase M-type OS=Oryctolagus cuniculus GN=CKM PE=1 SV=1	false	LNYKSEEEYPDLSKbs3nh2HNNHMAK	VLTPDLYK	12	33	21	8	13	3	24	35	4	BS3+NH+OH	10.1605	false	true	false	false	internal > 4	0		0.00131752	0	0	0	0	1560	467	1
12114	4868598431	7PMix_BS3_Ceratin_F3_DDA_iRT_002	4	947.726	3786.87	0.874947	4	3786.88	0.881469	22064	Creatine kinase	KCRM_RABIT Creatine kinase M-type OS=Oryctolagus cuniculus GN=CKM PE=1 SV=1	false	Creatine kinase	KCRM_RABIT Creatine kinase M-type OS=Oryctolagus cuniculus GN=CKM PE=1 SV=1	false	LNYKSEEEYPDLSbs3nh2KHNNHMAK	VLTPDLYK	12	33	21	8	14	3	25	35	4	BS3+NH+OH	10.1605	false	true	false	false	internal > 4	0		0	0	0	0	0	801	469	1
12114	4868473386	7PMix_BS3_HSA_F4_DDA_iRT_002	5	457.042	2280.17	0.174342	5	2280.17	0.171851	9694	HSA	ALBU_HUMAN Serum albumin OS=Homo sapiens GN=ALB PE=1 SV=2	false	HSA	ALBU_HUMAN Serum albumin OS=Homo sapiens GN=ALB PE=1 SV=2	false	NLGKVGSK	CcmCcmKHPEAKbs3ohR	453	461	8	9	4	3	456	463	5	BS3+NH+OH	10.1573	false	true	false	false	internal > 4	0		0	0	0	0	0	1559	2591	5
12114	4868621426	7PMix_BS3_Ceratin_F4_DDA_iRT_001	5	526.278	2626.35	0.352473	5	2626.35	0.35034	11392	Creatine kinase	KCRM_RABIT Creatine kinase M-type OS=Oryctolagus cuniculus GN=CKM PE=1 SV=1	false	Creatine kinase	KCRM_RABIT Creatine kinase M-type OS=Oryctolagus cuniculus GN=CKM PE=1 SV=1	false	HGGFKbs3nh2PTDKHK	TDLNHENLK	97	108	11	9	9	1	105	108	5	BS3+NH+OH	10.1445	false	true	false	false	internal > 4	0		0	0	0	0	0	1558	1797	1
12114	4868445044	7PMix_pooled_DDA_iRT_library_006	4	638.581	2550.29	0.294625	4	2550.3	0.296794	14113	HSA	ALBU_HUMAN Serum albumin OS=Homo sapiens GN=ALB PE=1 SV=2	false	HSA	ALBU_HUMAN Serum albumin OS=Homo sapiens GN=ALB PE=1 SV=2	false	LKCcmASLQK	VTKCcmCcmTESLVNR	222	497	8	12	2	3	223	499	4	BS3+NH+OH	10.1362	false	true	false	false	internal > 4	0		0.00131752	0	0	0.00890208	0	1557	1941	5
12114	4868131697	B170317_02_Lumos_ML_IN_205_PMBS3_Tryp_Rep4_SECFr16	3	1325.31	3972.91	0.909079	3	3972.91	0.90914	47550	Cytochrome c	CYC_BOVIN Cytochrome c OS=Bos taurus GN=CYCS PE=1 SV=2	false	Cytochrome c	CYC_BOVIN Cytochrome c OS=Bos taurus GN=CYCS PE=1 SV=2	false	KTGQAPGFSYTDANK	NKGITWGEETLMEYLENPK	40	55	15	19	1	2	40	56	3	BS3+NH+OH	10.1268	false	true	false	false	internal > 4	0		0	0	0	0	0	1556	2897	135
12114	4868665975	7PMix_BS3_HSA_F3_DDA_iRT_001	3	1185.29	3552.84	0.838766	3	3552.83	0.828649	27497	HSA	ALBU_HUMAN Serum albumin OS=Homo sapiens GN=ALB PE=1 SV=2	false	HSA	ALBU_HUMAN Serum albumin OS=Homo sapiens GN=ALB PE=1 SV=2	false	QNCcmELFEQLGEYKFQNALLVR	ATKEQLK	414	563	21	7	13	3	426	565	3	BS3+NH+OH	10.125	false	true	false	false	internal > 4	0		0	0	0	0	0	1235	2859	5
12114	4868552378	7PMix_BS3_Conal_F3_DDA_iRT_002	4	1185.59	4738.34	0.343453	4	4738.33	0.334587	20967	Ovotransferrin	TRFE_CHICK Ovotransferrin OS=Gallus gallus PE=1 SV=2	false	Ovotransferrin	TRFE_CHICK Ovotransferrin OS=Gallus gallus PE=1 SV=2	false	NAPYSGYSGAFHCcmLKbs3nh2DGKbs3nh2GDVAFVK	QCcmKbs3nh2GDPKTKCcmAR	204	192	25	12	8	9	211	200	4	BS3+NH+OH	10.1234	false	true	false	false	internal > 4	0		0.00131752	0	0	0	0	1554	1805	0
12114	4867800775	B170315_17_Lumos_ML_IN_205_PMBS3_Tryp_Rep3_SECFr16	4	965.988	3859.92	0.923775	4	3859.92	0.923871	54277	Ovotransferrin	TRFE_CHICK Ovotransferrin OS=Gallus gallus PE=1 SV=2	false	Ovotransferrin	TRFE_CHICK Ovotransferrin OS=Gallus gallus PE=1 SV=2	false	IQWCcmAVGKDEK	FMMFESQNKDLLFKbs3nh2DLTK	364	644	11	18	8	9	371	652	4	BS3+NH+OH	10.1187	false	true	false	false	internal > 4	0		0.00131752	0	0	0	0	1553	1067	0
12114	4868755816	7PMix_BS3_Conal_F1F2_DDA_iRT_001	3	1024.16	3069.47	0.469259	3	3069.46	0.464329	28457	Ovotransferrin	TRFE_CHICK Ovotransferrin OS=Gallus gallus PE=1 SV=2	false	Ovotransferrin	TRFE_CHICK Ovotransferrin OS=Gallus gallus PE=1 SV=2	false	DSAIMLKR	TCcmNPSDILQMCcmSFLEGK	321	689	8	17	7	17	327	705	3	BS3+NH+OH	10.115	false	true	false	false	internal > 4	0		0.00131752	0	0	0	0	1552	1001	0
12114	4868530728	7PMix_BS3_Ceratin_F4_DDA_iRT_002	5	484.667	2418.3	0.298121	5	2418.29	0.294723	17260	Creatine kinase	KCRM_RABIT Creatine kinase M-type OS=Oryctolagus cuniculus GN=CKM PE=1 SV=1	false	Creatine kinase	KCRM_RABIT Creatine kinase M-type OS=Oryctolagus cuniculus GN=CKM PE=1 SV=1	false	PFGNTHNKYK	VLTPDLYKK	2	33	10	9	1	8	2	40	5	BS3+NH+OH	10.0971	false	true	false	false	internal > 4	0		0	0	0	0	0	1551	1579	1
12114	4868697383	7PMix_BS3_Ceratin_F3_DDA_iRT_001	4	803.899	3211.57	0.567574	4	3211.57	0.571351	20709	Creatine kinase	KCRM_RABIT Creatine kinase M-type OS=Oryctolagus cuniculus GN=CKM PE=1 SV=1	false	Creatine kinase	KCRM_RABIT Creatine kinase M-type OS=Oryctolagus cuniculus GN=CKM PE=1 SV=1	false	PFGNTHNK	YKLNYKbs3nh2SEEEYPDLSK	2	10	8	16	1	2	2	11	4	BS3+NH+OH	10.0965	false	true	false	false	internal > 4	0		0.00131752	0	0	0	0	1550	241	1
12114	4867767225	B170315_17_Lumos_ML_IN_205_PMBS3_Tryp_Rep3_SECFr16	4	846.69	3382.73	0.730171	4	3382.73	0.727142	29404	Ovotransferrin	TRFE_CHICK Ovotransferrin OS=Gallus gallus PE=1 SV=2	false	Ovotransferrin	TRFE_CHICK Ovotransferrin OS=Gallus gallus PE=1 SV=2	false	WCcmTISSPEEKK	SDFHLFGPPGKKDPVLK	28	299	11	17	10	11	37	309	4	BS3+NH+OH	10.0899	false	true	false	false	internal > 4	0		0	0	0	0	0	1182	487	0
12114	4868639164	7PMix_BS3_Conal_F4_DDA_iRT_001	3	684.724	2051.15	0.151083	3	2051.15	0.148912	23676	Ovotransferrin	TRFE_CHICK Ovotransferrin OS=Gallus gallus PE=1 SV=2	false	Ovotransferrin	TRFE_CHICK Ovotransferrin OS=Gallus gallus PE=1 SV=2	false	CcmLFKVR	DLLFKDLTK	662	653	6	9	4	5	665	657	3	BS3+NH+OH	10.089	false	true	false	false	internal > 4	0		0.00131752	0	0	0.00890208	0	1548	1931	0
12114	4868671182	7PMix_BS3_HSA_F3_DDA_iRT_001	4	1117.03	4464.1	0.096382	4	4464.09	0.08919	33074	HSA	ALBU_HUMAN Serum albumin OS=Homo sapiens GN=ALB PE=1 SV=2	false	HSA	ALBU_HUMAN Serum albumin OS=Homo sapiens GN=ALB PE=1 SV=2	false	CcmCcmTESLVNR	MoxPCcmAEDYLSVVLNQLCcmVLHEKTPVSDR	500	470	9	27	3	21	502	490	4	BS3+NH+OH	10.0804	false	true	false	false	internal > 4	0		0.00131752	0	0	0	0	1547	1819	5
12114	4868107036	B170317_02_Lumos_ML_IN_205_PMBS3_Tryp_Rep4_SECFr16	6	557.989	3341.89	0.887494	6	3341.89	0.890382	29619	Myoglobin	MYG_HORSE Myoglobin OS=Equus caballus GN=MB PE=1 SV=2	false	Myoglobin	MYG_HORSE Myoglobin OS=Equus caballus GN=MB PE=1 SV=2	false	LFTGHPETLEKFDKFKbs3nh2HLK	HKIPIK	33	98	19	6	11	2	43	99	6	BS3+NH+OH	10.0772	false	true	false	false	internal > 4	0		0.00131752	0	0	0	0	1546	523	36
12114	4867638689	B170315_03_Lumos_ML_IN_205_PMBS3_Tryp_Rep1_SECFr16	4	747.347	2985.36	0.357369	4	2985.36	0.355827	18421	HSA	ALBU_HUMAN Serum albumin OS=Homo sapiens GN=ALB PE=1 SV=2	false	HSA	ALBU_HUMAN Serum albumin OS=Homo sapiens GN=ALB PE=1 SV=2	false	CcmCcmAAADPHECcmYAK	LAKTYETTLEK	384	373	13	11	11	3	394	375	4	BS3+NH+OH	10.0673	false	true	false	false	internal > 4	0		0	0	0	0	0	1224	2475	5
12114	4868600156	7PMix_BS3_Ceratin_F3_DDA_iRT_002	6	629.144	3768.82	0.821331	6	3768.82	0.816577	20800	Creatine kinase	KCRM_RABIT Creatine kinase M-type OS=Oryctolagus cuniculus GN=CKM PE=1 SV=1	false	Creatine kinase	KCRM_RABIT Creatine kinase M-type OS=Oryctolagus cuniculus GN=CKM PE=1 SV=1	false	GGNMKEVFR	TDLNHENLKGGDDLDPHYVLSSR	243	108	9	23	5	9	247	116	6	BS3+NH+OH	10.0473	false	true	false	false	internal > 4	0		0	0	0	0	0	1544	449	1
12114	4868722066	7PMix_BS3_Conal_F3_DDA_iRT_001	5	948.874	4739.33	0.332514	5	4739.32	0.318603	21582	Ovotransferrin	TRFE_CHICK Ovotransferrin OS=Gallus gallus PE=1 SV=2	false	Ovotransferrin	TRFE_CHICK Ovotransferrin OS=Gallus gallus PE=1 SV=2	false	QCcmKGDPKbs3nh2TKbs3nh2CcmAR	NAPYSGYSGAFHCcmLKDGKbs3ohGDVAFVK	192	204	12	25	3	15	194	218	5	BS3+NH+OH	10.042	false	true	false	false	internal > 4	0		0.00131752	0	0	0	0	1543	321	0
12114	4868756940	7PMix_BS3_HSA_F1F2_DDA_iRT_001	3	1128.56	3382.65	0.648092	3	3382.65	0.646326	16183	HSA	ALBU_HUMAN Serum albumin OS=Homo sapiens GN=ALB PE=1 SV=2	false	HSA	ALBU_HUMAN Serum albumin OS=Homo sapiens GN=ALB PE=1 SV=2	false	DAHKSEVAHR	ADLAKbs3nh2YICcmENQDSISSK	25	282	10	17	4	6	28	287	3	BS3+NH+OH	10.0394	false	true	false	false	internal > 4	0		0.00131752	0	0	0	0	1542	1919	5
12114	4868658906	7PMix_BS3_HSA_F3_DDA_iRT_001	7	779.788	5451.47	0.466094	7	5451.47	0.472506	18831	HSA	ALBU_HUMAN Serum albumin OS=Homo sapiens GN=ALB PE=1 SV=2	false	HSA	ALBU_HUMAN Serum albumin OS=Homo sapiens GN=ALB PE=1 SV=2	false	RDAHKSEVAHR	VHTECcmCcmHGDLLECcmADDRADLAKYICcmENQDSISSK	24	265	11	34	5	22	28	286	7	BS3+NH+OH	10.0331	false	true	false	false	internal > 4	0		0	0	0	0	0	651	971	5
12114	4868544259	7PMix_BS3_Conal_F3_DDA_iRT_002	4	708.354	2829.39	0.387642	4	2829.39	0.386804	14226	Ovotransferrin	TRFE_CHICK Ovotransferrin OS=Gallus gallus PE=1 SV=2	false	Ovotransferrin	TRFE_CHICK Ovotransferrin OS=Gallus gallus PE=1 SV=2	false	QPVDNYKTCcmNWAR	KDQLTPSPR	253	352	13	9	7	1	259	352	4	BS3+NH+OH	10.0292	false	true	false	false	internal > 4	0		0	0	0	0	0	1540	2705	0
12114	4868109875	B170317_02_Lumos_ML_IN_205_PMBS3_Tryp_Rep4_SECFr16	4	623.575	2490.27	0.270455	4	2490.27	0.268455	33311	Ovotransferrin	TRFE_CHICK Ovotransferrin OS=Gallus gallus PE=1 SV=2	false	Ovotransferrin	TRFE_CHICK Ovotransferrin OS=Gallus gallus PE=1 SV=2	false	IQWCcmAVGKDEK	DCcmIIKIMK	364	398	11	8	8	5	371	402	4	BS3+NH+OH	10.027	false	true	false	false	internal > 4	0		0	0	0	0	0	1539	1349	0
12114	4868661089	7PMix_BS3_HSA_F3_DDA_iRT_001	5	802.831	4009.12	0.11706	5	4009.11	0.112198	28501	HSA	ALBU_HUMAN Serum albumin OS=Homo sapiens GN=ALB PE=1 SV=2	false	HSA	ALBU_HUMAN Serum albumin OS=Homo sapiens GN=ALB PE=1 SV=2	false	YTKKVPQVSTPTLVEVSR	EQLKAVMDDFAAFVEK	435	566	18	16	4	4	438	569	5	BS3+NH+OH	10.0238	false	true	false	false	internal > 4	0		0.00131752	0	0	0	0	1538	1339	5
12114	4867848991	B170315_10_Lumos_ML_IN_205_PMBS3_Tryp_Rep2_SECFr16	5	593.934	2964.63	0.632502	5	2964.64	0.636458	32096	Myoglobin	MYG_HORSE Myoglobin OS=Equus caballus GN=MB PE=1 SV=2	false	Myoglobin	MYG_HORSE Myoglobin OS=Equus caballus GN=MB PE=1 SV=2	false	LFTGHPETLEKFDKbs3ohFK	HKIPIK	33	98	16	6	11	2	43	99	5	BS3+NH+OH	10.0168	false	true	false	false	internal > 4	0		0.00131752	0	0	0	0	1537	523	36
12114	4868718865	7PMix_BS3_Conal_F3_DDA_iRT_001	4	627.574	2506.27	0.26606	4	2506.26	0.263365	18729	Ovotransferrin	TRFE_CHICK Ovotransferrin OS=Gallus gallus PE=1 SV=2	false	Ovotransferrin	TRFE_CHICK Ovotransferrin OS=Gallus gallus PE=1 SV=2	false	IQWCcmAVGKDEK	DCcmIIKIMoxK	364	398	11	8	8	5	371	402	4	BS3+NH+OH	10.0113	false	true	false	false	internal > 4	0		0	0	0	0	0	1536	1349	0
12114	4867882228	B170315_10_Lumos_ML_IN_205_PMBS3_Tryp_Rep2_SECFr16	4	1047.02	4184.04	0.043648	4	4184.04	0.042558	66408	Myoglobin	MYG_HORSE Myoglobin OS=Equus caballus GN=MB PE=1 SV=2	false	Myoglobin	MYG_HORSE Myoglobin OS=Equus caballus GN=MB PE=1 SV=2	false	HPGDFGADAQGAMTKALELFR	GLSDGEWQQVLNVWGK	120	2	21	16	15	1	134	2	4	BS3+NH+OH	10.0104	false	true	false	false	internal > 4	0		0.00131752	0	0	0	0	1535	1907	36
12114	4868408516	B170317_07_Lumos_ML_IN_205_PMBS3_Tryp_SECFr17	4	801.908	3203.6	0.601021	4	3203.6	0.60352	47264	Ovotransferrin	TRFE_CHICK Ovotransferrin OS=Gallus gallus PE=1 SV=2	false	Ovotransferrin	TRFE_CHICK Ovotransferrin OS=Gallus gallus PE=1 SV=2	false	NKADWAK	FMMFESQNKDLLFKDLTK	572	644	7	18	2	9	573	652	4	BS3+NH+OH	10.0075	false	true	false	false	internal > 4	0		0	0	0	0	0	1368	435	0
12114	4868661047	7PMix_BS3_HSA_F3_DDA_iRT_001	6	915.45	5486.65	0.653485	6	5486.64	0.636902	26439	HSA	ALBU_HUMAN Serum albumin OS=Homo sapiens GN=ALB PE=1 SV=2	false	HSA	ALBU_HUMAN Serum albumin OS=Homo sapiens GN=ALB PE=1 SV=2	false	LVRPEVDVMCcmTAFHDNEETFLKK	YKAAFTbs3ohECcmCcmQAADKAACcmLLPK	139	185	23	21	22	2	160	186	6	BS3+NH+OH	9.98728	false	true	false	false	internal > 4	0		0.00131752	0	0	0	0	1533	135	5
12114	4868665376	7PMix_BS3_HSA_F3_DDA_iRT_001	5	772.588	3857.9	0.904902	5	3857.9	0.900822	28810	HSA	ALBU_HUMAN Serum albumin OS=Homo sapiens GN=ALB PE=1 SV=2	false	HSA	ALBU_HUMAN Serum albumin OS=Homo sapiens GN=ALB PE=1 SV=2	false	KYLYEIAR	LVRPEVDVMoxCcmTAFHDNEETFLK	161	139	8	22	1	19	161	157	5	BS3+NH+OH	9.98672	false	true	false	false	internal > 4	0		0.00131752	0	0	0	0	1532	1903	5
12114	4868042567	B170315_04_Lumos_ML_IN_205_PMBS3_Tryp_Rep1_SECFr17	5	611.938	3054.65	0.652338	5	3054.65	0.653584	27633	Creatine kinase	KCRM_RABIT Creatine kinase M-type OS=Oryctolagus cuniculus GN=CKM PE=1 SV=1	false	Creatine kinase	KCRM_RABIT Creatine kinase M-type OS=Oryctolagus cuniculus GN=CKM PE=1 SV=1	false	GGVHVKLAHLSK	LEKGQSIDDMIPAQK	293	367	12	15	6	3	298	369	5	BS3+NH+OH	9.98656	false	true	false	false	internal > 4	0		0	0	0	0	0	491	1091	1
12114	4868652498	7PMix_BS3_HSA_F3_DDA_iRT_001	5	731.373	3651.83	0.826716	5	3651.82	0.823641	14354	HSA	ALBU_HUMAN Serum albumin OS=Homo sapiens GN=ALB PE=1 SV=2	false	HSA	ALBU_HUMAN Serum albumin OS=Homo sapiens GN=ALB PE=1 SV=2	false	VGSKCcmCcmKbs3ohHPEAK	LDELRDEGKbs3ohASSAKQR	457	206	12	16	4	14	460	219	5	BS3+NH+OH	9.98031	false	true	false	false	internal > 4	0		0	0	0	0	0	611	381	5
12114	4868645819	7PMix_BS3_Conal_F4_DDA_iRT_001	5	843.822	4214.07	0.07403	5	4214.07	0.067039	26729	Ovotransferrin	TRFE_CHICK Ovotransferrin OS=Gallus gallus PE=1 SV=2	false	Ovotransferrin	TRFE_CHICK Ovotransferrin OS=Gallus gallus PE=1 SV=2	false	QPVDNYKTCcmNWAR	EGTTYKEFLGDKFYTVISSLK	253	668	13	21	7	6	259	673	5	BS3+NH+OH	9.96433	false	true	false	false	internal > 4	0		0.00131752	0	0	0	0	1529	1273	0
12114	4868027112	7PMix_BS3_ceratin32_DDA_iRT_001	4	713.114	2848.42	0.424996	4	2848.43	0.427188	7180	Creatine kinase	KCRM_RABIT Creatine kinase M-type OS=Oryctolagus cuniculus GN=CKM PE=1 SV=1	false	Creatine kinase	KCRM_RABIT Creatine kinase M-type OS=Oryctolagus cuniculus GN=CKM PE=1 SV=1	false	LMVEMoxEKK	LEKGQSIDDMoxIPAQK	359	367	8	15	7	3	365	369	4	BS3+NH+OH	9.95936	false	true	false	false	internal > 4	0		0.00131752	0	0	0	0	1528	749	1
12114	4868534452	7PMix_BS3_Ceratin_F4_DDA_iRT_002	4	1074.55	4294.15	0.154	4	4294.13	0.129455	20334	Creatine kinase	KCRM_RABIT Creatine kinase M-type OS=Oryctolagus cuniculus GN=CKM PE=1 SV=1	false	Creatine kinase	KCRM_RABIT Creatine kinase M-type OS=Oryctolagus cuniculus GN=CKM PE=1 SV=1	false	HGGFKbs3nh2PTDKHK	TDLNHENLKbs3ohGGDDLDPHYVLSSR	97	108	11	23	9	1	105	108	4	BS3+NH+OH	9.95066	false	true	false	false	internal > 4	0		0.00131752	0	0	0	0	67	1797	1
12114	4868599217	7PMix_BS3_Ceratin_F3_DDA_iRT_002	4	804.147	3212.56	0.557076	4	3212.56	0.555366	22922	Creatine kinase	KCRM_RABIT Creatine kinase M-type OS=Oryctolagus cuniculus GN=CKM PE=1 SV=1	false	Creatine kinase	KCRM_RABIT Creatine kinase M-type OS=Oryctolagus cuniculus GN=CKM PE=1 SV=1	false	PFGNTHNK	Ybs3ohKLNYKSEEEYPDLSK	2	10	8	16	1	6	2	15	4	BS3+NH+OH	9.9486	false	true	false	false	internal > 4	0		0.00131752	0	0	0	0	1526	885	1
12114	4868443207	7PMix_pooled_DDA_iRT_library_007	4	605.074	2416.27	0.265084	4	2416.26	0.263167	14530	HSA	ALBU_HUMAN Serum albumin OS=Homo sapiens GN=ALB PE=1 SV=2	false	HSA	ALBU_HUMAN Serum albumin OS=Homo sapiens GN=ALB PE=1 SV=2	false	LKCcmASLQK	DEGKbs3ohASSAKQR	222	211	8	11	2	9	223	219	4	BS3+NH+OH	9.94804	false	true	false	false	internal > 4	0		0.00131752	0	0	0	0	1525	1467	5
12114	4867919041	B170315_11_Lumos_ML_IN_205_PMBS3_Tryp_Rep2_SECFr17	4	1091.28	4361.09	0.086617	4	4361.06	0.063369	59143	Lysozyme C	LYSC_CHICK Lysozyme C OS=Gallus gallus GN=LYZ PE=1 SV=1	false	Lysozyme C	LYSC_CHICK Lysozyme C OS=Gallus gallus GN=LYZ PE=1 SV=1	false	CcmKGTDVQAWIR	GYbs3ohSLGNWVCcmAAKFESNFNTQATNR	133	40	11	24	2	12	134	51	4	BS3+NH+OH	9.94718	false	true	false	false	internal > 4	0		0	0	0	0	0	1524	2225	64
12114	4868753721	7PMix_BS3_Conal_F1F2_DDA_iRT_001	3	1175.55	3523.62	0.617697	3	3523.62	0.619703	28529	Ovotransferrin	TRFE_CHICK Ovotransferrin OS=Gallus gallus PE=1 SV=2	false	Ovotransferrin	TRFE_CHICK Ovotransferrin OS=Gallus gallus PE=1 SV=2	false	EGTTYKEFLGDK	TCcmNPSDILQMCcmSFLEGK	668	689	12	17	6	17	673	705	3	BS3+NH+OH	9.9452	false	true	false	false	internal > 4	0		0.00131752	0	0	0	0	1523	1891	0
12114	4868024501	7PMix_BS3_ceratin32_DDA_iRT_001	4	717.113	2864.42	0.424019	4	2864.42	0.422098	6959	Creatine kinase	KCRM_RABIT Creatine kinase M-type OS=Oryctolagus cuniculus GN=CKM PE=1 SV=1	false	Creatine kinase	KCRM_RABIT Creatine kinase M-type OS=Oryctolagus cuniculus GN=CKM PE=1 SV=1	false	LEKGQSIDDMoxIPAQK	LMoxVEMoxEKK	367	359	15	8	3	7	369	365	4	BS3+NH+OH	9.93585	false	true	false	false	internal > 4	0		0.00131752	0	0	0	0	1522	749	1
12114	4868395501	B170317_07_Lumos_ML_IN_205_PMBS3_Tryp_SECFr17	3	774.454	2320.34	0.340292	3	2320.34	0.340612	36205	HSA	ALBU_HUMAN Serum albumin OS=Homo sapiens GN=ALB PE=1 SV=2	false	HSA	ALBU_HUMAN Serum albumin OS=Homo sapiens GN=ALB PE=1 SV=2	false	KQTALVELVK	KYLYEIAR	549	161	10	8	1	1	549	161	3	BS3+NH+OH	9.92256	false	true	false	false	internal > 4	0		0	0	0	0	0	1342	1025	5
12114	4868513072	7PMix_BS3_HSA_F3_DDA_iRT_002	5	814.801	4068.97	0.96905	5	4068.97	0.96688	17173	HSA	ALBU_HUMAN Serum albumin OS=Homo sapiens GN=ALB PE=1 SV=2	false	HSA	ALBU_HUMAN Serum albumin OS=Homo sapiens GN=ALB PE=1 SV=2	false	LAKTYETTLEKbs3nh2CcmCcmAAADPHECcmYAK	LKCcmASLQK	373	222	24	8	3	2	375	223	5	BS3+NH+OH	9.92237	false	true	false	false	internal > 4	0		0.00131752	0	0	0	0	1520	1887	5
12114	4867670307	B170315_03_Lumos_ML_IN_205_PMBS3_Tryp_Rep1_SECFr16	5	669.141	3340.67	0.668574	5	3340.67	0.66646	45948	HSA	ALBU_HUMAN Serum albumin OS=Homo sapiens GN=ALB PE=1 SV=2	false	HSA	ALBU_HUMAN Serum albumin OS=Homo sapiens GN=ALB PE=1 SV=2	false	ECcmCcmEKPLLEK	HPYFYAPELLFFAKR	301	170	10	15	5	14	305	183	5	BS3+NH+OH	9.92184	false	true	false	false	internal > 4	0		0	0	0	0	0	1519	2697	5
12114	4868611167	7PMix_BS3_Ceratin_F3_DDA_iRT_002	5	943.27	4711.31	0.311274	5	4711.31	0.30505	31635	Creatine kinase	KCRM_RABIT Creatine kinase M-type OS=Oryctolagus cuniculus GN=CKM PE=1 SV=1	false	Creatine kinase	KCRM_RABIT Creatine kinase M-type OS=Oryctolagus cuniculus GN=CKM PE=1 SV=1	false	PFGNTHNK	SMoxTEQEQQQLIDDHFLFDKPVSPLLLASGMAR	2	178	8	32	1	19	2	196	5	BS3+NH+OH	9.91819	false	true	false	false	internal > 4	0		0.00131752	0	0	0	0	1518	1885	1
12114	4867996346	7PMix_BS3_ceratin81_DDA_iRT_001	5	955.099	4770.46	0.456171	5	4770.46	0.463247	11632	Creatine kinase	KCRM_RABIT Creatine kinase M-type OS=Oryctolagus cuniculus GN=CKM PE=1 SV=1	false	Creatine kinase	KCRM_RABIT Creatine kinase M-type OS=Oryctolagus cuniculus GN=CKM PE=1 SV=1	false	LGSSEVEQVQLVVDGVKLMoxVEMoxEK	KLEKbs3nh2GQSIDDMIPAQK	342	366	24	16	17	1	358	366	5	BS3+NH+OH	9.91766	false	true	false	false	internal > 4	0		0.00131752	0	0	0	0	1517	339	1
12114	4868481849	7PMix_BS3_Conal_F6_DDA_iRT_001	5	677.553	3382.73	0.730646	5	3382.73	0.727142	14463	Ovotransferrin	TRFE_CHICK Ovotransferrin OS=Gallus gallus PE=1 SV=2	false	Ovotransferrin	TRFE_CHICK Ovotransferrin OS=Gallus gallus PE=1 SV=2	false	WCcmTISSPEEKK	SDFHLFGPPGKKDPVLK	28	299	11	17	10	12	37	310	5	BS3+NH+OH	9.91577	false	true	false	false	internal > 4	0		0	0	0	0	0	1419	111	0
12114	4868487656	7PMix_BS3_Conal_F4_DDA_iRT_002	4	885.71	3538.81	0.810982	4	3538.81	0.805786	21397	Ovotransferrin	TRFE_CHICK Ovotransferrin OS=Gallus gallus PE=1 SV=2	false	Ovotransferrin	TRFE_CHICK Ovotransferrin OS=Gallus gallus PE=1 SV=2	false	WCcmTISSbs3ohPEEKK	SDFHLFGPPGKKDPVLK	28	299	11	17	10	12	37	310	4	BS3+NH+OH	9.91346	false	true	false	false	internal > 4	0		0.00131752	0	0	0	0	254	111	0
12114	4868515546	7PMix_BS3_HSA_F3_DDA_iRT_002	5	738.198	3685.95	0.953303	5	3685.95	0.946138	18485	HSA	ALBU_HUMAN Serum albumin OS=Homo sapiens GN=ALB PE=1 SV=2	false	HSA	ALBU_HUMAN Serum albumin OS=Homo sapiens GN=ALB PE=1 SV=2	false	LDELRDEGKbs3nh2ASSAKQR	LKbs3nh2CcmASLQKFGER	206	222	16	12	14	8	219	229	5	BS3+NH+OH	9.91222	false	true	false	false	internal > 4	0		0.00131752	0	0	0	0	1514	1205	5
12114	4868766496	7PMix_BS3_HSA_F1F2_DDA_iRT_001	3	1128.89	3383.65	0.650778	3	3383.65	0.652808	16203	HSA	ALBU_HUMAN Serum albumin OS=Homo sapiens GN=ALB PE=1 SV=2	false	HSA	ALBU_HUMAN Serum albumin OS=Homo sapiens GN=ALB PE=1 SV=2	false	RDAHKSEVAHR	ADLAKYICcmENQDSISSK	24	282	11	17	5	5	28	286	3	BS3+NH+OH	9.89546	false	true	false	false	internal > 4	0		0	0	0	0	0	772	971	5
12114	4868482704	7PMix_BS3_Conal_F6_DDA_iRT_001	5	534.678	2668.35	0.35351	5	2668.35	0.350357	7202	Ovotransferrin	TRFE_CHICK Ovotransferrin OS=Gallus gallus PE=1 SV=2	false	Ovotransferrin	TRFE_CHICK Ovotransferrin OS=Gallus gallus PE=1 SV=2	false	SCcmHTAVGR	KDSNVNWNNLKGKK	472	458	8	14	1	11	472	468	5	BS3+NH+OH	9.89307	false	true	false	false	internal > 4	0		0	0	0	0	0	1512	1055	0
12114	4868730970	7PMix_BS3_Conal_F3_DDA_iRT_001	5	1188.77	5938.81	0.811884	5	5938.81	0.809455	27951	Ovotransferrin	TRFE_CHICK Ovotransferrin OS=Gallus gallus PE=1 SV=2	false	Ovotransferrin	TRFE_CHICK Ovotransferrin OS=Gallus gallus PE=1 SV=2	false	NAPYSGYbs3nh2SGAFHCcmLK	DGKGDVAFVKbs3nh2HTTVNENAPDQKDEYELLCcmLDGSR	204	219	15	34	5	3	208	221	5	BS3+NH+OH	9.89158	false	true	false	false	internal > 4	0		0.00131752	0	0	0.00358423	0	1511	463	0
12114	4867833800	B170315_10_Lumos_ML_IN_205_PMBS3_Tryp_Rep2_SECFr16	4	926.269	3701.05	0.046089	4	3701.03	0.03383	23676	Creatine kinase	KCRM_RABIT Creatine kinase M-type OS=Oryctolagus cuniculus GN=CKM PE=1 SV=1	false	Creatine kinase	KCRM_RABIT Creatine kinase M-type OS=Oryctolagus cuniculus GN=CKM PE=1 SV=1	false	GGVHVKLAHLSKbs3ohHPK	KLEKGQSIDDMIPAQK	293	366	15	16	6	4	298	369	4	BS3+NH+OH	9.88918	false	true	false	false	internal > 4	0		0	0	0	0	0	119	1091	1
12114	4868545959	7PMix_BS3_Conal_F3_DDA_iRT_002	6	735.048	4404.24	0.24162	6	4404.23	0.231826	13917	Ovotransferrin	TRFE_CHICK Ovotransferrin OS=Gallus gallus PE=1 SV=2	false	Ovotransferrin	TRFE_CHICK Ovotransferrin OS=Gallus gallus PE=1 SV=2	false	ANVMoxDYRECcmNLAEVPTHAVVVRPEKANK	KDQLTPSPR	595	352	28	9	25	1	619	352	6	BS3+NH+OH	9.88342	false	true	false	false	internal > 4	0		0	0	0	0	0	1509	989	0
12114	4868771704	7PMix_BS3_HSA_F1F2_DDA_iRT_001	4	830.921	3319.65	0.653267	4	3319.65	0.646844	25325	HSA	ALBU_HUMAN Serum albumin OS=Homo sapiens GN=ALB PE=1 SV=2	false	HSA	ALBU_HUMAN Serum albumin OS=Homo sapiens GN=ALB PE=1 SV=2	false	CcmCcmTESLVNR	VFDEFKPLVEEPQNLIK	500	397	9	17	5	6	504	402	4	BS3+NH+OH	9.87282	false	true	false	false	internal > 4	0		0.00131752	0	0	0.0112676	0	1508	1873	5
12114	4868502087	7PMix_BS3_HSA_F5_DDA_iRT_001	6	917.951	5501.66	0.660809	6	5501.65	0.647797	19887	HSA	ALBU_HUMAN Serum albumin OS=Homo sapiens GN=ALB PE=1 SV=2	false	HSA	ALBU_HUMAN Serum albumin OS=Homo sapiens GN=ALB PE=1 SV=2	false	LVRPEVDVMoxCcmTAFHDNEETFLKK	YKAAFTECcmCcmQAADKbs3nh2AACcmLLPK	139	185	23	21	22	2	160	186	6	BS3+NH+OH	9.87266	false	true	false	false	internal > 4	0		0	0	0	0	0	1507	135	5
12114	4868656244	7PMix_BS3_HSA_F3_DDA_iRT_001	5	738.394	3686.94	0.935053	5	3686.93	0.930153	19710	HSA	ALBU_HUMAN Serum albumin OS=Homo sapiens GN=ALB PE=1 SV=2	false	HSA	ALBU_HUMAN Serum albumin OS=Homo sapiens GN=ALB PE=1 SV=2	false	LKCcmASLQKbs3nh2FGER	LDELRDEGKbs3ohASSAKQR	222	206	12	16	2	14	223	219	5	BS3+NH+OH	9.87221	false	true	false	false	internal > 4	0		0	0	0	0	0	137	1467	5
12114	4868768279	7PMix_BS3_HSA_F1F2_DDA_iRT_001	4	652.649	2606.57	0.565621	4	2606.56	0.562232	18611	HSA	ALBU_HUMAN Serum albumin OS=Homo sapiens GN=ALB PE=1 SV=2	false	HSA	ALBU_HUMAN Serum albumin OS=Homo sapiens GN=ALB PE=1 SV=2	false	ATKEQLK	QIKKbs3nh2QTALVELVK	563	546	7	13	3	3	565	548	4	BS3+NH+OH	9.8706	false	true	false	false	internal > 4	0		0.00131752	0	0	0.00680272	0	1505	471	5
12114	4867824133	B170315_10_Lumos_ML_IN_205_PMBS3_Tryp_Rep2_SECFr16	5	693.376	3461.84	0.841364	5	3461.84	0.841929	13745	Myoglobin	MYG_HORSE Myoglobin OS=Equus caballus GN=MB PE=1 SV=2	false	Myoglobin	MYG_HORSE Myoglobin OS=Equus caballus GN=MB PE=1 SV=2	false	NDIAAKYK	KGHHEAELKPLAQSHATbs3ohKHK	141	80	8	20	6	9	146	88	5	BS3+NH+OH	9.86671	false	true	false	false	internal > 4	0		0.00131752	0	0	0	0	1504	599	36
12114	4868656427	7PMix_BS3_HSA_F3_DDA_iRT_001	3	1229.66	3685.95	0.949484	3	3685.95	0.946138	18716	HSA	ALBU_HUMAN Serum albumin OS=Homo sapiens GN=ALB PE=1 SV=2	false	HSA	ALBU_HUMAN Serum albumin OS=Homo sapiens GN=ALB PE=1 SV=2	false	LDELRDEGKbs3nh2ASSAKQR	LKCcmASLQKbs3nh2FGER	206	222	16	12	14	2	219	223	3	BS3+NH+OH	9.86225	false	true	false	false	internal > 4	0		0	0	0	0	0	1503	1467	5
12114	4868715891	7PMix_BS3_Conal_F3_DDA_iRT_001	3	908.121	2721.34	0.341086	3	2721.34	0.336683	18567	Ovotransferrin	TRFE_CHICK Ovotransferrin OS=Gallus gallus PE=1 SV=2	false	Ovotransferrin	TRFE_CHICK Ovotransferrin OS=Gallus gallus PE=1 SV=2	false	QPVDNYKTCcmNWAR	DSAIMLKR	253	321	13	8	7	7	259	327	3	BS3+NH+OH	9.85854	false	true	false	false	internal > 4	0		0	0	0	0	0	896	1081	0
12114	4868743369	7PMix_BS3_Conal_F1F2_DDA_iRT_001	3	1160.95	3479.82	0.818503	3	3479.82	0.816104	19596	Ovotransferrin	TRFE_CHICK Ovotransferrin OS=Gallus gallus PE=1 SV=2	false	Ovotransferrin	TRFE_CHICK Ovotransferrin OS=Gallus gallus PE=1 SV=2	false	KDSNVNWNNLKbs3nh2GKbs3nh2K	DSNVNWNNLKGK	458	459	14	12	1	10	458	468	3	BS3+NH+OH	9.85504	false	true	false	false	internal > 4	0		0.00131752	0	0	0.0112676	0	1501	1865	0
12114	4868550696	7PMix_BS3_Conal_F3_DDA_iRT_002	4	707.115	2824.43	0.432564	4	2824.43	0.429001	11779	Ovotransferrin	TRFE_CHICK Ovotransferrin OS=Gallus gallus PE=1 SV=2	false	Ovotransferrin	TRFE_CHICK Ovotransferrin OS=Gallus gallus PE=1 SV=2	false	SCcmHTAVGR	KDSNVNWNNLKGKbs3ohK	472	458	8	14	1	11	472	468	4	BS3+NH+OH	9.85192	false	true	false	false	internal > 4	0		0	0	0	0	0	737	1055	0
12114	4868507161	7PMix_BS3_HSA_F3_DDA_iRT_002	3	996.233	2985.68	0.677633	3	2985.68	0.675028	16598	HSA	ALBU_HUMAN Serum albumin OS=Homo sapiens GN=ALB PE=1 SV=2	false	HSA	ALBU_HUMAN Serum albumin OS=Homo sapiens GN=ALB PE=1 SV=2	false	ATKEQLK	YTKKVPQVSTPTLVEVSR	563	435	7	18	3	3	565	437	3	BS3+NH+OH	9.84961	false	true	false	false	internal > 4	0		0	0	0	0	0	1335	1711	5
12114	4867824851	B170315_10_Lumos_ML_IN_205_PMBS3_Tryp_Rep2_SECFr16	5	667.56	3332.77	0.765131	5	3332.76	0.762951	12747	Myoglobin	MYG_HORSE Myoglobin OS=Equus caballus GN=MB PE=1 SV=2	false	Myoglobin	MYG_HORSE Myoglobin OS=Equus caballus GN=MB PE=1 SV=2	false	GHHEAELKPLAQSHATKbs3nh2HK	NDIAAKYK	81	141	19	8	8	6	88	146	5	BS3+NH+OH	9.84959	false	true	false	false	internal > 4	0		0	0	0	0	0	867	599	36
12114	4867824850	B170315_10_Lumos_ML_IN_205_PMBS3_Tryp_Rep2_SECFr16	5	667.56	3332.77	0.765131	5	3332.76	0.762951	12747	Myoglobin	MYG_HORSE Myoglobin OS=Equus caballus GN=MB PE=1 SV=2	false	Myoglobin	MYG_HORSE Myoglobin OS=Equus caballus GN=MB PE=1 SV=2	false	GHHEAELKPLAQSHATbs3nh2KHK	NDIAAKYK	81	141	19	8	8	6	88	146	5	BS3+NH+OH	9.84959	false	true	false	false	internal > 4	0		0	0	0	0	0	868	599	36
12114	4867860691	B170315_10_Lumos_ML_IN_205_PMBS3_Tryp_Rep2_SECFr16	5	832.039	4155.16	0.160456	5	4155.16	0.164234	46228	Ovotransferrin	TRFE_CHICK Ovotransferrin OS=Gallus gallus PE=1 SV=2	false	Ovotransferrin	TRFE_CHICK Ovotransferrin OS=Gallus gallus PE=1 SV=2	false	SDFHLFGPPGKKDPVLKbs3ohDLLFK	WCcmTISSPEEKK	299	28	22	11	12	10	310	37	5	BS3+NH+OH	9.83347	false	true	false	false	internal > 4	0		0	0	0	0	0	104	111	0
12114	4868766500	7PMix_BS3_HSA_F1F2_DDA_iRT_001	6	657.311	3937.82	0.824383	6	3937.82	0.821073	16376	HSA	ALBU_HUMAN Serum albumin OS=Homo sapiens GN=ALB PE=1 SV=2	false	HSA	ALBU_HUMAN Serum albumin OS=Homo sapiens GN=ALB PE=1 SV=2	false	DAHKSEVAHR	TCcmVADESAENCcmDKbs3nh2SLHTLFGDK	25	76	10	22	4	14	28	89	6	BS3+NH+OH	9.82309	false	true	false	false	internal > 4	0		0.00131752	0	0	0	0	1495	399	5
13110	8889941379	7PMix_e.coli_DDA_iRT_library_001	5	984.5	4917.46	0.464838	5	4917.45	0.45371	31987	HSA	ALBU_HUMAN Serum albumin OS=Homo sapiens GN=ALB PE=1 SV=2	false	HSA	ALBU_HUMAN Serum albumin OS=Homo sapiens GN=ALB PE=1 SV=2	false	LKbs3nh2CcmASLQKFGER	MoxPCcmAEDYLSVVLNQLCcmVLHEKTPVSDR	222	470	12	27	8	21	229	490	5	BS3+NH+OH	9.81762	false	true	false	false	internal > 4	0		0.00131752	0	0	0	0	1494	767	5
12114	4868484657	7PMix_BS3_Conal_F4_DDA_iRT_002	3	753.037	2256.09	0.090414	3	2256.09	0.088498	21382	Ovotransferrin	TRFE_CHICK Ovotransferrin OS=Gallus gallus PE=1 SV=2	false	Ovotransferrin	TRFE_CHICK Ovotransferrin OS=Gallus gallus PE=1 SV=2	false	CcmVASSHEK	YFGYbs3nh2TGALR	532	540	8	9	5	1	536	540	3	BS3+NH+OH	9.81533	false	true	false	false	internal > 4	0		0.00131752	0	0	0	0	1493	425	0
12114	4868757861	7PMix_BS3_HSA_F1F2_DDA_iRT_001	3	760.045	2277.11	0.112021	3	2277.11	0.109308	15928	HSA	ALBU_HUMAN Serum albumin OS=Homo sapiens GN=ALB PE=1 SV=2	false	HSA	ALBU_HUMAN Serum albumin OS=Homo sapiens GN=ALB PE=1 SV=2	false	CcmCcmTESLVNR	TPVSDRVTK	500	491	9	9	3	8	502	498	3	BS3+NH+OH	9.81492	false	true	false	false	internal > 4	0		0.00131752	0	0	0.0112676	0	1492	1857	5
12114	4867784187	B170315_17_Lumos_ML_IN_205_PMBS3_Tryp_Rep3_SECFr16	5	573.343	2861.68	0.676569	5	2861.68	0.678264	41249	Myoglobin	MYG_HORSE Myoglobin OS=Equus caballus GN=MB PE=1 SV=2	false	Myoglobin	MYG_HORSE Myoglobin OS=Equus caballus GN=MB PE=1 SV=2	false	KHGTVVLTALGGILK	FDKFKbs3ohHLK	64	44	15	8	1	3	64	46	5	BS3+NH+OH	9.81073	false	true	false	false	internal > 4	0		0	0	0	0	0	466	1361	36
12114	4868685155	7PMix_BS3_Ceratin_F1F2_DDA_iRT_001	3	922.783	2765.33	0.325949	3	2765.32	0.31843	15099	Creatine kinase	KCRM_RABIT Creatine kinase M-type OS=Oryctolagus cuniculus GN=CKM PE=1 SV=1	false	Creatine kinase	KCRM_RABIT Creatine kinase M-type OS=Oryctolagus cuniculus GN=CKM PE=1 SV=1	false	PFGNTHNK	LNYKSEEEYPDLSK	2	12	8	14	1	4	2	15	3	BS3+NH+OH	9.80218	false	true	false	false	internal > 4	0		0	0	0	0	0	1490	885	1
12114	4867982536	7PMix_BS3_ceratin81_DDA_iRT_001	5	625.541	3122.67	0.668696	5	3122.67	0.673268	6386	Creatine kinase	KCRM_RABIT Creatine kinase M-type OS=Oryctolagus cuniculus GN=CKM PE=1 SV=1	false	Creatine kinase	KCRM_RABIT Creatine kinase M-type OS=Oryctolagus cuniculus GN=CKM PE=1 SV=1	false	VISMEKGGNMoxKEVFR	GGVHVKLAHLSK	237	293	15	12	6	6	242	298	5	BS3+NH+OH	9.80168	false	true	false	false	internal > 4	0		0.00131752	0	0	0	0	1489	613	1
12114	4868364526	7PMix_pooled_DDA_library_005	5	456.845	2279.19	0.188624	5	2279.19	0.187836	5953	HSA	ALBU_HUMAN Serum albumin OS=Homo sapiens GN=ALB PE=1 SV=2	false	HSA	ALBU_HUMAN Serum albumin OS=Homo sapiens GN=ALB PE=1 SV=2	false	CcmCcmKHPEAKbs3nh2R	NLGKVGSK	461	453	9	8	3	4	463	456	5	BS3+NH+OH	9.79812	false	true	false	false	internal > 4	0		0	0	0	0	0	989	2591	5
12114	4867875449	B170315_10_Lumos_ML_IN_205_PMBS3_Tryp_Rep2_SECFr16	4	1019.3	4073.16	0.164254	4	4073.16	0.164627	59642	HSA	ALBU_HUMAN Serum albumin OS=Homo sapiens GN=ALB PE=1 SV=2	false	HSA	ALBU_HUMAN Serum albumin OS=Homo sapiens GN=ALB PE=1 SV=2	false	KVPQVSTPTLVEVSR	ATbs3ohKEQLKAVMDDFAAFVEK	438	563	15	19	1	7	438	569	4	BS3+NH+OH	9.78634	false	true	false	false	internal > 4	0		0	0	0	0	0	1486	1339	5
12114	4867875447	B170315_10_Lumos_ML_IN_205_PMBS3_Tryp_Rep2_SECFr16	4	1019.3	4073.16	0.164254	4	4073.16	0.164627	59642	HSA	ALBU_HUMAN Serum albumin OS=Homo sapiens GN=ALB PE=1 SV=2	false	HSA	ALBU_HUMAN Serum albumin OS=Homo sapiens GN=ALB PE=1 SV=2	false	KVPQVSTPTLVEVSR	ATKbs3ohEQLKAVMDDFAAFVEK	438	563	15	19	1	7	438	569	4	BS3+NH+OH	9.78634	false	true	false	false	internal > 4	0		0	0	0	0	0	568	1339	5
12114	4868652145	7PMix_BS3_HSA_F3_DDA_iRT_001	4	913.717	3650.84	0.837349	4	3650.84	0.839625	13273	HSA	ALBU_HUMAN Serum albumin OS=Homo sapiens GN=ALB PE=1 SV=2	false	HSA	ALBU_HUMAN Serum albumin OS=Homo sapiens GN=ALB PE=1 SV=2	false	VGSKCcmCcmKbs3ohHPEAK	LDELRDEGKASSAKbs3nh2QR	457	206	12	16	4	9	460	214	4	BS3+NH+OH	9.78215	false	true	false	false	internal > 4	0		0	0	0	0	0	955	129	5
12114	4868535727	7PMix_BS3_Ceratin_F4_DDA_iRT_002	6	798.403	4784.38	0.376263	6	4784.35	0.353789	21866	Creatine kinase	KCRM_RABIT Creatine kinase M-type OS=Oryctolagus cuniculus GN=CKM PE=1 SV=1	false	Creatine kinase	KCRM_RABIT Creatine kinase M-type OS=Oryctolagus cuniculus GN=CKM PE=1 SV=1	false	TDLNHENLKGGDDLDPHYVLSSR	VISMEKGGNMoxKbs3ohEVFRR	108	237	23	16	9	6	116	242	6	BS3+NH+OH	9.78192	false	true	false	false	internal > 4	0		0	0	0	0	0	939	89	1
12114	4868718240	7PMix_BS3_Conal_F3_DDA_iRT_001	4	903.709	3610.81	0.807808	4	3610.8	0.804951	17703	Ovotransferrin	TRFE_CHICK Ovotransferrin OS=Gallus gallus PE=1 SV=2	false	Ovotransferrin	TRFE_CHICK Ovotransferrin OS=Gallus gallus PE=1 SV=2	false	GTEFTVNDLQGKTSbs3nh2CcmHTGLGR	KDQLTPSPR	120	352	21	9	12	1	131	352	4	BS3+NH+OH	9.7769	false	true	false	false	internal > 4	0		0.00131752	0	0	0	0	1483	1095	0
12114	4868739197	7PMix_BS3_Conal_F1F2_DDA_iRT_001	4	853.697	3410.76	0.760201	4	3410.76	0.76163	13028	Ovotransferrin	TRFE_CHICK Ovotransferrin OS=Gallus gallus PE=1 SV=2	false	Ovotransferrin	TRFE_CHICK Ovotransferrin OS=Gallus gallus PE=1 SV=2	false	ECcmNLAEVPTHAVVVRPEKANK	DQLTPSPR	602	353	21	8	18	6	619	358	4	BS3+NH+OH	9.77591	false	true	false	false	internal > 4	0		0.00131752	0	0	0	0	196	1065	0
12114	4867640235	B170315_03_Lumos_ML_IN_205_PMBS3_Tryp_Rep1_SECFr16	6	486.427	2912.52	0.515606	6	2912.51	0.514447	21257	Creatine kinase	KCRM_RABIT Creatine kinase M-type OS=Oryctolagus cuniculus GN=CKM PE=1 SV=1	false	Creatine kinase	KCRM_RABIT Creatine kinase M-type OS=Oryctolagus cuniculus GN=CKM PE=1 SV=1	false	GGDDLDPHYVLSSR	GGVHVKLAHLSK	117	293	14	12	13	6	129	298	6	BS3+NH+OH	9.76748	false	true	false	false	internal > 4	0		0	0	0	0	0	1481	3021	1
12114	4868766803	7PMix_BS3_HSA_F1F2_DDA_iRT_001	5	805.418	4022.05	0.053461	5	4022.03	0.03019	20851	HSA	ALBU_HUMAN Serum albumin OS=Homo sapiens GN=ALB PE=1 SV=2	false	HSA	ALBU_HUMAN Serum albumin OS=Homo sapiens GN=ALB PE=1 SV=2	false	CcmCcmKbs3ohADDKETCcmFAEEGKK	QIKbs3ohKQTALVELVK	582	546	17	13	7	4	588	549	5	BS3+NH+OH	9.74533	false	true	false	false	internal > 4	0		0.00131752	0	0	0	0	1480	117	5
12114	4868758977	7PMix_BS3_HSA_F1F2_DDA_iRT_001	3	1439.31	4314.91	0.909445	3	4314.91	0.906523	14455	HSA	ALBU_HUMAN Serum albumin OS=Homo sapiens GN=ALB PE=1 SV=2	false	HSA	ALBU_HUMAN Serum albumin OS=Homo sapiens GN=ALB PE=1 SV=2	false	AAFTECcmCcmQAADK	TCcmVADESAENCcmDKSbs3nh2LHTbs3nh2LFGDK	187	76	12	22	4	13	190	88	3	BS3+NH+OH	9.74479	false	true	false	false	internal > 4	0		0.00131752	0	0	0	0	1479	901	5
12114	4867912959	B170315_11_Lumos_ML_IN_205_PMBS3_Tryp_Rep2_SECFr17	3	987.495	2959.46	0.461874	3	2959.47	0.468428	51807	Lysozyme C	LYSC_CHICK Lysozyme C OS=Gallus gallus GN=LYZ PE=1 SV=1	false	Lysozyme C	LYSC_CHICK Lysozyme C OS=Gallus gallus GN=LYZ PE=1 SV=1	false	CcmKGTDVQAWIR	CcmKbs3ohGTDVQAWIR	133	133	11	11	2	4	134	136	3	BS3+NH+OH	9.73486	false	true	false	false	internal > 4	0		0.00131752	0	0	0	0	1478	1843	64
12114	4867616688	B170315_09_Lumos_ML_IN_205_PMBS3_Tryp_Rep2_SECFr15	5	1061.12	5300.56	0.564204	5	5300.56	0.560556	27855	Ovotransferrin	TRFE_CHICK Ovotransferrin OS=Gallus gallus PE=1 SV=2	false	Ovotransferrin	TRFE_CHICK Ovotransferrin OS=Gallus gallus PE=1 SV=2	false	DGKGDVAFVKbs3ohHTTVNENAPDQKDEYELLCcmLDGSR	GDPKbs3nh2TKCcmAR	219	195	34	9	3	6	221	200	5	BS3+NH+OH	9.73028	false	true	false	false	internal > 4	0		0	0	0	0	0	889	47	0
12114	4868722935	7PMix_BS3_Conal_F3_DDA_iRT_001	4	1042.77	4167.06	0.061714	4	4167.06	0.055768	21090	Ovotransferrin	TRFE_CHICK Ovotransferrin OS=Gallus gallus PE=1 SV=2	false	Ovotransferrin	TRFE_CHICK Ovotransferrin OS=Gallus gallus PE=1 SV=2	false	GDPKbs3nh2TKCcmAR	NAPYSGYSGAFHCcmLKbs3nh2DGKGDVAFVK	195	204	9	25	6	18	200	221	4	BS3+NH+OH	9.72174	false	true	false	false	internal > 4	0		0	0	0	0	0	1075	47	0
12114	4867929342	B170315_11_Lumos_ML_IN_205_PMBS3_Tryp_Rep2_SECFr17	3	1521.74	4562.19	0.193381	3	4562.19	0.194685	64110	Ovotransferrin	TRFE_CHICK Ovotransferrin OS=Gallus gallus PE=1 SV=2	false	Ovotransferrin	TRFE_CHICK Ovotransferrin OS=Gallus gallus PE=1 SV=2	false	FYTVISSLKTCcmNPSDILQMCcmSFLEGK	EGTTYKEFLGDK	680	668	26	12	9	6	688	673	3	BS3+NH+OH	9.71805	false	true	false	false	internal > 4	0		0	0	0	0	0	1475	1959	0
12114	4868528367	7PMix_BS3_Ceratin_F4_DDA_iRT_002	5	526.474	2627.34	0.335444	5	2627.33	0.334355	14020	Creatine kinase	KCRM_RABIT Creatine kinase M-type OS=Oryctolagus cuniculus GN=CKM PE=1 SV=1	false	Creatine kinase	KCRM_RABIT Creatine kinase M-type OS=Oryctolagus cuniculus GN=CKM PE=1 SV=1	false	HGGFKbs3ohPTDKHK	TDLNHENLK	97	108	11	9	9	1	105	108	5	BS3+NH+OH	9.7178	false	true	false	false	internal > 4	0		0	0	0	0	0	1474	1797	1
12114	4867664649	B170315_03_Lumos_ML_IN_205_PMBS3_Tryp_Rep1_SECFr16	5	740.563	3697.78	0.777949	5	3697.77	0.77378	44150	HSA	ALBU_HUMAN Serum albumin OS=Homo sapiens GN=ALB PE=1 SV=2	false	HSA	ALBU_HUMAN Serum albumin OS=Homo sapiens GN=ALB PE=1 SV=2	false	YKAAFTECcmCcmQAADK	HPYFYAPELLFFAKR	185	170	14	15	2	14	186	183	5	BS3+NH+OH	9.7164	false	true	false	false	internal > 4	0		0	0	0	0	0	1473	121	5
12114	4868047332	B170315_04_Lumos_ML_IN_205_PMBS3_Tryp_Rep1_SECFr17	4	597.788	2387.12	0.123238	4	2387.12	0.124961	16703	Ovotransferrin	TRFE_CHICK Ovotransferrin OS=Gallus gallus PE=1 SV=2	false	Ovotransferrin	TRFE_CHICK Ovotransferrin OS=Gallus gallus PE=1 SV=2	false	IQWCcmAVGKDEK	CcmVASSHEK	364	532	11	8	8	4	371	535	4	BS3+NH+OH	9.70687	false	true	false	false	internal > 4	0		0.00131752	0	0	0.0112676	0	1472	1839	0
12114	4867998159	B170315_19_Lumos_ML_IN_205_PMBS3_Tryp_Rep3_SECFr18	3	1015.21	3042.6	0.60311	3	3042.6	0.601942	23137	HSA	ALBU_HUMAN Serum albumin OS=Homo sapiens GN=ALB PE=1 SV=2	false	HSA	ALBU_HUMAN Serum albumin OS=Homo sapiens GN=ALB PE=1 SV=2	false	LKCcmASLQK	LDELRDEGKASSAKbs3ohQR	222	206	8	16	2	9	223	214	3	BS3+NH+OH	9.7024	false	true	false	false	internal > 4	0		0.00131752	0	0	0	0	1471	17	5
12114	4867648970	B170315_03_Lumos_ML_IN_205_PMBS3_Tryp_Rep1_SECFr16	5	757.404	3781.98	0.982355	5	3781.99	0.986361	27291	Catalase	CATA_BOVIN Catalase OS=Bos taurus GN=CAT PE=1 SV=3	false	Catalase	CATA_BOVIN Catalase OS=Bos taurus GN=CAT PE=1 SV=3	false	AAQKPDVLTTGGGNPVGDKLNSLTVGPR	HWKEQR	20	14	28	6	4	3	23	16	5	BS3+NH+OH	9.69606	false	true	false	false	internal > 4	0		0.00131752	0	0	0	0	1470	1287	15
12114	4868560343	7PMix_BS3_Conal_F3_DDA_iRT_002	4	1185.84	4739.32	0.323433	4	4739.32	0.318603	21851	Ovotransferrin	TRFE_CHICK Ovotransferrin OS=Gallus gallus PE=1 SV=2	false	Ovotransferrin	TRFE_CHICK Ovotransferrin OS=Gallus gallus PE=1 SV=2	false	NAPYSGYSGAFHCcmLKbs3nh2DGKbs3ohGDVAFVK	QCcmKbs3nh2GDPKTKCcmAR	204	192	25	12	8	9	211	200	4	BS3+NH+OH	9.69585	false	true	false	false	internal > 4	0		0.00131752	0	0	0	0	1469	1805	0
12114	4868696175	7PMix_BS3_Ceratin_F3_DDA_iRT_001	4	470.749	1878.97	0.965523	4	1878.96	0.962824	13897	Creatine kinase	KCRM_RABIT Creatine kinase M-type OS=Oryctolagus cuniculus GN=CKM PE=1 SV=1	false	Creatine kinase	KCRM_RABIT Creatine kinase M-type OS=Oryctolagus cuniculus GN=CKM PE=1 SV=1	false	PFGNTHNK	YKLNYK	2	10	8	6	1	2	2	11	4	BS3+NH+OH	9.69416	false	true	false	false	internal > 4	0		0	0	0	0	0	1258	241	1
12114	4868764881	7PMix_BS3_HSA_F1F2_DDA_iRT_001	3	956.479	2866.42	0.415182	3	2866.41	0.41395	20599	HSA	ALBU_HUMAN Serum albumin OS=Homo sapiens GN=ALB PE=1 SV=2	false	HSA	ALBU_HUMAN Serum albumin OS=Homo sapiens GN=ALB PE=1 SV=2	false	CcmCcmTESLVNR	LKbs3nh2CcmASLQKFGER	500	222	9	12	3	8	502	229	3	BS3+NH+OH	9.69265	false	true	false	false	internal > 4	0		0.00131752	0	0	0.00680272	0	1467	405	5
12114	4868743607	7PMix_BS3_Conal_F1F2_DDA_iRT_001	3	721.377	2161.11	0.10903	3	2161.11	0.108898	15679	Ovotransferrin	TRFE_CHICK Ovotransferrin OS=Gallus gallus PE=1 SV=2	false	Ovotransferrin	TRFE_CHICK Ovotransferrin OS=Gallus gallus PE=1 SV=2	false	ATYLDCcmIK	KDQLTPSPR	59	352	8	9	3	1	61	352	3	BS3+NH+OH	9.67861	false	true	false	false	internal > 4	0		0	0	0	0	0	1466	567	0
12114	4868099035	B170317_02_Lumos_ML_IN_205_PMBS3_Tryp_Rep4_SECFr16	5	709.771	3543.82	0.816767	5	3543.81	0.811024	23616	Myoglobin	MYG_HORSE Myoglobin OS=Equus caballus GN=MB PE=1 SV=2	false	Myoglobin	MYG_HORSE Myoglobin OS=Equus caballus GN=MB PE=1 SV=2	false	GHHEAELKPLAQSHATK	NDIAAKYKELGFQG	81	141	17	14	8	6	88	146	5	BS3+NH+OH	9.66875	false	true	false	false	internal > 4	0		0.00131752	0	0	0	0	1465	599	36
12114	4868587107	7PMix_BS3_Conal_F5_DDA_iRT_001	4	894.465	3573.83	0.831734	4	3573.83	0.82514	24198	Ovotransferrin	TRFE_CHICK Ovotransferrin OS=Gallus gallus PE=1 SV=2	false	Ovotransferrin	TRFE_CHICK Ovotransferrin OS=Gallus gallus PE=1 SV=2	false	Sbs3nh2KFMMFESQNKDLLFKDLTK	NKADWAK	642	572	20	7	11	2	652	573	4	BS3+NH+OH	9.65996	false	true	false	false	internal > 4	0		0	0	0	0	0	1236	435	0
12114	4868528258	7PMix_BS3_Ceratin_F4_DDA_iRT_002	4	605.581	2418.3	0.296334	4	2418.29	0.294723	15079	Creatine kinase	KCRM_RABIT Creatine kinase M-type OS=Oryctolagus cuniculus GN=CKM PE=1 SV=1	false	Creatine kinase	KCRM_RABIT Creatine kinase M-type OS=Oryctolagus cuniculus GN=CKM PE=1 SV=1	false	PFGNTHNKYK	VLTPDLYKK	2	33	10	9	8	8	9	40	4	BS3+NH+OH	9.65976	false	true	false	false	internal > 4	0		0	0	0	0	0	1331	2469	1
12114	4868719884	7PMix_BS3_Conal_F3_DDA_iRT_001	5	708.572	3537.83	0.825861	5	3537.82	0.821771	21587	Ovotransferrin	TRFE_CHICK Ovotransferrin OS=Gallus gallus PE=1 SV=2	false	Ovotransferrin	TRFE_CHICK Ovotransferrin OS=Gallus gallus PE=1 SV=2	false	WCcmTISSPEEKK	SDFHLFGPPGKKbs3nh2DPVLK	28	299	11	17	10	11	37	309	5	BS3+NH+OH	9.65538	false	true	false	false	internal > 4	0		0	0	0	0	0	565	487	0
12114	4868748314	7PMix_BS3_Conal_F1F2_DDA_iRT_001	3	1081.88	3242.61	0.610129	3	3242.61	0.610401	22318	Ovotransferrin	TRFE_CHICK Ovotransferrin OS=Gallus gallus PE=1 SV=2	false	Ovotransferrin	TRFE_CHICK Ovotransferrin OS=Gallus gallus PE=1 SV=2	false	DGKGDVAFVK	FFSASCcmVPGATIEQKLCcmR	219	174	10	18	3	15	221	188	3	BS3+NH+OH	9.64746	false	true	false	false	internal > 4	0		0	0	0	0	0	1461	2743	0
12114	4868104434	B170317_02_Lumos_ML_IN_205_PMBS3_Tryp_Rep4_SECFr16	4	846.69	3382.73	0.730904	4	3382.73	0.727142	28023	Ovotransferrin	TRFE_CHICK Ovotransferrin OS=Gallus gallus PE=1 SV=2	false	Ovotransferrin	TRFE_CHICK Ovotransferrin OS=Gallus gallus PE=1 SV=2	false	WCcmTISSPEEKK	SDFHLFGPPGKKDPVLK	28	299	11	17	10	12	37	310	4	BS3+NH+OH	9.64733	false	true	false	false	internal > 4	0		0	0	0	0	0	1419	111	0
12114	4868532543	7PMix_BS3_Ceratin_F4_DDA_iRT_002	5	859.637	4293.15	0.150263	5	4293.15	0.14544	20522	Creatine kinase	KCRM_RABIT Creatine kinase M-type OS=Oryctolagus cuniculus GN=CKM PE=1 SV=1	false	Creatine kinase	KCRM_RABIT Creatine kinase M-type OS=Oryctolagus cuniculus GN=CKM PE=1 SV=1	false	HGGFKbs3nh2PTDK	HKTDLNHENLKbs3nh2GGDDLDPHYVLSSR	97	106	9	25	7	2	103	107	5	BS3+NH+OH	9.64587	false	true	false	false	internal > 4	0		0.00131752	0	0	0	0	1459	63	1
12114	4868603301	7PMix_BS3_Ceratin_F3_DDA_iRT_002	5	673.366	3361.79	0.793757	5	3361.8	0.795556	23831	Creatine kinase	KCRM_RABIT Creatine kinase M-type OS=Oryctolagus cuniculus GN=CKM PE=1 SV=1	false	Creatine kinase	KCRM_RABIT Creatine kinase M-type OS=Oryctolagus cuniculus GN=CKM PE=1 SV=1	false	HPKFEEILTR	KLEKbs3nh2GQSIDDMIPAQK	305	366	10	16	3	16	307	381	5	BS3+NH+OH	9.64376	false	true	false	false	internal > 4	0		0	0	0	0	0	1458	863	1
12114	4868536501	7PMix_BS3_Ceratin_F4_DDA_iRT_002	5	868.86	4339.26	0.262934	5	4339.26	0.256236	22381	Creatine kinase	KCRM_RABIT Creatine kinase M-type OS=Oryctolagus cuniculus GN=CKM PE=1 SV=1	false	Creatine kinase	KCRM_RABIT Creatine kinase M-type OS=Oryctolagus cuniculus GN=CKM PE=1 SV=1	false	LNYKSEEEYPDLSKbs3nh2HNNHMAK	VLTPDLYKKbs3nh2LR	12	33	21	11	4	8	15	40	5	BS3+NH+OH	9.63987	false	true	false	false	internal > 4	0		0	0	0	0	0	1101	533	1
12114	4868710953	7PMix_BS3_Conal_F3_DDA_iRT_001	4	991.793	3963.14	0.142525	4	3963.14	0.136397	16660	Ovotransferrin	TRFE_CHICK Ovotransferrin OS=Gallus gallus PE=1 SV=2	false	Ovotransferrin	TRFE_CHICK Ovotransferrin OS=Gallus gallus PE=1 SV=2	false	ECcmNLAEVPTHAVVVRPEKANKbs3nh2IR	KDQLTPSPR	602	352	23	9	18	1	619	352	4	BS3+NH+OH	9.63583	false	true	false	false	internal > 4	0		0	0	0	0	0	1455	989	0
12114	4868710952	7PMix_BS3_Conal_F3_DDA_iRT_001	4	991.793	3963.14	0.142525	4	3963.14	0.136397	16660	Ovotransferrin	TRFE_CHICK Ovotransferrin OS=Gallus gallus PE=1 SV=2	false	Ovotransferrin	TRFE_CHICK Ovotransferrin OS=Gallus gallus PE=1 SV=2	false	ECcmNLAEVPTHAVVVRPEKbs3nh2ANKIR	KDQLTPSPR	602	352	23	9	21	1	622	352	4	BS3+NH+OH	9.63583	false	true	false	false	internal > 4	0		0	0	0	0	0	1456	1687	0
12114	4868093816	B170317_02_Lumos_ML_IN_205_PMBS3_Tryp_Rep4_SECFr16	5	665.768	3323.8	0.802424	5	3323.8	0.799002	12848	Myoglobin	MYG_HORSE Myoglobin OS=Equus caballus GN=MB PE=1 SV=2	false	Myoglobin	MYG_HORSE Myoglobin OS=Equus caballus GN=MB PE=1 SV=2	false	Kbs3nh2KGHHEAELKPLAQSHATK	NDIAAKYK	79	141	19	8	10	6	88	146	5	BS3+NH+OH	9.63149	false	true	false	false	internal > 4	0		0.00131752	0	0	0	0	9	599	36
12114	4868519373	7PMix_BS3_HSA_F3_DDA_iRT_002	5	697.748	3483.7	0.702937	5	3483.7	0.698025	22543	HSA	ALBU_HUMAN Serum albumin OS=Homo sapiens GN=ALB PE=1 SV=2	false	HSA	ALBU_HUMAN Serum albumin OS=Homo sapiens GN=ALB PE=1 SV=2	false	NLGKVGSK	EFNAETFTFHADICcmTLSEKER	453	525	8	21	4	19	456	543	5	BS3+NH+OH	9.63121	false	true	false	false	internal > 4	0		0	0	0	0	0	1453	849	5
12114	4867793623	B170315_17_Lumos_ML_IN_205_PMBS3_Tryp_Rep3_SECFr16	4	905.457	3617.8	0.800484	4	3617.8	0.797214	49711	Ovotransferrin	TRFE_CHICK Ovotransferrin OS=Gallus gallus PE=1 SV=2	false	Ovotransferrin	TRFE_CHICK Ovotransferrin OS=Gallus gallus PE=1 SV=2	false	Sbs3nh2KFMMFESQNKDLLFK	IQWCcmAVGKDEK	642	364	16	11	11	8	652	371	4	BS3+NH+OH	9.63039	false	true	false	false	internal > 4	0		0.00131752	0	0	0	0	1452	1067	0
12114	4867739005	B170315_05_Lumos_ML_IN_205_PMBS3_Tryp_Rep1_SECFr18	3	987.169	2958.49	0.486288	3	2958.48	0.484413	42909	Lysozyme C	LYSC_CHICK Lysozyme C OS=Gallus gallus GN=LYZ PE=1 SV=1	false	Lysozyme C	LYSC_CHICK Lysozyme C OS=Gallus gallus GN=LYZ PE=1 SV=1	false	CcmKGTDVQAWIR	CcmKGTbs3nh2DVQAWIR	133	133	11	11	2	2	134	134	3	BS3+NH+OH	9.62484	false	true	false	false	internal > 4	0		0.00131752	0	0	0	0	1451	1821	64
13110	8889927020	7PMix_e.coli_DDA_iRT_library_002	4	1113.03	4448.1	0.097359	4	4448.09	0.09428	34133	HSA	ALBU_HUMAN Serum albumin OS=Homo sapiens GN=ALB PE=1 SV=2	false	HSA	ALBU_HUMAN Serum albumin OS=Homo sapiens GN=ALB PE=1 SV=2	false	CcmCcmTESLVNR	MPCcmAEDYLSVVLNQLCcmVLHEKTPVSDR	500	470	9	27	3	21	502	490	4	BS3+NH+OH	9.62446	false	true	false	false	internal > 4	0		0.00131752	0	0	0	0	1450	1819	5
12114	4868650533	7PMix_BS3_HSA_F3_DDA_iRT_001	6	657.312	3937.83	0.825848	6	3937.82	0.821073	16812	HSA	ALBU_HUMAN Serum albumin OS=Homo sapiens GN=ALB PE=1 SV=2	false	HSA	ALBU_HUMAN Serum albumin OS=Homo sapiens GN=ALB PE=1 SV=2	false	DAHKSEVAHR	TCcmVADESAENCcmDKSbs3nh2LHTLFGDK	25	76	10	22	4	13	28	88	6	BS3+NH+OH	9.62211	false	true	false	false	internal > 4	0		0.00131752	0	0	0	0	1449	499	5
12114	4868579426	7PMix_BS3_Conal_F5_DDA_iRT_001	5	758.376	3786.84	0.844416	5	3786.84	0.838563	18018	Ovotransferrin	TRFE_CHICK Ovotransferrin OS=Gallus gallus PE=1 SV=2	false	Ovotransferrin	TRFE_CHICK Ovotransferrin OS=Gallus gallus PE=1 SV=2	false	IQWCcmAVGKDEKbs3ohSK	CcmVASSHEKYFGYTGALR	364	532	13	17	8	8	371	539	5	BS3+NH+OH	9.62185	false	true	false	false	internal > 4	0		0	0	0	0	0	1448	1045	0
12114	4868037188	B170315_04_Lumos_ML_IN_205_PMBS3_Tryp_Rep1_SECFr17	5	667.757	3333.75	0.749323	5	3333.75	0.746966	18442	Myoglobin	MYG_HORSE Myoglobin OS=Equus caballus GN=MB PE=1 SV=2	false	Myoglobin	MYG_HORSE Myoglobin OS=Equus caballus GN=MB PE=1 SV=2	false	GHHEAELKPLAQSHATbs3ohKHK	NDIAAKYK	81	141	19	8	8	6	88	146	5	BS3+NH+OH	9.61732	false	true	false	false	internal > 4	0		0	0	0	0	0	292	599	36
12114	4868529340	7PMix_BS3_Ceratin_F4_DDA_iRT_002	5	828.619	4138.06	0.059321	5	4138.05	0.050811	17642	Creatine kinase	KCRM_RABIT Creatine kinase M-type OS=Oryctolagus cuniculus GN=CKM PE=1 SV=1	false	Creatine kinase	KCRM_RABIT Creatine kinase M-type OS=Oryctolagus cuniculus GN=CKM PE=1 SV=1	false	HGGFKPTDKHK	TDLNHENLKbs3nh2GGDDLDPHYVLSSR	97	108	11	23	9	1	105	108	5	BS3+NH+OH	9.61511	false	true	false	false	internal > 4	0		0	0	0	0	0	1446	1797	1
12114	4868478438	7PMix_BS3_HSA_F4_DDA_iRT_002	4	642.585	2566.31	0.310494	4	2566.31	0.306967	13813	HSA	ALBU_HUMAN Serum albumin OS=Homo sapiens GN=ALB PE=1 SV=2	false	HSA	ALBU_HUMAN Serum albumin OS=Homo sapiens GN=ALB PE=1 SV=2	false	VGSKCcmCcmK	LKCcmASLQKbs3nh2FGER	457	222	7	12	4	2	460	223	4	BS3+NH+OH	9.60821	false	true	false	false	internal > 4	0		0.00131752	0	0	0	0	1445	141	5
12114	4868578722	7PMix_BS3_Conal_F5_DDA_iRT_001	4	893.936	3571.72	0.716011	4	3571.71	0.711572	18433	Ovotransferrin	TRFE_CHICK Ovotransferrin OS=Gallus gallus PE=1 SV=2	false	Ovotransferrin	TRFE_CHICK Ovotransferrin OS=Gallus gallus PE=1 SV=2	false	IQWCcmAVGKDEK	CcmVASSHEKbs3ohYFGYTGALR	364	532	11	17	8	5	371	536	4	BS3+NH+OH	9.60816	false	true	false	false	internal > 4	0		0.00131752	0	0	0	0	1444	1159	0
12114	4868748961	7PMix_BS3_Conal_F1F2_DDA_iRT_001	3	1263.58	3787.72	0.715841	3	3787.71	0.710268	26269	Ovotransferrin	TRFE_CHICK Ovotransferrin OS=Gallus gallus PE=1 SV=2	false	Ovotransferrin	TRFE_CHICK Ovotransferrin OS=Gallus gallus PE=1 SV=2	false	QPVDNYKTCcmNWAR	TCcmNPSDILQMCcmSFLEGK	253	689	13	17	7	17	259	705	3	BS3+NH+OH	9.60616	false	true	false	false	internal > 4	0		0.00131752	0	0	0.0112676	0	1443	1807	0
12114	4868759085	7PMix_BS3_HSA_F1F2_DDA_iRT_001	4	736.078	2940.28	0.284859	4	2940.29	0.286558	11873	HSA	ALBU_HUMAN Serum albumin OS=Homo sapiens GN=ALB PE=1 SV=2	false	HSA	ALBU_HUMAN Serum albumin OS=Homo sapiens GN=ALB PE=1 SV=2	false	TCcmVADESAENCcmDK	DAHKbs3ohSEVAHR	76	25	13	10	7	5	82	29	4	BS3+NH+OH	9.59841	false	true	false	false	internal > 4	0		0	0	0	0	0	1348	2467	5
12114	4868536697	7PMix_BS3_Ceratin_F4_DDA_iRT_002	5	689.764	3443.78	0.782893	5	3443.78	0.775883	22593	Creatine kinase	KCRM_RABIT Creatine kinase M-type OS=Oryctolagus cuniculus GN=CKM PE=1 SV=1	false	Creatine kinase	KCRM_RABIT Creatine kinase M-type OS=Oryctolagus cuniculus GN=CKM PE=1 SV=1	false	GYTLPPHCcmSR	AVEKLSVEALNSLTGEFKGK	139	153	10	20	9	4	147	156	5	BS3+NH+OH	9.59768	false	true	false	false	internal > 4	0		0	0	0	0	0	764	1759	1
12114	4868535409	7PMix_BS3_Ceratin_F4_DDA_iRT_002	5	957.882	4784.37	0.374628	5	4784.35	0.353789	21859	Creatine kinase	KCRM_RABIT Creatine kinase M-type OS=Oryctolagus cuniculus GN=CKM PE=1 SV=1	false	Creatine kinase	KCRM_RABIT Creatine kinase M-type OS=Oryctolagus cuniculus GN=CKM PE=1 SV=1	false	TDLNHENLKGGDDLDPHYVLSSR	VISMoxEKbs3ohGGNMKEVFRR	108	237	23	16	9	11	116	247	5	BS3+NH+OH	9.59547	false	true	false	false	internal > 4	0		0	0	0	0	0	935	449	1
12114	4868274432	B170317_06_Lumos_ML_IN_205_PMBS3_Tryp_SECFr16	5	965.297	4821.45	0.449213	5	4821.44	0.439107	60123	HSA	ALBU_HUMAN Serum albumin OS=Homo sapiens GN=ALB PE=1 SV=2	false	HSA	ALBU_HUMAN Serum albumin OS=Homo sapiens GN=ALB PE=1 SV=2	false	VPQVSTPTLVEVSR	MPCcmAEDYLSVVLNQLCcmVLHEKTPVSDR	439	470	14	27	5	21	443	490	5	BS3+NH+OH	9.59229	false	true	false	false	internal > 4	0		0.00131752	0	0	0	0	1439	1135	5
13110	8889925459	7PMix_e.coli_DDA_iRT_library_002	5	738.197	3685.95	0.949335	5	3685.95	0.946138	18923	HSA	ALBU_HUMAN Serum albumin OS=Homo sapiens GN=ALB PE=1 SV=2	false	HSA	ALBU_HUMAN Serum albumin OS=Homo sapiens GN=ALB PE=1 SV=2	false	LDELRDEGKbs3nh2ASSAK	QRLKCcmASLQKbs3nh2FGER	206	220	14	14	12	4	217	223	5	BS3+NH+OH	9.58862	false	true	false	false	internal > 4	0		0.00131752	0	0	0	0	1438	737	5
12114	4868657871	7PMix_BS3_HSA_F3_DDA_iRT_001	5	848.406	4237	0.996088	5	4236.99	0.991845	20208	HSA	ALBU_HUMAN Serum albumin OS=Homo sapiens GN=ALB PE=1 SV=2	false	HSA	ALBU_HUMAN Serum albumin OS=Homo sapiens GN=ALB PE=1 SV=2	false	VGSKCcmCcmKbs3nh2HPEAK	EFNAETFTFHADICcmTLSEKER	457	525	12	21	4	19	460	543	5	BS3+NH+OH	9.58285	false	true	false	false	internal > 4	0		0.00131752	0	0	0	0	1437	1799	5
12114	4868531485	7PMix_BS3_Ceratin_F4_DDA_iRT_002	4	1035.77	4139.06	0.057808	4	4139.03	0.034826	17529	Creatine kinase	KCRM_RABIT Creatine kinase M-type OS=Oryctolagus cuniculus GN=CKM PE=1 SV=1	false	Creatine kinase	KCRM_RABIT Creatine kinase M-type OS=Oryctolagus cuniculus GN=CKM PE=1 SV=1	false	HGGFKPTDKHK	TDLNHENLKbs3ohGGDDLDPHYVLSSR	97	108	11	23	9	1	105	108	4	BS3+NH+OH	9.5824	false	true	false	false	internal > 4	0		0.00131752	0	0	0	0	1436	1797	1
13110	8889916811	7PMix_e.coli_DDA_iRT_library_003	5	1064.11	5315.5	0.503168	5	5315.49	0.494378	32214	HSA	ALBU_HUMAN Serum albumin OS=Homo sapiens GN=ALB PE=1 SV=2	false	HSA	ALBU_HUMAN Serum albumin OS=Homo sapiens GN=ALB PE=1 SV=2	false	LKECcmCcmEKPLLEK	SHCcmIAEVENDEMPADLPSLAADFVESKbs3ohDVCcmK	299	311	12	31	7	1	305	311	5	BS3+NH+OH	9.58141	false	true	false	false	internal > 4	0		0	0	0	0	0	1016	715	5
12114	4868320526	B170317_08_Lumos_ML_IN_205_PMBS3_Tryp_SECFr18	4	473.507	1890	0.999337	4	1890	0.999939	23038	HSA	ALBU_HUMAN Serum albumin OS=Homo sapiens GN=ALB PE=1 SV=2	false	HSA	ALBU_HUMAN Serum albumin OS=Homo sapiens GN=ALB PE=1 SV=2	false	SEVAHR	KYLYEIAR	29	161	6	8	1	1	29	161	4	BS3+NH+OH	9.57953	false	true	false	false	internal > 4	0		0.00131752	0	0	0.0112676	0	1434	1795	5
12114	4868337857	B170317_08_Lumos_ML_IN_205_PMBS3_Tryp_SECFr18	3	964.454	2890.34	0.339194	3	2890.33	0.334433	50772	Lysozyme C	LYSC_CHICK Lysozyme C OS=Gallus gallus GN=LYZ PE=1 SV=1	false	Lysozyme C	LYSC_CHICK Lysozyme C OS=Gallus gallus GN=LYZ PE=1 SV=1	false	GYSLGNWVCcmAAK	FESNFNTQATNR	40	52	12	12	3	3	42	54	3	BS3+NH+OH	9.5787	false	true	false	false	internal > 4	0		0.00131752	0	0	0.0112676	0	1433	1793	64
12114	4868504210	7PMix_BS3_HSA_F3_DDA_iRT_002	4	688.616	2750.43	0.434273	4	2750.43	0.431983	9261	HSA	ALBU_HUMAN Serum albumin OS=Homo sapiens GN=ALB PE=1 SV=2	false	HSA	ALBU_HUMAN Serum albumin OS=Homo sapiens GN=ALB PE=1 SV=2	false	ASSAKQR	VGSKCcmCcmKbs3nh2HPEAKbs3nh2R	215	457	7	13	5	4	219	460	4	BS3+NH+OH	9.5758	false	true	false	false	internal > 4	0		0	0	0	0	0	1432	381	5
12114	4868734471	7PMix_BS3_Conal_F3_DDA_iRT_001	6	1185.74	7108.41	0.408001	6	7108.4	0.395749	25662	Ovotransferrin	TRFE_CHICK Ovotransferrin OS=Gallus gallus PE=1 SV=2	false	Ovotransferrin	TRFE_CHICK Ovotransferrin OS=Gallus gallus PE=1 SV=2	false	NAPYSGYSGAFHCcmLKDGKGDVAFVKbs3ohHTTVNENAPDQKDEYELLCcmLDGSR	GDPKbs3nh2TKbs3nh2CcmAR	204	195	49	9	18	5	221	199	6	BS3+NH+OH	9.57407	false	true	false	false	internal > 4	0		0.00131752	0	0	0	0	1431	879	0
12114	4868041463	B170315_04_Lumos_ML_IN_205_PMBS3_Tryp_Rep1_SECFr17	4	735.327	2937.28	0.277779	4	2937.28	0.276532	23140	HSA	ALBU_HUMAN Serum albumin OS=Homo sapiens GN=ALB PE=1 SV=2	false	HSA	ALBU_HUMAN Serum albumin OS=Homo sapiens GN=ALB PE=1 SV=2	false	CcmCcmTESLVNR	YKAAFTECcmCcmQAADK	500	185	9	14	3	2	502	186	4	BS3+NH+OH	9.57236	false	true	false	false	internal > 4	0		0	0	0	0	0	1430	2307	5
12114	4868578125	7PMix_BS3_Conal_F5_DDA_iRT_001	4	885.464	3537.83	0.82563	4	3537.82	0.821771	19392	Ovotransferrin	TRFE_CHICK Ovotransferrin OS=Gallus gallus PE=1 SV=2	false	Ovotransferrin	TRFE_CHICK Ovotransferrin OS=Gallus gallus PE=1 SV=2	false	WCcmTISSPEEKK	SDFHLFGPPGKKbs3nh2DPVLK	28	299	11	17	10	11	37	309	4	BS3+NH+OH	9.56092	false	true	false	false	internal > 4	0		0	0	0	0	0	565	487	0
12114	4868740183	7PMix_BS3_Conal_F1F2_DDA_iRT_001	4	731.088	2920.32	0.322212	4	2920.32	0.31851	18349	Ovotransferrin	TRFE_CHICK Ovotransferrin OS=Gallus gallus PE=1 SV=2	false	Ovotransferrin	TRFE_CHICK Ovotransferrin OS=Gallus gallus PE=1 SV=2	false	YDDESQCcmSK	TDERPASYFAVAVAR	434	443	9	15	8	1	441	443	4	BS3+NH+OH	9.56015	false	true	false	false	internal > 4	0		0	0	0	0	0	1428	2971	0
12114	4868280775	B170317_06_Lumos_ML_IN_205_PMBS3_Tryp_SECFr16	5	882.891	4409.42	0.416437	5	4409.41	0.407909	60378	Myoglobin	MYG_HORSE Myoglobin OS=Equus caballus GN=MB PE=1 SV=2	false	Myoglobin	MYG_HORSE Myoglobin OS=Equus caballus GN=MB PE=1 SV=2	false	LFTGHPETLEKFDKFK	IPIKYLEFISDAIIHVLHSK	33	100	16	20	11	4	43	103	5	BS3+NH+OH	9.54872	false	true	false	false	internal > 4	0		0	0	0	0	0	1041	2825	36
12114	4867993793	7PMix_BS3_ceratin81_DDA_iRT_001	6	795.569	4767.37	0.370526	6	4767.37	0.374864	8598	Creatine kinase	KCRM_RABIT Creatine kinase M-type OS=Oryctolagus cuniculus GN=CKM PE=1 SV=1	false	Creatine kinase	KCRM_RABIT Creatine kinase M-type OS=Oryctolagus cuniculus GN=CKM PE=1 SV=1	false	TDLNHENLKGGDDLDPHYVLSSR	VISMEKbs3nh2GGNMKEVFRR	108	237	23	16	9	11	116	247	6	BS3+NH+OH	9.54521	false	true	false	false	internal > 4	0		0	0	0	0	0	1012	449	1
12114	4868600252	7PMix_BS3_Ceratin_F3_DDA_iRT_002	6	798.237	4783.38	0.377606	6	4783.37	0.369774	21250	Creatine kinase	KCRM_RABIT Creatine kinase M-type OS=Oryctolagus cuniculus GN=CKM PE=1 SV=1	false	Creatine kinase	KCRM_RABIT Creatine kinase M-type OS=Oryctolagus cuniculus GN=CKM PE=1 SV=1	false	VISMEKGGNMoxKbs3nh2EVFRR	TDLNHENLKGGDDLDPHYVLSSR	237	108	16	23	6	9	242	116	6	BS3+NH+OH	9.54214	false	true	false	false	internal > 4	0		0	0	0	0	0	1424	89	1
12114	4868537515	7PMix_BS3_Ceratin_F4_DDA_iRT_002	5	957.682	4783.38	0.375178	5	4783.37	0.369774	21874	Creatine kinase	KCRM_RABIT Creatine kinase M-type OS=Oryctolagus cuniculus GN=CKM PE=1 SV=1	false	Creatine kinase	KCRM_RABIT Creatine kinase M-type OS=Oryctolagus cuniculus GN=CKM PE=1 SV=1	false	VISMEKGGNMoxKbs3nh2EVFRR	TDLNHENLKGGDDLDPHYVLSSR	237	108	16	23	6	9	242	116	5	BS3+NH+OH	9.53486	false	true	false	false	internal > 4	0		0	0	0	0	0	1424	89	1
12114	4867990192	7PMix_BS3_ceratin81_DDA_iRT_001	3	950.484	2848.43	0.429281	3	2848.43	0.427188	7317	Creatine kinase	KCRM_RABIT Creatine kinase M-type OS=Oryctolagus cuniculus GN=CKM PE=1 SV=1	false	Creatine kinase	KCRM_RABIT Creatine kinase M-type OS=Oryctolagus cuniculus GN=CKM PE=1 SV=1	false	LMoxVEMEKK	LEKGQSIDDMoxIPAQK	359	367	8	15	7	3	365	369	3	BS3+NH+OH	9.53178	false	true	false	false	internal > 4	0		0.00131752	0	0	0	0	1423	749	1
12114	4868536465	7PMix_BS3_Ceratin_F4_DDA_iRT_002	5	872.059	4355.26	0.256281	5	4355.25	0.251146	21947	Creatine kinase	KCRM_RABIT Creatine kinase M-type OS=Oryctolagus cuniculus GN=CKM PE=1 SV=1	false	Creatine kinase	KCRM_RABIT Creatine kinase M-type OS=Oryctolagus cuniculus GN=CKM PE=1 SV=1	false	LNYKSEEEYPDLSKbs3nh2HNNHMoxAK	VLTPDLYKKbs3nh2LR	12	33	21	11	4	8	15	40	5	BS3+NH+OH	9.53108	false	true	false	false	internal > 4	0		0	0	0	0	0	808	533	1
12114	4868573835	7PMix_BS3_Lyso_F3_DDA_iRT_001	4	806.897	3223.56	0.558052	4	3223.56	0.556782	20323	Lysozyme C	LYSC_CHICK Lysozyme C OS=Gallus gallus GN=LYZ PE=1 SV=1	false	Lysozyme C	LYSC_CHICK Lysozyme C OS=Gallus gallus GN=LYZ PE=1 SV=1	false	CcmKGTDVQAWIR	NTDGSTDYGILQINSR	133	64	11	16	2	8	134	71	4	BS3+NH+OH	9.52383	false	true	false	false	internal > 4	0		0	0	0	0	0	1074	2401	64
12114	4868767381	7PMix_BS3_HSA_F1F2_DDA_iRT_001	3	802.093	2403.26	0.255758	3	2403.25	0.25016	19957	HSA	ALBU_HUMAN Serum albumin OS=Homo sapiens GN=ALB PE=1 SV=2	false	HSA	ALBU_HUMAN Serum albumin OS=Homo sapiens GN=ALB PE=1 SV=2	false	CcmCcmTESLVNR	KQTALVELVK	500	549	9	10	3	1	502	549	3	BS3+NH+OH	9.52238	false	true	false	false	internal > 4	0		0.00131752	0	0	0.0112676	0	1420	1785	5
12114	4868482646	7PMix_BS3_Conal_F6_DDA_iRT_001	6	564.795	3382.73	0.728802	6	3382.73	0.727142	14487	Ovotransferrin	TRFE_CHICK Ovotransferrin OS=Gallus gallus PE=1 SV=2	false	Ovotransferrin	TRFE_CHICK Ovotransferrin OS=Gallus gallus PE=1 SV=2	false	WCcmTISSPEEKK	SDFHLFGPPGKKDPVLK	28	299	11	17	10	12	37	310	6	BS3+NH+OH	9.51924	false	true	false	false	internal > 4	0		0	0	0	0	0	1419	111	0
12114	4867987391	7PMix_BS3_ceratin81_DDA_iRT_001	5	623.928	3114.6	0.60351	5	3114.61	0.6073	7528	Creatine kinase	KCRM_RABIT Creatine kinase M-type OS=Oryctolagus cuniculus GN=CKM PE=1 SV=1	false	Creatine kinase	KCRM_RABIT Creatine kinase M-type OS=Oryctolagus cuniculus GN=CKM PE=1 SV=1	false	PFGNTHNK	HNNHMAKbs3nh2VLTPDLYKK	2	26	8	16	1	15	2	40	5	BS3+NH+OH	9.51501	false	true	false	false	internal > 4	0		0.00131752	0	0	0	0	1418	1579	1
12114	4868077608	B170315_04_Lumos_ML_IN_205_PMBS3_Tryp_Rep1_SECFr17	4	1028.02	4108.04	0.042183	4	4108.04	0.039311	64539	Ovotransferrin	TRFE_CHICK Ovotransferrin OS=Gallus gallus PE=1 SV=2	false	Ovotransferrin	TRFE_CHICK Ovotransferrin OS=Gallus gallus PE=1 SV=2	false	FYTVISSLKTCcmNPSDILQMCcmSFLEGK	DSAIMLKR	680	321	26	8	9	7	688	327	4	BS3+NH+OH	9.51317	false	true	false	false	internal > 4	0		0.00131752	0	0	0	0	1417	1781	0
12114	4868559958	7PMix_BS3_Conal_F3_DDA_iRT_002	4	971.223	3880.86	0.861031	4	3880.86	0.85865	22928	Ovotransferrin	TRFE_CHICK Ovotransferrin OS=Gallus gallus PE=1 SV=2	false	Ovotransferrin	TRFE_CHICK Ovotransferrin OS=Gallus gallus PE=1 SV=2	false	YFGYTGALR	LCcmQLCcmQGSGGIPPEKbs3nh2CcmVASSHEK	540	517	9	23	1	20	540	536	4	BS3+NH+OH	9.50931	false	true	false	false	internal > 4	0		0	0	0	0	0	879	425	0
12114	4868651800	7PMix_BS3_HSA_F3_DDA_iRT_001	4	677.356	2705.39	0.393013	4	2705.39	0.391423	15411	HSA	ALBU_HUMAN Serum albumin OS=Homo sapiens GN=ALB PE=1 SV=2	false	HSA	ALBU_HUMAN Serum albumin OS=Homo sapiens GN=ALB PE=1 SV=2	false	LKCcmASLQK	VTKbs3nh2CcmCcmTESLVNR	222	497	8	12	2	8	223	504	4	BS3+NH+OH	9.50744	false	true	false	false	internal > 4	0		0.00131752	0	0	0	0	1415	1775	5
12114	4868649585	7PMix_BS3_HSA_F3_DDA_iRT_001	5	760.213	3796.03	0.02685	5	3796.02	0.022675	17034	HSA	ALBU_HUMAN Serum albumin OS=Homo sapiens GN=ALB PE=1 SV=2	false	HSA	ALBU_HUMAN Serum albumin OS=Homo sapiens GN=ALB PE=1 SV=2	false	AACcmLLPKLDELRDEGKbs3ohASSAKQR	LKCcmASLQK	199	222	23	8	21	2	219	223	5	BS3+NH+OH	9.50681	false	true	false	false	internal > 4	0		0.00131752	0	0	0	0	1414	1467	5
12114	4867982548	7PMix_BS3_ceratin81_DDA_iRT_001	4	720.098	2876.36	0.363961	4	2876.37	0.368431	7009	Creatine kinase	KCRM_RABIT Creatine kinase M-type OS=Oryctolagus cuniculus GN=CKM PE=1 SV=1	false	Creatine kinase	KCRM_RABIT Creatine kinase M-type OS=Oryctolagus cuniculus GN=CKM PE=1 SV=1	false	GGDDLDPHYVLSSR	VISMoxEKGGNMK	117	237	14	11	12	6	128	242	4	BS3+NH+OH	9.5066	false	true	false	false	internal > 4	0		0.00131752	0	0	0	0	1413	1459	1
12114	4868491273	7PMix_BS3_HSA_F5_DDA_iRT_001	5	691.744	3453.68	0.684931	5	3453.68	0.680287	12676	HSA	ALBU_HUMAN Serum albumin OS=Homo sapiens GN=ALB PE=1 SV=2	false	HSA	ALBU_HUMAN Serum albumin OS=Homo sapiens GN=ALB PE=1 SV=2	false	TPVSDRVTKCcmCcmTESLVNR	CcmASLQKFGER	491	224	18	10	9	6	499	229	5	BS3+NH+OH	9.50583	false	true	false	false	internal > 4	0		0	0	0	0	0	1160	2417	5
12114	4867790102	B170315_17_Lumos_ML_IN_205_PMBS3_Tryp_Rep3_SECFr16	5	816.018	4075.05	0.053339	5	4075.05	0.050862	50563	Ovotransferrin	TRFE_CHICK Ovotransferrin OS=Gallus gallus PE=1 SV=2	false	Ovotransferrin	TRFE_CHICK Ovotransferrin OS=Gallus gallus PE=1 SV=2	false	Sbs3nh2KFMMFESQNKDLLFKDLTK	IQWCcmAVGKDEK	642	364	20	11	11	8	652	371	5	BS3+NH+OH	9.49919	false	true	false	false	internal > 4	0		0.00131752	0	0	0	0	1411	1067	0
12114	4867942252	B170315_18_Lumos_ML_IN_205_PMBS3_Tryp_Rep3_SECFr17	5	519.286	2591.39	0.392756	5	2591.39	0.392736	17225	Creatine kinase	KCRM_RABIT Creatine kinase M-type OS=Oryctolagus cuniculus GN=CKM PE=1 SV=1	false	Creatine kinase	KCRM_RABIT Creatine kinase M-type OS=Oryctolagus cuniculus GN=CKM PE=1 SV=1	false	VISMEKGGNMoxK	GGVHVKLAHLSK	237	293	11	12	6	6	242	298	5	BS3+NH+OH	9.49438	false	true	false	false	internal > 4	0		0	0	0	0	0	1354	613	1
12114	4868638111	7PMix_BS3_Conal_F4_DDA_iRT_001	6	892.614	5349.64	0.639691	6	5349.65	0.651041	18343	Ovotransferrin	TRFE_CHICK Ovotransferrin OS=Gallus gallus PE=1 SV=2	false	Ovotransferrin	TRFE_CHICK Ovotransferrin OS=Gallus gallus PE=1 SV=2	false	DSNVNWNNLKGKKbs3nh2SCcmHTAVGR	CcmLVEKbs3nh2GDVAFIQHSTVEENTGGK	459	549	21	23	12	14	470	562	6	BS3+NH+OH	9.49377	false	true	false	false	internal > 4	0		0	0	0	0	0	853	2339	0
12114	4868536333	7PMix_BS3_Ceratin_F4_DDA_iRT_002	5	995.907	4974.5	0.496699	5	4974.5	0.496079	23761	Creatine kinase	KCRM_RABIT Creatine kinase M-type OS=Oryctolagus cuniculus GN=CKM PE=1 SV=1	false	Creatine kinase	KCRM_RABIT Creatine kinase M-type OS=Oryctolagus cuniculus GN=CKM PE=1 SV=1	false	LNYKSEEEYPDLSKbs3nh2HNNHMoxAK	AVEKLSVEALNSLTGEFKGK	12	153	21	20	4	4	15	156	5	BS3+NH+OH	9.4888	false	true	false	false	internal > 4	0		0.00131752	0	0	0	0	1408	1087	1
12114	4867962835	B170315_18_Lumos_ML_IN_205_PMBS3_Tryp_Rep3_SECFr17	3	916.458	2746.35	0.352194	3	2746.35	0.349872	45473	Ovotransferrin	TRFE_CHICK Ovotransferrin OS=Gallus gallus PE=1 SV=2	false	Ovotransferrin	TRFE_CHICK Ovotransferrin OS=Gallus gallus PE=1 SV=2	false	FMMFESQNKDLLFK	NKADWAK	644	572	14	7	9	2	652	573	3	BS3+NH+OH	9.47208	false	true	false	false	internal > 4	0		0	0	0	0	0	1407	435	0
12114	4867771592	B170315_17_Lumos_ML_IN_205_PMBS3_Tryp_Rep3_SECFr16	5	593.738	2963.65	0.654719	5	2963.65	0.652443	32068	Myoglobin	MYG_HORSE Myoglobin OS=Equus caballus GN=MB PE=1 SV=2	false	Myoglobin	MYG_HORSE Myoglobin OS=Equus caballus GN=MB PE=1 SV=2	false	LFTGHPETLEKFDKbs3nh2FK	HKIPIK	33	98	16	6	11	2	43	99	5	BS3+NH+OH	9.47169	false	true	false	false	internal > 4	0		0	0	0	0	0	1086	523	36
12114	4868467262	7PMix_pooled_DDA_iRT_library_005	5	587.51	2932.51	0.511225	5	2932.51	0.508299	20812	Catalase	CATA_BOVIN Catalase OS=Bos taurus GN=CAT PE=1 SV=3	false	Catalase	CATA_BOVIN Catalase OS=Bos taurus GN=CAT PE=1 SV=3	false	AVKNFSDVHPEYGSR	DAQLFIQKK	478	469	15	9	3	8	480	476	5	BS3+NH+OH	9.46701	false	true	false	false	internal > 4	0		0	0	0	0	0	1405	2231	15
12114	4868460637	7PMix_pooled_DDA_iRT_library_008	3	885.063	2652.17	0.168417	3	2652.17	0.16834	24119	HSA	ALBU_HUMAN Serum albumin OS=Homo sapiens GN=ALB PE=1 SV=2	false	HSA	ALBU_HUMAN Serum albumin OS=Homo sapiens GN=ALB PE=1 SV=2	false	TCcmVADESAENCcmDK	SLHTLFGDK	76	89	13	9	7	1	82	89	3	BS3+NH+OH	9.46142	false	true	false	false	internal > 4	0		0.00131752	0	0	0	0	419	1221	5
12114	4868351041	7PMix_pooled_DDA_iRT_library_001	4	458.757	1831	0.997628	4	1831	0.99856	9127	HSA	ALBU_HUMAN Serum albumin OS=Homo sapiens GN=ALB PE=1 SV=2	false	HSA	ALBU_HUMAN Serum albumin OS=Homo sapiens GN=ALB PE=1 SV=2	false	ASSAKQR	LKCcmASLQK	215	222	7	8	5	2	219	223	4	BS3+NH+OH	9.45951	false	true	false	false	internal > 4	0		0	0	0	0	0	1403	1467	5
12114	4868616973	7PMix_BS3_HSA_F4_DDA_iRT_001	4	753.374	3009.47	0.465279	4	3009.46	0.461613	18850	HSA	ALBU_HUMAN Serum albumin OS=Homo sapiens GN=ALB PE=1 SV=2	false	HSA	ALBU_HUMAN Serum albumin OS=Homo sapiens GN=ALB PE=1 SV=2	false	Ybs3nh2KAAFTECcmCcmQAADK	KYLYEIAR	185	161	14	8	2	1	186	161	4	BS3+NH+OH	9.45613	false	true	false	false	internal > 4	0		0.00131752	0	0	0	0	1401	857	5
12114	4868616974	7PMix_BS3_HSA_F4_DDA_iRT_001	4	753.374	3009.47	0.465279	4	3009.46	0.461613	18850	HSA	ALBU_HUMAN Serum albumin OS=Homo sapiens GN=ALB PE=1 SV=2	false	HSA	ALBU_HUMAN Serum albumin OS=Homo sapiens GN=ALB PE=1 SV=2	false	YKbs3nh2AAFTECcmCcmQAADK	KYLYEIAR	185	161	14	8	1	1	185	161	4	BS3+NH+OH	9.45613	false	true	false	false	internal > 4	0		0.00131752	0	0	0	0	1402	1763	5
12114	4868763159	7PMix_BS3_HSA_F1F2_DDA_iRT_001	3	806.101	2415.28	0.281576	3	2415.28	0.279152	11791	HSA	ALBU_HUMAN Serum albumin OS=Homo sapiens GN=ALB PE=1 SV=2	false	HSA	ALBU_HUMAN Serum albumin OS=Homo sapiens GN=ALB PE=1 SV=2	false	LKCcmASLQK	DEGKbs3nh2ASSAKQR	222	211	8	11	2	9	223	219	3	BS3+NH+OH	9.45164	false	true	false	false	internal > 4	0		0	0	0	0	0	1400	1467	5
12114	4867684191	B170315_03_Lumos_ML_IN_205_PMBS3_Tryp_Rep1_SECFr16	5	902.045	4505.19	0.187006	5	4505.19	0.185144	55811	HSA	ALBU_HUMAN Serum albumin OS=Homo sapiens GN=ALB PE=1 SV=2	false	HSA	ALBU_HUMAN Serum albumin OS=Homo sapiens GN=ALB PE=1 SV=2	false	CcmASLQKFGER	MPCcmAEDYLSVVLNQLCcmVLHEKTPVSDR	224	470	10	27	6	21	229	490	5	BS3+NH+OH	9.45125	false	true	false	false	internal > 4	0		0.00131752	0	0	0	0	1399	767	5
12114	4868601461	7PMix_BS3_Ceratin_F3_DDA_iRT_002	4	682.103	2724.38	0.384224	4	2724.38	0.379254	21420	Creatine kinase	KCRM_RABIT Creatine kinase M-type OS=Oryctolagus cuniculus GN=CKM PE=1 SV=1	false	Creatine kinase	KCRM_RABIT Creatine kinase M-type OS=Oryctolagus cuniculus GN=CKM PE=1 SV=1	false	HPKFEEILTR	GQSIDDMoxIPAQK	305	370	10	12	3	12	307	381	4	BS3+NH+OH	9.44978	false	true	false	false	internal > 4	0		0	0	0	0	0	1398	863	1
12114	4867991148	7PMix_BS3_ceratin81_DDA_iRT_001	4	815.673	3258.66	0.664009	4	3258.66	0.659456	9100	Creatine kinase	KCRM_RABIT Creatine kinase M-type OS=Oryctolagus cuniculus GN=CKM PE=1 SV=1	false	Creatine kinase	KCRM_RABIT Creatine kinase M-type OS=Oryctolagus cuniculus GN=CKM PE=1 SV=1	false	GYTLPPHCcmSR	AVEKLSVEALNSLTGEFK	139	153	10	18	9	4	147	156	4	BS3+NH+OH	9.44777	false	true	false	false	internal > 4	0		0.00131752	0	0	0	0	1397	1759	1
12114	4868482062	7PMix_BS3_Conal_F6_DDA_iRT_001	5	583.889	2914.41	0.410029	5	2914.41	0.407206	12439	Ovotransferrin	TRFE_CHICK Ovotransferrin OS=Gallus gallus PE=1 SV=2	false	Ovotransferrin	TRFE_CHICK Ovotransferrin OS=Gallus gallus PE=1 SV=2	false	NKADWAK	CcmVASSHEKYFGYTGALR	572	532	7	17	2	8	573	539	5	BS3+NH+OH	9.43548	false	true	false	false	internal > 4	0		0	0	0	0	0	1396	3079	0
12114	4868704862	7PMix_BS3_Ceratin_F3_DDA_iRT_001	4	747.394	2985.55	0.547066	4	2985.54	0.544741	26827	Creatine kinase	KCRM_RABIT Creatine kinase M-type OS=Oryctolagus cuniculus GN=CKM PE=1 SV=1	false	Creatine kinase	KCRM_RABIT Creatine kinase M-type OS=Oryctolagus cuniculus GN=CKM PE=1 SV=1	false	PFGNTHNK	AVEKLSVEALNSLTGEFK	2	153	8	18	1	4	2	156	4	BS3+NH+OH	9.43172	false	true	false	false	internal > 4	0		0	0	0	0	0	1395	45	1
12114	4867838341	B170315_10_Lumos_ML_IN_205_PMBS3_Tryp_Rep2_SECFr16	6	617.492	3698.91	0.908368	6	3698.91	0.905653	28858	Myoglobin	MYG_HORSE Myoglobin OS=Equus caballus GN=MB PE=1 SV=2	false	Myoglobin	MYG_HORSE Myoglobin OS=Equus caballus GN=MB PE=1 SV=2	false	GHHEAELKPLAQSHATK	NDIAAKbs3nh2YKELGFQG	81	141	17	14	8	8	88	148	6	BS3+NH+OH	9.43142	false	true	false	false	internal > 4	0		0	0	0	0	0	524	657	36
12114	4868513725	7PMix_BS3_HSA_F3_DDA_iRT_002	6	661.183	3961.05	0.053875	6	3961.05	0.051349	13880	HSA	ALBU_HUMAN Serum albumin OS=Homo sapiens GN=ALB PE=1 SV=2	false	HSA	ALBU_HUMAN Serum albumin OS=Homo sapiens GN=ALB PE=1 SV=2	false	VGSKCcmCcmKbs3nh2HPEAKbs3nh2R	LDELRDEGKbs3nh2ASSAKQR	457	206	13	16	4	14	460	219	6	BS3+NH+OH	9.43036	false	true	false	false	internal > 4	0		0.00131752	0	0	0	0	1393	381	5
12114	4868128269	B170317_02_Lumos_ML_IN_205_PMBS3_Tryp_Rep4_SECFr16	7	713.075	4984.47	0.471587	7	4984.46	0.462678	46275	Myoglobin	MYG_HORSE Myoglobin OS=Equus caballus GN=MB PE=1 SV=2	false	Myoglobin	MYG_HORSE Myoglobin OS=Equus caballus GN=MB PE=1 SV=2	false	YLEFISDAIIHVLHSKHPGDFGADAQGAMTK	TEAEMKASEDLKK	104	52	31	13	16	6	119	57	7	BS3+NH+OH	9.42968	false	true	false	false	internal > 4	0		0	0	0	0	0	1392	1727	36
12114	4868256016	B170317_06_Lumos_ML_IN_205_PMBS3_Tryp_SECFr16	4	896.469	3581.85	0.847115	4	3581.85	0.845487	41886	HSA	ALBU_HUMAN Serum albumin OS=Homo sapiens GN=ALB PE=1 SV=2	false	HSA	ALBU_HUMAN Serum albumin OS=Homo sapiens GN=ALB PE=1 SV=2	false	LKECcmCcmEKPLLEK	HPYFYAPELLFFAKR	299	170	12	15	7	14	305	183	4	BS3+NH+OH	9.4274	false	true	false	false	internal > 4	0		0	0	0	0	0	1391	2697	5
12114	4868489652	7PMix_BS3_Conal_F4_DDA_iRT_002	5	853.036	4260.14	0.144282	5	4260.14	0.141953	15891	Ovotransferrin	TRFE_CHICK Ovotransferrin OS=Gallus gallus PE=1 SV=2	false	Ovotransferrin	TRFE_CHICK Ovotransferrin OS=Gallus gallus PE=1 SV=2	false	ANVMDYRECcmNLAEVPTHAVVVRPEKANK	DQLTPSPR	595	353	28	8	25	6	619	358	5	BS3+NH+OH	9.41238	false	true	false	false	internal > 4	0		0.00131752	0	0	0	0	1390	1065	0
12114	4868738771	7PMix_BS3_Conal_F1F2_DDA_iRT_001	4	894.384	3573.51	0.506539	4	3573.5	0.49836	14257	Ovotransferrin	TRFE_CHICK Ovotransferrin OS=Gallus gallus PE=1 SV=2	false	Ovotransferrin	TRFE_CHICK Ovotransferrin OS=Gallus gallus PE=1 SV=2	false	SCcmHTAVGR	TGTCcmNFDEYFSEGCcmAPGSPPNSR	472	494	8	23	1	22	472	515	4	BS3+NH+OH	9.41202	false	true	false	false	internal > 4	0		0.00131752	0	0	0.0112676	0	1389	1751	0
12114	4867837000	B170315_10_Lumos_ML_IN_205_PMBS3_Tryp_Rep2_SECFr16	4	652.894	2607.55	0.545357	4	2607.55	0.546247	30323	HSA	ALBU_HUMAN Serum albumin OS=Homo sapiens GN=ALB PE=1 SV=2	false	HSA	ALBU_HUMAN Serum albumin OS=Homo sapiens GN=ALB PE=1 SV=2	false	ATKEQLK	QIKbs3ohKQTALVELVK	563	546	7	13	3	4	565	549	4	BS3+NH+OH	9.4052	false	true	false	false	internal > 4	0		0.00131752	0	0	0	0	1388	473	5
12114	4868739926	7PMix_BS3_Conal_F1F2_DDA_iRT_001	3	734.389	2200.15	0.145102	3	2200.14	0.144948	12129	Ovotransferrin	TRFE_CHICK Ovotransferrin OS=Gallus gallus PE=1 SV=2	false	Ovotransferrin	TRFE_CHICK Ovotransferrin OS=Gallus gallus PE=1 SV=2	false	WCcmTISSPEEKK	KDPVLK	28	310	11	6	10	1	37	310	3	BS3+NH+OH	9.39659	false	true	false	false	internal > 4	0		0	0	0	0	0	1387	111	0
12114	4868497150	7PMix_BS3_HSA_F5_DDA_iRT_001	5	791.035	3950.14	0.136958	5	3950.13	0.133289	18037	HSA	ALBU_HUMAN Serum albumin OS=Homo sapiens GN=ALB PE=1 SV=2	false	HSA	ALBU_HUMAN Serum albumin OS=Homo sapiens GN=ALB PE=1 SV=2	false	AACcmLLPKLDELRDEGKASbs3nh2Sbs3nh2AKQR	LKCcmASLQK	199	222	23	8	16	2	214	223	5	BS3+NH+OH	9.39168	false	true	false	false	internal > 4	0		0.00131752	0	0	0	0	1386	17	5
12114	4868643804	7PMix_BS3_HSA_F3_DDA_iRT_001	4	913.722	3650.86	0.857857	4	3650.84	0.839625	12383	HSA	ALBU_HUMAN Serum albumin OS=Homo sapiens GN=ALB PE=1 SV=2	false	HSA	ALBU_HUMAN Serum albumin OS=Homo sapiens GN=ALB PE=1 SV=2	false	VGSbs3ohKCcmCcmKHPEAK	LDELRDEGKbs3nh2ASSAKQR	457	206	12	16	7	14	463	219	4	BS3+NH+OH	9.3869	false	true	false	false	internal > 4	0		0.00131752	0	0	0	0	1385	189	5
12114	4867993012	7PMix_BS3_ceratin81_DDA_iRT_001	6	971.968	5825.77	0.765912	6	5825.77	0.765139	9949	Creatine kinase	KCRM_RABIT Creatine kinase M-type OS=Oryctolagus cuniculus GN=CKM PE=1 SV=1	false	Creatine kinase	KCRM_RABIT Creatine kinase M-type OS=Oryctolagus cuniculus GN=CKM PE=1 SV=1	false	SEEEYPDLSKHNNHMAK	SMoxTEQEQQQLIDDHFLFDKPVSPLLLASGMAR	16	178	17	32	10	19	25	196	6	BS3+NH+OH	9.38549	false	true	false	false	internal > 4	0		0.00131752	0	0	0	0	307	253	1
12114	4868464727	7PMix_pooled_DDA_iRT_library_005	4	634.817	2535.24	0.239449	4	2535.24	0.23961	19442	Lysozyme C	LYSC_CHICK Lysozyme C OS=Gallus gallus GN=LYZ PE=1 SV=1	false	Lysozyme C	LYSC_CHICK Lysozyme C OS=Gallus gallus GN=LYZ PE=1 SV=1	false	CcmELAAAMoxKR	CcmKGTDVQAWIR	24	133	9	11	8	2	31	134	4	BS3+NH+OH	9.38266	false	true	false	false	internal > 4	0		0	0	0	0	0	1359	2457	64
12114	4867640499	B170315_03_Lumos_ML_IN_205_PMBS3_Tryp_Rep1_SECFr16	6	469.1	2808.56	0.557293	6	2808.56	0.557814	24177	Myoglobin	MYG_HORSE Myoglobin OS=Equus caballus GN=MB PE=1 SV=2	false	Myoglobin	MYG_HORSE Myoglobin OS=Equus caballus GN=MB PE=1 SV=2	false	LFTGHPETLEKFDKFK	HKIPIK	33	98	16	6	11	2	43	99	6	BS3+NH+OH	9.38112	false	true	false	false	internal > 4	0		0	0	0	0	0	1382	523	36
12114	4868523311	7PMix_BS3_HSA_F3_DDA_iRT_002	6	809.894	4853.32	0.323162	6	4853.33	0.328328	20295	HSA	ALBU_HUMAN Serum albumin OS=Homo sapiens GN=ALB PE=1 SV=2	false	HSA	ALBU_HUMAN Serum albumin OS=Homo sapiens GN=ALB PE=1 SV=2	false	RDAHKSEVAHR	TCcmVADESAENCcmDKSLHTLFGDKLCcmTVATLR	24	76	11	30	5	13	28	88	6	BS3+NH+OH	9.37819	false	true	false	false	internal > 4	0		0.00131752	0	0	0	0	1381	499	5
12114	4868771006	7PMix_BS3_HSA_F1F2_DDA_iRT_001	3	963.508	2887.5	0.503073	3	2887.5	0.504126	27409	HSA	ALBU_HUMAN Serum albumin OS=Homo sapiens GN=ALB PE=1 SV=2	false	HSA	ALBU_HUMAN Serum albumin OS=Homo sapiens GN=ALB PE=1 SV=2	false	CcmASLQK	VFDEFKPLVEEPQNLIK	224	397	6	17	3	6	226	402	3	BS3+NH+OH	9.3766	false	true	false	false	internal > 4	0		0.00131752	0	0	0.0117371	0	1380	1741	5
12114	4868647205	7PMix_BS3_HSA_F3_DDA_iRT_001	5	492.469	2457.31	0.307825	5	2457.31	0.307472	11216	HSA	ALBU_HUMAN Serum albumin OS=Homo sapiens GN=ALB PE=1 SV=2	false	HSA	ALBU_HUMAN Serum albumin OS=Homo sapiens GN=ALB PE=1 SV=2	false	LDELRDEGKASSAK	NLGKVGSK	206	453	14	8	9	4	214	456	5	BS3+NH+OH	9.36974	false	true	false	false	internal > 4	0		0	0	0	0	0	1379	793	5
12114	4868534574	7PMix_BS3_Ceratin_F4_DDA_iRT_002	6	702.03	4206.14	0.137616	6	4206.13	0.134724	18925	Creatine kinase	KCRM_RABIT Creatine kinase M-type OS=Oryctolagus cuniculus GN=CKM PE=1 SV=1	false	Creatine kinase	KCRM_RABIT Creatine kinase M-type OS=Oryctolagus cuniculus GN=CKM PE=1 SV=1	false	YKLNYKSEEEYPDLSKbs3nh2HNNHMAK	VLTPDLYKK	10	33	23	9	6	8	15	40	6	BS3+NH+OH	9.36953	false	true	false	false	internal > 4	0		0	0	0	0	0	441	533	1
12114	4868550746	7PMix_BS3_Conal_F3_DDA_iRT_002	4	745.643	2978.54	0.541939	4	2978.54	0.539615	16008	Ovotransferrin	TRFE_CHICK Ovotransferrin OS=Gallus gallus PE=1 SV=2	false	Ovotransferrin	TRFE_CHICK Ovotransferrin OS=Gallus gallus PE=1 SV=2	false	Kbs3nh2DSNVNWNNLKGK	KSbs3nh2CcmHTAVGR	458	471	13	9	11	1	468	471	4	BS3+NH+OH	9.36316	false	true	false	false	internal > 4	0		0.00131752	0	0	0	0	1377	237	0
12114	4868634127	7PMix_BS3_Conal_F4_DDA_iRT_001	4	849.679	3394.69	0.685005	4	3394.68	0.683584	20188	Ovotransferrin	TRFE_CHICK Ovotransferrin OS=Gallus gallus PE=1 SV=2	false	Ovotransferrin	TRFE_CHICK Ovotransferrin OS=Gallus gallus PE=1 SV=2	false	GDPKbs3nh2TKCcmAR	FFSASCcmVPGATIEQKLCcmR	195	174	9	18	6	15	200	188	4	BS3+NH+OH	9.36138	false	true	false	false	internal > 4	0		0.00131752	0	0	0	0	1376	595	0
12114	4868450518	7PMix_pooled_DDA_iRT_library_007	4	786.201	3140.77	0.773873	4	3140.77	0.769657	22432	HSA	ALBU_HUMAN Serum albumin OS=Homo sapiens GN=ALB PE=1 SV=2	false	HSA	ALBU_HUMAN Serum albumin OS=Homo sapiens GN=ALB PE=1 SV=2	false	YTKKVPQVSTPTLVEVSR	ATbs3nh2KEQLK	435	563	18	7	4	3	438	565	4	BS3+NH+OH	9.36103	false	true	false	false	internal > 4	0		0.00131752	0	0	0	0	1375	417	5
12114	4868547645	7PMix_BS3_Conal_F3_DDA_iRT_002	5	948.675	4738.34	0.336726	5	4738.33	0.334587	20926	Ovotransferrin	TRFE_CHICK Ovotransferrin OS=Gallus gallus PE=1 SV=2	false	Ovotransferrin	TRFE_CHICK Ovotransferrin OS=Gallus gallus PE=1 SV=2	false	QCcmKGDPKbs3nh2TKbs3nh2CcmAR	NAPYSGYSGAFHCcmLKDGKbs3nh2GDVAFVK	192	204	12	25	3	15	194	218	5	BS3+NH+OH	9.357	false	true	false	false	internal > 4	0		0.00131752	0	0	0	0	1374	321	0
12114	4867603805	B170315_09_Lumos_ML_IN_205_PMBS3_Tryp_Rep2_SECFr15	6	645.333	3865.95	0.952923	6	3865.95	0.951545	18550	HSA	ALBU_HUMAN Serum albumin OS=Homo sapiens GN=ALB PE=1 SV=2	false	HSA	ALBU_HUMAN Serum albumin OS=Homo sapiens GN=ALB PE=1 SV=2	false	CcmCcmKADDKETCcmFAEEGKK	QIKbs3ohKQTALVELVK	582	546	17	13	3	4	584	549	6	BS3+NH+OH	9.34849	false	true	false	false	internal > 4	0		0	0	0	0	0	949	967	5
12114	4868507189	7PMix_BS3_HSA_F3_DDA_iRT_002	5	492.659	2458.26	0.259669	5	2458.26	0.260463	17458	HSA	ALBU_HUMAN Serum albumin OS=Homo sapiens GN=ALB PE=1 SV=2	false	HSA	ALBU_HUMAN Serum albumin OS=Homo sapiens GN=ALB PE=1 SV=2	false	DAHKbs3nh2SEVAHR	SLHTLFGDK	25	89	10	9	5	1	29	89	5	BS3+NH+OH	9.34405	false	true	false	false	internal > 4	0		0.00131752	0	0	0.0117371	0	1372	1723	5
12114	4867987506	7PMix_BS3_ceratin81_DDA_iRT_001	7	858.149	5999.99	0.991972	7	5999.99	0.993837	8090	Creatine kinase	KCRM_RABIT Creatine kinase M-type OS=Oryctolagus cuniculus GN=CKM PE=1 SV=1	false	Creatine kinase	KCRM_RABIT Creatine kinase M-type OS=Oryctolagus cuniculus GN=CKM PE=1 SV=1	false	HGGFKPTDKbs3ohHKTDLNHENLKGGDDLDPHYVLSSR	VISMEKbs3nh2GGNMKEVFR	97	237	34	15	20	11	116	247	7	BS3+NH+OH	9.34269	false	true	false	false	internal > 4	0		0.00131752	0	0	0	0	1371	449	1
12114	4868386054	B170317_07_Lumos_ML_IN_205_PMBS3_Tryp_SECFr17	4	590.289	2357.13	0.126168	4	2357.13	0.12563	20007	Ovotransferrin	TRFE_CHICK Ovotransferrin OS=Gallus gallus PE=1 SV=2	false	Ovotransferrin	TRFE_CHICK Ovotransferrin OS=Gallus gallus PE=1 SV=2	false	SCcmHTAVGR	IQWCcmAVGKDEK	472	364	8	11	1	8	472	371	4	BS3+NH+OH	9.33739	false	true	false	false	internal > 4	0		0.00131752	0	0	0.0117371	0	1370	1719	0
12114	4868737530	7PMix_BS3_Conal_F1F2_DDA_iRT_001	3	1180.63	3538.86	0.858298	3	3538.86	0.856593	11961	Ovotransferrin	TRFE_CHICK Ovotransferrin OS=Gallus gallus PE=1 SV=2	false	Ovotransferrin	TRFE_CHICK Ovotransferrin OS=Gallus gallus PE=1 SV=2	false	KDQLTPSPR	ECcmNLAEVPTHAVVVRPEKANK	352	602	9	21	1	18	352	619	3	BS3+NH+OH	9.33266	false	true	false	false	internal > 4	0		0	0	0	0	0	1369	989	0
12114	4867906997	B170315_11_Lumos_ML_IN_205_PMBS3_Tryp_Rep2_SECFr17	5	641.727	3203.6	0.601008	5	3203.6	0.60352	47271	Ovotransferrin	TRFE_CHICK Ovotransferrin OS=Gallus gallus PE=1 SV=2	false	Ovotransferrin	TRFE_CHICK Ovotransferrin OS=Gallus gallus PE=1 SV=2	false	NKADWAK	FMMFESQNKDLLFKDLTK	572	644	7	18	2	9	573	652	5	BS3+NH+OH	9.32573	false	true	false	false	internal > 4	0		0	0	0	0	0	1368	435	0
12114	4868646760	7PMix_BS3_HSA_F3_DDA_iRT_001	4	764.885	3055.51	0.50898	4	3055.51	0.506663	7320	HSA	ALBU_HUMAN Serum albumin OS=Homo sapiens GN=ALB PE=1 SV=2	false	HSA	ALBU_HUMAN Serum albumin OS=Homo sapiens GN=ALB PE=1 SV=2	false	VGSKCcmCcmKHPEAK	LDELRDEGKASSAK	457	206	12	14	4	9	460	214	4	BS3+NH+OH	9.30887	false	true	false	false	internal > 4	0		0	0	0	0	0	988	129	5
12114	4868112502	B170317_02_Lumos_ML_IN_205_PMBS3_Tryp_Rep4_SECFr16	6	643.32	3853.88	0.875287	6	3853.87	0.874891	39615	HSA	ALBU_HUMAN Serum albumin OS=Homo sapiens GN=ALB PE=1 SV=2	false	HSA	ALBU_HUMAN Serum albumin OS=Homo sapiens GN=ALB PE=1 SV=2	false	RHPYFYAPELLFFAKR	YKAAFTECcmCcmQAADK	169	185	16	14	15	2	183	186	6	BS3+NH+OH	9.30619	false	true	false	false	internal > 4	0		0	0	0	0	0	1366	121	5
12114	4868594720	7PMix_BS3_Ceratin_F3_DDA_iRT_002	6	631.809	3784.81	0.809369	6	3784.81	0.811487	19212	Creatine kinase	KCRM_RABIT Creatine kinase M-type OS=Oryctolagus cuniculus GN=CKM PE=1 SV=1	false	Creatine kinase	KCRM_RABIT Creatine kinase M-type OS=Oryctolagus cuniculus GN=CKM PE=1 SV=1	false	TDLNHENLKGGDDLDPHYVLSSR	GGNMoxKEVFR	108	243	23	9	9	5	116	247	6	BS3+NH+OH	9.30079	false	true	false	false	internal > 4	0		0	0	0	0	0	1365	449	1
12114	4868416779	B170317_07_Lumos_ML_IN_205_PMBS3_Tryp_SECFr17	5	1129.35	5641.72	0.716547	5	5641.71	0.71424	56272	HSA	ALBU_HUMAN Serum albumin OS=Homo sapiens GN=ALB PE=1 SV=2	false	HSA	ALBU_HUMAN Serum albumin OS=Homo sapiens GN=ALB PE=1 SV=2	false	RYKAAFTECcmCcmQAADK	LVRPEVDVMCcmTAFHDNEETFLKKYLYEIAR	184	139	15	30	3	23	186	161	5	BS3+NH+OH	9.29625	false	true	false	false	internal > 4	0		0	0	0	0	0	803	857	5
12114	4867807110	B170315_17_Lumos_ML_IN_205_PMBS3_Tryp_Rep3_SECFr16	6	690.048	4134.25	0.246014	6	4134.24	0.244532	63280	Myoglobin	MYG_HORSE Myoglobin OS=Equus caballus GN=MB PE=1 SV=2	false	Myoglobin	MYG_HORSE Myoglobin OS=Equus caballus GN=MB PE=1 SV=2	false	LFTGHPETLEKFDK	IPIKYLEFISDAIIHVLHSK	33	100	14	20	11	4	43	103	6	BS3+NH+OH	9.29276	false	true	false	false	internal > 4	0		0	0	0	0	0	837	2825	36
12114	4867965276	B170315_18_Lumos_ML_IN_205_PMBS3_Tryp_Rep3_SECFr17	3	1039.86	3116.57	0.572775	3	3116.57	0.571492	49605	Ovotransferrin	TRFE_CHICK Ovotransferrin OS=Gallus gallus PE=1 SV=2	false	Ovotransferrin	TRFE_CHICK Ovotransferrin OS=Gallus gallus PE=1 SV=2	false	NKADWAK	SKbs3nh2FMMFESQNKDLLFK	572	642	7	16	2	11	573	652	3	BS3+NH+OH	9.28924	false	true	false	false	internal > 4	0		0	0	0	0	0	1133	435	0
12114	4868660898	7PMix_BS3_HSA_F3_DDA_iRT_001	5	805.221	4021.07	0.06927	5	4021.05	0.046174	20350	HSA	ALBU_HUMAN Serum albumin OS=Homo sapiens GN=ALB PE=1 SV=2	false	HSA	ALBU_HUMAN Serum albumin OS=Homo sapiens GN=ALB PE=1 SV=2	false	CcmCcmKADDKETCcmFAEEGKbs3nh2K	QIKKbs3ohQTALVELVK	582	546	17	13	3	3	584	548	5	BS3+NH+OH	9.28783	false	true	false	false	internal > 4	0		0.00131752	0	0	0	0	541	1201	5
12114	4868284228	B170317_06_Lumos_ML_IN_205_PMBS3_Tryp_SECFr16	3	1274.64	3820.91	0.911398	3	3820.93	0.931377	68778	HSA	ALBU_HUMAN Serum albumin OS=Homo sapiens GN=ALB PE=1 SV=2	false	HSA	ALBU_HUMAN Serum albumin OS=Homo sapiens GN=ALB PE=1 SV=2	false	VFDEFKPLVEEPQNLIK	DVFLGMoxFLYEYAR	397	348	17	13	6	11	402	358	3	BS3+NH+OH	9.27977	false	true	false	false	internal > 4	0		0	0	0	0	0	1360	2707	5
12114	4868458111	7PMix_pooled_DDA_iRT_library_008	3	846.087	2535.24	0.240378	3	2535.24	0.23961	19455	Lysozyme C	LYSC_CHICK Lysozyme C OS=Gallus gallus GN=LYZ PE=1 SV=1	false	Lysozyme C	LYSC_CHICK Lysozyme C OS=Gallus gallus GN=LYZ PE=1 SV=1	false	CcmELAAAMoxKR	CcmKGTDVQAWIR	24	133	9	11	8	2	31	134	3	BS3+NH+OH	9.2786	false	true	false	false	internal > 4	0		0	0	0	0	0	1359	2457	64
12114	4868504528	7PMix_BS3_HSA_F5_DDA_iRT_001	5	905.245	4521.19	0.187678	5	4521.18	0.180054	25536	HSA	ALBU_HUMAN Serum albumin OS=Homo sapiens GN=ALB PE=1 SV=2	false	HSA	ALBU_HUMAN Serum albumin OS=Homo sapiens GN=ALB PE=1 SV=2	false	CcmASLQKFGER	MoxPCcmAEDYLSVVLNQLCcmVLHEKTPVSDR	224	470	10	27	6	21	229	490	5	BS3+NH+OH	9.27672	false	true	false	false	internal > 4	0		0.00131752	0	0	0	0	1358	767	5
12114	4868513795	7PMix_BS3_HSA_F3_DDA_iRT_002	4	717.611	2866.41	0.414009	4	2866.41	0.41395	18687	HSA	ALBU_HUMAN Serum albumin OS=Homo sapiens GN=ALB PE=1 SV=2	false	HSA	ALBU_HUMAN Serum albumin OS=Homo sapiens GN=ALB PE=1 SV=2	false	CcmCcmTESLVNR	LKCcmASLQKbs3nh2FGER	500	222	9	12	3	2	502	223	4	BS3+NH+OH	9.26978	false	true	false	false	internal > 4	0		0.00131752	0	0	0.00680272	0	1357	869	5
12114	4867917808	B170315_11_Lumos_ML_IN_205_PMBS3_Tryp_Rep2_SECFr17	4	840.928	3359.68	0.683052	4	3359.68	0.682164	56467	Ovotransferrin	TRFE_CHICK Ovotransferrin OS=Gallus gallus PE=1 SV=2	false	Ovotransferrin	TRFE_CHICK Ovotransferrin OS=Gallus gallus PE=1 SV=2	false	NKADWAK	FMMFESQNKDLLFKbs3ohDLTK	572	644	7	18	2	9	573	652	4	BS3+NH+OH	9.26796	false	true	false	false	internal > 4	0		0.00131752	0	0	0	0	1356	435	0
12114	4868767495	7PMix_BS3_HSA_F1F2_DDA_iRT_001	4	786.446	3141.75	0.75483	4	3141.75	0.753672	20311	HSA	ALBU_HUMAN Serum albumin OS=Homo sapiens GN=ALB PE=1 SV=2	false	HSA	ALBU_HUMAN Serum albumin OS=Homo sapiens GN=ALB PE=1 SV=2	false	ATKEQLK	YTKKbs3ohVPQVSTPTLVEVSR	563	435	7	18	3	3	565	437	4	BS3+NH+OH	9.26768	false	true	false	false	internal > 4	0		0.00131752	0	0	0	0	1355	1711	5
12114	4867988188	7PMix_BS3_ceratin81_DDA_iRT_001	6	432.905	2591.39	0.388348	6	2591.39	0.392736	6011	Creatine kinase	KCRM_RABIT Creatine kinase M-type OS=Oryctolagus cuniculus GN=CKM PE=1 SV=1	false	Creatine kinase	KCRM_RABIT Creatine kinase M-type OS=Oryctolagus cuniculus GN=CKM PE=1 SV=1	false	VISMEKGGNMoxK	GGVHVKLAHLSK	237	293	11	12	6	6	242	298	6	BS3+NH+OH	9.24992	false	true	false	false	internal > 4	0		0	0	0	0	0	1354	613	1
12114	4868107630	B170317_02_Lumos_ML_IN_205_PMBS3_Tryp_Rep4_SECFr16	4	996.532	3982.1	0.100777	4	3982.1	0.095245	30789	Myoglobin	MYG_HORSE Myoglobin OS=Equus caballus GN=MB PE=1 SV=2	false	Myoglobin	MYG_HORSE Myoglobin OS=Equus caballus GN=MB PE=1 SV=2	false	NDIAAKYbs3nh2KELGFQG	Kbs3nh2GHHEAELKPLAQSHATK	141	80	14	18	6	9	146	88	4	BS3+NH+OH	9.23812	false	true	false	false	internal > 4	0		0	0	0	0	0	987	599	36
12114	4868554421	7PMix_BS3_Conal_F3_DDA_iRT_002	7	1016.49	7108.41	0.408476	7	7108.4	0.395749	25080	Ovotransferrin	TRFE_CHICK Ovotransferrin OS=Gallus gallus PE=1 SV=2	false	Ovotransferrin	TRFE_CHICK Ovotransferrin OS=Gallus gallus PE=1 SV=2	false	NAPYSGYSGAFHCcmLKDGKbs3nh2GDVAFVKHTTVNENAPDQKDEYELLCcmLDGSR	GDPKbs3nh2TKbs3ohCcmAR	204	195	49	9	15	5	218	199	7	BS3+NH+OH	9.23415	false	true	false	false	internal > 4	0		0.00131752	0	0	0.0117371	0	1352	1709	0
12114	4868271303	B170317_06_Lumos_ML_IN_205_PMBS3_Tryp_SECFr16	5	773.609	3863.01	0.006525	5	3863.01	0.012034	51723	HSA	ALBU_HUMAN Serum albumin OS=Homo sapiens GN=ALB PE=1 SV=2	false	HSA	ALBU_HUMAN Serum albumin OS=Homo sapiens GN=ALB PE=1 SV=2	false	AACcmLLPKLDELRDEGK	HPYFYAPELLFFAKR	199	170	16	15	7	14	205	183	5	BS3+NH+OH	9.22202	false	true	false	false	internal > 4	0		0.00131752	0	0	0	0	1351	1585	5
12114	4868491088	7PMix_BS3_Conal_F4_DDA_iRT_002	4	992.745	3966.95	0.952584	4	3966.95	0.946419	21825	Ovotransferrin	TRFE_CHICK Ovotransferrin OS=Gallus gallus PE=1 SV=2	false	Ovotransferrin	TRFE_CHICK Ovotransferrin OS=Gallus gallus PE=1 SV=2	false	QCcmKbs3ohGDPKTKCcmAR	FFSASCcmVPGATbs3nh2IEQKLCcmR	192	174	12	18	9	15	200	188	4	BS3+NH+OH	9.21108	false	true	false	false	internal > 4	0		0.00131752	0	0	0	0	1350	595	0
12114	4868647639	7PMix_BS3_HSA_F3_DDA_iRT_001	5	688.153	3435.73	0.727167	5	3435.72	0.723867	13212	HSA	ALBU_HUMAN Serum albumin OS=Homo sapiens GN=ALB PE=1 SV=2	false	HSA	ALBU_HUMAN Serum albumin OS=Homo sapiens GN=ALB PE=1 SV=2	false	CcmCcmKHPEAKbs3nh2R	LDELRDEGKbs3ohASSAKQR	461	206	9	16	3	14	463	219	5	BS3+NH+OH	9.20709	false	true	false	false	internal > 4	0		0.00131752	0	0	0	0	1349	189	5
12114	4868763427	7PMix_BS3_HSA_F1F2_DDA_iRT_001	5	589.064	2940.28	0.284968	5	2940.29	0.286558	11882	HSA	ALBU_HUMAN Serum albumin OS=Homo sapiens GN=ALB PE=1 SV=2	false	HSA	ALBU_HUMAN Serum albumin OS=Homo sapiens GN=ALB PE=1 SV=2	false	TCcmVADESAENCcmDK	DAHKbs3ohSEVAHR	76	25	13	10	7	5	82	29	5	BS3+NH+OH	9.20565	false	true	false	false	internal > 4	0		0	0	0	0	0	1348	2467	5
12114	4868189856	B170317_03_Lumos_ML_IN_205_PMBS3_Tryp_Rep4_SECFr17	4	973.773	3891.06	0.063423	4	3891.05	0.049207	58009	HSA	ALBU_HUMAN Serum albumin OS=Homo sapiens GN=ALB PE=1 SV=2	false	HSA	ALBU_HUMAN Serum albumin OS=Homo sapiens GN=ALB PE=1 SV=2	false	QTALVELVK	QNCcmELFEQLGEYbs3nh2KFQNALLVR	550	414	9	21	2	13	551	426	4	BS3+NH+OH	9.20534	false	true	false	false	internal > 4	0		0	0	0	0	0	1087	331	5
12114	4868189855	B170317_03_Lumos_ML_IN_205_PMBS3_Tryp_Rep4_SECFr17	4	973.773	3891.06	0.063423	4	3891.05	0.049207	58009	HSA	ALBU_HUMAN Serum albumin OS=Homo sapiens GN=ALB PE=1 SV=2	false	HSA	ALBU_HUMAN Serum albumin OS=Homo sapiens GN=ALB PE=1 SV=2	false	QTALVELVK	QNCcmELFEQLGEYKbs3nh2FQNALLVR	550	414	9	21	2	12	551	425	4	BS3+NH+OH	9.20534	false	true	false	false	internal > 4	0		0	0	0	0	0	1088	329	5
12114	4867765159	B170315_17_Lumos_ML_IN_205_PMBS3_Tryp_Rep3_SECFr16	5	741.213	3701.03	0.028986	5	3701.03	0.03383	25085	Creatine kinase	KCRM_RABIT Creatine kinase M-type OS=Oryctolagus cuniculus GN=CKM PE=1 SV=1	false	Creatine kinase	KCRM_RABIT Creatine kinase M-type OS=Oryctolagus cuniculus GN=CKM PE=1 SV=1	false	KLEKGQSIDDMIPAQK	GGVHVKLAHLSbs3ohKHPK	366	293	16	15	4	6	369	298	5	BS3+NH+OH	9.20259	false	true	false	false	internal > 4	0		0	0	0	0	0	145	1091	1
12114	4867765160	B170315_17_Lumos_ML_IN_205_PMBS3_Tryp_Rep3_SECFr16	5	741.213	3701.03	0.028986	5	3701.03	0.03383	25085	Creatine kinase	KCRM_RABIT Creatine kinase M-type OS=Oryctolagus cuniculus GN=CKM PE=1 SV=1	false	Creatine kinase	KCRM_RABIT Creatine kinase M-type OS=Oryctolagus cuniculus GN=CKM PE=1 SV=1	false	GGVHVKLAHLSKbs3ohHPK	KLEKGQSIDDMIPAQK	293	366	15	16	6	4	298	369	5	BS3+NH+OH	9.20259	false	true	false	false	internal > 4	0		0	0	0	0	0	119	1091	1
12114	4868169581	B170317_03_Lumos_ML_IN_205_PMBS3_Tryp_Rep4_SECFr17	4	521.565	2082.23	0.230416	4	2082.23	0.229998	21160	HSA	ALBU_HUMAN Serum albumin OS=Homo sapiens GN=ALB PE=1 SV=2	false	HSA	ALBU_HUMAN Serum albumin OS=Homo sapiens GN=ALB PE=1 SV=2	false	ATKEQLK	KQTALVELVK	563	549	7	10	3	1	565	549	4	BS3+NH+OH	9.19953	false	true	false	false	internal > 4	0		0	0	0	0	0	1343	473	5
12114	4867896156	B170315_11_Lumos_ML_IN_205_PMBS3_Tryp_Rep2_SECFr17	4	581.093	2320.34	0.341255	4	2320.34	0.340612	36382	HSA	ALBU_HUMAN Serum albumin OS=Homo sapiens GN=ALB PE=1 SV=2	false	HSA	ALBU_HUMAN Serum albumin OS=Homo sapiens GN=ALB PE=1 SV=2	false	KQTALVELVK	KYLYEIAR	549	161	10	8	1	1	549	161	4	BS3+NH+OH	9.19367	false	true	false	false	internal > 4	0		0	0	0	0	0	1342	1025	5
12114	4868132302	B170317_02_Lumos_ML_IN_205_PMBS3_Tryp_Rep4_SECFr16	4	1039.8	4155.17	0.16816	4	4155.16	0.164234	47516	Ovotransferrin	TRFE_CHICK Ovotransferrin OS=Gallus gallus PE=1 SV=2	false	Ovotransferrin	TRFE_CHICK Ovotransferrin OS=Gallus gallus PE=1 SV=2	false	SDFHLFGPPGKKDPVLKbs3ohDLLFK	WCcmTISSPEEKK	299	28	22	11	12	10	310	37	4	BS3+NH+OH	9.18708	false	true	false	false	internal > 4	0		0	0	0	0	0	104	111	0
12114	4868227671	B170317_06_Lumos_ML_IN_205_PMBS3_Tryp_SECFr16	6	432.906	2591.39	0.391095	6	2591.39	0.392736	12084	Creatine kinase	KCRM_RABIT Creatine kinase M-type OS=Oryctolagus cuniculus GN=CKM PE=1 SV=1	false	Creatine kinase	KCRM_RABIT Creatine kinase M-type OS=Oryctolagus cuniculus GN=CKM PE=1 SV=1	false	VISMoxEKGGNMK	GGVHVKLAHLSK	237	293	11	12	6	6	242	298	6	BS3+NH+OH	9.18456	false	true	false	false	internal > 4	0		0	0	0	0	0	1340	613	1
12114	4868156709	7PMix_pooled_DDA_library_001	4	786.199	3140.77	0.768013	4	3140.77	0.769657	24048	HSA	ALBU_HUMAN Serum albumin OS=Homo sapiens GN=ALB PE=1 SV=2	false	HSA	ALBU_HUMAN Serum albumin OS=Homo sapiens GN=ALB PE=1 SV=2	false	ATKEQLK	YTKbs3nh2KVPQVSTPTLVEVSR	563	435	7	18	3	4	565	438	4	BS3+NH+OH	9.18088	false	true	false	false	internal > 4	0		0	0	0	0	0	1200	417	5
12114	4868539928	7PMix_BS3_Ceratin_F4_DDA_iRT_002	6	798.237	4783.38	0.376507	6	4783.37	0.369774	21861	Creatine kinase	KCRM_RABIT Creatine kinase M-type OS=Oryctolagus cuniculus GN=CKM PE=1 SV=1	false	Creatine kinase	KCRM_RABIT Creatine kinase M-type OS=Oryctolagus cuniculus GN=CKM PE=1 SV=1	false	VISMEKbs3nh2GGNMoxKEVFRR	TDLNHENLKGGDDLDPHYVLSSR	237	108	16	23	11	9	247	116	6	BS3+NH+OH	9.17191	false	true	false	false	internal > 4	0		0	0	0	0	0	1338	449	1
12114	4868692805	7PMix_BS3_Ceratin_F3_DDA_iRT_001	4	511.295	2041.15	0.15168	4	2041.15	0.149957	17203	Creatine kinase	KCRM_RABIT Creatine kinase M-type OS=Oryctolagus cuniculus GN=CKM PE=1 SV=1	false	Creatine kinase	KCRM_RABIT Creatine kinase M-type OS=Oryctolagus cuniculus GN=CKM PE=1 SV=1	false	VLTPDLYKK	YKLNYK	33	10	9	6	8	2	40	11	4	BS3+NH+OH	9.17027	false	true	false	false	internal > 4	0		0.00131752	0	0	0.0117371	0	1337	1697	1
12114	4868426670	B170317_07_Lumos_ML_IN_205_PMBS3_Tryp_SECFr17	5	827.857	4134.25	0.247065	5	4134.24	0.244532	65965	Myoglobin	MYG_HORSE Myoglobin OS=Equus caballus GN=MB PE=1 SV=2	false	Myoglobin	MYG_HORSE Myoglobin OS=Equus caballus GN=MB PE=1 SV=2	false	LFTGHPETLEKFDK	IPIKYLEFISDAIIHVLHSK	33	100	14	20	11	4	43	103	5	BS3+NH+OH	9.163	false	true	false	false	internal > 4	0		0	0	0	0	0	837	2825	36
12114	4868365352	7PMix_pooled_DDA_library_005	5	598.142	2985.67	0.674372	5	2985.68	0.675028	7690	HSA	ALBU_HUMAN Serum albumin OS=Homo sapiens GN=ALB PE=1 SV=2	false	HSA	ALBU_HUMAN Serum albumin OS=Homo sapiens GN=ALB PE=1 SV=2	false	ATKEQLK	YTKKVPQVSTPTLVEVSR	563	435	7	18	3	3	565	437	5	BS3+NH+OH	9.15991	false	true	false	false	internal > 4	0		0	0	0	0	0	1335	1711	5
12114	4868651971	7PMix_BS3_HSA_F3_DDA_iRT_001	3	826.445	2476.31	0.314657	3	2476.31	0.310786	16438	HSA	ALBU_HUMAN Serum albumin OS=Homo sapiens GN=ALB PE=1 SV=2	false	HSA	ALBU_HUMAN Serum albumin OS=Homo sapiens GN=ALB PE=1 SV=2	false	LKCcmASLQKbs3ohFGER	ASSAKQR	222	215	12	7	2	5	223	219	3	BS3+NH+OH	9.15885	false	true	false	false	internal > 4	0		0	0	0	0	0	1188	1467	5
12114	4868411430	B170317_07_Lumos_ML_IN_205_PMBS3_Tryp_SECFr17	4	702.639	2806.53	0.527535	4	2806.53	0.526908	52624	HSA	ALBU_HUMAN Serum albumin OS=Homo sapiens GN=ALB PE=1 SV=2	false	HSA	ALBU_HUMAN Serum albumin OS=Homo sapiens GN=ALB PE=1 SV=2	false	AFKAWAVAR	AEFAEVSKLVTDLTK	234	250	9	15	3	8	236	257	4	BS3+NH+OH	9.14551	false	true	false	false	internal > 4	0		0.00131752	0	0	0.0117371	0	1333	1695	5
12114	4867994523	7PMix_BS3_ceratin81_DDA_iRT_001	5	1266.23	6326.13	0.133662	5	6326.13	0.133073	11844	Creatine kinase	KCRM_RABIT Creatine kinase M-type OS=Oryctolagus cuniculus GN=CKM PE=1 SV=1	false	Creatine kinase	KCRM_RABIT Creatine kinase M-type OS=Oryctolagus cuniculus GN=CKM PE=1 SV=1	false	VLTPDLYKKbs3nh2LR	DKETPSGFTLDDVIQTGVDNPGHPFIMoxTVGCcmVAGDEESYTVFK	33	44	11	43	8	2	40	45	5	BS3+NH+OH	9.14513	false	true	false	false	internal > 4	0		0.00131752	0	0	0	0	1332	1693	1
12114	4867988194	7PMix_BS3_ceratin81_DDA_iRT_001	5	484.666	2418.3	0.295527	5	2418.29	0.294723	6446	Creatine kinase	KCRM_RABIT Creatine kinase M-type OS=Oryctolagus cuniculus GN=CKM PE=1 SV=1	false	Creatine kinase	KCRM_RABIT Creatine kinase M-type OS=Oryctolagus cuniculus GN=CKM PE=1 SV=1	false	PFGNTHNKYK	VLTPDLYKK	2	33	10	9	8	8	9	40	5	BS3+NH+OH	9.14385	false	true	false	false	internal > 4	0		0	0	0	0	0	1331	2469	1
12114	4868714308	7PMix_BS3_Conal_F3_DDA_iRT_001	4	885.71	3538.81	0.810982	4	3538.81	0.805786	22652	Ovotransferrin	TRFE_CHICK Ovotransferrin OS=Gallus gallus PE=1 SV=2	false	Ovotransferrin	TRFE_CHICK Ovotransferrin OS=Gallus gallus PE=1 SV=2	false	SDFHLFGPPGKKbs3ohDPVLK	WCcmTISSPEEKK	299	28	17	11	11	10	309	37	4	BS3+NH+OH	9.14371	false	true	false	false	internal > 4	0		0.00131752	0	0	0	0	557	487	0
13110	8889921187	7PMix_e.coli_DDA_iRT_library_002	3	751.374	2251.1	0.100607	3	2251.09	0.094526	14666	Lysozyme C	LYSC_CHICK Lysozyme C OS=Gallus gallus GN=LYZ PE=1 SV=1	false	Lysozyme C	LYSC_CHICK Lysozyme C OS=Gallus gallus GN=LYZ PE=1 SV=1	false	CcmELAAAMoxKR	CcmELAAAMKR	24	24	9	9	8	8	31	31	3	BS3+NH+OH	9.13623	false	true	false	false	internal > 4	0		0.00131752	0	0	0	0	1329	1691	64
12114	4868106098	B170317_02_Lumos_ML_IN_205_PMBS3_Tryp_Rep4_SECFr16	4	786.201	3140.78	0.775582	4	3140.77	0.769657	29890	HSA	ALBU_HUMAN Serum albumin OS=Homo sapiens GN=ALB PE=1 SV=2	false	HSA	ALBU_HUMAN Serum albumin OS=Homo sapiens GN=ALB PE=1 SV=2	false	ATKEQLK	YTbs3nh2KKVPQVSTPTLVEVSR	563	435	7	18	3	4	565	438	4	BS3+NH+OH	9.13541	false	true	false	false	internal > 4	0		0.00131752	0	0	0	0	1328	417	5
12114	4868715360	7PMix_BS3_Conal_F3_DDA_iRT_001	6	1064.35	6380.03	0.03349	6	6380.07	0.065039	23248	Ovotransferrin	TRFE_CHICK Ovotransferrin OS=Gallus gallus PE=1 SV=2	false	Ovotransferrin	TRFE_CHICK Ovotransferrin OS=Gallus gallus PE=1 SV=2	false	CcmLVEKGDVAFIQHSTVEENTGGK	LCcmQLCcmQGSGGIPPEKCcmVASSHEKbs3nh2YFGYTGALR	549	517	23	32	5	15	553	531	6	BS3+NH+OH	9.13461	false	true	false	false	internal > 4	0		0	0	0	0	0	802	949	0
12114	4868650397	7PMix_BS3_HSA_F3_DDA_iRT_001	6	419.713	2512.23	0.232769	6	2512.23	0.234642	11857	HSA	ALBU_HUMAN Serum albumin OS=Homo sapiens GN=ALB PE=1 SV=2	false	HSA	ALBU_HUMAN Serum albumin OS=Homo sapiens GN=ALB PE=1 SV=2	false	DAHKSEVAHR	FKDLGEENFK	25	35	10	10	4	2	28	36	6	BS3+NH+OH	9.13161	false	true	false	false	internal > 4	0		0	0	0	0	0	1326	543	5
13110	8889935140	7PMix_e.coli_DDA_iRT_library_001	4	602.342	2405.34	0.339546	4	2405.34	0.339047	17056	Ovotransferrin	TRFE_CHICK Ovotransferrin OS=Gallus gallus PE=1 SV=2	false	Ovotransferrin	TRFE_CHICK Ovotransferrin OS=Gallus gallus PE=1 SV=2	false	KDQLTPSPR	ANKIRDLLER	352	620	9	10	1	3	352	622	4	BS3+NH+OH	9.12145	false	true	false	false	internal > 4	0		0.00131752	0	0	0	0	1325	1687	0
12114	4867764139	B170315_17_Lumos_ML_IN_205_PMBS3_Tryp_Rep3_SECFr16	5	760.211	3796.02	0.019831	5	3796.02	0.022675	24711	HSA	ALBU_HUMAN Serum albumin OS=Homo sapiens GN=ALB PE=1 SV=2	false	HSA	ALBU_HUMAN Serum albumin OS=Homo sapiens GN=ALB PE=1 SV=2	false	AACcmLLPKLDELRDEGKbs3ohASSAKQR	LKCcmASLQK	199	222	23	8	7	2	205	223	5	BS3+NH+OH	9.12052	false	true	false	false	internal > 4	0		0.00131752	0	0	0	0	1324	963	5
12114	4868604680	7PMix_BS3_Ceratin_F3_DDA_iRT_002	5	1166.16	5825.77	0.772333	5	5825.77	0.765139	26199	Creatine kinase	KCRM_RABIT Creatine kinase M-type OS=Oryctolagus cuniculus GN=CKM PE=1 SV=1	false	Creatine kinase	KCRM_RABIT Creatine kinase M-type OS=Oryctolagus cuniculus GN=CKM PE=1 SV=1	false	SEEEYPDLSKHNNHMAK	SMTEQEQQQLIDDHFLFDKPVSPLLLASGMoxAR	16	178	17	32	10	19	25	196	5	BS3+NH+OH	9.11867	false	true	false	false	internal > 4	0		0	0	0	0	0	883	253	1
12114	4868708679	7PMix_BS3_Conal_F3_DDA_iRT_001	4	925.454	3697.79	0.785836	4	3697.77	0.771604	14421	Ovotransferrin	TRFE_CHICK Ovotransferrin OS=Gallus gallus PE=1 SV=2	false	Ovotransferrin	TRFE_CHICK Ovotransferrin OS=Gallus gallus PE=1 SV=2	false	SCcmHTAVGR	CcmLVEKbs3ohGDVAFIQHSTVEENTGGK	472	549	8	23	1	14	472	562	4	BS3+NH+OH	9.11745	false	true	false	false	internal > 4	0		0	0	0	0	0	1097	729	0
12114	4868306449	7PMix_pooled_DDA_library_002	5	805.02	4020.06	0.063105	5	4020.06	0.062159	25744	HSA	ALBU_HUMAN Serum albumin OS=Homo sapiens GN=ALB PE=1 SV=2	false	HSA	ALBU_HUMAN Serum albumin OS=Homo sapiens GN=ALB PE=1 SV=2	false	CcmCcmKADDKbs3nh2ETCcmFAEEGKK	QIKKbs3nh2QTALVELVK	582	546	17	13	3	3	584	548	5	BS3+NH+OH	9.11628	false	true	false	false	internal > 4	0		0.00131752	0	0	0	0	1321	1201	5
12114	4868552260	7PMix_BS3_Conal_F3_DDA_iRT_002	6	866.926	5195.51	0.514325	6	5195.54	0.540427	18873	Ovotransferrin	TRFE_CHICK Ovotransferrin OS=Gallus gallus PE=1 SV=2	false	Ovotransferrin	TRFE_CHICK Ovotransferrin OS=Gallus gallus PE=1 SV=2	false	DSNVNWNNLKbs3ohGKKSCcmHTAVGR	CcmLVEKGDVAFIQHSTVEENTGGK	459	549	21	23	12	5	470	553	6	BS3+NH+OH	9.1071	false	true	false	false	internal > 4	0		0.00131752	0	0	0	0	1319	775	0
12114	4868552259	7PMix_BS3_Conal_F3_DDA_iRT_002	6	866.926	5195.51	0.514325	6	5195.54	0.540427	18873	Ovotransferrin	TRFE_CHICK Ovotransferrin OS=Gallus gallus PE=1 SV=2	false	Ovotransferrin	TRFE_CHICK Ovotransferrin OS=Gallus gallus PE=1 SV=2	false	DSNVNWNNLKGKbs3ohKSCcmHTAVGR	CcmLVEKGDVAFIQHSTVEENTGGK	459	549	21	23	10	5	468	553	6	BS3+NH+OH	9.1071	false	true	false	false	internal > 4	0		0.00131752	0	0	0.0117371	0	1320	1681	0
12114	4867632454	B170315_03_Lumos_ML_IN_205_PMBS3_Tryp_Rep1_SECFr16	4	834.443	3333.74	0.744576	4	3333.75	0.746966	14427	Myoglobin	MYG_HORSE Myoglobin OS=Equus caballus GN=MB PE=1 SV=2	false	Myoglobin	MYG_HORSE Myoglobin OS=Equus caballus GN=MB PE=1 SV=2	false	GHHEAELKPLAQSHATKbs3ohHK	NDIAAKYK	81	141	19	8	8	6	88	146	4	BS3+NH+OH	9.10673	false	true	false	false	internal > 4	0		0	0	0	0	0	569	599	36
12114	4868268642	B170317_06_Lumos_ML_IN_205_PMBS3_Tryp_SECFr16	4	1205.61	4818.42	0.417183	4	4818.41	0.412436	52122	Creatine kinase	KCRM_RABIT Creatine kinase M-type OS=Oryctolagus cuniculus GN=CKM PE=1 SV=1	false	Creatine kinase	KCRM_RABIT Creatine kinase M-type OS=Oryctolagus cuniculus GN=CKM PE=1 SV=1	false	KAGHPFMoxWNEHLGYVLTCcmPSNLGTGLR	FCcmVGLQKIEEIFK	266	253	27	13	1	7	266	259	4	BS3+NH+OH	9.10497	false	true	false	false	internal > 4	0		0	0	0	0	0	1317	2975	1
12114	4868655338	7PMix_BS3_HSA_F3_DDA_iRT_001	4	913.714	3650.83	0.827828	4	3650.82	0.824554	21669	HSA	ALBU_HUMAN Serum albumin OS=Homo sapiens GN=ALB PE=1 SV=2	false	HSA	ALBU_HUMAN Serum albumin OS=Homo sapiens GN=ALB PE=1 SV=2	false	CcmCcmKADDKETCcmFAEEGKbs3nh2K	Kbs3nh2QTALVELVK	582	549	17	10	7	3	588	551	4	BS3+NH+OH	9.09591	false	true	false	false	internal > 4	0		0.00131752	0	0	0	0	1316	743	5
12114	4868506503	7PMix_BS3_HSA_F3_DDA_iRT_002	5	578.312	2886.52	0.523371	5	2886.52	0.523298	9874	HSA	ALBU_HUMAN Serum albumin OS=Homo sapiens GN=ALB PE=1 SV=2	false	HSA	ALBU_HUMAN Serum albumin OS=Homo sapiens GN=ALB PE=1 SV=2	false	LKCcmASLQK	LDELRDEGKASSAKQR	222	206	8	16	2	14	223	219	5	BS3+NH+OH	9.08851	false	true	false	false	internal > 4	0		0	0	0	0	0	1315	1467	5
12114	4868531437	7PMix_BS3_Ceratin_F4_DDA_iRT_002	6	676.181	4051.04	0.04472	6	4051.04	0.040095	16238	Creatine kinase	KCRM_RABIT Creatine kinase M-type OS=Oryctolagus cuniculus GN=CKM PE=1 SV=1	false	Creatine kinase	KCRM_RABIT Creatine kinase M-type OS=Oryctolagus cuniculus GN=CKM PE=1 SV=1	false	YKLNYKSEEEYPDLSKHNNHMAK	VLTPDLYKK	10	33	23	9	6	8	15	40	6	BS3+NH+OH	9.08813	false	true	false	false	internal > 4	0		0.00131752	0	0	0	0	576	533	1
12114	4868658219	7PMix_BS3_HSA_F3_DDA_iRT_001	5	738.396	3686.94	0.943903	5	3686.93	0.930153	19221	HSA	ALBU_HUMAN Serum albumin OS=Homo sapiens GN=ALB PE=1 SV=2	false	HSA	ALBU_HUMAN Serum albumin OS=Homo sapiens GN=ALB PE=1 SV=2	false	LKCcmASLQKbs3ohFGER	LDELRDEGKbs3nh2ASSAKQR	222	206	12	16	2	14	223	219	5	BS3+NH+OH	9.08745	false	true	false	false	internal > 4	0		0.00131752	0	0	0	0	1313	1467	5
12114	4868534146	7PMix_BS3_Ceratin_F4_DDA_iRT_002	6	1013.68	6076.07	0.065228	6	6076.06	0.064026	20826	Creatine kinase	KCRM_RABIT Creatine kinase M-type OS=Oryctolagus cuniculus GN=CKM PE=1 SV=1	false	Creatine kinase	KCRM_RABIT Creatine kinase M-type OS=Oryctolagus cuniculus GN=CKM PE=1 SV=1	false	HGGFKPTbs3ohDKHKTDLNHENLKGGDDLDPHYVLSSR	KLEKbs3nh2GQSIDDMIPAQK	97	366	34	16	20	16	116	381	6	BS3+NH+OH	9.08659	false	true	false	false	internal > 4	0		0.00131752	0	0	0	0	1312	1289	1
12114	4867752451	B170315_17_Lumos_ML_IN_205_PMBS3_Tryp_Rep3_SECFr16	5	583.511	2912.52	0.516413	5	2912.51	0.514447	12734	Myoglobin	MYG_HORSE Myoglobin OS=Equus caballus GN=MB PE=1 SV=2	false	Myoglobin	MYG_HORSE Myoglobin OS=Equus caballus GN=MB PE=1 SV=2	false	GHHEAELKPLAQSHATK	NDIAAKYK	81	141	17	8	8	6	88	146	5	BS3+NH+OH	9.08368	false	true	false	false	internal > 4	0		0	0	0	0	0	704	599	36
12114	4867786332	B170315_17_Lumos_ML_IN_205_PMBS3_Tryp_Rep3_SECFr16	5	1076.13	5375.61	0.612421	5	5375.61	0.611861	43158	HSA	ALBU_HUMAN Serum albumin OS=Homo sapiens GN=ALB PE=1 SV=2	false	HSA	ALBU_HUMAN Serum albumin OS=Homo sapiens GN=ALB PE=1 SV=2	false	NLGKVGSK	RPCcmFSALEVDETYVPKEFNAETFTFHADICcmTLSEKER	453	509	8	37	4	35	456	543	5	BS3+NH+OH	9.07922	false	true	false	false	internal > 4	0		0	0	0	0	0	620	849	5
12114	4868511555	7PMix_BS3_HSA_F3_DDA_iRT_002	3	966.528	2896.56	0.56185	3	2896.56	0.56179	13645	HSA	ALBU_HUMAN Serum albumin OS=Homo sapiens GN=ALB PE=1 SV=2	false	HSA	ALBU_HUMAN Serum albumin OS=Homo sapiens GN=ALB PE=1 SV=2	false	NLGKVGSK	LDELRDEGKASSbs3nh2AKQR	453	206	8	16	4	9	456	214	3	BS3+NH+OH	9.07906	false	true	false	false	internal > 4	0		0.00131752	0	0	0	0	1309	793	5
12114	4867947943	B170315_18_Lumos_ML_IN_205_PMBS3_Tryp_Rep3_SECFr17	3	669.007	2004	0.997946	3	2004	0.998621	18182	Ovotransferrin	TRFE_CHICK Ovotransferrin OS=Gallus gallus PE=1 SV=2	false	Ovotransferrin	TRFE_CHICK Ovotransferrin OS=Gallus gallus PE=1 SV=2	false	QCcmKGDPK	DGKGDVAFVK	192	219	7	10	3	3	194	221	3	BS3+NH+OH	9.07526	false	true	false	false	internal > 4	0		0	0	0	0	0	1114	77	0
12114	4868574799	7PMix_BS3_Lyso_F3_DDA_iRT_001	4	1480.69	5918.72	0.716011	4	5918.74	0.736955	23696	Lysozyme C	LYSC_CHICK Lysozyme C OS=Gallus gallus GN=LYZ PE=1 SV=1	false	Lysozyme C	LYSC_CHICK Lysozyme C OS=Gallus gallus GN=LYZ PE=1 SV=1	false	GYSLGNWVCcmAAKbs3ohFESNFNTQATNR	GYSLGNWVCcmAAKbs3ohFESNFNTQATNR	40	40	24	24	3	3	42	42	4	BS3+NH+OH	9.06187	false	true	false	false	internal > 4	0		0.00131752	0	0	0.0117371	0	1307	1667	64
12114	4868712450	7PMix_BS3_Conal_F3_DDA_iRT_001	5	683.161	3410.77	0.768671	5	3410.76	0.76163	15692	Ovotransferrin	TRFE_CHICK Ovotransferrin OS=Gallus gallus PE=1 SV=2	false	Ovotransferrin	TRFE_CHICK Ovotransferrin OS=Gallus gallus PE=1 SV=2	false	ECcmNLAEVPTHAVVVRPEKANK	DQLTPSPR	602	353	21	8	18	4	619	356	5	BS3+NH+OH	9.05448	false	true	false	false	internal > 4	0		0.00131752	0	0	0	0	519	1943	0
12114	4868769110	7PMix_BS3_HSA_F1F2_DDA_iRT_001	3	1450.35	4348.04	0.04238	3	4348.04	0.037794	18457	HSA	ALBU_HUMAN Serum albumin OS=Homo sapiens GN=ALB PE=1 SV=2	false	HSA	ALBU_HUMAN Serum albumin OS=Homo sapiens GN=ALB PE=1 SV=2	false	LAKTYETbs3nh2TLEKCcmCcmAAADPHECcmYAK	FKDLGEENFK	373	35	24	10	11	2	383	36	3	BS3+NH+OH	9.04829	false	true	false	false	internal > 4	0.00102669		0.00249066	0	0	0.0117371	0	1299	1649	5
12114	4868769109	7PMix_BS3_HSA_F1F2_DDA_iRT_001	3	1450.35	4348.04	0.04238	3	4348.04	0.037794	18457	HSA	ALBU_HUMAN Serum albumin OS=Homo sapiens GN=ALB PE=1 SV=2	false	HSA	ALBU_HUMAN Serum albumin OS=Homo sapiens GN=ALB PE=1 SV=2	false	LAKTbs3nh2YETTLEKCcmCcmAAADPHECcmYAK	FKDLGEENFK	373	35	24	10	11	2	383	36	3	BS3+NH+OH	9.04829	false	true	false	false	internal > 4	0.00102669		0.00249066	0	0	0.0117371	0	1300	1649	5
12114	4868769108	7PMix_BS3_HSA_F1F2_DDA_iRT_001	3	1450.35	4348.04	0.04238	3	4348.04	0.037794	18457	HSA	ALBU_HUMAN Serum albumin OS=Homo sapiens GN=ALB PE=1 SV=2	false	HSA	ALBU_HUMAN Serum albumin OS=Homo sapiens GN=ALB PE=1 SV=2	false	LAKTYETTLEKbs3nh2CcmCcmAAADPHECcmYAK	FKDLGEENFK	373	35	24	10	3	2	375	36	3	BS3+NH+OH	9.04829	false	true	false	false	internal > 4	0.00102669		0.00249066	0	0	0.00680272	0	1301	977	5
12114	4868769106	7PMix_BS3_HSA_F1F2_DDA_iRT_001	3	1450.35	4348.04	0.04238	3	4348.04	0.037794	18457	HSA	ALBU_HUMAN Serum albumin OS=Homo sapiens GN=ALB PE=1 SV=2	false	HSA	ALBU_HUMAN Serum albumin OS=Homo sapiens GN=ALB PE=1 SV=2	false	LAKTYETTbs3nh2LEKCcmCcmAAADPHECcmYAK	FKDLGEENFK	373	35	24	10	11	2	383	36	3	BS3+NH+OH	9.04829	false	true	false	false	internal > 4	0.00102669		0.00249066	0	0	0.0117371	0	1302	1649	5
12114	4868769105	7PMix_BS3_HSA_F1F2_DDA_iRT_001	3	1450.35	4348.04	0.04238	3	4348.04	0.037794	18457	HSA	ALBU_HUMAN Serum albumin OS=Homo sapiens GN=ALB PE=1 SV=2	false	HSA	ALBU_HUMAN Serum albumin OS=Homo sapiens GN=ALB PE=1 SV=2	false	LAKTYbs3nh2ETTLEKCcmCcmAAADPHECcmYAK	FKDLGEENFK	373	35	24	10	11	2	383	36	3	BS3+NH+OH	9.04829	false	true	false	false	internal > 4	0.00102669		0.00249066	0	0	0.0117371	0	1303	1649	5
12114	4868769107	7PMix_BS3_HSA_F1F2_DDA_iRT_001	3	1450.35	4348.04	0.04238	3	4348.04	0.037794	18457	HSA	ALBU_HUMAN Serum albumin OS=Homo sapiens GN=ALB PE=1 SV=2	false	HSA	ALBU_HUMAN Serum albumin OS=Homo sapiens GN=ALB PE=1 SV=2	false	LAKbs3nh2TYETTLEKCcmCcmAAADPHECcmYAK	FKDLGEENFK	373	35	24	10	11	2	383	36	3	BS3+NH+OH	9.04829	false	true	false	false	internal > 4	0.00102669		0.00249066	0	0	0.0117371	0	1304	1649	5
12114	4867984446	7PMix_BS3_ceratin81_DDA_iRT_001	5	941.875	4704.34	0.338923	5	4704.32	0.322867	8331	Creatine kinase	KCRM_RABIT Creatine kinase M-type OS=Oryctolagus cuniculus GN=CKM PE=1 SV=1	false	Creatine kinase	KCRM_RABIT Creatine kinase M-type OS=Oryctolagus cuniculus GN=CKM PE=1 SV=1	false	TDLNHENLKGGDDLDPHYVLSSR	KLEKGQSbs3ohIDDMoxIPAQK	108	366	23	16	9	16	116	381	5	BS3+NH+OH	9.04716	false	true	false	false	internal > 4	0.00102669		0.00249066	0	0	0	0	1298	1289	1
12114	4867700654	B170315_12_Lumos_ML_IN_205_PMBS3_Tryp_Rep2_SECFr18	3	760.044	2277.11	0.110556	3	2277.11	0.109308	24225	HSA	ALBU_HUMAN Serum albumin OS=Homo sapiens GN=ALB PE=1 SV=2	false	HSA	ALBU_HUMAN Serum albumin OS=Homo sapiens GN=ALB PE=1 SV=2	false	TPVSDR	VTKCcmCcmTESLVNR	491	497	6	12	4	3	494	499	3	BS3+NH+OH	9.03942	false	true	false	false	internal > 4	0.00102669		0.00131752	0	0	0	0	680	961	5
12114	4868743159	7PMix_BS3_Conal_F1F2_DDA_iRT_001	3	1205.28	3612.81	0.807272	3	3612.81	0.805995	19528	Ovotransferrin	TRFE_CHICK Ovotransferrin OS=Gallus gallus PE=1 SV=2	false	Ovotransferrin	TRFE_CHICK Ovotransferrin OS=Gallus gallus PE=1 SV=2	false	GAIEWEGIESGSVEQAVAK	DSNVNWNNLKGKK	155	459	19	13	10	12	164	470	3	BS3+NH+OH	9.03833	false	true	false	false	internal > 4	0.00102669		0.00249066	0	0	0.0117371	0	1296	1643	0
12114	4868513075	7PMix_BS3_HSA_F3_DDA_iRT_002	7	779.646	5450.47	0.467619	7	5450.47	0.466024	17986	HSA	ALBU_HUMAN Serum albumin OS=Homo sapiens GN=ALB PE=1 SV=2	false	HSA	ALBU_HUMAN Serum albumin OS=Homo sapiens GN=ALB PE=1 SV=2	false	DAHKbs3nh2SEVAHR	VHTECcmCcmHGDLLECcmADDRADLAKYICcmENQDSISSK	25	265	10	34	5	22	29	286	7	BS3+NH+OH	9.0378	false	true	false	false	internal > 4	0.00102669		0	0	0	0	0	1295	577	5
12114	4868715356	7PMix_BS3_Conal_F3_DDA_iRT_001	3	688.046	2061.12	0.1155	3	2061.11	0.114633	23184	Ovotransferrin	TRFE_CHICK Ovotransferrin OS=Gallus gallus PE=1 SV=2	false	Ovotransferrin	TRFE_CHICK Ovotransferrin OS=Gallus gallus PE=1 SV=2	false	NKADWAK	DLLFKDLTK	572	653	7	9	2	5	573	657	3	BS3+NH+OH	9.03471	false	true	false	false	internal > 4	0.00102669		0.00249066	0	0	0.0117371	0	1294	1641	0
12114	4868487253	7PMix_BS3_Conal_F4_DDA_iRT_002	4	992.499	3965.97	0.967964	4	3965.96	0.962404	20993	Ovotransferrin	TRFE_CHICK Ovotransferrin OS=Gallus gallus PE=1 SV=2	false	Ovotransferrin	TRFE_CHICK Ovotransferrin OS=Gallus gallus PE=1 SV=2	false	FFSASCcmVPGATbs3nh2IEQKLCcmR	QCcmKbs3nh2GDPKTKCcmAR	174	192	18	12	15	9	188	200	4	BS3+NH+OH	9.02462	false	true	false	false	internal > 4	0.00102669		0.00249066	0	0	0	0	1293	595	0
12114	4867948080	B170315_18_Lumos_ML_IN_205_PMBS3_Tryp_Rep3_SECFr17	5	1683.77	8413.83	0.833247	5	8413.88	0.881534	24642	Ovotransferrin	TRFE_CHICK Ovotransferrin OS=Gallus gallus PE=1 SV=2	false	Ovotransferrin	TRFE_CHICK Ovotransferrin OS=Gallus gallus PE=1 SV=2	false	NAPYSGYSGAFHCcmLKDGKGDVAFVKHTTVNENAPDQKDEYELLCcmLDGSR	HTTVNENAPDQKDEYELLCcmLDGSR	204	229	49	24	25	12	228	240	5	BS3+NH+OH	9.02393	false	true	false	false	internal > 4	0.00102669		0.00249066	0	0	0.00358423	0	1292	1151	0
12114	4868040998	B170315_04_Lumos_ML_IN_205_PMBS3_Tryp_Rep1_SECFr17	4	807.394	3225.55	0.546822	4	3225.55	0.550184	26238	HSA	ALBU_HUMAN Serum albumin OS=Homo sapiens GN=ALB PE=1 SV=2	false	HSA	ALBU_HUMAN Serum albumin OS=Homo sapiens GN=ALB PE=1 SV=2	false	VTKCcmCcmTESLVNR	VTbs3ohKCcmCcmTESLVNR	497	497	12	12	3	3	499	499	4	BS3+NH+OH	9.02377	false	true	false	false	internal > 4	0.00102669		0.00249066	0	0	0.0117371	0	1291	1633	5
12114	4868623536	7PMix_BS3_HSA_F4_DDA_iRT_001	5	791.035	3950.14	0.14062	5	3950.13	0.133289	19711	HSA	ALBU_HUMAN Serum albumin OS=Homo sapiens GN=ALB PE=1 SV=2	false	HSA	ALBU_HUMAN Serum albumin OS=Homo sapiens GN=ALB PE=1 SV=2	false	AACcmLLPKLDELRDEGKASSbs3nh2AKbs3nh2QR	LKCcmASLQK	199	222	23	8	7	2	205	223	5	BS3+NH+OH	9.02314	false	true	false	false	internal > 4	0.00102669		0.00249066	0	0	0	0	1290	963	5
12114	4868056085	B170315_04_Lumos_ML_IN_205_PMBS3_Tryp_Rep1_SECFr17	4	815.672	3258.66	0.658882	4	3258.66	0.659456	45420	Creatine kinase	KCRM_RABIT Creatine kinase M-type OS=Oryctolagus cuniculus GN=CKM PE=1 SV=1	false	Creatine kinase	KCRM_RABIT Creatine kinase M-type OS=Oryctolagus cuniculus GN=CKM PE=1 SV=1	false	GYTLPPHCcmSR	AVEKLSVEALNSLTGEFK	139	153	10	18	3	4	141	156	4	BS3+NH+OH	9.01306	false	true	false	false	internal > 4	0.00102669		0	0	0	0	0	1069	871	1
12114	4868545285	7PMix_BS3_Ceratin_F4_DDA_iRT_002	4	813.704	3250.79	0.788765	4	3250.79	0.785308	30719	Creatine kinase	KCRM_RABIT Creatine kinase M-type OS=Oryctolagus cuniculus GN=CKM PE=1 SV=1	false	Creatine kinase	KCRM_RABIT Creatine kinase M-type OS=Oryctolagus cuniculus GN=CKM PE=1 SV=1	false	GKYYPLK	RAVEKbs3nh2LSVEALNSLTGEFK	171	152	7	19	2	15	172	166	4	BS3+NH+OH	9.0083	false	true	false	false	internal > 4	0.00102669		0.00249066	0	0	0	0	1288	277	1
12114	4867987363	7PMix_BS3_ceratin81_DDA_iRT_001	4	774.183	3092.7	0.702095	4	3092.7	0.699094	6478	Creatine kinase	KCRM_RABIT Creatine kinase M-type OS=Oryctolagus cuniculus GN=CKM PE=1 SV=1	false	Creatine kinase	KCRM_RABIT Creatine kinase M-type OS=Oryctolagus cuniculus GN=CKM PE=1 SV=1	false	VISMEKGGNMK	GGVHVKLAHLSbs3nh2KHPK	237	293	11	15	6	6	242	298	4	BS3+NH+OH	9.00177	false	true	false	false	internal > 4	0.00102669		0.00131752	0	0	0	0	59	613	1
12114	4868528590	7PMix_BS3_Ceratin_F4_DDA_iRT_002	7	869.015	6076.06	0.057158	7	6076.06	0.064026	20991	Creatine kinase	KCRM_RABIT Creatine kinase M-type OS=Oryctolagus cuniculus GN=CKM PE=1 SV=1	false	Creatine kinase	KCRM_RABIT Creatine kinase M-type OS=Oryctolagus cuniculus GN=CKM PE=1 SV=1	false	HGGFKPTDKHKbs3ohTDLNHENLKGGDDLDPHYVLSSR	KLEKbs3nh2GQSIDDMIPAQK	97	366	34	16	20	16	116	381	7	BS3+NH+OH	8.99731	false	true	false	false	internal > 4	0.00102669		0.00249066	0	0	0	0	1286	1289	1
12114	4868763423	7PMix_BS3_HSA_F1F2_DDA_iRT_001	4	735.834	2939.31	0.30732	4	2939.3	0.302543	11591	HSA	ALBU_HUMAN Serum albumin OS=Homo sapiens GN=ALB PE=1 SV=2	false	HSA	ALBU_HUMAN Serum albumin OS=Homo sapiens GN=ALB PE=1 SV=2	false	TCcmVADESAENCcmDK	DAHKbs3nh2SEVAHR	76	25	13	10	7	5	82	29	4	BS3+NH+OH	8.9948	false	true	false	false	internal > 4	0.00102669		0	0	0	0	0	1006	2467	5
12114	4868655430	7PMix_BS3_HSA_F3_DDA_iRT_001	4	725.394	2897.55	0.548043	4	2897.55	0.545805	14961	HSA	ALBU_HUMAN Serum albumin OS=Homo sapiens GN=ALB PE=1 SV=2	false	HSA	ALBU_HUMAN Serum albumin OS=Homo sapiens GN=ALB PE=1 SV=2	false	NLGKVGSK	LDELRDEGKbs3ohASSAKQR	453	206	8	16	4	14	456	219	4	BS3+NH+OH	8.9947	false	true	false	false	internal > 4	0.00102669		0.00249066	0	0	0	0	1284	247	5
12114	4868321930	B170317_08_Lumos_ML_IN_205_PMBS3_Tryp_SECFr18	4	590.812	2359.22	0.22065	4	2359.22	0.220575	25844	Ovotransferrin	TRFE_CHICK Ovotransferrin OS=Gallus gallus PE=1 SV=2	false	Ovotransferrin	TRFE_CHICK Ovotransferrin OS=Gallus gallus PE=1 SV=2	false	DGKGDVAFVK	GDPKbs3nh2TKCcmAR	219	195	10	9	3	6	221	200	4	BS3+NH+OH	8.99111	false	true	false	false	internal > 4	0.00102669		0	0	0	0	0	1283	47	0
12114	4868621919	7PMix_BS3_HSA_F4_DDA_iRT_001	7	952.3	6659.05	0.048125	7	6659.04	0.037377	17240	HSA	ALBU_HUMAN Serum albumin OS=Homo sapiens GN=ALB PE=1 SV=2	false	HSA	ALBU_HUMAN Serum albumin OS=Homo sapiens GN=ALB PE=1 SV=2	false	VHTECcmCcmHGDLLECcmADDRADLAKYICcmENQDSISSK	DAHKSbs3ohEVAHRFKDLGEENFK	265	25	34	20	22	12	286	36	7	BS3+NH+OH	8.99086	false	true	false	false	internal > 4	0.00102669		0.00249066	0	0	0	0	1282	1623	5
12114	4868777087	7PMix_BS3_HSA_F1F2_DDA_iRT_001	3	1241.6	3721.77	0.772604	3	3721.76	0.763742	31278	HSA	ALBU_HUMAN Serum albumin OS=Homo sapiens GN=ALB PE=1 SV=2	false	HSA	ALBU_HUMAN Serum albumin OS=Homo sapiens GN=ALB PE=1 SV=2	false	TCcmVADESAENCcmDKbs3nh2SLHTLFGDK	LCcmTVATLR	76	98	22	8	17	3	92	100	3	BS3+NH+OH	8.9754	false	true	false	false	internal > 4	0.00102669		0.00249066	0	0	0.0117371	0	1281	1621	5
12114	4868537347	7PMix_BS3_Ceratin_F4_DDA_iRT_002	5	954.684	4768.38	0.382502	5	4768.36	0.358879	23218	Creatine kinase	KCRM_RABIT Creatine kinase M-type OS=Oryctolagus cuniculus GN=CKM PE=1 SV=1	false	Creatine kinase	KCRM_RABIT Creatine kinase M-type OS=Oryctolagus cuniculus GN=CKM PE=1 SV=1	false	VISMEKbs3ohGGNMKEVFRR	TDLNHENLKGGDDLDPHYVLSSR	237	108	16	23	11	9	247	116	5	BS3+NH+OH	8.97346	false	true	false	false	internal > 4	0.00102669		0.00131752	0	0	0	0	649	449	1
12114	4868717463	7PMix_BS3_Conal_F3_DDA_iRT_001	4	992.499	3965.97	0.966011	4	3965.96	0.962404	22247	Ovotransferrin	TRFE_CHICK Ovotransferrin OS=Gallus gallus PE=1 SV=2	false	Ovotransferrin	TRFE_CHICK Ovotransferrin OS=Gallus gallus PE=1 SV=2	false	FFSASCcmVPGATIEQKbs3nh2LCcmR	QCcmKbs3nh2GDPKTKCcmAR	174	192	18	12	11	9	184	200	4	BS3+NH+OH	8.96529	false	true	false	false	internal > 4	0.00102669		0.00249066	0	0	0	0	1279	5	0
[truncated: 1,236 more rows]
