# Supplementary material for: Data-independent Acquisition Improves Quantitative Cross-linking Mass Spectrometry
Source: Mol Cell Proteomics. 2019 Jan 16;18(4):786–95. doi: 10.1074/mcp.TIR118.001276 (PMC6442367; doi:10.1074/mcp.TIR118.001276)
Supplement: XiFDR result file [file 142541_0_supp_250000_pjmzz0.xls]

## Sheet: XiFDR_PSMfile_HSA_BS3_5%linklev
SearchID	PSMID	run	exp charge	exp m/z	exp mass	exp fractionalmass	match charge	match mass	match fractionalmass	scan	Protein1	Description1	Decoy1	Protein2	Description2	Decoy2	PepSeq1	PepSeq2	PepPos1	PepPos2	PeptideLength1	PeptideLength2	LinkPos1	LinkPos2	ProteinLinkPos1	ProteinLinkPos2	Charge	Crosslinker	Score	isDecoy	isTT	isTD	isDD	fdrGroup	fdr		PeptidePairFDR	Protein1FDR	Protein2FDR	LinkFDR	PPIFDR		peptide pair id	link id	ppi id
10973	2099829945	HSA_BS3_0.9x_DDA_002	3	890.445	2668.31	0.314546	3	2668.31	0.313286	22257	P02768-A	ALBU_HUMAN Serum albumin active OS=Homo sapiens GN=ALB PE=1 SV=2	false	P02768-A	ALBU_HUMAN Serum albumin active OS=Homo sapiens GN=ALB PE=1 SV=2	false	DAHKbs3ohSEVAHR	FKDLGEENFK	1	11	10	10	1	2	1	12	3	BS3+NH+OH	20.7436	false	true	false	false	Within >4	0		0	0	0	0	0	18215	945	0
10973	2099781693	HSA_BS3_0.9x_DDA_003	3	890.117	2667.33	0.330404	3	2667.33	0.329271	20236	P02768-A	ALBU_HUMAN Serum albumin active OS=Homo sapiens GN=ALB PE=1 SV=2	false	P02768-A	ALBU_HUMAN Serum albumin active OS=Homo sapiens GN=ALB PE=1 SV=2	false	FKDLGEENFK	DAHKbs3nh2SEVAHR	11	1	10	10	2	1	12	1	3	BS3+NH+OH	19.8405	false	true	false	false	Within >4	0		0	0	0	0	0	18204	945	0
10973	2099894745	HSA_BS3_0.9x_DDA_001	5	903.248	4511.21	0.205369	5	4511.2	0.203571	28689	P02768-A	ALBU_HUMAN Serum albumin active OS=Homo sapiens GN=ALB PE=1 SV=2	false	P02768-A	ALBU_HUMAN Serum albumin active OS=Homo sapiens GN=ALB PE=1 SV=2	false	AFKAWAVAR	LVTDLTKVHTECcmCcmHGDLLECcmADDRADLAK	210	234	9	29	3	7	212	240	5	BS3+NH+OH	19.4452	false	true	false	false	Within >4	0		0	0	0	0	0	18108	1041	0
10973	2099849656	HSA_BS3_0.9x_DDA_002	5	1075.49	5372.41	0.413182	5	5372.4	0.400629	29631	P02768-A	ALBU_HUMAN Serum albumin active OS=Homo sapiens GN=ALB PE=1 SV=2	false	P02768-A	ALBU_HUMAN Serum albumin active OS=Homo sapiens GN=ALB PE=1 SV=2	false	FKDLGEENFK	VHTECcmCcmHGDLLECcmADDRADLAKYICcmENQDSISSK	11	241	10	34	2	22	12	262	5	BS3+NH+OH	19.4267	false	true	false	false	Within >4	0		0	0	0	0	0	17975	1130	0
10973	2099889124	HSA_BS3_0.9x_DDA_001	4	874.94	3495.73	0.73083	4	3495.73	0.729925	23678	P02768-A	ALBU_HUMAN Serum albumin active OS=Homo sapiens GN=ALB PE=1 SV=2	false	P02768-A	ALBU_HUMAN Serum albumin active OS=Homo sapiens GN=ALB PE=1 SV=2	false	KQTALVELVK	CcmCcmKADDKETCcmFAEEGKbs3nh2K	525	558	10	17	1	3	525	560	4	BS3+NH+OH	18.9749	false	true	false	false	Within >4	0		0	0	0	0	0	17736	738	0
10973	2099838883	HSA_BS3_0.9x_DDA_002	5	968.496	4837.44	0.444097	5	4837.43	0.434017	49233	P02768-A	ALBU_HUMAN Serum albumin active OS=Homo sapiens GN=ALB PE=1 SV=2	false	P02768-A	ALBU_HUMAN Serum albumin active OS=Homo sapiens GN=ALB PE=1 SV=2	false	VPQVSTPTLVEVSR	MoxPCcmAEDYLSVVLNQLCcmVLHEKTPVSDR	415	446	14	27	5	21	419	466	5	BS3+NH+OH	18.4648	false	true	false	false	Within >4	0		0	0	0	0	0	18316	983	0
10973	2099837878	HSA_BS3_0.9x_DDA_002	5	669.134	3340.63	0.63464	5	3340.64	0.635296	18225	P02768-A	ALBU_HUMAN Serum albumin active OS=Homo sapiens GN=ALB PE=1 SV=2	false	P02768-A	ALBU_HUMAN Serum albumin active OS=Homo sapiens GN=ALB PE=1 SV=2	false	KQTALVELVK	CcmCcmKADDKETCcmFAEEGKK	525	558	10	17	1	3	525	560	5	BS3+NH+OH	17.9542	false	true	false	false	Within >4	0		0	0	0	0	0	18310	738	0
10972	2094524497	HSA_BS3_0.5x_DDA_003	3	818.453	2452.34	0.338487	3	2452.34	0.336588	25683	P02768-A	ALBU_HUMAN Serum albumin active OS=Homo sapiens GN=ALB PE=1 SV=2	false	P02768-A	ALBU_HUMAN Serum albumin active OS=Homo sapiens GN=ALB PE=1 SV=2	false	AFKAWAVAR	LAKTYETTLEK	210	349	9	11	3	3	212	351	3	BS3+NH+OH	17.9331	false	true	false	false	Within >4	0		0	0	0	0	0	18268	580	0
10973	2099802395	HSA_BS3_0.9x_DDA_002	4	935.493	3737.94	0.942894	4	3737.95	0.946598	34738	P02768-A	ALBU_HUMAN Serum albumin active OS=Homo sapiens GN=ALB PE=1 SV=2	false	P02768-A	ALBU_HUMAN Serum albumin active OS=Homo sapiens GN=ALB PE=1 SV=2	false	LKECcmCcmEKPLLEK	RHPYFYAPELLFFAKR	275	145	12	16	7	15	281	159	4	BS3+NH+OH	17.8953	false	true	false	false	Within Special >4	0		0	0	0	0	0	18212	559	0
10971	2092058195	HSA_BS3_0.3x_DDA_003	3	1289.03	3864.05	0.053866	3	3864.05	0.049541	44973	P02768-A	ALBU_HUMAN Serum albumin active OS=Homo sapiens GN=ALB PE=1 SV=2	false	P02768-A	ALBU_HUMAN Serum albumin active OS=Homo sapiens GN=ALB PE=1 SV=2	false	KQTALVELVK	QNCcmELFEQLGEYKFQNALLVR	525	390	10	21	1	13	525	402	3	BS3+NH+OH	17.837	false	true	false	false	Within >4	0		0	0	0	0	0	18302	989	0
10970	2089662499	HSA_BS3_0.1x_DDA_003	4	967.02	3864.05	0.050282	4	3864.05	0.049541	44466	P02768-A	ALBU_HUMAN Serum albumin active OS=Homo sapiens GN=ALB PE=1 SV=2	false	P02768-A	ALBU_HUMAN Serum albumin active OS=Homo sapiens GN=ALB PE=1 SV=2	false	KQTALVELVK	QNCcmELFEQLGEYKFQNALLVR	525	390	10	21	1	13	525	402	4	BS3+NH+OH	17.7898	false	true	false	false	Within >4	0		0	0	0	0	0	18302	989	0
10973	2099785452	HSA_BS3_0.9x_DDA_003	4	836.166	3340.64	0.636706	4	3340.64	0.635296	18318	P02768-A	ALBU_HUMAN Serum albumin active OS=Homo sapiens GN=ALB PE=1 SV=2	false	P02768-A	ALBU_HUMAN Serum albumin active OS=Homo sapiens GN=ALB PE=1 SV=2	false	KQTALVELVK	CcmCcmKADDKETCcmFAEEGKK	525	558	10	17	1	3	525	560	4	BS3+NH+OH	17.4322	false	true	false	false	Within >4	0		0	0	0	0	0	18310	738	0
10974	2097200626	HSA_BS3_1x_DDA_001	6	557.78	3340.63	0.634667	6	3340.64	0.635296	17423	P02768-A	ALBU_HUMAN Serum albumin active OS=Homo sapiens GN=ALB PE=1 SV=2	false	P02768-A	ALBU_HUMAN Serum albumin active OS=Homo sapiens GN=ALB PE=1 SV=2	false	KQTALVELVK	CcmCcmKADDKETCcmFAEEGKK	525	558	10	17	1	3	525	560	6	BS3+NH+OH	17.1793	false	true	false	false	Within >4	0		0	0	0	0	0	18310	738	0
10973	2099792160	HSA_BS3_0.9x_DDA_003	6	896.946	5375.63	0.630406	6	5375.61	0.611861	36380	P02768-A	ALBU_HUMAN Serum albumin active OS=Homo sapiens GN=ALB PE=1 SV=2	false	P02768-A	ALBU_HUMAN Serum albumin active OS=Homo sapiens GN=ALB PE=1 SV=2	false	NLGKVGSK	RPCcmFSALEVDETYVPKEFNAETFTFHADICcmTLSEKER	429	485	8	37	4	35	432	519	6	BS3+NH+OH	17.1659	false	true	false	false	Within >4	0		0	0	0	0	0	18287	556	0
10973	2099893094	HSA_BS3_0.9x_DDA_001	3	1331.62	3991.84	0.837653	3	3991.83	0.834322	34668	P02768-A	ALBU_HUMAN Serum albumin active OS=Homo sapiens GN=ALB PE=1 SV=2	false	P02768-A	ALBU_HUMAN Serum albumin active OS=Homo sapiens GN=ALB PE=1 SV=2	false	LVNEVTEFAKTCcmVADESAENCcmDK	FKDLGEENFK	42	11	23	10	10	2	51	12	3	BS3+NH+OH	17.1343	false	true	false	false	Within >4	0		0	0	0	0	0	18277	24	0
10973	2099891740	HSA_BS3_0.9x_DDA_001	5	770.998	3849.95	0.952925	5	3849.95	0.953943	25427	P02768-A	ALBU_HUMAN Serum albumin active OS=Homo sapiens GN=ALB PE=1 SV=2	false	P02768-A	ALBU_HUMAN Serum albumin active OS=Homo sapiens GN=ALB PE=1 SV=2	false	TPVSDRVTKCcmCcmTESLVNR	LKbs3nh2CcmASLQKFGER	467	198	18	12	9	8	475	205	5	BS3+NH+OH	17.1266	false	true	false	false	Within >4	0		0	0	0	0	0	16219	499	0
10973	2099900505	HSA_BS3_0.9x_DDA_001	6	1095.21	6565.24	0.236421	6	6565.22	0.21803	47007	P02768-A	ALBU_HUMAN Serum albumin active OS=Homo sapiens GN=ALB PE=1 SV=2	false	P02768-A	ALBU_HUMAN Serum albumin active OS=Homo sapiens GN=ALB PE=1 SV=2	false	YKAAFTbs3nh2ECcmCcmQAADKbs3nh2AACcmLLPK	LVRPEVDVMoxCcmTAFHDNEETFLKKYLYEIAR	161	115	21	30	2	23	162	137	6	BS3+NH+OH	17.0383	false	true	false	false	Within >4	0		0	0	0	0	0	17971	12	0
10973	2099782989	HSA_BS3_0.9x_DDA_003	4	934.447	3733.76	0.759615	4	3733.75	0.746639	43186	P02768-A	ALBU_HUMAN Serum albumin active OS=Homo sapiens GN=ALB PE=1 SV=2	false	P02768-A	ALBU_HUMAN Serum albumin active OS=Homo sapiens GN=ALB PE=1 SV=2	false	VFDEFKPLVEEPQNLIK	CcmCcmAAADPHECcmYAK	373	360	17	13	6	11	378	370	4	BS3+NH+OH	16.9725	false	true	false	false	Within >4	0		0	0	0	0	0	18199	390	0
10973	2099844594	HSA_BS3_0.9x_DDA_002	4	1051.01	4200.01	0.006262	4	4200	0.995723	29728	P02768-A	ALBU_HUMAN Serum albumin active OS=Homo sapiens GN=ALB PE=1 SV=2	false	P02768-A	ALBU_HUMAN Serum albumin active OS=Homo sapiens GN=ALB PE=1 SV=2	false	LDELRDEGKASSAK	EFNAETFTFHADICcmTLSEKER	182	501	14	21	9	19	190	519	4	BS3+NH+OH	16.5881	false	true	false	false	Within >4	0		0	0	0	0	0	9590	309	0
10974	2194960338	HSA_BS3_1x_DDA_002	6	896.408	5372.4	0.402183	6	5372.4	0.400629	28730	P02768-A	ALBU_HUMAN Serum albumin active OS=Homo sapiens GN=ALB PE=1 SV=2	false	P02768-A	ALBU_HUMAN Serum albumin active OS=Homo sapiens GN=ALB PE=1 SV=2	false	FKDLGEENFK	VHTECcmCcmHGDLLECcmADDRADLAKYICcmENQDSISSK	11	241	10	34	2	22	12	262	6	BS3+NH+OH	16.5737	false	true	false	false	Within >4	0		0	0	0	0	0	17975	1130	0
10972	2198464294	HSA_BS3_0.5x_DDA_002	5	773.817	3864.05	0.04966	5	3864.05	0.049541	45441	P02768-A	ALBU_HUMAN Serum albumin active OS=Homo sapiens GN=ALB PE=1 SV=2	false	P02768-A	ALBU_HUMAN Serum albumin active OS=Homo sapiens GN=ALB PE=1 SV=2	false	KQTALVELVK	QNCcmELFEQLGEYKFQNALLVR	525	390	10	21	1	13	525	402	5	BS3+NH+OH	16.5152	false	true	false	false	Within >4	0		0	0	0	0	0	18302	989	0
10973	2099889735	HSA_BS3_0.9x_DDA_001	4	896.469	3581.85	0.846592	4	3581.85	0.845487	36866	P02768-A	ALBU_HUMAN Serum albumin active OS=Homo sapiens GN=ALB PE=1 SV=2	false	P02768-A	ALBU_HUMAN Serum albumin active OS=Homo sapiens GN=ALB PE=1 SV=2	false	LKECcmCcmEKPLLEK	HPYFYAPELLFFAKR	275	146	12	15	7	14	281	159	4	BS3+NH+OH	16.4358	false	true	false	false	Within >4	0		0	0	0	0	0	17802	559	0
10974	2194950196	HSA_BS3_1x_DDA_002	4	875.186	3496.71	0.713095	4	3496.71	0.71394	24062	P02768-A	ALBU_HUMAN Serum albumin active OS=Homo sapiens GN=ALB PE=1 SV=2	false	P02768-A	ALBU_HUMAN Serum albumin active OS=Homo sapiens GN=ALB PE=1 SV=2	false	KQTALVELVK	CcmCcmKADDKETCcmFAEEGKbs3ohK	525	558	10	17	1	3	525	560	4	BS3+NH+OH	16.3928	false	true	false	false	Within >4	0		0	0	0	0	0	18300	738	0
10974	2097158453	HSA_BS3_1x_DDA_003	3	1269.33	3804.95	0.953922	3	3804.94	0.936467	58602	P02768-A	ALBU_HUMAN Serum albumin active OS=Homo sapiens GN=ALB PE=1 SV=2	false	P02768-A	ALBU_HUMAN Serum albumin active OS=Homo sapiens GN=ALB PE=1 SV=2	false	VFDEFKPLVEEPQNLIK	DVFLGMFLYEYAR	373	324	17	13	6	11	378	334	3	BS3+NH+OH	16.3372	false	true	false	false	Within >4	0		0	0	0	0	0	11657	212	0
10974	2097201123	HSA_BS3_1x_DDA_001	5	700.153	3495.73	0.729831	5	3495.73	0.729925	22530	P02768-A	ALBU_HUMAN Serum albumin active OS=Homo sapiens GN=ALB PE=1 SV=2	false	P02768-A	ALBU_HUMAN Serum albumin active OS=Homo sapiens GN=ALB PE=1 SV=2	false	KQTALVELVK	CcmCcmKADDKETCcmFAEEGKbs3nh2K	525	558	10	17	1	3	525	560	5	BS3+NH+OH	16.2393	false	true	false	false	Within >4	0		0	0	0	0	0	17736	738	0
10974	2194952138	HSA_BS3_1x_DDA_002	4	956.242	3820.94	0.93785	4	3820.93	0.931377	56212	P02768-A	ALBU_HUMAN Serum albumin active OS=Homo sapiens GN=ALB PE=1 SV=2	false	P02768-A	ALBU_HUMAN Serum albumin active OS=Homo sapiens GN=ALB PE=1 SV=2	false	VFDEFKPLVEEPQNLIK	DVFLGMoxFLYEYAR	373	324	17	13	6	11	378	334	4	BS3+NH+OH	16.2096	false	true	false	false	Within >4	0		0	0	0	0	0	17511	212	0
10973	2099900504	HSA_BS3_0.9x_DDA_001	6	1095.21	6565.24	0.236421	6	6565.22	0.21803	47037	P02768-A	ALBU_HUMAN Serum albumin active OS=Homo sapiens GN=ALB PE=1 SV=2	false	P02768-A	ALBU_HUMAN Serum albumin active OS=Homo sapiens GN=ALB PE=1 SV=2	false	YKAAFTbs3nh2ECcmCcmQAADKbs3nh2AACcmLLPK	LVRPEVDVMoxCcmTAFHDNEETFLKKYLYEIAR	161	115	21	30	2	22	162	136	6	BS3+NH+OH	16.2087	false	true	false	false	Within >4	0		0	0	0	0	0	18296	855	0
10973	2099889236	HSA_BS3_0.9x_DDA_001	3	1171.22	3510.65	0.647421	3	3510.64	0.6429	27081	P02768-A	ALBU_HUMAN Serum albumin active OS=Homo sapiens GN=ALB PE=1 SV=2	false	P02768-A	ALBU_HUMAN Serum albumin active OS=Homo sapiens GN=ALB PE=1 SV=2	false	LVTDLTK	VHTECcmCcmHGDLLECcmADDRADLAK	234	241	7	22	6	3	239	243	3	BS3+NH+OH	16.1329	false	true	false	false	Within >4	0		0	0	0	0	0	18250	922	0
10973	2099789280	HSA_BS3_0.9x_DDA_003	3	1445.76	4334.25	0.252729	3	4334.25	0.250817	40108	P02768-A	ALBU_HUMAN Serum albumin active OS=Homo sapiens GN=ALB PE=1 SV=2	false	P02768-A	ALBU_HUMAN Serum albumin active OS=Homo sapiens GN=ALB PE=1 SV=2	false	QIKKQTALVELVK	EFNAETFTFHADICcmTLSEKbs3nh2ER	522	501	13	21	3	15	524	515	3	BS3+NH+OH	16.0189	false	true	false	false	Within >4	0		0	0	0	0.015873	0	18294	713	0
10973	2099793705	HSA_BS3_0.9x_DDA_003	6	967.124	5796.7	0.698003	6	5796.69	0.690328	38463	P02768-A	ALBU_HUMAN Serum albumin active OS=Homo sapiens GN=ALB PE=1 SV=2	false	P02768-A	ALBU_HUMAN Serum albumin active OS=Homo sapiens GN=ALB PE=1 SV=2	false	AEFAEVSKLVTDLTK	VHTECcmCcmHGDLLECcmADDRADLAKYICcmENQDSISSK	226	241	15	34	8	22	233	262	6	BS3+NH+OH	16.0149	false	true	false	false	Within >4	0		0	0	0	0.0266667	0	18293	1088	0
10973	2099894744	HSA_BS3_0.9x_DDA_001	6	752.875	4511.21	0.205108	6	4511.2	0.203571	28706	P02768-A	ALBU_HUMAN Serum albumin active OS=Homo sapiens GN=ALB PE=1 SV=2	false	P02768-A	ALBU_HUMAN Serum albumin active OS=Homo sapiens GN=ALB PE=1 SV=2	false	AFKAWAVAR	LVTDLTKVHTECcmCcmHGDLLECcmADDRADLAK	210	234	9	29	3	7	212	240	6	BS3+NH+OH	16.0021	false	true	false	false	Within >4	0		0	0	0	0	0	18108	1041	0
10973	2099783419	HSA_BS3_0.9x_DDA_003	3	1274.65	3820.94	0.939139	3	3820.93	0.931377	57532	P02768-A	ALBU_HUMAN Serum albumin active OS=Homo sapiens GN=ALB PE=1 SV=2	false	P02768-A	ALBU_HUMAN Serum albumin active OS=Homo sapiens GN=ALB PE=1 SV=2	false	VFDEFKPLVEEPQNLIK	DVFLGMoxFLYEYAR	373	324	17	13	6	9	378	332	3	BS3+NH+OH	15.9753	false	true	false	false	Within >4	0		0	0	0	0	0	18276	87	0
10974	2097199857	HSA_BS3_1x_DDA_001	4	757.163	3024.62	0.621726	4	3024.62	0.620552	25993	P02768-A	ALBU_HUMAN Serum albumin active OS=Homo sapiens GN=ALB PE=1 SV=2	false	P02768-A	ALBU_HUMAN Serum albumin active OS=Homo sapiens GN=ALB PE=1 SV=2	false	LKCcmASLQKbs3nh2FGER	LAKTYETTLEK	198	349	12	11	2	3	199	351	4	BS3+NH+OH	15.9577	false	true	false	false	Within >4	0		0	0	0	0	0	18162	1115	0
10973	2099837236	HSA_BS3_0.9x_DDA_002	4	761.658	3042.6	0.601212	4	3042.6	0.601942	19156	P02768-A	ALBU_HUMAN Serum albumin active OS=Homo sapiens GN=ALB PE=1 SV=2	false	P02768-A	ALBU_HUMAN Serum albumin active OS=Homo sapiens GN=ALB PE=1 SV=2	false	LKCcmASLQK	LDELRDEGKbs3ohASSAKQR	198	182	8	16	2	14	199	195	4	BS3+NH+OH	15.9354	false	true	false	false	Within >4	0		0	0	0	0	0	18043	803	0
10973	2099787180	HSA_BS3_0.9x_DDA_003	4	878.669	3510.65	0.646311	4	3510.64	0.6429	26871	P02768-A	ALBU_HUMAN Serum albumin active OS=Homo sapiens GN=ALB PE=1 SV=2	false	P02768-A	ALBU_HUMAN Serum albumin active OS=Homo sapiens GN=ALB PE=1 SV=2	false	LVTDLTK	VHTECcmCcmHGDLLECcmADDRADLAK	234	241	7	22	6	3	239	243	4	BS3+NH+OH	15.9133	false	true	false	false	Within >4	0		0	0	0	0	0	18250	922	0
10973	2099794600	HSA_BS3_0.9x_DDA_003	5	1076.13	5375.63	0.631478	5	5375.61	0.611861	36449	P02768-A	ALBU_HUMAN Serum albumin active OS=Homo sapiens GN=ALB PE=1 SV=2	false	P02768-A	ALBU_HUMAN Serum albumin active OS=Homo sapiens GN=ALB PE=1 SV=2	false	NLGKVGSK	RPCcmFSALEVDETYVPKEFNAETFTFHADICcmTLSEKER	429	485	8	37	4	35	432	519	5	BS3+NH+OH	15.8637	false	true	false	false	Within >4	0		0	0	0	0	0	18287	556	0
10973	2099782203	HSA_BS3_0.9x_DDA_003	3	1274.65	3820.94	0.939139	3	3820.93	0.931377	57539	P02768-A	ALBU_HUMAN Serum albumin active OS=Homo sapiens GN=ALB PE=1 SV=2	false	P02768-A	ALBU_HUMAN Serum albumin active OS=Homo sapiens GN=ALB PE=1 SV=2	false	VFDEFKPLVEEPQNLIK	DVFLGMoxFLYEYAR	373	324	17	13	6	11	378	334	3	BS3+NH+OH	15.8321	false	true	false	false	Within >4	0		0	0	0	0	0	17511	212	0
10974	2097199832	HSA_BS3_1x_DDA_001	4	757.409	3025.61	0.606698	4	3025.6	0.604567	27950	P02768-A	ALBU_HUMAN Serum albumin active OS=Homo sapiens GN=ALB PE=1 SV=2	false	P02768-A	ALBU_HUMAN Serum albumin active OS=Homo sapiens GN=ALB PE=1 SV=2	false	LKCcmASLQKbs3ohFGER	LAKTYETTLEK	198	349	12	11	2	3	199	351	4	BS3+NH+OH	15.7888	false	true	false	false	Within >4	0		0	0	0	0	0	18285	1115	0
10971	2092083232	HSA_BS3_0.3x_DDA_001	4	761.411	3041.62	0.61616	4	3041.62	0.617927	18001	P02768-A	ALBU_HUMAN Serum albumin active OS=Homo sapiens GN=ALB PE=1 SV=2	false	P02768-A	ALBU_HUMAN Serum albumin active OS=Homo sapiens GN=ALB PE=1 SV=2	false	LKCcmASLQK	LDELRDEGKbs3nh2ASSAKQR	198	182	8	16	2	14	199	195	4	BS3+NH+OH	15.7759	false	true	false	false	Within >4	0		0	0	0	0	0	18170	803	0
10973	2099835759	HSA_BS3_0.9x_DDA_002	4	804.143	3212.54	0.541404	4	3212.54	0.540333	20964	P02768-A	ALBU_HUMAN Serum albumin active OS=Homo sapiens GN=ALB PE=1 SV=2	false	P02768-A	ALBU_HUMAN Serum albumin active OS=Homo sapiens GN=ALB PE=1 SV=2	false	KQTALVELVK	CcmCcmKADDKETCcmFAEEGK	525	558	10	16	1	3	525	560	4	BS3+NH+OH	15.7759	false	true	false	false	Within >4	0		0	0	0	0	0	18213	738	0
10973	2099836740	HSA_BS3_0.9x_DDA_002	4	799.664	3194.63	0.625868	4	3194.63	0.625005	25338	P02768-A	ALBU_HUMAN Serum albumin active OS=Homo sapiens GN=ALB PE=1 SV=2	false	P02768-A	ALBU_HUMAN Serum albumin active OS=Homo sapiens GN=ALB PE=1 SV=2	false	LKbs3nh2CcmASLQKFGER	VTKCcmCcmTESLVNR	198	473	12	12	8	3	205	475	4	BS3+NH+OH	15.6885	false	true	false	false	Within >4	0		0	0	0	0	0	18282	499	0
10974	2097198725	HSA_BS3_1x_DDA_001	4	668.086	2668.31	0.313797	4	2668.31	0.313286	21391	P02768-A	ALBU_HUMAN Serum albumin active OS=Homo sapiens GN=ALB PE=1 SV=2	false	P02768-A	ALBU_HUMAN Serum albumin active OS=Homo sapiens GN=ALB PE=1 SV=2	false	DAHKbs3ohSEVAHR	FKDLGEENFK	1	11	10	10	1	2	1	12	4	BS3+NH+OH	15.6675	false	true	false	false	Within >4	0		0	0	0	0	0	18215	945	0
10971	2092054598	HSA_BS3_0.3x_DDA_003	3	794.438	2380.29	0.29195	3	2380.29	0.292341	18667	P02768-A	ALBU_HUMAN Serum albumin active OS=Homo sapiens GN=ALB PE=1 SV=2	false	P02768-A	ALBU_HUMAN Serum albumin active OS=Homo sapiens GN=ALB PE=1 SV=2	false	LKCcmASLQK	LAKTYETTLEK	198	349	8	11	2	3	199	351	3	BS3+NH+OH	15.437	false	true	false	false	Within >4	0		0	0	0	0	0	18159	1115	0
10973	2099895094	HSA_BS3_0.9x_DDA_001	5	922.268	4606.3	0.303464	5	4606.29	0.289142	46836	P02768-A	ALBU_HUMAN Serum albumin active OS=Homo sapiens GN=ALB PE=1 SV=2	false	P02768-A	ALBU_HUMAN Serum albumin active OS=Homo sapiens GN=ALB PE=1 SV=2	false	AAFTECcmCcmQAADKbs3nh2AACcmLLPK	HPYFYAPELLFFAKRYK	163	146	19	17	4	14	166	159	5	BS3+NH+OH	15.1937	false	true	false	false	Within >4	0		0	0	0	0	0	16966	1046	0
10973	2099786256	HSA_BS3_0.9x_DDA_003	3	1102.54	3304.58	0.583915	3	3304.58	0.580931	30222	P02768-A	ALBU_HUMAN Serum albumin active OS=Homo sapiens GN=ALB PE=1 SV=2	false	P02768-A	ALBU_HUMAN Serum albumin active OS=Homo sapiens GN=ALB PE=1 SV=2	false	ADLAKYICcmENQDSISSK	FKDLGEENFK	258	11	17	10	5	2	262	12	3	BS3+NH+OH	15.1804	false	true	false	false	Within >4	0		0	0	0	0	0	14665	1130	0
10973	2099893092	HSA_BS3_0.9x_DDA_001	4	998.966	3991.84	0.835673	4	3991.83	0.834322	34603	P02768-A	ALBU_HUMAN Serum albumin active OS=Homo sapiens GN=ALB PE=1 SV=2	false	P02768-A	ALBU_HUMAN Serum albumin active OS=Homo sapiens GN=ALB PE=1 SV=2	false	LVNEVTEFAKTCcmVADESAENCcmDK	FKDLGEENFK	42	11	23	10	10	2	51	12	4	BS3+NH+OH	15.151	false	true	false	false	Within >4	0		0	0	0	0	0	18277	24	0
10974	2097201706	HSA_BS3_1x_DDA_001	4	956.243	3820.94	0.942564	4	3820.93	0.931377	56481	P02768-A	ALBU_HUMAN Serum albumin active OS=Homo sapiens GN=ALB PE=1 SV=2	false	P02768-A	ALBU_HUMAN Serum albumin active OS=Homo sapiens GN=ALB PE=1 SV=2	false	VFDEFKPLVEEPQNLIK	DVFLGMoxFLYEYAR	373	324	17	13	6	9	378	332	4	BS3+NH+OH	15.1408	false	true	false	false	Within >4	0		0	0	0	0	0	18276	87	0
10974	2194960376	HSA_BS3_1x_DDA_002	6	1095.38	6566.22	0.224272	6	6566.22	0.224512	45545	P02768-A	ALBU_HUMAN Serum albumin active OS=Homo sapiens GN=ALB PE=1 SV=2	false	P02768-A	ALBU_HUMAN Serum albumin active OS=Homo sapiens GN=ALB PE=1 SV=2	false	RYKAAFTECcmCcmQAADKbs3nh2AACcmLLPK	LVRPEVDVMoxCcmTAFHDNEETFLKKYLYEIAR	160	115	22	30	3	23	162	137	6	BS3+NH+OH	15.119	false	true	false	false	Within >4	0		0	0	0	0	0	18191	12	0
10974	2097153427	HSA_BS3_1x_DDA_003	4	615.334	2457.31	0.307199	4	2457.31	0.307472	12668	P02768-A	ALBU_HUMAN Serum albumin active OS=Homo sapiens GN=ALB PE=1 SV=2	false	P02768-A	ALBU_HUMAN Serum albumin active OS=Homo sapiens GN=ALB PE=1 SV=2	false	LDELRDEGKASSAK	NLGKVGSK	182	429	14	8	9	4	190	432	4	BS3+NH+OH	15.1009	false	true	false	false	Within >4	0		0	0	0	0	0	18067	837	0
10974	2097208376	HSA_BS3_1x_DDA_001	6	805.909	4829.41	0.408771	6	4829.4	0.402581	38114	P02768-A	ALBU_HUMAN Serum albumin active OS=Homo sapiens GN=ALB PE=1 SV=2	false	P02768-A	ALBU_HUMAN Serum albumin active OS=Homo sapiens GN=ALB PE=1 SV=2	false	LVRPEVDVMoxCcmTAFHDNEETFLKK	HPYFYAPELLFFAKR	115	146	23	15	22	14	136	159	6	BS3+NH+OH	15.0716	false	true	false	false	Within >4	0		0	0	0	0	0	18145	1037	0
10973	2099786797	HSA_BS3_0.9x_DDA_003	5	748.597	3737.95	0.94787	5	3737.95	0.946598	35023	P02768-A	ALBU_HUMAN Serum albumin active OS=Homo sapiens GN=ALB PE=1 SV=2	false	P02768-A	ALBU_HUMAN Serum albumin active OS=Homo sapiens GN=ALB PE=1 SV=2	false	LKECcmCcmEKPLLEK	RHPYFYAPELLFFAKR	275	145	12	16	7	15	281	159	5	BS3+NH+OH	14.9668	false	true	false	false	Within >4	0		0	0	0	0	0	18212	559	0
10973	2099835824	HSA_BS3_0.9x_DDA_002	4	889.707	3554.8	0.800886	4	3554.8	0.796025	21275	P02768-A	ALBU_HUMAN Serum albumin active OS=Homo sapiens GN=ALB PE=1 SV=2	false	P02768-A	ALBU_HUMAN Serum albumin active OS=Homo sapiens GN=ALB PE=1 SV=2	false	TPVSDRVTKCcmCcmTESLVNR	LAKTYETTLEK	467	349	18	11	9	3	475	351	4	BS3+NH+OH	14.9285	false	true	false	false	Within >4	0		0	0	0	0	0	18256	1066	0
10972	2094563616	HSA_BS3_0.5x_DDA_001	6	645.169	3864.97	0.969172	6	3864.97	0.96753	23507	P02768-A	ALBU_HUMAN Serum albumin active OS=Homo sapiens GN=ALB PE=1 SV=2	false	P02768-A	ALBU_HUMAN Serum albumin active OS=Homo sapiens GN=ALB PE=1 SV=2	false	CcmCcmKADDKETCcmFAEEGKK	QIKbs3nh2KQTALVELVK	558	522	17	13	3	4	560	525	6	BS3+NH+OH	14.8692	false	true	false	false	Within >4	0		0	0	0	0	0	18266	738	0
10972	2094531374	HSA_BS3_0.5x_DDA_003	5	1019.08	5090.37	0.369434	5	5090.36	0.361724	36289	P02768-A	ALBU_HUMAN Serum albumin active OS=Homo sapiens GN=ALB PE=1 SV=2	false	P02768-A	ALBU_HUMAN Serum albumin active OS=Homo sapiens GN=ALB PE=1 SV=2	false	YICcmENQDSISSK	LVTDLTKbs3nh2VHTECcmCcmHGDLLECcmADDRADLAK	263	234	12	29	1	10	263	243	5	BS3+NH+OH	14.8653	false	true	false	false	Within >4	0		0	0	0	0	0	17905	1039	0
10972	2198460235	HSA_BS3_0.5x_DDA_002	4	614.091	2452.34	0.336378	4	2452.34	0.336588	25520	P02768-A	ALBU_HUMAN Serum albumin active OS=Homo sapiens GN=ALB PE=1 SV=2	false	P02768-A	ALBU_HUMAN Serum albumin active OS=Homo sapiens GN=ALB PE=1 SV=2	false	AFKAWAVAR	LAKTYETTLEK	210	349	9	11	3	3	212	351	4	BS3+NH+OH	14.8036	false	true	false	false	Within >4	0		0	0	0	0	0	18268	580	0
10973	2099761307	HSA_BS3_0.9x_DDA_003	5	1132.55	5657.72	0.71751	5	5657.71	0.70915	41276	P02768-A	ALBU_HUMAN Serum albumin active OS=Homo sapiens GN=ALB PE=1 SV=2	false	P02768-A	ALBU_HUMAN Serum albumin active OS=Homo sapiens GN=ALB PE=1 SV=2	false	RYKAAFTECcmCcmQAADK	LVRPEVDVMoxCcmTAFHDNEETFLKKYLYEIAR	160	115	15	30	3	23	162	137	5	BS3+NH+OH	14.7489	false	true	false	false	Within Special >4	0		0	0	0	0	0	18239	12	0
10973	2099886035	HSA_BS3_0.9x_DDA_001	4	629.066	2512.23	0.23457	4	2512.23	0.234642	13326	P02768-A	ALBU_HUMAN Serum albumin active OS=Homo sapiens GN=ALB PE=1 SV=2	false	P02768-A	ALBU_HUMAN Serum albumin active OS=Homo sapiens GN=ALB PE=1 SV=2	false	DAHKSEVAHR	FKDLGEENFK	1	11	10	10	1	2	1	12	4	BS3+NH+OH	14.7411	false	true	false	false	Within >4	0		0	0	0	0	0	18223	945	0
10972	2198464431	HSA_BS3_0.5x_DDA_002	5	774.001	3864.97	0.970917	5	3864.97	0.96753	23488	P02768-A	ALBU_HUMAN Serum albumin active OS=Homo sapiens GN=ALB PE=1 SV=2	false	P02768-A	ALBU_HUMAN Serum albumin active OS=Homo sapiens GN=ALB PE=1 SV=2	false	CcmCcmKADDKETCcmFAEEGKK	QIKbs3nh2KQTALVELVK	558	522	17	13	3	4	560	525	5	BS3+NH+OH	14.6549	false	true	false	false	Within >4	0		0	0	0	0	0	18266	738	0
10973	2099894529	HSA_BS3_0.9x_DDA_001	4	1084.57	4334.25	0.254792	4	4334.25	0.250817	40054	P02768-A	ALBU_HUMAN Serum albumin active OS=Homo sapiens GN=ALB PE=1 SV=2	false	P02768-A	ALBU_HUMAN Serum albumin active OS=Homo sapiens GN=ALB PE=1 SV=2	false	EFNAETFTFHADICcmTLSEKER	QIKKbs3nh2QTALVELVK	501	522	21	13	19	3	519	524	4	BS3+NH+OH	14.5792	false	true	false	false	Within >4	0		0	0	0	0.015873	0	18265	927	0
10972	2094525340	HSA_BS3_0.5x_DDA_003	4	667.84	2667.33	0.329155	4	2667.33	0.329271	20511	P02768-A	ALBU_HUMAN Serum albumin active OS=Homo sapiens GN=ALB PE=1 SV=2	false	P02768-A	ALBU_HUMAN Serum albumin active OS=Homo sapiens GN=ALB PE=1 SV=2	false	FKDLGEENFK	DAHKbs3nh2SEVAHR	11	1	10	10	2	1	12	1	4	BS3+NH+OH	14.4384	false	true	false	false	Within >4	0		0	0	0	0	0	18204	945	0
10973	2099835169	HSA_BS3_0.9x_DDA_002	5	551.094	2750.43	0.431663	5	2750.43	0.431983	11258	P02768-A	ALBU_HUMAN Serum albumin active OS=Homo sapiens GN=ALB PE=1 SV=2	false	P02768-A	ALBU_HUMAN Serum albumin active OS=Homo sapiens GN=ALB PE=1 SV=2	false	ASSAKQR	VGSKCcmCcmKbs3nh2HPEAKbs3nh2R	191	433	7	13	5	4	195	436	5	BS3+NH+OH	14.4169	false	true	false	false	Within >4	0		0	0	0	0	0	18140	210	0
10973	2099824988	HSA_BS3_0.9x_DDA_002	3	657.005	1967.99	0.991772	3	1967.99	0.992096	7693	P02768-A	ALBU_HUMAN Serum albumin active OS=Homo sapiens GN=ALB PE=1 SV=2	false	P02768-A	ALBU_HUMAN Serum albumin active OS=Homo sapiens GN=ALB PE=1 SV=2	false	CcmCcmKHPEAK	NLGKVGSK	437	429	8	8	3	4	439	432	3	BS3+NH+OH	14.3457	false	true	false	false	Within >4	0		0	0	0	0	0	18086	550	0
10973	2099847378	HSA_BS3_0.9x_DDA_002	7	768.495	5372.41	0.410628	7	5372.4	0.400629	29658	P02768-A	ALBU_HUMAN Serum albumin active OS=Homo sapiens GN=ALB PE=1 SV=2	false	P02768-A	ALBU_HUMAN Serum albumin active OS=Homo sapiens GN=ALB PE=1 SV=2	false	FKDLGEENFK	VHTECcmCcmHGDLLECcmADDRADLAKYICcmENQDSISSK	11	241	10	34	2	22	12	262	7	BS3+NH+OH	14.2872	false	true	false	false	Within >4	0		0	0	0	0	0	17975	1130	0
10974	2097169433	HSA_BS3_1x_DDA_001	5	588.108	2935.51	0.505118	5	2935.51	0.507498	21513	P02768-A	ALBU_HUMAN Serum albumin active OS=Homo sapiens GN=ALB PE=1 SV=2	false	P02768-A	ALBU_HUMAN Serum albumin active OS=Homo sapiens GN=ALB PE=1 SV=2	false	FPKAEFAEVSK	LKECcmCcmEKPLLEK	223	275	11	12	3	2	225	276	5	BS3+NH+OH	14.2682	false	true	false	false	Within Special >4	0		0	0	0	0	0	21060	895	0
10973	2099887597	HSA_BS3_0.9x_DDA_001	4	725.874	2899.47	0.466586	4	2899.47	0.467087	20779	P02768-A	ALBU_HUMAN Serum albumin active OS=Homo sapiens GN=ALB PE=1 SV=2	false	P02768-A	ALBU_HUMAN Serum albumin active OS=Homo sapiens GN=ALB PE=1 SV=2	false	VTKCcmCcmTESLVNR	LAKTYETTLEK	473	349	12	11	3	3	475	351	4	BS3+NH+OH	14.2454	false	true	false	false	Within >4	0		0	0	0	0	0	18260	1066	0
10973	2099787769	HSA_BS3_0.9x_DDA_003	5	984.501	4917.47	0.470422	5	4917.45	0.45371	48441	P02768-A	ALBU_HUMAN Serum albumin active OS=Homo sapiens GN=ALB PE=1 SV=2	false	P02768-A	ALBU_HUMAN Serum albumin active OS=Homo sapiens GN=ALB PE=1 SV=2	false	LKbs3nh2CcmASLQKFGER	MoxPCcmAEDYLSVVLNQLCcmVLHEKTPVSDR	198	446	12	27	8	21	205	466	5	BS3+NH+OH	14.2327	false	true	false	false	Within >4	0		0	0	0	0	0	18137	330	0
10972	2094528169	HSA_BS3_0.5x_DDA_003	4	925.453	3697.78	0.781624	4	3697.77	0.77378	38715	P02768-A	ALBU_HUMAN Serum albumin active OS=Homo sapiens GN=ALB PE=1 SV=2	false	P02768-A	ALBU_HUMAN Serum albumin active OS=Homo sapiens GN=ALB PE=1 SV=2	false	YKAAFTECcmCcmQAADK	HPYFYAPELLFFAKR	161	146	14	15	2	14	162	159	4	BS3+NH+OH	14.2231	false	true	false	false	Within >4	0		0	0	0	0	0	18208	415	0
10973	2099890212	HSA_BS3_0.9x_DDA_001	4	922.494	3685.95	0.946308	4	3685.95	0.946138	25430	P02768-A	ALBU_HUMAN Serum albumin active OS=Homo sapiens GN=ALB PE=1 SV=2	false	P02768-A	ALBU_HUMAN Serum albumin active OS=Homo sapiens GN=ALB PE=1 SV=2	false	LKCcmASLQKbs3nh2FGER	LDELRDEGKbs3nh2ASSAKQR	198	182	12	16	2	14	199	195	4	BS3+NH+OH	14.1953	false	true	false	false	Within >4	0		0	0	0	0	0	18248	803	0
10973	2099784080	HSA_BS3_0.9x_DDA_003	5	711.966	3554.8	0.795888	5	3554.8	0.796025	21258	P02768-A	ALBU_HUMAN Serum albumin active OS=Homo sapiens GN=ALB PE=1 SV=2	false	P02768-A	ALBU_HUMAN Serum albumin active OS=Homo sapiens GN=ALB PE=1 SV=2	false	TPVSDRVTKCcmCcmTESLVNR	LAKTYETTLEK	467	349	18	11	9	3	475	351	5	BS3+NH+OH	14.1034	false	true	false	false	Within >4	0		0	0	0	0	0	18256	1066	0
10973	2099774125	HSA_BS3_0.9x_DDA_003	3	611.34	1831	0.99848	3	1831	0.99856	8558	P02768-A	ALBU_HUMAN Serum albumin active OS=Homo sapiens GN=ALB PE=1 SV=2	false	P02768-A	ALBU_HUMAN Serum albumin active OS=Homo sapiens GN=ALB PE=1 SV=2	false	ASSAKQR	LKCcmASLQK	191	198	7	8	5	2	195	199	3	BS3+NH+OH	14.0334	false	true	false	false	Within >4	0		0	0	0	0	0	18117	803	0
10973	2099890711	HSA_BS3_0.9x_DDA_001	4	938.223	3748.86	0.862102	4	3748.86	0.858605	45570	P02768-A	ALBU_HUMAN Serum albumin active OS=Homo sapiens GN=ALB PE=1 SV=2	false	P02768-A	ALBU_HUMAN Serum albumin active OS=Homo sapiens GN=ALB PE=1 SV=2	false	LAKTYETTLEK	NYAEAKDVFLGMoxFLYEYAR	349	318	11	19	3	6	351	323	4	BS3+NH+OH	14.0331	false	true	false	false	Within >4	0		0	0	0	0	0	18254	1062	0
10973	2099896962	HSA_BS3_0.9x_DDA_001	5	1015.72	5073.56	0.55876	5	5073.55	0.554821	44986	P02768-A	ALBU_HUMAN Serum albumin active OS=Homo sapiens GN=ALB PE=1 SV=2	false	P02768-A	ALBU_HUMAN Serum albumin active OS=Homo sapiens GN=ALB PE=1 SV=2	false	RMoxPCcmAEDYLSVVLNQLCcmVLHEKTPVSDR	LKbs3nh2CcmASLQKFGER	445	198	28	12	22	8	466	205	5	BS3+NH+OH	14.0275	false	true	false	false	Within >4	0		0	0	0	0	0	17774	330	0
10971	2092032913	HSA_BS3_0.3x_DDA_002	5	841.007	4200	0.997361	5	4200	0.995723	29275	P02768-A	ALBU_HUMAN Serum albumin active OS=Homo sapiens GN=ALB PE=1 SV=2	false	P02768-A	ALBU_HUMAN Serum albumin active OS=Homo sapiens GN=ALB PE=1 SV=2	false	LDELRDEGKASSAK	EFNAETFTFHADICcmTLSEKER	182	501	14	21	9	19	190	519	5	BS3+NH+OH	14.0272	false	true	false	false	Within >4	0		0	0	0	0	0	9590	309	0
10973	2099791192	HSA_BS3_0.9x_DDA_003	5	928.859	4639.26	0.257788	5	4639.25	0.250041	31326	P02768-A	ALBU_HUMAN Serum albumin active OS=Homo sapiens GN=ALB PE=1 SV=2	false	P02768-A	ALBU_HUMAN Serum albumin active OS=Homo sapiens GN=ALB PE=1 SV=2	false	LDELRDEGKASSAKbs3nh2QR	EFNAETFTFHADICcmTLSEKER	182	501	16	21	9	19	190	519	5	BS3+NH+OH	13.9792	false	true	false	false	Within >4	0		0	0	0	0	0	17816	309	0
10973	2099783375	HSA_BS3_0.9x_DDA_003	5	703.136	3510.64	0.643797	5	3510.64	0.6429	26859	P02768-A	ALBU_HUMAN Serum albumin active OS=Homo sapiens GN=ALB PE=1 SV=2	false	P02768-A	ALBU_HUMAN Serum albumin active OS=Homo sapiens GN=ALB PE=1 SV=2	false	LVTDLTK	VHTECcmCcmHGDLLECcmADDRADLAK	234	241	7	22	6	3	239	243	5	BS3+NH+OH	13.9599	false	true	false	false	Within >4	0		0	0	0	0	0	18250	922	0
10973	2099889156	HSA_BS3_0.9x_DDA_001	3	1167.91	3500.71	0.709312	3	3500.71	0.710186	49504	P02768-A	ALBU_HUMAN Serum albumin active OS=Homo sapiens GN=ALB PE=1 SV=2	false	P02768-A	ALBU_HUMAN Serum albumin active OS=Homo sapiens GN=ALB PE=1 SV=2	false	TPVSDR	RMoxPCcmAEDYLSVVLNQLCcmVLHEK	467	445	6	22	1	10	467	454	3	BS3+NH+OH	13.9574	false	true	false	false	Within >4	0		0	0	0	0	0	17885	9	0
10972	2198463397	HSA_BS3_0.5x_DDA_002	5	738.196	3685.95	0.945374	5	3685.95	0.946138	25243	P02768-A	ALBU_HUMAN Serum albumin active OS=Homo sapiens GN=ALB PE=1 SV=2	false	P02768-A	ALBU_HUMAN Serum albumin active OS=Homo sapiens GN=ALB PE=1 SV=2	false	LKCcmASLQKbs3nh2FGER	LDELRDEGKbs3nh2ASSAKQR	198	182	12	16	2	14	199	195	5	BS3+NH+OH	13.8716	false	true	false	false	Within >4	0		0	0	0	0	0	18248	803	0
10974	2097207455	HSA_BS3_1x_DDA_001	4	1127.05	4504.17	0.169198	4	4504.17	0.171261	51748	DECOY:P02768-A	DECOY:ALBU_HUMAN Serum albumin active OS=Homo sapiens GN=ALB PE=1 SV=2	true	P02768-A	ALBU_HUMAN Serum albumin active OS=Homo sapiens GN=ALB PE=1 SV=2	false	AFNEEGLKDR	MoxPCcmAEDYLSVVLNQLCcmVLHEKTPVSDR	566	446	10	27	8	21	573	466	4	BS3+NH+OH	13.766	true	false	true	false	Within >4	0.00854701		0.00892857	1	0	0.0449438	1	18247	1056	6
10974	2097200585	HSA_BS3_1x_DDA_001	4	827.153	3304.58	0.583102	4	3304.58	0.580931	29256	P02768-A	ALBU_HUMAN Serum albumin active OS=Homo sapiens GN=ALB PE=1 SV=2	false	P02768-A	ALBU_HUMAN Serum albumin active OS=Homo sapiens GN=ALB PE=1 SV=2	false	ADLAKYICcmENQDSISSK	FKDLGEENFK	258	11	17	10	5	2	262	12	4	BS3+NH+OH	13.7489	false	true	false	false	Within >4	0.00854701		0	0	0	0	0	14665	1130	0
10973	2099888435	HSA_BS3_0.9x_DDA_001	4	799.91	3195.61	0.61013	4	3195.61	0.60902	27357	P02768-A	ALBU_HUMAN Serum albumin active OS=Homo sapiens GN=ALB PE=1 SV=2	false	P02768-A	ALBU_HUMAN Serum albumin active OS=Homo sapiens GN=ALB PE=1 SV=2	false	VTKCcmCcmTESLVNR	LKbs3ohCcmASLQKFGER	473	198	12	12	3	8	475	205	4	BS3+NH+OH	13.7169	false	true	false	false	Within >4	0.00854701		0.00892857	0	0	0	0	18245	499	0
10973	2099788072	HSA_BS3_0.9x_DDA_003	4	1258.89	5031.55	0.545489	4	5031.54	0.540203	60623	P02768-A	ALBU_HUMAN Serum albumin active OS=Homo sapiens GN=ALB PE=1 SV=2	false	P02768-A	ALBU_HUMAN Serum albumin active OS=Homo sapiens GN=ALB PE=1 SV=2	false	QNCcmELFEQLGEYKFQNALLVR	ATKbs3nh2EQLKAVMDDFAAFVEK	390	539	21	19	13	7	402	545	4	BS3+NH+OH	13.6923	false	true	false	false	Within >4	0.00854701		0	0	0	0	0	16161	846	0
10974	2097206050	HSA_BS3_1x_DDA_001	5	953.486	4762.39	0.394663	5	4762.39	0.390253	43700	P02768-A	ALBU_HUMAN Serum albumin active OS=Homo sapiens GN=ALB PE=1 SV=2	false	P02768-A	ALBU_HUMAN Serum albumin active OS=Homo sapiens GN=ALB PE=1 SV=2	false	YKAAFTECcmCcmQAADKbs3nh2AACcmLLPK	RHPYFYAPELLFFAKR	161	145	21	16	2	15	162	159	5	BS3+NH+OH	13.6588	false	true	false	false	Within >4	0.00854701		0	0	0	0	0	18169	415	0
10973	2099895306	HSA_BS3_0.9x_DDA_001	5	935.646	4673.2	0.195473	5	4673.19	0.189674	39738	P02768-A	ALBU_HUMAN Serum albumin active OS=Homo sapiens GN=ALB PE=1 SV=2	false	P02768-A	ALBU_HUMAN Serum albumin active OS=Homo sapiens GN=ALB PE=1 SV=2	false	LKECcmCcmEKPLLEK	SHCcmIAEVENDEMoxPADLPSLAADFVESK	275	287	12	27	7	1	281	287	5	BS3+NH+OH	13.6539	false	true	false	false	Within >4	0.00854701		0	0	0	0	0	18103	280	0
10974	2097197578	HSA_BS3_1x_DDA_001	3	760.044	2277.11	0.109847	3	2277.11	0.109308	20491	P02768-A	ALBU_HUMAN Serum albumin active OS=Homo sapiens GN=ALB PE=1 SV=2	false	P02768-A	ALBU_HUMAN Serum albumin active OS=Homo sapiens GN=ALB PE=1 SV=2	false	CcmCcmTESLVNR	TPVSDRVTK	476	467	9	9	3	8	478	474	3	BS3+NH+OH	13.6424	false	true	false	false	Within >4	0.00854701		0.00892857	0	0	0.0449438	0	18241	1054	0
10974	2194948666	HSA_BS3_1x_DDA_002	4	725.394	2897.55	0.546534	4	2897.55	0.545805	18246	P02768-A	ALBU_HUMAN Serum albumin active OS=Homo sapiens GN=ALB PE=1 SV=2	false	P02768-A	ALBU_HUMAN Serum albumin active OS=Homo sapiens GN=ALB PE=1 SV=2	false	NLGKVGSK	LDELRDEGKASSAKbs3ohQR	429	182	8	16	4	9	432	190	4	BS3+NH+OH	13.6216	false	true	false	false	Within >4	0.00854701		0	0	0	0	0	17960	837	0
10974	2097215441	HSA_BS3_1x_DDA_002	5	700.153	3495.73	0.730825	5	3495.73	0.729925	23652	P02768-A	ALBU_HUMAN Serum albumin active OS=Homo sapiens GN=ALB PE=1 SV=2	false	P02768-A	ALBU_HUMAN Serum albumin active OS=Homo sapiens GN=ALB PE=1 SV=2	false	KQTALVELVK	CcmCcmKADDKbs3nh2ETCcmFAEEGKK	525	558	10	17	1	3	525	560	5	BS3+NH+OH	13.5703	false	true	false	false	Within Special >4	0		0	0	0	0	0	21055	738	0
10974	2097168111	HSA_BS3_1x_DDA_003	6	943.96	5657.71	0.713769	6	5657.71	0.70915	39693	P02768-A	ALBU_HUMAN Serum albumin active OS=Homo sapiens GN=ALB PE=1 SV=2	false	P02768-A	ALBU_HUMAN Serum albumin active OS=Homo sapiens GN=ALB PE=1 SV=2	false	RYKAAFTECcmCcmQAADK	LVRPEVDVMoxCcmTAFHDNEETFLKKYLYEIAR	160	115	15	30	3	23	162	137	6	BS3+NH+OH	13.5613	false	true	false	false	Within >4	0.00854701		0	0	0	0	0	18239	12	0
10973	2099889732	HSA_BS3_0.9x_DDA_001	5	717.376	3581.85	0.845418	5	3581.85	0.845487	36949	P02768-A	ALBU_HUMAN Serum albumin active OS=Homo sapiens GN=ALB PE=1 SV=2	false	P02768-A	ALBU_HUMAN Serum albumin active OS=Homo sapiens GN=ALB PE=1 SV=2	false	LKECcmCcmEKPLLEK	HPYFYAPELLFFAKR	275	146	12	15	7	14	281	159	5	BS3+NH+OH	13.4868	false	true	false	false	Within >4	0.00854701		0	0	0	0	0	17802	559	0
10973	2099779336	HSA_BS3_0.9x_DDA_003	4	754.099	3012.37	0.367586	4	3012.36	0.362702	27187	P02768-A	ALBU_HUMAN Serum albumin active OS=Homo sapiens GN=ALB PE=1 SV=2	false	P02768-A	ALBU_HUMAN Serum albumin active OS=Homo sapiens GN=ALB PE=1 SV=2	false	VHTECcmCcmHGDLLECcmADDR	LVTDLTK	241	234	17	7	3	6	243	239	4	BS3+NH+OH	13.4341	false	true	false	false	Within >4	0.00854701		0	0	0	0	0	18154	922	0
10973	2099849388	HSA_BS3_0.9x_DDA_002	6	941.13	5640.74	0.736391	6	5640.71	0.707758	44886	P02768-A	ALBU_HUMAN Serum albumin active OS=Homo sapiens GN=ALB PE=1 SV=2	false	P02768-A	ALBU_HUMAN Serum albumin active OS=Homo sapiens GN=ALB PE=1 SV=2	false	YKAAFTECcmCcmQAADK	LVRPEVDVMCcmTAFHDNEETFLKKbs3nh2YLYEIAR	161	115	14	30	2	22	162	136	6	BS3+NH+OH	13.3821	false	true	false	false	Within >4	0.00854701		0.00892857	0	0	0	0	18236	855	0
10973	2099847888	HSA_BS3_0.9x_DDA_002	5	1324.85	6619.21	0.207361	5	6619.18	0.180108	60896	P02768-A	ALBU_HUMAN Serum albumin active OS=Homo sapiens GN=ALB PE=1 SV=2	false	P02768-A	ALBU_HUMAN Serum albumin active OS=Homo sapiens GN=ALB PE=1 SV=2	false	LVNEVTEFAKTCcmVADESAENCcmDK	FKbs3ohDLGEENFKALVLIAFAQYLQQCcmPFEDHVK	42	11	23	31	10	10	51	20	5	BS3+NH+OH	13.3328	false	true	false	false	Within >4	0.00854701		0.00892857	0	0	0.0361446	0	18235	147	0
10972	2198465813	HSA_BS3_0.5x_DDA_002	4	1056.71	4222.81	0.808754	4	4222.81	0.808869	21124	P02768-A	ALBU_HUMAN Serum albumin active OS=Homo sapiens GN=ALB PE=1 SV=2	false	P02768-A	ALBU_HUMAN Serum albumin active OS=Homo sapiens GN=ALB PE=1 SV=2	false	NECcmFLQHKDDNPNLPR	ETYGEMoxADCcmCcmAKQEPER	99	82	16	17	8	12	106	93	4	BS3+NH+OH	13.3009	false	true	false	false	Within >4	0.00854701		0	0	0	0	0	15724	23	0
10973	2099890349	HSA_BS3_0.9x_DDA_001	4	925.452	3697.78	0.778297	4	3697.77	0.77378	38802	P02768-A	ALBU_HUMAN Serum albumin active OS=Homo sapiens GN=ALB PE=1 SV=2	false	P02768-A	ALBU_HUMAN Serum albumin active OS=Homo sapiens GN=ALB PE=1 SV=2	false	AAFTECcmCcmQAADK	HPYFYAPELLFFAKRYK	163	146	12	17	4	14	166	159	4	BS3+NH+OH	13.2373	false	true	false	false	Within >4	0.00854701		0.00892857	0	0	0	0	18233	1046	0
10973	2099890262	HSA_BS3_0.9x_DDA_001	5	738.394	3686.94	0.935019	5	3686.93	0.930153	27131	P02768-A	ALBU_HUMAN Serum albumin active OS=Homo sapiens GN=ALB PE=1 SV=2	false	P02768-A	ALBU_HUMAN Serum albumin active OS=Homo sapiens GN=ALB PE=1 SV=2	false	LKCcmASLQKbs3ohFGER	LDELRDEGKbs3nh2ASSAKQR	198	182	12	16	2	14	199	195	5	BS3+NH+OH	13.2092	false	true	false	false	Within >4	0.00854701		0	0	0	0	0	17656	803	0
10973	2099895606	HSA_BS3_0.9x_DDA_001	4	1187.82	4747.26	0.258073	4	4747.25	0.246203	46914	P02768-A	ALBU_HUMAN Serum albumin active OS=Homo sapiens GN=ALB PE=1 SV=2	false	P02768-A	ALBU_HUMAN Serum albumin active OS=Homo sapiens GN=ALB PE=1 SV=2	false	RPCcmFSALEVDETYVPK	EFNAETFTFHADICcmTLSEKbs3nh2ER	485	501	16	21	13	6	497	506	4	BS3+NH+OH	13.1984	false	true	false	false	Within >4	0.00854701		0.00892857	0	0	0.0361446	0	18231	1045	0
10973	2099895726	HSA_BS3_0.9x_DDA_001	5	953.486	4762.39	0.392186	5	4762.39	0.390253	46145	P02768-A	ALBU_HUMAN Serum albumin active OS=Homo sapiens GN=ALB PE=1 SV=2	false	P02768-A	ALBU_HUMAN Serum albumin active OS=Homo sapiens GN=ALB PE=1 SV=2	false	AAFTECcmCcmQAADKbs3nh2AACcmLLPK	RHPYFYAPELLFFAKRYK	163	145	19	18	4	15	166	159	5	BS3+NH+OH	13.1767	false	true	false	false	Within >4	0.00854701		0	0	0	0	0	18167	1046	0
10974	2097206017	HSA_BS3_1x_DDA_001	7	645.466	4511.21	0.21315	7	4511.2	0.203571	27703	P02768-A	ALBU_HUMAN Serum albumin active OS=Homo sapiens GN=ALB PE=1 SV=2	false	P02768-A	ALBU_HUMAN Serum albumin active OS=Homo sapiens GN=ALB PE=1 SV=2	false	AFKAWAVAR	LVTDLTKVHTECcmCcmHGDLLECcmADDRADLAK	210	234	9	29	3	7	212	240	7	BS3+NH+OH	13.119	false	true	false	false	Within >4	0.00854701		0	0	0	0	0	18108	1041	0
10974	2194955586	HSA_BS3_1x_DDA_002	5	805.02	4020.06	0.064607	5	4020.06	0.062159	27147	P02768-A	ALBU_HUMAN Serum albumin active OS=Homo sapiens GN=ALB PE=1 SV=2	false	P02768-A	ALBU_HUMAN Serum albumin active OS=Homo sapiens GN=ALB PE=1 SV=2	false	CcmCcmKADDKETCcmFAEEGKbs3nh2K	QIKbs3nh2KQTALVELVK	558	522	17	13	3	4	560	525	5	BS3+NH+OH	13.0532	false	true	false	false	Within >4	0.00854701		0	0	0	0	0	18105	738	0
10973	2099838600	HSA_BS3_0.9x_DDA_002	4	734.126	2932.47	0.473456	4	2932.47	0.474635	14177	P02768-A	ALBU_HUMAN Serum albumin active OS=Homo sapiens GN=ALB PE=1 SV=2	false	P02768-A	ALBU_HUMAN Serum albumin active OS=Homo sapiens GN=ALB PE=1 SV=2	false	VGSKCcmCcmK	LDELRDEGKASSAKbs3nh2QR	433	182	7	16	4	9	436	190	4	BS3+NH+OH	12.9973	false	true	false	false	Within >4	0.00854701		0	0	0	0	0	18038	682	0
10972	2094558246	HSA_BS3_0.5x_DDA_001	3	562.988	1685.94	0.942216	3	1685.94	0.942423	8217	P02768-A	ALBU_HUMAN Serum albumin active OS=Homo sapiens GN=ALB PE=1 SV=2	false	P02768-A	ALBU_HUMAN Serum albumin active OS=Homo sapiens GN=ALB PE=1 SV=2	false	ASSAKQR	NLGKVGSK	191	429	7	8	5	4	195	432	3	BS3+NH+OH	12.9909	false	true	false	false	Within >4	0.00854701		0	0	0	0.0266667	0	17920	1076	0
10972	2198464339	HSA_BS3_0.5x_DDA_002	5	774.001	3864.97	0.970917	5	3864.97	0.96753	23435	P02768-A	ALBU_HUMAN Serum albumin active OS=Homo sapiens GN=ALB PE=1 SV=2	false	P02768-A	ALBU_HUMAN Serum albumin active OS=Homo sapiens GN=ALB PE=1 SV=2	false	CcmCcmKADDKETCcmFAEEGKK	QIKKbs3nh2QTALVELVK	558	522	17	13	3	3	560	524	5	BS3+NH+OH	12.9758	false	true	false	false	Within >4	0.00854701		0	0	0	0	0	18177	644	0
10973	2099783412	HSA_BS3_0.9x_DDA_003	4	953.49	3809.93	0.930127	4	3809.92	0.918583	36998	P02768-A	ALBU_HUMAN Serum albumin active OS=Homo sapiens GN=ALB PE=1 SV=2	false	P02768-A	ALBU_HUMAN Serum albumin active OS=Homo sapiens GN=ALB PE=1 SV=2	false	KQTALVELVK	EFNAETFTFHADICcmTLSEKER	525	501	10	21	1	19	525	519	4	BS3+NH+OH	12.9424	false	true	false	false	Within >4	0.00854701		0	0	0	0	0	18185	452	0
10973	2099886039	HSA_BS3_0.9x_DDA_001	5	503.454	2512.23	0.234641	5	2512.23	0.234642	14749	P02768-A	ALBU_HUMAN Serum albumin active OS=Homo sapiens GN=ALB PE=1 SV=2	false	P02768-A	ALBU_HUMAN Serum albumin active OS=Homo sapiens GN=ALB PE=1 SV=2	false	DAHKSEVAHR	FKDLGEENFK	1	11	10	10	1	2	1	12	5	BS3+NH+OH	12.7799	false	true	false	false	Within >4	0.00854701		0	0	0	0	0	18223	945	0
10973	2099891167	HSA_BS3_0.9x_DDA_001	4	952.242	3804.94	0.94068	4	3804.94	0.936467	60738	P02768-A	ALBU_HUMAN Serum albumin active OS=Homo sapiens GN=ALB PE=1 SV=2	false	P02768-A	ALBU_HUMAN Serum albumin active OS=Homo sapiens GN=ALB PE=1 SV=2	false	VFDEFKPLVEEPQNLIK	DVFLGMFLYEYAR	373	324	17	13	6	9	378	332	4	BS3+NH+OH	12.7202	false	true	false	false	Within >4	0.00854701		0	0	0	0	0	18131	87	0
10971	2092081760	HSA_BS3_0.3x_DDA_001	4	610.816	2439.23	0.234842	4	2439.24	0.236243	8883	P02768-A	ALBU_HUMAN Serum albumin active OS=Homo sapiens GN=ALB PE=1 SV=2	false	P02768-A	ALBU_HUMAN Serum albumin active OS=Homo sapiens GN=ALB PE=1 SV=2	false	ASSAKQR	VGSKCcmCcmKbs3nh2HPEAK	191	433	7	12	5	4	195	436	4	BS3+NH+OH	12.6592	false	true	false	false	Within >4	0.00854701		0	0	0	0	0	17257	210	0
10974	2097200417	HSA_BS3_1x_DDA_001	4	801.19	3200.73	0.729627	4	3200.73	0.7274	40660	P02768-A	ALBU_HUMAN Serum albumin active OS=Homo sapiens GN=ALB PE=1 SV=2	false	P02768-A	ALBU_HUMAN Serum albumin active OS=Homo sapiens GN=ALB PE=1 SV=2	false	AFKAWAVAR	VFDEFKPLVEEPQNLIK	210	373	9	17	3	6	212	378	4	BS3+NH+OH	12.6528	false	true	false	false	Within >4	0.00854701		0	0	0	0.0266667	0	18068	1085	0
10973	2099896412	HSA_BS3_0.9x_DDA_001	5	984.697	4918.45	0.450067	5	4918.44	0.437725	49541	P02768-A	ALBU_HUMAN Serum albumin active OS=Homo sapiens GN=ALB PE=1 SV=2	false	P02768-A	ALBU_HUMAN Serum albumin active OS=Homo sapiens GN=ALB PE=1 SV=2	false	MoxPCcmAEDYLSVVLNQLCcmVLHEKTPVSDR	LKbs3ohCcmASLQKFGER	446	198	27	12	21	8	466	205	5	BS3+NH+OH	12.5936	false	true	false	false	Within >4	0.00854701		0	0	0	0	0	17640	330	0
10973	2099845119	HSA_BS3_0.9x_DDA_002	5	935.648	4673.2	0.203078	5	4673.19	0.189674	39731	P02768-A	ALBU_HUMAN Serum albumin active OS=Homo sapiens GN=ALB PE=1 SV=2	false	P02768-A	ALBU_HUMAN Serum albumin active OS=Homo sapiens GN=ALB PE=1 SV=2	false	LKECcmCcmEKPLLEK	SHCcmIAEVENDEMoxPADLPSLAADFVESK	275	287	12	27	2	1	276	287	5	BS3+NH+OH	12.591	false	true	false	false	Within >4	0.00854701		0	0	0	0	0	17981	134	0
10973	2099843429	HSA_BS3_0.9x_DDA_002	5	959.469	4792.31	0.309936	5	4792.3	0.300245	44696	P02768-A	ALBU_HUMAN Serum albumin active OS=Homo sapiens GN=ALB PE=1 SV=2	false	P02768-A	ALBU_HUMAN Serum albumin active OS=Homo sapiens GN=ALB PE=1 SV=2	false	MoxPCcmAEDYLSVVLNQLCcmVLHEKTPVSDR	VTKCcmCcmTESLVNR	446	473	27	12	21	3	466	475	5	BS3+NH+OH	12.5825	false	true	false	false	Within >4	0.00854701		0.016	0	0	0	0	18217	573	0
10973	2099792282	HSA_BS3_0.9x_DDA_003	5	1107.15	5530.73	0.726911	5	5530.71	0.70649	40530	P02768-A	ALBU_HUMAN Serum albumin active OS=Homo sapiens GN=ALB PE=1 SV=2	false	P02768-A	ALBU_HUMAN Serum albumin active OS=Homo sapiens GN=ALB PE=1 SV=2	false	NLGKVGSK	RPCcmFSALEVDETYVPKbs3nh2EFNAETFTFHADICcmTLSEKER	429	485	8	37	4	35	432	519	5	BS3+NH+OH	12.5671	false	true	false	false	Within >4	0.00854701		0.016	0	0	0	0	18216	556	0
10974	2097154304	HSA_BS3_1x_DDA_003	5	534.67	2668.31	0.311548	5	2668.31	0.313286	21431	P02768-A	ALBU_HUMAN Serum albumin active OS=Homo sapiens GN=ALB PE=1 SV=2	false	P02768-A	ALBU_HUMAN Serum albumin active OS=Homo sapiens GN=ALB PE=1 SV=2	false	DAHKbs3ohSEVAHR	FKDLGEENFK	1	11	10	10	1	2	1	12	5	BS3+NH+OH	12.5628	false	true	false	false	Within >4	0.00854701		0	0	0	0	0	18215	945	0
10973	2099893374	HSA_BS3_0.9x_DDA_001	6	670.861	4019.12	0.123136	6	4019.11	0.113145	41792	P02768-A	ALBU_HUMAN Serum albumin active OS=Homo sapiens GN=ALB PE=1 SV=2	false	P02768-A	ALBU_HUMAN Serum albumin active OS=Homo sapiens GN=ALB PE=1 SV=2	false	RHPYFYAPELLFFAKR	AACcmLLPKLDELRDEGK	145	175	16	16	15	7	159	181	6	BS3+NH+OH	12.5569	false	true	false	false	Within >4	0.00854701		0	0	0	0.015873	0	17680	1017	0
10973	2099837850	HSA_BS3_0.9x_DDA_002	5	643.515	3212.54	0.539393	5	3212.54	0.540333	20976	P02768-A	ALBU_HUMAN Serum albumin active OS=Homo sapiens GN=ALB PE=1 SV=2	false	P02768-A	ALBU_HUMAN Serum albumin active OS=Homo sapiens GN=ALB PE=1 SV=2	false	KQTALVELVK	CcmCcmKADDKETCcmFAEEGK	525	558	10	16	1	3	525	560	5	BS3+NH+OH	12.5223	false	true	false	false	Within >4	0.00854701		0	0	0	0	0	18213	738	0
10973	2099783408	HSA_BS3_0.9x_DDA_003	6	623.998	3737.95	0.947305	6	3737.95	0.946598	34862	P02768-A	ALBU_HUMAN Serum albumin active OS=Homo sapiens GN=ALB PE=1 SV=2	false	P02768-A	ALBU_HUMAN Serum albumin active OS=Homo sapiens GN=ALB PE=1 SV=2	false	LKECcmCcmEKPLLEK	RHPYFYAPELLFFAKR	275	145	12	16	7	15	281	159	6	BS3+NH+OH	12.4586	false	true	false	false	Within >4	0.00854701		0	0	0	0	0	18212	559	0
10973	2099785737	HSA_BS3_0.9x_DDA_003	4	836.175	3340.67	0.671988	4	3340.67	0.66646	40338	P02768-A	ALBU_HUMAN Serum albumin active OS=Homo sapiens GN=ALB PE=1 SV=2	false	P02768-A	ALBU_HUMAN Serum albumin active OS=Homo sapiens GN=ALB PE=1 SV=2	false	ECcmCcmEKPLLEK	HPYFYAPELLFFAKR	277	146	10	15	5	14	281	159	4	BS3+NH+OH	12.4464	false	true	false	false	Within >4	0.00854701		0.016	0	0	0	0	18211	559	0
10973	2099895461	HSA_BS3_0.9x_DDA_001	4	1181.07	4720.26	0.255227	4	4720.24	0.242047	54982	P02768-A	ALBU_HUMAN Serum albumin active OS=Homo sapiens GN=ALB PE=1 SV=2	false	P02768-A	ALBU_HUMAN Serum albumin active OS=Homo sapiens GN=ALB PE=1 SV=2	false	AVMoxDDFAAFVEKCcmCcmK	ADDKETCcmFAEEGKbs3nh2KLVAASQAALGL	546	561	15	25	12	14	557	574	4	BS3+NH+OH	12.4052	false	true	false	false	Within >4	0.00854701		0.016	0	0	0	0	18210	462	0
10973	2099771903	HSA_BS3_0.9x_DDA_003	3	1233.59	3697.75	0.754771	3	3697.77	0.77378	38839	P02768-A	ALBU_HUMAN Serum albumin active OS=Homo sapiens GN=ALB PE=1 SV=2	false	P02768-A	ALBU_HUMAN Serum albumin active OS=Homo sapiens GN=ALB PE=1 SV=2	false	YKAAFTECcmCcmQAADK	HPYFYAPELLFFAKR	161	146	14	15	2	14	162	159	3	BS3+NH+OH	12.3751	false	true	false	false	Within Special >4	0		0	0	0	0	0	18208	415	0
10974	2097196338	HSA_BS3_1x_DDA_001	3	574.959	1721.86	0.855565	3	1721.86	0.855268	4763	P02768-A	ALBU_HUMAN Serum albumin active OS=Homo sapiens GN=ALB PE=1 SV=2	false	P02768-A	ALBU_HUMAN Serum albumin active OS=Homo sapiens GN=ALB PE=1 SV=2	false	VGSKCcmCcmK	ASSAKQR	433	191	7	7	4	5	436	195	3	BS3+NH+OH	12.3709	false	true	false	false	Within >4	0.00854701		0	0	0	0	0	17718	210	0
10973	2099890337	HSA_BS3_0.9x_DDA_001	5	740.563	3697.78	0.776518	5	3697.77	0.77378	38793	P02768-A	ALBU_HUMAN Serum albumin active OS=Homo sapiens GN=ALB PE=1 SV=2	false	P02768-A	ALBU_HUMAN Serum albumin active OS=Homo sapiens GN=ALB PE=1 SV=2	false	YKAAFTECcmCcmQAADK	HPYFYAPELLFFAKR	161	146	14	15	2	14	162	159	5	BS3+NH+OH	12.3291	false	true	false	false	Within >4	0.00854701		0	0	0	0	0	18208	415	0
10973	2099835671	HSA_BS3_0.9x_DDA_002	3	1014.88	3041.62	0.619301	3	3041.62	0.617927	17585	P02768-A	ALBU_HUMAN Serum albumin active OS=Homo sapiens GN=ALB PE=1 SV=2	false	P02768-A	ALBU_HUMAN Serum albumin active OS=Homo sapiens GN=ALB PE=1 SV=2	false	LKCcmASLQK	LDELRDEGKbs3nh2ASSAKQR	198	182	8	16	2	14	199	195	3	BS3+NH+OH	12.3249	false	true	false	false	Within >4	0.00854701		0	0	0	0	0	18170	803	0
10973	2099833405	HSA_BS3_0.9x_DDA_002	4	428.969	1711.85	0.848595	4	1711.85	0.849789	5019	P02768-A	ALBU_HUMAN Serum albumin active OS=Homo sapiens GN=ALB PE=1 SV=2	false	P02768-A	ALBU_HUMAN Serum albumin active OS=Homo sapiens GN=ALB PE=1 SV=2	false	VGSKCcmCcmK	HPEAKR	433	440	7	6	4	5	436	444	4	BS3+NH+OH	12.3026	false	true	false	false	Within >4	0.00854701		0	0	0	0.0266667	0	18018	1074	0
10974	2194958574	HSA_BS3_1x_DDA_002	4	1262.9	5047.56	0.555156	4	5047.54	0.535113	52152	P02768-A	ALBU_HUMAN Serum albumin active OS=Homo sapiens GN=ALB PE=1 SV=2	false	P02768-A	ALBU_HUMAN Serum albumin active OS=Homo sapiens GN=ALB PE=1 SV=2	false	QNCcmELFEQLGEYKFQNALLVR	ATKEQLKbs3nh2AVMoxDDFAAFVEK	390	539	21	19	13	3	402	541	4	BS3+NH+OH	12.2894	false	true	false	false	Within >4	0.00854701		0.016	0	0	0	0	18205	317	0
10971	2092028736	HSA_BS3_0.3x_DDA_002	5	534.473	2667.33	0.328549	5	2667.33	0.329271	20401	P02768-A	ALBU_HUMAN Serum albumin active OS=Homo sapiens GN=ALB PE=1 SV=2	false	P02768-A	ALBU_HUMAN Serum albumin active OS=Homo sapiens GN=ALB PE=1 SV=2	false	FKDLGEENFK	DAHKbs3nh2SEVAHR	11	1	10	10	2	1	12	1	5	BS3+NH+OH	12.2575	false	true	false	false	Within >4	0.00854701		0	0	0	0	0	18204	945	0
10973	2099843341	HSA_BS3_0.9x_DDA_002	5	981.302	4901.48	0.475117	5	4901.46	0.4588	49918	P02768-A	ALBU_HUMAN Serum albumin active OS=Homo sapiens GN=ALB PE=1 SV=2	false	P02768-A	ALBU_HUMAN Serum albumin active OS=Homo sapiens GN=ALB PE=1 SV=2	false	MPCcmAEDYLSVVLNQLCcmVLHEKTPVSDR	LKbs3nh2CcmASLQKFGER	446	198	27	12	21	8	466	205	5	BS3+NH+OH	12.1896	false	true	false	false	Within >4	0.00854701		0.0215827	0	0	0	0	18202	330	0
10973	2099841106	HSA_BS3_0.9x_DDA_002	5	738.197	3685.95	0.946679	5	3685.95	0.946138	25229	P02768-A	ALBU_HUMAN Serum albumin active OS=Homo sapiens GN=ALB PE=1 SV=2	false	P02768-A	ALBU_HUMAN Serum albumin active OS=Homo sapiens GN=ALB PE=1 SV=2	false	LDELRDEGKbs3nh2ASSAK	QRLKCcmASLQKbs3nh2FGER	182	196	14	14	12	4	193	199	5	BS3+NH+OH	12.1837	false	true	false	false	Within >4	0.00854701		0	0	0	0	0	17784	688	0
10973	2099784131	HSA_BS3_0.9x_DDA_003	3	1245.59	3733.76	0.75537	3	3733.75	0.746639	36236	P02768-A	ALBU_HUMAN Serum albumin active OS=Homo sapiens GN=ALB PE=1 SV=2	false	P02768-A	ALBU_HUMAN Serum albumin active OS=Homo sapiens GN=ALB PE=1 SV=2	false	VFDEFKPLVEEPQNLIK	CcmCcmAAADPHECcmYAK	373	360	17	13	6	11	378	370	3	BS3+NH+OH	12.1419	false	true	false	false	Within >4	0.00854701		0	0	0	0	0	18199	390	0
10972	2094565741	HSA_BS3_0.5x_DDA_001	4	1258.89	5031.54	0.543642	4	5031.54	0.540203	59340	P02768-A	ALBU_HUMAN Serum albumin active OS=Homo sapiens GN=ALB PE=1 SV=2	false	P02768-A	ALBU_HUMAN Serum albumin active OS=Homo sapiens GN=ALB PE=1 SV=2	false	QNCcmELFEQLGEYKFQNALLVR	ATKEQLKbs3nh2AVMDDFAAFVEK	390	539	21	19	13	3	402	541	4	BS3+NH+OH	12.0968	false	true	false	false	Within >4	0.00854701		0.0215827	0	0	0	0	18198	317	0
10974	2097180710	HSA_BS3_1x_DDA_001	3	1009.54	3025.61	0.606571	3	3025.6	0.604567	27977	P02768-A	ALBU_HUMAN Serum albumin active OS=Homo sapiens GN=ALB PE=1 SV=2	false	P02768-A	ALBU_HUMAN Serum albumin active OS=Homo sapiens GN=ALB PE=1 SV=2	false	LKCcmASLQKbs3ohFGER	LAKTYETTLEK	198	349	12	11	2	3	199	351	3	BS3+NH+OH	12.0779	false	true	false	false	Within Special >4	0		0	0	0	0	0	18285	1115	0
10973	2099844617	HSA_BS3_0.9x_DDA_002	6	766.529	4593.13	0.1324	6	4593.13	0.132435	26299	P02768-A	ALBU_HUMAN Serum albumin active OS=Homo sapiens GN=ALB PE=1 SV=2	false	P02768-A	ALBU_HUMAN Serum albumin active OS=Homo sapiens GN=ALB PE=1 SV=2	false	YKAAFTECcmCcmQAADK	LVRPEVDVMoxCcmTAFHDNEETFLKK	161	115	14	23	2	22	162	136	6	BS3+NH+OH	12.0744	false	true	false	false	Within >4	0.00854701		0.0215827	0	0	0	0	18197	855	0
10973	2099785183	HSA_BS3_0.9x_DDA_003	3	1245.3	3732.87	0.867715	3	3732.86	0.863695	50075	P02768-A	ALBU_HUMAN Serum albumin active OS=Homo sapiens GN=ALB PE=1 SV=2	false	P02768-A	ALBU_HUMAN Serum albumin active OS=Homo sapiens GN=ALB PE=1 SV=2	false	NYAEAKDVFLGMFLYEYAR	LAKTYETTLEK	318	349	19	11	6	3	323	351	3	BS3+NH+OH	12.0653	false	true	false	false	Within >4	0.00854701		0	0	0	0	0	18155	1062	0
10973	2099833029	HSA_BS3_0.9x_DDA_002	4	570.804	2279.19	0.187223	4	2279.19	0.187836	11195	P02768-A	ALBU_HUMAN Serum albumin active OS=Homo sapiens GN=ALB PE=1 SV=2	false	P02768-A	ALBU_HUMAN Serum albumin active OS=Homo sapiens GN=ALB PE=1 SV=2	false	CcmCcmKHPEAKbs3nh2R	NLGKVGSK	437	429	9	8	3	4	439	432	4	BS3+NH+OH	12.0545	false	true	false	false	Within >4	0.00854701		0	0	0	0	0	18096	550	0
10973	2099898566	HSA_BS3_0.9x_DDA_001	7	779.787	5451.46	0.45708	7	5451.45	0.450039	25765	P02768-A	ALBU_HUMAN Serum albumin active OS=Homo sapiens GN=ALB PE=1 SV=2	false	P02768-A	ALBU_HUMAN Serum albumin active OS=Homo sapiens GN=ALB PE=1 SV=2	false	DAHKbs3ohSEVAHR	VHTECcmCcmHGDLLECcmADDRADLAKYICcmENQDSISSK	1	241	10	34	1	22	1	262	7	BS3+NH+OH	12.046	false	true	false	false	Within >4	0.00854701		0	0	0	0.0266667	0	18040	1075	0
10971	2092087177	HSA_BS3_0.3x_DDA_001	5	922.266	4606.29	0.294454	5	4606.29	0.289142	45706	P02768-A	ALBU_HUMAN Serum albumin active OS=Homo sapiens GN=ALB PE=1 SV=2	false	P02768-A	ALBU_HUMAN Serum albumin active OS=Homo sapiens GN=ALB PE=1 SV=2	false	YKAAFTECcmCcmQAADKbs3nh2AACcmLLPK	HPYFYAPELLFFAKR	161	146	21	15	2	14	162	159	5	BS3+NH+OH	11.9445	false	true	false	false	Within >4	0.00854701		0	0	0	0	0	18171	415	0
10973	2099900506	HSA_BS3_0.9x_DDA_001	5	1314.25	6566.24	0.235181	5	6566.22	0.224512	47020	P02768-A	ALBU_HUMAN Serum albumin active OS=Homo sapiens GN=ALB PE=1 SV=2	false	P02768-A	ALBU_HUMAN Serum albumin active OS=Homo sapiens GN=ALB PE=1 SV=2	false	RYKAAFTECcmCcmQAADKbs3nh2AACcmLLPK	LVRPEVDVMoxCcmTAFHDNEETFLKKYLYEIAR	160	115	22	30	3	23	162	137	5	BS3+NH+OH	11.9191	false	true	false	false	Within >4	0.00854701		0	0	0	0	0	18191	12	0
10974	2097202106	HSA_BS3_1x_DDA_001	5	738.394	3686.93	0.933069	5	3686.93	0.930153	25979	P02768-A	ALBU_HUMAN Serum albumin active OS=Homo sapiens GN=ALB PE=1 SV=2	false	P02768-A	ALBU_HUMAN Serum albumin active OS=Homo sapiens GN=ALB PE=1 SV=2	false	LKCcmASLQKbs3ohFGER	LDELRDEGKASSAKbs3nh2QR	198	182	12	16	2	9	199	190	5	BS3+NH+OH	11.9088	false	true	false	false	Within >4	0.00854701		0.0215827	0	0	0	0	18190	268	0
10973	2099891941	HSA_BS3_0.9x_DDA_001	5	773.61	3863.01	0.013617	5	3863.01	0.012034	44223	P02768-A	ALBU_HUMAN Serum albumin active OS=Homo sapiens GN=ALB PE=1 SV=2	false	P02768-A	ALBU_HUMAN Serum albumin active OS=Homo sapiens GN=ALB PE=1 SV=2	false	HPYFYAPELLFFAKR	AACcmLLPKLDELRDEGK	146	175	15	16	14	7	159	181	5	BS3+NH+OH	11.9078	false	true	false	false	Within >4	0.00854701		0.0215827	0	0	0.015873	0	18189	1017	0
10972	2094561595	HSA_BS3_0.5x_DDA_001	4	876.185	3500.71	0.709654	4	3500.71	0.710186	48588	P02768-A	ALBU_HUMAN Serum albumin active OS=Homo sapiens GN=ALB PE=1 SV=2	false	P02768-A	ALBU_HUMAN Serum albumin active OS=Homo sapiens GN=ALB PE=1 SV=2	false	TPVSDR	RMoxPCcmAEDYLSVVLNQLCcmVLHEK	467	445	6	22	1	10	467	454	4	BS3+NH+OH	11.9045	false	true	false	false	Within >4	0.00854701		0	0	0	0	0	17885	9	0
10974	2194950207	HSA_BS3_1x_DDA_002	4	871.932	3483.7	0.697088	4	3483.7	0.698025	30288	P02768-A	ALBU_HUMAN Serum albumin active OS=Homo sapiens GN=ALB PE=1 SV=2	false	P02768-A	ALBU_HUMAN Serum albumin active OS=Homo sapiens GN=ALB PE=1 SV=2	false	EFNAETFTFHADICcmTLSEKER	NLGKVGSK	501	429	21	8	19	4	519	432	4	BS3+NH+OH	11.8864	false	true	false	false	Within >4	0.00854701		0	0	0	0	0	18118	556	0
10973	2099787807	HSA_BS3_0.9x_DDA_003	5	1019.28	5091.37	0.365878	5	5091.35	0.345739	37750	P02768-A	ALBU_HUMAN Serum albumin active OS=Homo sapiens GN=ALB PE=1 SV=2	false	P02768-A	ALBU_HUMAN Serum albumin active OS=Homo sapiens GN=ALB PE=1 SV=2	false	VHTECcmCcmHGDLLECcmADDRADLAKbs3ohYICcmENQDSISSK	LVTDLTK	241	234	34	7	3	6	243	239	5	BS3+NH+OH	11.8821	false	true	false	false	Within >4	0.00854701		0.0215827	0	0	0	0	18186	922	0
10973	2099783012	HSA_BS3_0.9x_DDA_003	5	762.993	3809.93	0.927674	5	3809.92	0.918583	37018	P02768-A	ALBU_HUMAN Serum albumin active OS=Homo sapiens GN=ALB PE=1 SV=2	false	P02768-A	ALBU_HUMAN Serum albumin active OS=Homo sapiens GN=ALB PE=1 SV=2	false	KQTALVELVK	EFNAETFTFHADICcmTLSEKER	525	501	10	21	1	19	525	519	5	BS3+NH+OH	11.8637	false	true	false	false	Within >4	0.00854701		0	0	0	0	0	18185	452	0
10973	2099782942	HSA_BS3_0.9x_DDA_003	4	1258.89	5031.55	0.545489	4	5031.54	0.540203	60612	P02768-A	ALBU_HUMAN Serum albumin active OS=Homo sapiens GN=ALB PE=1 SV=2	false	P02768-A	ALBU_HUMAN Serum albumin active OS=Homo sapiens GN=ALB PE=1 SV=2	false	QNCcmELFEQLGEYKFQNALLVR	ATbs3nh2KEQLKAVMDDFAAFVEK	390	539	21	19	13	7	402	545	4	BS3+NH+OH	11.827	false	true	false	false	Within >4	0.00854701		0.0215827	0	0	0	0	18184	846	0
10973	2099890207	HSA_BS3_0.9x_DDA_001	5	738.197	3685.95	0.946247	5	3685.95	0.946138	25426	P02768-A	ALBU_HUMAN Serum albumin active OS=Homo sapiens GN=ALB PE=1 SV=2	false	P02768-A	ALBU_HUMAN Serum albumin active OS=Homo sapiens GN=ALB PE=1 SV=2	false	CcmASLQKbs3nh2FGER	LDELRDEGKbs3nh2ASSAKQRLK	200	182	10	18	3	14	202	195	5	BS3+NH+OH	11.8209	false	true	false	false	Within >4	0.00854701		0.0215827	0	0	0	0	18183	931	0
10973	2099785739	HSA_BS3_0.9x_DDA_003	3	1115.88	3344.62	0.615502	3	3344.61	0.609075	55099	P02768-A	ALBU_HUMAN Serum albumin active OS=Homo sapiens GN=ALB PE=1 SV=2	false	P02768-A	ALBU_HUMAN Serum albumin active OS=Homo sapiens GN=ALB PE=1 SV=2	false	TPVSDR	MoxPCcmAEDYLSVVLNQLCcmVLHEK	467	446	6	21	1	9	467	454	3	BS3+NH+OH	11.7919	false	true	false	false	Within >4	0.00854701		0	0	0	0	0	18152	9	0
10973	2099888492	HSA_BS3_0.9x_DDA_001	5	643.324	3211.59	0.585849	5	3211.59	0.585307	14042	P02768-A	ALBU_HUMAN Serum albumin active OS=Homo sapiens GN=ALB PE=1 SV=2	false	P02768-A	ALBU_HUMAN Serum albumin active OS=Homo sapiens GN=ALB PE=1 SV=2	false	LDELRDEGKASSAK	VGSKCcmCcmKbs3ohHPEAK	182	433	14	12	9	4	190	436	5	BS3+NH+OH	11.7912	false	true	false	false	Within >4	0.00854701		0.0215827	0	0	0	0	18181	682	0
10974	2194957626	HSA_BS3_1x_DDA_002	6	701.007	4200	0.996534	6	4200	0.995723	28702	P02768-A	ALBU_HUMAN Serum albumin active OS=Homo sapiens GN=ALB PE=1 SV=2	false	P02768-A	ALBU_HUMAN Serum albumin active OS=Homo sapiens GN=ALB PE=1 SV=2	false	LDELRDEGKASSAK	EFNAETFTFHADICcmTLSEKER	182	501	14	21	9	19	190	519	6	BS3+NH+OH	11.7802	false	true	false	false	Within >4	0.00854701		0	0	0	0	0	9590	309	0
10970	2089654739	HSA_BS3_0.1x_DDA_003	4	1098.35	4389.38	0.383772	4	4389.37	0.36579	46987	P02768-A	ALBU_HUMAN Serum albumin active OS=Homo sapiens GN=ALB PE=1 SV=2	false	P02768-A	ALBU_HUMAN Serum albumin active OS=Homo sapiens GN=ALB PE=1 SV=2	false	QIKbs3ohKQTALVELVK	QNCcmELFEQLGEYKFQNALLVR	522	390	13	21	4	13	525	402	4	BS3+NH+OH	11.7717	false	true	false	false	Within Special >4	0		0.0588235	0	0	0	0	21056	989	0
10971	2092059833	HSA_BS3_0.3x_DDA_003	5	922.266	4606.3	0.295616	5	4606.29	0.289142	45877	P02768-A	ALBU_HUMAN Serum albumin active OS=Homo sapiens GN=ALB PE=1 SV=2	false	P02768-A	ALBU_HUMAN Serum albumin active OS=Homo sapiens GN=ALB PE=1 SV=2	false	HPYFYAPELLFFAK	RYKAAFTECcmCcmQAADKbs3nh2AACcmLLPK	146	160	14	22	5	3	150	162	5	BS3+NH+OH	11.7631	false	true	false	false	Within >4	0.00854701		0.0215827	0	0	0.0266667	0	18179	501	0
10973	2099834983	HSA_BS3_0.9x_DDA_002	4	922.988	3687.92	0.922087	4	3687.91	0.914169	28477	P02768-A	ALBU_HUMAN Serum albumin active OS=Homo sapiens GN=ALB PE=1 SV=2	false	P02768-A	ALBU_HUMAN Serum albumin active OS=Homo sapiens GN=ALB PE=1 SV=2	false	LKCcmASLQKbs3ohFGER	LDELRDEGKbs3ohASSAKQR	198	182	12	16	2	14	199	195	4	BS3+NH+OH	11.7389	false	true	false	false	Within >4	0.00854701		0	0	0	0	0	17950	803	0
10973	2099841753	HSA_BS3_0.9x_DDA_002	6	645.168	3864.97	0.9671	6	3864.97	0.96753	23349	P02768-A	ALBU_HUMAN Serum albumin active OS=Homo sapiens GN=ALB PE=1 SV=2	false	P02768-A	ALBU_HUMAN Serum albumin active OS=Homo sapiens GN=ALB PE=1 SV=2	false	CcmCcmKADDKETCcmFAEEGKK	QIKKbs3nh2QTALVELVK	558	522	17	13	3	3	560	524	6	BS3+NH+OH	11.7386	false	true	false	false	Within >4	0.00854701		0	0	0	0	0	18177	644	0
10974	2097210265	HSA_BS3_1x_DDA_001	6	943.793	5656.71	0.712483	6	5656.7	0.702668	39986	P02768-A	ALBU_HUMAN Serum albumin active OS=Homo sapiens GN=ALB PE=1 SV=2	false	P02768-A	ALBU_HUMAN Serum albumin active OS=Homo sapiens GN=ALB PE=1 SV=2	false	YKbs3nh2AAFTECcmCcmQAADK	LVRPEVDVMoxCcmTAFHDNEETFLKKYLYEIAR	161	115	14	30	1	23	161	137	6	BS3+NH+OH	11.7341	false	true	false	false	Within >4	0.00854701		0.00892857	0	0	0.015873	0	17655	496	0
10974	2097210266	HSA_BS3_1x_DDA_001	6	943.793	5656.71	0.712483	6	5656.7	0.702668	39986	P02768-A	ALBU_HUMAN Serum albumin active OS=Homo sapiens GN=ALB PE=1 SV=2	false	P02768-A	ALBU_HUMAN Serum albumin active OS=Homo sapiens GN=ALB PE=1 SV=2	false	Ybs3nh2KAAFTECcmCcmQAADK	LVRPEVDVMoxCcmTAFHDNEETFLKKYLYEIAR	161	115	14	30	2	23	162	137	6	BS3+NH+OH	11.7341	false	true	false	false	Within >4	0.00854701		0	0	0	0	0	18160	12	0
10973	2099788822	HSA_BS3_0.9x_DDA_003	6	846.603	5073.57	0.57488	6	5073.55	0.554821	45161	P02768-A	ALBU_HUMAN Serum albumin active OS=Homo sapiens GN=ALB PE=1 SV=2	false	P02768-A	ALBU_HUMAN Serum albumin active OS=Homo sapiens GN=ALB PE=1 SV=2	false	RMoxPCcmAEDYLSVVLNQLCcmVLHEKTPVSDR	LKbs3nh2CcmASLQKFGER	445	198	28	12	22	8	466	205	6	BS3+NH+OH	11.7189	false	true	false	false	Within >4	0.00854701		0	0	0	0	0	17774	330	0
10973	2099885724	HSA_BS3_0.9x_DDA_001	5	488.854	2439.24	0.235609	5	2439.24	0.236243	8372	P02768-A	ALBU_HUMAN Serum albumin active OS=Homo sapiens GN=ALB PE=1 SV=2	false	P02768-A	ALBU_HUMAN Serum albumin active OS=Homo sapiens GN=ALB PE=1 SV=2	false	ASSAKQR	VGSKCcmCcmKbs3nh2HPEAK	191	433	7	12	5	4	195	436	5	BS3+NH+OH	11.7041	false	true	false	false	Within >4	0.00854701		0	0	0	0	0	17257	210	0
10974	2097221476	HSA_BS3_1x_DDA_002	4	874.941	3495.73	0.734093	4	3495.73	0.729925	23638	P02768-A	ALBU_HUMAN Serum albumin active OS=Homo sapiens GN=ALB PE=1 SV=2	false	P02768-A	ALBU_HUMAN Serum albumin active OS=Homo sapiens GN=ALB PE=1 SV=2	false	KQTALVELVK	CcmCcmKADDKbs3nh2ETCcmFAEEGKK	525	558	10	17	1	3	525	560	4	BS3+NH+OH	11.6894	false	true	false	false	Within Special >4	0		0	0	0	0	0	21055	738	0
10972	2094528587	HSA_BS3_0.5x_DDA_003	4	952.243	3804.94	0.941474	4	3804.94	0.936467	59980	P02768-A	ALBU_HUMAN Serum albumin active OS=Homo sapiens GN=ALB PE=1 SV=2	false	P02768-A	ALBU_HUMAN Serum albumin active OS=Homo sapiens GN=ALB PE=1 SV=2	false	VFDEFKPLVEEPQNLIK	DVFLGMFLYEYAR	373	324	17	13	6	11	378	334	4	BS3+NH+OH	11.6683	false	true	false	false	Within >4	0.00854701		0	0	0	0	0	11657	212	0
10973	2099845229	HSA_BS3_0.9x_DDA_002	4	1152.59	4606.31	0.311943	4	4606.29	0.289142	47001	P02768-A	ALBU_HUMAN Serum albumin active OS=Homo sapiens GN=ALB PE=1 SV=2	false	P02768-A	ALBU_HUMAN Serum albumin active OS=Homo sapiens GN=ALB PE=1 SV=2	false	YKAAFTECcmCcmQAADKbs3nh2AACcmLLPK	HPYFYAPELLFFAKR	161	146	21	15	2	14	162	159	4	BS3+NH+OH	11.6528	false	true	false	false	Within >4	0.00854701		0	0	0	0	0	18171	415	0
10973	2099780031	HSA_BS3_0.9x_DDA_003	5	609.33	3041.62	0.615908	5	3041.62	0.617927	17600	P02768-A	ALBU_HUMAN Serum albumin active OS=Homo sapiens GN=ALB PE=1 SV=2	false	P02768-A	ALBU_HUMAN Serum albumin active OS=Homo sapiens GN=ALB PE=1 SV=2	false	LKCcmASLQK	LDELRDEGKbs3nh2ASSAKQR	198	182	8	16	2	14	199	195	5	BS3+NH+OH	11.6521	false	true	false	false	Within >4	0.00854701		0	0	0	0	0	18170	803	0
10970	2201094752	HSA_BS3_0.1x_DDA_002	4	1098.35	4389.38	0.382758	4	4389.37	0.36579	46761	P02768-A	ALBU_HUMAN Serum albumin active OS=Homo sapiens GN=ALB PE=1 SV=2	false	P02768-A	ALBU_HUMAN Serum albumin active OS=Homo sapiens GN=ALB PE=1 SV=2	false	QIKKQTALVELVK	QNCcmELFEQLGEYbs3ohKFQNALLVR	522	390	13	21	4	13	525	402	4	BS3+NH+OH	11.6438	false	true	false	false	Within Special >4	0		0	0	0	0	0	21041	989	0
10974	2097208250	HSA_BS3_1x_DDA_001	6	794.74	4762.39	0.394797	6	4762.39	0.390253	43658	P02768-A	ALBU_HUMAN Serum albumin active OS=Homo sapiens GN=ALB PE=1 SV=2	false	P02768-A	ALBU_HUMAN Serum albumin active OS=Homo sapiens GN=ALB PE=1 SV=2	false	YKAAFTECcmCcmQAADKbs3nh2AACcmLLPK	RHPYFYAPELLFFAKR	161	145	21	16	2	15	162	159	6	BS3+NH+OH	11.6426	false	true	false	false	Within >4	0.00854701		0	0	0	0	0	18169	415	0
10973	2099895771	HSA_BS3_0.9x_DDA_001	6	794.74	4762.4	0.398306	6	4762.39	0.390253	44776	P02768-A	ALBU_HUMAN Serum albumin active OS=Homo sapiens GN=ALB PE=1 SV=2	false	P02768-A	ALBU_HUMAN Serum albumin active OS=Homo sapiens GN=ALB PE=1 SV=2	false	AAFTECcmCcmQAADKbs3nh2AACcmLLPK	RHPYFYAPELLFFAKRYK	163	145	19	18	4	15	166	159	6	BS3+NH+OH	11.6227	false	true	false	false	Within >4	0.00854701		0	0	0	0	0	18167	1046	0
10972	2094562525	HSA_BS3_0.5x_DDA_001	5	738.394	3686.93	0.934365	5	3686.93	0.930153	26865	P02768-A	ALBU_HUMAN Serum albumin active OS=Homo sapiens GN=ALB PE=1 SV=2	false	P02768-A	ALBU_HUMAN Serum albumin active OS=Homo sapiens GN=ALB PE=1 SV=2	false	LDELRDEGKbs3nh2ASSAK	QRLKCcmASLQKbs3ohFGER	182	196	14	14	12	4	193	199	5	BS3+NH+OH	11.6133	false	true	false	false	Within >4	0.00854701		0.016	0	0	0	0	17219	688	0
10973	2099837036	HSA_BS3_0.9x_DDA_002	4	875.2	3496.77	0.768975	4	3496.77	0.767571	36743	P02768-A	ALBU_HUMAN Serum albumin active OS=Homo sapiens GN=ALB PE=1 SV=2	false	P02768-A	ALBU_HUMAN Serum albumin active OS=Homo sapiens GN=ALB PE=1 SV=2	false	ECcmCcmEKPLLEK	RHPYFYAPELLFFAKR	277	145	10	16	5	15	281	159	4	BS3+NH+OH	11.5986	false	true	false	false	Within >4	0.00854701		0	0	0	0	0	18051	559	0
10974	2097204951	HSA_BS3_1x_DDA_001	5	803.593	4012.93	0.927585	5	4012.92	0.923373	28041	P02768-A	ALBU_HUMAN Serum albumin active OS=Homo sapiens GN=ALB PE=1 SV=2	false	P02768-A	ALBU_HUMAN Serum albumin active OS=Homo sapiens GN=ALB PE=1 SV=2	false	AFKAWAVAR	LVTDLTKVHTECcmCcmHGDLLECcmADDR	210	234	9	24	3	7	212	240	5	BS3+NH+OH	11.543	false	true	false	false	Within >4	0.00854701		0.00892857	0	0	0	0	17704	1041	0
10973	2099784305	HSA_BS3_0.9x_DDA_003	5	684.964	3419.78	0.783879	5	3419.78	0.783279	21641	P02768-A	ALBU_HUMAN Serum albumin active OS=Homo sapiens GN=ALB PE=1 SV=2	false	P02768-A	ALBU_HUMAN Serum albumin active OS=Homo sapiens GN=ALB PE=1 SV=2	false	LKECcmCcmEKPLLEK	LSQRFPKAEFAEVSK	275	219	12	15	2	7	276	225	5	BS3+NH+OH	11.5283	false	true	false	false	Within >4	0.00854701		0.027972	0	0	0	0	18163	895	0
10970	2089679247	HSA_BS3_0.1x_DDA_001	4	1098.35	4389.38	0.380085	4	4389.37	0.36579	46678	P02768-A	ALBU_HUMAN Serum albumin active OS=Homo sapiens GN=ALB PE=1 SV=2	false	P02768-A	ALBU_HUMAN Serum albumin active OS=Homo sapiens GN=ALB PE=1 SV=2	false	QNCcmELFEQLGEYKFQNALLVR	QIKKbs3ohQTALVELVK	390	522	21	13	13	3	402	524	4	BS3+NH+OH	11.5195	false	true	false	false	Within Special >4	0		0.0588235	0	0	0	0	21053	1300	0
10972	2094557272	HSA_BS3_0.5x_DDA_001	3	1464.14	4389.39	0.388648	3	4389.37	0.36579	48084	P02768-A	ALBU_HUMAN Serum albumin active OS=Homo sapiens GN=ALB PE=1 SV=2	false	P02768-A	ALBU_HUMAN Serum albumin active OS=Homo sapiens GN=ALB PE=1 SV=2	false	QIKKQTALVELVK	QNCcmELFEQLGEYKbs3ohFQNALLVR	522	390	13	21	4	12	525	401	3	BS3+NH+OH	11.4929	false	true	false	false	Within Special >4	0		0	0	0	0	0	21040	990	0
10972	2094557273	HSA_BS3_0.5x_DDA_001	3	1464.14	4389.39	0.388648	3	4389.37	0.36579	48084	P02768-A	ALBU_HUMAN Serum albumin active OS=Homo sapiens GN=ALB PE=1 SV=2	false	P02768-A	ALBU_HUMAN Serum albumin active OS=Homo sapiens GN=ALB PE=1 SV=2	false	QIKKQTALVELVK	QNCcmELFEQLGEYbs3ohKFQNALLVR	522	390	13	21	4	13	525	402	3	BS3+NH+OH	11.4929	false	true	false	false	Within Special >4	0		0	0	0	0	0	21041	989	0
10973	2099780013	HSA_BS3_0.9x_DDA_003	3	1009.22	3024.63	0.63039	3	3024.62	0.620552	27002	P02768-A	ALBU_HUMAN Serum albumin active OS=Homo sapiens GN=ALB PE=1 SV=2	false	P02768-A	ALBU_HUMAN Serum albumin active OS=Homo sapiens GN=ALB PE=1 SV=2	false	LKCcmASLQKbs3nh2FGER	LAKTYETTLEK	198	349	12	11	2	3	199	351	3	BS3+NH+OH	11.3838	false	true	false	false	Within >4	0.00854701		0	0	0	0	0	18162	1115	0
10974	2097198419	HSA_BS3_1x_DDA_001	3	862.124	2583.35	0.350053	3	2583.35	0.346562	38126	P02768-A	ALBU_HUMAN Serum albumin active OS=Homo sapiens GN=ALB PE=1 SV=2	false	P02768-A	ALBU_HUMAN Serum albumin active OS=Homo sapiens GN=ALB PE=1 SV=2	false	DEGKbs3ohASSAK	AACcmLLPKLDELR	187	175	9	12	6	7	192	181	3	BS3+NH+OH	11.3356	false	true	false	false	Within >4	0.00854701		0.0304348	0	0	0.0449438	0	18161	168	0
10972	2094567799	HSA_BS3_0.5x_DDA_001	5	1132.35	5656.71	0.71244	5	5656.7	0.702668	40718	P02768-A	ALBU_HUMAN Serum albumin active OS=Homo sapiens GN=ALB PE=1 SV=2	false	P02768-A	ALBU_HUMAN Serum albumin active OS=Homo sapiens GN=ALB PE=1 SV=2	false	Ybs3nh2KAAFTECcmCcmQAADK	LVRPEVDVMoxCcmTAFHDNEETFLKKYLYEIAR	161	115	14	30	2	23	162	137	5	BS3+NH+OH	11.3356	false	true	false	false	Within >4	0.00854701		0	0	0	0	0	18160	12	0
10974	2097197736	HSA_BS3_1x_DDA_001	4	596.081	2380.29	0.292928	4	2380.29	0.292341	17456	P02768-A	ALBU_HUMAN Serum albumin active OS=Homo sapiens GN=ALB PE=1 SV=2	false	P02768-A	ALBU_HUMAN Serum albumin active OS=Homo sapiens GN=ALB PE=1 SV=2	false	LKCcmASLQK	LAKTYETTLEK	198	349	8	11	2	3	199	351	4	BS3+NH+OH	11.333	false	true	false	false	Within >4	0.00854701		0	0	0	0	0	18159	1115	0
10974	2194951534	HSA_BS3_1x_DDA_002	5	738.59	3687.92	0.915356	5	3687.91	0.914169	27506	P02768-A	ALBU_HUMAN Serum albumin active OS=Homo sapiens GN=ALB PE=1 SV=2	false	P02768-A	ALBU_HUMAN Serum albumin active OS=Homo sapiens GN=ALB PE=1 SV=2	false	LDELRDEGKbs3ohASSAK	QRLKCcmASLQKbs3ohFGER	182	196	14	14	12	4	193	199	5	BS3+NH+OH	11.3103	false	true	false	false	Within >4	0.00854701		0	0	0	0	0	18128	688	0
10973	2099845482	HSA_BS3_0.9x_DDA_002	4	1162.36	4645.41	0.411224	4	4645.41	0.405686	51360	P02768-A	ALBU_HUMAN Serum albumin active OS=Homo sapiens GN=ALB PE=1 SV=2	false	P02768-A	ALBU_HUMAN Serum albumin active OS=Homo sapiens GN=ALB PE=1 SV=2	false	KQTALVELVK	CcmCcmKADDKETCcmFAEEGKbs3nh2Kbs3nh2LVAASQAALGL	525	558	10	28	1	3	525	560	4	BS3+NH+OH	11.2731	false	true	false	false	Within >4	0.00854701		0.0304348	0	0	0	0	18156	738	0
10974	2097202678	HSA_BS3_1x_DDA_001	4	934.224	3732.87	0.865445	4	3732.86	0.863695	48779	P02768-A	ALBU_HUMAN Serum albumin active OS=Homo sapiens GN=ALB PE=1 SV=2	false	P02768-A	ALBU_HUMAN Serum albumin active OS=Homo sapiens GN=ALB PE=1 SV=2	false	NYAEAKDVFLGMFLYEYAR	LAKTYETTLEK	318	349	19	11	6	3	323	351	4	BS3+NH+OH	11.2703	false	true	false	false	Within >4	0.00854701		0	0	0	0	0	18155	1062	0
10973	2099781741	HSA_BS3_0.9x_DDA_003	3	1005.13	3012.37	0.371794	3	3012.36	0.362702	27181	P02768-A	ALBU_HUMAN Serum albumin active OS=Homo sapiens GN=ALB PE=1 SV=2	false	P02768-A	ALBU_HUMAN Serum albumin active OS=Homo sapiens GN=ALB PE=1 SV=2	false	VHTECcmCcmHGDLLECcmADDR	LVTDLTK	241	234	17	7	3	6	243	239	3	BS3+NH+OH	11.2309	false	true	false	false	Within >4	0.00854701		0	0	0	0	0	18154	922	0
10974	2194948640	HSA_BS3_1x_DDA_002	4	725.148	2896.56	0.562115	4	2896.56	0.56179	16589	P02768-A	ALBU_HUMAN Serum albumin active OS=Homo sapiens GN=ALB PE=1 SV=2	false	P02768-A	ALBU_HUMAN Serum albumin active OS=Homo sapiens GN=ALB PE=1 SV=2	false	LDELRDEGKASSAKbs3nh2QR	NLGKVGSK	182	429	16	8	9	4	190	432	4	BS3+NH+OH	11.1923	false	true	false	false	Within >4	0.00854701		0.0304348	0	0	0	0	18153	837	0
10971	2092083619	HSA_BS3_0.3x_DDA_001	4	837.16	3344.61	0.609005	4	3344.61	0.609075	53301	P02768-A	ALBU_HUMAN Serum albumin active OS=Homo sapiens GN=ALB PE=1 SV=2	false	P02768-A	ALBU_HUMAN Serum albumin active OS=Homo sapiens GN=ALB PE=1 SV=2	false	TPVSDR	MoxPCcmAEDYLSVVLNQLCcmVLHEK	467	446	6	21	1	9	467	454	4	BS3+NH+OH	11.1867	false	true	false	false	Within >4	0.00854701		0	0	0	0	0	18152	9	0
10973	2099787099	HSA_BS3_0.9x_DDA_003	5	748.382	3736.87	0.874732	5	3736.87	0.872567	26143	P02768-A	ALBU_HUMAN Serum albumin active OS=Homo sapiens GN=ALB PE=1 SV=2	false	P02768-A	ALBU_HUMAN Serum albumin active OS=Homo sapiens GN=ALB PE=1 SV=2	false	CcmCcmKADDKETCcmFAEEGK	QIKbs3nh2KQTALVELVK	558	522	16	13	3	4	560	525	5	BS3+NH+OH	11.1794	false	true	false	false	Within >4	0.00854701		0.0304348	0	0	0	0	11374	738	0
10971	2092032566	HSA_BS3_0.3x_DDA_002	5	833.97	4164.81	0.813885	5	4164.81	0.813291	28638	P02768-A	ALBU_HUMAN Serum albumin active OS=Homo sapiens GN=ALB PE=1 SV=2	false	P02768-A	ALBU_HUMAN Serum albumin active OS=Homo sapiens GN=ALB PE=1 SV=2	false	YICcmENQDSISSK	VHTECcmCcmHGDLLECcmADDRADLAK	263	241	12	22	1	3	263	243	5	BS3+NH+OH	11.1647	false	true	false	false	Within >4	0.00854701		0.00892857	0	0	0	0	18150	1039	0
10973	2099789483	HSA_BS3_0.9x_DDA_003	4	1082	4323.96	0.956425	4	4323.95	0.94976	38992	P02768-A	ALBU_HUMAN Serum albumin active OS=Homo sapiens GN=ALB PE=1 SV=2	false	P02768-A	ALBU_HUMAN Serum albumin active OS=Homo sapiens GN=ALB PE=1 SV=2	false	NYAEAK	SHCcmIAEVENDEMoxPADLPSLAADFVESKDVCcmK	318	287	6	31	2	27	319	313	4	BS3+NH+OH	11.1643	false	true	false	false	Within >4	0.00854701		0.0304348	0	0	0.0449438	0	18149	993	0
10971	2092056932	HSA_BS3_0.3x_DDA_003	4	889.215	3552.83	0.831317	4	3552.83	0.828649	39066	P02768-A	ALBU_HUMAN Serum albumin active OS=Homo sapiens GN=ALB PE=1 SV=2	false	P02768-A	ALBU_HUMAN Serum albumin active OS=Homo sapiens GN=ALB PE=1 SV=2	false	ATKEQLK	QNCcmELFEQLGEYKFQNALLVR	539	390	7	21	3	13	541	402	4	BS3+NH+OH	11.127	false	true	false	false	Within >4	0.00854701		0	0	0	0	0	18127	317	0
10972	2094527223	HSA_BS3_0.5x_DDA_003	5	697.747	3483.7	0.699506	5	3483.7	0.698025	31349	P02768-A	ALBU_HUMAN Serum albumin active OS=Homo sapiens GN=ALB PE=1 SV=2	false	P02768-A	ALBU_HUMAN Serum albumin active OS=Homo sapiens GN=ALB PE=1 SV=2	false	EFNAETFTFHADICcmTLSEKER	NLGKVGSK	501	429	21	8	19	4	519	432	5	BS3+NH+OH	11.0862	false	true	false	false	Within >4	0.00854701		0	0	0	0	0	18118	556	0
10973	2099846994	HSA_BS3_0.9x_DDA_002	6	1121.23	6721.31	0.311187	6	6721.32	0.319141	44468	P02768-A	ALBU_HUMAN Serum albumin active OS=Homo sapiens GN=ALB PE=1 SV=2	false	P02768-A	ALBU_HUMAN Serum albumin active OS=Homo sapiens GN=ALB PE=1 SV=2	false	RYKAAFTbs3nh2ECcmCcmQAADKbs3nh2AACcmLLPK	LVRPEVDVMoxCcmTAFHDNEETFLKKYLYEIAR	160	115	22	30	3	22	162	136	6	BS3+NH+OH	11.0747	false	true	false	false	Within >4	0.00854701		0.0304348	0	0	0	0	18146	855	0
10973	2099842515	HSA_BS3_0.9x_DDA_002	5	966.892	4829.42	0.42388	5	4829.4	0.402581	39315	P02768-A	ALBU_HUMAN Serum albumin active OS=Homo sapiens GN=ALB PE=1 SV=2	false	P02768-A	ALBU_HUMAN Serum albumin active OS=Homo sapiens GN=ALB PE=1 SV=2	false	LVRPEVDVMoxCcmTAFHDNEETFLKK	HPYFYAPELLFFAKR	115	146	23	15	22	14	136	159	5	BS3+NH+OH	11.0583	false	true	false	false	Within >4	0.00854701		0	0	0	0	0	18145	1037	0
10973	2099839074	HSA_BS3_0.9x_DDA_002	5	805.218	4021.05	0.05268	5	4021.05	0.046174	29623	P02768-A	ALBU_HUMAN Serum albumin active OS=Homo sapiens GN=ALB PE=1 SV=2	false	P02768-A	ALBU_HUMAN Serum albumin active OS=Homo sapiens GN=ALB PE=1 SV=2	false	CcmCcmKADDKETCcmFAEEGKbs3nh2K	QIKKbs3ohQTALVELVK	558	522	17	13	3	3	560	524	5	BS3+NH+OH	11.0211	false	true	false	false	Within >4	0.00854701		0.0304348	0	0	0	0	18143	644	0
10973	2099839075	HSA_BS3_0.9x_DDA_002	5	805.218	4021.05	0.05268	5	4021.05	0.046174	29623	P02768-A	ALBU_HUMAN Serum albumin active OS=Homo sapiens GN=ALB PE=1 SV=2	false	P02768-A	ALBU_HUMAN Serum albumin active OS=Homo sapiens GN=ALB PE=1 SV=2	false	QIKbs3ohKQTALVELVK	CcmCcmKADDKETCcmFAEEGKbs3nh2K	522	558	13	17	4	3	525	560	5	BS3+NH+OH	11.0211	false	true	false	false	Within >4	0.00854701		0.0304348	0	0	0	0	18144	738	0
10972	2198467571	HSA_BS3_0.5x_DDA_002	5	959.468	4792.3	0.302886	5	4792.3	0.300245	44013	P02768-A	ALBU_HUMAN Serum albumin active OS=Homo sapiens GN=ALB PE=1 SV=2	false	P02768-A	ALBU_HUMAN Serum albumin active OS=Homo sapiens GN=ALB PE=1 SV=2	false	CcmCcmTESLVNR	MoxPCcmAEDYLSVVLNQLCcmVLHEKTPVSDRVTK	476	446	9	30	3	21	478	466	5	BS3+NH+OH	10.9792	false	true	false	false	Within >4	0.00854701		0.0304348	0	0	0.0361446	0	18141	46	0
10974	2097199211	HSA_BS3_1x_DDA_001	4	688.615	2750.43	0.430106	4	2750.43	0.431983	10492	P02768-A	ALBU_HUMAN Serum albumin active OS=Homo sapiens GN=ALB PE=1 SV=2	false	P02768-A	ALBU_HUMAN Serum albumin active OS=Homo sapiens GN=ALB PE=1 SV=2	false	ASSAKQR	VGSKCcmCcmKbs3nh2HPEAKbs3nh2R	191	433	7	13	5	4	195	436	4	BS3+NH+OH	10.9549	false	true	false	false	Within >4	0.00854701		0	0	0	0	0	18140	210	0
10973	2099781842	HSA_BS3_0.9x_DDA_003	5	534.473	2667.33	0.329108	5	2667.33	0.329271	20200	P02768-A	ALBU_HUMAN Serum albumin active OS=Homo sapiens GN=ALB PE=1 SV=2	false	P02768-A	ALBU_HUMAN Serum albumin active OS=Homo sapiens GN=ALB PE=1 SV=2	false	DAHKSbs3nh2EVAHR	FKDLGEENFK	1	11	10	10	1	2	1	12	5	BS3+NH+OH	10.9394	false	true	false	false	Within >4	0.00854701		0.0304348	0	0	0	0	18139	945	0
10973	2099790426	HSA_BS3_0.9x_DDA_003	4	1230.38	4917.48	0.478753	4	4917.45	0.45371	48533	P02768-A	ALBU_HUMAN Serum albumin active OS=Homo sapiens GN=ALB PE=1 SV=2	false	P02768-A	ALBU_HUMAN Serum albumin active OS=Homo sapiens GN=ALB PE=1 SV=2	false	LKbs3nh2CcmASLQKFGER	MoxPCcmAEDYLSVVLNQLCcmVLHEKTPVSDR	198	446	12	27	8	21	205	466	4	BS3+NH+OH	10.9269	false	true	false	false	Within >4	0.00854701		0	0	0	0	0	18137	330	0
10973	2099890056	HSA_BS3_0.9x_DDA_001	4	913.713	3650.82	0.82309	4	3650.82	0.824554	30171	P02768-A	ALBU_HUMAN Serum albumin active OS=Homo sapiens GN=ALB PE=1 SV=2	false	P02768-A	ALBU_HUMAN Serum albumin active OS=Homo sapiens GN=ALB PE=1 SV=2	false	KQTALVELVK	CcmCcmKADDKETbs3nh2CcmFAEEGKbs3nh2K	525	558	10	17	1	3	525	560	4	BS3+NH+OH	10.8323	false	true	false	false	Within >4	0.00854701		0.0304348	0	0	0	0	18136	738	0
10973	2099837595	HSA_BS3_0.9x_DDA_002	5	609.527	3042.6	0.600899	5	3042.6	0.601942	19121	P02768-A	ALBU_HUMAN Serum albumin active OS=Homo sapiens GN=ALB PE=1 SV=2	false	P02768-A	ALBU_HUMAN Serum albumin active OS=Homo sapiens GN=ALB PE=1 SV=2	false	LKCcmASLQK	LDELRDEGKbs3ohASSAKQR	198	182	8	16	2	14	199	195	5	BS3+NH+OH	10.8027	false	true	false	false	Within >4	0.00854701		0	0	0	0	0	18043	803	0
10973	2099887685	HSA_BS3_0.9x_DDA_001	4	734.372	2933.46	0.458134	4	2933.46	0.45865	15973	P02768-A	ALBU_HUMAN Serum albumin active OS=Homo sapiens GN=ALB PE=1 SV=2	false	P02768-A	ALBU_HUMAN Serum albumin active OS=Homo sapiens GN=ALB PE=1 SV=2	false	VGSKCcmCcmK	LDELRDEGKASSAKbs3ohQR	433	182	7	16	4	9	436	190	4	BS3+NH+OH	10.7958	false	true	false	false	Within >4	0.00854701		0.016	0	0	0	0	17794	682	0
10974	2097153508	HSA_BS3_1x_DDA_003	3	826.116	2475.33	0.325745	3	2475.33	0.326771	18739	P02768-A	ALBU_HUMAN Serum albumin active OS=Homo sapiens GN=ALB PE=1 SV=2	false	P02768-A	ALBU_HUMAN Serum albumin active OS=Homo sapiens GN=ALB PE=1 SV=2	false	ASSAKQR	LKCcmASLQKbs3nh2FGER	191	198	7	12	5	2	195	199	3	BS3+NH+OH	10.792	false	true	false	false	Within >4	0.00854701		0	0	0	0	0	18119	803	0
10973	2099891170	HSA_BS3_0.9x_DDA_001	3	1269.32	3804.95	0.945929	3	3804.94	0.936467	59568	P02768-A	ALBU_HUMAN Serum albumin active OS=Homo sapiens GN=ALB PE=1 SV=2	false	P02768-A	ALBU_HUMAN Serum albumin active OS=Homo sapiens GN=ALB PE=1 SV=2	false	VFDEFKPLVEEPQNLIK	DVFLGMFLYEYAR	373	324	17	13	6	9	378	332	3	BS3+NH+OH	10.7773	false	true	false	false	Within >4	0.00854701		0	0	0	0	0	18131	87	0
10971	2092083588	HSA_BS3_0.3x_DDA_001	3	1107.56	3319.65	0.647879	3	3319.65	0.646844	40855	P02768-A	ALBU_HUMAN Serum albumin active OS=Homo sapiens GN=ALB PE=1 SV=2	false	P02768-A	ALBU_HUMAN Serum albumin active OS=Homo sapiens GN=ALB PE=1 SV=2	false	CcmCcmTESLVNR	VFDEFKPLVEEPQNLIK	476	373	9	17	3	6	478	378	3	BS3+NH+OH	10.7701	false	true	false	false	Within >4	0.00854701		0	0	0	0.0266667	0	18097	143	0
10973	2099743389	HSA_BS3_0.9x_DDA_003	4	611.063	2440.22	0.221827	4	2440.22	0.220258	9305	P02768-A	ALBU_HUMAN Serum albumin active OS=Homo sapiens GN=ALB PE=1 SV=2	false	P02768-A	ALBU_HUMAN Serum albumin active OS=Homo sapiens GN=ALB PE=1 SV=2	false	ASSAKQR	VGSKCcmCcmKbs3ohHPEAK	191	433	7	12	5	4	195	436	4	BS3+NH+OH	10.7687	false	true	false	false	Within Special >4	0.0769231		0	0	0	0	0	18029	210	0
10973	2099896968	HSA_BS3_0.9x_DDA_001	5	1015.92	5074.55	0.551765	5	5074.54	0.538836	46096	P02768-A	ALBU_HUMAN Serum albumin active OS=Homo sapiens GN=ALB PE=1 SV=2	false	P02768-A	ALBU_HUMAN Serum albumin active OS=Homo sapiens GN=ALB PE=1 SV=2	false	RMoxPCcmAEDYLSVVLNQLCcmVLHEKTPVSDR	LKbs3ohCcmASLQKFGER	445	198	28	12	22	8	466	205	5	BS3+NH+OH	10.7485	false	true	false	false	Within >4	0.00854701		0.00892857	0	0	0	0	17898	330	0
10973	2099839889	HSA_BS3_0.9x_DDA_002	4	922.988	3687.92	0.922087	4	3687.91	0.914169	28490	P02768-A	ALBU_HUMAN Serum albumin active OS=Homo sapiens GN=ALB PE=1 SV=2	false	P02768-A	ALBU_HUMAN Serum albumin active OS=Homo sapiens GN=ALB PE=1 SV=2	false	LDELRDEGKbs3ohASSAK	QRLKCcmASLQKbs3ohFGER	182	196	14	14	12	4	193	199	4	BS3+NH+OH	10.6614	false	true	false	false	Within >4	0.00854701		0	0	0	0	0	18128	688	0
10971	2092084074	HSA_BS3_0.3x_DDA_001	3	1185.29	3552.83	0.833912	3	3552.83	0.828649	38976	P02768-A	ALBU_HUMAN Serum albumin active OS=Homo sapiens GN=ALB PE=1 SV=2	false	P02768-A	ALBU_HUMAN Serum albumin active OS=Homo sapiens GN=ALB PE=1 SV=2	false	ATKEQLK	QNCcmELFEQLGEYKFQNALLVR	539	390	7	21	3	13	541	402	3	BS3+NH+OH	10.6532	false	true	false	false	Within >4	0.00854701		0	0	0	0	0	18127	317	0
10972	2094560873	HSA_BS3_0.5x_DDA_001	5	609.331	3041.62	0.616339	5	3041.62	0.617927	17941	P02768-A	ALBU_HUMAN Serum albumin active OS=Homo sapiens GN=ALB PE=1 SV=2	false	P02768-A	ALBU_HUMAN Serum albumin active OS=Homo sapiens GN=ALB PE=1 SV=2	false	QRLKCcmASLQK	LDELRDEGKbs3nh2ASSAK	196	182	10	14	4	12	199	193	5	BS3+NH+OH	10.6353	false	true	false	false	Within >4	0.00854701		0.0304348	0	0	0	0	18126	688	0
10973	2099788565	HSA_BS3_0.9x_DDA_003	6	809.894	4853.32	0.31775	6	4853.31	0.305861	29411	P02768-A	ALBU_HUMAN Serum albumin active OS=Homo sapiens GN=ALB PE=1 SV=2	false	P02768-A	ALBU_HUMAN Serum albumin active OS=Homo sapiens GN=ALB PE=1 SV=2	false	DAHKbs3ohSEVAHR	TCcmVADESAENCcmDKSLHTLFGDKLCcmTVATLR	1	52	10	30	1	13	1	64	6	BS3+NH+OH	10.6249	false	true	false	false	Within >4	0.00854701		0.0304348	0	0	0.0361446	0	18125	938	0
10973	2099840412	HSA_BS3_0.9x_DDA_002	4	1006.04	4020.12	0.121154	4	4020.13	0.128185	51867	P02768-A	ALBU_HUMAN Serum albumin active OS=Homo sapiens GN=ALB PE=1 SV=2	false	P02768-A	ALBU_HUMAN Serum albumin active OS=Homo sapiens GN=ALB PE=1 SV=2	false	KQTALVELVK	QNCcmELFEQLGEYbs3ohKFQNALLVR	525	390	10	21	1	13	525	402	4	BS3+NH+OH	10.6145	false	true	false	false	Within >4	0.00854701		0.00892857	0	0	0	0	18011	989	0
10973	2099840411	HSA_BS3_0.9x_DDA_002	4	1006.04	4020.12	0.121154	4	4020.13	0.128185	51867	P02768-A	ALBU_HUMAN Serum albumin active OS=Homo sapiens GN=ALB PE=1 SV=2	false	P02768-A	ALBU_HUMAN Serum albumin active OS=Homo sapiens GN=ALB PE=1 SV=2	false	KQTALVELVK	QNCcmELFEQLGEYKbs3ohFQNALLVR	525	390	10	21	1	12	525	401	4	BS3+NH+OH	10.6145	false	true	false	false	Within >4	0.00854701		0.00892857	0	0	0	0	18012	990	0
10973	2099839870	HSA_BS3_0.9x_DDA_002	5	1036.09	5175.44	0.437596	5	5175.41	0.410644	36107	P02768-A	ALBU_HUMAN Serum albumin active OS=Homo sapiens GN=ALB PE=1 SV=2	false	P02768-A	ALBU_HUMAN Serum albumin active OS=Homo sapiens GN=ALB PE=1 SV=2	false	LKECcmCcmEKPLLEK	SHCcmIAEVENDEMoxPADLPSLAADFVESKDVCcmK	275	287	12	31	7	1	281	287	5	BS3+NH+OH	10.6089	false	true	false	false	Within >4	0.00854701		0.00892857	0	0	0	0	17945	280	0
10972	2094562057	HSA_BS3_0.5x_DDA_001	5	714.34	3566.67	0.665112	5	3566.67	0.669113	26878	P02768-A	ALBU_HUMAN Serum albumin active OS=Homo sapiens GN=ALB PE=1 SV=2	false	P02768-A	ALBU_HUMAN Serum albumin active OS=Homo sapiens GN=ALB PE=1 SV=2	false	TCcmVADESAENCcmDK	SLHTLFGDKLCcmTVATLR	52	65	13	17	7	9	58	73	5	BS3+NH+OH	10.5905	false	true	false	false	Within >4	0.00854701		0.00892857	0	0	0.0449438	0	17847	1051	0
10973	2099893401	HSA_BS3_0.9x_DDA_001	5	805.02	4020.06	0.063576	5	4020.06	0.062159	29317	P02768-A	ALBU_HUMAN Serum albumin active OS=Homo sapiens GN=ALB PE=1 SV=2	false	P02768-A	ALBU_HUMAN Serum albumin active OS=Homo sapiens GN=ALB PE=1 SV=2	false	CcmCcmKADDKbs3nh2ETCcmFAEEGKK	QIKbs3nh2KQTALVELVK	558	522	17	13	3	4	560	525	5	BS3+NH+OH	10.5717	false	true	false	false	Within >4	0.00854701		0.0304348	0	0	0	0	18120	738	0
10974	2194947169	HSA_BS3_1x_DDA_002	4	619.839	2475.33	0.325596	4	2475.33	0.326771	18733	P02768-A	ALBU_HUMAN Serum albumin active OS=Homo sapiens GN=ALB PE=1 SV=2	false	P02768-A	ALBU_HUMAN Serum albumin active OS=Homo sapiens GN=ALB PE=1 SV=2	false	ASSAKQR	LKCcmASLQKbs3nh2FGER	191	198	7	12	5	2	195	199	4	BS3+NH+OH	10.5306	false	true	false	false	Within >4	0.00854701		0	0	0	0	0	18119	803	0
10974	2097201045	HSA_BS3_1x_DDA_001	3	1162.24	3483.71	0.707581	3	3483.7	0.698025	30409	P02768-A	ALBU_HUMAN Serum albumin active OS=Homo sapiens GN=ALB PE=1 SV=2	false	P02768-A	ALBU_HUMAN Serum albumin active OS=Homo sapiens GN=ALB PE=1 SV=2	false	EFNAETFTFHADICcmTLSEKER	NLGKVGSK	501	429	21	8	19	4	519	432	3	BS3+NH+OH	10.5131	false	true	false	false	Within >4	0.00854701		0	0	0	0	0	18118	556	0
10971	2092053668	HSA_BS3_0.3x_DDA_003	4	458.757	1831	0.997224	4	1831	0.99856	9184	P02768-A	ALBU_HUMAN Serum albumin active OS=Homo sapiens GN=ALB PE=1 SV=2	false	P02768-A	ALBU_HUMAN Serum albumin active OS=Homo sapiens GN=ALB PE=1 SV=2	false	ASSAKQR	LKCcmASLQK	191	198	7	8	5	2	195	199	4	BS3+NH+OH	10.4911	false	true	false	false	Within >4	0.00854701		0	0	0	0	0	18117	803	0
10973	2099862478	HSA_BS3_0.9x_DDA_001	4	1098.35	4389.39	0.385628	4	4389.37	0.36579	49629	P02768-A	ALBU_HUMAN Serum albumin active OS=Homo sapiens GN=ALB PE=1 SV=2	false	P02768-A	ALBU_HUMAN Serum albumin active OS=Homo sapiens GN=ALB PE=1 SV=2	false	QIKKQTALVELVK	QNCcmELFEQLGEYKbs3ohFQNALLVR	522	390	13	21	4	12	525	401	4	BS3+NH+OH	10.4099	false	true	false	false	Within Special >4	0.0869565		0	0	0	0	0	21040	990	0
10974	2097129992	HSA_BS3_1x_DDA_003	5	700.35	3496.71	0.712118	5	3496.71	0.71394	23993	P02768-A	ALBU_HUMAN Serum albumin active OS=Homo sapiens GN=ALB PE=1 SV=2	false	P02768-A	ALBU_HUMAN Serum albumin active OS=Homo sapiens GN=ALB PE=1 SV=2	false	KQTALVELVK	CcmCcmKADDKETCcmFAEEGKbs3ohK	525	558	10	17	1	3	525	560	5	BS3+NH+OH	10.3893	false	true	false	false	Within Special >4	0.0869565		0	0	0	0	0	18300	738	0
10971	2092028495	HSA_BS3_0.3x_DDA_002	4	649.374	2593.47	0.468652	4	2593.47	0.469058	22374	P02768-A	ALBU_HUMAN Serum albumin active OS=Homo sapiens GN=ALB PE=1 SV=2	false	P02768-A	ALBU_HUMAN Serum albumin active OS=Homo sapiens GN=ALB PE=1 SV=2	false	ATKEQLK	KVPQVSTPTLVEVSR	539	414	7	15	3	1	541	414	4	BS3+NH+OH	10.3508	false	true	false	false	Within >4	0.00854701		0	0	0	0	0	18084	1065	0
10974	2097207211	HSA_BS3_1x_DDA_001	5	845.571	4222.82	0.820477	5	4222.81	0.808869	19142	P02768-A	ALBU_HUMAN Serum albumin active OS=Homo sapiens GN=ALB PE=1 SV=2	false	P02768-A	ALBU_HUMAN Serum albumin active OS=Homo sapiens GN=ALB PE=1 SV=2	false	NECcmFLQHKDDNPNLPR	ETYGEMoxADCcmCcmAKQEPER	99	82	16	17	8	12	106	93	5	BS3+NH+OH	10.3435	false	true	false	false	Within >4	0.00854701		0	0	0	0	0	15724	23	0
10973	2099900460	HSA_BS3_0.9x_DDA_001	6	1089.54	6531.17	0.16909	6	6531.16	0.163877	36047	P02768-A	ALBU_HUMAN Serum albumin active OS=Homo sapiens GN=ALB PE=1 SV=2	false	P02768-A	ALBU_HUMAN Serum albumin active OS=Homo sapiens GN=ALB PE=1 SV=2	false	LDELRDEGKbs3nh2ASSAKQR	RPCcmFSALEVDETYVPKEFNAETFTFHADICcmTLSEKER	182	485	16	37	14	35	195	519	6	BS3+NH+OH	10.334	false	true	false	false	Within >4	0.00854701		0.0304348	0	0	0	0	18111	432	0
10974	2194947271	HSA_BS3_1x_DDA_002	4	629.066	2512.24	0.235042	4	2512.23	0.234642	14506	P02768-A	ALBU_HUMAN Serum albumin active OS=Homo sapiens GN=ALB PE=1 SV=2	false	P02768-A	ALBU_HUMAN Serum albumin active OS=Homo sapiens GN=ALB PE=1 SV=2	false	DAHKSEVAHR	FKDLGEENFK	1	11	10	10	4	2	4	12	4	BS3+NH+OH	10.2916	false	true	false	false	Within >4	0.00854701		0	0	0	0.0361446	0	18098	1067	0
10974	2097157758	HSA_BS3_1x_DDA_003	5	748.381	3736.87	0.869862	5	3736.87	0.872567	25220	P02768-A	ALBU_HUMAN Serum albumin active OS=Homo sapiens GN=ALB PE=1 SV=2	false	P02768-A	ALBU_HUMAN Serum albumin active OS=Homo sapiens GN=ALB PE=1 SV=2	false	QIKKbs3nh2QTALVELVK	CcmCcmKADDKETCcmFAEEGK	522	558	13	16	3	3	524	560	5	BS3+NH+OH	10.2868	false	true	false	false	Within >4	0.00854701		0.0304348	0	0	0	0	11373	644	0
10974	2097208922	HSA_BS3_1x_DDA_001	4	1128.81	4511.22	0.215985	4	4511.2	0.203571	27733	P02768-A	ALBU_HUMAN Serum albumin active OS=Homo sapiens GN=ALB PE=1 SV=2	false	P02768-A	ALBU_HUMAN Serum albumin active OS=Homo sapiens GN=ALB PE=1 SV=2	false	AFKAWAVAR	LVTDLTKVHTECcmCcmHGDLLECcmADDRADLAK	210	234	9	29	3	7	212	240	4	BS3+NH+OH	10.2493	false	true	false	false	Within >4	0.00854701		0	0	0	0	0	18108	1041	0
10972	2094562709	HSA_BS3_0.5x_DDA_001	6	623.831	3736.94	0.941703	6	3736.94	0.940116	34535	P02768-A	ALBU_HUMAN Serum albumin active OS=Homo sapiens GN=ALB PE=1 SV=2	false	P02768-A	ALBU_HUMAN Serum albumin active OS=Homo sapiens GN=ALB PE=1 SV=2	false	LKECcmCcmEKPLLEK	HPYbs3nh2FYAPELLFFAKR	275	146	12	15	7	14	281	159	6	BS3+NH+OH	10.2114	false	true	false	false	Within >4	0.00854701		0.0304348	0	0	0	0	18106	559	0
10974	2194955046	HSA_BS3_1x_DDA_002	4	1006.02	4020.07	0.065652	4	4020.06	0.062159	27143	P02768-A	ALBU_HUMAN Serum albumin active OS=Homo sapiens GN=ALB PE=1 SV=2	false	P02768-A	ALBU_HUMAN Serum albumin active OS=Homo sapiens GN=ALB PE=1 SV=2	false	CcmCcmKADDKETCcmFAEEGKbs3nh2K	QIKbs3nh2KQTALVELVK	558	522	17	13	3	4	560	525	4	BS3+NH+OH	10.1997	false	true	false	false	Within >4	0.00854701		0	0	0	0	0	18105	738	0
10973	2099863394	HSA_BS3_0.9x_DDA_001	5	1021.71	5103.49	0.490479	5	5103.5	0.495985	47840	P02768-A	ALBU_HUMAN Serum albumin active OS=Homo sapiens GN=ALB PE=1 SV=2	false	P02768-A	ALBU_HUMAN Serum albumin active OS=Homo sapiens GN=ALB PE=1 SV=2	false	VTKCcmCcmTbs3nh2ESLVNR	RMoxPCcmAEDYLSVVLNQLCcmVLHEKTPVSDR	473	445	12	28	3	22	475	466	5	BS3+NH+OH	10.1854	false	true	false	false	Within Special >4	0.0869565		0.0588235	0	0	0	0	21045	573	0
10973	2099790459	HSA_BS3_0.9x_DDA_003	4	1004.26	4013.01	0.008691	4	4013	0.995451	48566	P02768-A	ALBU_HUMAN Serum albumin active OS=Homo sapiens GN=ALB PE=1 SV=2	false	P02768-A	ALBU_HUMAN Serum albumin active OS=Homo sapiens GN=ALB PE=1 SV=2	false	Kbs3nh2YLYEIAR	LVRPEVDVMoxCcmTAFHDNEETFLK	137	115	8	22	2	19	138	133	4	BS3+NH+OH	10.1627	false	true	false	false	Within >4	0.00854701		0	0	0	0	0	16371	756	0
10973	2099788700	HSA_BS3_0.9x_DDA_003	4	1169.31	4673.22	0.215604	4	4673.19	0.189674	39738	P02768-A	ALBU_HUMAN Serum albumin active OS=Homo sapiens GN=ALB PE=1 SV=2	false	P02768-A	ALBU_HUMAN Serum albumin active OS=Homo sapiens GN=ALB PE=1 SV=2	false	LKECcmCcmEKPLLEK	SHCcmIAEVENDEMoxPADLPSLAADFVESK	275	287	12	27	7	1	281	287	4	BS3+NH+OH	10.1209	false	true	false	false	Within >4	0.00854701		0	0	0	0	0	18103	280	0
10971	2092035378	HSA_BS3_0.3x_DDA_002	5	1107.15	5530.71	0.713635	5	5530.71	0.70649	39492	P02768-A	ALBU_HUMAN Serum albumin active OS=Homo sapiens GN=ALB PE=1 SV=2	false	P02768-A	ALBU_HUMAN Serum albumin active OS=Homo sapiens GN=ALB PE=1 SV=2	false	NLGKVGSK	RPCcmFSALEVDETYVPKEFNAETbs3nh2FTFHADICcmTLSEKER	429	485	8	37	4	35	432	519	5	BS3+NH+OH	10.0677	false	true	false	false	Within >4	0.00854701		0.0304348	0	0	0	0	18102	556	0
10971	2092055348	HSA_BS3_0.3x_DDA_003	4	668.086	2668.31	0.31346	4	2668.31	0.313286	22128	P02768-A	ALBU_HUMAN Serum albumin active OS=Homo sapiens GN=ALB PE=1 SV=2	false	P02768-A	ALBU_HUMAN Serum albumin active OS=Homo sapiens GN=ALB PE=1 SV=2	false	FKDLGEENFK	DAHKSbs3ohEVAHR	11	1	10	10	2	1	12	1	4	BS3+NH+OH	10.0645	false	true	false	false	Within >4	0.00854701		0.0304348	0	0	0	0	18101	945	0
10974	2097196743	HSA_BS3_1x_DDA_001	4	479.239	1912.93	0.92502	4	1912.92	0.924745	4460	P02768-A	ALBU_HUMAN Serum albumin active OS=Homo sapiens GN=ALB PE=1 SV=2	false	P02768-A	ALBU_HUMAN Serum albumin active OS=Homo sapiens GN=ALB PE=1 SV=2	false	CcmCcmKHPEAK	ASSAKQR	437	191	8	7	3	5	439	195	4	BS3+NH+OH	10.0628	false	true	false	false	Within >4	0.00854701		0.0304348	0	0	0	0	17302	227	0
10973	2099838202	HSA_BS3_0.9x_DDA_002	5	503.454	2512.23	0.233296	5	2512.23	0.234642	15306	P02768-A	ALBU_HUMAN Serum albumin active OS=Homo sapiens GN=ALB PE=1 SV=2	false	P02768-A	ALBU_HUMAN Serum albumin active OS=Homo sapiens GN=ALB PE=1 SV=2	false	DAHKSEVAHR	FKDLGEENFK	1	11	10	10	4	2	4	12	5	BS3+NH+OH	10.0473	false	true	false	false	Within >4	0.00854701		0	0	0	0.0361446	0	18098	1067	0
10973	2099888606	HSA_BS3_0.9x_DDA_001	4	830.919	3319.65	0.648379	4	3319.65	0.646844	42119	P02768-A	ALBU_HUMAN Serum albumin active OS=Homo sapiens GN=ALB PE=1 SV=2	false	P02768-A	ALBU_HUMAN Serum albumin active OS=Homo sapiens GN=ALB PE=1 SV=2	false	CcmCcmTESLVNR	VFDEFKPLVEEPQNLIK	476	373	9	17	3	6	478	378	4	BS3+NH+OH	9.96445	false	true	false	false	Within >4	0.00854701		0	0	0	0.0266667	0	18097	143	0
10971	2092054503	HSA_BS3_0.3x_DDA_003	5	456.845	2279.19	0.186338	5	2279.19	0.187836	11804	P02768-A	ALBU_HUMAN Serum albumin active OS=Homo sapiens GN=ALB PE=1 SV=2	false	P02768-A	ALBU_HUMAN Serum albumin active OS=Homo sapiens GN=ALB PE=1 SV=2	false	CcmCcmKHPEAKbs3nh2R	NLGKVGSK	437	429	9	8	3	4	439	432	5	BS3+NH+OH	9.95902	false	true	false	false	Within >4	0.00854701		0	0	0	0	0	18096	550	0
10973	2099890313	HSA_BS3_0.9x_DDA_001	5	738.591	3687.92	0.916865	5	3687.91	0.914169	28760	P02768-A	ALBU_HUMAN Serum albumin active OS=Homo sapiens GN=ALB PE=1 SV=2	false	P02768-A	ALBU_HUMAN Serum albumin active OS=Homo sapiens GN=ALB PE=1 SV=2	false	LKCcmASLQKbs3ohFGER	LDELRDEGKASSAKbs3ohQR	198	182	12	16	2	9	199	190	5	BS3+NH+OH	9.9421	false	true	false	false	Within >4	0.00854701		0.0304348	0	0	0	0	18095	268	0
10973	2099783494	HSA_BS3_0.9x_DDA_003	3	885.064	2652.17	0.169075	3	2652.17	0.16834	29730	P02768-A	ALBU_HUMAN Serum albumin active OS=Homo sapiens GN=ALB PE=1 SV=2	false	P02768-A	ALBU_HUMAN Serum albumin active OS=Homo sapiens GN=ALB PE=1 SV=2	false	TCcmVADESAENCcmDK	SLHTLFGDK	52	65	13	9	7	1	58	65	3	BS3+NH+OH	9.94097	false	true	false	false	Within >4	0.00854701		0.00892857	0	0	0.0266667	0	18027	923	0
10973	2099844781	HSA_BS3_0.9x_DDA_002	6	774.381	4640.24	0.244013	6	4640.23	0.234056	32604	P02768-A	ALBU_HUMAN Serum albumin active OS=Homo sapiens GN=ALB PE=1 SV=2	false	P02768-A	ALBU_HUMAN Serum albumin active OS=Homo sapiens GN=ALB PE=1 SV=2	false	EFNAETFTFHADICcmTLSEKER	LDELRDEGKASSAKbs3ohQR	501	182	21	16	19	9	519	190	6	BS3+NH+OH	9.92982	false	true	false	false	Within >4	0.00854701		0	0	0	0	0	16957	309	0
10972	2094560574	HSA_BS3_0.5x_DDA_001	3	978.5	2932.48	0.477393	3	2932.47	0.473949	59704	P02768-A	ALBU_HUMAN Serum albumin active OS=Homo sapiens GN=ALB PE=1 SV=2	false	P02768-A	ALBU_HUMAN Serum albumin active OS=Homo sapiens GN=ALB PE=1 SV=2	false	Kbs3nh2LVAASQAALGL	ADDKETCcmFAEEGK	574	561	12	13	6	4	579	564	3	BS3+NH+OH	9.8899	false	true	false	false	Within >4	0.00854701		0.0304348	0	0	0.0266667	0	18091	666	0
10970	2089684587	HSA_BS3_0.1x_DDA_001	4	514.523	2054.06	0.062456	4	2054.06	0.060549	24268	P02768-A	ALBU_HUMAN Serum albumin active OS=Homo sapiens GN=ALB PE=1 SV=2	false	P02768-A	ALBU_HUMAN Serum albumin active OS=Homo sapiens GN=ALB PE=1 SV=2	false	TYETTLEK	LCcmTVATLR	352	74	8	8	1	3	352	76	4	BS3+NH+OH	9.86656	false	true	false	false	Within >4	0.00854701		0.0304348	0	0	0.0449438	0	18090	273	0
10973	2099848717	HSA_BS3_0.9x_DDA_002	4	1262.89	5047.55	0.546009	4	5047.54	0.535113	53658	P02768-A	ALBU_HUMAN Serum albumin active OS=Homo sapiens GN=ALB PE=1 SV=2	false	P02768-A	ALBU_HUMAN Serum albumin active OS=Homo sapiens GN=ALB PE=1 SV=2	false	ATKEQLKAVMoxDDFAAFVEK	QNCcmELFEQLGEYKbs3nh2FQNALLVR	539	390	19	21	7	12	545	401	4	BS3+NH+OH	9.84807	false	true	false	false	Within >4	0.00854701		0.0304348	0	0	0	0	18089	791	0
10973	2099783231	HSA_BS3_0.9x_DDA_003	6	831.925	4985.51	0.507263	6	4985.5	0.503692	38154	P02768-A	ALBU_HUMAN Serum albumin active OS=Homo sapiens GN=ALB PE=1 SV=2	false	P02768-A	ALBU_HUMAN Serum albumin active OS=Homo sapiens GN=ALB PE=1 SV=2	false	LVRPEVDVMoxCcmTAFHDNEETFLKK	RHPYFYAPELLFFAKR	115	145	23	16	22	15	136	159	6	BS3+NH+OH	9.83754	false	true	false	false	Within >4	0.00854701		0.016	0	0	0	0	17968	1037	0
10973	2099748212	HSA_BS3_0.9x_DDA_003	3	826.444	2476.31	0.311458	3	2476.31	0.310786	21610	P02768-A	ALBU_HUMAN Serum albumin active OS=Homo sapiens GN=ALB PE=1 SV=2	false	P02768-A	ALBU_HUMAN Serum albumin active OS=Homo sapiens GN=ALB PE=1 SV=2	false	LKCcmASLQKbs3ohFGER	ASSAKQR	198	191	12	7	2	5	199	195	3	BS3+NH+OH	9.79539	false	true	false	false	Within Special >4	0.0869565		0.016	0	0	0	0	17956	803	0
10971	2092080963	HSA_BS3_0.3x_DDA_001	4	493.005	1967.99	0.991794	4	1967.99	0.992096	8249	P02768-A	ALBU_HUMAN Serum albumin active OS=Homo sapiens GN=ALB PE=1 SV=2	false	P02768-A	ALBU_HUMAN Serum albumin active OS=Homo sapiens GN=ALB PE=1 SV=2	false	CcmCcmKHPEAK	NLGKVGSK	437	429	8	8	3	4	439	432	4	BS3+NH+OH	9.76655	false	true	false	false	Within >4	0.00854701		0	0	0	0	0	18086	550	0
10974	2097209306	HSA_BS3_1x_DDA_001	5	867.859	4334.26	0.259072	5	4334.25	0.250817	38851	P02768-A	ALBU_HUMAN Serum albumin active OS=Homo sapiens GN=ALB PE=1 SV=2	false	DECOY:P02768-A	DECOY:ALBU_HUMAN Serum albumin active OS=Homo sapiens GN=ALB PE=1 SV=2	true	QTALVELVK	Kbs3ohQIRQKEESLTCcmIDAHFTFTEANFK	526	61	9	25	2	6	527	66	5	BS3+NH+OH	9.74933	true	false	true	false	Within >4	0.010989		0.016	0	1	0.0266667	1	17998	544	6
10974	2194947588	HSA_BS3_1x_DDA_002	3	865.497	2593.47	0.469367	3	2593.47	0.469058	21527	P02768-A	ALBU_HUMAN Serum albumin active OS=Homo sapiens GN=ALB PE=1 SV=2	false	P02768-A	ALBU_HUMAN Serum albumin active OS=Homo sapiens GN=ALB PE=1 SV=2	false	ATKEQLK	KVPQVSTPTLVEVSR	539	414	7	15	3	1	541	414	3	BS3+NH+OH	9.7007	false	true	false	false	Within >4	0.010989		0	0	0	0	0	18084	1065	0
10974	2194945757	HSA_BS3_1x_DDA_002	3	611.34	1831	0.99855	3	1831	0.99856	8108	P02768-A	ALBU_HUMAN Serum albumin active OS=Homo sapiens GN=ALB PE=1 SV=2	false	P02768-A	ALBU_HUMAN Serum albumin active OS=Homo sapiens GN=ALB PE=1 SV=2	false	CcmASLQK	ASSAKQRLK	200	191	6	9	3	5	202	195	3	BS3+NH+OH	9.70007	false	true	false	false	Within >4	0.010989		0.0304348	0	0	0	0	18083	931	0
10973	2099836190	HSA_BS3_0.9x_DDA_002	3	1015.21	3042.6	0.604034	3	3042.6	0.601942	19145	P02768-A	ALBU_HUMAN Serum albumin active OS=Homo sapiens GN=ALB PE=1 SV=2	false	P02768-A	ALBU_HUMAN Serum albumin active OS=Homo sapiens GN=ALB PE=1 SV=2	false	LKCcmASLQK	LDELRDEGKASbs3ohSAKQR	198	182	8	16	2	14	199	195	3	BS3+NH+OH	9.68151	false	true	false	false	Within >4	0.010989		0.0304348	0	0	0	0	18081	803	0
10973	2099836189	HSA_BS3_0.9x_DDA_002	3	1015.21	3042.6	0.604034	3	3042.6	0.601942	19145	P02768-A	ALBU_HUMAN Serum albumin active OS=Homo sapiens GN=ALB PE=1 SV=2	false	P02768-A	ALBU_HUMAN Serum albumin active OS=Homo sapiens GN=ALB PE=1 SV=2	false	LKCcmASLQK	LDELRDEGKASSbs3ohAKQR	198	182	8	16	2	14	199	195	3	BS3+NH+OH	9.68151	false	true	false	false	Within >4	0.010989		0.0304348	0	0	0	0	18082	803	0
10974	2097173546	HSA_BS3_1x_DDA_001	5	878.886	4389.39	0.391207	5	4389.37	0.36579	47633	P02768-A	ALBU_HUMAN Serum albumin active OS=Homo sapiens GN=ALB PE=1 SV=2	false	P02768-A	ALBU_HUMAN Serum albumin active OS=Homo sapiens GN=ALB PE=1 SV=2	false	QIKKQTALVELVK	QNCcmELFEQLGEYKbs3ohFQNALLVR	522	390	13	21	4	12	525	401	5	BS3+NH+OH	9.62789	false	true	false	false	Within Special >4	0.0869565		0	0	0	0	0	21040	990	0
10974	2097173545	HSA_BS3_1x_DDA_001	5	878.886	4389.39	0.391207	5	4389.37	0.36579	47633	P02768-A	ALBU_HUMAN Serum albumin active OS=Homo sapiens GN=ALB PE=1 SV=2	false	P02768-A	ALBU_HUMAN Serum albumin active OS=Homo sapiens GN=ALB PE=1 SV=2	false	QIKKQTALVELVK	QNCcmELFEQLGEYbs3ohKFQNALLVR	522	390	13	21	4	13	525	402	5	BS3+NH+OH	9.62789	false	true	false	false	Within Special >4	0.0869565		0	0	0	0	0	21041	989	0
10973	2099844282	HSA_BS3_0.9x_DDA_002	5	929.057	4640.25	0.24737	5	4640.23	0.234056	32488	P02768-A	ALBU_HUMAN Serum albumin active OS=Homo sapiens GN=ALB PE=1 SV=2	false	P02768-A	ALBU_HUMAN Serum albumin active OS=Homo sapiens GN=ALB PE=1 SV=2	false	EFNAETFTFHADICcmTLSEKER	LDELRDEGKASSAKbs3ohQR	501	182	21	16	19	9	519	190	5	BS3+NH+OH	9.62549	false	true	false	false	Within >4	0.010989		0	0	0	0	0	16957	309	0
10973	2099885801	HSA_BS3_0.9x_DDA_001	4	619.839	2475.33	0.325756	4	2475.33	0.326771	19807	P02768-A	ALBU_HUMAN Serum albumin active OS=Homo sapiens GN=ALB PE=1 SV=2	false	P02768-A	ALBU_HUMAN Serum albumin active OS=Homo sapiens GN=ALB PE=1 SV=2	false	CcmASLQKbs3nh2FGER	ASSAKQRLK	200	191	10	9	3	5	202	195	4	BS3+NH+OH	9.62245	false	true	false	false	Within >4	0.010989		0.016	0	0	0	0	17955	931	0
10973	2099890242	HSA_BS3_0.9x_DDA_001	4	922.741	3686.93	0.933834	4	3686.93	0.930153	26988	P02768-A	ALBU_HUMAN Serum albumin active OS=Homo sapiens GN=ALB PE=1 SV=2	false	P02768-A	ALBU_HUMAN Serum albumin active OS=Homo sapiens GN=ALB PE=1 SV=2	false	LKCcmASbs3nh2LQKFGER	LDELRDEGKbs3ohASSAKQR	198	182	12	16	2	14	199	195	4	BS3+NH+OH	9.60631	false	true	false	false	Within >4	0.010989		0.0304348	0	0	0	0	18077	803	0
10974	2097129999	HSA_BS3_1x_DDA_003	5	700.353	3496.73	0.728952	5	3496.71	0.71394	23514	P02768-A	ALBU_HUMAN Serum albumin active OS=Homo sapiens GN=ALB PE=1 SV=2	false	P02768-A	ALBU_HUMAN Serum albumin active OS=Homo sapiens GN=ALB PE=1 SV=2	false	KQTALVELVK	CcmCcmKADDKbs3ohETCcmFAEEGKK	525	558	10	17	1	3	525	560	5	BS3+NH+OH	9.58241	false	true	false	false	Within Special >4	0.0869565		0.0304348	0	0	0	0	17658	738	0
10972	2198467199	HSA_BS3_0.5x_DDA_002	5	953.688	4763.4	0.402314	5	4763.37	0.374268	44581	P02768-A	ALBU_HUMAN Serum albumin active OS=Homo sapiens GN=ALB PE=1 SV=2	false	P02768-A	ALBU_HUMAN Serum albumin active OS=Homo sapiens GN=ALB PE=1 SV=2	false	RHPYFYAPELLFFAKR	YKAAFTECcmCcmQAADKbs3ohAACcmLLPK	145	161	16	21	15	2	159	162	5	BS3+NH+OH	9.55022	false	true	false	false	Within >4	0.010989		0.00892857	0	0	0	0	18066	415	0
10974	2097202055	HSA_BS3_1x_DDA_001	4	931.449	3721.77	0.768097	4	3721.76	0.763742	42251	P02768-A	ALBU_HUMAN Serum albumin active OS=Homo sapiens GN=ALB PE=1 SV=2	false	P02768-A	ALBU_HUMAN Serum albumin active OS=Homo sapiens GN=ALB PE=1 SV=2	false	TCcmVADESAENCcmDK	SLHTLFGDKbs3nh2LCcmTVATLR	52	65	13	17	7	1	58	65	4	BS3+NH+OH	9.51825	false	true	false	false	Within >4	0.010989		0.0304348	0	0	0.0266667	0	18073	923	0
10973	2099781789	HSA_BS3_0.9x_DDA_003	4	604.827	2415.28	0.279298	4	2415.28	0.279152	14978	P02768-A	ALBU_HUMAN Serum albumin active OS=Homo sapiens GN=ALB PE=1 SV=2	false	P02768-A	ALBU_HUMAN Serum albumin active OS=Homo sapiens GN=ALB PE=1 SV=2	false	DEGKbs3nh2ASSAKQRLK	CcmASLQK	187	200	13	6	9	3	195	202	4	BS3+NH+OH	9.51554	false	true	false	false	Within >4	0.010989		0.0304348	0	0	0	0	17403	931	0
10974	2194952501	HSA_BS3_1x_DDA_002	5	771.782	3853.88	0.875827	5	3853.87	0.874891	34792	P02768-A	ALBU_HUMAN Serum albumin active OS=Homo sapiens GN=ALB PE=1 SV=2	false	P02768-A	ALBU_HUMAN Serum albumin active OS=Homo sapiens GN=ALB PE=1 SV=2	false	YKAAFTECcmCcmQAADK	RHPYFYAPELLFFAKR	161	145	14	16	2	15	162	159	5	BS3+NH+OH	9.50139	false	true	false	false	Within >4	0.010989		0	0	0	0	0	17780	415	0
10973	2099898836	HSA_BS3_0.9x_DDA_001	6	917.948	5501.65	0.646819	6	5501.65	0.647797	35605	P02768-A	ALBU_HUMAN Serum albumin active OS=Homo sapiens GN=ALB PE=1 SV=2	false	P02768-A	ALBU_HUMAN Serum albumin active OS=Homo sapiens GN=ALB PE=1 SV=2	false	LVRPEVDVMoxCcmTAFHDNEETFLKK	YKAAFTECcmCcmQAADKbs3nh2AACcmLLPK	115	161	23	21	22	2	136	162	6	BS3+NH+OH	9.46763	false	true	false	false	Within >4	0.010989		0.0215827	0	0	0	0	17821	855	0
10973	2099780795	HSA_BS3_0.9x_DDA_003	4	611.062	2440.22	0.220054	4	2440.22	0.220258	9276	P02768-A	ALBU_HUMAN Serum albumin active OS=Homo sapiens GN=ALB PE=1 SV=2	false	P02768-A	ALBU_HUMAN Serum albumin active OS=Homo sapiens GN=ALB PE=1 SV=2	false	VGSbs3ohKCcmCcmKHPEAK	ASSAKQR	433	191	12	7	7	5	439	195	4	BS3+NH+OH	9.467	false	true	false	false	Within >4	0.010989		0.0304348	0	0	0	0	18069	227	0
10973	2099888465	HSA_BS3_0.9x_DDA_001	3	1067.92	3200.73	0.728276	3	3200.73	0.7274	41998	P02768-A	ALBU_HUMAN Serum albumin active OS=Homo sapiens GN=ALB PE=1 SV=2	false	P02768-A	ALBU_HUMAN Serum albumin active OS=Homo sapiens GN=ALB PE=1 SV=2	false	AFKAWAVAR	VFDEFKPLVEEPQNLIK	210	373	9	17	3	6	212	378	3	BS3+NH+OH	9.42122	false	true	false	false	Within >4	0.010989		0	0	0	0.0266667	0	18068	1085	0
10973	2099885766	HSA_BS3_0.9x_DDA_001	5	492.469	2457.31	0.308398	5	2457.31	0.307472	13521	P02768-A	ALBU_HUMAN Serum albumin active OS=Homo sapiens GN=ALB PE=1 SV=2	false	P02768-A	ALBU_HUMAN Serum albumin active OS=Homo sapiens GN=ALB PE=1 SV=2	false	LDELRDEGKASSAK	NLGKVGSK	182	429	14	8	9	4	190	432	5	BS3+NH+OH	9.42085	false	true	false	false	Within >4	0.010989		0	0	0	0	0	18067	837	0
10972	2198467618	HSA_BS3_0.5x_DDA_002	6	794.907	4763.4	0.398858	6	4763.37	0.374268	44316	P02768-A	ALBU_HUMAN Serum albumin active OS=Homo sapiens GN=ALB PE=1 SV=2	false	P02768-A	ALBU_HUMAN Serum albumin active OS=Homo sapiens GN=ALB PE=1 SV=2	false	RHPYFYAPELLFFAKR	YKAAFTECcmCcmQAADKbs3ohAACcmLLPK	145	161	16	21	15	2	159	162	6	BS3+NH+OH	9.41631	false	true	false	false	Within >4	0.010989		0.00892857	0	0	0	0	18066	415	0
10974	2097203349	HSA_BS3_1x_DDA_001	5	771.196	3850.94	0.941383	5	3850.94	0.937958	25818	P02768-A	ALBU_HUMAN Serum albumin active OS=Homo sapiens GN=ALB PE=1 SV=2	false	P02768-A	ALBU_HUMAN Serum albumin active OS=Homo sapiens GN=ALB PE=1 SV=2	false	TPVSDRVTKCcmCcmTESLVNR	LKbs3ohCcmASLQKFGER	467	198	18	12	9	8	475	205	5	BS3+NH+OH	9.38909	false	true	false	false	Within >4	0.010989		0.0304348	0	0	0	0	18065	499	0
10973	2099840701	HSA_BS3_0.9x_DDA_002	4	973.77	3891.05	0.049014	4	3891.05	0.049207	53451	P02768-A	ALBU_HUMAN Serum albumin active OS=Homo sapiens GN=ALB PE=1 SV=2	false	P02768-A	ALBU_HUMAN Serum albumin active OS=Homo sapiens GN=ALB PE=1 SV=2	false	QTALVELVK	QNCcmELFEQLGEYbs3nh2KFQNALLVR	526	390	9	21	2	13	527	402	4	BS3+NH+OH	9.36816	false	true	false	false	Within >4	0.010989		0.016	0	0	0	0	18063	953	0
10973	2099840702	HSA_BS3_0.9x_DDA_002	4	973.77	3891.05	0.049014	4	3891.05	0.049207	53451	P02768-A	ALBU_HUMAN Serum albumin active OS=Homo sapiens GN=ALB PE=1 SV=2	false	P02768-A	ALBU_HUMAN Serum albumin active OS=Homo sapiens GN=ALB PE=1 SV=2	false	QTALVELVK	QNCcmELFEQLGEYKbs3nh2FQNALLVR	526	390	9	21	2	12	527	401	4	BS3+NH+OH	9.36816	false	true	false	false	Within >4	0.010989		0.016	0	0	0.015873	0	18064	976	0
10973	2099900665	HSA_BS3_0.9x_DDA_001	6	1115.39	6686.27	0.267243	6	6686.26	0.258506	39484	P02768-A	ALBU_HUMAN Serum albumin active OS=Homo sapiens GN=ALB PE=1 SV=2	false	P02768-A	ALBU_HUMAN Serum albumin active OS=Homo sapiens GN=ALB PE=1 SV=2	false	LDELRDEGKASbs3nh2SAKQR	RPCcmFSALEVDETYVPKbs3nh2EFNAETFTFHADICcmTLSEKER	182	485	16	37	9	35	190	519	6	BS3+NH+OH	9.34585	false	true	false	false	Within >4	0.010989		0.034632	0	0	0	0	18062	309	0
10971	2092087484	HSA_BS3_0.3x_DDA_001	5	928.858	4639.25	0.252332	5	4639.25	0.250041	30710	P02768-A	ALBU_HUMAN Serum albumin active OS=Homo sapiens GN=ALB PE=1 SV=2	false	P02768-A	ALBU_HUMAN Serum albumin active OS=Homo sapiens GN=ALB PE=1 SV=2	false	EFNAETFTFHADICcmTLSEKER	LDELRDEGKASSbs3nh2AKQR	501	182	21	16	19	9	519	190	5	BS3+NH+OH	9.31618	false	true	false	false	Within >4	0.010989		0.0368852	0	0	0	0	18061	309	0
10974	2194951116	HSA_BS3_1x_DDA_002	4	913.959	3651.81	0.80832	4	3651.81	0.808569	30338	P02768-A	ALBU_HUMAN Serum albumin active OS=Homo sapiens GN=ALB PE=1 SV=2	false	P02768-A	ALBU_HUMAN Serum albumin active OS=Homo sapiens GN=ALB PE=1 SV=2	false	KQTALVELVK	CcmCcmKADDKETbs3nh2CcmFAEEGKbs3ohK	525	558	10	17	1	7	525	564	4	BS3+NH+OH	9.29054	false	true	false	false	Within >4	0.010989		0.0368852	0	0	0.015873	0	18060	405	0
10972	2198469907	HSA_BS3_0.5x_DDA_002	6	941.13	5640.73	0.733822	6	5640.71	0.707758	44273	P02768-A	ALBU_HUMAN Serum albumin active OS=Homo sapiens GN=ALB PE=1 SV=2	false	P02768-A	ALBU_HUMAN Serum albumin active OS=Homo sapiens GN=ALB PE=1 SV=2	false	YKbs3nh2AAFTECcmCcmQAADK	LVRPEVDVMCcmTAFHDNEETFLKKYLYEIAR	161	115	14	30	1	23	161	137	6	BS3+NH+OH	9.24131	false	true	false	false	Within >4	0.010989		0.0368852	0	0	0.015873	0	18058	496	0
10972	2198469906	HSA_BS3_0.5x_DDA_002	6	941.13	5640.73	0.733822	6	5640.71	0.707758	44273	P02768-A	ALBU_HUMAN Serum albumin active OS=Homo sapiens GN=ALB PE=1 SV=2	false	P02768-A	ALBU_HUMAN Serum albumin active OS=Homo sapiens GN=ALB PE=1 SV=2	false	Ybs3nh2KAAFTECcmCcmQAADK	LVRPEVDVMCcmTAFHDNEETFLKKYLYEIAR	161	115	14	30	2	23	162	137	6	BS3+NH+OH	9.24131	false	true	false	false	Within >4	0.010989		0.0368852	0	0	0	0	18059	12	0
10973	2099846252	HSA_BS3_0.9x_DDA_002	6	1042.18	6247.03	0.033948	6	6247	0.004188	38675	P02768-A	ALBU_HUMAN Serum albumin active OS=Homo sapiens GN=ALB PE=1 SV=2	false	P02768-A	ALBU_HUMAN Serum albumin active OS=Homo sapiens GN=ALB PE=1 SV=2	false	LDELRDEGKASSAK	RPCcmFSALEVDETYVPKEFNAETbs3nh2FTFHADICcmTLSEKER	182	485	14	37	9	35	190	519	6	BS3+NH+OH	9.2409	false	true	false	false	Within >4	0.010989		0.0368852	0	0	0	0	18057	309	0
10974	2097162273	HSA_BS3_1x_DDA_003	5	1107.15	5530.71	0.713734	5	5530.71	0.70649	38938	P02768-A	ALBU_HUMAN Serum albumin active OS=Homo sapiens GN=ALB PE=1 SV=2	false	P02768-A	ALBU_HUMAN Serum albumin active OS=Homo sapiens GN=ALB PE=1 SV=2	false	NLGKVGSK	RPCcmFSALEVDETYVPKEFNAETFTbs3nh2FHADICcmTLSEKER	429	485	8	37	4	35	432	519	5	BS3+NH+OH	9.20745	false	true	false	false	Within >4	0.010989		0.0368852	0	0	0	0	18055	556	0
10972	2094530381	HSA_BS3_0.5x_DDA_003	5	990.69	4948.41	0.413625	5	4948.4	0.401356	41144	P02768-A	ALBU_HUMAN Serum albumin active OS=Homo sapiens GN=ALB PE=1 SV=2	false	P02768-A	ALBU_HUMAN Serum albumin active OS=Homo sapiens GN=ALB PE=1 SV=2	false	RMoxPCcmAEDYLSVVLNQLCcmVLHEKTPVSDR	VTKCcmCcmTESLVNR	445	473	28	12	22	3	466	475	5	BS3+NH+OH	9.18263	false	true	false	false	Within >4	0.010989		0.0368852	0	0	0	0	18054	573	0
10973	2099836123	HSA_BS3_0.9x_DDA_002	3	1029.19	3084.54	0.542833	3	3084.53	0.533393	42386	P02768-A	ALBU_HUMAN Serum albumin active OS=Homo sapiens GN=ALB PE=1 SV=2	false	P02768-A	ALBU_HUMAN Serum albumin active OS=Homo sapiens GN=ALB PE=1 SV=2	false	KLVAASQAALGL	AVMoxDDFAAFVEKCcmCcmK	574	546	12	15	1	12	574	557	3	BS3+NH+OH	9.16535	false	true	false	false	Within >4	0.010989		0.0304348	0	0	0	0	16886	462	0
10974	2097156554	HSA_BS3_1x_DDA_003	5	700.361	3496.77	0.7668	5	3496.77	0.767571	35521	P02768-A	ALBU_HUMAN Serum albumin active OS=Homo sapiens GN=ALB PE=1 SV=2	false	P02768-A	ALBU_HUMAN Serum albumin active OS=Homo sapiens GN=ALB PE=1 SV=2	false	ECcmCcmEKPLLEK	RHPYFYAPELLFFAKR	277	145	10	16	5	15	281	159	5	BS3+NH+OH	9.15695	false	true	false	false	Within >4	0.010989		0	0	0	0	0	18051	559	0
10973	2099831183	HSA_BS3_0.9x_DDA_002	5	457.042	2280.17	0.171271	5	2280.17	0.171851	12698	P02768-A	ALBU_HUMAN Serum albumin active OS=Homo sapiens GN=ALB PE=1 SV=2	false	P02768-A	ALBU_HUMAN Serum albumin active OS=Homo sapiens GN=ALB PE=1 SV=2	false	CcmCcmKHPEAKbs3ohR	NLGKVGSK	437	429	9	8	3	4	439	432	5	BS3+NH+OH	9.10574	false	true	false	false	Within >4	0.010989		0.016	0	0	0	0	18006	550	0
10973	2099897091	HSA_BS3_0.9x_DDA_001	5	1019.08	5090.35	0.352076	5	5090.36	0.361724	37868	P02768-A	ALBU_HUMAN Serum albumin active OS=Homo sapiens GN=ALB PE=1 SV=2	false	P02768-A	ALBU_HUMAN Serum albumin active OS=Homo sapiens GN=ALB PE=1 SV=2	false	LVTDLTK	VHTECcmCcmHGDLLECcmADDRADLAKbs3nh2YICcmENQDSISSK	234	241	7	34	6	3	239	243	5	BS3+NH+OH	9.09508	false	true	false	false	Within >4	0.010989		0.0304348	0	0	0	0	14264	922	0
10974	2097200234	HSA_BS3_1x_DDA_001	4	773.658	3090.6	0.604615	4	3090.6	0.602127	28510	P02768-A	ALBU_HUMAN Serum albumin active OS=Homo sapiens GN=ALB PE=1 SV=2	false	P02768-A	ALBU_HUMAN Serum albumin active OS=Homo sapiens GN=ALB PE=1 SV=2	false	FPKAEFAEVSK	LKECcmCcmEKbs3nh2PLLEK	223	275	11	12	3	2	225	276	4	BS3+NH+OH	9.0937	false	true	false	false	Within >4	0.010989		0.0404858	0	0	0	0	18046	895	0
10972	2198466289	HSA_BS3_0.5x_DDA_002	4	1084.57	4334.26	0.257996	4	4334.25	0.250817	39468	DECOY:P02768-A	DECOY:ALBU_HUMAN Serum albumin active OS=Homo sapiens GN=ALB PE=1 SV=2	true	P02768-A	ALBU_HUMAN Serum albumin active OS=Homo sapiens GN=ALB PE=1 SV=2	false	QIRQKEESLTCcmIDAHFTFTEANFK	Kbs3ohQTALVELVK	62	525	24	10	5	3	66	527	4	BS3+NH+OH	9.07887	true	false	true	false	Within >4	0.0136054		0.044	1	0	0.0266667	1	18045	544	6
10973	2099835191	HSA_BS3_0.9x_DDA_002	3	1015.21	3042.6	0.604034	3	3042.6	0.601942	19152	P02768-A	ALBU_HUMAN Serum albumin active OS=Homo sapiens GN=ALB PE=1 SV=2	false	P02768-A	ALBU_HUMAN Serum albumin active OS=Homo sapiens GN=ALB PE=1 SV=2	false	LKCcmASLQK	LDELRDEGKbs3ohASSAKQR	198	182	8	16	2	14	199	195	3	BS3+NH+OH	8.98674	false	true	false	false	Within >4	0.0136054		0	0	0	0	0	18043	803	0
10973	2099835898	HSA_BS3_0.9x_DDA_002	3	1166.25	3495.73	0.731374	3	3495.73	0.729925	23433	P02768-A	ALBU_HUMAN Serum albumin active OS=Homo sapiens GN=ALB PE=1 SV=2	false	P02768-A	ALBU_HUMAN Serum albumin active OS=Homo sapiens GN=ALB PE=1 SV=2	false	KQTALVELVK	CcmCcmKADDKETCcmFAEEGKbs3nh2K	525	558	10	17	1	7	525	564	3	BS3+NH+OH	8.96196	false	true	false	false	Within >4	0.0136054		0.0304348	0	0	0.015873	0	17840	405	0
10973	2099846066	HSA_BS3_0.9x_DDA_002	6	969.974	5813.8	0.802903	6	5813.79	0.787794	38358	P02768-A	ALBU_HUMAN Serum albumin active OS=Homo sapiens GN=ALB PE=1 SV=2	false	P02768-A	ALBU_HUMAN Serum albumin active OS=Homo sapiens GN=ALB PE=1 SV=2	false	RYbs3ohKAAFTECcmCcmQAADK	LVRPEVDVMoxCcmTAFHDNEETFLKKYLYEIAR	160	115	15	30	3	23	162	137	6	BS3+NH+OH	8.95104	false	true	false	false	Within >4	0.0136054		0.0456274	0	0	0	0	18041	12	0
10974	2097238517	HSA_BS3_1x_DDA_002	3	1463.81	4388.4	0.395798	3	4388.38	0.381775	54217	P02768-A	ALBU_HUMAN Serum albumin active OS=Homo sapiens GN=ALB PE=1 SV=2	false	P02768-A	ALBU_HUMAN Serum albumin active OS=Homo sapiens GN=ALB PE=1 SV=2	false	QIKKQTALVELVK	QNCcmELFEQLGEYbs3nh2KFQNALLVR	522	390	13	21	4	13	525	402	3	BS3+NH+OH	8.94933	false	true	false	false	Within Special >4	0.0967742		0	0	0	0	0	21025	989	0
10974	2097238516	HSA_BS3_1x_DDA_002	3	1463.81	4388.4	0.395798	3	4388.38	0.381775	54217	P02768-A	ALBU_HUMAN Serum albumin active OS=Homo sapiens GN=ALB PE=1 SV=2	false	P02768-A	ALBU_HUMAN Serum albumin active OS=Homo sapiens GN=ALB PE=1 SV=2	false	QIKKQTALVELVK	QNCcmELFEQLGEYKbs3nh2FQNALLVR	522	390	13	21	4	12	525	401	3	BS3+NH+OH	8.94933	false	true	false	false	Within Special >4	0.0967742		0	0	0	0	0	21026	990	0
10973	2099898561	HSA_BS3_0.9x_DDA_001	6	909.583	5451.46	0.45649	6	5451.45	0.450039	25731	P02768-A	ALBU_HUMAN Serum albumin active OS=Homo sapiens GN=ALB PE=1 SV=2	false	P02768-A	ALBU_HUMAN Serum albumin active OS=Homo sapiens GN=ALB PE=1 SV=2	false	DAHKbs3ohSEVAHR	VHTECcmCcmHGDLLECcmADDRADLAKYICcmENQDSISSK	1	241	10	34	1	22	1	262	6	BS3+NH+OH	8.94468	false	true	false	false	Within >4	0.0136054		0	0	0	0.0266667	0	18040	1075	0
10974	2194956546	HSA_BS3_1x_DDA_002	5	928.858	4639.25	0.25181	5	4639.25	0.250041	30170	P02768-A	ALBU_HUMAN Serum albumin active OS=Homo sapiens GN=ALB PE=1 SV=2	false	P02768-A	ALBU_HUMAN Serum albumin active OS=Homo sapiens GN=ALB PE=1 SV=2	false	EFNAETFTFHADICcmTLSEKER	LDELRDEGKASSbs3nh2AKQR	501	182	21	16	19	14	519	195	5	BS3+NH+OH	8.9352	false	true	false	false	Within >4	0.0136054		0.027972	0	0	0	0	17899	432	0
10972	2198461749	HSA_BS3_0.5x_DDA_002	5	587.502	2932.47	0.473942	5	2932.47	0.474635	14679	P02768-A	ALBU_HUMAN Serum albumin active OS=Homo sapiens GN=ALB PE=1 SV=2	false	P02768-A	ALBU_HUMAN Serum albumin active OS=Homo sapiens GN=ALB PE=1 SV=2	false	VGSKCcmCcmK	LDELRDEGKASSAKbs3nh2QR	433	182	7	16	4	9	436	190	5	BS3+NH+OH	8.93245	false	true	false	false	Within >4	0.0136054		0	0	0	0	0	18038	682	0
10974	2097176762	HSA_BS3_1x_DDA_001	3	978.499	2932.48	0.475984	3	2932.47	0.473949	59826	P02768-A	ALBU_HUMAN Serum albumin active OS=Homo sapiens GN=ALB PE=1 SV=2	false	P02768-A	ALBU_HUMAN Serum albumin active OS=Homo sapiens GN=ALB PE=1 SV=2	false	LVAASQAALGL	ADDKETCcmFAEEGKbs3nh2K	575	561	11	14	5	4	579	564	3	BS3+NH+OH	8.90812	false	true	false	false	Within Special >4	0.0967742		0.142857	0	0	0.0266667	0	21034	666	0
10972	2094532329	HSA_BS3_0.5x_DDA_003	5	953.285	4761.39	0.388719	5	4761.38	0.383771	44901	P02768-A	ALBU_HUMAN Serum albumin active OS=Homo sapiens GN=ALB PE=1 SV=2	false	P02768-A	ALBU_HUMAN Serum albumin active OS=Homo sapiens GN=ALB PE=1 SV=2	false	YKAAFTECcmCcmQAADKbs3nh2AACcmLLPK	HPYFYbs3nh2APELLFFAKR	161	146	21	15	2	14	162	159	5	BS3+NH+OH	8.89375	false	true	false	false	Within >4	0.0136054		0.0456274	0	0	0	0	18034	415	0
10972	2094532328	HSA_BS3_0.5x_DDA_003	5	953.285	4761.39	0.388719	5	4761.38	0.383771	44901	P02768-A	ALBU_HUMAN Serum albumin active OS=Homo sapiens GN=ALB PE=1 SV=2	false	P02768-A	ALBU_HUMAN Serum albumin active OS=Homo sapiens GN=ALB PE=1 SV=2	false	YKAAFTECcmCcmQAADKbs3nh2AACcmLLPK	HPYbs3nh2FYAPELLFFAKR	161	146	21	15	2	14	162	159	5	BS3+NH+OH	8.89375	false	true	false	false	Within >4	0.0136054		0.0456274	0	0	0	0	18035	415	0
10971	2092028050	HSA_BS3_0.3x_DDA_002	4	610.816	2439.24	0.235288	4	2439.24	0.236243	8794	P02768-A	ALBU_HUMAN Serum albumin active OS=Homo sapiens GN=ALB PE=1 SV=2	false	P02768-A	ALBU_HUMAN Serum albumin active OS=Homo sapiens GN=ALB PE=1 SV=2	false	VGSbs3nh2KCcmCcmKHPEAK	ASSAKQR	433	191	12	7	7	5	439	195	4	BS3+NH+OH	8.87552	false	true	false	false	Within >4	0.0136054		0.0456274	0	0	0	0	18033	227	0
10973	2099783746	HSA_BS3_0.9x_DDA_003	4	1181.07	4720.25	0.250794	4	4720.24	0.242047	55084	P02768-A	ALBU_HUMAN Serum albumin active OS=Homo sapiens GN=ALB PE=1 SV=2	false	P02768-A	ALBU_HUMAN Serum albumin active OS=Homo sapiens GN=ALB PE=1 SV=2	false	AVMoxDDFAAFVEKCcmCcmK	ADDKETCcmFAEEGKKLVAASbs3nh2QAALGL	546	561	15	25	12	14	557	574	4	BS3+NH+OH	8.86076	false	true	false	false	Within >4	0.0136054		0.0456274	0	0	0	0	18032	462	0
10973	2099855483	HSA_BS3_0.9x_DDA_001	3	820.11	2457.31	0.30692	3	2457.31	0.307472	13546	P02768-A	ALBU_HUMAN Serum albumin active OS=Homo sapiens GN=ALB PE=1 SV=2	false	P02768-A	ALBU_HUMAN Serum albumin active OS=Homo sapiens GN=ALB PE=1 SV=2	false	LDELRDEGKASSAK	NLGKVGSK	182	429	14	8	9	4	190	432	3	BS3+NH+OH	8.85849	false	true	false	false	Within Special >4	0.0967742		0	0	0	0	0	18067	837	0
10971	2092031597	HSA_BS3_0.3x_DDA_002	6	643.32	3853.87	0.87362	6	3853.87	0.874891	34680	P02768-A	ALBU_HUMAN Serum albumin active OS=Homo sapiens GN=ALB PE=1 SV=2	false	P02768-A	ALBU_HUMAN Serum albumin active OS=Homo sapiens GN=ALB PE=1 SV=2	false	YKAAFTECcmCcmQAADK	RHPYFYAPELLFFAKR	161	145	14	16	2	15	162	159	6	BS3+NH+OH	8.85144	false	true	false	false	Within >4	0.0136054		0	0	0	0	0	17780	415	0
10973	2099841412	HSA_BS3_0.9x_DDA_002	4	1004.51	4014	0.002947	4	4013.98	0.979466	48465	P02768-A	ALBU_HUMAN Serum albumin active OS=Homo sapiens GN=ALB PE=1 SV=2	false	P02768-A	ALBU_HUMAN Serum albumin active OS=Homo sapiens GN=ALB PE=1 SV=2	false	LVRPEVDVMoxCcmTAFHDNEETFLK	Kbs3ohYLYEIAR	115	137	22	8	19	2	133	138	4	BS3+NH+OH	8.84714	false	true	false	false	Within >4	0.0136054		0.0304348	0	0	0	0	16619	756	0
10971	2092081745	HSA_BS3_0.3x_DDA_001	5	489.051	2440.22	0.219163	5	2440.22	0.220258	9994	P02768-A	ALBU_HUMAN Serum albumin active OS=Homo sapiens GN=ALB PE=1 SV=2	false	P02768-A	ALBU_HUMAN Serum albumin active OS=Homo sapiens GN=ALB PE=1 SV=2	false	ASSAKQR	VGSKCcmCcmKbs3ohHPEAK	191	433	7	12	5	4	195	436	5	BS3+NH+OH	8.81379	false	true	false	false	Within >4	0.0136054		0	0	0	0	0	18029	210	0
10972	2094525258	HSA_BS3_0.5x_DDA_003	4	664.049	2652.17	0.167127	4	2652.17	0.16834	28247	P02768-A	ALBU_HUMAN Serum albumin active OS=Homo sapiens GN=ALB PE=1 SV=2	false	P02768-A	ALBU_HUMAN Serum albumin active OS=Homo sapiens GN=ALB PE=1 SV=2	false	TCcmVADESAENCcmDK	SLHTLFGDK	52	65	13	9	7	1	58	65	4	BS3+NH+OH	8.79716	false	true	false	false	Within >4	0.0136054		0.00892857	0	0	0.0266667	0	18027	923	0
10973	2099797016	HSA_BS3_0.9x_DDA_002	5	711.574	3552.83	0.83162	5	3552.83	0.828649	40062	P02768-A	ALBU_HUMAN Serum albumin active OS=Homo sapiens GN=ALB PE=1 SV=2	false	P02768-A	ALBU_HUMAN Serum albumin active OS=Homo sapiens GN=ALB PE=1 SV=2	false	ATKEQLK	QNCcmELFEQLGEYKFQNALLVR	539	390	7	21	3	13	541	402	5	BS3+NH+OH	8.78164	false	true	false	false	Within Special >4	0.0967742		0	0	0	0	0	18127	317	0
10973	2099900687	HSA_BS3_0.9x_DDA_001	6	1121.22	6721.3	0.296951	6	6721.32	0.319141	43483	P02768-A	ALBU_HUMAN Serum albumin active OS=Homo sapiens GN=ALB PE=1 SV=2	false	P02768-A	ALBU_HUMAN Serum albumin active OS=Homo sapiens GN=ALB PE=1 SV=2	false	RYKAAFTbs3nh2ECcmCcmQAADKbs3nh2AACcmLLPK	LVRPEVDVMoxCcmTAFHDNEETFLKKYLYEIAR	160	115	22	30	3	23	162	137	6	BS3+NH+OH	8.7745	false	true	false	false	Within >4	0.0136054		0.0524345	0	0	0	0	18026	12	0
10973	2099752803	HSA_BS3_0.9x_DDA_003	5	1041.72	5203.58	0.583618	5	5203.61	0.613757	47411	P02768-A	ALBU_HUMAN Serum albumin active OS=Homo sapiens GN=ALB PE=1 SV=2	false	P02768-A	ALBU_HUMAN Serum albumin active OS=Homo sapiens GN=ALB PE=1 SV=2	false	QNCcmELFEQLGEYKbs3ohFQNALLVR	ATKEQLKbs3nh2AVMoxDDFAAFVEK	390	539	21	19	12	3	401	541	5	BS3+NH+OH	8.77083	false	true	false	false	Within Special >4	0.0967742		0.142857	0	0	0	0	21030	249	0
10974	2097205208	HSA_BS3_1x_DDA_001	5	805.217	4021.05	0.048618	5	4021.05	0.046174	28673	P02768-A	ALBU_HUMAN Serum albumin active OS=Homo sapiens GN=ALB PE=1 SV=2	false	P02768-A	ALBU_HUMAN Serum albumin active OS=Homo sapiens GN=ALB PE=1 SV=2	false	QIKbs3nh2KQTALVELVK	CcmCcmKADDKETCcmFAEEGKbs3ohK	522	558	13	17	4	3	525	560	5	BS3+NH+OH	8.76714	false	true	false	false	Within >4	0.0136054		0.0524345	0	0	0	0	18025	738	0
10973	2099781971	HSA_BS3_0.9x_DDA_003	5	738.39	3686.91	0.914414	5	3686.93	0.930153	28572	P02768-A	ALBU_HUMAN Serum albumin active OS=Homo sapiens GN=ALB PE=1 SV=2	false	P02768-A	ALBU_HUMAN Serum albumin active OS=Homo sapiens GN=ALB PE=1 SV=2	false	LKCcmASbs3nh2LQKFGER	LDELRDEGKASSAKbs3ohQR	198	182	12	16	2	9	199	190	5	BS3+NH+OH	8.74312	false	true	false	false	Within >4	0.0136054		0.0524345	0	0	0	0	18024	268	0
10974	2097157615	HSA_BS3_1x_DDA_003	4	922.74	3686.93	0.931154	4	3686.93	0.930153	25842	P02768-A	ALBU_HUMAN Serum albumin active OS=Homo sapiens GN=ALB PE=1 SV=2	false	P02768-A	ALBU_HUMAN Serum albumin active OS=Homo sapiens GN=ALB PE=1 SV=2	false	LKCcmASLQKbs3nh2FGER	LDELRDEGKbs3ohASSAKQR	198	182	12	16	2	14	199	195	4	BS3+NH+OH	8.61538	false	true	false	false	Within >4	0.0165017		0.027972	0	0	0	0	17939	803	0
10974	2194954776	HSA_BS3_1x_DDA_002	4	1005.79	4019.13	0.130104	4	4019.14	0.14417	52346	P02768-A	ALBU_HUMAN Serum albumin active OS=Homo sapiens GN=ALB PE=1 SV=2	false	P02768-A	ALBU_HUMAN Serum albumin active OS=Homo sapiens GN=ALB PE=1 SV=2	false	KQTALVELVK	QNCcmELFEQLGEYKbs3nh2FQNALLVR	525	390	10	21	1	12	525	401	4	BS3+NH+OH	8.59558	false	true	false	false	Within >4	0.0165017		0.0304348	0	0	0	0	17838	990	0
10974	2194954777	HSA_BS3_1x_DDA_002	4	1005.79	4019.13	0.130104	4	4019.14	0.14417	52346	P02768-A	ALBU_HUMAN Serum albumin active OS=Homo sapiens GN=ALB PE=1 SV=2	false	P02768-A	ALBU_HUMAN Serum albumin active OS=Homo sapiens GN=ALB PE=1 SV=2	false	KQTALVELVK	QNCcmELFEQLGEYbs3nh2KFQNALLVR	525	390	10	21	1	13	525	402	4	BS3+NH+OH	8.59558	false	true	false	false	Within >4	0.0165017		0.0304348	0	0	0	0	17839	989	0
10974	2097228040	HSA_BS3_1x_DDA_002	4	1098.1	4388.37	0.371919	4	4388.38	0.381775	53964	P02768-A	ALBU_HUMAN Serum albumin active OS=Homo sapiens GN=ALB PE=1 SV=2	false	P02768-A	ALBU_HUMAN Serum albumin active OS=Homo sapiens GN=ALB PE=1 SV=2	false	QIKKQTALVELVK	QNCcmELFEQLGEYbs3nh2KFQNALLVR	522	390	13	21	4	13	525	402	4	BS3+NH+OH	8.59115	false	true	false	false	Within Special >4	0.104167		0	0	0	0	0	21025	989	0
10974	2097228039	HSA_BS3_1x_DDA_002	4	1098.1	4388.37	0.371919	4	4388.38	0.381775	53964	P02768-A	ALBU_HUMAN Serum albumin active OS=Homo sapiens GN=ALB PE=1 SV=2	false	P02768-A	ALBU_HUMAN Serum albumin active OS=Homo sapiens GN=ALB PE=1 SV=2	false	QIKKQTALVELVK	QNCcmELFEQLGEYKbs3nh2FQNALLVR	522	390	13	21	4	12	525	401	4	BS3+NH+OH	8.59115	false	true	false	false	Within Special >4	0.104167		0	0	0	0	0	21026	990	0
10972	2198458988	HSA_BS3_0.5x_DDA_002	3	571.624	1711.85	0.849404	3	1711.85	0.849789	5330	P02768-A	ALBU_HUMAN Serum albumin active OS=Homo sapiens GN=ALB PE=1 SV=2	false	P02768-A	ALBU_HUMAN Serum albumin active OS=Homo sapiens GN=ALB PE=1 SV=2	false	VGSKCcmCcmK	HPEAKR	433	440	7	6	4	5	436	444	3	BS3+NH+OH	8.58613	false	true	false	false	Within >4	0.0165017		0	0	0	0.0266667	0	18018	1074	0
10973	2099793439	HSA_BS3_0.9x_DDA_003	6	1115.39	6686.29	0.286253	6	6686.26	0.258506	39575	P02768-A	ALBU_HUMAN Serum albumin active OS=Homo sapiens GN=ALB PE=1 SV=2	false	P02768-A	ALBU_HUMAN Serum albumin active OS=Homo sapiens GN=ALB PE=1 SV=2	false	LDELRDEGKbs3nh2ASSAKQR	RPCcmFSALEVDETYVPKbs3nh2EFNAETFTFHADICcmTLSEKER	182	485	16	37	14	35	195	519	6	BS3+NH+OH	8.57369	false	true	false	false	Within >4	0.0165017		0.0545455	0	0	0	0	18017	432	0
10973	2099898814	HSA_BS3_0.9x_DDA_001	5	1099.73	5493.62	0.621309	5	5493.61	0.611006	59986	P02768-A	ALBU_HUMAN Serum albumin active OS=Homo sapiens GN=ALB PE=1 SV=2	false	P02768-A	ALBU_HUMAN Serum albumin active OS=Homo sapiens GN=ALB PE=1 SV=2	false	DVFLGMFLYbs3nh2EYAR	CcmCcmAAADPHECcmYAKVFDEFKPLVEEPQNLIK	324	360	13	30	11	19	334	378	5	BS3+NH+OH	8.5344	false	true	false	false	Within >4	0.0165017		0.0545455	0	0	0	0	18015	212	0
10974	2194957970	HSA_BS3_1x_DDA_002	4	1109.01	4432.01	0.011833	4	4432.01	0.010647	42243	P02768-A	ALBU_HUMAN Serum albumin active OS=Homo sapiens GN=ALB PE=1 SV=2	false	P02768-A	ALBU_HUMAN Serum albumin active OS=Homo sapiens GN=ALB PE=1 SV=2	false	ECcmCcmEKPLLEK	SHCcmIAEVENDEMoxPADLPSLAADFVESK	277	287	10	27	5	1	281	287	4	BS3+NH+OH	8.53224	false	true	false	false	Within >4	0.0165017		0.0545455	0	0	0	0	18014	280	0
10973	2099784762	HSA_BS3_0.9x_DDA_003	3	1341.04	4020.11	0.106031	3	4020.13	0.128185	53857	P02768-A	ALBU_HUMAN Serum albumin active OS=Homo sapiens GN=ALB PE=1 SV=2	false	P02768-A	ALBU_HUMAN Serum albumin active OS=Homo sapiens GN=ALB PE=1 SV=2	false	KQTALVELVK	QNCcmELFEQLGEYbs3ohKFQNALLVR	525	390	10	21	1	13	525	402	3	BS3+NH+OH	8.52121	false	true	false	false	Within >4	0.0190476		0.00892857	0	0	0	0	18011	989	0
10973	2099784761	HSA_BS3_0.9x_DDA_003	3	1341.04	4020.11	0.106031	3	4020.13	0.128185	53857	P02768-A	ALBU_HUMAN Serum albumin active OS=Homo sapiens GN=ALB PE=1 SV=2	false	P02768-A	ALBU_HUMAN Serum albumin active OS=Homo sapiens GN=ALB PE=1 SV=2	false	KQTALVELVK	QNCcmELFEQLGEYKbs3ohFQNALLVR	525	390	10	21	1	12	525	401	3	BS3+NH+OH	8.52121	false	true	false	false	Within >4	0.0190476		0.00892857	0	0	0	0	18012	990	0
10974	2194957433	HSA_BS3_1x_DDA_002	5	929.055	4640.24	0.237759	5	4640.23	0.234056	31322	P02768-A	ALBU_HUMAN Serum albumin active OS=Homo sapiens GN=ALB PE=1 SV=2	false	P02768-A	ALBU_HUMAN Serum albumin active OS=Homo sapiens GN=ALB PE=1 SV=2	false	EFNAETFTFHADICcmTLSEKER	LDELRDEGKASSbs3ohAKQR	501	182	21	16	19	14	519	195	5	BS3+NH+OH	8.48394	false	true	false	false	Within >4	0.0190476		0.0368852	0	0	0	0	16439	432	0
10974	2194957434	HSA_BS3_1x_DDA_002	5	929.055	4640.24	0.237759	5	4640.23	0.234056	31322	P02768-A	ALBU_HUMAN Serum albumin active OS=Homo sapiens GN=ALB PE=1 SV=2	false	P02768-A	ALBU_HUMAN Serum albumin active OS=Homo sapiens GN=ALB PE=1 SV=2	false	EFNAETFTFHADICcmTLSEKER	LDELRDEGKASbs3ohSAKQR	501	182	21	16	19	14	519	195	5	BS3+NH+OH	8.48394	false	true	false	false	Within >4	0.0190476		0.0368852	0	0	0	0	16440	432	0
10973	2099795876	HSA_BS3_0.9x_DDA_003	5	1038.53	5187.61	0.608083	5	5187.62	0.618847	49890	P02768-A	ALBU_HUMAN Serum albumin active OS=Homo sapiens GN=ALB PE=1 SV=2	false	P02768-A	ALBU_HUMAN Serum albumin active OS=Homo sapiens GN=ALB PE=1 SV=2	false	ATbs3ohKEQLKAVMDDFAAFVEK	QNCcmELFEQLGEYKbs3nh2FQNALLVR	539	390	19	21	7	12	545	401	5	BS3+NH+OH	8.46788	false	true	false	false	Within >4	0.0190476		0.0304348	0	0	0	0	17858	791	0
10973	2099885486	HSA_BS3_0.9x_DDA_001	4	571.05	2280.17	0.170683	4	2280.17	0.171851	12859	P02768-A	ALBU_HUMAN Serum albumin active OS=Homo sapiens GN=ALB PE=1 SV=2	false	P02768-A	ALBU_HUMAN Serum albumin active OS=Homo sapiens GN=ALB PE=1 SV=2	false	CcmCcmKHPEAKbs3ohR	NLGKVGSK	437	429	9	8	3	4	439	432	4	BS3+NH+OH	8.46629	false	true	false	false	Within >4	0.0190476		0.016	0	0	0	0	18006	550	0
10974	2097180259	HSA_BS3_1x_DDA_001	4	1023.3	4089.18	0.181648	4	4089.16	0.159537	40591	P02768-A	ALBU_HUMAN Serum albumin active OS=Homo sapiens GN=ALB PE=1 SV=2	false	P02768-A	ALBU_HUMAN Serum albumin active OS=Homo sapiens GN=ALB PE=1 SV=2	false	ATKEQLKbs3ohAVMoxDDFAAFVEK	KVPQVSTPTLVEVSR	539	414	19	15	3	1	541	414	4	BS3+NH+OH	8.46419	false	true	false	false	Within Special >4	0.104167		0.166667	0	0	0	0	21023	1065	0
10973	2099814481	HSA_BS3_0.9x_DDA_002	5	1089.99	5444.92	0.921941	5	5444.92	0.915677	50336	P02768-A	ALBU_HUMAN Serum albumin active OS=Homo sapiens GN=ALB PE=1 SV=2	false	P02768-A	ALBU_HUMAN Serum albumin active OS=Homo sapiens GN=ALB PE=1 SV=2	false	KQTALVELVK	EFNAETFTFHADICcmTbs3ohLSEKERQIKKQTALVELVK	525	501	10	34	1	19	525	519	5	BS3+NH+OH	8.44243	false	true	false	false	Within Special >4	0.104167		0.166667	0	0	0	0	21020	452	0
10973	2099805410	HSA_BS3_0.9x_DDA_002	5	1041.93	5204.6	0.604618	5	5204.6	0.597773	47989	P02768-A	ALBU_HUMAN Serum albumin active OS=Homo sapiens GN=ALB PE=1 SV=2	false	P02768-A	ALBU_HUMAN Serum albumin active OS=Homo sapiens GN=ALB PE=1 SV=2	false	ATKEQLKbs3ohAVMoxDDFAAFVEK	QNCcmELFEQLGEYbs3ohKFQNALLVR	539	390	19	21	3	13	541	402	5	BS3+NH+OH	8.41965	false	true	false	false	Within Special >4	0.104167		0.166667	0	0	0	0	21018	317	0
10973	2099805409	HSA_BS3_0.9x_DDA_002	5	1041.93	5204.6	0.604618	5	5204.6	0.597773	47989	P02768-A	ALBU_HUMAN Serum albumin active OS=Homo sapiens GN=ALB PE=1 SV=2	false	P02768-A	ALBU_HUMAN Serum albumin active OS=Homo sapiens GN=ALB PE=1 SV=2	false	ATKEQLKbs3ohAVMoxDDFAAFVEK	QNCcmELFEQLGEYKbs3ohFQNALLVR	539	390	19	21	3	12	541	401	5	BS3+NH+OH	8.41965	false	true	false	false	Within Special >4	0.104167		0.166667	0	0	0	0	21019	249	0
10973	2099900655	HSA_BS3_0.9x_DDA_001	6	1115.39	6686.27	0.267243	6	6686.26	0.258506	39520	P02768-A	ALBU_HUMAN Serum albumin active OS=Homo sapiens GN=ALB PE=1 SV=2	false	P02768-A	ALBU_HUMAN Serum albumin active OS=Homo sapiens GN=ALB PE=1 SV=2	false	RPCcmFSALEVDETYVPKbs3nh2EFNAETFTFHADICcmTLSEKER	LDELRDEGKASSbs3nh2AKQR	485	182	37	16	35	14	519	195	6	BS3+NH+OH	8.41372	false	true	false	false	Within >4	0.0190476		0.0573477	0	0	0	0	18002	432	0
10972	2094532941	HSA_BS3_0.5x_DDA_003	4	1049	4191.96	0.959754	4	4191.96	0.959793	37786	P02768-A	ALBU_HUMAN Serum albumin active OS=Homo sapiens GN=ALB PE=1 SV=2	false	P02768-A	ALBU_HUMAN Serum albumin active OS=Homo sapiens GN=ALB PE=1 SV=2	false	DVFLGMoxFLYEYARR	EFNAETFTFHADICcmTLSEK	324	501	14	19	11	6	334	506	4	BS3+NH+OH	8.4096	false	true	false	false	Within >4	0.0190476		0.0304348	0	0	0	0	17881	454	0
10972	2094532299	HSA_BS3_0.5x_DDA_003	4	1049	4191.96	0.959754	4	4191.96	0.959793	37744	P02768-A	ALBU_HUMAN Serum albumin active OS=Homo sapiens GN=ALB PE=1 SV=2	false	P02768-A	ALBU_HUMAN Serum albumin active OS=Homo sapiens GN=ALB PE=1 SV=2	false	DVFLGMoxFLYEYARR	EFNAETFTFHADICcmTLSEK	324	501	14	19	9	6	332	506	4	BS3+NH+OH	8.39947	false	true	false	false	Within >4	0.0221519		0.0215827	0	0	0.015873	0	17987	42	0
10972	2094533410	HSA_BS3_0.5x_DDA_003	4	1084.57	4334.27	0.266096	4	4334.25	0.250817	39934	P02768-A	ALBU_HUMAN Serum albumin active OS=Homo sapiens GN=ALB PE=1 SV=2	false	DECOY:P02768-A	DECOY:ALBU_HUMAN Serum albumin active OS=Homo sapiens GN=ALB PE=1 SV=2	true	QTALVELVK	Kbs3ohQIRQKEESLTCcmIDAHFTFTEANFK	526	61	9	25	2	6	527	66	4	BS3+NH+OH	8.3983	true	false	true	false	Within >4	0.0253165		0.016	0	1	0.0266667	1	17998	544	6
10973	2099846167	HSA_BS3_0.9x_DDA_002	6	918.117	5502.66	0.659661	6	5502.63	0.631812	35430	P02768-A	ALBU_HUMAN Serum albumin active OS=Homo sapiens GN=ALB PE=1 SV=2	false	P02768-A	ALBU_HUMAN Serum albumin active OS=Homo sapiens GN=ALB PE=1 SV=2	false	LVRPEVDVMoxCcmTAFHDNEETFLKK	YKAAFTECcmCcmQAADKbs3ohAACcmLLPK	115	161	23	21	22	2	136	162	6	BS3+NH+OH	8.37804	false	true	false	false	Within >4	0.0259366		0.0607143	0	0	0	0	17996	855	0
10973	2099840483	HSA_BS3_0.9x_DDA_002	3	1338.68	4013.02	0.016261	3	4013	0.995451	48461	P02768-A	ALBU_HUMAN Serum albumin active OS=Homo sapiens GN=ALB PE=1 SV=2	false	P02768-A	ALBU_HUMAN Serum albumin active OS=Homo sapiens GN=ALB PE=1 SV=2	false	Kbs3nh2YLYEIAR	LVRPEVDVMoxCcmTAFHDNEETFLK	137	115	8	22	2	19	138	133	3	BS3+NH+OH	8.36064	false	true	false	false	Within >4	0.0259366		0	0	0	0	0	16371	756	0
10974	2194955329	HSA_BS3_1x_DDA_002	4	1006.04	4020.12	0.121751	4	4020.13	0.128185	56714	P02768-A	ALBU_HUMAN Serum albumin active OS=Homo sapiens GN=ALB PE=1 SV=2	false	P02768-A	ALBU_HUMAN Serum albumin active OS=Homo sapiens GN=ALB PE=1 SV=2	false	QNCcmELFEQLGEYKFQNALLVR	Kbs3ohQTALVELVK	390	525	21	10	13	3	402	527	4	BS3+NH+OH	8.35754	false	true	false	false	Within >4	0.0259366		0.0304348	0	0	0	0	17687	953	0
10973	2099893391	HSA_BS3_0.9x_DDA_001	5	805.02	4020.06	0.063576	5	4020.06	0.062159	29291	P02768-A	ALBU_HUMAN Serum albumin active OS=Homo sapiens GN=ALB PE=1 SV=2	false	P02768-A	ALBU_HUMAN Serum albumin active OS=Homo sapiens GN=ALB PE=1 SV=2	false	CcmCcmKADDKETbs3nh2CcmFAEEGKK	QIKbs3nh2KQTALVELVK	558	522	17	13	3	4	560	525	5	BS3+NH+OH	8.35459	false	true	false	false	Within >4	0.0259366		0.0636042	0	0	0	0	17993	738	0
10971	2092059700	HSA_BS3_0.3x_DDA_003	5	896.427	4477.1	0.09844	5	4477.1	0.103497	34440	P02768-A	ALBU_HUMAN Serum albumin active OS=Homo sapiens GN=ALB PE=1 SV=2	false	P02768-A	ALBU_HUMAN Serum albumin active OS=Homo sapiens GN=ALB PE=1 SV=2	false	EFNAETFTFHADICcmTLSEKER	DVFLGMoxFLYEYARR	501	324	21	14	6	11	506	334	5	BS3+NH+OH	8.32386	false	true	false	false	Within >4	0.0259366		0.0304348	0	0	0	0	17886	454	0
10973	2099809451	HSA_BS3_0.9x_DDA_002	4	1052.71	4206.81	0.806894	4	4206.81	0.813959	23994	P02768-A	ALBU_HUMAN Serum albumin active OS=Homo sapiens GN=ALB PE=1 SV=2	false	P02768-A	ALBU_HUMAN Serum albumin active OS=Homo sapiens GN=ALB PE=1 SV=2	false	NECcmFLQHKDDNPNLPR	ETYGEMADCcmCcmAKQEPER	99	82	16	17	8	12	106	93	4	BS3+NH+OH	8.29767	false	true	false	false	Within Special >4	0.104167		0.166667	0	0	0	0	21015	23	0
10971	2092086447	HSA_BS3_0.3x_DDA_001	5	839.398	4191.96	0.955981	5	4191.96	0.959793	36769	P02768-A	ALBU_HUMAN Serum albumin active OS=Homo sapiens GN=ALB PE=1 SV=2	false	P02768-A	ALBU_HUMAN Serum albumin active OS=Homo sapiens GN=ALB PE=1 SV=2	false	DVFLGMoxFLYEYARR	EFNAETFTFHADICcmTLSEK	324	501	14	19	9	6	332	506	5	BS3+NH+OH	8.27387	false	true	false	false	Within >4	0.0259366		0.0215827	0	0	0.015873	0	17987	42	0
10973	2099783235	HSA_BS3_0.9x_DDA_003	4	1262.89	5047.55	0.546636	4	5047.54	0.535113	53681	P02768-A	ALBU_HUMAN Serum albumin active OS=Homo sapiens GN=ALB PE=1 SV=2	false	P02768-A	ALBU_HUMAN Serum albumin active OS=Homo sapiens GN=ALB PE=1 SV=2	false	ATKEQLKAVMoxDDFAAFVEK	QNCcmELFEQLGEYbs3nh2KFQNALLVR	539	390	19	21	7	13	545	402	4	BS3+NH+OH	8.25684	false	true	false	false	Within >4	0.0259366		0.0648464	0	0	0	0	17986	846	0
10973	2099890182	HSA_BS3_0.9x_DDA_001	4	919.214	3672.83	0.828665	4	3672.82	0.82013	49440	P02768-A	ALBU_HUMAN Serum albumin active OS=Homo sapiens GN=ALB PE=1 SV=2	false	P02768-A	ALBU_HUMAN Serum albumin active OS=Homo sapiens GN=ALB PE=1 SV=2	false	TPVSDRVTK	MoxPCcmAEDYLSVVLNQLCcmVLHEK	467	446	9	21	1	9	467	454	4	BS3+NH+OH	8.24382	false	true	false	false	Within >4	0.0259366		0.0648464	0	0	0	0	17985	9	0
10973	2099847168	HSA_BS3_0.9x_DDA_002	4	1298.16	5188.62	0.616845	4	5188.6	0.602863	50925	P02768-A	ALBU_HUMAN Serum albumin active OS=Homo sapiens GN=ALB PE=1 SV=2	false	P02768-A	ALBU_HUMAN Serum albumin active OS=Homo sapiens GN=ALB PE=1 SV=2	false	ATbs3ohKEQLKAVMDDFAAFVEK	QNCcmELFEQLGEYbs3ohKFQNALLVR	539	390	19	21	7	13	545	402	4	BS3+NH+OH	8.24326	false	true	false	false	Within >4	0.0259366		0.0304348	0	0	0	0	17833	846	0
10973	2099847167	HSA_BS3_0.9x_DDA_002	4	1298.16	5188.62	0.616845	4	5188.6	0.602863	50925	P02768-A	ALBU_HUMAN Serum albumin active OS=Homo sapiens GN=ALB PE=1 SV=2	false	P02768-A	ALBU_HUMAN Serum albumin active OS=Homo sapiens GN=ALB PE=1 SV=2	false	QNCcmELFEQLGEYbs3ohKFQNALLVR	ATKbs3ohEQLKAVMDDFAAFVEK	390	539	21	19	13	7	402	545	4	BS3+NH+OH	8.24326	false	true	false	false	Within >4	0.0259366		0.0304348	0	0	0	0	17941	846	0
10972	2198466920	HSA_BS3_0.5x_DDA_002	4	1169.31	4673.19	0.193502	4	4673.19	0.189674	39201	P02768-A	ALBU_HUMAN Serum albumin active OS=Homo sapiens GN=ALB PE=1 SV=2	false	P02768-A	ALBU_HUMAN Serum albumin active OS=Homo sapiens GN=ALB PE=1 SV=2	false	LKECcmCcmEKPLLEK	SHCcmIAEVENDEMoxPADLPSLAADFVESK	275	287	12	27	2	1	276	287	4	BS3+NH+OH	8.24003	false	true	false	false	Within >4	0.0259366		0	0	0	0	0	17981	134	0
10971	2092086452	HSA_BS3_0.3x_DDA_001	4	1049	4191.96	0.959282	4	4191.94	0.937326	36801	P02768-A	ALBU_HUMAN Serum albumin active OS=Homo sapiens GN=ALB PE=1 SV=2	false	P02768-A	ALBU_HUMAN Serum albumin active OS=Homo sapiens GN=ALB PE=1 SV=2	false	EFNAETFTFHADICcmTLSEK	DVFLGMoxFLYbs3ohEYAR	501	324	19	13	6	11	506	334	4	BS3+NH+OH	8.23948	false	true	false	false	Within >4	0.0259366		0.0304348	0	0	0	0	17728	454	0
10973	2099766838	HSA_BS3_0.9x_DDA_003	3	1298.02	3891.04	0.041981	3	3891.05	0.049207	59578	P02768-A	ALBU_HUMAN Serum albumin active OS=Homo sapiens GN=ALB PE=1 SV=2	false	P02768-A	ALBU_HUMAN Serum albumin active OS=Homo sapiens GN=ALB PE=1 SV=2	false	QTALVELVK	QNCcmELFEQLGEYbs3nh2KFQNALLVR	526	390	9	21	2	13	527	402	3	BS3+NH+OH	8.17814	false	true	false	false	Within Special >4	0.104167		0.016	0	0	0	0	18063	953	0
10973	2099766839	HSA_BS3_0.9x_DDA_003	3	1298.02	3891.04	0.041981	3	3891.05	0.049207	59578	P02768-A	ALBU_HUMAN Serum albumin active OS=Homo sapiens GN=ALB PE=1 SV=2	false	P02768-A	ALBU_HUMAN Serum albumin active OS=Homo sapiens GN=ALB PE=1 SV=2	false	QTALVELVK	QNCcmELFEQLGEYKbs3nh2FQNALLVR	526	390	9	21	2	12	527	401	3	BS3+NH+OH	8.17814	false	true	false	false	Within Special >4	0.104167		0.016	0	0	0.015873	0	18064	976	0
10974	2194957590	HSA_BS3_1x_DDA_002	5	779.616	3893.04	0.042431	5	3893.04	0.041227	37416	P02768-A	ALBU_HUMAN Serum albumin active OS=Homo sapiens GN=ALB PE=1 SV=2	false	P02768-A	ALBU_HUMAN Serum albumin active OS=Homo sapiens GN=ALB PE=1 SV=2	false	RHPYFYAPELLFFAKR	LKbs3nh2ECcmCcmEKPLLEK	145	275	16	12	15	7	159	281	5	BS3+NH+OH	8.17092	false	true	false	false	Within >4	0.0259366		0.0660066	0	0	0	0	17977	559	0
10973	2099838256	HSA_BS3_0.9x_DDA_002	5	580.516	2897.54	0.544301	5	2897.55	0.545805	19104	P02768-A	ALBU_HUMAN Serum albumin active OS=Homo sapiens GN=ALB PE=1 SV=2	false	P02768-A	ALBU_HUMAN Serum albumin active OS=Homo sapiens GN=ALB PE=1 SV=2	false	NLGKVGSK	LDELRDEGKASbs3ohSAKQR	429	182	8	16	4	9	432	190	5	BS3+NH+OH	8.16951	false	true	false	false	Within >4	0.0259366		0.0660066	0	0	0	0	17976	837	0
10973	2099849161	HSA_BS3_0.9x_DDA_002	4	1344.11	5372.42	0.418434	4	5372.4	0.400629	29699	P02768-A	ALBU_HUMAN Serum albumin active OS=Homo sapiens GN=ALB PE=1 SV=2	false	P02768-A	ALBU_HUMAN Serum albumin active OS=Homo sapiens GN=ALB PE=1 SV=2	false	FKDLGEENFK	VHTECcmCcmHGDLLECcmADDRADLAKYICcmENQDSISSK	11	241	10	34	2	22	12	262	4	BS3+NH+OH	8.16253	false	true	false	false	Within >4	0.0259366		0	0	0	0	0	17975	1130	0
10973	2099888305	HSA_BS3_0.9x_DDA_001	3	1047.82	3140.45	0.453109	3	3140.45	0.450456	28673	P02768-A	ALBU_HUMAN Serum albumin active OS=Homo sapiens GN=ALB PE=1 SV=2	false	P02768-A	ALBU_HUMAN Serum albumin active OS=Homo sapiens GN=ALB PE=1 SV=2	false	LAKbs3nh2TYETTLEK	CcmCcmAAADPHECcmYAK	349	360	11	13	8	11	356	370	3	BS3+NH+OH	8.14919	false	true	false	false	Within >4	0.0259366		0.0304348	0	0	0.0266667	0	17783	44	0
10974	2194955109	HSA_BS3_1x_DDA_002	6	809.731	4852.34	0.340384	6	4852.32	0.321846	27086	P02768-A	ALBU_HUMAN Serum albumin active OS=Homo sapiens GN=ALB PE=1 SV=2	false	P02768-A	ALBU_HUMAN Serum albumin active OS=Homo sapiens GN=ALB PE=1 SV=2	false	TCcmVADESAENCcmDKSLHTLFGDKLCcmTVATLR	DAHKbs3nh2SEVAHR	52	1	30	10	13	1	64	1	6	BS3+NH+OH	8.12747	false	true	false	false	Within >4	0.0259366		0.0304348	0	0	0.0361446	0	17548	938	0
10974	2194957778	HSA_BS3_1x_DDA_002	5	1314.05	6565.22	0.224847	5	6565.22	0.21803	45544	P02768-A	ALBU_HUMAN Serum albumin active OS=Homo sapiens GN=ALB PE=1 SV=2	false	P02768-A	ALBU_HUMAN Serum albumin active OS=Homo sapiens GN=ALB PE=1 SV=2	false	YKAAFTbs3nh2ECcmCcmQAADKbs3nh2AACcmLLPK	LVRPEVDVMoxCcmTAFHDNEETFLKKYLYEIAR	161	115	21	30	2	23	162	137	5	BS3+NH+OH	8.11807	false	true	false	false	Within >4	0.0259366		0	0	0	0	0	17971	12	0
10970	2089682327	HSA_BS3_0.1x_DDA_001	5	896.427	4477.1	0.09787	5	4477.08	0.08103	33963	P02768-A	ALBU_HUMAN Serum albumin active OS=Homo sapiens GN=ALB PE=1 SV=2	false	P02768-A	ALBU_HUMAN Serum albumin active OS=Homo sapiens GN=ALB PE=1 SV=2	false	EFNAETFTFHADICcmTLSEKER	DVFLGMoxFLYbs3ohEYAR	501	324	21	13	6	11	506	334	5	BS3+NH+OH	8.10643	false	true	false	false	Within >4	0.0259366		0.0304348	0	0	0	0	17850	454	0
10974	2194958564	HSA_BS3_1x_DDA_002	7	713.222	4985.5	0.501502	7	4985.5	0.503692	37140	P02768-A	ALBU_HUMAN Serum albumin active OS=Homo sapiens GN=ALB PE=1 SV=2	false	P02768-A	ALBU_HUMAN Serum albumin active OS=Homo sapiens GN=ALB PE=1 SV=2	false	LVRPEVDVMoxCcmTAFHDNEETFLKK	RHPYFYAPELLFFAKR	115	145	23	16	22	15	136	159	7	BS3+NH+OH	8.0995	false	true	false	false	Within >4	0.0259366		0.016	0	0	0	0	17968	1037	0
10974	2097204529	HSA_BS3_1x_DDA_001	5	793.218	3961.05	0.054211	5	3961.05	0.051349	17492	P02768-A	ALBU_HUMAN Serum albumin active OS=Homo sapiens GN=ALB PE=1 SV=2	false	P02768-A	ALBU_HUMAN Serum albumin active OS=Homo sapiens GN=ALB PE=1 SV=2	false	LDELRDEGKASSAKbs3nh2QR	VGSKCcmCcmKbs3nh2HPEAKbs3nh2R	182	433	16	13	9	4	190	436	5	BS3+NH+OH	8.08607	false	true	false	false	Within >4	0.0259366		0.0660066	0	0	0	0	17967	682	0
10973	2099845031	HSA_BS3_0.9x_DDA_002	5	981.499	4902.46	0.45909	5	4902.44	0.442815	50985	P02768-A	ALBU_HUMAN Serum albumin active OS=Homo sapiens GN=ALB PE=1 SV=2	false	P02768-A	ALBU_HUMAN Serum albumin active OS=Homo sapiens GN=ALB PE=1 SV=2	false	MPCcmAEDYLSVVLNQLCcmVLHEKTPVSDR	LKbs3ohCcmASLQKFGER	446	198	27	12	21	8	466	205	5	BS3+NH+OH	8.08593	false	true	false	false	Within >4	0.0259366		0.0660066	0	0	0	0	17966	330	0
10973	2099888045	HSA_BS3_0.9x_DDA_001	3	1015.21	3042.6	0.604041	3	3042.6	0.601942	19361	P02768-A	ALBU_HUMAN Serum albumin active OS=Homo sapiens GN=ALB PE=1 SV=2	false	P02768-A	ALBU_HUMAN Serum albumin active OS=Homo sapiens GN=ALB PE=1 SV=2	false	LKCcmASLQK	LDELRDEGKASbs3ohSAKQR	198	182	8	16	2	9	199	190	3	BS3+NH+OH	8.05911	false	true	false	false	Within >4	0.0283286		0.0660066	0	0	0	0	17963	268	0
10973	2099888046	HSA_BS3_0.9x_DDA_001	3	1015.21	3042.6	0.604041	3	3042.6	0.601942	19361	P02768-A	ALBU_HUMAN Serum albumin active OS=Homo sapiens GN=ALB PE=1 SV=2	false	P02768-A	ALBU_HUMAN Serum albumin active OS=Homo sapiens GN=ALB PE=1 SV=2	false	LKCcmASLQK	LDELRDEGKASSbs3ohAKQR	198	182	8	16	2	9	199	190	3	BS3+NH+OH	8.05911	false	true	false	false	Within >4	0.0283286		0.0660066	0	0	0	0	17964	268	0
10973	2099893044	HSA_BS3_0.9x_DDA_001	4	995.01	3976.01	0.010665	4	3976.03	0.026006	50933	P02768-A	ALBU_HUMAN Serum albumin active OS=Homo sapiens GN=ALB PE=1 SV=2	false	P02768-A	ALBU_HUMAN Serum albumin active OS=Homo sapiens GN=ALB PE=1 SV=2	false	VFDEFKPLVEEPQNLIK	DVFLGMoxFLYbs3nh2EYAR	373	324	17	13	6	11	378	334	4	BS3+NH+OH	8.0573	false	true	false	false	Within >4	0.0283286		0.0304348	0	0	0	0	7655	212	0
10974	2097199570	HSA_BS3_1x_DDA_001	5	580.517	2897.55	0.546182	5	2897.55	0.545805	18191	P02768-A	ALBU_HUMAN Serum albumin active OS=Homo sapiens GN=ALB PE=1 SV=2	false	P02768-A	ALBU_HUMAN Serum albumin active OS=Homo sapiens GN=ALB PE=1 SV=2	false	NLGKVGSK	LDELRDEGKASSAKbs3ohQR	429	182	8	16	4	9	432	190	5	BS3+NH+OH	8.03233	false	true	false	false	Within >4	0.0283286		0	0	0	0	0	17960	837	0
10971	2092059575	HSA_BS3_0.3x_DDA_003	6	747.357	4478.1	0.099725	6	4478.12	0.124555	34381	P02768-A	ALBU_HUMAN Serum albumin active OS=Homo sapiens GN=ALB PE=1 SV=2	false	DECOY:P02768-A	DECOY:ALBU_HUMAN Serum albumin active OS=Homo sapiens GN=ALB PE=1 SV=2	true	EFNAETFTFHADICcmTLSEKER	YAFFLLEPAYFYPR	501	427	21	14	6	1	506	427	6	BS3+NH+OH	8.01679	true	false	true	false	Within >4	0.0311615		0.0304348	0	1	0.0361446	1	17958	601	6
10973	2099837383	HSA_BS3_0.9x_DDA_002	3	1160.58	3478.71	0.707117	3	3478.7	0.703375	28356	P02768-A	ALBU_HUMAN Serum albumin active OS=Homo sapiens GN=ALB PE=1 SV=2	false	DECOY:P02768-A	DECOY:ALBU_HUMAN Serum albumin active OS=Homo sapiens GN=ALB PE=1 SV=2	true	CcmCcmKADDKETCcmFAEEGKbs3nh2K	ETKbs3nh2AKbs3nh2PK	558	45	17	7	3	2	560	46	3	BS3+NH+OH	8.00285	true	false	true	false	Within >4	0.032		0.0304348	0	1	0.015873	1	17895	180	6
10971	2092054745	HSA_BS3_0.3x_DDA_003	4	620.085	2476.31	0.309819	4	2476.31	0.310786	21665	P02768-A	ALBU_HUMAN Serum albumin active OS=Homo sapiens GN=ALB PE=1 SV=2	false	P02768-A	ALBU_HUMAN Serum albumin active OS=Homo sapiens GN=ALB PE=1 SV=2	false	LKCcmASLQKbs3ohFGER	ASSAKQR	198	191	12	7	2	5	199	195	4	BS3+NH+OH	7.97868	false	true	false	false	Within >4	0.032		0.016	0	0	0	0	17956	803	0
10973	2099781803	HSA_BS3_0.9x_DDA_003	3	826.116	2475.33	0.326376	3	2475.33	0.326771	19600	P02768-A	ALBU_HUMAN Serum albumin active OS=Homo sapiens GN=ALB PE=1 SV=2	false	P02768-A	ALBU_HUMAN Serum albumin active OS=Homo sapiens GN=ALB PE=1 SV=2	false	CcmASLQKbs3nh2FGER	ASSAKQRLK	200	191	10	9	3	5	202	195	3	BS3+NH+OH	7.94959	false	true	false	false	Within >4	0.032		0.016	0	0	0	0	17955	931	0
10973	2099896070	HSA_BS3_0.9x_DDA_001	5	965.299	4821.46	0.458846	5	4821.44	0.439107	50697	P02768-A	ALBU_HUMAN Serum albumin active OS=Homo sapiens GN=ALB PE=1 SV=2	false	P02768-A	ALBU_HUMAN Serum albumin active OS=Homo sapiens GN=ALB PE=1 SV=2	false	VPQVSTPTLVEVSR	MPCcmAEDYLSVVLNQLCcmVLHEKTPVSDR	415	446	14	27	5	21	419	466	5	BS3+NH+OH	7.94926	false	true	false	false	Within >4	0.032		0.0304348	0	0	0	0	17954	983	0
10973	2099898702	HSA_BS3_0.9x_DDA_001	4	1370.19	5476.72	0.724286	4	5476.72	0.717242	55980	P02768-A	ALBU_HUMAN Serum albumin active OS=Homo sapiens GN=ALB PE=1 SV=2	false	P02768-A	ALBU_HUMAN Serum albumin active OS=Homo sapiens GN=ALB PE=1 SV=2	false	LAKbs3nh2TYETTLEK	CcmCcmAAADPHECcmYAKbs3nh2VFDEFKbs3nh2PLVEEPQNLIK	349	360	11	30	8	11	356	370	4	BS3+NH+OH	7.89529	false	true	false	false	Within >4	0.032		0.0672783	0	0	0.0266667	0	17951	44	0
10972	2094562589	HSA_BS3_0.5x_DDA_001	5	738.59	3687.91	0.914427	5	3687.91	0.914169	28478	P02768-A	ALBU_HUMAN Serum albumin active OS=Homo sapiens GN=ALB PE=1 SV=2	false	P02768-A	ALBU_HUMAN Serum albumin active OS=Homo sapiens GN=ALB PE=1 SV=2	false	LKCcmASLQKbs3ohFGER	LDELRDEGKbs3ohASSAKQR	198	182	12	16	2	14	199	195	5	BS3+NH+OH	7.88363	false	true	false	false	Within >4	0.032		0	0	0	0	0	17950	803	0
10973	2099900440	HSA_BS3_0.9x_DDA_001	6	1089.54	6531.17	0.16909	6	6531.16	0.163877	36012	P02768-A	ALBU_HUMAN Serum albumin active OS=Homo sapiens GN=ALB PE=1 SV=2	false	P02768-A	ALBU_HUMAN Serum albumin active OS=Homo sapiens GN=ALB PE=1 SV=2	false	LDELRDEGKASSAKQR	RPCcmFSALEVDETYVPKEFNAETFTFHADICcmTLSbs3nh2EKER	182	485	16	37	14	35	195	519	6	BS3+NH+OH	7.86711	false	true	false	false	Within >4	0.032		0.0672783	0	0	0	0	17946	432	0
10973	2099900439	HSA_BS3_0.9x_DDA_001	6	1089.54	6531.17	0.16909	6	6531.16	0.163877	36012	P02768-A	ALBU_HUMAN Serum albumin active OS=Homo sapiens GN=ALB PE=1 SV=2	false	P02768-A	ALBU_HUMAN Serum albumin active OS=Homo sapiens GN=ALB PE=1 SV=2	false	LDELRDEGKASSAKQR	RPCcmFSALEVDETYVPKEFNAETFTFHADICcmTbs3nh2LSEKER	182	485	16	37	14	35	195	519	6	BS3+NH+OH	7.86711	false	true	false	false	Within >4	0.032		0.0672783	0	0	0	0	17947	432	0
10973	2099875530	HSA_BS3_0.9x_DDA_001	3	1298.35	3892.04	0.043054	3	3892.03	0.033222	60702	P02768-A	ALBU_HUMAN Serum albumin active OS=Homo sapiens GN=ALB PE=1 SV=2	false	P02768-A	ALBU_HUMAN Serum albumin active OS=Homo sapiens GN=ALB PE=1 SV=2	false	QTALVELVK	QNCcmELFEQLGEYbs3ohKFQNALLVR	526	390	9	21	2	13	527	402	3	BS3+NH+OH	7.85696	false	true	false	false	Within Special >4	0.135593		0.0304348	0	0	0	0	12931	953	0
10973	2099875531	HSA_BS3_0.9x_DDA_001	3	1298.35	3892.04	0.043054	3	3892.03	0.033222	60702	P02768-A	ALBU_HUMAN Serum albumin active OS=Homo sapiens GN=ALB PE=1 SV=2	false	P02768-A	ALBU_HUMAN Serum albumin active OS=Homo sapiens GN=ALB PE=1 SV=2	false	QTALVELVK	QNCcmELFEQLGEYKbs3ohFQNALLVR	526	390	9	21	2	12	527	401	3	BS3+NH+OH	7.85696	false	true	false	false	Within Special >4	0.135593		0.0304348	0	0	0.015873	0	12932	976	0
10973	2099757295	HSA_BS3_0.9x_DDA_003	3	1047.93	3140.78	0.779958	3	3140.77	0.769657	27672	P02768-A	ALBU_HUMAN Serum albumin active OS=Homo sapiens GN=ALB PE=1 SV=2	false	P02768-A	ALBU_HUMAN Serum albumin active OS=Homo sapiens GN=ALB PE=1 SV=2	false	YTKbs3nh2KVPQVSTPTLVEVSR	ATKEQLK	411	539	18	7	4	3	414	541	3	BS3+NH+OH	7.84108	false	true	false	false	Within Special >4	0.135593		0.0588235	0	0	0	0	20961	1065	0
10974	2097210007	HSA_BS3_1x_DDA_001	6	863.579	5175.43	0.43306	6	5175.41	0.410644	34883	P02768-A	ALBU_HUMAN Serum albumin active OS=Homo sapiens GN=ALB PE=1 SV=2	false	P02768-A	ALBU_HUMAN Serum albumin active OS=Homo sapiens GN=ALB PE=1 SV=2	false	LKECcmCcmEKPLLEK	SHCcmIAEVENDEMoxPADLPSLAADFVESKDVCcmK	275	287	12	31	7	1	281	287	6	BS3+NH+OH	7.83293	false	true	false	false	Within >4	0.032		0.00892857	0	0	0	0	17945	280	0
10973	2099783185	HSA_BS3_0.9x_DDA_003	4	1036.26	4141.02	0.015015	4	4141.01	0.011127	28939	P02768-A	ALBU_HUMAN Serum albumin active OS=Homo sapiens GN=ALB PE=1 SV=2	false	P02768-A	ALBU_HUMAN Serum albumin active OS=Homo sapiens GN=ALB PE=1 SV=2	false	AFKAWAVAR	LAKTYETTLEKbs3nh2CcmCcmAAADPHECcmYAK	210	349	9	24	3	3	212	351	4	BS3+NH+OH	7.81725	false	true	false	false	Within >4	0.032		0.0672783	0	0	0	0	17943	580	0
10973	2099841457	HSA_BS3_0.9x_DDA_002	4	1298.16	5188.62	0.616845	4	5188.6	0.602863	50877	P02768-A	ALBU_HUMAN Serum albumin active OS=Homo sapiens GN=ALB PE=1 SV=2	false	P02768-A	ALBU_HUMAN Serum albumin active OS=Homo sapiens GN=ALB PE=1 SV=2	false	ATKEQLKbs3ohAVMDDFAAFVEK	QNCcmELFEQLGEYbs3ohKFQNALLVR	539	390	19	21	3	13	541	402	4	BS3+NH+OH	7.81375	false	true	false	false	Within >4	0.032		0.0304348	0	0	0	0	17942	317	0
10973	2099897667	HSA_BS3_0.9x_DDA_001	5	1038.73	5188.61	0.60804	5	5188.6	0.602863	50892	P02768-A	ALBU_HUMAN Serum albumin active OS=Homo sapiens GN=ALB PE=1 SV=2	false	P02768-A	ALBU_HUMAN Serum albumin active OS=Homo sapiens GN=ALB PE=1 SV=2	false	QNCcmELFEQLGEYbs3ohKFQNALLVR	ATKbs3ohEQLKAVMDDFAAFVEK	390	539	21	19	13	7	402	545	5	BS3+NH+OH	7.80665	false	true	false	false	Within >4	0.032		0.0304348	0	0	0	0	17941	846	0
10974	2097162486	HSA_BS3_1x_DDA_003	5	1103.13	5510.63	0.627245	5	5510.61	0.612398	56064	P02768-A	ALBU_HUMAN Serum albumin active OS=Homo sapiens GN=ALB PE=1 SV=2	false	P02768-A	ALBU_HUMAN Serum albumin active OS=Homo sapiens GN=ALB PE=1 SV=2	false	DVFLGMoxFLYEYARR	CcmCcmAAADPHECcmYAKVFDEFKPLVEEPQNLIK	324	360	14	30	9	19	332	378	5	BS3+NH+OH	7.79747	false	true	false	false	Within >4	0.032		0.0672783	0	0	0	0	17940	87	0
10974	2097157705	HSA_BS3_1x_DDA_003	5	738.393	3686.93	0.928948	5	3686.93	0.930153	25951	P02768-A	ALBU_HUMAN Serum albumin active OS=Homo sapiens GN=ALB PE=1 SV=2	false	P02768-A	ALBU_HUMAN Serum albumin active OS=Homo sapiens GN=ALB PE=1 SV=2	false	LKCcmASLQKbs3nh2FGER	LDELRDEGKbs3ohASSAKQR	198	182	12	16	2	14	199	195	5	BS3+NH+OH	7.79617	false	true	false	false	Within >4	0.032		0.027972	0	0	0	0	17939	803	0
10973	2099783727	HSA_BS3_0.9x_DDA_003	4	1084.82	4335.25	0.247498	4	4335.23	0.234832	41603	P02768-A	ALBU_HUMAN Serum albumin active OS=Homo sapiens GN=ALB PE=1 SV=2	false	P02768-A	ALBU_HUMAN Serum albumin active OS=Homo sapiens GN=ALB PE=1 SV=2	false	QIKbs3ohKQTALVELVK	EFNAETFTFHADICcmTLSEKER	522	501	13	21	4	19	525	519	4	BS3+NH+OH	7.79591	false	true	false	false	Within >4	0.032		0.0672783	0	0	0	0	17938	452	0
10973	2099841592	HSA_BS3_0.9x_DDA_002	5	1041.53	5202.62	0.622559	5	5202.63	0.629742	47059	P02768-A	ALBU_HUMAN Serum albumin active OS=Homo sapiens GN=ALB PE=1 SV=2	false	P02768-A	ALBU_HUMAN Serum albumin active OS=Homo sapiens GN=ALB PE=1 SV=2	false	QNCcmELFEQLGEYbs3nh2KFQNALLVR	ATKEQLKbs3nh2AVMoxDDFAAFVEK	390	539	21	19	13	3	402	541	5	BS3+NH+OH	7.79558	false	true	false	false	Within >4	0.032		0.0672783	0	0	0	0	17936	317	0
10973	2099841591	HSA_BS3_0.9x_DDA_002	5	1041.53	5202.62	0.622559	5	5202.63	0.629742	47059	P02768-A	ALBU_HUMAN Serum albumin active OS=Homo sapiens GN=ALB PE=1 SV=2	false	P02768-A	ALBU_HUMAN Serum albumin active OS=Homo sapiens GN=ALB PE=1 SV=2	false	QNCcmELFEQLGEYKbs3nh2FQNALLVR	ATKEQLKbs3nh2AVMoxDDFAAFVEK	390	539	21	19	12	3	401	541	5	BS3+NH+OH	7.79558	false	true	false	false	Within >4	0.032		0.0672783	0	0	0	0	17937	249	0
10972	2094530435	HSA_BS3_0.5x_DDA_003	4	1084.82	4335.25	0.250759	4	4335.23	0.234832	41432	P02768-A	ALBU_HUMAN Serum albumin active OS=Homo sapiens GN=ALB PE=1 SV=2	false	P02768-A	ALBU_HUMAN Serum albumin active OS=Homo sapiens GN=ALB PE=1 SV=2	false	EFNAETFTFHADICcmTLSEKER	QIKKbs3ohQTALVELVK	501	522	21	13	19	3	519	524	4	BS3+NH+OH	7.79351	false	true	false	false	Within >4	0.032		0.0304348	0	0	0.015873	0	17592	927	0
10972	2094532766	HSA_BS3_0.5x_DDA_003	4	1297.91	5187.61	0.605441	4	5187.62	0.618847	51059	P02768-A	ALBU_HUMAN Serum albumin active OS=Homo sapiens GN=ALB PE=1 SV=2	false	P02768-A	ALBU_HUMAN Serum albumin active OS=Homo sapiens GN=ALB PE=1 SV=2	false	ATKbs3nh2EQLKAVMDDFAAFVEK	QNCcmELFEQLGEYbs3ohKFQNALLVR	539	390	19	21	7	13	545	402	4	BS3+NH+OH	7.76107	false	true	false	false	Within >4	0.0363636		0.0368852	0	0	0	0	17417	846	0
10972	2094532765	HSA_BS3_0.5x_DDA_003	4	1297.91	5187.61	0.605441	4	5187.62	0.618847	51059	P02768-A	ALBU_HUMAN Serum albumin active OS=Homo sapiens GN=ALB PE=1 SV=2	false	P02768-A	ALBU_HUMAN Serum albumin active OS=Homo sapiens GN=ALB PE=1 SV=2	false	ATKbs3nh2EQLKAVMDDFAAFVEK	QNCcmELFEQLGEYKbs3ohFQNALLVR	539	390	19	21	7	12	545	401	4	BS3+NH+OH	7.76107	false	true	false	false	Within >4	0.0363636		0.0304348	0	0	0	0	17932	791	0
10973	2099782437	HSA_BS3_0.9x_DDA_003	3	1015.21	3042.6	0.604251	3	3042.6	0.601942	19136	P02768-A	ALBU_HUMAN Serum albumin active OS=Homo sapiens GN=ALB PE=1 SV=2	false	P02768-A	ALBU_HUMAN Serum albumin active OS=Homo sapiens GN=ALB PE=1 SV=2	false	LKCcmASbs3ohLQK	LDELRDEGKASSAKQR	198	182	8	16	2	9	199	190	3	BS3+NH+OH	7.75425	false	true	false	false	Within >4	0.0363636		0.0672783	0	0	0	0	17930	268	0
10974	2194949174	HSA_BS3_1x_DDA_002	3	1014.88	3041.62	0.619115	3	3041.62	0.617927	16773	P02768-A	ALBU_HUMAN Serum albumin active OS=Homo sapiens GN=ALB PE=1 SV=2	false	P02768-A	ALBU_HUMAN Serum albumin active OS=Homo sapiens GN=ALB PE=1 SV=2	false	LKCcmASLQK	LDELRDEGKASSbs3nh2AKQR	198	182	8	16	2	14	199	195	3	BS3+NH+OH	7.74641	false	true	false	false	Within >4	0.0363636		0.0672783	0	0	0	0	17929	803	0
10971	2092033041	HSA_BS3_0.3x_DDA_002	6	747.19	4477.1	0.09901	6	4477.1	0.103497	34295	P02768-A	ALBU_HUMAN Serum albumin active OS=Homo sapiens GN=ALB PE=1 SV=2	false	P02768-A	ALBU_HUMAN Serum albumin active OS=Homo sapiens GN=ALB PE=1 SV=2	false	EFNAETFTFHADICcmTLSEKER	DVFLGMoxFLYEYARR	501	324	21	14	6	9	506	332	6	BS3+NH+OH	7.74051	false	true	false	false	Within >4	0.0363636		0.0304348	0	0	0.015873	0	17928	42	0
10973	2099897918	HSA_BS3_0.9x_DDA_001	5	1066.91	5329.52	0.523086	5	5329.52	0.521262	42490	P02768-A	ALBU_HUMAN Serum albumin active OS=Homo sapiens GN=ALB PE=1 SV=2	false	P02768-A	ALBU_HUMAN Serum albumin active OS=Homo sapiens GN=ALB PE=1 SV=2	false	NLGKVGSbs3ohKbs3nh2CcmCcmK	SHCcmIAEVENDEMPADLPSLAADFVESKbs3nh2DVCcmK	429	287	11	31	4	1	432	287	5	BS3+NH+OH	7.68385	false	true	false	false	Within >4	0.0363636		0.0368852	0	0	0	0	17379	117	0
10973	2099802374	HSA_BS3_0.9x_DDA_002	5	896.629	4478.11	0.107535	5	4478.12	0.124555	35053	P02768-A	ALBU_HUMAN Serum albumin active OS=Homo sapiens GN=ALB PE=1 SV=2	false	DECOY:P02768-A	DECOY:ALBU_HUMAN Serum albumin active OS=Homo sapiens GN=ALB PE=1 SV=2	true	EFNAETFTFHADICcmTLSEKER	YAFFLLEPAYFYPR	501	427	21	14	6	1	506	427	5	BS3+NH+OH	7.68385	true	false	true	false	Within Special >4	0.166667		0.0304348	0	1	0.0361446	1	17958	601	6
10973	2099897626	HSA_BS3_0.9x_DDA_001	5	1038.53	5187.62	0.61873	5	5187.62	0.618847	49965	P02768-A	ALBU_HUMAN Serum albumin active OS=Homo sapiens GN=ALB PE=1 SV=2	false	P02768-A	ALBU_HUMAN Serum albumin active OS=Homo sapiens GN=ALB PE=1 SV=2	false	QNCcmELFEQLGEYbs3ohKFQNALLVR	ATbs3nh2KEQLKAVMDDFAAFVEK	390	539	21	19	13	7	402	545	5	BS3+NH+OH	7.66216	false	true	false	false	Within >4	0.0363636		0.0304348	0	0	0	0	17869	846	0
10974	2097131290	HSA_BS3_1x_DDA_003	5	774.198	3865.95	0.952279	5	3865.95	0.951545	23912	P02768-A	ALBU_HUMAN Serum albumin active OS=Homo sapiens GN=ALB PE=1 SV=2	false	P02768-A	ALBU_HUMAN Serum albumin active OS=Homo sapiens GN=ALB PE=1 SV=2	false	CcmCcmKADDKETCcmFAEEGKK	QIKbs3ohKQTALVELVK	558	522	17	13	3	4	560	525	5	BS3+NH+OH	7.64224	false	true	false	false	Within Special >4	0.166667		0.0304348	0	0	0	0	17533	738	0
10974	2097131291	HSA_BS3_1x_DDA_003	5	774.198	3865.95	0.952279	5	3865.95	0.951545	23912	P02768-A	ALBU_HUMAN Serum albumin active OS=Homo sapiens GN=ALB PE=1 SV=2	false	P02768-A	ALBU_HUMAN Serum albumin active OS=Homo sapiens GN=ALB PE=1 SV=2	false	CcmCcmKADDKETCcmFAEEGKK	QIKKbs3ohQTALVELVK	558	522	17	13	3	3	560	524	5	BS3+NH+OH	7.64224	false	true	false	false	Within Special >4	0.166667		0.216667	0	0	0	0	20987	644	0
10973	2099822184	HSA_BS3_0.9x_DDA_002	4	1206.37	4821.46	0.459432	4	4821.44	0.439107	50706	P02768-A	ALBU_HUMAN Serum albumin active OS=Homo sapiens GN=ALB PE=1 SV=2	false	P02768-A	ALBU_HUMAN Serum albumin active OS=Homo sapiens GN=ALB PE=1 SV=2	false	VPQVSTPTLVEVSR	MPCcmAEDYLSVVLNQLCcmVLHEKTPVSDR	415	446	14	27	5	21	419	466	4	BS3+NH+OH	7.6331	false	true	false	false	Within Special >4	0.166667		0.0304348	0	0	0	0	17954	983	0
10973	2099831321	HSA_BS3_0.9x_DDA_002	4	422.493	1685.94	0.941901	4	1685.94	0.942423	7826	P02768-A	ALBU_HUMAN Serum albumin active OS=Homo sapiens GN=ALB PE=1 SV=2	false	P02768-A	ALBU_HUMAN Serum albumin active OS=Homo sapiens GN=ALB PE=1 SV=2	false	ASSAKQR	NLGKVGSK	191	429	7	8	5	4	195	432	4	BS3+NH+OH	7.6243	false	true	false	false	Within >4	0.0373134		0	0	0	0.0266667	0	17920	1076	0
10972	2094566597	HSA_BS3_0.5x_DDA_001	5	927.645	4633.19	0.187792	5	4633.18	0.182141	41188	P02768-A	ALBU_HUMAN Serum albumin active OS=Homo sapiens GN=ALB PE=1 SV=2	false	P02768-A	ALBU_HUMAN Serum albumin active OS=Homo sapiens GN=ALB PE=1 SV=2	false	DVFLGMoxFLYEYARR	EFNAETFTFHADICcmTLSEKbs3ohER	324	501	14	21	11	6	334	506	5	BS3+NH+OH	7.59087	false	true	false	false	Within >4	0.0373134		0.0773639	0	0	0	0	17919	454	0
10973	2099787241	HSA_BS3_0.9x_DDA_003	3	1023.86	3068.55	0.547699	3	3068.54	0.538483	47502	P02768-A	ALBU_HUMAN Serum albumin active OS=Homo sapiens GN=ALB PE=1 SV=2	false	P02768-A	ALBU_HUMAN Serum albumin active OS=Homo sapiens GN=ALB PE=1 SV=2	false	KLVAASQAALGL	AVMDDFAAFVEKCcmCcmK	574	546	12	15	1	12	574	557	3	BS3+NH+OH	7.5768	false	true	false	false	Within >4	0.0373134		0.0672783	0	0	0	0	14107	462	0
10974	2097206429	HSA_BS3_1x_DDA_001	4	1297.91	5187.6	0.602432	4	5187.62	0.618847	50209	P02768-A	ALBU_HUMAN Serum albumin active OS=Homo sapiens GN=ALB PE=1 SV=2	false	P02768-A	ALBU_HUMAN Serum albumin active OS=Homo sapiens GN=ALB PE=1 SV=2	false	ATKEQLKbs3ohAVMDDFAAFVEK	QNCcmELFEQLGEYKbs3nh2FQNALLVR	539	390	19	21	3	12	541	401	4	BS3+NH+OH	7.57196	false	true	false	false	Within >4	0.0373134		0.0672783	0	0	0	0	13490	249	0
10974	2097206430	HSA_BS3_1x_DDA_001	4	1297.91	5187.6	0.602432	4	5187.62	0.618847	50209	P02768-A	ALBU_HUMAN Serum albumin active OS=Homo sapiens GN=ALB PE=1 SV=2	false	P02768-A	ALBU_HUMAN Serum albumin active OS=Homo sapiens GN=ALB PE=1 SV=2	false	ATKEQLKbs3ohAVMDDFAAFVEK	QNCcmELFEQLGEYbs3nh2KFQNALLVR	539	390	19	21	3	13	541	402	4	BS3+NH+OH	7.57196	false	true	false	false	Within >4	0.0373134		0.0660066	0	0	0	0	14973	317	0
10973	2099790293	HSA_BS3_0.9x_DDA_003	4	1237.86	4947.42	0.420469	4	4947.39	0.394874	51851	P02768-A	ALBU_HUMAN Serum albumin active OS=Homo sapiens GN=ALB PE=1 SV=2	false	P02768-A	ALBU_HUMAN Serum albumin active OS=Homo sapiens GN=ALB PE=1 SV=2	false	VTKbs3nh2CcmCcmTESLVNR	MoxPCcmAEDYLSVVLNQLCcmVLHEKTPVSDR	473	446	12	27	6	21	478	466	4	BS3+NH+OH	7.55979	false	true	false	false	Within >4	0.0373134		0.0773639	0	0	0.0361446	0	17914	46	0
10973	2099839750	HSA_BS3_0.9x_DDA_002	4	1036.51	4142.02	0.01915	4	4142	0.995142	28914	P02768-A	ALBU_HUMAN Serum albumin active OS=Homo sapiens GN=ALB PE=1 SV=2	false	P02768-A	ALBU_HUMAN Serum albumin active OS=Homo sapiens GN=ALB PE=1 SV=2	false	AFKAWAVAR	LAKTYETTLEKbs3ohCcmCcmAAADPHECcmYAK	210	349	9	24	3	3	212	351	4	BS3+NH+OH	7.55635	false	true	false	false	Within >4	0.0373134		0.0773639	0	0	0	0	17913	580	0
10973	2099752506	HSA_BS3_0.9x_DDA_003	5	953.689	4763.41	0.408833	5	4763.4	0.396735	44988	P02768-A	ALBU_HUMAN Serum albumin active OS=Homo sapiens GN=ALB PE=1 SV=2	false	P02768-A	ALBU_HUMAN Serum albumin active OS=Homo sapiens GN=ALB PE=1 SV=2	false	RYKAAFTECcmCcmQAADKAACcmLLPK	RHPYFYAPELLFFAKR	160	145	22	16	3	15	162	159	5	BS3+NH+OH	7.55072	false	true	false	false	Within Special >4	0.166667		0.0304348	0	0	0	0	17740	415	0
10974	2194957937	HSA_BS3_1x_DDA_002	4	1006.02	4020.07	0.065652	4	4020.06	0.062159	27129	P02768-A	ALBU_HUMAN Serum albumin active OS=Homo sapiens GN=ALB PE=1 SV=2	false	P02768-A	ALBU_HUMAN Serum albumin active OS=Homo sapiens GN=ALB PE=1 SV=2	false	CcmCcmKADDKETCcmFAEEGKbs3nh2K	QIKbs3nh2KQTALVELVK	558	522	17	13	7	4	564	525	4	BS3+NH+OH	7.54161	false	true	false	false	Within >4	0.0373134		0.0773639	0	0	0.015873	0	17911	405	0
10974	2097235772	HSA_BS3_1x_DDA_002	4	1374.66	5494.62	0.615294	4	5494.6	0.595021	59201	P02768-A	ALBU_HUMAN Serum albumin active OS=Homo sapiens GN=ALB PE=1 SV=2	false	P02768-A	ALBU_HUMAN Serum albumin active OS=Homo sapiens GN=ALB PE=1 SV=2	false	CcmCcmAAADPHECcmYAKVFDEFKPLVEEPQNLIK	DVFLGMFLYbs3ohEYAR	360	324	30	13	13	11	372	334	4	BS3+NH+OH	7.53849	false	true	false	false	Within Special >4	0.166667		0.216667	0	0	0.0266667	0	20981	332	0
10973	2099788206	HSA_BS3_0.9x_DDA_003	6	809.894	4853.32	0.31775	6	4853.31	0.305861	29428	P02768-A	ALBU_HUMAN Serum albumin active OS=Homo sapiens GN=ALB PE=1 SV=2	false	P02768-A	ALBU_HUMAN Serum albumin active OS=Homo sapiens GN=ALB PE=1 SV=2	false	DAHKbs3ohSEVAHR	TCcmVADESAENCcmDKSLHTLFGDKLCcmTVATLR	1	52	10	30	1	22	1	73	6	BS3+NH+OH	7.53521	false	true	false	false	Within >4	0.0373134		0.0773639	0	0	0.0361446	0	17909	592	0
10974	2097213353	HSA_BS3_1x_DDA_001	6	1042.18	6247.01	0.013392	6	6247	0.004188	37528	P02768-A	ALBU_HUMAN Serum albumin active OS=Homo sapiens GN=ALB PE=1 SV=2	false	P02768-A	ALBU_HUMAN Serum albumin active OS=Homo sapiens GN=ALB PE=1 SV=2	false	LDELRDEGKASSAK	RPCcmFSALEVDETYVPKbs3nh2EFNAETFTFHADICcmTLSEKER	182	485	14	37	9	35	190	519	6	BS3+NH+OH	7.52807	false	true	false	false	Within >4	0.0373134		0.0773639	0	0	0	0	17907	309	0
10974	2097161709	HSA_BS3_1x_DDA_003	5	929.055	4640.24	0.23719	5	4640.23	0.234056	31370	P02768-A	ALBU_HUMAN Serum albumin active OS=Homo sapiens GN=ALB PE=1 SV=2	false	P02768-A	ALBU_HUMAN Serum albumin active OS=Homo sapiens GN=ALB PE=1 SV=2	false	EFNAETFTFHADICcmTLSEKER	LDELRDEGKASbs3ohSAKQR	501	182	21	16	19	9	519	190	5	BS3+NH+OH	7.52703	false	true	false	false	Within >4	0.0373134		0.0773639	0	0	0	0	17906	309	0
10973	2099897107	HSA_BS3_0.9x_DDA_001	4	1273.6	5090.37	0.370588	4	5090.36	0.361724	36516	P02768-A	ALBU_HUMAN Serum albumin active OS=Homo sapiens GN=ALB PE=1 SV=2	false	P02768-A	ALBU_HUMAN Serum albumin active OS=Homo sapiens GN=ALB PE=1 SV=2	false	YICcmENQDSISSK	LVTDLTKbs3nh2VHTECcmCcmHGDLLECcmADDRADLAK	263	234	12	29	1	10	263	243	4	BS3+NH+OH	7.5163	false	true	false	false	Within >4	0.0373134		0	0	0	0	0	17905	1039	0
10973	2099793581	HSA_BS3_0.9x_DDA_003	4	1374.4	5493.58	0.582815	4	5493.61	0.611006	60874	P02768-A	ALBU_HUMAN Serum albumin active OS=Homo sapiens GN=ALB PE=1 SV=2	false	P02768-A	ALBU_HUMAN Serum albumin active OS=Homo sapiens GN=ALB PE=1 SV=2	false	DVFLGMFLYbs3nh2EYAR	CcmCcmAAADPHECcmYAKVFDEFKPLVEEPQNLIK	324	360	13	30	11	13	334	372	4	BS3+NH+OH	7.48367	false	true	false	false	Within >4	0.0391198		0.0828571	0	0	0.0266667	0	17902	332	0
10974	2194960277	HSA_BS3_1x_DDA_002	5	1102.93	5509.62	0.620747	5	5509.61	0.605916	56228	P02768-A	ALBU_HUMAN Serum albumin active OS=Homo sapiens GN=ALB PE=1 SV=2	false	P02768-A	ALBU_HUMAN Serum albumin active OS=Homo sapiens GN=ALB PE=1 SV=2	false	CcmCcmAAADPHECcmYAKVFDEFKPLVEEPQNLIK	DVFLGMoxFLYbs3nh2EYAR	360	324	30	13	19	11	378	334	5	BS3+NH+OH	7.44469	false	true	false	false	Within >4	0.0391198		0.084507	0	0	0	0	17901	212	0
10973	2099897612	HSA_BS3_0.9x_DDA_001	5	1038.53	5187.62	0.61873	5	5187.62	0.618847	50025	P02768-A	ALBU_HUMAN Serum albumin active OS=Homo sapiens GN=ALB PE=1 SV=2	false	P02768-A	ALBU_HUMAN Serum albumin active OS=Homo sapiens GN=ALB PE=1 SV=2	false	QNCcmELFEQLGEYKbs3ohFQNALLVR	ATKEQLKbs3nh2AVMDDFAAFVEK	390	539	21	19	12	3	401	541	5	BS3+NH+OH	7.44344	false	true	false	false	Within >4	0.0391198		0.084507	0	0	0	0	17900	249	0
10973	2099848844	HSA_BS3_0.9x_DDA_002	4	1160.82	4639.26	0.258109	4	4639.25	0.250041	31266	P02768-A	ALBU_HUMAN Serum albumin active OS=Homo sapiens GN=ALB PE=1 SV=2	false	P02768-A	ALBU_HUMAN Serum albumin active OS=Homo sapiens GN=ALB PE=1 SV=2	false	EFNAETFTFHADICcmTLSEKER	LDELRDEGKASSbs3nh2AKQR	501	182	21	16	19	14	519	195	4	BS3+NH+OH	7.44047	false	true	false	false	Within >4	0.0391198		0.027972	0	0	0	0	17899	432	0
10970	2089648899	HSA_BS3_0.1x_DDA_003	5	896.428	4477.1	0.102455	5	4477.1	0.103497	34048	P02768-A	ALBU_HUMAN Serum albumin active OS=Homo sapiens GN=ALB PE=1 SV=2	false	P02768-A	ALBU_HUMAN Serum albumin active OS=Homo sapiens GN=ALB PE=1 SV=2	false	EFNAETFTFHADICcmTLSEKER	DVFLGMoxFLYEYARR	501	324	21	14	6	9	506	332	5	BS3+NH+OH	7.43212	false	true	false	false	Within Special >4	0.166667		0.0304348	0	0	0.015873	0	17928	42	0
10972	2094567487	HSA_BS3_0.5x_DDA_001	6	846.764	5074.54	0.543006	6	5074.54	0.538836	45487	P02768-A	ALBU_HUMAN Serum albumin active OS=Homo sapiens GN=ALB PE=1 SV=2	false	P02768-A	ALBU_HUMAN Serum albumin active OS=Homo sapiens GN=ALB PE=1 SV=2	false	RMoxPCcmAEDYLSVVLNQLCcmVLHEKTPVSDR	LKbs3ohCcmASLQKFGER	445	198	28	12	22	8	466	205	6	BS3+NH+OH	7.43198	false	true	false	false	Within >4	0.0391198		0.00892857	0	0	0	0	17898	330	0
10973	2099888741	HSA_BS3_0.9x_DDA_001	6	563.299	3373.75	0.749095	6	3373.75	0.745251	30771	P02768-A	ALBU_HUMAN Serum albumin active OS=Homo sapiens GN=ALB PE=1 SV=2	false	P02768-A	ALBU_HUMAN Serum albumin active OS=Homo sapiens GN=ALB PE=1 SV=2	false	DAHKbs3ohSEVAHR	SLHTLFGDKLCcmTVATLR	1	65	10	17	1	9	1	73	6	BS3+NH+OH	7.42413	false	true	false	false	Within >4	0.0391198		0.084507	0	0	0.0361446	0	17897	592	0
10973	2099763150	HSA_BS3_0.9x_DDA_003	4	1077.99	4307.94	0.943595	4	4307.95	0.95485	48952	P02768-A	ALBU_HUMAN Serum albumin active OS=Homo sapiens GN=ALB PE=1 SV=2	false	P02768-A	ALBU_HUMAN Serum albumin active OS=Homo sapiens GN=ALB PE=1 SV=2	false	NYAEAK	SHCcmIAEVENDEMPADLPSLAADFVESKDVCcmK	318	287	6	31	2	27	319	313	4	BS3+NH+OH	7.42158	false	true	false	false	Within Special >4	0.166667		0.216667	0	0	0.0449438	0	20975	993	0
10973	2099865248	HSA_BS3_0.9x_DDA_001	4	1044.81	4175.2	0.197828	4	4175.22	0.222814	44739	P02768-A	ALBU_HUMAN Serum albumin active OS=Homo sapiens GN=ALB PE=1 SV=2	false	P02768-A	ALBU_HUMAN Serum albumin active OS=Homo sapiens GN=ALB PE=1 SV=2	false	QNCcmELFEQLGEYKbs3nh2FQNALLVR	Kbs3ohQTALVELVK	390	525	21	10	12	3	401	527	4	BS3+NH+OH	7.4192	false	true	false	false	Within Special >4	0.166667		0.216667	0	0	0.015873	0	20974	976	0
10973	2099784834	HSA_BS3_0.9x_DDA_003	4	870.683	3478.7	0.704578	4	3478.7	0.703375	28299	P02768-A	ALBU_HUMAN Serum albumin active OS=Homo sapiens GN=ALB PE=1 SV=2	false	DECOY:P02768-A	DECOY:ALBU_HUMAN Serum albumin active OS=Homo sapiens GN=ALB PE=1 SV=2	true	CcmCcmKADDKETCcmFAEEGKbs3nh2K	ETKbs3nh2AKbs3nh2PK	558	45	17	7	3	2	560	46	4	BS3+NH+OH	7.40419	true	false	true	false	Within >4	0.0439024		0.0304348	0	1	0.015873	1	17895	180	6
10974	2194954208	HSA_BS3_1x_DDA_002	5	922.462	4607.28	0.275194	5	4607.27	0.273157	46955	P02768-A	ALBU_HUMAN Serum albumin active OS=Homo sapiens GN=ALB PE=1 SV=2	false	P02768-A	ALBU_HUMAN Serum albumin active OS=Homo sapiens GN=ALB PE=1 SV=2	false	HPYFYAPELLFFAKR	YKAAFTECcmCcmQAADKbs3ohAACcmLLPK	146	161	15	21	14	2	159	162	5	BS3+NH+OH	7.39536	false	true	false	false	Within >4	0.0439024		0.0456274	0	0	0	0	17326	415	0
10973	2099886114	HSA_BS3_0.9x_DDA_001	3	841.46	2521.36	0.358354	3	2521.37	0.371319	34584	P02768-A	ALBU_HUMAN Serum albumin active OS=Homo sapiens GN=ALB PE=1 SV=2	false	P02768-A	ALBU_HUMAN Serum albumin active OS=Homo sapiens GN=ALB PE=1 SV=2	false	LCcmTVATLR	LAKbs3nh2TYETTLEK	74	349	8	11	3	4	76	352	3	BS3+NH+OH	7.37331	false	true	false	false	Within >4	0.0457831		0.0891365	0	0	0.0449438	0	17892	273	0
10973	2099794477	HSA_BS3_0.9x_DDA_003	4	1297.66	5186.61	0.605812	4	5186.63	0.634832	51461	P02768-A	ALBU_HUMAN Serum albumin active OS=Homo sapiens GN=ALB PE=1 SV=2	false	P02768-A	ALBU_HUMAN Serum albumin active OS=Homo sapiens GN=ALB PE=1 SV=2	false	ATKbs3nh2EQLKAVMDDFAAFVEK	QNCcmELFEQLGEYbs3nh2KFQNALLVR	539	390	19	21	7	13	545	402	4	BS3+NH+OH	7.36591	false	true	false	false	Within >4	0.0457831		0.044	0	0	0	0	17461	846	0
10973	2099794476	HSA_BS3_0.9x_DDA_003	4	1297.66	5186.61	0.605812	4	5186.63	0.634832	51461	P02768-A	ALBU_HUMAN Serum albumin active OS=Homo sapiens GN=ALB PE=1 SV=2	false	P02768-A	ALBU_HUMAN Serum albumin active OS=Homo sapiens GN=ALB PE=1 SV=2	false	ATKbs3nh2EQLKAVMDDFAAFVEK	QNCcmELFEQLGEYKbs3nh2FQNALLVR	539	390	19	21	7	12	545	401	4	BS3+NH+OH	7.36591	false	true	false	false	Within >4	0.0457831		0.0773639	0	0	0	0	10672	791	0
10973	2099801189	HSA_BS3_0.9x_DDA_002	5	777.396	3881.94	0.942196	5	3881.95	0.951815	43525	P02768-A	ALBU_HUMAN Serum albumin active OS=Homo sapiens GN=ALB PE=1 SV=2	false	P02768-A	ALBU_HUMAN Serum albumin active OS=Homo sapiens GN=ALB PE=1 SV=2	false	KYLYEIAR	RMoxPCcmAEDYLSVVLNQLCcmVLHEK	137	445	8	22	1	8	137	452	5	BS3+NH+OH	7.3552	false	true	false	false	Within Special >4	0.166667		0.166667	0	0	0.0449438	0	19634	186	0
10973	2099830746	HSA_BS3_0.9x_DDA_002	3	870.153	2607.44	0.436032	3	2607.43	0.431217	44570	P02768-A	ALBU_HUMAN Serum albumin active OS=Homo sapiens GN=ALB PE=1 SV=2	false	P02768-A	ALBU_HUMAN Serum albumin active OS=Homo sapiens GN=ALB PE=1 SV=2	false	AFKAWAVAR	LAKTbs3nh2YETTLEK	210	349	9	11	3	3	212	351	3	BS3+NH+OH	7.35437	false	true	false	false	Within >4	0.0457831		0.0891365	0	0	0	0	17889	580	0
10973	2099832903	HSA_BS3_0.9x_DDA_002	3	1516.16	4545.45	0.450263	3	4545.44	0.444435	55961	P02768-A	ALBU_HUMAN Serum albumin active OS=Homo sapiens GN=ALB PE=1 SV=2	false	P02768-A	ALBU_HUMAN Serum albumin active OS=Homo sapiens GN=ALB PE=1 SV=2	false	QNCcmELFEQLGEYbs3ohKFQNALLVR	QIKKbs3ohQTALVELVK	390	522	21	13	13	3	402	524	3	BS3+NH+OH	7.34186	false	true	false	false	Within Special >4	0.166667		0.0588235	0	0	0	0	20902	1300	0
10973	2099832902	HSA_BS3_0.9x_DDA_002	3	1516.16	4545.45	0.450263	3	4545.44	0.444435	55961	P02768-A	ALBU_HUMAN Serum albumin active OS=Homo sapiens GN=ALB PE=1 SV=2	false	P02768-A	ALBU_HUMAN Serum albumin active OS=Homo sapiens GN=ALB PE=1 SV=2	false	QIKbs3ohKQTALVELVK	QNCcmELFEQLGEYbs3ohKFQNALLVR	522	390	13	21	4	13	525	402	3	BS3+NH+OH	7.34186	false	true	false	false	Within Special >4	0.166667		0.0588235	0	0	0	0	20903	989	0
10973	2099832904	HSA_BS3_0.9x_DDA_002	3	1516.16	4545.45	0.450263	3	4545.44	0.444435	55961	P02768-A	ALBU_HUMAN Serum albumin active OS=Homo sapiens GN=ALB PE=1 SV=2	false	P02768-A	ALBU_HUMAN Serum albumin active OS=Homo sapiens GN=ALB PE=1 SV=2	false	QIKbs3ohKQTALVELVK	QNCcmELFEQLGEYKbs3ohFQNALLVR	522	390	13	21	4	12	525	401	3	BS3+NH+OH	7.34186	false	true	false	false	Within Special >4	0.166667		0.0588235	0	0	0	0	20904	990	0
10973	2099832901	HSA_BS3_0.9x_DDA_002	3	1516.16	4545.45	0.450263	3	4545.44	0.444435	55961	P02768-A	ALBU_HUMAN Serum albumin active OS=Homo sapiens GN=ALB PE=1 SV=2	false	P02768-A	ALBU_HUMAN Serum albumin active OS=Homo sapiens GN=ALB PE=1 SV=2	false	QNCcmELFEQLGEYKbs3ohFQNALLVR	QIKKbs3ohQTALVELVK	390	522	21	13	12	3	401	524	3	BS3+NH+OH	7.34186	false	true	false	false	Within Special >4	0.166667		0.0588235	0	0	0.0361446	0	20905	479	0
10974	2097238416	HSA_BS3_1x_DDA_002	3	1463.81	4388.4	0.400671	3	4388.38	0.381775	54158	P02768-A	ALBU_HUMAN Serum albumin active OS=Homo sapiens GN=ALB PE=1 SV=2	false	P02768-A	ALBU_HUMAN Serum albumin active OS=Homo sapiens GN=ALB PE=1 SV=2	false	QNCcmELFEQLGEYKFQNALLVR	QIKbs3nh2KQTALVELVK	390	522	21	13	13	4	402	525	3	BS3+NH+OH	7.32866	false	true	false	false	Within Special >4	0.166667		0.166667	0	0	0	0	20217	989	0
10973	2099843957	HSA_BS3_0.9x_DDA_002	5	927.845	4634.19	0.186538	5	4634.2	0.203199	41628	P02768-A	ALBU_HUMAN Serum albumin active OS=Homo sapiens GN=ALB PE=1 SV=2	false	DECOY:P02768-A	DECOY:ALBU_HUMAN Serum albumin active OS=Homo sapiens GN=ALB PE=1 SV=2	true	EFNAETFTFHADICcmTLSEKbs3ohER	YAFFLLEPAYFYPR	501	427	21	14	6	1	506	427	5	BS3+NH+OH	7.32195	true	false	true	false	Within >4	0.0460829		0.0901639	0	1	0.0361446	1	17887	601	6
10970	2089663190	HSA_BS3_0.1x_DDA_003	6	747.19	4477.1	0.097053	6	4477.1	0.103497	34053	P02768-A	ALBU_HUMAN Serum albumin active OS=Homo sapiens GN=ALB PE=1 SV=2	false	P02768-A	ALBU_HUMAN Serum albumin active OS=Homo sapiens GN=ALB PE=1 SV=2	false	EFNAETFTFHADICcmTLSEKER	DVFLGMoxFLYEYARR	501	324	21	14	6	11	506	334	6	BS3+NH+OH	7.31579	false	true	false	false	Within >4	0.0460829		0.0304348	0	0	0	0	17886	454	0
10973	2099835334	HSA_BS3_0.9x_DDA_002	5	701.15	3500.72	0.715028	5	3500.71	0.710186	35258	P02768-A	ALBU_HUMAN Serum albumin active OS=Homo sapiens GN=ALB PE=1 SV=2	false	P02768-A	ALBU_HUMAN Serum albumin active OS=Homo sapiens GN=ALB PE=1 SV=2	false	TPVSDR	RMoxPCcmAEDYLSVVLNQLCcmVLHEK	467	445	6	22	1	10	467	454	5	BS3+NH+OH	7.31445	false	true	false	false	Within >4	0.0460829		0	0	0	0	0	17885	9	0
10974	2194957707	HSA_BS3_1x_DDA_002	5	1036.09	5175.43	0.432046	5	5175.41	0.410644	34708	P02768-A	ALBU_HUMAN Serum albumin active OS=Homo sapiens GN=ALB PE=1 SV=2	false	P02768-A	ALBU_HUMAN Serum albumin active OS=Homo sapiens GN=ALB PE=1 SV=2	false	LKECcmCcmEKPLLEK	SHCcmIAEVENDEMoxPADLPSLAADFVESKDVCcmK	275	287	12	31	2	1	276	287	5	BS3+NH+OH	7.31142	false	true	false	false	Within >4	0.0460829		0.044	0	0	0	0	17884	134	0
10973	2099898829	HSA_BS3_0.9x_DDA_001	4	1374.41	5493.63	0.62899	4	5493.61	0.611006	60030	P02768-A	ALBU_HUMAN Serum albumin active OS=Homo sapiens GN=ALB PE=1 SV=2	false	P02768-A	ALBU_HUMAN Serum albumin active OS=Homo sapiens GN=ALB PE=1 SV=2	false	DVFLGMFLYEYAR	CcmCcmAAADPHECcmYAKbs3nh2VFDEFKPLVEEPQNLIK	324	360	13	30	11	19	334	378	4	BS3+NH+OH	7.30308	false	true	false	false	Within >4	0.0460829		0.044	0	0	0	0	17483	212	0
10970	2089678171	HSA_BS3_0.1x_DDA_001	5	839.398	4191.95	0.954697	5	4191.96	0.959793	36433	P02768-A	ALBU_HUMAN Serum albumin active OS=Homo sapiens GN=ALB PE=1 SV=2	false	P02768-A	ALBU_HUMAN Serum albumin active OS=Homo sapiens GN=ALB PE=1 SV=2	false	DVFLGMoxFLYEYARR	EFNAETFTFHADICcmTLSEK	324	501	14	19	11	6	334	506	5	BS3+NH+OH	7.2885	false	true	false	false	Within >4	0.0460829		0.0304348	0	0	0	0	17881	454	0
10973	2099844340	HSA_BS3_0.9x_DDA_002	4	1230.37	4917.45	0.446274	4	4917.45	0.45371	49582	P02768-A	ALBU_HUMAN Serum albumin active OS=Homo sapiens GN=ALB PE=1 SV=2	false	P02768-A	ALBU_HUMAN Serum albumin active OS=Homo sapiens GN=ALB PE=1 SV=2	false	LKCcmASbs3nh2LQKFGER	MoxPCcmAEDYLSVVLNQLCcmVLHEKTPVSDR	198	446	12	27	8	21	205	466	4	BS3+NH+OH	7.25734	false	true	false	false	Within >4	0.0460829		0.0901639	0	0	0	0	17879	330	0
10973	2099783401	HSA_BS3_0.9x_DDA_003	5	738.193	3685.93	0.930677	5	3685.95	0.946138	26913	P02768-A	ALBU_HUMAN Serum albumin active OS=Homo sapiens GN=ALB PE=1 SV=2	false	P02768-A	ALBU_HUMAN Serum albumin active OS=Homo sapiens GN=ALB PE=1 SV=2	false	LDELRDEGKASSAKbs3nh2QR	LKCcmASLQKbs3nh2FGER	182	198	16	12	9	2	190	199	5	BS3+NH+OH	7.25462	false	true	false	false	Within >4	0.0460829		0.0901639	0	0	0	0	17878	268	0
10971	2092065032	HSA_BS3_0.3x_DDA_001	4	786.199	3140.77	0.767018	4	3140.77	0.769657	27356	P02768-A	ALBU_HUMAN Serum albumin active OS=Homo sapiens GN=ALB PE=1 SV=2	false	P02768-A	ALBU_HUMAN Serum albumin active OS=Homo sapiens GN=ALB PE=1 SV=2	false	YTKbs3nh2KVPQVSTPTLVEVSR	ATKEQLK	411	539	18	7	4	3	414	541	4	BS3+NH+OH	7.23512	false	true	false	false	Within Special >4	0.186047		0.0588235	0	0	0	0	20961	1065	0
10974	2097135155	HSA_BS3_1x_DDA_003	4	913.96	3651.81	0.811816	4	3651.81	0.808569	30319	P02768-A	ALBU_HUMAN Serum albumin active OS=Homo sapiens GN=ALB PE=1 SV=2	false	P02768-A	ALBU_HUMAN Serum albumin active OS=Homo sapiens GN=ALB PE=1 SV=2	false	KQTALVELVK	CcmCcmKADDKETbs3nh2CcmFAEEGKbs3ohK	525	558	10	17	1	3	525	560	4	BS3+NH+OH	7.22682	false	true	false	false	Within Special >4	0.193182		0.268657	0	0	0	0	20959	738	0
10973	2099893191	HSA_BS3_0.9x_DDA_001	5	800.407	3997	0.996308	5	3997	0.000541	34889	P02768-A	ALBU_HUMAN Serum albumin active OS=Homo sapiens GN=ALB PE=1 SV=2	false	P02768-A	ALBU_HUMAN Serum albumin active OS=Homo sapiens GN=ALB PE=1 SV=2	false	LVRPEVDVMCcmTAFHDNEETFLKbs3nh2K	YLYEIAR	115	138	23	7	19	1	133	138	5	BS3+NH+OH	7.22681	false	true	false	false	Within >4	0.0460829		0.0901639	0	0	0	0	17877	756	0
10972	2094533752	HSA_BS3_0.5x_DDA_003	4	974.02	3892.05	0.051714	4	3892.03	0.033222	52202	P02768-A	ALBU_HUMAN Serum albumin active OS=Homo sapiens GN=ALB PE=1 SV=2	false	P02768-A	ALBU_HUMAN Serum albumin active OS=Homo sapiens GN=ALB PE=1 SV=2	false	QTALVELVK	QNCcmELFEQLGEYbs3ohKFQNALLVR	526	390	9	21	2	13	527	402	4	BS3+NH+OH	7.21683	false	true	false	false	Within >4	0.0460829		0.0304348	0	0	0	0	12931	953	0
10972	2094533753	HSA_BS3_0.5x_DDA_003	4	974.02	3892.05	0.051714	4	3892.03	0.033222	52202	P02768-A	ALBU_HUMAN Serum albumin active OS=Homo sapiens GN=ALB PE=1 SV=2	false	P02768-A	ALBU_HUMAN Serum albumin active OS=Homo sapiens GN=ALB PE=1 SV=2	false	QTALVELVK	QNCcmELFEQLGEYKbs3ohFQNALLVR	526	390	9	21	2	12	527	401	4	BS3+NH+OH	7.21683	false	true	false	false	Within >4	0.0460829		0.0304348	0	0	0.015873	0	12932	976	0
10972	2094559221	HSA_BS3_0.5x_DDA_001	4	624.312	2493.22	0.220161	4	2493.22	0.220317	10656	P02768-A	ALBU_HUMAN Serum albumin active OS=Homo sapiens GN=ALB PE=1 SV=2	false	P02768-A	ALBU_HUMAN Serum albumin active OS=Homo sapiens GN=ALB PE=1 SV=2	false	VGSKCcmCcmK	LDELRDEGKASSAK	433	182	7	14	4	9	436	190	4	BS3+NH+OH	7.20591	false	true	false	false	Within >4	0.0460829		0.0901639	0	0	0	0	17874	682	0
10973	2099893323	HSA_BS3_0.9x_DDA_001	5	803.603	4012.98	0.980639	5	4013	0.995451	38758	P02768-A	ALBU_HUMAN Serum albumin active OS=Homo sapiens GN=ALB PE=1 SV=2	false	P02768-A	ALBU_HUMAN Serum albumin active OS=Homo sapiens GN=ALB PE=1 SV=2	false	Kbs3nh2YLYEIAR	LVRPEVDVMoxCcmTAFHDNEETFLK	137	115	8	22	2	19	138	133	5	BS3+NH+OH	7.20199	false	true	false	false	Within >4	0.0460829		0	0	0	0	0	16371	756	0
10973	2099848809	HSA_BS3_0.9x_DDA_002	6	1042.34	6248.02	0.018976	6	6247.99	0.988203	38804	P02768-A	ALBU_HUMAN Serum albumin active OS=Homo sapiens GN=ALB PE=1 SV=2	false	P02768-A	ALBU_HUMAN Serum albumin active OS=Homo sapiens GN=ALB PE=1 SV=2	false	LDELRDEGKASSAK	RPCcmFSALEVDETYVPKbs3ohEFNAETFTFHADICcmTLSEKER	182	485	14	37	9	35	190	519	6	BS3+NH+OH	7.20175	false	true	false	false	Within >4	0.0460829		0.0901639	0	0	0	0	17872	309	0
10973	2099849089	HSA_BS3_0.9x_DDA_002	3	1297.35	3889.04	0.042244	3	3889.04	0.043453	59867	P02768-A	ALBU_HUMAN Serum albumin active OS=Homo sapiens GN=ALB PE=1 SV=2	false	P02768-A	ALBU_HUMAN Serum albumin active OS=Homo sapiens GN=ALB PE=1 SV=2	false	QNCcmELFEQLGEYK	ERQIKKbs3ohQTbs3ohALVELVK	390	520	13	15	12	5	401	524	3	BS3+NH+OH	7.19294	false	true	false	false	Within >4	0.0460829		0.0456274	0	0	0.0361446	0	17439	479	0
10973	2099746735	HSA_BS3_0.9x_DDA_003	5	805.218	4021.05	0.053911	5	4021.05	0.046174	29589	P02768-A	ALBU_HUMAN Serum albumin active OS=Homo sapiens GN=ALB PE=1 SV=2	false	P02768-A	ALBU_HUMAN Serum albumin active OS=Homo sapiens GN=ALB PE=1 SV=2	false	QIKKbs3nh2QTALVELVK	CcmCcmKADDKETCcmFAEEGKbs3ohK	522	558	13	17	3	3	524	560	5	BS3+NH+OH	7.18595	false	true	false	false	Within Special >4	0.193182		0.268657	0	0	0	0	20958	644	0
10974	2097207735	HSA_BS3_1x_DDA_001	4	1297.91	5187.59	0.594855	4	5187.62	0.618847	49602	P02768-A	ALBU_HUMAN Serum albumin active OS=Homo sapiens GN=ALB PE=1 SV=2	false	P02768-A	ALBU_HUMAN Serum albumin active OS=Homo sapiens GN=ALB PE=1 SV=2	false	QNCcmELFEQLGEYKbs3ohFQNALLVR	ATbs3nh2KEQLKAVMDDFAAFVEK	390	539	21	19	12	7	401	545	4	BS3+NH+OH	7.1817	false	true	false	false	Within >4	0.0460829		0.0672783	0	0	0	0	14972	791	0
10974	2097207736	HSA_BS3_1x_DDA_001	4	1297.91	5187.59	0.594855	4	5187.62	0.618847	49602	P02768-A	ALBU_HUMAN Serum albumin active OS=Homo sapiens GN=ALB PE=1 SV=2	false	P02768-A	ALBU_HUMAN Serum albumin active OS=Homo sapiens GN=ALB PE=1 SV=2	false	QNCcmELFEQLGEYbs3ohKFQNALLVR	ATbs3nh2KEQLKAVMDDFAAFVEK	390	539	21	19	13	7	402	545	4	BS3+NH+OH	7.1817	false	true	false	false	Within >4	0.0460829		0.0304348	0	0	0	0	17869	846	0
10974	2097200284	HSA_BS3_1x_DDA_001	5	625.716	3123.55	0.545296	5	3123.54	0.544112	11767	P02768-A	ALBU_HUMAN Serum albumin active OS=Homo sapiens GN=ALB PE=1 SV=2	false	P02768-A	ALBU_HUMAN Serum albumin active OS=Homo sapiens GN=ALB PE=1 SV=2	false	CcmCcmKHPEAK	LDELRDEGKbs3nh2ASSAKQR	437	182	8	16	3	14	439	195	5	BS3+NH+OH	7.15805	false	true	false	false	Within >4	0.0481651		0.0981432	0	0	0	0	17865	227	0
10973	2099795698	HSA_BS3_0.9x_DDA_003	5	1102.93	5509.62	0.615314	5	5509.61	0.605916	57738	P02768-A	ALBU_HUMAN Serum albumin active OS=Homo sapiens GN=ALB PE=1 SV=2	false	P02768-A	ALBU_HUMAN Serum albumin active OS=Homo sapiens GN=ALB PE=1 SV=2	false	CcmCcmAAADPHECcmYAKVFDEFKPLVEEPQNLIK	DVFLGMoxFLYEYbs3nh2AR	360	324	30	13	19	9	378	332	5	BS3+NH+OH	7.14205	false	true	false	false	Within >4	0.050885		0.0981432	0	0	0	0	17862	87	0
10973	2099839064	HSA_BS3_0.9x_DDA_002	5	800.406	3997	0.995938	5	3997	0.000541	36927	P02768-A	ALBU_HUMAN Serum albumin active OS=Homo sapiens GN=ALB PE=1 SV=2	false	P02768-A	ALBU_HUMAN Serum albumin active OS=Homo sapiens GN=ALB PE=1 SV=2	false	LVRPEVDVMCcmTAFHDNEETFLKbs3nh2K	YLYEIAR	115	138	23	7	11	1	125	138	5	BS3+NH+OH	7.13812	false	true	false	false	Within >4	0.050885		0.0981432	0	0	0.0361446	0	17861	374	0
10973	2099846830	HSA_BS3_0.9x_DDA_002	4	1297.91	5187.6	0.60133	4	5187.62	0.618847	51378	P02768-A	ALBU_HUMAN Serum albumin active OS=Homo sapiens GN=ALB PE=1 SV=2	false	P02768-A	ALBU_HUMAN Serum albumin active OS=Homo sapiens GN=ALB PE=1 SV=2	false	QNCcmELFEQLGEYbs3nh2KFQNALLVR	ATKbs3ohEQLKAVMDDFAAFVEK	390	539	21	19	13	7	402	545	4	BS3+NH+OH	7.13706	false	true	false	false	Within >4	0.050885		0.0304348	0	0	0	0	17724	846	0
10973	2099846826	HSA_BS3_0.9x_DDA_002	4	1297.91	5187.6	0.60133	4	5187.62	0.618847	51378	P02768-A	ALBU_HUMAN Serum albumin active OS=Homo sapiens GN=ALB PE=1 SV=2	false	P02768-A	ALBU_HUMAN Serum albumin active OS=Homo sapiens GN=ALB PE=1 SV=2	false	ATbs3ohKEQLKAVMDDFAAFVEK	QNCcmELFEQLGEYKbs3nh2FQNALLVR	539	390	19	21	7	12	545	401	4	BS3+NH+OH	7.13706	false	true	false	false	Within >4	0.050885		0.0304348	0	0	0	0	17858	791	0
10973	2099846829	HSA_BS3_0.9x_DDA_002	4	1297.91	5187.6	0.60133	4	5187.62	0.618847	51378	P02768-A	ALBU_HUMAN Serum albumin active OS=Homo sapiens GN=ALB PE=1 SV=2	false	P02768-A	ALBU_HUMAN Serum albumin active OS=Homo sapiens GN=ALB PE=1 SV=2	false	QNCcmELFEQLGEYKbs3nh2FQNALLVR	ATKbs3ohEQLKAVMDDFAAFVEK	390	539	21	19	12	7	401	545	4	BS3+NH+OH	7.13706	false	true	false	false	Within >4	0.050885		0.0304348	0	0	0	0	17725	791	0
10973	2099846825	HSA_BS3_0.9x_DDA_002	4	1297.91	5187.6	0.60133	4	5187.62	0.618847	51378	P02768-A	ALBU_HUMAN Serum albumin active OS=Homo sapiens GN=ALB PE=1 SV=2	false	P02768-A	ALBU_HUMAN Serum albumin active OS=Homo sapiens GN=ALB PE=1 SV=2	false	ATbs3ohKEQLKAVMDDFAAFVEK	QNCcmELFEQLGEYbs3nh2KFQNALLVR	539	390	19	21	7	13	545	402	4	BS3+NH+OH	7.13706	false	true	false	false	Within >4	0.050885		0.0304348	0	0	0	0	17726	846	0
10974	2194949243	HSA_BS3_1x_DDA_002	3	1014.88	3041.62	0.619115	3	3041.62	0.617927	16791	P02768-A	ALBU_HUMAN Serum albumin active OS=Homo sapiens GN=ALB PE=1 SV=2	false	P02768-A	ALBU_HUMAN Serum albumin active OS=Homo sapiens GN=ALB PE=1 SV=2	false	LKCcmASLQK	LDELRDEGKASSbs3nh2AKQR	198	182	8	16	2	9	199	190	3	BS3+NH+OH	7.12466	false	true	false	false	Within >4	0.050885		0.0981432	0	0	0	0	17855	268	0
10972	2094497999	HSA_BS3_0.5x_DDA_003	5	697.948	3484.71	0.705323	5	3484.72	0.715276	37148	P02768-A	ALBU_HUMAN Serum albumin active OS=Homo sapiens GN=ALB PE=1 SV=2	false	P02768-A	ALBU_HUMAN Serum albumin active OS=Homo sapiens GN=ALB PE=1 SV=2	false	TPVSDR	RMPCcmAEDYLSVVLNQLCcmVLHEK	467	445	6	22	1	10	467	454	5	BS3+NH+OH	7.12427	false	true	false	false	Within Special >4	0.21978		0.166667	0	0	0	0	20067	9	0
10971	2092059122	HSA_BS3_0.3x_DDA_003	5	839.198	4190.96	0.955126	5	4190.95	0.953311	37201	P02768-A	ALBU_HUMAN Serum albumin active OS=Homo sapiens GN=ALB PE=1 SV=2	false	P02768-A	ALBU_HUMAN Serum albumin active OS=Homo sapiens GN=ALB PE=1 SV=2	false	EFNAETFTFHADICcmTLSEK	DVFLGMoxFLYbs3nh2EYAR	501	324	19	13	6	11	506	334	5	BS3+NH+OH	7.12416	false	true	false	false	Within >4	0.050885		0.0981432	0	0	0	0	17854	454	0
10973	2099841087	HSA_BS3_0.9x_DDA_002	4	1298.16	5188.6	0.597523	4	5188.6	0.602863	51480	P02768-A	ALBU_HUMAN Serum albumin active OS=Homo sapiens GN=ALB PE=1 SV=2	false	P02768-A	ALBU_HUMAN Serum albumin active OS=Homo sapiens GN=ALB PE=1 SV=2	false	QNCcmELFEQLGEYKbs3ohFQNALLVR	ATKbs3ohEQLKAVMDDFAAFVEK	390	539	21	19	12	7	401	545	4	BS3+NH+OH	7.12288	false	true	false	false	Within >4	0.050885		0.0304348	0	0	0	0	17852	791	0
10973	2099841086	HSA_BS3_0.9x_DDA_002	4	1298.16	5188.6	0.597523	4	5188.6	0.602863	51480	P02768-A	ALBU_HUMAN Serum albumin active OS=Homo sapiens GN=ALB PE=1 SV=2	false	P02768-A	ALBU_HUMAN Serum albumin active OS=Homo sapiens GN=ALB PE=1 SV=2	false	ATbs3ohKEQLKAVMDDFAAFVEK	QNCcmELFEQLGEYKbs3ohFQNALLVR	539	390	19	21	7	12	545	401	4	BS3+NH+OH	7.12288	false	true	false	false	Within >4	0.050885		0.0304348	0	0	0	0	17853	791	0
10972	2094571770	HSA_BS3_0.5x_DDA_001	6	747.191	4477.1	0.101947	6	4477.08	0.08103	34801	P02768-A	ALBU_HUMAN Serum albumin active OS=Homo sapiens GN=ALB PE=1 SV=2	false	P02768-A	ALBU_HUMAN Serum albumin active OS=Homo sapiens GN=ALB PE=1 SV=2	false	EFNAETFTFHADICcmTLSEKER	DVFLGMoxFLYbs3ohEYAR	501	324	21	13	6	11	506	334	6	BS3+NH+OH	7.11405	false	true	false	false	Within >4	0.050885		0.0304348	0	0	0	0	17850	454	0
10972	2094529217	HSA_BS3_0.5x_DDA_003	6	645.169	3864.97	0.970797	6	3864.97	0.96753	23464	P02768-A	ALBU_HUMAN Serum albumin active OS=Homo sapiens GN=ALB PE=1 SV=2	false	P02768-A	ALBU_HUMAN Serum albumin active OS=Homo sapiens GN=ALB PE=1 SV=2	false	CcmCcmKADDKETCcmFAEEGKK	QIKKQTbs3nh2ALVELVK	558	522	17	13	3	4	560	525	6	BS3+NH+OH	7.11239	false	true	false	false	Within >4	0.050885		0.0981432	0	0	0	0	17849	738	0
10970	2089683738	HSA_BS3_0.1x_DDA_001	4	892.671	3566.66	0.656199	4	3566.67	0.669113	27977	P02768-A	ALBU_HUMAN Serum albumin active OS=Homo sapiens GN=ALB PE=1 SV=2	false	P02768-A	ALBU_HUMAN Serum albumin active OS=Homo sapiens GN=ALB PE=1 SV=2	false	TCcmVADESAENCcmDK	SLHTLFGDKLCcmTVATLR	52	65	13	17	7	9	58	73	4	BS3+NH+OH	7.08388	false	true	false	false	Within >4	0.050885		0.00892857	0	0	0.0449438	0	17847	1051	0
10973	2099790721	HSA_BS3_0.9x_DDA_003	5	920.641	4598.17	0.170875	5	4598.17	0.168012	29156	P02768-A	ALBU_HUMAN Serum albumin active OS=Homo sapiens GN=ALB PE=1 SV=2	false	P02768-A	ALBU_HUMAN Serum albumin active OS=Homo sapiens GN=ALB PE=1 SV=2	false	DEGKbs3ohASSAKQR	SHCcmIAEVENDEMPADLPSbs3nh2LAADFVESK	187	287	11	27	9	1	195	287	5	BS3+NH+OH	7.0436	false	true	false	false	Within >4	0.0528634		0.0672783	0	0	0.015873	0	15886	17	0
10972	2198469924	HSA_BS3_0.5x_DDA_002	5	1067.31	5331.49	0.49372	5	5331.49	0.489293	45171	P02768-A	ALBU_HUMAN Serum albumin active OS=Homo sapiens GN=ALB PE=1 SV=2	false	P02768-A	ALBU_HUMAN Serum albumin active OS=Homo sapiens GN=ALB PE=1 SV=2	false	SHCcmIAEVENDEMPADLPSLAADFVESKbs3ohDVCcmK	NLGKVGSbs3ohKbs3ohCcmCcmK	287	429	31	11	1	4	287	432	5	BS3+NH+OH	7.03245	false	true	false	false	Within >4	0.0541126		0.0456274	0	0	0	0	17555	117	0
10971	2092056789	HSA_BS3_0.3x_DDA_003	4	874.94	3495.73	0.730772	4	3495.73	0.729925	23426	P02768-A	ALBU_HUMAN Serum albumin active OS=Homo sapiens GN=ALB PE=1 SV=2	false	P02768-A	ALBU_HUMAN Serum albumin active OS=Homo sapiens GN=ALB PE=1 SV=2	false	KQTALVELVK	CcmCcmKADDKETCcmFAEEGKbs3nh2K	525	558	10	17	1	7	525	564	4	BS3+NH+OH	7.01827	false	true	false	false	Within >4	0.0541126		0.0304348	0	0	0.015873	0	17840	405	0
10973	2099839296	HSA_BS3_0.9x_DDA_002	3	1340.72	4019.13	0.125443	3	4019.14	0.14417	51831	P02768-A	ALBU_HUMAN Serum albumin active OS=Homo sapiens GN=ALB PE=1 SV=2	false	P02768-A	ALBU_HUMAN Serum albumin active OS=Homo sapiens GN=ALB PE=1 SV=2	false	KQTALVELVK	QNCcmELFEQLGEYKbs3nh2FQNALLVR	525	390	10	21	1	12	525	401	3	BS3+NH+OH	7.01118	false	true	false	false	Within >4	0.0541126		0.0304348	0	0	0	0	17838	990	0
10973	2099839297	HSA_BS3_0.9x_DDA_002	3	1340.72	4019.13	0.125443	3	4019.14	0.14417	51831	P02768-A	ALBU_HUMAN Serum albumin active OS=Homo sapiens GN=ALB PE=1 SV=2	false	P02768-A	ALBU_HUMAN Serum albumin active OS=Homo sapiens GN=ALB PE=1 SV=2	false	KQTALVELVK	QNCcmELFEQLGEYbs3nh2KFQNALLVR	525	390	10	21	1	13	525	402	3	BS3+NH+OH	7.01118	false	true	false	false	Within >4	0.0541126		0.0304348	0	0	0	0	17839	989	0
10974	2097204451	HSA_BS3_1x_DDA_001	4	991.257	3961	0.997996	4	3961.02	0.015111	57310	P02768-A	ALBU_HUMAN Serum albumin active OS=Homo sapiens GN=ALB PE=1 SV=2	false	P02768-A	ALBU_HUMAN Serum albumin active OS=Homo sapiens GN=ALB PE=1 SV=2	false	VFDEFKPLVEEPQNLIK	DVFLGMFLYEYbs3ohAR	373	324	17	13	6	9	378	332	4	BS3+NH+OH	6.99835	false	true	false	false	Within >4	0.0541126		0.0304348	0	0	0	0	11229	87	0
10974	2097211369	HSA_BS3_1x_DDA_002	4	611.062	2440.22	0.219843	4	2440.22	0.220258	8764	P02768-A	ALBU_HUMAN Serum albumin active OS=Homo sapiens GN=ALB PE=1 SV=2	false	P02768-A	ALBU_HUMAN Serum albumin active OS=Homo sapiens GN=ALB PE=1 SV=2	false	VGSbs3ohKCcmCcmKHPEAK	ASSAKQR	433	191	12	7	4	5	436	195	4	BS3+NH+OH	6.98574	false	true	false	false	Within Special >4	0.228261		0.298701	0	0	0	0	20950	210	0
10973	2099841439	HSA_BS3_0.9x_DDA_002	5	1038.73	5188.61	0.61388	5	5188.6	0.602863	50356	P02768-A	ALBU_HUMAN Serum albumin active OS=Homo sapiens GN=ALB PE=1 SV=2	false	P02768-A	ALBU_HUMAN Serum albumin active OS=Homo sapiens GN=ALB PE=1 SV=2	false	ATbs3ohKEQLKAVMDDFAAFVEK	QNCcmELFEQLGEYbs3ohKFQNALLVR	539	390	19	21	7	13	545	402	5	BS3+NH+OH	6.98536	false	true	false	false	Within >4	0.0561555		0.0304348	0	0	0	0	17833	846	0
10972	2094532214	HSA_BS3_0.5x_DDA_003	4	1237.86	4947.41	0.406084	4	4947.39	0.394874	51510	P02768-A	ALBU_HUMAN Serum albumin active OS=Homo sapiens GN=ALB PE=1 SV=2	false	P02768-A	ALBU_HUMAN Serum albumin active OS=Homo sapiens GN=ALB PE=1 SV=2	false	VTKCcmCcmTbs3nh2ESLVNR	MoxPCcmAEDYLSVVLNQLCcmVLHEKTPVSDR	473	446	12	27	3	21	475	466	4	BS3+NH+OH	6.98184	false	true	false	false	Within >4	0.0580645		0.119792	0	0	0	0	17831	573	0
10973	2099841918	HSA_BS3_0.9x_DDA_002	6	623.998	3737.94	0.944451	6	3737.92	0.924131	35316	P02768-A	ALBU_HUMAN Serum albumin active OS=Homo sapiens GN=ALB PE=1 SV=2	false	P02768-A	ALBU_HUMAN Serum albumin active OS=Homo sapiens GN=ALB PE=1 SV=2	false	LKECcmCcmEKPLLEK	HPYFYbs3ohAPELLFFAKR	275	146	12	15	7	14	281	159	6	BS3+NH+OH	6.97699	false	true	false	false	Within >4	0.0580645		0.119792	0	0	0	0	17830	559	0
10973	2099832918	HSA_BS3_0.9x_DDA_002	4	1565.85	6259.36	0.36191	4	6259.36	0.364675	60882	P02768-A	ALBU_HUMAN Serum albumin active OS=Homo sapiens GN=ALB PE=1 SV=2	false	P02768-A	ALBU_HUMAN Serum albumin active OS=Homo sapiens GN=ALB PE=1 SV=2	false	QIKKQTALVELVK	VFDEFKPLVEEPQNLIKQNCcmELFEQLGEYKFQNALLVR	522	373	13	38	4	30	525	402	4	BS3+NH+OH	6.9412	false	true	false	false	Within Special >4	0.232323		0.298701	0	0	0	0	20943	989	0
10973	2099789170	HSA_BS3_0.9x_DDA_003	4	1036.26	4141.02	0.015015	4	4141.01	0.011127	28924	P02768-A	ALBU_HUMAN Serum albumin active OS=Homo sapiens GN=ALB PE=1 SV=2	false	P02768-A	ALBU_HUMAN Serum albumin active OS=Homo sapiens GN=ALB PE=1 SV=2	false	AFKAWAVAR	LAKTYETTbs3nh2LEKCcmCcmAAADPHECcmYAK	210	349	9	24	3	3	212	351	4	BS3+NH+OH	6.91906	false	true	false	false	Within >4	0.0641026		0.127877	0	0	0	0	17825	580	0
10971	2092059564	HSA_BS3_0.3x_DDA_003	4	1084.57	4334.26	0.255586	4	4334.25	0.250817	39165	P02768-A	ALBU_HUMAN Serum albumin active OS=Homo sapiens GN=ALB PE=1 SV=2	false	P02768-A	ALBU_HUMAN Serum albumin active OS=Homo sapiens GN=ALB PE=1 SV=2	false	ERQIKKbs3nh2QTALVELVK	EFNAETFTFHADICcmTLSEK	520	501	15	19	5	15	524	515	4	BS3+NH+OH	6.9127	false	true	false	false	Within >4	0.0658174		0.127877	0	0	0.015873	0	17822	713	0
10973	2099898848	HSA_BS3_0.9x_DDA_001	5	1101.34	5501.65	0.65043	5	5501.65	0.647797	35544	P02768-A	ALBU_HUMAN Serum albumin active OS=Homo sapiens GN=ALB PE=1 SV=2	false	P02768-A	ALBU_HUMAN Serum albumin active OS=Homo sapiens GN=ALB PE=1 SV=2	false	LVRPEVDVMoxCcmTAFHDNEETFLKK	YKAAFTECcmCcmQAADKbs3nh2AACcmLLPK	115	161	23	21	22	2	136	162	5	BS3+NH+OH	6.90261	false	true	false	false	Within >4	0.0658174		0.0215827	0	0	0	0	17821	855	0
10971	2092031525	HSA_BS3_0.3x_DDA_002	6	643.32	3853.87	0.87362	6	3853.87	0.874891	34721	P02768-A	ALBU_HUMAN Serum albumin active OS=Homo sapiens GN=ALB PE=1 SV=2	false	P02768-A	ALBU_HUMAN Serum albumin active OS=Homo sapiens GN=ALB PE=1 SV=2	false	RYKAAFTECcmCcmQAADK	RHPYFYAPELLFFAK	160	145	15	15	3	6	162	150	6	BS3+NH+OH	6.89607	false	true	false	false	Within >4	0.0658174		0.129442	0	0	0.0266667	0	17820	501	0
10973	2099789580	HSA_BS3_0.9x_DDA_003	4	1160.82	4639.27	0.270285	4	4639.25	0.250041	31321	P02768-A	ALBU_HUMAN Serum albumin active OS=Homo sapiens GN=ALB PE=1 SV=2	false	P02768-A	ALBU_HUMAN Serum albumin active OS=Homo sapiens GN=ALB PE=1 SV=2	false	EFNAETFTFHADICcmTLSEKER	LDELRDEGKASbs3nh2SAKQR	501	182	21	16	19	9	519	190	4	BS3+NH+OH	6.8632	false	true	false	false	Within >4	0.0714286		0.133663	0	0	0	0	17815	309	0
10973	2099789579	HSA_BS3_0.9x_DDA_003	4	1160.82	4639.27	0.270285	4	4639.25	0.250041	31321	P02768-A	ALBU_HUMAN Serum albumin active OS=Homo sapiens GN=ALB PE=1 SV=2	false	P02768-A	ALBU_HUMAN Serum albumin active OS=Homo sapiens GN=ALB PE=1 SV=2	false	LDELRDEGKASSAKbs3nh2QR	EFNAETFTFHADICcmTLSEKER	182	501	16	21	9	19	190	519	4	BS3+NH+OH	6.8632	false	true	false	false	Within >4	0.0714286		0	0	0	0	0	17816	309	0
10973	2099746630	HSA_BS3_0.9x_DDA_003	5	803.8	4013.96	0.962945	5	4013.98	0.979466	38264	P02768-A	ALBU_HUMAN Serum albumin active OS=Homo sapiens GN=ALB PE=1 SV=2	false	P02768-A	ALBU_HUMAN Serum albumin active OS=Homo sapiens GN=ALB PE=1 SV=2	false	LVRPEVDVMoxCcmTAFHDNEETFLK	Kbs3ohYLYEIAR	115	137	22	8	11	2	125	138	5	BS3+NH+OH	6.86092	false	true	false	false	Within Special >4	0.238462		0.309524	0	0	0.0361446	0	20934	374	0
10973	2099812416	HSA_BS3_0.9x_DDA_002	5	1038.53	5187.61	0.613974	5	5187.62	0.618847	51038	P02768-A	ALBU_HUMAN Serum albumin active OS=Homo sapiens GN=ALB PE=1 SV=2	false	P02768-A	ALBU_HUMAN Serum albumin active OS=Homo sapiens GN=ALB PE=1 SV=2	false	ATKbs3nh2EQLKAVMDDFAAFVEK	QNCcmELFEQLGEYKbs3ohFQNALLVR	539	390	19	21	7	12	545	401	5	BS3+NH+OH	6.84542	false	true	false	false	Within Special >4	0.238462		0.0304348	0	0	0	0	17932	791	0
10974	2194951004	HSA_BS3_1x_DDA_002	4	909.457	3633.8	0.799709	4	3633.8	0.798004	34345	DECOY:P02768-A	DECOY:ALBU_HUMAN Serum albumin active OS=Homo sapiens GN=ALB PE=1 SV=2	true	P02768-A	ALBU_HUMAN Serum albumin active OS=Homo sapiens GN=ALB PE=1 SV=2	false	ETKbs3nh2AKbs3nh2PK	CcmCcmKADDKETbs3nh2CcmFAEEGKbs3nh2K	45	558	7	17	2	3	46	560	4	BS3+NH+OH	6.81355	true	false	true	false	Within >4	0.0730689		0.0404858	1	0	0.015873	1	17709	180	6
10972	2094550288	HSA_BS3_0.5x_DDA_001	5	1038.73	5188.6	0.604671	5	5188.6	0.602863	50108	P02768-A	ALBU_HUMAN Serum albumin active OS=Homo sapiens GN=ALB PE=1 SV=2	false	P02768-A	ALBU_HUMAN Serum albumin active OS=Homo sapiens GN=ALB PE=1 SV=2	false	ATKEQLKbs3ohAVMDDFAAFVEK	QNCcmELFEQLGEYbs3ohKFQNALLVR	539	390	19	21	3	13	541	402	5	BS3+NH+OH	6.75398	false	true	false	false	Within Special >4	0.238462		0.0304348	0	0	0	0	17942	317	0
10972	2094550289	HSA_BS3_0.5x_DDA_001	5	1038.73	5188.6	0.604671	5	5188.6	0.602863	50108	P02768-A	ALBU_HUMAN Serum albumin active OS=Homo sapiens GN=ALB PE=1 SV=2	false	P02768-A	ALBU_HUMAN Serum albumin active OS=Homo sapiens GN=ALB PE=1 SV=2	false	ATKEQLKbs3ohAVMDDFAAFVEK	QNCcmELFEQLGEYKbs3ohFQNALLVR	539	390	19	21	3	12	541	401	5	BS3+NH+OH	6.75398	false	true	false	false	Within Special >4	0.238462		0.166667	0	0	0	0	20666	249	0
10972	2094550291	HSA_BS3_0.5x_DDA_001	5	1038.73	5188.6	0.604671	5	5188.6	0.602863	50108	P02768-A	ALBU_HUMAN Serum albumin active OS=Homo sapiens GN=ALB PE=1 SV=2	false	P02768-A	ALBU_HUMAN Serum albumin active OS=Homo sapiens GN=ALB PE=1 SV=2	false	QNCcmELFEQLGEYKbs3ohFQNALLVR	ATKbs3ohEQLKAVMDDFAAFVEK	390	539	21	19	12	7	401	545	5	BS3+NH+OH	6.75398	false	true	false	false	Within Special >4	0.238462		0.0304348	0	0	0	0	17852	791	0
10972	2094550290	HSA_BS3_0.5x_DDA_001	5	1038.73	5188.6	0.604671	5	5188.6	0.602863	50108	P02768-A	ALBU_HUMAN Serum albumin active OS=Homo sapiens GN=ALB PE=1 SV=2	false	P02768-A	ALBU_HUMAN Serum albumin active OS=Homo sapiens GN=ALB PE=1 SV=2	false	ATbs3ohKEQLKAVMDDFAAFVEK	QNCcmELFEQLGEYKbs3ohFQNALLVR	539	390	19	21	7	12	545	401	5	BS3+NH+OH	6.75398	false	true	false	false	Within Special >4	0.238462		0.0304348	0	0	0	0	17853	791	0
10972	2094562497	HSA_BS3_0.5x_DDA_001	4	922.745	3686.95	0.950345	4	3686.93	0.930153	25351	P02768-A	ALBU_HUMAN Serum albumin active OS=Homo sapiens GN=ALB PE=1 SV=2	false	P02768-A	ALBU_HUMAN Serum albumin active OS=Homo sapiens GN=ALB PE=1 SV=2	false	QRLKCcmASLQKbs3nh2FGER	LDELRDEGKbs3ohASSAK	196	182	14	14	4	12	199	193	4	BS3+NH+OH	6.74666	false	true	false	false	Within >4	0.0791667		0.138686	0	0	0	0	17804	688	0
10973	2099784953	HSA_BS3_0.9x_DDA_003	3	1194.96	3581.85	0.852493	3	3581.85	0.845487	36765	P02768-A	ALBU_HUMAN Serum albumin active OS=Homo sapiens GN=ALB PE=1 SV=2	false	P02768-A	ALBU_HUMAN Serum albumin active OS=Homo sapiens GN=ALB PE=1 SV=2	false	LKECcmCcmEKPLLEK	HPYFYAPELLFFAKR	275	146	12	15	7	14	281	159	3	BS3+NH+OH	6.7446	false	true	false	false	Within >4	0.0795918		0	0	0	0	0	17802	559	0
10973	2099745508	HSA_BS3_0.9x_DDA_003	5	774	3864.97	0.965358	5	3864.95	0.950423	36496	P02768-A	ALBU_HUMAN Serum albumin active OS=Homo sapiens GN=ALB PE=1 SV=2	false	P02768-A	ALBU_HUMAN Serum albumin active OS=Homo sapiens GN=ALB PE=1 SV=2	false	KYLYEIAR	MPCcmAEDYLSbs3nh2VVLNQLCcmVLHEK	137	446	8	21	1	7	137	452	5	BS3+NH+OH	6.73515	false	true	false	false	Within Special >4	0.238462		0.314607	0	0	0.0449438	0	20920	186	0
10974	2097210440	HSA_BS3_1x_DDA_001	4	1297.91	5187.6	0.602432	4	5187.62	0.618847	50182	P02768-A	ALBU_HUMAN Serum albumin active OS=Homo sapiens GN=ALB PE=1 SV=2	false	P02768-A	ALBU_HUMAN Serum albumin active OS=Homo sapiens GN=ALB PE=1 SV=2	false	QNCcmELFEQLGEYKbs3ohFQNALLVR	ATbs3nh2KEQLKAVMDDFAAFVEK	390	539	21	19	12	3	401	541	4	BS3+NH+OH	6.7222	false	true	false	false	Within >4	0.0795918		0.138686	0	0	0	0	17796	249	0
10974	2097210441	HSA_BS3_1x_DDA_001	4	1297.91	5187.6	0.602432	4	5187.62	0.618847	50182	P02768-A	ALBU_HUMAN Serum albumin active OS=Homo sapiens GN=ALB PE=1 SV=2	false	P02768-A	ALBU_HUMAN Serum albumin active OS=Homo sapiens GN=ALB PE=1 SV=2	false	QNCcmELFEQLGEYbs3ohKFQNALLVR	ATbs3nh2KEQLKAVMDDFAAFVEK	390	539	21	19	13	3	402	541	4	BS3+NH+OH	6.7222	false	true	false	false	Within >4	0.0795918		0.0997375	0	0	0	0	12747	317	0
10974	2097210442	HSA_BS3_1x_DDA_001	4	1297.91	5187.6	0.602432	4	5187.62	0.618847	50182	P02768-A	ALBU_HUMAN Serum albumin active OS=Homo sapiens GN=ALB PE=1 SV=2	false	P02768-A	ALBU_HUMAN Serum albumin active OS=Homo sapiens GN=ALB PE=1 SV=2	false	ATbs3ohKEQLKAVMDDFAAFVEK	QNCcmELFEQLGEYKbs3nh2FQNALLVR	539	390	19	21	3	12	541	401	4	BS3+NH+OH	6.7222	false	true	false	false	Within >4	0.0795918		0.0997375	0	0	0	0	12748	249	0
10974	2097210439	HSA_BS3_1x_DDA_001	4	1297.91	5187.6	0.602432	4	5187.62	0.618847	50182	P02768-A	ALBU_HUMAN Serum albumin active OS=Homo sapiens GN=ALB PE=1 SV=2	false	P02768-A	ALBU_HUMAN Serum albumin active OS=Homo sapiens GN=ALB PE=1 SV=2	false	ATbs3ohKEQLKAVMDDFAAFVEK	QNCcmELFEQLGEYbs3nh2KFQNALLVR	539	390	19	21	3	13	541	402	4	BS3+NH+OH	6.7222	false	true	false	false	Within >4	0.0795918		0.0997375	0	0	0	0	12749	317	0
10974	2097202735	HSA_BS3_1x_DDA_001	6	609.481	3650.84	0.839543	6	3650.84	0.839625	16163	P02768-A	ALBU_HUMAN Serum albumin active OS=Homo sapiens GN=ALB PE=1 SV=2	false	P02768-A	ALBU_HUMAN Serum albumin active OS=Homo sapiens GN=ALB PE=1 SV=2	false	LDELRDEGKASSAKbs3nh2QR	VGSKCcmCcmKbs3ohHPEAK	182	433	16	12	9	4	190	436	6	BS3+NH+OH	6.72071	false	true	false	false	Within >4	0.0795918		0.138686	0	0	0	0	17795	682	0
10974	2097155173	HSA_BS3_1x_DDA_003	5	587.699	2933.46	0.45956	5	2933.46	0.45865	14924	P02768-A	ALBU_HUMAN Serum albumin active OS=Homo sapiens GN=ALB PE=1 SV=2	false	P02768-A	ALBU_HUMAN Serum albumin active OS=Homo sapiens GN=ALB PE=1 SV=2	false	VGSKCcmCcmK	LDELRDEGKASSAKbs3ohQR	433	182	7	16	4	9	436	190	5	BS3+NH+OH	6.70705	false	true	false	false	Within >4	0.0795918		0.016	0	0	0	0	17794	682	0
10973	2099893050	HSA_BS3_0.9x_DDA_001	4	995.012	3976.02	0.019663	4	3976.03	0.026006	49758	P02768-A	ALBU_HUMAN Serum albumin active OS=Homo sapiens GN=ALB PE=1 SV=2	false	P02768-A	ALBU_HUMAN Serum albumin active OS=Homo sapiens GN=ALB PE=1 SV=2	false	VFDEFKPLVEEPQNLIK	DVFLGMoxFLYEYbs3nh2AR	373	324	17	13	6	9	378	332	4	BS3+NH+OH	6.70323	false	true	false	false	Within >4	0.0795918		0.0304348	0	0	0	0	17694	87	0
10974	2194960606	HSA_BS3_1x_DDA_002	5	1102.93	5509.63	0.625093	5	5509.61	0.605916	56126	P02768-A	ALBU_HUMAN Serum albumin active OS=Homo sapiens GN=ALB PE=1 SV=2	false	P02768-A	ALBU_HUMAN Serum albumin active OS=Homo sapiens GN=ALB PE=1 SV=2	false	CcmCcmAAADPHECcmYAKVFDEFKPLVEEPQNLIK	DVFLGMoxFLYbs3nh2EYAR	360	324	30	13	13	11	372	334	5	BS3+NH+OH	6.66953	false	true	false	false	Within >4	0.0811359		0.144578	0	0	0.0266667	0	17789	332	0
10973	2099799783	HSA_BS3_0.9x_DDA_002	5	772.588	3857.9	0.903069	5	3857.9	0.900822	37521	P02768-A	ALBU_HUMAN Serum albumin active OS=Homo sapiens GN=ALB PE=1 SV=2	false	P02768-A	ALBU_HUMAN Serum albumin active OS=Homo sapiens GN=ALB PE=1 SV=2	false	KYLYEIAR	LVRPEVDVMoxCcmTAFHDNEETFLK	137	115	8	22	1	11	137	125	5	BS3+NH+OH	6.66013	false	true	false	false	Within Special >4	0.238462		0.346535	0	0	0.0266667	0	20911	202	0
10970	2201102961	HSA_BS3_0.1x_DDA_002	5	924.039	4615.16	0.160004	5	4615.15	0.146938	30440	P02768-A	ALBU_HUMAN Serum albumin active OS=Homo sapiens GN=ALB PE=1 SV=2	false	P02768-A	ALBU_HUMAN Serum albumin active OS=Homo sapiens GN=ALB PE=1 SV=2	false	DEGKASbs3ohSbs3ohAKQR	SHCcmIAEVENDEMoxPADLPSLAADFVESK	187	287	11	27	9	1	195	287	5	BS3+NH+OH	6.65471	false	true	false	false	Within >4	0.0815109		0.148325	0	0	0.015873	0	17785	17	0
10971	2092030933	HSA_BS3_0.3x_DDA_002	4	922.494	3685.95	0.945261	4	3685.95	0.946138	25122	P02768-A	ALBU_HUMAN Serum albumin active OS=Homo sapiens GN=ALB PE=1 SV=2	false	P02768-A	ALBU_HUMAN Serum albumin active OS=Homo sapiens GN=ALB PE=1 SV=2	false	LDELRDEGKbs3nh2ASSAK	QRLKCcmASLQKbs3nh2FGER	182	196	14	14	12	4	193	199	4	BS3+NH+OH	6.6321	false	true	false	false	Within >4	0.0815109		0	0	0	0	0	17784	688	0
10973	2099838384	HSA_BS3_0.9x_DDA_002	4	786.12	3140.45	0.45054	4	3140.45	0.450456	28531	P02768-A	ALBU_HUMAN Serum albumin active OS=Homo sapiens GN=ALB PE=1 SV=2	false	P02768-A	ALBU_HUMAN Serum albumin active OS=Homo sapiens GN=ALB PE=1 SV=2	false	LAKbs3nh2TYETTLEK	CcmCcmAAADPHECcmYAK	349	360	11	13	8	11	356	370	4	BS3+NH+OH	6.62775	false	true	false	false	Within >4	0.0815109		0.0304348	0	0	0.0266667	0	17783	44	0
10974	2194948768	HSA_BS3_1x_DDA_002	3	978.827	2933.46	0.460084	3	2933.46	0.457964	59516	P02768-A	ALBU_HUMAN Serum albumin active OS=Homo sapiens GN=ALB PE=1 SV=2	false	P02768-A	ALBU_HUMAN Serum albumin active OS=Homo sapiens GN=ALB PE=1 SV=2	false	ADDKETCcmFAEEGK	Kbs3ohLVAASQAALGL	561	574	13	12	4	6	564	579	3	BS3+NH+OH	6.62359	false	true	false	false	Within >4	0.0815109		0.14966	0	0	0.0266667	0	17782	666	0
10974	2097210991	HSA_BS3_1x_DDA_001	4	1378.67	5510.64	0.635998	4	5510.61	0.612398	56525	P02768-A	ALBU_HUMAN Serum albumin active OS=Homo sapiens GN=ALB PE=1 SV=2	false	P02768-A	ALBU_HUMAN Serum albumin active OS=Homo sapiens GN=ALB PE=1 SV=2	false	DVFLGMoxFLYEYARR	CcmCcmAAADPHECcmYAKVFDEFKPLVEEPQNLIK	324	360	14	30	11	19	334	378	4	BS3+NH+OH	6.62229	false	true	false	false	Within >4	0.0815109		0.0636042	0	0	0	0	17781	212	0
10971	2092031491	HSA_BS3_0.3x_DDA_002	4	964.476	3853.88	0.875943	4	3853.87	0.874891	34753	P02768-A	ALBU_HUMAN Serum albumin active OS=Homo sapiens GN=ALB PE=1 SV=2	false	P02768-A	ALBU_HUMAN Serum albumin active OS=Homo sapiens GN=ALB PE=1 SV=2	false	YKAAFTECcmCcmQAADK	RHPYFYAPELLFFAKR	161	145	14	16	2	15	162	159	4	BS3+NH+OH	6.62219	false	true	false	false	Within >4	0.0815109		0	0	0	0	0	17780	415	0
10973	2099786795	HSA_BS3_0.9x_DDA_003	5	748.395	3736.94	0.941058	5	3736.94	0.940116	41674	P02768-A	ALBU_HUMAN Serum albumin active OS=Homo sapiens GN=ALB PE=1 SV=2	false	P02768-A	ALBU_HUMAN Serum albumin active OS=Homo sapiens GN=ALB PE=1 SV=2	false	HPYFYAPELLFFAKR	LKbs3nh2ECcmCcmEKPLLEK	146	275	15	12	14	7	159	281	5	BS3+NH+OH	6.60349	false	true	false	false	Within >4	0.0815109		0.14966	0	0	0	0	17778	559	0
10972	2094579101	HSA_BS3_0.5x_DDA_002	4	1042.22	4164.84	0.835294	4	4164.81	0.813291	23638	P02768-A	ALBU_HUMAN Serum albumin active OS=Homo sapiens GN=ALB PE=1 SV=2	false	P02768-A	ALBU_HUMAN Serum albumin active OS=Homo sapiens GN=ALB PE=1 SV=2	false	YICcmENQDSISSK	VHTECcmCcmHGDLLECcmADDRADLAK	263	241	12	22	1	3	263	243	4	BS3+NH+OH	6.60072	false	true	false	false	Within Special >4	0.238462		0.00892857	0	0	0	0	18150	1039	0
10971	2092076684	HSA_BS3_0.3x_DDA_001	4	1137.37	4545.44	0.438633	4	4545.44	0.444435	54078	P02768-A	ALBU_HUMAN Serum albumin active OS=Homo sapiens GN=ALB PE=1 SV=2	false	P02768-A	ALBU_HUMAN Serum albumin active OS=Homo sapiens GN=ALB PE=1 SV=2	false	QNCcmELFEQLGEYbs3ohKFQNALLVR	QIKKbs3ohQTALVELVK	390	522	21	13	13	3	402	524	4	BS3+NH+OH	6.58103	false	true	false	false	Within Special >4	0.238462		0.0588235	0	0	0	0	20902	1300	0
10971	2092076686	HSA_BS3_0.3x_DDA_001	4	1137.37	4545.44	0.438633	4	4545.44	0.444435	54078	P02768-A	ALBU_HUMAN Serum albumin active OS=Homo sapiens GN=ALB PE=1 SV=2	false	P02768-A	ALBU_HUMAN Serum albumin active OS=Homo sapiens GN=ALB PE=1 SV=2	false	QIKbs3ohKQTALVELVK	QNCcmELFEQLGEYbs3ohKFQNALLVR	522	390	13	21	4	13	525	402	4	BS3+NH+OH	6.58103	false	true	false	false	Within Special >4	0.238462		0.0588235	0	0	0	0	20903	989	0
10971	2092076683	HSA_BS3_0.3x_DDA_001	4	1137.37	4545.44	0.438633	4	4545.44	0.444435	54078	P02768-A	ALBU_HUMAN Serum albumin active OS=Homo sapiens GN=ALB PE=1 SV=2	false	P02768-A	ALBU_HUMAN Serum albumin active OS=Homo sapiens GN=ALB PE=1 SV=2	false	QIKbs3ohKQTALVELVK	QNCcmELFEQLGEYKbs3ohFQNALLVR	522	390	13	21	4	12	525	401	4	BS3+NH+OH	6.58103	false	true	false	false	Within Special >4	0.238462		0.0588235	0	0	0	0	20904	990	0
10971	2092076682	HSA_BS3_0.3x_DDA_001	4	1137.37	4545.44	0.438633	4	4545.44	0.444435	54078	P02768-A	ALBU_HUMAN Serum albumin active OS=Homo sapiens GN=ALB PE=1 SV=2	false	P02768-A	ALBU_HUMAN Serum albumin active OS=Homo sapiens GN=ALB PE=1 SV=2	false	QNCcmELFEQLGEYKbs3ohFQNALLVR	QIKKbs3ohQTALVELVK	390	522	21	13	12	3	401	524	4	BS3+NH+OH	6.58103	false	true	false	false	Within Special >4	0.238462		0.0588235	0	0	0.0361446	0	20905	479	0
10971	2092028065	HSA_BS3_0.3x_DDA_002	5	489.051	2440.22	0.219872	5	2440.22	0.220258	9932	P02768-A	ALBU_HUMAN Serum albumin active OS=Homo sapiens GN=ALB PE=1 SV=2	false	P02768-A	ALBU_HUMAN Serum albumin active OS=Homo sapiens GN=ALB PE=1 SV=2	false	VGSKbs3ohCcmCcmKHPEAK	ASSAKQR	433	191	12	7	7	5	439	195	5	BS3+NH+OH	6.58004	false	true	false	false	Within >4	0.0833333		0.14966	0	0	0	0	17776	227	0
10973	2099843683	HSA_BS3_0.9x_DDA_002	4	1269.4	5073.57	0.566101	4	5073.55	0.554821	45036	P02768-A	ALBU_HUMAN Serum albumin active OS=Homo sapiens GN=ALB PE=1 SV=2	false	P02768-A	ALBU_HUMAN Serum albumin active OS=Homo sapiens GN=ALB PE=1 SV=2	false	RMoxPCcmAEDYLSVVLNQLCcmVLHEKTPVSDR	LKbs3nh2CcmASLQKFGER	445	198	28	12	22	8	466	205	4	BS3+NH+OH	6.57508	false	true	false	false	Within >4	0.0833333		0	0	0	0	0	17774	330	0
10973	2099836583	HSA_BS3_0.9x_DDA_002	6	563.135	3372.77	0.76723	6	3372.76	0.761236	29037	P02768-A	ALBU_HUMAN Serum albumin active OS=Homo sapiens GN=ALB PE=1 SV=2	false	P02768-A	ALBU_HUMAN Serum albumin active OS=Homo sapiens GN=ALB PE=1 SV=2	false	SLHTLFGDKLCcmTVATLR	DAHKbs3nh2SEVAHR	65	1	17	10	9	1	73	1	6	BS3+NH+OH	6.5168	false	true	false	false	Within >4	0.0833333		0.14966	0	0	0.0361446	0	17771	592	0
10973	2099845492	HSA_BS3_0.9x_DDA_002	4	1177.07	4704.26	0.25636	4	4704.25	0.247137	58671	P02768-A	ALBU_HUMAN Serum albumin active OS=Homo sapiens GN=ALB PE=1 SV=2	false	P02768-A	ALBU_HUMAN Serum albumin active OS=Homo sapiens GN=ALB PE=1 SV=2	false	AVMDDFAAFVEKCcmCcmK	ADDKETCcmFAEEGKKLVAASbs3nh2QAALGL	546	561	15	25	12	14	557	574	4	BS3+NH+OH	6.50964	false	true	false	false	Within >4	0.0833333		0.14966	0	0	0	0	17769	462	0
10973	2099845018	HSA_BS3_0.9x_DDA_002	5	963.462	4812.27	0.274064	5	4812.29	0.289393	37696	P02768-A	ALBU_HUMAN Serum albumin active OS=Homo sapiens GN=ALB PE=1 SV=2	false	P02768-A	ALBU_HUMAN Serum albumin active OS=Homo sapiens GN=ALB PE=1 SV=2	false	LKECcmCcmEKPLLEK	SHCcmIAEVENDEMPADLPSbs3nh2LAADFVESK	275	287	12	27	2	1	276	287	5	BS3+NH+OH	6.48638	false	true	false	false	Within >4	0.0833333		0.14966	0	0	0	0	17767	134	0
10974	2097160367	HSA_BS3_1x_DDA_003	5	805.02	4020.06	0.064565	5	4020.06	0.062159	28018	P02768-A	ALBU_HUMAN Serum albumin active OS=Homo sapiens GN=ALB PE=1 SV=2	false	P02768-A	ALBU_HUMAN Serum albumin active OS=Homo sapiens GN=ALB PE=1 SV=2	false	CcmCcmKADDKbs3nh2ETCcmFAEEGKK	QIKKbs3nh2QTALVELVK	558	522	17	13	3	3	560	524	5	BS3+NH+OH	6.47846	false	true	false	false	Within >4	0.0833333		0.14966	0	0	0	0	17764	644	0
10974	2097160366	HSA_BS3_1x_DDA_003	5	805.02	4020.06	0.064565	5	4020.06	0.062159	28018	P02768-A	ALBU_HUMAN Serum albumin active OS=Homo sapiens GN=ALB PE=1 SV=2	false	P02768-A	ALBU_HUMAN Serum albumin active OS=Homo sapiens GN=ALB PE=1 SV=2	false	CcmCcmKADDKETbs3nh2CcmFAEEGKK	QIKKbs3nh2QTALVELVK	558	522	17	13	3	3	560	524	5	BS3+NH+OH	6.47846	false	true	false	false	Within >4	0.0833333		0.14966	0	0	0	0	17765	644	0
10973	2099849671	HSA_BS3_0.9x_DDA_002	6	1115.39	6686.28	0.281268	6	6686.26	0.258506	40351	P02768-A	ALBU_HUMAN Serum albumin active OS=Homo sapiens GN=ALB PE=1 SV=2	false	P02768-A	ALBU_HUMAN Serum albumin active OS=Homo sapiens GN=ALB PE=1 SV=2	false	RPCcmFSALEVDETYVPKEFNAETFTFHADICcmTLSEKER	LDELRDEGKASbs3nh2Sbs3nh2AKQR	485	182	37	16	35	14	519	195	6	BS3+NH+OH	6.47596	false	true	false	false	Within >4	0.0833333		0.14966	0	0	0	0	17763	432	0
10973	2099743380	HSA_BS3_0.9x_DDA_003	5	665.729	3323.61	0.610595	5	3323.61	0.608747	22467	P02768-A	ALBU_HUMAN Serum albumin active OS=Homo sapiens GN=ALB PE=1 SV=2	false	DECOY:P02768-A	DECOY:ALBU_HUMAN Serum albumin active OS=Homo sapiens GN=ALB PE=1 SV=2	true	CcmCcmKADDKETCcmFAEEGKK	ETKbs3nh2AKbs3nh2PK	558	45	17	7	3	2	560	46	5	BS3+NH+OH	6.47082	true	false	true	false	Within Special >4	0.26		0.0672783	0	1	0.015873	1	17254	180	6
10973	2099842400	HSA_BS3_0.9x_DDA_002	5	1021.71	5103.52	0.518219	5	5103.5	0.495985	46299	P02768-A	ALBU_HUMAN Serum albumin active OS=Homo sapiens GN=ALB PE=1 SV=2	false	P02768-A	ALBU_HUMAN Serum albumin active OS=Homo sapiens GN=ALB PE=1 SV=2	false	TPVSDRVTKbs3nh2CcmCcmTESLVNR	RMoxPCcmAEDYLSVVLNQLCcmVLHEK	467	445	18	22	1	10	467	454	5	BS3+NH+OH	6.44354	false	true	false	false	Within >4	0.0860421		0.157303	0	0	0	0	17758	9	0
10973	2099843958	HSA_BS3_0.9x_DDA_002	4	1160.82	4639.26	0.258109	4	4639.25	0.250041	31261	P02768-A	ALBU_HUMAN Serum albumin active OS=Homo sapiens GN=ALB PE=1 SV=2	false	P02768-A	ALBU_HUMAN Serum albumin active OS=Homo sapiens GN=ALB PE=1 SV=2	false	LDELRDEGKASSAKQR	EFNAETFTFHADICcmTLSbs3nh2EKER	182	501	16	21	14	19	195	519	4	BS3+NH+OH	6.43345	false	true	false	false	Within >4	0.0860421		0.15894	0	0	0	0	17756	432	0
10972	2094541318	HSA_BS3_0.5x_DDA_001	5	803.805	4013.99	0.987542	5	4013.98	0.979466	38778	P02768-A	ALBU_HUMAN Serum albumin active OS=Homo sapiens GN=ALB PE=1 SV=2	false	P02768-A	ALBU_HUMAN Serum albumin active OS=Homo sapiens GN=ALB PE=1 SV=2	false	KYbs3ohLYEIAR	LVRPEVDVMoxCcmTAFHDNEETFLK	137	115	8	22	1	11	137	125	5	BS3+NH+OH	6.42841	false	true	false	false	Within Special >4	0.26		0.179487	0	0	0.0266667	0	20524	202	0
10973	2099881653	HSA_BS3_0.9x_DDA_001	5	1491.34	7451.69	0.688451	5	7451.69	0.690661	60310	P02768-A	ALBU_HUMAN Serum albumin active OS=Homo sapiens GN=ALB PE=1 SV=2	false	P02768-A	ALBU_HUMAN Serum albumin active OS=Homo sapiens GN=ALB PE=1 SV=2	false	QTALVELVK	CcmCcmAAADPHECcmYAKVFDEFKPLVEEPQNLIKQNCcmELFEQLGEYbs3ohKFQNALLVR	526	360	9	51	2	43	527	402	5	BS3+NH+OH	6.42333	false	true	false	false	Within Special >4	0.26		0.376068	0	0	0	0	20889	953	0
10973	2099791253	HSA_BS3_0.9x_DDA_003	5	779.416	3892.04	0.041614	5	3892.03	0.034745	38557	P02768-A	ALBU_HUMAN Serum albumin active OS=Homo sapiens GN=ALB PE=1 SV=2	false	P02768-A	ALBU_HUMAN Serum albumin active OS=Homo sapiens GN=ALB PE=1 SV=2	false	HPYbs3nh2FYAPELLFFAKR	LKbs3nh2ECcmCcmEKPLLEK	146	275	15	12	14	7	159	281	5	BS3+NH+OH	6.40394	false	true	false	false	Within >4	0.0896947		0.160793	0	0	0	0	17751	559	0
10972	2094551869	HSA_BS3_0.5x_DDA_001	4	1188.07	4748.26	0.255004	4	4748.23	0.230218	46773	P02768-A	ALBU_HUMAN Serum albumin active OS=Homo sapiens GN=ALB PE=1 SV=2	false	P02768-A	ALBU_HUMAN Serum albumin active OS=Homo sapiens GN=ALB PE=1 SV=2	false	RPCcmFSALEVDETYVPK	EFNAETFTFHADICcmTLSEKbs3ohER	485	501	16	21	13	6	497	506	4	BS3+NH+OH	6.37853	false	true	false	false	Within Special >4	0.26		0.376068	0	0	0.0361446	0	20887	1045	0
10973	2099799185	HSA_BS3_0.9x_DDA_002	5	800.608	3998	0.003224	5	3997.98	0.984556	36820	P02768-A	ALBU_HUMAN Serum albumin active OS=Homo sapiens GN=ALB PE=1 SV=2	false	P02768-A	ALBU_HUMAN Serum albumin active OS=Homo sapiens GN=ALB PE=1 SV=2	false	LVRPEVDVMCcmTAFHDNEETFLKbs3ohK	YLYEIAR	115	138	23	7	11	1	125	138	5	BS3+NH+OH	6.37024	false	true	false	false	Within Special >4	0.26		0.376068	0	0	0.0361446	0	20885	374	0
10973	2099790561	HSA_BS3_0.9x_DDA_003	7	893.439	6247.03	0.025478	7	6247	0.004188	38725	P02768-A	ALBU_HUMAN Serum albumin active OS=Homo sapiens GN=ALB PE=1 SV=2	false	P02768-A	ALBU_HUMAN Serum albumin active OS=Homo sapiens GN=ALB PE=1 SV=2	false	LDELRDEGKASSAK	RPCcmFSALEVDETYVPKEFNAETFTbs3nh2FHADICcmTLSEKER	182	485	14	37	9	35	190	519	7	BS3+NH+OH	6.33872	false	true	false	false	Within >4	0.0964083		0.0672783	0	0	0	0	17294	309	0
10974	2097138824	HSA_BS3_1x_DDA_003	4	1019.3	4073.18	0.184247	4	4073.16	0.164627	49202	P02768-A	ALBU_HUMAN Serum albumin active OS=Homo sapiens GN=ALB PE=1 SV=2	false	P02768-A	ALBU_HUMAN Serum albumin active OS=Homo sapiens GN=ALB PE=1 SV=2	false	ATKEQLKbs3ohAVMDDFAAFVEK	KVPQVSTPTLVEVSR	539	414	19	15	3	1	541	414	4	BS3+NH+OH	6.31531	false	true	false	false	Within Special >4	0.26		0.376068	0	0	0	0	20876	1065	0
10973	2099838137	HSA_BS3_0.9x_DDA_002	4	870.93	3479.69	0.690648	4	3479.69	0.687391	29975	DECOY:P02768-A	DECOY:ALBU_HUMAN Serum albumin active OS=Homo sapiens GN=ALB PE=1 SV=2	true	P02768-A	ALBU_HUMAN Serum albumin active OS=Homo sapiens GN=ALB PE=1 SV=2	false	ETKbs3nh2AKbs3nh2PK	CcmCcmKADDKETCcmFAEEGKbs3ohK	45	558	7	17	2	3	46	560	4	BS3+NH+OH	6.30881	true	false	true	false	Within >4	0.0979284		0.175325	1	0	0.015873	1	17741	180	6
10971	2092087926	HSA_BS3_0.3x_DDA_001	6	794.907	4763.4	0.399142	6	4763.4	0.396735	43734	P02768-A	ALBU_HUMAN Serum albumin active OS=Homo sapiens GN=ALB PE=1 SV=2	false	P02768-A	ALBU_HUMAN Serum albumin active OS=Homo sapiens GN=ALB PE=1 SV=2	false	RYKAAFTECcmCcmQAADKAACcmLLPK	RHPYFYAPELLFFAKR	160	145	22	16	3	15	162	159	6	BS3+NH+OH	6.30551	false	true	false	false	Within >4	0.0979284		0.0304348	0	0	0	0	17740	415	0
10973	2099746531	HSA_BS3_0.9x_DDA_003	5	800.407	3997	0.998063	5	3997	0.000541	39430	P02768-A	ALBU_HUMAN Serum albumin active OS=Homo sapiens GN=ALB PE=1 SV=2	false	P02768-A	ALBU_HUMAN Serum albumin active OS=Homo sapiens GN=ALB PE=1 SV=2	false	KYLYEIAR	LVRPEVDVMCcmTAFHDNEETbs3nh2FLK	137	115	8	22	1	11	137	125	5	BS3+NH+OH	6.30099	false	true	false	false	Within Special >4	0.26		0.0660066	0	0	0.0266667	0	17407	202	0
10972	2094530045	HSA_BS3_0.5x_DDA_003	6	777.205	4657.19	0.188585	6	4657.19	0.194764	28615	P02768-A	ALBU_HUMAN Serum albumin active OS=Homo sapiens GN=ALB PE=1 SV=2	false	P02768-A	ALBU_HUMAN Serum albumin active OS=Homo sapiens GN=ALB PE=1 SV=2	false	LKECcmCcmEKPLLEK	SHCcmIAEVENDEMPADLPSLAADFVESK	275	287	12	27	7	1	281	287	6	BS3+NH+OH	6.30007	false	true	false	false	Within >4	0.0979284		0.0773639	0	0	0	0	17739	280	0
10973	2099837030	HSA_BS3_0.9x_DDA_002	3	1166.25	3495.73	0.731374	3	3495.73	0.729925	23454	P02768-A	ALBU_HUMAN Serum albumin active OS=Homo sapiens GN=ALB PE=1 SV=2	false	P02768-A	ALBU_HUMAN Serum albumin active OS=Homo sapiens GN=ALB PE=1 SV=2	false	KQTALVELVK	CcmCcmKADDKETCcmFAEEGKbs3nh2K	525	558	10	17	1	3	525	560	3	BS3+NH+OH	6.27416	false	true	false	false	Within >4	0.0994371		0	0	0	0	0	17736	738	0
10971	2092059065	HSA_BS3_0.3x_DDA_003	4	1049.25	4192.96	0.961596	4	4192.98	0.980851	37023	P02768-A	ALBU_HUMAN Serum albumin active OS=Homo sapiens GN=ALB PE=1 SV=2	false	DECOY:P02768-A	DECOY:ALBU_HUMAN Serum albumin active OS=Homo sapiens GN=ALB PE=1 SV=2	true	EFNAETFTFHADICcmTLSEK	YAFFLLEPAYFYPR	501	427	19	14	6	1	506	427	4	BS3+NH+OH	6.26984	true	false	true	false	Within >4	0.100548		0.180467	0	1	0.0361446	1	17735	601	6
10974	2097197884	HSA_BS3_1x_DDA_001	4	610.816	2439.24	0.23577	4	2439.24	0.236243	7613	P02768-A	ALBU_HUMAN Serum albumin active OS=Homo sapiens GN=ALB PE=1 SV=2	false	P02768-A	ALBU_HUMAN Serum albumin active OS=Homo sapiens GN=ALB PE=1 SV=2	false	VGSKCcmCcmKHPEAK	ASSbs3nh2AKQR	433	191	12	7	7	5	439	195	4	BS3+NH+OH	6.26338	false	true	false	false	Within >4	0.100548		0.0773639	0	0	0	0	16805	227	0
10972	2094570704	HSA_BS3_0.5x_DDA_001	5	839.399	4191.96	0.957098	5	4191.94	0.937326	37489	P02768-A	ALBU_HUMAN Serum albumin active OS=Homo sapiens GN=ALB PE=1 SV=2	false	P02768-A	ALBU_HUMAN Serum albumin active OS=Homo sapiens GN=ALB PE=1 SV=2	false	EFNAETFTFHADICcmTLSEK	DVFLGMoxFLYbs3ohEYAR	501	324	19	13	6	11	506	334	5	BS3+NH+OH	6.24405	false	true	false	false	Within >4	0.100548		0.0304348	0	0	0	0	17728	454	0
10973	2099836228	HSA_BS3_0.9x_DDA_002	6	563.135	3372.77	0.76723	6	3372.76	0.761236	29098	P02768-A	ALBU_HUMAN Serum albumin active OS=Homo sapiens GN=ALB PE=1 SV=2	false	P02768-A	ALBU_HUMAN Serum albumin active OS=Homo sapiens GN=ALB PE=1 SV=2	false	DAHKSbs3nh2EVAHR	SLHTLFGDKLCcmTVATLR	1	65	10	17	1	9	1	73	6	BS3+NH+OH	6.22349	false	true	false	false	Within >4	0.100548		0.182203	0	0	0.0361446	0	17727	592	0
10973	2099795476	HSA_BS3_0.9x_DDA_003	5	1038.53	5187.59	0.591413	5	5187.62	0.618847	51072	P02768-A	ALBU_HUMAN Serum albumin active OS=Homo sapiens GN=ALB PE=1 SV=2	false	P02768-A	ALBU_HUMAN Serum albumin active OS=Homo sapiens GN=ALB PE=1 SV=2	false	QNCcmELFEQLGEYbs3nh2KFQNALLVR	ATKbs3ohEQLKAVMDDFAAFVEK	390	539	21	19	13	7	402	545	5	BS3+NH+OH	6.22093	false	true	false	false	Within >4	0.100548		0.0304348	0	0	0	0	17724	846	0
10973	2099795474	HSA_BS3_0.9x_DDA_003	5	1038.53	5187.59	0.591413	5	5187.62	0.618847	51072	P02768-A	ALBU_HUMAN Serum albumin active OS=Homo sapiens GN=ALB PE=1 SV=2	false	P02768-A	ALBU_HUMAN Serum albumin active OS=Homo sapiens GN=ALB PE=1 SV=2	false	QNCcmELFEQLGEYKbs3nh2FQNALLVR	ATKbs3ohEQLKAVMDDFAAFVEK	390	539	21	19	12	7	401	545	5	BS3+NH+OH	6.22093	false	true	false	false	Within >4	0.100548		0.0304348	0	0	0	0	17725	791	0
10973	2099795475	HSA_BS3_0.9x_DDA_003	5	1038.53	5187.59	0.591413	5	5187.62	0.618847	51072	P02768-A	ALBU_HUMAN Serum albumin active OS=Homo sapiens GN=ALB PE=1 SV=2	false	P02768-A	ALBU_HUMAN Serum albumin active OS=Homo sapiens GN=ALB PE=1 SV=2	false	ATbs3ohKEQLKAVMDDFAAFVEK	QNCcmELFEQLGEYbs3nh2KFQNALLVR	539	390	19	21	7	13	545	402	5	BS3+NH+OH	6.22093	false	true	false	false	Within >4	0.100548		0.0304348	0	0	0	0	17726	846	0
10972	2198463919	HSA_BS3_0.5x_DDA_002	5	766.794	3828.93	0.932067	5	3828.92	0.921241	44351	P02768-A	ALBU_HUMAN Serum albumin active OS=Homo sapiens GN=ALB PE=1 SV=2	false	P02768-A	ALBU_HUMAN Serum albumin active OS=Homo sapiens GN=ALB PE=1 SV=2	false	RMoxPCcmAEDYLSVVLNQLCcmVLHEK	TPVSDRVTK	445	467	22	9	10	1	454	467	5	BS3+NH+OH	6.21393	false	true	false	false	Within >4	0.100548		0.0648464	0	0	0	0	17516	9	0
10972	2198466273	HSA_BS3_0.5x_DDA_002	5	868.055	4335.24	0.23765	5	4335.23	0.234832	40963	P02768-A	ALBU_HUMAN Serum albumin active OS=Homo sapiens GN=ALB PE=1 SV=2	false	P02768-A	ALBU_HUMAN Serum albumin active OS=Homo sapiens GN=ALB PE=1 SV=2	false	ERQIKKbs3ohQTALVELVK	EFNAETFTFHADICcmTLSEK	520	501	15	19	5	15	524	515	5	BS3+NH+OH	6.21161	false	true	false	false	Within >4	0.100548		0.127877	0	0	0.015873	0	15077	713	0
10974	2194959453	HSA_BS3_1x_DDA_002	5	1067.11	5330.51	0.507382	5	5330.51	0.505277	42587	P02768-A	ALBU_HUMAN Serum albumin active OS=Homo sapiens GN=ALB PE=1 SV=2	false	P02768-A	ALBU_HUMAN Serum albumin active OS=Homo sapiens GN=ALB PE=1 SV=2	false	NLGKVGSbs3ohKbs3ohCcmCcmK	SHCcmIAEVENDEMPADLPSLAADFVESKbs3nh2DVCcmK	429	287	11	31	4	1	432	287	5	BS3+NH+OH	6.21019	false	true	false	false	Within >4	0.100548		0.0672783	0	0	0	0	17167	117	0
10974	2194945494	HSA_BS3_1x_DDA_002	4	431.471	1721.85	0.854767	4	1721.86	0.855268	4811	P02768-A	ALBU_HUMAN Serum albumin active OS=Homo sapiens GN=ALB PE=1 SV=2	false	P02768-A	ALBU_HUMAN Serum albumin active OS=Homo sapiens GN=ALB PE=1 SV=2	false	VGSKCcmCcmK	ASSAKQR	433	191	7	7	4	5	436	195	4	BS3+NH+OH	6.19385	false	true	false	false	Within >4	0.101266		0	0	0	0	0	17718	210	0
10973	2099896618	HSA_BS3_0.9x_DDA_001	4	1253.36	5009.41	0.410973	4	5009.41	0.406473	54447	P02768-A	ALBU_HUMAN Serum albumin active OS=Homo sapiens GN=ALB PE=1 SV=2	false	P02768-A	ALBU_HUMAN Serum albumin active OS=Homo sapiens GN=ALB PE=1 SV=2	false	TYETTLEK	CcmCcmAAADPHECcmYAKbs3nh2VFDEFKbs3nh2PLVEEPQNLIK	352	360	8	30	5	11	356	370	4	BS3+NH+OH	6.19068	false	true	false	false	Within >4	0.101266		0.189873	0	0	0.0266667	0	17717	44	0
10974	2097197848	HSA_BS3_1x_DDA_001	3	814.086	2439.24	0.237018	3	2439.24	0.236243	7663	P02768-A	ALBU_HUMAN Serum albumin active OS=Homo sapiens GN=ALB PE=1 SV=2	false	P02768-A	ALBU_HUMAN Serum albumin active OS=Homo sapiens GN=ALB PE=1 SV=2	false	VGSKCcmCcmKHPEAK	ASbs3nh2SAKQR	433	191	12	7	7	5	439	195	3	BS3+NH+OH	6.16733	false	true	false	false	Within >4	0.101266		0.191176	0	0	0	0	17716	227	0
10973	2099839103	HSA_BS3_0.9x_DDA_002	4	1036.51	4142.02	0.01915	4	4142	0.995142	28906	P02768-A	ALBU_HUMAN Serum albumin active OS=Homo sapiens GN=ALB PE=1 SV=2	false	P02768-A	ALBU_HUMAN Serum albumin active OS=Homo sapiens GN=ALB PE=1 SV=2	false	AFKAWAVAR	LAKTYETbs3ohTLEKCcmCcmAAADPHECcmYAK	210	349	9	24	3	3	212	351	4	BS3+NH+OH	6.16465	false	true	false	false	Within >4	0.101266		0.191667	0	0	0	0	17714	580	0
10973	2099839104	HSA_BS3_0.9x_DDA_002	4	1036.51	4142.02	0.01915	4	4142	0.995142	28906	P02768-A	ALBU_HUMAN Serum albumin active OS=Homo sapiens GN=ALB PE=1 SV=2	false	P02768-A	ALBU_HUMAN Serum albumin active OS=Homo sapiens GN=ALB PE=1 SV=2	false	AFKAWAVAR	LAKTYETTbs3ohLEKCcmCcmAAADPHECcmYAK	210	349	9	24	3	3	212	351	4	BS3+NH+OH	6.16465	false	true	false	false	Within >4	0.101266		0.191667	0	0	0	0	17715	580	0
10972	2094528003	HSA_BS3_0.5x_DDA_003	4	922.74	3686.93	0.931892	4	3686.93	0.930153	26986	P02768-A	ALBU_HUMAN Serum albumin active OS=Homo sapiens GN=ALB PE=1 SV=2	false	P02768-A	ALBU_HUMAN Serum albumin active OS=Homo sapiens GN=ALB PE=1 SV=2	false	LKCcmASLQKbs3nh2FGER	LDELRDEGKASSAKbs3ohQR	198	182	12	16	2	9	199	190	4	BS3+NH+OH	6.15793	false	true	false	false	Within >4	0.101266		0.191667	0	0	0	0	17713	268	0
10972	2094530080	HSA_BS3_0.5x_DDA_003	4	1237.86	4947.41	0.406084	4	4947.39	0.394874	51487	P02768-A	ALBU_HUMAN Serum albumin active OS=Homo sapiens GN=ALB PE=1 SV=2	false	P02768-A	ALBU_HUMAN Serum albumin active OS=Homo sapiens GN=ALB PE=1 SV=2	false	MoxPCcmAEDYLSVVLNQLCcmVLHEKTPVSDR	VTbs3nh2KCcmCcmTESLVNR	446	473	27	12	21	3	466	475	4	BS3+NH+OH	6.14017	false	true	false	false	Within >4	0.10461		0.194617	0	0	0	0	17710	573	0
10974	2097202889	HSA_BS3_1x_DDA_001	3	1212.27	3633.8	0.80217	3	3633.8	0.798004	34550	DECOY:P02768-A	DECOY:ALBU_HUMAN Serum albumin active OS=Homo sapiens GN=ALB PE=1 SV=2	true	P02768-A	ALBU_HUMAN Serum albumin active OS=Homo sapiens GN=ALB PE=1 SV=2	false	ETKbs3nh2AKbs3nh2PK	CcmCcmKADDKETbs3nh2CcmFAEEGKbs3nh2K	45	558	7	17	2	3	46	560	3	BS3+NH+OH	6.13558	true	false	true	false	Within >4	0.10461		0.0404858	1	0	0.015873	1	17709	180	6
10970	2089664420	HSA_BS3_0.1x_DDA_003	6	853.903	5117.38	0.37689	6	5117.37	0.367908	29095	P02768-A	ALBU_HUMAN Serum albumin active OS=Homo sapiens GN=ALB PE=1 SV=2	false	P02768-A	ALBU_HUMAN Serum albumin active OS=Homo sapiens GN=ALB PE=1 SV=2	false	DEGKASbs3ohSbs3ohAKQR	SHCcmIAEVENDEMoxPADLPSLAADFVESKDVCcmK	187	287	11	31	9	1	195	287	6	BS3+NH+OH	6.12416	false	true	false	false	Within >4	0.10461		0.19596	0	0	0.015873	0	17707	17	0
10973	2099890059	HSA_BS3_0.9x_DDA_001	6	609.48	3650.84	0.839025	6	3650.84	0.839625	17320	P02768-A	ALBU_HUMAN Serum albumin active OS=Homo sapiens GN=ALB PE=1 SV=2	false	P02768-A	ALBU_HUMAN Serum albumin active OS=Homo sapiens GN=ALB PE=1 SV=2	false	LDELRDEGKbs3ohASSAKQR	VGSKCcmCcmKbs3nh2HPEAK	182	433	16	12	14	4	195	436	6	BS3+NH+OH	6.12113	false	true	false	false	Within >4	0.10461		0.19596	0	0	0	0	17706	210	0
10974	2194953400	HSA_BS3_1x_DDA_002	6	669.827	4012.92	0.921156	6	4012.92	0.923373	27880	P02768-A	ALBU_HUMAN Serum albumin active OS=Homo sapiens GN=ALB PE=1 SV=2	false	P02768-A	ALBU_HUMAN Serum albumin active OS=Homo sapiens GN=ALB PE=1 SV=2	false	AFKAWAVAR	LVTDLTKVHTECcmCcmHGDLLECcmADDR	210	234	9	24	3	7	212	240	6	BS3+NH+OH	6.113	false	true	false	false	Within >4	0.10461		0.00892857	0	0	0	0	17704	1041	0
10973	2099898873	HSA_BS3_0.9x_DDA_001	4	1378.41	5509.61	0.611197	4	5509.61	0.605916	57789	P02768-A	ALBU_HUMAN Serum albumin active OS=Homo sapiens GN=ALB PE=1 SV=2	false	P02768-A	ALBU_HUMAN Serum albumin active OS=Homo sapiens GN=ALB PE=1 SV=2	false	CcmCcmAAADPHECcmYAKVFDEFKbs3nh2PLVEEPQNLIK	DVFLGMoxFLYEYAR	360	324	30	13	13	11	372	334	4	BS3+NH+OH	6.10681	false	true	false	false	Within >4	0.10461		0.0725076	0	0	0.0266667	0	17165	332	0
10974	2097156589	HSA_BS3_1x_DDA_003	5	700.16	3495.76	0.762445	5	3495.76	0.761089	35400	P02768-A	ALBU_HUMAN Serum albumin active OS=Homo sapiens GN=ALB PE=1 SV=2	false	P02768-A	ALBU_HUMAN Serum albumin active OS=Homo sapiens GN=ALB PE=1 SV=2	false	ECcmCcmEKPLLEK	HPYbs3nh2FYAPELLFFAKR	277	146	10	15	5	14	281	159	5	BS3+NH+OH	6.0818	false	true	false	false	Within >4	0.10582		0.19596	0	0	0	0	17695	559	0
10973	2099839989	HSA_BS3_0.9x_DDA_002	3	1326.35	3976.03	0.028475	3	3976.03	0.026006	51741	P02768-A	ALBU_HUMAN Serum albumin active OS=Homo sapiens GN=ALB PE=1 SV=2	false	P02768-A	ALBU_HUMAN Serum albumin active OS=Homo sapiens GN=ALB PE=1 SV=2	false	VFDEFKPLVEEPQNLIK	DVFLGMoxFLYbs3nh2EYAR	373	324	17	13	6	11	378	334	3	BS3+NH+OH	6.06918	false	true	false	false	Within >4	0.10582		0.0304348	0	0	0	0	7655	212	0
10973	2099839988	HSA_BS3_0.9x_DDA_002	3	1326.35	3976.03	0.028475	3	3976.03	0.026006	51741	P02768-A	ALBU_HUMAN Serum albumin active OS=Homo sapiens GN=ALB PE=1 SV=2	false	P02768-A	ALBU_HUMAN Serum albumin active OS=Homo sapiens GN=ALB PE=1 SV=2	false	VFDEFKPLVEEPQNLIK	DVFLGMoxFLYEYbs3nh2AR	373	324	17	13	6	9	378	332	3	BS3+NH+OH	6.06918	false	true	false	false	Within >4	0.10582		0.0304348	0	0	0	0	17694	87	0
10974	2097204407	HSA_BS3_1x_DDA_001	3	1321.34	3961	0.002223	3	3961.02	0.015111	57469	P02768-A	ALBU_HUMAN Serum albumin active OS=Homo sapiens GN=ALB PE=1 SV=2	false	P02768-A	ALBU_HUMAN Serum albumin active OS=Homo sapiens GN=ALB PE=1 SV=2	false	VFDEFKPLVEEPQNLIK	DVFLGMFLYEYbs3ohAR	373	324	17	13	6	9	378	332	3	BS3+NH+OH	6.06908	false	true	false	false	Within >4	0.107394		0.0304348	0	0	0	0	11229	87	0
10973	2099833613	HSA_BS3_0.9x_DDA_002	5	425.826	2124.09	0.092465	5	2124.09	0.093207	7141	P02768-A	ALBU_HUMAN Serum albumin active OS=Homo sapiens GN=ALB PE=1 SV=2	false	P02768-A	ALBU_HUMAN Serum albumin active OS=Homo sapiens GN=ALB PE=1 SV=2	false	CcmCcmKHPEAKR	NLGKVGSK	437	429	9	8	3	4	439	432	5	BS3+NH+OH	6.06052	false	true	false	false	Within >4	0.108392		0.204819	0	0	0	0	17688	550	0
10973	2099893416	HSA_BS3_0.9x_DDA_001	3	1341.04	4020.11	0.10502	3	4020.13	0.128185	53916	P02768-A	ALBU_HUMAN Serum albumin active OS=Homo sapiens GN=ALB PE=1 SV=2	false	P02768-A	ALBU_HUMAN Serum albumin active OS=Homo sapiens GN=ALB PE=1 SV=2	false	QNCcmELFEQLGEYKFQNALLVR	Kbs3ohQTALVELVK	390	525	21	10	13	3	402	527	3	BS3+NH+OH	6.05841	false	true	false	false	Within >4	0.108392		0.0304348	0	0	0	0	17687	953	0
10973	2099790068	HSA_BS3_0.9x_DDA_003	5	867.658	4333.26	0.25551	5	4333.27	0.266802	40103	P02768-A	ALBU_HUMAN Serum albumin active OS=Homo sapiens GN=ALB PE=1 SV=2	false	DECOY:P02768-A	DECOY:ALBU_HUMAN Serum albumin active OS=Homo sapiens GN=ALB PE=1 SV=2	true	Kbs3nh2QTALVELVK	QIRQKEESLTCcmIDAHFTFTEANFK	525	62	10	24	3	5	527	66	5	BS3+NH+OH	6.03508	true	false	true	false	Within >4	0.111693		0.207171	0	1	0.0266667	1	17683	544	6
10973	2099893377	HSA_BS3_0.9x_DDA_001	5	804.832	4019.13	0.125126	5	4019.11	0.113145	41820	P02768-A	ALBU_HUMAN Serum albumin active OS=Homo sapiens GN=ALB PE=1 SV=2	false	P02768-A	ALBU_HUMAN Serum albumin active OS=Homo sapiens GN=ALB PE=1 SV=2	false	RHPYFYAPELLFFAKR	AACcmLLPKLDELRDEGK	145	175	16	16	15	7	159	181	5	BS3+NH+OH	6.02709	false	true	false	false	Within >4	0.113043		0	0	0	0.015873	0	17680	1017	0
10973	2099889134	HSA_BS3_0.9x_DDA_001	4	875.188	3496.72	0.722694	4	3496.71	0.71394	26447	P02768-A	ALBU_HUMAN Serum albumin active OS=Homo sapiens GN=ALB PE=1 SV=2	false	P02768-A	ALBU_HUMAN Serum albumin active OS=Homo sapiens GN=ALB PE=1 SV=2	false	KQTALVELVK	CcmCcmKbs3ohADDKETCcmFAEEGKK	525	558	10	17	1	7	525	564	4	BS3+NH+OH	5.99814	false	true	false	false	Within >4	0.114726		0.214844	0	0	0.015873	0	17670	405	0
10973	2099893052	HSA_BS3_0.9x_DDA_001	5	796.41	3977.01	0.014713	5	3977.01	0.010021	50737	P02768-A	ALBU_HUMAN Serum albumin active OS=Homo sapiens GN=ALB PE=1 SV=2	false	P02768-A	ALBU_HUMAN Serum albumin active OS=Homo sapiens GN=ALB PE=1 SV=2	false	DVFLGMoxFLYEYbs3ohAR	VFDEFKPLVEEPQNLIK	324	373	13	17	9	6	332	378	5	BS3+NH+OH	5.98717	false	true	false	false	Within >4	0.115254		0.0773639	0	0	0	0	17667	87	0
10972	2094568120	HSA_BS3_0.5x_DDA_001	5	905.243	4521.18	0.180559	5	4521.18	0.180054	46213	P02768-A	ALBU_HUMAN Serum albumin active OS=Homo sapiens GN=ALB PE=1 SV=2	false	P02768-A	ALBU_HUMAN Serum albumin active OS=Homo sapiens GN=ALB PE=1 SV=2	false	CcmASLQKFGER	MoxPCcmAEDYLSVVLNQLCcmVLHEKTPVSDR	200	446	10	27	6	21	205	466	5	BS3+NH+OH	5.98618	false	true	false	false	Within >4	0.115254		0.217899	0	0	0	0	17666	330	0
10973	2099897914	HSA_BS3_0.9x_DDA_001	5	1066.91	5329.52	0.523086	5	5329.52	0.521262	42409	P02768-A	ALBU_HUMAN Serum albumin active OS=Homo sapiens GN=ALB PE=1 SV=2	false	P02768-A	ALBU_HUMAN Serum albumin active OS=Homo sapiens GN=ALB PE=1 SV=2	false	NLGKVGSbs3nh2Kbs3ohCcmCcmK	SHCcmIAEVENDEMPADLPSLAADFVESKbs3nh2DVCcmK	429	287	11	31	4	1	432	287	5	BS3+NH+OH	5.98519	false	true	false	false	Within >4	0.115254		0.0672783	0	0	0	0	17378	117	0
10974	2194958524	HSA_BS3_1x_DDA_002	5	868.058	4335.26	0.2561	5	4335.23	0.234832	38631	P02768-A	ALBU_HUMAN Serum albumin active OS=Homo sapiens GN=ALB PE=1 SV=2	false	P02768-A	ALBU_HUMAN Serum albumin active OS=Homo sapiens GN=ALB PE=1 SV=2	false	QIKKQTALVELVK	EFNAETFTFHADICcmTLSbs3ohEKER	522	501	13	21	4	19	525	519	5	BS3+NH+OH	5.97472	false	true	false	false	Within >4	0.115254		0.218147	0	0	0	0	17663	452	0
10973	2099792981	HSA_BS3_0.9x_DDA_003	5	1103.13	5510.6	0.602356	5	5510.59	0.589931	58749	P02768-A	ALBU_HUMAN Serum albumin active OS=Homo sapiens GN=ALB PE=1 SV=2	false	P02768-A	ALBU_HUMAN Serum albumin active OS=Homo sapiens GN=ALB PE=1 SV=2	false	CcmCcmAAADPHECcmYbs3ohAKVFDEFKPLVEEPQNLIK	DVFLGMoxFLYEYAR	360	324	30	13	19	11	378	334	5	BS3+NH+OH	5.97388	false	true	false	false	Within >4	0.115254		0.218147	0	0	0	0	17662	212	0
10974	2097156584	HSA_BS3_1x_DDA_003	4	875.19	3496.73	0.730365	4	3496.71	0.71394	23581	P02768-A	ALBU_HUMAN Serum albumin active OS=Homo sapiens GN=ALB PE=1 SV=2	false	P02768-A	ALBU_HUMAN Serum albumin active OS=Homo sapiens GN=ALB PE=1 SV=2	false	KQTALVELVK	CcmCcmKADDKbs3ohETCcmFAEEGKK	525	558	10	17	1	3	525	560	4	BS3+NH+OH	5.96308	false	true	false	false	Within >4	0.116358		0.0304348	0	0	0	0	17658	738	0
10973	2099890268	HSA_BS3_0.9x_DDA_001	4	922.742	3686.94	0.940127	4	3686.93	0.930153	27210	P02768-A	ALBU_HUMAN Serum albumin active OS=Homo sapiens GN=ALB PE=1 SV=2	false	P02768-A	ALBU_HUMAN Serum albumin active OS=Homo sapiens GN=ALB PE=1 SV=2	false	LKCcmASLQKbs3ohFGER	LDELRDEGKbs3nh2ASSAKQR	198	182	12	16	2	14	199	195	4	BS3+NH+OH	5.94814	false	true	false	false	Within >4	0.11745		0	0	0	0	0	17656	803	0
10972	2094568204	HSA_BS3_0.5x_DDA_001	5	1132.35	5656.71	0.71244	5	5656.7	0.702668	40737	P02768-A	ALBU_HUMAN Serum albumin active OS=Homo sapiens GN=ALB PE=1 SV=2	false	P02768-A	ALBU_HUMAN Serum albumin active OS=Homo sapiens GN=ALB PE=1 SV=2	false	YKbs3nh2AAFTECcmCcmQAADK	LVRPEVDVMoxCcmTAFHDNEETFLKKYLYEIAR	161	115	14	30	1	23	161	137	5	BS3+NH+OH	5.93049	false	true	false	false	Within >4	0.11745		0.00892857	0	0	0.015873	0	17655	496	0
10973	2099892787	HSA_BS3_0.9x_DDA_001	4	991.255	3960.99	0.991992	4	3961.02	0.015111	55970	P02768-A	ALBU_HUMAN Serum albumin active OS=Homo sapiens GN=ALB PE=1 SV=2	false	P02768-A	ALBU_HUMAN Serum albumin active OS=Homo sapiens GN=ALB PE=1 SV=2	false	VFDEFKPLVEEPQNLIK	DVFLGMFLYbs3ohEYAR	373	324	17	13	6	11	378	334	4	BS3+NH+OH	5.92782	false	true	false	false	Within >4	0.11745		0.084507	0	0	0	0	9753	212	0
10973	2099836431	HSA_BS3_0.9x_DDA_002	6	609.48	3650.84	0.83895	6	3650.84	0.839625	17073	P02768-A	ALBU_HUMAN Serum albumin active OS=Homo sapiens GN=ALB PE=1 SV=2	false	P02768-A	ALBU_HUMAN Serum albumin active OS=Homo sapiens GN=ALB PE=1 SV=2	false	LDELRDEGKASbs3nh2SAKQR	VGSKCcmCcmKbs3ohHPEAK	182	433	16	12	14	4	195	436	6	BS3+NH+OH	5.89327	false	true	false	false	Within >4	0.121464		0.222222	0	0	0	0	17647	210	0
10974	2194952476	HSA_BS3_1x_DDA_002	6	643.153	3852.87	0.872854	6	3852.87	0.868409	34523	P02768-A	ALBU_HUMAN Serum albumin active OS=Homo sapiens GN=ALB PE=1 SV=2	false	P02768-A	ALBU_HUMAN Serum albumin active OS=Homo sapiens GN=ALB PE=1 SV=2	false	Ybs3nh2KAAFTECcmCcmQAADK	RHPYFYAPELLFFAK	161	145	14	15	2	6	162	150	6	BS3+NH+OH	5.89189	false	true	false	false	Within >4	0.121464		0.222222	0	0	0.0266667	0	17646	501	0
10971	2092029803	HSA_BS3_0.3x_DDA_002	4	799.664	3194.63	0.626138	4	3194.63	0.625005	25231	P02768-A	ALBU_HUMAN Serum albumin active OS=Homo sapiens GN=ALB PE=1 SV=2	false	P02768-A	ALBU_HUMAN Serum albumin active OS=Homo sapiens GN=ALB PE=1 SV=2	false	LKCcmASbs3nh2LQKFGER	VTKCcmCcmTESLVNR	198	473	12	12	8	3	205	475	4	BS3+NH+OH	5.88792	false	true	false	false	Within >4	0.122924		0.223684	0	0	0	0	17644	499	0
10973	2099846230	HSA_BS3_0.9x_DDA_002	6	969.805	5812.79	0.788335	6	5812.78	0.781312	37881	P02768-A	ALBU_HUMAN Serum albumin active OS=Homo sapiens GN=ALB PE=1 SV=2	false	P02768-A	ALBU_HUMAN Serum albumin active OS=Homo sapiens GN=ALB PE=1 SV=2	false	YKbs3nh2AAFTbs3ohECcmCcmQAADK	LVRPEVDVMoxCcmTAFHDNEETFLKKYLYEIAR	161	115	14	30	1	23	161	137	6	BS3+NH+OH	5.88196	false	true	false	false	Within >4	0.12562		0.226592	0	0	0.015873	0	17641	496	0
10973	2099838884	HSA_BS3_0.9x_DDA_002	4	1230.62	4918.47	0.465178	4	4918.44	0.437725	48397	P02768-A	ALBU_HUMAN Serum albumin active OS=Homo sapiens GN=ALB PE=1 SV=2	false	P02768-A	ALBU_HUMAN Serum albumin active OS=Homo sapiens GN=ALB PE=1 SV=2	false	MoxPCcmAEDYLSVVLNQLCcmVLHEKTPVSDR	LKbs3ohCcmASLQKFGER	446	198	27	12	21	8	466	205	4	BS3+NH+OH	5.88045	false	true	false	false	Within >4	0.12562		0	0	0	0	0	17640	330	0
10973	2099890021	HSA_BS3_0.9x_DDA_001	4	911.207	3640.8	0.799315	4	3640.79	0.79392	46227	P02768-A	ALBU_HUMAN Serum albumin active OS=Homo sapiens GN=ALB PE=1 SV=2	false	P02768-A	ALBU_HUMAN Serum albumin active OS=Homo sapiens GN=ALB PE=1 SV=2	false	TPVSDR	RMPCcmAEDYbs3ohLSVVLNQLCcmVLHEK	467	445	6	22	1	10	467	454	4	BS3+NH+OH	5.85286	false	true	false	false	Within >4	0.126023		0.228625	0	0	0	0	17634	9	0
10973	2099798700	HSA_BS3_0.9x_DDA_002	5	800.411	3997.02	0.017819	5	3997	0.000541	34761	P02768-A	ALBU_HUMAN Serum albumin active OS=Homo sapiens GN=ALB PE=1 SV=2	false	P02768-A	ALBU_HUMAN Serum albumin active OS=Homo sapiens GN=ALB PE=1 SV=2	false	Kbs3nh2YLYEIAR	LVRPEVDVMCcmTAFHDNEETFLK	137	115	8	22	2	19	138	133	5	BS3+NH+OH	5.82715	false	true	false	false	Within Special >4	0.338308		0.0672783	0	0	0	0	16249	756	0
10973	2099792091	HSA_BS3_0.9x_DDA_003	4	1378.41	5509.62	0.619008	4	5509.61	0.605916	57797	P02768-A	ALBU_HUMAN Serum albumin active OS=Homo sapiens GN=ALB PE=1 SV=2	false	P02768-A	ALBU_HUMAN Serum albumin active OS=Homo sapiens GN=ALB PE=1 SV=2	false	CcmCcmAAADPHECcmYAKbs3nh2VFDEFKPLVEEPQNLIK	DVFLGMoxFLYEYAR	360	324	30	13	19	11	378	334	4	BS3+NH+OH	5.79951	false	true	false	false	Within >4	0.132686		0.084507	0	0	0	0	17164	212	0
10973	2099792090	HSA_BS3_0.9x_DDA_003	4	1378.41	5509.62	0.619008	4	5509.61	0.605916	57797	P02768-A	ALBU_HUMAN Serum albumin active OS=Homo sapiens GN=ALB PE=1 SV=2	false	P02768-A	ALBU_HUMAN Serum albumin active OS=Homo sapiens GN=ALB PE=1 SV=2	false	CcmCcmAAADPHECcmYbs3nh2AKVFDEFKPLVEEPQNLIK	DVFLGMoxFLYEYAR	360	324	30	13	19	11	378	334	4	BS3+NH+OH	5.79951	false	true	false	false	Within >4	0.132686		0.0672783	0	0	0	0	17487	212	0
10974	2097213540	HSA_BS3_1x_DDA_001	5	1103.13	5510.6	0.604602	5	5510.59	0.589931	57405	P02768-A	ALBU_HUMAN Serum albumin active OS=Homo sapiens GN=ALB PE=1 SV=2	false	P02768-A	ALBU_HUMAN Serum albumin active OS=Homo sapiens GN=ALB PE=1 SV=2	false	DVFLGMoxFLYEYbs3ohAR	CcmCcmAAADPHECcmYAKVFDEFKPLVEEPQNLIK	324	360	13	30	9	19	332	378	5	BS3+NH+OH	5.78257	false	true	false	false	Within >4	0.13535		0.230357	0	0	0	0	17609	87	0
10973	2099895418	HSA_BS3_0.9x_DDA_001	4	1177.07	4704.26	0.255939	4	4704.25	0.247137	58699	P02768-A	ALBU_HUMAN Serum albumin active OS=Homo sapiens GN=ALB PE=1 SV=2	false	P02768-A	ALBU_HUMAN Serum albumin active OS=Homo sapiens GN=ALB PE=1 SV=2	false	AVMDDFAAFVEKCcmCcmK	ADDKETCcmFAEEGKbs3nh2KLVAASQAALGL	546	561	15	25	12	14	557	574	4	BS3+NH+OH	5.77634	false	true	false	false	Within >4	0.13535		0.230357	0	0	0	0	17607	462	0
10972	2094566119	HSA_BS3_0.5x_DDA_001	5	873.581	4362.87	0.868687	5	4362.89	0.892603	21141	P02768-A	ALBU_HUMAN Serum albumin active OS=Homo sapiens GN=ALB PE=1 SV=2	false	P02768-A	ALBU_HUMAN Serum albumin active OS=Homo sapiens GN=ALB PE=1 SV=2	false	NECcmFLQHKDDNPNLPR	ETbs3ohYGEMADCcmCcmAKQEPER	99	82	16	17	8	12	106	93	5	BS3+NH+OH	5.74	false	true	false	false	Within >4	0.137008		0.231858	0	0	0	0	17602	23	0
10973	2099838851	HSA_BS3_0.9x_DDA_002	5	961.876	4804.34	0.344603	5	4804.33	0.329892	31644	P02768-A	ALBU_HUMAN Serum albumin active OS=Homo sapiens GN=ALB PE=1 SV=2	false	P02768-A	ALBU_HUMAN Serum albumin active OS=Homo sapiens GN=ALB PE=1 SV=2	false	EFNAETFTFHADICcmTLSEKER	NLGKVGSKbs3nh2CcmCcmKbs3nh2HPEAK	501	429	21	16	19	4	519	432	5	BS3+NH+OH	5.73949	false	true	false	false	Within >4	0.137008		0.197581	0	0	0	0	11360	556	0
10972	2094566997	HSA_BS3_0.5x_DDA_001	5	927.447	4632.2	0.199931	5	4632.2	0.198126	39823	P02768-A	ALBU_HUMAN Serum albumin active OS=Homo sapiens GN=ALB PE=1 SV=2	false	P02768-A	ALBU_HUMAN Serum albumin active OS=Homo sapiens GN=ALB PE=1 SV=2	false	DVFLGMoxFLYEYARR	EFNAETFTFHADICcmTLSEKbs3nh2ER	324	501	14	21	11	6	334	506	5	BS3+NH+OH	5.73506	false	true	false	false	Within >4	0.137008		0.231858	0	0	0	0	17599	454	0
10974	2097199609	HSA_BS3_1x_DDA_001	4	729.637	2914.52	0.519352	4	2914.52	0.520898	14277	P02768-A	ALBU_HUMAN Serum albumin active OS=Homo sapiens GN=ALB PE=1 SV=2	false	P02768-A	ALBU_HUMAN Serum albumin active OS=Homo sapiens GN=ALB PE=1 SV=2	false	LKCcmASLQK	LDELRDEGKASbs3ohSbs3ohAK	198	182	8	14	2	9	199	190	4	BS3+NH+OH	5.72965	false	true	false	false	Within >4	0.137008		0.129442	0	0	0	0	16437	268	0
10974	2097164457	HSA_BS3_1x_DDA_003	5	1067.11	5330.51	0.507964	5	5330.51	0.505277	42570	P02768-A	ALBU_HUMAN Serum albumin active OS=Homo sapiens GN=ALB PE=1 SV=2	false	P02768-A	ALBU_HUMAN Serum albumin active OS=Homo sapiens GN=ALB PE=1 SV=2	false	NLGKVGSbs3ohKbs3nh2CcmCcmK	SHCcmIAEVENDEMPADLPSLAADFVESKbs3ohDVCcmK	429	287	11	31	4	1	432	287	5	BS3+NH+OH	5.72462	false	true	false	false	Within >4	0.138365		0.0773639	0	0	0	0	17313	117	0
10974	2194954654	HSA_BS3_1x_DDA_002	5	868.055	4335.24	0.238051	5	4335.23	0.234832	40089	P02768-A	ALBU_HUMAN Serum albumin active OS=Homo sapiens GN=ALB PE=1 SV=2	false	P02768-A	ALBU_HUMAN Serum albumin active OS=Homo sapiens GN=ALB PE=1 SV=2	false	QIKKQTALVELVK	EFNAETFTbs3ohFHADICcmTLSEKER	522	501	13	21	4	19	525	519	5	BS3+NH+OH	5.72335	false	true	false	false	Within >4	0.13928		0.232804	0	0	0	0	17594	452	0
10973	2099843697	HSA_BS3_0.9x_DDA_002	5	868.055	4335.24	0.240147	5	4335.23	0.234832	41578	P02768-A	ALBU_HUMAN Serum albumin active OS=Homo sapiens GN=ALB PE=1 SV=2	false	P02768-A	ALBU_HUMAN Serum albumin active OS=Homo sapiens GN=ALB PE=1 SV=2	false	EFNAETFTFHADICcmTLSEKER	QIKKbs3ohQTALVELVK	501	522	21	13	19	3	519	524	5	BS3+NH+OH	5.72043	false	true	false	false	Within >4	0.13928		0.0304348	0	0	0.015873	0	17592	927	0
10974	2097207935	HSA_BS3_1x_DDA_001	4	1208.08	4828.29	0.288451	4	4828.28	0.284303	45085	P02768-A	ALBU_HUMAN Serum albumin active OS=Homo sapiens GN=ALB PE=1 SV=2	false	P02768-A	ALBU_HUMAN Serum albumin active OS=Homo sapiens GN=ALB PE=1 SV=2	false	LKECcmCcmEKbs3nh2PLLEK	SHCcmIAEVENDEMoxPADLPSLAADFVESK	275	287	12	27	2	1	276	287	4	BS3+NH+OH	5.70301	false	true	false	false	Within >4	0.140187		0.15894	0	0	0	0	14899	134	0
10974	2097211640	HSA_BS3_1x_DDA_001	5	1102.93	5509.63	0.628117	5	5509.61	0.605916	56508	P02768-A	ALBU_HUMAN Serum albumin active OS=Homo sapiens GN=ALB PE=1 SV=2	false	P02768-A	ALBU_HUMAN Serum albumin active OS=Homo sapiens GN=ALB PE=1 SV=2	false	CcmCcmAAADPHECcmYAKbs3nh2VFDEFKPLVEEPQNLIK	DVFLGMoxFLYEYAR	360	324	30	13	19	9	378	332	5	BS3+NH+OH	5.63649	false	true	false	false	Within >4	0.148377		0.241739	0	0	0	0	17575	87	0
10974	2097209885	HSA_BS3_1x_DDA_001	6	1115.39	6686.27	0.267288	6	6686.26	0.258506	38320	P02768-A	ALBU_HUMAN Serum albumin active OS=Homo sapiens GN=ALB PE=1 SV=2	false	P02768-A	ALBU_HUMAN Serum albumin active OS=Homo sapiens GN=ALB PE=1 SV=2	false	LDELRDEGKASbs3nh2SAKQR	RPCcmFSALEVDETYVPKbs3nh2EFNAETFTFHADICcmTLSEKER	182	485	16	37	14	35	195	519	6	BS3+NH+OH	5.62897	false	true	false	false	Within >4	0.150538		0.241796	0	0	0	0	17571	432	0
10974	2097209883	HSA_BS3_1x_DDA_001	6	1115.39	6686.27	0.267288	6	6686.26	0.258506	38320	P02768-A	ALBU_HUMAN Serum albumin active OS=Homo sapiens GN=ALB PE=1 SV=2	false	P02768-A	ALBU_HUMAN Serum albumin active OS=Homo sapiens GN=ALB PE=1 SV=2	false	LDELRDEGKASSAKbs3nh2QR	RPCcmFSALEVDETYVPKbs3nh2EFNAETFTFHADICcmTLSEKER	182	485	16	37	9	35	190	519	6	BS3+NH+OH	5.62897	false	true	false	false	Within >4	0.150538		0.241796	0	0	0	0	17572	309	0
10973	2099794366	HSA_BS3_0.9x_DDA_003	5	1038.53	5187.62	0.616331	5	5187.62	0.618847	50423	P02768-A	ALBU_HUMAN Serum albumin active OS=Homo sapiens GN=ALB PE=1 SV=2	false	P02768-A	ALBU_HUMAN Serum albumin active OS=Homo sapiens GN=ALB PE=1 SV=2	false	QNCcmELFEQLGEYbs3ohKFQNALLVR	ATKEQLKbs3nh2AVMDDFAAFVEK	390	539	21	19	13	3	402	541	5	BS3+NH+OH	5.62002	false	true	false	false	Within >4	0.150538		0.241796	0	0	0	0	17570	317	0
10971	2092059473	HSA_BS3_0.3x_DDA_003	5	873.581	4362.87	0.867441	5	4362.89	0.892603	21041	P02768-A	ALBU_HUMAN Serum albumin active OS=Homo sapiens GN=ALB PE=1 SV=2	false	P02768-A	ALBU_HUMAN Serum albumin active OS=Homo sapiens GN=ALB PE=1 SV=2	false	NECcmFLQHKDDNPNLPR	ETYbs3ohGEMADCcmCcmAKQEPER	99	82	16	17	8	12	106	93	5	BS3+NH+OH	5.61555	false	true	false	false	Within >4	0.150538		0.243103	0	0	0	0	17569	23	0
10971	2092027560	HSA_BS3_0.3x_DDA_002	3	712.371	2134.09	0.090867	3	2134.1	0.098686	25681	P02768-A	ALBU_HUMAN Serum albumin active OS=Homo sapiens GN=ALB PE=1 SV=2	false	P02768-A	ALBU_HUMAN Serum albumin active OS=Homo sapiens GN=ALB PE=1 SV=2	false	ASSAKQR	NLGKVGSKCcmCcmK	191	429	7	11	5	8	195	436	3	BS3+NH+OH	5.6122	false	true	false	false	Within >4	0.153139		0.245704	0	0	0	0	17565	210	0
10972	2094527136	HSA_BS3_0.5x_DDA_003	4	871.935	3483.71	0.712235	4	3483.71	0.708794	51237	P02768-A	ALBU_HUMAN Serum albumin active OS=Homo sapiens GN=ALB PE=1 SV=2	false	P02768-A	ALBU_HUMAN Serum albumin active OS=Homo sapiens GN=ALB PE=1 SV=2	false	TPVSDR	MPCcmAEDYbs3nh2LSVVLNQLCcmVLHEK	467	446	6	21	1	9	467	454	4	BS3+NH+OH	5.59398	false	true	false	false	Within >4	0.154312		0.14966	0	0	0	0	16044	9	0
10973	2099893207	HSA_BS3_0.9x_DDA_001	5	800.603	3997.98	0.977368	5	3997.98	0.984556	39808	P02768-A	ALBU_HUMAN Serum albumin active OS=Homo sapiens GN=ALB PE=1 SV=2	false	P02768-A	ALBU_HUMAN Serum albumin active OS=Homo sapiens GN=ALB PE=1 SV=2	false	KYLYEIAR	LVRPEVDVMCcmTAFHDNEETbs3ohFLK	137	115	8	22	1	11	137	125	5	BS3+NH+OH	5.59374	false	true	false	false	Within >4	0.154312		0.140777	0	0	0.0266667	0	16170	202	0
10973	2099794591	HSA_BS3_0.9x_DDA_003	4	1333.88	5331.5	0.501552	4	5331.49	0.489293	45786	P02768-A	ALBU_HUMAN Serum albumin active OS=Homo sapiens GN=ALB PE=1 SV=2	false	P02768-A	ALBU_HUMAN Serum albumin active OS=Homo sapiens GN=ALB PE=1 SV=2	false	SHCcmIAEVENDEMPADLPSLAADFVESKbs3ohDVCcmK	NLGKVGSbs3ohKbs3ohCcmCcmK	287	429	31	11	1	4	287	432	4	BS3+NH+OH	5.56019	false	true	false	false	Within >4	0.154312		0.0456274	0	0	0	0	17555	117	0
10973	2099895234	HSA_BS3_0.9x_DDA_001	4	1162.36	4645.41	0.411636	4	4645.41	0.405686	51354	P02768-A	ALBU_HUMAN Serum albumin active OS=Homo sapiens GN=ALB PE=1 SV=2	false	P02768-A	ALBU_HUMAN Serum albumin active OS=Homo sapiens GN=ALB PE=1 SV=2	false	KQTALVELVK	CcmCcmKADDKETCcmFAEEGKbs3nh2Kbs3nh2LVAASQAALGL	525	558	10	28	1	7	525	564	4	BS3+NH+OH	5.55123	false	true	false	false	Within >4	0.158371		0.259322	0	0	0.015873	0	17551	405	0
10973	2099842747	HSA_BS3_0.9x_DDA_002	5	971.47	4852.31	0.312478	5	4852.32	0.321846	29367	P02768-A	ALBU_HUMAN Serum albumin active OS=Homo sapiens GN=ALB PE=1 SV=2	false	P02768-A	ALBU_HUMAN Serum albumin active OS=Homo sapiens GN=ALB PE=1 SV=2	false	TCcmVADESAENCcmDKSLHTLFGDKLCcmTVATLR	DAHKbs3nh2SEVAHR	52	1	30	10	13	1	64	1	5	BS3+NH+OH	5.54765	false	true	false	false	Within >4	0.159398		0.0304348	0	0	0.0361446	0	17548	938	0
10973	2099898824	HSA_BS3_0.9x_DDA_001	5	1099.73	5493.62	0.621309	5	5493.61	0.611006	60137	P02768-A	ALBU_HUMAN Serum albumin active OS=Homo sapiens GN=ALB PE=1 SV=2	false	P02768-A	ALBU_HUMAN Serum albumin active OS=Homo sapiens GN=ALB PE=1 SV=2	false	DVFLGMFLYEYAR	CcmCcmAAADPHECcmYbs3nh2AKVFDEFKPLVEEPQNLIK	324	360	13	30	11	19	334	378	5	BS3+NH+OH	5.54627	false	true	false	false	Within >4	0.159398		0.260575	0	0	0	0	17547	212	0
10973	2099788407	HSA_BS3_0.9x_DDA_003	6	805.555	4827.29	0.286254	6	4827.3	0.300292	35542	P02768-A	ALBU_HUMAN Serum albumin active OS=Homo sapiens GN=ALB PE=1 SV=2	false	P02768-A	ALBU_HUMAN Serum albumin active OS=Homo sapiens GN=ALB PE=1 SV=2	false	NLGKVGSbs3nh2Kbs3ohCcmCcmK	SHCcmIAEVENDEMPADLPSbs3nh2LAADFVESK	429	287	11	27	4	1	432	287	6	BS3+NH+OH	5.51849	false	true	false	false	Within >4	0.164918		0.14966	0	0	0	0	16000	117	0
10970	2089680051	HSA_BS3_0.1x_DDA_001	6	645.335	3865.97	0.968859	6	3865.95	0.951545	23027	P02768-A	ALBU_HUMAN Serum albumin active OS=Homo sapiens GN=ALB PE=1 SV=2	false	P02768-A	ALBU_HUMAN Serum albumin active OS=Homo sapiens GN=ALB PE=1 SV=2	false	CcmCcmKADDKETCcmFAEEGKK	QIKbs3ohKQTALVELVK	558	522	17	13	3	4	560	525	6	BS3+NH+OH	5.49524	false	true	false	false	Within >4	0.169139		0.0304348	0	0	0	0	17533	738	0
10974	2194954860	HSA_BS3_1x_DDA_002	4	1214.59	4854.31	0.314647	4	4854.31	0.311844	45377	P02768-A	ALBU_HUMAN Serum albumin active OS=Homo sapiens GN=ALB PE=1 SV=2	false	P02768-A	ALBU_HUMAN Serum albumin active OS=Homo sapiens GN=ALB PE=1 SV=2	false	VFDEFKPLVEEPQNLIK	TYETTLEKbs3nh2CcmCcmAAADPHECcmYAK	373	352	17	21	6	19	378	370	4	BS3+NH+OH	5.48948	false	true	false	false	Within >4	0.169139		0.266667	0	0	0	0	17531	390	0
10974	2097198435	HSA_BS3_1x_DDA_001	3	861.795	2582.36	0.363326	3	2582.36	0.362547	35818	P02768-A	ALBU_HUMAN Serum albumin active OS=Homo sapiens GN=ALB PE=1 SV=2	false	P02768-A	ALBU_HUMAN Serum albumin active OS=Homo sapiens GN=ALB PE=1 SV=2	false	AACcmLLPKLDELR	DEGKbs3nh2ASSAK	175	187	12	9	7	6	181	192	3	BS3+NH+OH	5.46999	false	true	false	false	Within >4	0.17037		0.267887	0	0	0.0449438	0	17526	168	0
10970	2089679845	HSA_BS3_0.1x_DDA_001	4	875.938	3499.72	0.721624	4	3499.7	0.703704	45511	P02768-A	ALBU_HUMAN Serum albumin active OS=Homo sapiens GN=ALB PE=1 SV=2	false	P02768-A	ALBU_HUMAN Serum albumin active OS=Homo sapiens GN=ALB PE=1 SV=2	false	TPVSbs3nh2DR	MoxPCcmAEDYLSVVLNQLCcmVLHEK	467	446	6	21	1	9	467	454	4	BS3+NH+OH	5.4693	false	true	false	false	Within >4	0.170588		0.219282	0	0	0	0	12716	9	0
10973	2099893213	HSA_BS3_0.9x_DDA_001	5	800.604	3997.98	0.983737	5	3997.98	0.984556	39483	P02768-A	ALBU_HUMAN Serum albumin active OS=Homo sapiens GN=ALB PE=1 SV=2	false	P02768-A	ALBU_HUMAN Serum albumin active OS=Homo sapiens GN=ALB PE=1 SV=2	false	LVRPEVDVMCcmTAFHDNEETFLK	Kbs3ohYLYEIAR	115	137	22	8	11	2	125	138	5	BS3+NH+OH	5.44067	false	true	false	false	Within >4	0.170588		0.268446	0	0	0.0361446	0	17518	374	0
10973	2099891309	HSA_BS3_0.9x_DDA_001	4	958.238	3828.92	0.921039	4	3828.92	0.921241	45007	P02768-A	ALBU_HUMAN Serum albumin active OS=Homo sapiens GN=ALB PE=1 SV=2	false	P02768-A	ALBU_HUMAN Serum albumin active OS=Homo sapiens GN=ALB PE=1 SV=2	false	RMoxPCcmAEDYLSVVLNQLCcmVLHEK	TPVSDRVTK	445	467	22	9	10	1	454	467	4	BS3+NH+OH	5.43614	false	true	false	false	Within >4	0.170588		0.0648464	0	0	0	0	17516	9	0
10973	2099785211	HSA_BS3_0.9x_DDA_003	5	765.194	3820.93	0.932294	5	3820.93	0.931377	57597	P02768-A	ALBU_HUMAN Serum albumin active OS=Homo sapiens GN=ALB PE=1 SV=2	false	P02768-A	ALBU_HUMAN Serum albumin active OS=Homo sapiens GN=ALB PE=1 SV=2	false	VFDEFKPLVEEPQNLIK	DVFLGMoxFLYEYAR	373	324	17	13	6	11	378	334	5	BS3+NH+OH	5.4012	false	true	false	false	Within >4	0.172611		0	0	0	0	0	17511	212	0
10974	2097160007	HSA_BS3_1x_DDA_003	5	793.418	3962.06	0.055938	5	3962.04	0.035365	17577	P02768-A	ALBU_HUMAN Serum albumin active OS=Homo sapiens GN=ALB PE=1 SV=2	false	P02768-A	ALBU_HUMAN Serum albumin active OS=Homo sapiens GN=ALB PE=1 SV=2	false	LDELRDEGKbs3ohASSAKQR	VGSKCcmCcmKbs3nh2HPEAKbs3nh2R	182	433	16	13	14	4	195	436	5	BS3+NH+OH	5.38297	false	true	false	false	Within >4	0.172611		0.268446	0	0	0	0	17503	210	0
10973	2099828261	HSA_BS3_0.9x_DDA_002	4	1294.87	5175.43	0.430894	4	5175.41	0.410644	36091	P02768-A	ALBU_HUMAN Serum albumin active OS=Homo sapiens GN=ALB PE=1 SV=2	false	P02768-A	ALBU_HUMAN Serum albumin active OS=Homo sapiens GN=ALB PE=1 SV=2	false	LKECcmCcmEKPLLEK	SHCcmIAEVENDEMoxPADLPSLAADFVESKDVCcmK	275	287	12	31	2	1	276	287	4	BS3+NH+OH	5.37628	false	true	false	false	Within Special >4	0.43346		0.044	0	0	0	0	17884	134	0
10973	2099789800	HSA_BS3_0.9x_DDA_003	5	966.664	4828.28	0.282603	5	4828.28	0.284307	35896	P02768-A	ALBU_HUMAN Serum albumin active OS=Homo sapiens GN=ALB PE=1 SV=2	false	P02768-A	ALBU_HUMAN Serum albumin active OS=Homo sapiens GN=ALB PE=1 SV=2	false	NLGKVGSbs3nh2Kbs3ohCcmCcmK	SHCcmIAEVENDEMPADLPSbs3ohLAADFVESK	429	287	11	27	4	1	432	287	5	BS3+NH+OH	5.37321	false	true	false	false	Within >4	0.172611		0.268446	0	0	0	0	17500	117	0
10973	2099793171	HSA_BS3_0.9x_DDA_003	4	1374.4	5493.58	0.582815	4	5493.61	0.611006	60927	P02768-A	ALBU_HUMAN Serum albumin active OS=Homo sapiens GN=ALB PE=1 SV=2	false	P02768-A	ALBU_HUMAN Serum albumin active OS=Homo sapiens GN=ALB PE=1 SV=2	false	DVFLGMFLYEYAR	CcmCcmAAADPHECcmYAKVFDEFKbs3nh2PLVEEPQNLIK	324	360	13	30	11	13	334	372	4	BS3+NH+OH	5.33415	false	true	false	false	Within >4	0.173542		0.268446	0	0	0.0266667	0	17488	332	0
10972	2094536206	HSA_BS3_0.5x_DDA_003	5	1102.93	5509.61	0.611513	5	5509.61	0.605916	57393	P02768-A	ALBU_HUMAN Serum albumin active OS=Homo sapiens GN=ALB PE=1 SV=2	false	P02768-A	ALBU_HUMAN Serum albumin active OS=Homo sapiens GN=ALB PE=1 SV=2	false	CcmCcmAAADPHECcmYbs3nh2AKVFDEFKPLVEEPQNLIK	DVFLGMoxFLYEYAR	360	324	30	13	19	11	378	334	5	BS3+NH+OH	5.33334	false	true	false	false	Within >4	0.173542		0.0672783	0	0	0	0	17487	212	0
10973	2099790319	HSA_BS3_0.9x_DDA_003	5	1015.71	5073.54	0.535137	5	5073.53	0.532354	48130	P02768-A	ALBU_HUMAN Serum albumin active OS=Homo sapiens GN=ALB PE=1 SV=2	false	P02768-A	ALBU_HUMAN Serum albumin active OS=Homo sapiens GN=ALB PE=1 SV=2	false	LKbs3ohCcmASbs3nh2LQKFGER	MoxPCcmAEDYLSVVLNQLCcmVLHEKTPVSDR	198	446	12	27	8	21	205	466	5	BS3+NH+OH	5.33045	false	true	false	false	Within >4	0.174221		0.269592	0	0	0	0	17485	330	0
10972	2094533734	HSA_BS3_0.5x_DDA_003	5	1066.71	5328.53	0.528021	5	5328.54	0.537246	42379	P02768-A	ALBU_HUMAN Serum albumin active OS=Homo sapiens GN=ALB PE=1 SV=2	false	P02768-A	ALBU_HUMAN Serum albumin active OS=Homo sapiens GN=ALB PE=1 SV=2	false	NLGKVGSbs3nh2Kbs3nh2CcmCcmK	SHCcmIAEVENDEMPADLPSLAADFVESKbs3nh2DVCcmK	429	287	11	31	4	1	432	287	5	BS3+NH+OH	5.32942	false	true	false	false	Within >4	0.174221		0.0981432	0	0	0	0	17207	117	0
10973	2099792277	HSA_BS3_0.9x_DDA_003	5	1099.73	5493.61	0.612555	5	5493.61	0.611006	60143	P02768-A	ALBU_HUMAN Serum albumin active OS=Homo sapiens GN=ALB PE=1 SV=2	false	P02768-A	ALBU_HUMAN Serum albumin active OS=Homo sapiens GN=ALB PE=1 SV=2	false	DVFLGMFLYEYAR	CcmCcmAAADPHECcmYAKbs3nh2VFDEFKPLVEEPQNLIK	324	360	13	30	11	19	334	378	5	BS3+NH+OH	5.32767	false	true	false	false	Within >4	0.174221		0.044	0	0	0	0	17483	212	0
10974	2097233012	HSA_BS3_1x_DDA_002	4	1298.16	5188.6	0.603626	4	5188.6	0.602863	49402	P02768-A	ALBU_HUMAN Serum albumin active OS=Homo sapiens GN=ALB PE=1 SV=2	false	P02768-A	ALBU_HUMAN Serum albumin active OS=Homo sapiens GN=ALB PE=1 SV=2	false	ATKEQLKbs3ohAVMDDFAAFVEK	QNCcmELFEQLGEYKbs3ohFQNALLVR	539	390	19	21	3	12	541	401	4	BS3+NH+OH	5.32763	false	true	false	false	Within Special >4	0.446494		0.166667	0	0	0	0	20666	249	0
10972	2094526954	HSA_BS3_0.5x_DDA_003	5	665.929	3324.61	0.609654	5	3324.59	0.592762	22665	P02768-A	ALBU_HUMAN Serum albumin active OS=Homo sapiens GN=ALB PE=1 SV=2	false	DECOY:P02768-A	DECOY:ALBU_HUMAN Serum albumin active OS=Homo sapiens GN=ALB PE=1 SV=2	true	CcmCcmKADDKETCcmFAEEGKK	ETKbs3ohAKbs3nh2PK	558	45	17	7	3	2	560	46	5	BS3+NH+OH	5.31643	true	false	true	false	Within >4	0.177966		0.275701	0	1	0.015873	1	17480	180	6
10971	2092060966	HSA_BS3_0.3x_DDA_003	5	1067.11	5330.51	0.506872	5	5330.51	0.505277	43158	P02768-A	ALBU_HUMAN Serum albumin active OS=Homo sapiens GN=ALB PE=1 SV=2	false	P02768-A	ALBU_HUMAN Serum albumin active OS=Homo sapiens GN=ALB PE=1 SV=2	false	NLGKVGSbs3nh2Kbs3ohCcmCcmK	SHCcmIAEVENDEMPADLPSLAADFVESKbs3ohDVCcmK	429	287	11	31	4	1	432	287	5	BS3+NH+OH	5.29411	false	true	false	false	Within >4	0.178371		0.0901639	0	0	0	0	17312	117	0
10973	2099844437	HSA_BS3_0.9x_DDA_002	4	1262.89	5047.55	0.546009	4	5047.54	0.535113	53729	P02768-A	ALBU_HUMAN Serum albumin active OS=Homo sapiens GN=ALB PE=1 SV=2	false	P02768-A	ALBU_HUMAN Serum albumin active OS=Homo sapiens GN=ALB PE=1 SV=2	false	ATKEQLKAVMoxDDFAAFVEK	QNCcmELFEQLGEYbs3nh2KFQNALLVR	539	390	19	21	3	13	541	402	4	BS3+NH+OH	5.29091	false	true	false	false	Within >4	0.178371		0.276498	0	0	0	0	17474	317	0
10973	2099844436	HSA_BS3_0.9x_DDA_002	4	1262.89	5047.55	0.546009	4	5047.54	0.535113	53729	P02768-A	ALBU_HUMAN Serum albumin active OS=Homo sapiens GN=ALB PE=1 SV=2	false	P02768-A	ALBU_HUMAN Serum albumin active OS=Homo sapiens GN=ALB PE=1 SV=2	false	ATKEQLKAVMoxDDFAAFVEK	QNCcmELFEQLGEYKbs3nh2FQNALLVR	539	390	19	21	3	12	541	401	4	BS3+NH+OH	5.29091	false	true	false	false	Within >4	0.178371		0.276498	0	0	0	0	17475	249	0
10974	2097212637	HSA_BS3_1x_DDA_001	6	1115.39	6686.27	0.267288	6	6686.26	0.258506	38260	P02768-A	ALBU_HUMAN Serum albumin active OS=Homo sapiens GN=ALB PE=1 SV=2	false	P02768-A	ALBU_HUMAN Serum albumin active OS=Homo sapiens GN=ALB PE=1 SV=2	false	LDELRDEGKASbs3nh2SAKQR	RPCcmFSALEVDETYVPKEFNAETbs3nh2FTFHADICcmTLSEKER	182	485	16	37	9	35	190	519	6	BS3+NH+OH	5.27718	false	true	false	false	Within >4	0.179916		0.276498	0	0	0	0	17466	309	0
10973	2099897577	HSA_BS3_0.9x_DDA_001	5	1038.33	5186.61	0.612381	5	5186.63	0.634832	50762	P02768-A	ALBU_HUMAN Serum albumin active OS=Homo sapiens GN=ALB PE=1 SV=2	false	P02768-A	ALBU_HUMAN Serum albumin active OS=Homo sapiens GN=ALB PE=1 SV=2	false	ATKbs3nh2EQLKAVMDDFAAFVEK	QNCcmELFEQLGEYbs3nh2KFQNALLVR	539	390	19	21	7	13	545	402	5	BS3+NH+OH	5.26728	false	true	false	false	Within >4	0.183588		0.044	0	0	0	0	17461	846	0
10972	2094528013	HSA_BS3_0.5x_DDA_003	5	738.59	3687.92	0.915614	5	3687.91	0.914169	28690	P02768-A	ALBU_HUMAN Serum albumin active OS=Homo sapiens GN=ALB PE=1 SV=2	false	P02768-A	ALBU_HUMAN Serum albumin active OS=Homo sapiens GN=ALB PE=1 SV=2	false	LKCcmASLQKbs3ohFGER	LDELRDEGKASSbs3ohAKQR	198	182	12	16	2	9	199	190	5	BS3+NH+OH	5.26115	false	true	false	false	Within >4	0.184211		0.284627	0	0	0	0	17458	268	0
10970	2089644840	HSA_BS3_0.1x_DDA_003	5	665.929	3324.61	0.609929	5	3324.59	0.592762	22442	P02768-A	ALBU_HUMAN Serum albumin active OS=Homo sapiens GN=ALB PE=1 SV=2	false	DECOY:P02768-A	DECOY:ALBU_HUMAN Serum albumin active OS=Homo sapiens GN=ALB PE=1 SV=2	true	CcmCcmKADDKETCcmFAEEGKK	ETKbs3nh2AKbs3ohPK	558	45	17	7	3	2	560	46	5	BS3+NH+OH	5.23363	true	false	true	false	Within Special >4	0.484848		0.172113	0	1	0.015873	1	16086	180	6
10973	2099788781	HSA_BS3_0.9x_DDA_003	5	952.059	4755.26	0.257359	5	4755.23	0.230672	37774	P02768-A	ALBU_HUMAN Serum albumin active OS=Homo sapiens GN=ALB PE=1 SV=2	false	P02768-A	ALBU_HUMAN Serum albumin active OS=Homo sapiens GN=ALB PE=1 SV=2	false	DEGKASbs3ohSbs3ohAKQR	SHCcmIAEVENDEMPADLPSbs3ohLAADFVESK	187	287	11	27	9	1	195	287	5	BS3+NH+OH	5.22431	false	true	false	false	Within >4	0.189702		0.19596	0	0	0.015873	0	15199	17	0
10974	2194961080	HSA_BS3_1x_DDA_002	4	1333.63	5330.51	0.509183	4	5330.51	0.505277	42647	P02768-A	ALBU_HUMAN Serum albumin active OS=Homo sapiens GN=ALB PE=1 SV=2	false	P02768-A	ALBU_HUMAN Serum albumin active OS=Homo sapiens GN=ALB PE=1 SV=2	false	NLGKVGSbs3ohKbs3ohCcmCcmK	SHCcmIAEVENDEMPADLPSLAADFVESbs3nh2KDVCcmK	429	287	11	31	4	1	432	287	4	BS3+NH+OH	5.21784	false	true	false	false	Within >4	0.189702		0.290226	0	0	0	0	17440	117	0
10973	2099892316	HSA_BS3_0.9x_DDA_001	4	973.268	3889.04	0.042877	4	3889.04	0.043453	59890	P02768-A	ALBU_HUMAN Serum albumin active OS=Homo sapiens GN=ALB PE=1 SV=2	false	P02768-A	ALBU_HUMAN Serum albumin active OS=Homo sapiens GN=ALB PE=1 SV=2	false	QNCcmELFEQLGEYK	ERQIKKbs3ohQTbs3ohALVELVK	390	520	13	15	12	5	401	524	4	BS3+NH+OH	5.21212	false	true	false	false	Within >4	0.189702		0.0456274	0	0	0.0361446	0	17439	479	0
10973	2099783219	HSA_BS3_0.9x_DDA_003	5	966.863	4829.28	0.277207	5	4829.27	0.268323	36134	P02768-A	ALBU_HUMAN Serum albumin active OS=Homo sapiens GN=ALB PE=1 SV=2	false	P02768-A	ALBU_HUMAN Serum albumin active OS=Homo sapiens GN=ALB PE=1 SV=2	false	SHCcmIAEVENDEMPADLPSbs3ohLAADFVESK	NLGKVGSbs3ohKbs3ohCcmCcmK	287	429	27	11	1	4	287	432	5	BS3+NH+OH	5.20918	false	true	false	false	Within >4	0.189702		0.290226	0	0	0	0	17437	117	0
10973	2099830326	HSA_BS3_0.9x_DDA_002	3	841.795	2522.36	0.364008	3	2522.36	0.355334	34393	P02768-A	ALBU_HUMAN Serum albumin active OS=Homo sapiens GN=ALB PE=1 SV=2	false	P02768-A	ALBU_HUMAN Serum albumin active OS=Homo sapiens GN=ALB PE=1 SV=2	false	LCcmTVATLR	LAKbs3ohTYETTLEK	74	349	8	11	3	4	76	352	3	BS3+NH+OH	5.18809	false	true	false	false	Within >4	0.191633		0.29403	0	0	0.0449438	0	17429	273	0
10973	2099848671	HSA_BS3_0.9x_DDA_002	5	966.663	4828.28	0.280795	5	4828.28	0.284307	34907	P02768-A	ALBU_HUMAN Serum albumin active OS=Homo sapiens GN=ALB PE=1 SV=2	false	P02768-A	ALBU_HUMAN Serum albumin active OS=Homo sapiens GN=ALB PE=1 SV=2	false	SHCcmIAEVENDEMPADLPSbs3nh2LAADFVESK	NLGKVGSbs3ohKbs3ohCcmCcmK	287	429	27	11	1	4	287	432	5	BS3+NH+OH	5.18153	false	true	false	false	Within >4	0.192722		0.295082	0	0	0	0	17427	117	0
10973	2099785529	HSA_BS3_0.9x_DDA_003	5	738.394	3686.93	0.934347	5	3686.93	0.930153	27090	P02768-A	ALBU_HUMAN Serum albumin active OS=Homo sapiens GN=ALB PE=1 SV=2	false	P02768-A	ALBU_HUMAN Serum albumin active OS=Homo sapiens GN=ALB PE=1 SV=2	false	LKCcmASLQKbs3ohFGER	LDELRDEGKASSbs3nh2AKQR	198	182	12	16	2	9	199	190	5	BS3+NH+OH	5.18081	false	true	false	false	Within >4	0.193809		0.295691	0	0	0	0	17425	268	0
10973	2099794573	HSA_BS3_0.9x_DDA_003	5	1038.53	5187.59	0.591413	5	5187.62	0.618847	51090	P02768-A	ALBU_HUMAN Serum albumin active OS=Homo sapiens GN=ALB PE=1 SV=2	false	P02768-A	ALBU_HUMAN Serum albumin active OS=Homo sapiens GN=ALB PE=1 SV=2	false	ATKbs3nh2EQLKAVMDDFAAFVEK	QNCcmELFEQLGEYbs3ohKFQNALLVR	539	390	19	21	7	13	545	402	5	BS3+NH+OH	5.16482	false	true	false	false	Within >4	0.196262		0.0368852	0	0	0	0	17417	846	0
10972	2198465294	HSA_BS3_0.5x_DDA_002	6	667.173	3997	0.995711	6	3997	0.000541	35394	P02768-A	ALBU_HUMAN Serum albumin active OS=Homo sapiens GN=ALB PE=1 SV=2	false	P02768-A	ALBU_HUMAN Serum albumin active OS=Homo sapiens GN=ALB PE=1 SV=2	false	KYLYEIAR	LVRPEVDVMCcmTAFHDNEETbs3nh2FLK	137	115	8	22	1	11	137	125	6	BS3+NH+OH	5.14515	false	true	false	false	Within >4	0.19709		0.0660066	0	0	0.0266667	0	17407	202	0
10974	2097205985	HSA_BS3_1x_DDA_001	5	1038.73	5188.61	0.612345	5	5188.6	0.602863	49986	P02768-A	ALBU_HUMAN Serum albumin active OS=Homo sapiens GN=ALB PE=1 SV=2	false	P02768-A	ALBU_HUMAN Serum albumin active OS=Homo sapiens GN=ALB PE=1 SV=2	false	ATbs3ohKEQLKAVMDDFAAFVEK	QNCcmELFEQLGEYKbs3ohFQNALLVR	539	390	19	21	3	12	541	401	5	BS3+NH+OH	5.14199	false	true	false	false	Within >4	0.19709		0.29781	0	0	0	0	17405	249	0
10973	2099780192	HSA_BS3_0.9x_DDA_003	3	806.101	2415.28	0.28052	3	2415.28	0.279152	14966	P02768-A	ALBU_HUMAN Serum albumin active OS=Homo sapiens GN=ALB PE=1 SV=2	false	P02768-A	ALBU_HUMAN Serum albumin active OS=Homo sapiens GN=ALB PE=1 SV=2	false	DEGKbs3nh2ASSAKQRLK	CcmASLQK	187	200	13	6	9	3	195	202	3	BS3+NH+OH	5.1329	false	true	false	false	Within >4	0.198151		0.0304348	0	0	0	0	17403	931	0
10972	2094565792	HSA_BS3_0.5x_DDA_001	5	923.84	4614.16	0.161377	5	4614.16	0.162922	31204	P02768-A	ALBU_HUMAN Serum albumin active OS=Homo sapiens GN=ALB PE=1 SV=2	false	P02768-A	ALBU_HUMAN Serum albumin active OS=Homo sapiens GN=ALB PE=1 SV=2	false	DEGKASbs3ohSbs3nh2AKQR	SHCcmIAEVENDEMoxPADLPSLAADFVESK	187	287	11	27	9	1	195	287	5	BS3+NH+OH	5.10864	false	true	false	false	Within >4	0.2021		0.305916	0	0	0.015873	0	17395	17	0
10974	2194946488	HSA_BS3_1x_DDA_002	4	557.037	2224.12	0.120393	4	2224.12	0.120485	7460	P02768-A	ALBU_HUMAN Serum albumin active OS=Homo sapiens GN=ALB PE=1 SV=2	false	P02768-A	ALBU_HUMAN Serum albumin active OS=Homo sapiens GN=ALB PE=1 SV=2	false	ASSAKQR	CcmCcmKHPEAKbs3nh2R	191	437	7	9	5	3	195	439	4	BS3+NH+OH	5.09199	false	true	false	false	Within >4	0.208115		0.310345	0	0	0	0	17388	227	0
10973	2099849899	HSA_BS3_0.9x_DDA_002	5	1130.94	5649.67	0.672469	5	5649.69	0.68965	56494	P02768-A	ALBU_HUMAN Serum albumin active OS=Homo sapiens GN=ALB PE=1 SV=2	false	P02768-A	ALBU_HUMAN Serum albumin active OS=Homo sapiens GN=ALB PE=1 SV=2	false	DVFLGMFLYEYbs3nh2AR	CcmCcmAAADPHECcmYbs3ohAKVFDEFKPLVEEPQNLIK	324	360	13	30	9	19	332	378	5	BS3+NH+OH	5.08492	false	true	false	false	Within >4	0.211213		0.315638	0	0	0	0	17381	87	0
10973	2099849898	HSA_BS3_0.9x_DDA_002	5	1130.94	5649.67	0.672469	5	5649.69	0.68965	56494	P02768-A	ALBU_HUMAN Serum albumin active OS=Homo sapiens GN=ALB PE=1 SV=2	false	P02768-A	ALBU_HUMAN Serum albumin active OS=Homo sapiens GN=ALB PE=1 SV=2	false	DVFLGMFLYEYbs3nh2AR	CcmCcmAAADPHECcmYAKbs3ohVFDEFKPLVEEPQNLIK	324	360	13	30	9	19	332	378	5	BS3+NH+OH	5.08492	false	true	false	false	Within >4	0.211213		0.268446	0	0	0	0	9493	87	0
10973	2099897931	HSA_BS3_0.9x_DDA_001	4	1333.39	5329.53	0.526259	4	5329.52	0.521262	42483	P02768-A	ALBU_HUMAN Serum albumin active OS=Homo sapiens GN=ALB PE=1 SV=2	false	P02768-A	ALBU_HUMAN Serum albumin active OS=Homo sapiens GN=ALB PE=1 SV=2	false	NLGKVGSbs3nh2Kbs3ohCcmCcmK	SHCcmIAEVENDEMPADLPSLAADFVESKbs3nh2DVCcmK	429	287	11	31	4	1	432	287	4	BS3+NH+OH	5.07857	false	true	false	false	Within >4	0.211414		0.0672783	0	0	0	0	17378	117	0
10973	2099897930	HSA_BS3_0.9x_DDA_001	4	1333.39	5329.53	0.526259	4	5329.52	0.521262	42483	P02768-A	ALBU_HUMAN Serum albumin active OS=Homo sapiens GN=ALB PE=1 SV=2	false	P02768-A	ALBU_HUMAN Serum albumin active OS=Homo sapiens GN=ALB PE=1 SV=2	false	NLGKVGSbs3ohKbs3nh2CcmCcmK	SHCcmIAEVENDEMPADLPSLAADFVESKbs3nh2DVCcmK	429	287	11	31	4	1	432	287	4	BS3+NH+OH	5.07857	false	true	false	false	Within >4	0.211414		0.0368852	0	0	0	0	17379	117	0
10973	2099839864	HSA_BS3_0.9x_DDA_002	5	1035.89	5174.44	0.435746	5	5174.43	0.426633	36024	P02768-A	ALBU_HUMAN Serum albumin active OS=Homo sapiens GN=ALB PE=1 SV=2	false	P02768-A	ALBU_HUMAN Serum albumin active OS=Homo sapiens GN=ALB PE=1 SV=2	false	NLGKVGSbs3ohKbs3nh2CcmCcmK	SHCcmIAEVENDEMPADLPSLAADFVESKDVCcmK	429	287	11	31	4	1	432	287	5	BS3+NH+OH	5.07216	false	true	false	false	Within >4	0.211414		0.165939	0	0	0	0	16435	117	0
10973	2099849267	HSA_BS3_0.9x_DDA_002	4	1374.66	5494.61	0.610921	4	5494.6	0.595021	60718	P02768-A	ALBU_HUMAN Serum albumin active OS=Homo sapiens GN=ALB PE=1 SV=2	false	P02768-A	ALBU_HUMAN Serum albumin active OS=Homo sapiens GN=ALB PE=1 SV=2	false	DVFLGMFLYEYAR	CcmCcmAAADPHECcmYAKbs3ohVFDEFKPLVEEPQNLIK	324	360	13	30	11	19	334	378	4	BS3+NH+OH	5.06307	false	true	false	false	Within >4	0.213178		0.318182	0	0	0	0	17372	212	0
10973	2099849268	HSA_BS3_0.9x_DDA_002	4	1374.66	5494.61	0.610921	4	5494.6	0.595021	60718	P02768-A	ALBU_HUMAN Serum albumin active OS=Homo sapiens GN=ALB PE=1 SV=2	false	P02768-A	ALBU_HUMAN Serum albumin active OS=Homo sapiens GN=ALB PE=1 SV=2	false	DVFLGMFLYEYAR	CcmCcmAAADPHECcmYbs3ohAKVFDEFKPLVEEPQNLIK	324	360	13	30	11	19	334	378	4	BS3+NH+OH	5.06307	false	true	false	false	Within >4	0.213178		0.318182	0	0	0	0	17373	212	0
10974	2097157571	HSA_BS3_1x_DDA_003	6	609.48	3650.84	0.838116	6	3650.84	0.839625	16303	P02768-A	ALBU_HUMAN Serum albumin active OS=Homo sapiens GN=ALB PE=1 SV=2	false	P02768-A	ALBU_HUMAN Serum albumin active OS=Homo sapiens GN=ALB PE=1 SV=2	false	VGSbs3nh2KCcmCcmKHPEAK	LDELRDEGKbs3ohASSAKQR	433	182	12	16	4	14	436	195	6	BS3+NH+OH	5.06058	false	true	false	false	Within >4	0.213178		0.318182	0	0	0	0	17371	210	0
10973	2099897541	HSA_BS3_0.9x_DDA_001	5	1035.89	5174.44	0.435081	5	5174.43	0.426633	36211	P02768-A	ALBU_HUMAN Serum albumin active OS=Homo sapiens GN=ALB PE=1 SV=2	false	P02768-A	ALBU_HUMAN Serum albumin active OS=Homo sapiens GN=ALB PE=1 SV=2	false	NLGKVGSbs3nh2Kbs3ohCcmCcmK	SHCcmIAEVENDEMPADLPSLAADFVESKDVCcmK	429	287	11	31	4	1	432	287	5	BS3+NH+OH	5.04698	false	true	false	false	Within >4	0.216774		0.175325	0	0	0	0	16346	117	0
10973	2099839571	HSA_BS3_0.9x_DDA_002	3	1297.02	3888.04	0.036817	3	3888.06	0.059437	59659	P02768-A	ALBU_HUMAN Serum albumin active OS=Homo sapiens GN=ALB PE=1 SV=2	false	P02768-A	ALBU_HUMAN Serum albumin active OS=Homo sapiens GN=ALB PE=1 SV=2	false	QNCcmELFEQLGEYK	ERQIKKbs3nh2QTbs3ohALVELVK	390	520	13	15	12	5	401	524	3	BS3+NH+OH	5.03499	false	true	false	false	Within >4	0.219668		0.230357	0	0	0.0361446	0	14633	479	0
10972	2094511900	HSA_BS3_0.5x_DDA_003	5	1103.13	5510.61	0.609294	5	5510.61	0.612398	57531	P02768-A	ALBU_HUMAN Serum albumin active OS=Homo sapiens GN=ALB PE=1 SV=2	false	P02768-A	ALBU_HUMAN Serum albumin active OS=Homo sapiens GN=ALB PE=1 SV=2	false	DVFLGMoxFLYEYARR	CcmCcmAAADPHECcmYAKVFDEFKPLVEEPQNLIK	324	360	14	30	11	19	334	378	5	BS3+NH+OH	5.02933	false	true	false	false	Within Special >4	0.549254		0.0636042	0	0	0	0	17781	212	0
10971	2092058069	HSA_BS3_0.3x_DDA_003	7	549.85	3841.9	0.900057	7	3841.91	0.905912	30473	P02768-A	ALBU_HUMAN Serum albumin active OS=Homo sapiens GN=ALB PE=1 SV=2	false	P02768-A	ALBU_HUMAN Serum albumin active OS=Homo sapiens GN=ALB PE=1 SV=2	false	KYLYEIAR	LVRPEVDVMCcmTAFHDNEETFLK	137	115	8	22	1	11	137	125	7	BS3+NH+OH	5.01895	false	true	false	false	Within >4	0.219668		0.319776	0	0	0.0266667	0	17359	202	0
10972	2094532086	HSA_BS3_0.5x_DDA_003	6	851.238	5101.38	0.384832	6	5101.37	0.372998	28136	P02768-A	ALBU_HUMAN Serum albumin active OS=Homo sapiens GN=ALB PE=1 SV=2	false	P02768-A	ALBU_HUMAN Serum albumin active OS=Homo sapiens GN=ALB PE=1 SV=2	false	DEGKASbs3ohSAKQR	SHCcmIAEVENDEMPADLPSbs3ohLAADFVESKDVCcmK	187	287	11	31	9	1	195	287	6	BS3+NH+OH	5.01801	false	true	false	false	Within >4	0.219668		0.319776	0	0	0.015873	0	17358	17	0
10973	2099757705	HSA_BS3_0.9x_DDA_003	4	1004.51	4014	0.999694	4	4013.98	0.979466	48035	P02768-A	ALBU_HUMAN Serum albumin active OS=Homo sapiens GN=ALB PE=1 SV=2	false	P02768-A	ALBU_HUMAN Serum albumin active OS=Homo sapiens GN=ALB PE=1 SV=2	false	KYbs3ohLYEIAR	LVRPEVDVMoxCcmTAFHDNEETFLK	137	115	8	22	1	11	137	125	4	BS3+NH+OH	4.98932	false	true	false	false	Within Special >4	0.56305		0.179487	0	0	0.0266667	0	20524	202	0
10973	2099791071	HSA_BS3_0.9x_DDA_003	5	800.407	3997	0.999791	5	3997	0.000541	35223	P02768-A	ALBU_HUMAN Serum albumin active OS=Homo sapiens GN=ALB PE=1 SV=2	false	P02768-A	ALBU_HUMAN Serum albumin active OS=Homo sapiens GN=ALB PE=1 SV=2	false	KYbs3nh2LYEIAR	LVRPEVDVMCcmTAFHDNEETFLK	137	115	8	22	1	11	137	125	5	BS3+NH+OH	4.98123	false	true	false	false	Within >4	0.226752		0.218147	0	0	0.0266667	0	15599	202	0
10973	2099784422	HSA_BS3_0.9x_DDA_003	6	673.681	4036.04	0.041881	6	4036.04	0.039962	38612	P02768-A	ALBU_HUMAN Serum albumin active OS=Homo sapiens GN=ALB PE=1 SV=2	false	P02768-A	ALBU_HUMAN Serum albumin active OS=Homo sapiens GN=ALB PE=1 SV=2	false	KYbs3nh2LYbs3nh2EIAR	MoxPCcmAEDYLSVVLNQLCcmVLHEK	137	446	8	21	1	7	137	452	6	BS3+NH+OH	4.9797	false	true	false	false	Within >4	0.226752		0.324022	0	0	0.0449438	0	17347	186	0
10974	2097200469	HSA_BS3_1x_DDA_001	4	799.886	3195.51	0.514249	4	3195.51	0.513784	25067	DECOY:P02768-A	DECOY:ALBU_HUMAN Serum albumin active OS=Homo sapiens GN=ALB PE=1 SV=2	true	P02768-A	ALBU_HUMAN Serum albumin active OS=Homo sapiens GN=ALB PE=1 SV=2	false	ETKbs3nh2AKbs3nh2PK	CcmCcmKADDKETCcmFAEEGK	45	558	7	16	2	3	46	560	4	BS3+NH+OH	4.96874	true	false	true	false	Within >4	0.229695		0.326389	1	0	0.015873	1	17342	180	6
10974	2097158430	HSA_BS3_1x_DDA_003	5	756.61	3778.01	0.012361	5	3778.01	0.0074	28610	P02768-A	ALBU_HUMAN Serum albumin active OS=Homo sapiens GN=ALB PE=1 SV=2	false	P02768-A	ALBU_HUMAN Serum albumin active OS=Homo sapiens GN=ALB PE=1 SV=2	false	ASSbs3nh2AKbs3ohQR	AACcmLLPKLDELRDEGKASbs3nh2Sbs3ohAK	191	175	7	21	2	7	192	181	5	BS3+NH+OH	4.95048	false	true	false	false	Within >4	0.23625		0.331956	0	0	0.0449438	0	17331	168	0
10973	2099853622	HSA_BS3_0.9x_DDA_001	5	796.212	3976.02	0.024327	5	3976.03	0.026006	50633	P02768-A	ALBU_HUMAN Serum albumin active OS=Homo sapiens GN=ALB PE=1 SV=2	false	P02768-A	ALBU_HUMAN Serum albumin active OS=Homo sapiens GN=ALB PE=1 SV=2	false	VFDEFKPLVEEPQNLIK	DVFLGMoxFLYEYbs3nh2AR	373	324	17	13	6	9	378	332	5	BS3+NH+OH	4.93982	false	true	false	false	Within Special >4	0.598854		0.0304348	0	0	0	0	17694	87	0
10973	2099788500	HSA_BS3_0.9x_DDA_003	5	966.663	4828.28	0.281001	5	4828.28	0.284307	35301	P02768-A	ALBU_HUMAN Serum albumin active OS=Homo sapiens GN=ALB PE=1 SV=2	false	P02768-A	ALBU_HUMAN Serum albumin active OS=Homo sapiens GN=ALB PE=1 SV=2	false	NLGKVGSbs3ohKbs3nh2CcmCcmK	SHCcmIAEVENDEMPADLPSbs3ohLAADFVESK	429	287	11	27	4	1	432	287	5	BS3+NH+OH	4.93907	false	true	false	false	Within >4	0.23625		0.230357	0	0	0	0	14976	117	0
10972	2198466697	HSA_BS3_0.5x_DDA_002	4	1152.83	4607.3	0.298364	4	4607.27	0.273157	46354	P02768-A	ALBU_HUMAN Serum albumin active OS=Homo sapiens GN=ALB PE=1 SV=2	false	P02768-A	ALBU_HUMAN Serum albumin active OS=Homo sapiens GN=ALB PE=1 SV=2	false	HPYFYAPELLFFAKR	YKAAFTECcmCcmQAADKbs3ohAACcmLLPK	146	161	15	21	14	2	159	162	4	BS3+NH+OH	4.93766	false	true	false	false	Within >4	0.23625		0.0456274	0	0	0	0	17326	415	0
10973	2099847598	HSA_BS3_0.9x_DDA_002	6	1078.19	6463.12	0.115971	6	6463.1	0.101464	58569	P02768-A	ALBU_HUMAN Serum albumin active OS=Homo sapiens GN=ALB PE=1 SV=2	false	P02768-A	ALBU_HUMAN Serum albumin active OS=Homo sapiens GN=ALB PE=1 SV=2	false	LVNEVTEFAKTCcmVADESAENCcmDK	FKDLGEENFKALVLIAFAQYLQQCcmPFEDHVK	42	11	23	31	10	10	51	20	6	BS3+NH+OH	4.91602	false	true	false	false	Within >4	0.239157		0.337398	0	0	0.0361446	0	17317	147	0
10973	2099785714	HSA_BS3_0.9x_DDA_003	3	1237.31	3708.9	0.895813	3	3708.91	0.907293	46647	P02768-A	ALBU_HUMAN Serum albumin active OS=Homo sapiens GN=ALB PE=1 SV=2	false	P02768-A	ALBU_HUMAN Serum albumin active OS=Homo sapiens GN=ALB PE=1 SV=2	false	ATKEQLK	QNCcmELFEQLGEYbs3ohKFQNALLVR	539	390	7	21	3	13	541	402	3	BS3+NH+OH	4.90829	false	true	false	false	Within >4	0.239157		0.230357	0	0	0	0	15041	317	0
10973	2099785713	HSA_BS3_0.9x_DDA_003	3	1237.31	3708.9	0.895813	3	3708.91	0.907293	46647	P02768-A	ALBU_HUMAN Serum albumin active OS=Homo sapiens GN=ALB PE=1 SV=2	false	P02768-A	ALBU_HUMAN Serum albumin active OS=Homo sapiens GN=ALB PE=1 SV=2	false	ATKEQLK	QNCcmELFEQLGEYKbs3ohFQNALLVR	539	390	7	21	3	12	541	401	3	BS3+NH+OH	4.90829	false	true	false	false	Within >4	0.239157		0.230357	0	0	0	0	15042	249	0
10972	2198469849	HSA_BS3_0.5x_DDA_002	4	1333.64	5330.51	0.513908	4	5330.51	0.505277	43680	P02768-A	ALBU_HUMAN Serum albumin active OS=Homo sapiens GN=ALB PE=1 SV=2	false	P02768-A	ALBU_HUMAN Serum albumin active OS=Homo sapiens GN=ALB PE=1 SV=2	false	NLGKVGSbs3nh2Kbs3ohCcmCcmK	SHCcmIAEVENDEMPADLPSLAADFVESKbs3ohDVCcmK	429	287	11	31	4	1	432	287	4	BS3+NH+OH	4.90312	false	true	false	false	Within >4	0.239157		0.0901639	0	0	0	0	17312	117	0
10972	2198469848	HSA_BS3_0.5x_DDA_002	4	1333.64	5330.51	0.513908	4	5330.51	0.505277	43680	P02768-A	ALBU_HUMAN Serum albumin active OS=Homo sapiens GN=ALB PE=1 SV=2	false	P02768-A	ALBU_HUMAN Serum albumin active OS=Homo sapiens GN=ALB PE=1 SV=2	false	NLGKVGSbs3ohKbs3nh2CcmCcmK	SHCcmIAEVENDEMPADLPSLAADFVESKbs3ohDVCcmK	429	287	11	31	4	1	432	287	4	BS3+NH+OH	4.90312	false	true	false	false	Within >4	0.239157		0.0773639	0	0	0	0	17313	117	0
10973	2099789715	HSA_BS3_0.9x_DDA_003	4	1253.09	5008.33	0.328988	4	5008.32	0.321383	46946	P02768-A	ALBU_HUMAN Serum albumin active OS=Homo sapiens GN=ALB PE=1 SV=2	false	P02768-A	ALBU_HUMAN Serum albumin active OS=Homo sapiens GN=ALB PE=1 SV=2	false	CcmCcmTESLVNR	CcmCcmAAADPHECcmYAKbs3nh2VFDEFKPLVEEPQNLIK	476	360	9	30	3	19	478	378	4	BS3+NH+OH	4.89507	false	true	false	false	Within >4	0.239157		0.340541	0	0	0.0266667	0	17311	143	0
10971	2092034661	HSA_BS3_0.3x_DDA_002	4	1169.06	4672.21	0.209347	4	4672.21	0.205663	37253	P02768-A	ALBU_HUMAN Serum albumin active OS=Homo sapiens GN=ALB PE=1 SV=2	false	P02768-A	ALBU_HUMAN Serum albumin active OS=Homo sapiens GN=ALB PE=1 SV=2	false	NLGKVGSbs3ohKbs3nh2CcmCcmK	SHCcmIAEVENDEMPADLPSLAADFVESK	429	287	11	27	4	1	432	287	4	BS3+NH+OH	4.88025	false	true	false	false	Within >4	0.240444		0.15894	0	0	0	0	16807	117	0
10971	2092034660	HSA_BS3_0.3x_DDA_002	4	1169.06	4672.21	0.209347	4	4672.21	0.205663	37253	P02768-A	ALBU_HUMAN Serum albumin active OS=Homo sapiens GN=ALB PE=1 SV=2	false	P02768-A	ALBU_HUMAN Serum albumin active OS=Homo sapiens GN=ALB PE=1 SV=2	false	NLGKVGSbs3nh2Kbs3ohCcmCcmK	SHCcmIAEVENDEMPADLPSLAADFVESK	429	287	11	27	4	1	432	287	4	BS3+NH+OH	4.88025	false	true	false	false	Within >4	0.240444		0.138686	0	0	0	0	17193	117	0
10974	2097152309	HSA_BS3_1x_DDA_003	3	638.649	1912.93	0.925335	3	1912.92	0.924745	4525	P02768-A	ALBU_HUMAN Serum albumin active OS=Homo sapiens GN=ALB PE=1 SV=2	false	P02768-A	ALBU_HUMAN Serum albumin active OS=Homo sapiens GN=ALB PE=1 SV=2	false	CcmCcmKHPEAK	ASSAKQR	437	191	8	7	3	5	439	195	3	BS3+NH+OH	4.8753	false	true	false	false	Within >4	0.240537		0.0304348	0	0	0	0	17302	227	0
10972	2094532528	HSA_BS3_0.5x_DDA_003	6	851.238	5101.38	0.384832	6	5101.37	0.372998	28149	P02768-A	ALBU_HUMAN Serum albumin active OS=Homo sapiens GN=ALB PE=1 SV=2	false	P02768-A	ALBU_HUMAN Serum albumin active OS=Homo sapiens GN=ALB PE=1 SV=2	false	DEGKbs3ohASSAKQR	SHCcmIAEVENDEMPADLPSbs3ohLAADFVESKDVCcmK	187	287	11	31	9	1	195	287	6	BS3+NH+OH	4.86718	false	true	false	false	Within >4	0.240537		0.341722	0	0	0.015873	0	17297	17	0
10974	2097169394	HSA_BS3_1x_DDA_003	6	1042.18	6247.01	0.010283	6	6247	0.004188	37183	P02768-A	ALBU_HUMAN Serum albumin active OS=Homo sapiens GN=ALB PE=1 SV=2	false	P02768-A	ALBU_HUMAN Serum albumin active OS=Homo sapiens GN=ALB PE=1 SV=2	false	LDELRDEGKASSAK	RPCcmFSALEVDETYVPKEFNAETFTbs3nh2FHADICcmTLSEKER	182	485	14	37	9	35	190	519	6	BS3+NH+OH	4.86151	false	true	false	false	Within >4	0.240537		0.0672783	0	0	0	0	17294	309	0
10972	2094527816	HSA_BS3_0.5x_DDA_003	4	915.219	3656.85	0.846159	4	3656.83	0.82522	49205	P02768-A	ALBU_HUMAN Serum albumin active OS=Homo sapiens GN=ALB PE=1 SV=2	false	P02768-A	ALBU_HUMAN Serum albumin active OS=Homo sapiens GN=ALB PE=1 SV=2	false	MPCcmAEDYLSVVLNQLCcmVLHEK	TPVSDRVTK	446	467	21	9	9	1	454	467	4	BS3+NH+OH	4.83845	false	true	false	false	Within >4	0.243636		0.344737	0	0	0	0	17284	9	0
10973	2099848564	HSA_BS3_0.9x_DDA_002	5	1131.14	5650.66	0.659907	5	5650.67	0.673666	56949	P02768-A	ALBU_HUMAN Serum albumin active OS=Homo sapiens GN=ALB PE=1 SV=2	false	P02768-A	ALBU_HUMAN Serum albumin active OS=Homo sapiens GN=ALB PE=1 SV=2	false	CcmCcmAAADPHECcmYAKbs3ohVFDEFKPLVEEPQNLIK	DVFLGMFLYEYbs3ohAR	360	324	30	13	19	9	378	332	5	BS3+NH+OH	4.80006	false	true	false	false	Within >4	0.244365		0.350449	0	0	0	0	17266	87	0
10973	2099781004	HSA_BS3_0.9x_DDA_003	3	814.086	2439.24	0.236328	3	2439.24	0.236243	8220	P02768-A	ALBU_HUMAN Serum albumin active OS=Homo sapiens GN=ALB PE=1 SV=2	false	P02768-A	ALBU_HUMAN Serum albumin active OS=Homo sapiens GN=ALB PE=1 SV=2	false	ASSAKQR	VGSKCcmCcmKbs3nh2HPEAK	191	433	7	12	5	4	195	436	3	BS3+NH+OH	4.78678	false	true	false	false	Within >4	0.24763		0	0	0	0	0	17257	210	0
10972	2094526783	HSA_BS3_0.5x_DDA_003	4	831.909	3323.61	0.60744	4	3323.61	0.608747	22709	P02768-A	ALBU_HUMAN Serum albumin active OS=Homo sapiens GN=ALB PE=1 SV=2	false	DECOY:P02768-A	DECOY:ALBU_HUMAN Serum albumin active OS=Homo sapiens GN=ALB PE=1 SV=2	true	CcmCcmKADDKETCcmFAEEGKK	ETKbs3nh2AKbs3nh2PK	558	45	17	7	3	2	560	46	4	BS3+NH+OH	4.78439	true	false	true	false	Within >4	0.251185		0.0672783	0	1	0.015873	1	17254	180	6
10973	2099843841	HSA_BS3_0.9x_DDA_002	5	927.645	4633.19	0.188371	5	4633.18	0.182141	41744	P02768-A	ALBU_HUMAN Serum albumin active OS=Homo sapiens GN=ALB PE=1 SV=2	false	P02768-A	ALBU_HUMAN Serum albumin active OS=Homo sapiens GN=ALB PE=1 SV=2	false	DVFLGMoxFLYEYARR	EFNAETFTFHADICcmTLSEKbs3ohER	324	501	14	21	9	6	332	506	5	BS3+NH+OH	4.78034	false	true	false	false	Within >4	0.252071		0.356777	0	0	0.015873	0	17252	42	0
10973	2099823178	HSA_BS3_0.9x_DDA_002	3	1189.9	3566.68	0.677129	3	3566.67	0.669113	45841	P02768-A	ALBU_HUMAN Serum albumin active OS=Homo sapiens GN=ALB PE=1 SV=2	false	P02768-A	ALBU_HUMAN Serum albumin active OS=Homo sapiens GN=ALB PE=1 SV=2	false	TCcmVADESAENCcmDK	SLHTLFGDKLCcmTVATLR	52	65	13	17	7	9	58	73	3	BS3+NH+OH	4.75168	false	true	false	false	Within Special >4	0.640097		0.00892857	0	0	0.0449438	0	17847	1051	0
10973	2099845524	HSA_BS3_0.9x_DDA_002	4	1237.86	4947.41	0.409834	4	4947.39	0.394874	51899	P02768-A	ALBU_HUMAN Serum albumin active OS=Homo sapiens GN=ALB PE=1 SV=2	false	P02768-A	ALBU_HUMAN Serum albumin active OS=Homo sapiens GN=ALB PE=1 SV=2	false	CcmCcmTESbs3nh2LVNR	MoxPCcmAEDYLSVVLNQLCcmVLHEKTPVSDRVTK	476	446	9	30	3	21	478	466	4	BS3+NH+OH	4.75165	false	true	false	false	Within >4	0.257576		0.36409	0	0	0.0361446	0	17227	46	0
10973	2099896637	HSA_BS3_0.9x_DDA_001	4	1253.61	5010.4	0.396828	4	5010.39	0.390488	55896	P02768-A	ALBU_HUMAN Serum albumin active OS=Homo sapiens GN=ALB PE=1 SV=2	false	P02768-A	ALBU_HUMAN Serum albumin active OS=Homo sapiens GN=ALB PE=1 SV=2	false	TYETTLEK	CcmCcmAAADPHECcmYAKbs3nh2VFDEFKbs3ohPLVEEPQNLIK	352	360	8	30	5	11	356	370	4	BS3+NH+OH	4.75129	false	true	false	false	Within >4	0.257576		0.36409	0	0	0.0266667	0	17225	44	0
10973	2099844863	HSA_BS3_0.9x_DDA_002	4	1159.05	4632.19	0.188044	4	4632.18	0.175659	41768	P02768-A	ALBU_HUMAN Serum albumin active OS=Homo sapiens GN=ALB PE=1 SV=2	false	P02768-A	ALBU_HUMAN Serum albumin active OS=Homo sapiens GN=ALB PE=1 SV=2	false	DVFLGMoxFLYEYbs3nh2AR	EFNAETFTFHADICcmTLSEKbs3ohER	324	501	13	21	9	6	332	506	4	BS3+NH+OH	4.74878	false	true	false	false	Within >4	0.258102		0.36409	0	0	0.015873	0	17223	42	0
10974	2097202667	HSA_BS3_1x_DDA_001	4	922.741	3686.93	0.933913	4	3686.93	0.930153	26040	P02768-A	ALBU_HUMAN Serum albumin active OS=Homo sapiens GN=ALB PE=1 SV=2	false	P02768-A	ALBU_HUMAN Serum albumin active OS=Homo sapiens GN=ALB PE=1 SV=2	false	LDELRDEGKbs3nh2ASSAK	QRLKCcmASLQKbs3ohFGER	182	196	14	14	12	4	193	199	4	BS3+NH+OH	4.7388	false	true	false	false	Within >4	0.258102		0.016	0	0	0	0	17219	688	0
10974	2097141403	HSA_BS3_1x_DDA_003	5	1099.93	5494.62	0.621195	5	5494.62	0.617488	58918	P02768-A	ALBU_HUMAN Serum albumin active OS=Homo sapiens GN=ALB PE=1 SV=2	false	P02768-A	ALBU_HUMAN Serum albumin active OS=Homo sapiens GN=ALB PE=1 SV=2	false	DVFLGMFLYEYARR	CcmCcmAAADPHECcmYAKVFDEFKPLVEEPQNLIK	324	360	14	30	9	19	332	378	5	BS3+NH+OH	4.72534	false	true	false	false	Within Special >4	0.647887		0.14966	0	0	0	0	17125	87	0
10973	2099842289	HSA_BS3_0.9x_DDA_002	4	1208.33	4829.29	0.293261	4	4829.27	0.268318	46324	P02768-A	ALBU_HUMAN Serum albumin active OS=Homo sapiens GN=ALB PE=1 SV=2	false	P02768-A	ALBU_HUMAN Serum albumin active OS=Homo sapiens GN=ALB PE=1 SV=2	false	SHCcmIAEVENDEMoxPADLPSLAADFVESK	LKECcmCcmEKbs3ohPLLEK	287	275	27	12	1	2	287	276	4	BS3+NH+OH	4.71617	false	true	false	false	Within >4	0.263825		0.331973	0	0	0	0	8584	134	0
10973	2099848513	HSA_BS3_0.9x_DDA_002	4	1333.14	5328.54	0.538431	4	5328.54	0.537246	42528	P02768-A	ALBU_HUMAN Serum albumin active OS=Homo sapiens GN=ALB PE=1 SV=2	false	P02768-A	ALBU_HUMAN Serum albumin active OS=Homo sapiens GN=ALB PE=1 SV=2	false	NLGKVGSbs3nh2Kbs3nh2CcmCcmK	SHCcmIAEVENDEMPADLPSLAADFVESKbs3nh2DVCcmK	429	287	11	31	4	1	432	287	4	BS3+NH+OH	4.71387	false	true	false	false	Within >4	0.263825		0.0981432	0	0	0	0	17207	117	0
10972	2094507214	HSA_BS3_0.5x_DDA_003	4	995.26	3977.01	0.009223	4	3977.01	0.010021	50419	P02768-A	ALBU_HUMAN Serum albumin active OS=Homo sapiens GN=ALB PE=1 SV=2	false	P02768-A	ALBU_HUMAN Serum albumin active OS=Homo sapiens GN=ALB PE=1 SV=2	false	DVFLGMoxFLYEYbs3ohAR	VFDEFKPLVEEPQNLIK	324	373	13	17	9	6	332	378	4	BS3+NH+OH	4.70689	false	true	false	false	Within Special >4	0.652632		0.0773639	0	0	0	0	17667	87	0
10974	2097166944	HSA_BS3_1x_DDA_003	6	1078.19	6463.12	0.11601	6	6463.1	0.101464	56833	P02768-A	ALBU_HUMAN Serum albumin active OS=Homo sapiens GN=ALB PE=1 SV=2	false	P02768-A	ALBU_HUMAN Serum albumin active OS=Homo sapiens GN=ALB PE=1 SV=2	false	LVNEVTEFAKTCcmVADESAENCcmDK	FKDLGEENFKALVLIAFAQYLQQCcmPFEDHVK	42	11	23	31	10	2	51	12	6	BS3+NH+OH	4.6915	false	true	false	false	Within >4	0.264064		0.37469	0	0	0	0	17203	24	0
10972	2094529523	HSA_BS3_0.5x_DDA_003	5	935.446	4672.19	0.191284	5	4672.21	0.205663	30922	P02768-A	ALBU_HUMAN Serum albumin active OS=Homo sapiens GN=ALB PE=1 SV=2	false	P02768-A	ALBU_HUMAN Serum albumin active OS=Homo sapiens GN=ALB PE=1 SV=2	false	NLGKVGSbs3nh2Kbs3ohCcmCcmK	SHCcmIAEVENDEMPADLPSLAADFVESK	429	287	11	27	4	1	432	287	5	BS3+NH+OH	4.67996	false	true	false	false	Within >4	0.266819		0.138686	0	0	0	0	17193	117	0
10972	2094568620	HSA_BS3_0.5x_DDA_001	6	1092.88	6551.24	0.2385	6	6551.21	0.213617	49233	P02768-A	ALBU_HUMAN Serum albumin active OS=Homo sapiens GN=ALB PE=1 SV=2	false	P02768-A	ALBU_HUMAN Serum albumin active OS=Homo sapiens GN=ALB PE=1 SV=2	false	RYKAAFTECcmCcmQAADKbs3ohAACcmLLPK	LVRPEVDVMCcmTAFHDNEETFLKKYLYEIAR	160	115	22	30	3	23	162	137	6	BS3+NH+OH	4.67519	false	true	false	false	Within >4	0.266968		0.376528	0	0	0	0	17190	12	0
10973	2099836760	HSA_BS3_0.9x_DDA_002	4	833.157	3328.6	0.599658	4	3328.61	0.614165	50127	P02768-A	ALBU_HUMAN Serum albumin active OS=Homo sapiens GN=ALB PE=1 SV=2	false	P02768-A	ALBU_HUMAN Serum albumin active OS=Homo sapiens GN=ALB PE=1 SV=2	false	TPVSDR	MPCcmAEDYLSVVLNQLCcmVLHEK	467	446	6	21	1	9	467	454	4	BS3+NH+OH	4.67115	false	true	false	false	Within >4	0.266968		0.376528	0	0	0	0	17186	9	0
10972	2094533483	HSA_BS3_0.5x_DDA_003	4	1333.63	5330.51	0.510595	4	5330.51	0.505277	43958	P02768-A	ALBU_HUMAN Serum albumin active OS=Homo sapiens GN=ALB PE=1 SV=2	false	P02768-A	ALBU_HUMAN Serum albumin active OS=Homo sapiens GN=ALB PE=1 SV=2	false	NLGKVGSbs3ohKbs3ohCcmCcmK	SHCcmIAEVENDEMPADLPSLAADFVESKbs3nh2DVCcmK	429	287	11	31	4	1	432	287	4	BS3+NH+OH	4.63913	false	true	false	false	Within >4	0.270601		0.0672783	0	0	0	0	17167	117	0
10973	2099794782	HSA_BS3_0.9x_DDA_003	5	1102.93	5509.62	0.615314	5	5509.61	0.605916	58009	P02768-A	ALBU_HUMAN Serum albumin active OS=Homo sapiens GN=ALB PE=1 SV=2	false	P02768-A	ALBU_HUMAN Serum albumin active OS=Homo sapiens GN=ALB PE=1 SV=2	false	CcmCcmAAADPHECcmYAKbs3nh2VFDEFKPLVEEPQNLIK	DVFLGMoxFLYEYAR	360	324	30	13	19	11	378	334	5	BS3+NH+OH	4.63599	false	true	false	false	Within >4	0.270601		0.084507	0	0	0	0	17164	212	0
10973	2099794781	HSA_BS3_0.9x_DDA_003	5	1102.93	5509.62	0.615314	5	5509.61	0.605916	58009	P02768-A	ALBU_HUMAN Serum albumin active OS=Homo sapiens GN=ALB PE=1 SV=2	false	P02768-A	ALBU_HUMAN Serum albumin active OS=Homo sapiens GN=ALB PE=1 SV=2	false	CcmCcmAAADPHECcmYAKVFDEFKbs3nh2PLVEEPQNLIK	DVFLGMoxFLYEYAR	360	324	30	13	13	11	372	334	5	BS3+NH+OH	4.63599	false	true	false	false	Within >4	0.270601		0.0725076	0	0	0.0266667	0	17165	332	0
10973	2099848549	HSA_BS3_0.9x_DDA_002	4	1374.66	5494.61	0.610921	4	5494.62	0.617488	60680	P02768-A	ALBU_HUMAN Serum albumin active OS=Homo sapiens GN=ALB PE=1 SV=2	false	P02768-A	ALBU_HUMAN Serum albumin active OS=Homo sapiens GN=ALB PE=1 SV=2	false	DVFLGMFLYEYARR	CcmCcmAAADPHECcmYAKVFDEFKPLVEEPQNLIK	324	360	14	30	9	19	332	378	4	BS3+NH+OH	4.5788	false	true	false	false	Within >4	0.284314		0.14966	0	0	0	0	17125	87	0
10972	2198466835	HSA_BS3_0.5x_DDA_002	4	1152.83	4607.3	0.298364	4	4607.3	0.295624	46362	P02768-A	ALBU_HUMAN Serum albumin active OS=Homo sapiens GN=ALB PE=1 SV=2	false	P02768-A	ALBU_HUMAN Serum albumin active OS=Homo sapiens GN=ALB PE=1 SV=2	false	RYKAAFTECcmCcmQAADKAACcmLLPK	HPYFYAPELLFFAKR	160	146	22	15	3	14	162	159	4	BS3+NH+OH	4.57277	false	true	false	false	Within >4	0.284783		0.253401	0	0	0	0	15416	415	0
10973	2099763465	HSA_BS3_0.9x_DDA_003	4	1098.1	4388.37	0.365069	4	4388.38	0.381775	55339	P02768-A	ALBU_HUMAN Serum albumin active OS=Homo sapiens GN=ALB PE=1 SV=2	false	P02768-A	ALBU_HUMAN Serum albumin active OS=Homo sapiens GN=ALB PE=1 SV=2	false	QNCcmELFEQLGEYKFQNALLVR	QIKbs3nh2KQTALVELVK	390	522	21	13	13	4	402	525	4	BS3+NH+OH	4.55658	false	true	false	false	Within Special >4	0.682657		0.166667	0	0	0	0	20217	989	0
10972	2094567856	HSA_BS3_0.5x_DDA_001	6	767.535	4599.17	0.165187	6	4599.15	0.152028	28999	P02768-A	ALBU_HUMAN Serum albumin active OS=Homo sapiens GN=ALB PE=1 SV=2	false	P02768-A	ALBU_HUMAN Serum albumin active OS=Homo sapiens GN=ALB PE=1 SV=2	false	DEGKbs3ohASSAKQR	SHCcmIAEVENDEMPADLPSbs3ohLAADFVESK	187	287	11	27	9	1	195	287	6	BS3+NH+OH	4.53095	false	true	false	false	Within >4	0.295187		0.266667	0	0	0.015873	0	15146	17	0
10972	2094567855	HSA_BS3_0.5x_DDA_001	6	767.535	4599.17	0.165187	6	4599.15	0.152028	28999	P02768-A	ALBU_HUMAN Serum albumin active OS=Homo sapiens GN=ALB PE=1 SV=2	false	P02768-A	ALBU_HUMAN Serum albumin active OS=Homo sapiens GN=ALB PE=1 SV=2	false	DEGKASbs3ohSAKQR	SHCcmIAEVENDEMPADLPSbs3ohLAADFVESK	187	287	11	27	9	1	195	287	6	BS3+NH+OH	4.53095	false	true	false	false	Within >4	0.295187		0.305916	0	0	0.015873	0	12897	17	0
10973	2099839271	HSA_BS3_0.9x_DDA_002	5	777.194	3880.93	0.932867	5	3880.95	0.945333	42057	P02768-A	ALBU_HUMAN Serum albumin active OS=Homo sapiens GN=ALB PE=1 SV=2	false	P02768-A	ALBU_HUMAN Serum albumin active OS=Homo sapiens GN=ALB PE=1 SV=2	false	KYbs3nh2LYEIAR	MoxPCcmAEDYLSVVLNQLCcmVLHEK	137	446	8	21	1	7	137	452	5	BS3+NH+OH	4.52494	false	true	false	false	Within >4	0.297125		0.217899	0	0	0.0449438	0	3254	186	0
10970	2201089055	HSA_BS3_0.1x_DDA_002	3	892.051	2673.13	0.132642	3	2673.14	0.139686	13667	P02768-A	ALBU_HUMAN Serum albumin active OS=Homo sapiens GN=ALB PE=1 SV=2	false	P02768-A	ALBU_HUMAN Serum albumin active OS=Homo sapiens GN=ALB PE=1 SV=2	false	TYETTLEK	CcmCcmAAADPHECcmYAK	352	360	8	13	5	11	356	370	3	BS3+NH+OH	4.51332	false	true	false	false	Within Special >4	0.682657		0.191667	0	0	0.0266667	0	16825	44	0
10972	2094502551	HSA_BS3_0.5x_DDA_003	4	872.186	3484.72	0.716532	4	3484.72	0.715276	40271	P02768-A	ALBU_HUMAN Serum albumin active OS=Homo sapiens GN=ALB PE=1 SV=2	false	P02768-A	ALBU_HUMAN Serum albumin active OS=Homo sapiens GN=ALB PE=1 SV=2	false	TPVSDR	RMPCcmAEDYLSVVLNQLCcmVLHEK	467	445	6	22	1	10	467	454	4	BS3+NH+OH	4.40111	false	true	false	false	Within Special >4	0.685155		0.166667	0	0	0	0	20067	9	0
10974	2194953453	HSA_BS3_1x_DDA_002	4	1152.58	4606.29	0.292431	4	4606.29	0.289142	45449	P02768-A	ALBU_HUMAN Serum albumin active OS=Homo sapiens GN=ALB PE=1 SV=2	false	P02768-A	ALBU_HUMAN Serum albumin active OS=Homo sapiens GN=ALB PE=1 SV=2	false	AAFTECcmCcmQAADKbs3nh2AACcmLLPK	HPYFYAPELLFFAKRYK	163	146	19	17	4	14	166	159	4	BS3+NH+OH	4.36024	false	true	false	false	Within >4	0.339321		0	0	0	0	0	16966	1046	0
10974	2097163247	HSA_BS3_1x_DDA_003	4	1161.07	4640.24	0.235652	4	4640.23	0.234056	31402	P02768-A	ALBU_HUMAN Serum albumin active OS=Homo sapiens GN=ALB PE=1 SV=2	false	P02768-A	ALBU_HUMAN Serum albumin active OS=Homo sapiens GN=ALB PE=1 SV=2	false	EFNAETFTFHADICcmTLSEKER	LDELRDEGKASSAKbs3ohQR	501	182	21	16	19	9	519	190	4	BS3+NH+OH	4.34702	false	true	false	false	Within >4	0.340954		0	0	0	0	0	16957	309	0
10973	2099833459	HSA_BS3_0.9x_DDA_002	5	732.168	3655.8	0.803768	5	3655.8	0.804815	38859	P02768-A	ALBU_HUMAN Serum albumin active OS=Homo sapiens GN=ALB PE=1 SV=2	false	P02768-A	ALBU_HUMAN Serum albumin active OS=Homo sapiens GN=ALB PE=1 SV=2	false	TPVSbs3nh2DR	RMoxPCcmAEDYLSVVLNQLCcmVLHEK	467	445	6	22	1	10	467	454	5	BS3+NH+OH	4.26793	false	true	false	false	Within >4	0.35576		0.288084	0	0	0	0	14980	9	0
10973	2099888172	HSA_BS3_0.9x_DDA_001	4	772.141	3084.53	0.534963	4	3084.53	0.533393	42408	P02768-A	ALBU_HUMAN Serum albumin active OS=Homo sapiens GN=ALB PE=1 SV=2	false	P02768-A	ALBU_HUMAN Serum albumin active OS=Homo sapiens GN=ALB PE=1 SV=2	false	KLVAASQAALGL	AVMoxDDFAAFVEKCcmCcmK	574	546	12	15	1	12	574	557	4	BS3+NH+OH	4.25983	false	true	false	false	Within >4	0.35576		0.0304348	0	0	0	0	16886	462	0
10973	2099784209	HSA_BS3_0.9x_DDA_003	3	1321.34	3961	0.002738	3	3961.02	0.015111	60709	P02768-A	ALBU_HUMAN Serum albumin active OS=Homo sapiens GN=ALB PE=1 SV=2	false	P02768-A	ALBU_HUMAN Serum albumin active OS=Homo sapiens GN=ALB PE=1 SV=2	false	VFDEFKPLVEEPQNLIK	DVFLGMFLYbs3ohEYAR	373	324	17	13	6	11	378	334	3	BS3+NH+OH	4.22142	false	true	false	false	Within >4	0.35576		0.084507	0	0	0	0	9753	212	0
10970	2201099718	HSA_BS3_0.1x_DDA_002	4	669.29	2673.13	0.130323	4	2673.14	0.139686	13587	P02768-A	ALBU_HUMAN Serum albumin active OS=Homo sapiens GN=ALB PE=1 SV=2	false	P02768-A	ALBU_HUMAN Serum albumin active OS=Homo sapiens GN=ALB PE=1 SV=2	false	TYETTLEK	CcmCcmAAADPHECcmYAK	352	360	8	13	5	11	356	370	4	BS3+NH+OH	4.18902	false	true	false	false	Within >4	0.35576		0.191667	0	0	0.0266667	0	16825	44	0
10971	2092087474	HSA_BS3_0.3x_DDA_001	5	935.445	4672.19	0.189543	5	4672.21	0.205663	38643	P02768-A	ALBU_HUMAN Serum albumin active OS=Homo sapiens GN=ALB PE=1 SV=2	false	P02768-A	ALBU_HUMAN Serum albumin active OS=Homo sapiens GN=ALB PE=1 SV=2	false	NLGKVGSbs3ohKbs3nh2CcmCcmK	SHCcmIAEVENDEMPADLPSLAADFVESK	429	287	11	27	4	1	432	287	5	BS3+NH+OH	4.178	false	true	false	false	Within >4	0.359745		0.15894	0	0	0	0	16807	117	0
10974	2097197861	HSA_BS3_1x_DDA_001	3	814.086	2439.24	0.237018	3	2439.24	0.236243	7636	P02768-A	ALBU_HUMAN Serum albumin active OS=Homo sapiens GN=ALB PE=1 SV=2	false	P02768-A	ALBU_HUMAN Serum albumin active OS=Homo sapiens GN=ALB PE=1 SV=2	false	VGSKCcmCcmKHPEAK	ASSbs3nh2AKQR	433	191	12	7	7	5	439	195	3	BS3+NH+OH	4.17727	false	true	false	false	Within >4	0.359745		0.0773639	0	0	0	0	16805	227	0
10972	2094566081	HSA_BS3_0.5x_DDA_001	6	912.771	5470.58	0.58067	6	5470.59	0.589007	40340	P02768-A	ALBU_HUMAN Serum albumin active OS=Homo sapiens GN=ALB PE=1 SV=2	false	P02768-A	ALBU_HUMAN Serum albumin active OS=Homo sapiens GN=ALB PE=1 SV=2	false	LKECcmCcmEKbs3nh2PLLEK	SHCcmIAEVENDEMPADLPSLAADFVESKbs3ohDVCcmK	275	287	12	31	2	1	276	287	6	BS3+NH+OH	4.11224	false	true	false	false	Within >4	0.38326		0.219282	0	0	0	0	14037	134	0
10972	2094504670	HSA_BS3_0.5x_DDA_003	5	932.445	4657.19	0.189118	5	4657.19	0.194764	28370	P02768-A	ALBU_HUMAN Serum albumin active OS=Homo sapiens GN=ALB PE=1 SV=2	false	P02768-A	ALBU_HUMAN Serum albumin active OS=Homo sapiens GN=ALB PE=1 SV=2	false	LKECcmCcmEKPLLEK	SHCcmIAEVENDEMPADLPSLAADFVESK	275	287	12	27	7	1	281	287	5	BS3+NH+OH	4.07895	false	true	false	false	Within Special >4	0.770833		0.0773639	0	0	0	0	17739	280	0
10972	2094543198	HSA_BS3_0.5x_DDA_001	4	971.496	3881.95	0.953294	4	3881.95	0.951815	41626	P02768-A	ALBU_HUMAN Serum albumin active OS=Homo sapiens GN=ALB PE=1 SV=2	false	P02768-A	ALBU_HUMAN Serum albumin active OS=Homo sapiens GN=ALB PE=1 SV=2	false	KYLYEIAR	RMoxPCcmAEDYLSVVLNQLCcmVLHEK	137	445	8	22	1	8	137	452	4	BS3+NH+OH	4.07141	false	true	false	false	Within Special >4	0.770833		0.166667	0	0	0.0449438	0	19634	186	0
10971	2092065137	HSA_BS3_0.3x_DDA_001	5	747.756	3733.74	0.74324	5	3733.75	0.746639	35202	P02768-A	ALBU_HUMAN Serum albumin active OS=Homo sapiens GN=ALB PE=1 SV=2	false	P02768-A	ALBU_HUMAN Serum albumin active OS=Homo sapiens GN=ALB PE=1 SV=2	false	VFDEFKPLVEEPQNLIK	CcmCcmAAADPHECcmYAK	373	360	17	13	6	11	378	370	5	BS3+NH+OH	4.05321	false	true	false	false	Within Special >4	0.770833		0	0	0	0	0	18199	390	0
10972	2094533422	HSA_BS3_0.5x_DDA_003	6	767.535	4599.17	0.168248	6	4599.15	0.152028	28894	P02768-A	ALBU_HUMAN Serum albumin active OS=Homo sapiens GN=ALB PE=1 SV=2	false	P02768-A	ALBU_HUMAN Serum albumin active OS=Homo sapiens GN=ALB PE=1 SV=2	false	DEGKASSbs3ohAKQR	SHCcmIAEVENDEMPADLPSbs3ohLAADFVESK	187	287	11	27	9	1	195	287	6	BS3+NH+OH	4.04602	false	true	false	false	Within >4	0.398451		0.376528	0	0	0.015873	0	12898	17	0
10973	2099893324	HSA_BS3_0.9x_DDA_001	5	803.605	4012.99	0.99055	5	4013	0.995451	36919	P02768-A	ALBU_HUMAN Serum albumin active OS=Homo sapiens GN=ALB PE=1 SV=2	false	P02768-A	ALBU_HUMAN Serum albumin active OS=Homo sapiens GN=ALB PE=1 SV=2	false	Kbs3nh2YLYEIAR	LVRPEVDVMoxCcmTAFHDNEETFLK	137	115	8	22	2	11	138	125	5	BS3+NH+OH	4.0346	false	true	false	false	Within >4	0.400341		0.254669	0	0	0.0361446	0	16385	374	0
10973	2099893330	HSA_BS3_0.9x_DDA_001	5	803.804	4013.99	0.985068	5	4013.98	0.979466	38060	P02768-A	ALBU_HUMAN Serum albumin active OS=Homo sapiens GN=ALB PE=1 SV=2	false	P02768-A	ALBU_HUMAN Serum albumin active OS=Homo sapiens GN=ALB PE=1 SV=2	false	LVRPEVDVMoxCcmTAFHDNEETFLK	Kbs3ohYLYEIAR	115	137	22	8	19	2	133	138	5	BS3+NH+OH	4.00017	false	true	false	false	Within >4	0.407407		0.0304348	0	0	0	0	16619	756	0
10974	2097134003	HSA_BS3_1x_DDA_003	5	876.586	4377.89	0.893644	5	4377.9	0.903498	18193	P02768-A	ALBU_HUMAN Serum albumin active OS=Homo sapiens GN=ALB PE=1 SV=2	false	P02768-A	ALBU_HUMAN Serum albumin active OS=Homo sapiens GN=ALB PE=1 SV=2	false	NECcmFLQHKDDNPNLPR	ETYbs3nh2GEMoxADCcmCcmAKQEPER	99	82	16	17	8	12	106	93	5	BS3+NH+OH	3.94185	false	true	false	false	Within Special >4	0.804204		0.37469	0	0	0	0	13563	23	0
10973	2099855766	HSA_BS3_0.9x_DDA_001	5	876.785	4378.89	0.886679	5	4378.89	0.887513	18510	P02768-A	ALBU_HUMAN Serum albumin active OS=Homo sapiens GN=ALB PE=1 SV=2	false	P02768-A	ALBU_HUMAN Serum albumin active OS=Homo sapiens GN=ALB PE=1 SV=2	false	NECcmFLQHKDDNPNLPR	ETYbs3ohGEMoxADCcmCcmAKQEPER	99	82	16	17	8	12	106	93	5	BS3+NH+OH	3.9288	false	true	false	false	Within Special >4	0.804204		0.271875	0	0	0	0	11799	23	0
10972	2094522731	HSA_BS3_0.5x_DDA_003	3	1558.75	4673.22	0.217671	3	4673.19	0.189674	38027	P02768-A	ALBU_HUMAN Serum albumin active OS=Homo sapiens GN=ALB PE=1 SV=2	false	P02768-A	ALBU_HUMAN Serum albumin active OS=Homo sapiens GN=ALB PE=1 SV=2	false	LKECcmCcmEKPLLEK	SHCcmIAEVENDEMoxPADLPSLAADFVESK	275	287	12	27	2	1	276	287	3	BS3+NH+OH	3.9278	false	true	false	false	Within Special >4	0.804204		0	0	0	0	0	17981	134	0
10974	2097163690	HSA_BS3_1x_DDA_003	4	1161.07	4640.24	0.235652	4	4640.23	0.234056	31374	P02768-A	ALBU_HUMAN Serum albumin active OS=Homo sapiens GN=ALB PE=1 SV=2	false	P02768-A	ALBU_HUMAN Serum albumin active OS=Homo sapiens GN=ALB PE=1 SV=2	false	EFNAETFTFHADICcmTLSEKER	LDELRDEGKASSbs3ohAKQR	501	182	21	16	19	14	519	195	4	BS3+NH+OH	3.84812	false	true	false	false	Within >4	0.444009		0.0368852	0	0	0	0	16439	432	0
10974	2097163688	HSA_BS3_1x_DDA_003	4	1161.07	4640.24	0.235652	4	4640.23	0.234056	31374	P02768-A	ALBU_HUMAN Serum albumin active OS=Homo sapiens GN=ALB PE=1 SV=2	false	P02768-A	ALBU_HUMAN Serum albumin active OS=Homo sapiens GN=ALB PE=1 SV=2	false	EFNAETFTFHADICcmTLSEKER	LDELRDEGKASbs3ohSAKQR	501	182	21	16	19	14	519	195	4	BS3+NH+OH	3.84812	false	true	false	false	Within >4	0.444009		0.0368852	0	0	0	0	16440	432	0
10973	2099887624	HSA_BS3_0.9x_DDA_001	5	583.911	2914.52	0.518119	5	2914.52	0.520898	15320	P02768-A	ALBU_HUMAN Serum albumin active OS=Homo sapiens GN=ALB PE=1 SV=2	false	P02768-A	ALBU_HUMAN Serum albumin active OS=Homo sapiens GN=ALB PE=1 SV=2	false	LKCcmASLQK	LDELRDEGKASbs3ohSbs3ohAK	198	182	8	14	2	9	199	190	5	BS3+NH+OH	3.84672	false	true	false	false	Within >4	0.444009		0.129442	0	0	0	0	16437	268	0
10974	2194956835	HSA_BS3_1x_DDA_002	6	863.413	5174.43	0.432247	6	5174.43	0.426633	34719	P02768-A	ALBU_HUMAN Serum albumin active OS=Homo sapiens GN=ALB PE=1 SV=2	false	P02768-A	ALBU_HUMAN Serum albumin active OS=Homo sapiens GN=ALB PE=1 SV=2	false	NLGKVGSbs3ohKbs3nh2CcmCcmK	SHCcmIAEVENDEMPADLPSLAADFVESKDVCcmK	429	287	11	31	4	1	432	287	6	BS3+NH+OH	3.84498	false	true	false	false	Within >4	0.444009		0.165939	0	0	0	0	16435	117	0
10974	2194960805	HSA_BS3_1x_DDA_002	5	1095.13	5470.59	0.589357	5	5470.59	0.589007	40204	P02768-A	ALBU_HUMAN Serum albumin active OS=Homo sapiens GN=ALB PE=1 SV=2	false	P02768-A	ALBU_HUMAN Serum albumin active OS=Homo sapiens GN=ALB PE=1 SV=2	false	LKECcmCcmEKbs3ohPLLEK	SHCcmIAEVENDEMPADLPSLAADFVESKbs3nh2DVCcmK	275	287	12	31	2	1	276	287	5	BS3+NH+OH	3.84384	false	true	false	false	Within >4	0.444009		0.341722	0	0	0	0	14941	134	0
10973	2099784590	HSA_BS3_0.9x_DDA_003	4	971.24	3880.93	0.930184	4	3880.95	0.945333	42124	P02768-A	ALBU_HUMAN Serum albumin active OS=Homo sapiens GN=ALB PE=1 SV=2	false	P02768-A	ALBU_HUMAN Serum albumin active OS=Homo sapiens GN=ALB PE=1 SV=2	false	KYbs3nh2LYEIAR	MoxPCcmAEDYLSVVLNQLCcmVLHEK	137	446	8	21	1	7	137	452	4	BS3+NH+OH	3.83722	false	true	false	false	Within >4	0.444012		0.217899	0	0	0.0449438	0	3254	186	0
10974	2097204903	HSA_BS3_1x_DDA_001	4	1004.26	4013	0.002059	4	4013	0.995451	46835	P02768-A	ALBU_HUMAN Serum albumin active OS=Homo sapiens GN=ALB PE=1 SV=2	false	P02768-A	ALBU_HUMAN Serum albumin active OS=Homo sapiens GN=ALB PE=1 SV=2	false	Kbs3nh2YLYEIAR	LVRPEVDVMoxCcmTAFHDNEETFLK	137	115	8	22	2	11	138	125	4	BS3+NH+OH	3.82181	false	true	false	false	Within >4	0.450116		0.254669	0	0	0.0361446	0	16385	374	0
10973	2099783691	HSA_BS3_0.9x_DDA_003	6	669.841	4013	0.004125	6	4013	0.995451	37285	P02768-A	ALBU_HUMAN Serum albumin active OS=Homo sapiens GN=ALB PE=1 SV=2	false	P02768-A	ALBU_HUMAN Serum albumin active OS=Homo sapiens GN=ALB PE=1 SV=2	false	Kbs3nh2YLYEIAR	LVRPEVDVMoxCcmTAFHDNEETFLK	137	115	8	22	2	19	138	133	6	BS3+NH+OH	3.80746	false	true	false	false	Within >4	0.453775		0	0	0	0	0	16371	756	0
10973	2099897539	HSA_BS3_0.9x_DDA_001	6	863.408	5174.4	0.403815	6	5174.43	0.426633	37774	P02768-A	ALBU_HUMAN Serum albumin active OS=Homo sapiens GN=ALB PE=1 SV=2	false	P02768-A	ALBU_HUMAN Serum albumin active OS=Homo sapiens GN=ALB PE=1 SV=2	false	NLGKVGSbs3nh2Kbs3ohCcmCcmK	SHCcmIAEVENDEMPADLPSLAADFVESKDVCcmK	429	287	11	31	4	1	432	287	6	BS3+NH+OH	3.78056	false	true	false	false	Within >4	0.461421		0.175325	0	0	0	0	16346	117	0
10973	2099845720	HSA_BS3_0.9x_DDA_002	6	912.938	5471.58	0.584294	6	5471.57	0.573023	43160	P02768-A	ALBU_HUMAN Serum albumin active OS=Homo sapiens GN=ALB PE=1 SV=2	false	P02768-A	ALBU_HUMAN Serum albumin active OS=Homo sapiens GN=ALB PE=1 SV=2	false	LKbs3ohECcmCcmEKPLLEK	SHCcmIAEVENDEMPADLPSLAADFVESKbs3ohDVCcmK	275	287	12	31	7	1	281	287	6	BS3+NH+OH	3.76933	false	true	false	false	Within >4	0.462179		0.290419	0	0	0	0	16068	280	0
10973	2099898658	HSA_BS3_0.9x_DDA_001	6	912.935	5471.57	0.567981	6	5471.57	0.573023	43254	P02768-A	ALBU_HUMAN Serum albumin active OS=Homo sapiens GN=ALB PE=1 SV=2	false	P02768-A	ALBU_HUMAN Serum albumin active OS=Homo sapiens GN=ALB PE=1 SV=2	false	SHCcmIAEVENDEMPADLPSLAADFVESKbs3ohDVCcmK	LKECcmCcmEKbs3ohPLLEK	287	275	31	12	1	2	287	276	6	BS3+NH+OH	3.7258	false	true	false	false	Within >4	0.464469		0.325452	0	0	0	0	15554	134	0
10972	2198465212	HSA_BS3_0.5x_DDA_002	4	1000.26	3997	0.004071	4	3997	0.000541	51400	P02768-A	ALBU_HUMAN Serum albumin active OS=Homo sapiens GN=ALB PE=1 SV=2	false	P02768-A	ALBU_HUMAN Serum albumin active OS=Homo sapiens GN=ALB PE=1 SV=2	false	Kbs3nh2YLYEIAR	LVRPEVDVMCcmTAFHDNEETFLK	137	115	8	22	2	19	138	133	4	BS3+NH+OH	3.72485	false	true	false	false	Within >4	0.464469		0.0672783	0	0	0	0	16249	756	0
10972	2094564349	HSA_BS3_0.5x_DDA_001	6	667.173	3997	0.997163	6	3997	0.000541	36516	P02768-A	ALBU_HUMAN Serum albumin active OS=Homo sapiens GN=ALB PE=1 SV=2	false	P02768-A	ALBU_HUMAN Serum albumin active OS=Homo sapiens GN=ALB PE=1 SV=2	false	Kbs3nh2YLYEIAR	LVRPEVDVMCcmTAFHDNEETFLK	137	115	8	22	2	19	138	133	6	BS3+NH+OH	3.71586	false	true	false	false	Within >4	0.464469		0.0672783	0	0	0	0	16249	756	0
10973	2099891756	HSA_BS3_0.9x_DDA_001	4	963.497	3849.96	0.95697	4	3849.95	0.953943	25501	P02768-A	ALBU_HUMAN Serum albumin active OS=Homo sapiens GN=ALB PE=1 SV=2	false	P02768-A	ALBU_HUMAN Serum albumin active OS=Homo sapiens GN=ALB PE=1 SV=2	false	TPVSDRVTKCcmCcmTESLVNR	LKbs3nh2CcmASLQKFGER	467	198	18	12	9	8	475	205	4	BS3+NH+OH	3.69667	false	true	false	false	Within >4	0.467195		0	0	0	0	0	16219	499	0
10973	2099790237	HSA_BS3_0.9x_DDA_003	4	1000.5	3997.97	0.971479	4	3997.98	0.984556	40449	P02768-A	ALBU_HUMAN Serum albumin active OS=Homo sapiens GN=ALB PE=1 SV=2	false	P02768-A	ALBU_HUMAN Serum albumin active OS=Homo sapiens GN=ALB PE=1 SV=2	false	KYLYEIAR	LVRPEVDVMCcmTAFHDNEETbs3ohFLK	137	115	8	22	1	11	137	125	4	BS3+NH+OH	3.66739	false	true	false	false	Within >4	0.472676		0.140777	0	0	0.0266667	0	16170	202	0
10973	2099896782	HSA_BS3_0.9x_DDA_001	5	1007.31	5031.53	0.525952	5	5031.54	0.540203	48272	P02768-A	ALBU_HUMAN Serum albumin active OS=Homo sapiens GN=ALB PE=1 SV=2	false	P02768-A	ALBU_HUMAN Serum albumin active OS=Homo sapiens GN=ALB PE=1 SV=2	false	QNCcmELFEQLGEYKFQNALLVR	ATKbs3nh2EQLKAVMDDFAAFVEK	390	539	21	19	13	7	402	545	5	BS3+NH+OH	3.65923	false	true	false	false	Within >4	0.472676		0	0	0	0	0	16161	846	0
10973	2099888633	HSA_BS3_0.9x_DDA_001	4	832.16	3324.61	0.612379	4	3324.59	0.592762	22783	P02768-A	ALBU_HUMAN Serum albumin active OS=Homo sapiens GN=ALB PE=1 SV=2	false	DECOY:P02768-A	DECOY:ALBU_HUMAN Serum albumin active OS=Homo sapiens GN=ALB PE=1 SV=2	true	CcmCcmKADDKETCcmFAEEGKK	ETKbs3nh2AKbs3ohPK	558	45	17	7	3	2	560	46	4	BS3+NH+OH	3.60548	true	false	true	false	Within >4	0.477241		0.172113	0	1	0.015873	1	16086	180	6
10972	2094565355	HSA_BS3_0.5x_DDA_001	5	1095.32	5471.56	0.557882	5	5471.57	0.573023	44610	P02768-A	ALBU_HUMAN Serum albumin active OS=Homo sapiens GN=ALB PE=1 SV=2	false	P02768-A	ALBU_HUMAN Serum albumin active OS=Homo sapiens GN=ALB PE=1 SV=2	false	LKbs3ohECcmCcmEKPLLEK	SHCcmIAEVENDEMPADLPSLAADFVESKbs3ohDVCcmK	275	287	12	31	7	1	281	287	5	BS3+NH+OH	3.5908	false	true	false	false	Within >4	0.478439		0.290419	0	0	0	0	16068	280	0
10973	2099846525	HSA_BS3_0.9x_DDA_002	6	912.772	5470.59	0.586643	6	5470.59	0.589007	40732	P02768-A	ALBU_HUMAN Serum albumin active OS=Homo sapiens GN=ALB PE=1 SV=2	false	P02768-A	ALBU_HUMAN Serum albumin active OS=Homo sapiens GN=ALB PE=1 SV=2	false	SHCcmIAEVENDEMPADLPSLAADFVESKbs3ohDVCcmK	LKbs3nh2ECcmCcmEKPLLEK	287	275	31	12	1	7	287	281	6	BS3+NH+OH	3.58329	false	true	false	false	Within >4	0.479863		0.248714	0	0	0	0	14862	280	0
10973	2099781847	HSA_BS3_0.9x_DDA_003	5	697.748	3483.7	0.703175	5	3483.71	0.708794	37313	P02768-A	ALBU_HUMAN Serum albumin active OS=Homo sapiens GN=ALB PE=1 SV=2	false	P02768-A	ALBU_HUMAN Serum albumin active OS=Homo sapiens GN=ALB PE=1 SV=2	false	TPVSDR	MPCcmAEDYbs3nh2LSVVLNQLCcmVLHEK	467	446	6	21	1	9	467	454	5	BS3+NH+OH	3.57656	false	true	false	false	Within >4	0.484024		0.14966	0	0	0	0	16044	9	0
10973	2099844553	HSA_BS3_0.9x_DDA_002	5	966.465	4827.29	0.289773	5	4827.3	0.300292	34372	P02768-A	ALBU_HUMAN Serum albumin active OS=Homo sapiens GN=ALB PE=1 SV=2	false	P02768-A	ALBU_HUMAN Serum albumin active OS=Homo sapiens GN=ALB PE=1 SV=2	false	NLGKVGSbs3nh2Kbs3ohCcmCcmK	SHCcmIAEVENDEMPADLPSbs3nh2LAADFVESK	429	287	11	27	4	1	432	287	5	BS3+NH+OH	3.54692	false	true	false	false	Within >4	0.486667		0.14966	0	0	0	0	16000	117	0
10974	2194958939	HSA_BS3_1x_DDA_002	4	1333.88	5331.49	0.493317	4	5331.49	0.489293	44326	P02768-A	ALBU_HUMAN Serum albumin active OS=Homo sapiens GN=ALB PE=1 SV=2	false	P02768-A	ALBU_HUMAN Serum albumin active OS=Homo sapiens GN=ALB PE=1 SV=2	false	NLGKVGSbs3ohKbs3ohCcmCcmK	SHCcmIAEVENDEMPADLPSLAADFVESbs3ohKDVCcmK	429	287	11	31	4	1	432	287	4	BS3+NH+OH	3.52939	false	true	false	false	Within >4	0.487756		0.344737	0	0	0	0	15602	117	0
10974	2097169586	HSA_BS3_1x_DDA_003	6	1121.39	6722.3	0.296756	6	6722.3	0.303156	43377	P02768-A	ALBU_HUMAN Serum albumin active OS=Homo sapiens GN=ALB PE=1 SV=2	false	P02768-A	ALBU_HUMAN Serum albumin active OS=Homo sapiens GN=ALB PE=1 SV=2	false	RYKAAFTbs3nh2ECcmCcmQAADKbs3ohAACcmLLPK	LVRPEVDVMoxCcmTAFHDNEETFLKKYLYEIAR	160	115	22	30	3	23	162	137	6	BS3+NH+OH	3.49352	false	true	false	false	Within >4	0.493169		0.357414	0	0	0	0	15495	12	0
10973	2099844618	HSA_BS3_0.9x_DDA_002	6	767.369	4598.17	0.172663	6	4598.17	0.168012	29108	P02768-A	ALBU_HUMAN Serum albumin active OS=Homo sapiens GN=ALB PE=1 SV=2	false	P02768-A	ALBU_HUMAN Serum albumin active OS=Homo sapiens GN=ALB PE=1 SV=2	false	DEGKbs3ohASSAKQR	SHCcmIAEVENDEMPADLPSbs3nh2LAADFVESK	187	287	11	27	9	1	195	287	6	BS3+NH+OH	3.48115	false	true	false	false	Within >4	0.499677		0.0672783	0	0	0.015873	0	15886	17	0
10970	2089683328	HSA_BS3_0.1x_DDA_001	6	704.807	4222.8	0.796827	6	4222.81	0.808869	12123	P02768-A	ALBU_HUMAN Serum albumin active OS=Homo sapiens GN=ALB PE=1 SV=2	false	P02768-A	ALBU_HUMAN Serum albumin active OS=Homo sapiens GN=ALB PE=1 SV=2	false	NECcmFLQHKDDNPNLPR	ETYGEMoxADCcmCcmAKQEPER	99	82	16	17	8	12	106	93	6	BS3+NH+OH	3.39639	false	true	false	false	Within >4	0.51722		0	0	0	0	0	15724	23	0
10974	2097212063	HSA_BS3_1x_DDA_001	5	1095.12	5470.57	0.571958	5	5470.59	0.589007	41767	P02768-A	ALBU_HUMAN Serum albumin active OS=Homo sapiens GN=ALB PE=1 SV=2	false	P02768-A	ALBU_HUMAN Serum albumin active OS=Homo sapiens GN=ALB PE=1 SV=2	false	LKECcmCcmEKbs3nh2PLLEK	SHCcmIAEVENDEMPADLPSLAADFVESKbs3ohDVCcmK	275	287	12	31	2	1	276	287	5	BS3+NH+OH	3.34945	false	true	false	false	Within >4	0.532688		0.219282	0	0	0	0	14037	134	0
10970	2089664445	HSA_BS3_0.1x_DDA_003	5	1067.31	5331.49	0.490998	5	5331.49	0.489293	44263	P02768-A	ALBU_HUMAN Serum albumin active OS=Homo sapiens GN=ALB PE=1 SV=2	false	P02768-A	ALBU_HUMAN Serum albumin active OS=Homo sapiens GN=ALB PE=1 SV=2	false	NLGKVGSbs3ohKbs3ohCcmCcmK	SHCcmIAEVENDEMPADLPSLAADFVESbs3ohKDVCcmK	429	287	11	31	4	1	432	287	5	BS3+NH+OH	3.31743	false	true	false	false	Within >4	0.537269		0.344737	0	0	0	0	15602	117	0
10974	2097160332	HSA_BS3_1x_DDA_003	6	667.173	3996.99	0.994535	6	3997	0.000541	33433	P02768-A	ALBU_HUMAN Serum albumin active OS=Homo sapiens GN=ALB PE=1 SV=2	false	P02768-A	ALBU_HUMAN Serum albumin active OS=Homo sapiens GN=ALB PE=1 SV=2	false	KYbs3nh2LYEIAR	LVRPEVDVMCcmTAFHDNEETFLK	137	115	8	22	1	11	137	125	6	BS3+NH+OH	3.31528	false	true	false	false	Within >4	0.537775		0.218147	0	0	0.0266667	0	15599	202	0
10973	2099792979	HSA_BS3_0.9x_DDA_003	5	1095.32	5471.57	0.574928	5	5471.57	0.573023	44025	P02768-A	ALBU_HUMAN Serum albumin active OS=Homo sapiens GN=ALB PE=1 SV=2	false	P02768-A	ALBU_HUMAN Serum albumin active OS=Homo sapiens GN=ALB PE=1 SV=2	false	SHCcmIAEVENDEMPADLPSLAADFVESKbs3ohDVCcmK	LKECcmCcmEKbs3ohPLLEK	287	275	31	12	1	2	287	276	5	BS3+NH+OH	3.28786	false	true	false	false	Within >4	0.543174		0.325452	0	0	0	0	15554	134	0
10974	2194960843	HSA_BS3_1x_DDA_002	7	961.337	6722.31	0.307296	7	6722.3	0.303156	43116	P02768-A	ALBU_HUMAN Serum albumin active OS=Homo sapiens GN=ALB PE=1 SV=2	false	P02768-A	ALBU_HUMAN Serum albumin active OS=Homo sapiens GN=ALB PE=1 SV=2	false	RYKAAFTbs3nh2ECcmCcmQAADKbs3ohAACcmLLPK	LVRPEVDVMoxCcmTAFHDNEETFLKKYLYEIAR	160	115	22	30	3	23	162	137	7	BS3+NH+OH	3.258	false	true	false	false	Within >4	0.544828		0.357414	0	0	0	0	15495	12	0
10970	2089684513	HSA_BS3_0.1x_DDA_001	5	922.465	4607.29	0.290744	5	4607.3	0.295624	45208	P02768-A	ALBU_HUMAN Serum albumin active OS=Homo sapiens GN=ALB PE=1 SV=2	false	P02768-A	ALBU_HUMAN Serum albumin active OS=Homo sapiens GN=ALB PE=1 SV=2	false	RYKAAFTECcmCcmQAADKAACcmLLPK	HPYFYAPELLFFAKR	160	146	22	15	3	14	162	159	5	BS3+NH+OH	3.2229	false	true	false	false	Within >4	0.551549		0.253401	0	0	0	0	15416	415	0
10974	2194960351	HSA_BS3_1x_DDA_002	4	1368.65	5470.58	0.577429	4	5470.59	0.589007	56936	P02768-A	ALBU_HUMAN Serum albumin active OS=Homo sapiens GN=ALB PE=1 SV=2	false	P02768-A	ALBU_HUMAN Serum albumin active OS=Homo sapiens GN=ALB PE=1 SV=2	false	SHCcmIAEVENDEMPADLPSLAADFVESKbs3ohDVCcmK	LKbs3nh2ECcmCcmEKPLLEK	287	275	31	12	1	7	287	281	4	BS3+NH+OH	3.11564	false	true	false	false	Within >4	0.566933		0.248714	0	0	0	0	14862	280	0
10973	2099895693	HSA_BS3_0.9x_DDA_001	6	793.549	4755.25	0.247654	6	4755.23	0.230672	38018	P02768-A	ALBU_HUMAN Serum albumin active OS=Homo sapiens GN=ALB PE=1 SV=2	false	P02768-A	ALBU_HUMAN Serum albumin active OS=Homo sapiens GN=ALB PE=1 SV=2	false	DEGKASbs3ohSbs3ohAKQR	SHCcmIAEVENDEMPADLPSbs3ohLAADFVESK	187	287	11	27	9	1	195	287	6	BS3+NH+OH	3.10883	false	true	false	false	Within >4	0.566933		0.19596	0	0	0.015873	0	15199	17	0
10971	2092087156	HSA_BS3_0.3x_DDA_001	5	920.841	4599.17	0.167826	5	4599.15	0.152028	28535	P02768-A	ALBU_HUMAN Serum albumin active OS=Homo sapiens GN=ALB PE=1 SV=2	false	P02768-A	ALBU_HUMAN Serum albumin active OS=Homo sapiens GN=ALB PE=1 SV=2	false	DEGKbs3ohASSAKQR	SHCcmIAEVENDEMPADLPSbs3ohLAADFVESK	187	287	11	27	9	1	195	287	5	BS3+NH+OH	3.09258	false	true	false	false	Within >4	0.572632		0.266667	0	0	0.015873	0	15146	17	0
10971	2092059518	HSA_BS3_0.3x_DDA_003	4	1084.82	4335.24	0.238293	4	4335.23	0.234832	40715	P02768-A	ALBU_HUMAN Serum albumin active OS=Homo sapiens GN=ALB PE=1 SV=2	false	P02768-A	ALBU_HUMAN Serum albumin active OS=Homo sapiens GN=ALB PE=1 SV=2	false	ERQIKKbs3ohQTALVELVK	EFNAETFTFHADICcmTLSEK	520	501	15	19	5	15	524	515	4	BS3+NH+OH	3.06049	false	true	false	false	Within >4	0.580153		0.127877	0	0	0.015873	0	15077	713	0
10973	2099782842	HSA_BS3_0.9x_DDA_003	4	928.232	3708.9	0.898236	4	3708.91	0.907293	45151	P02768-A	ALBU_HUMAN Serum albumin active OS=Homo sapiens GN=ALB PE=1 SV=2	false	P02768-A	ALBU_HUMAN Serum albumin active OS=Homo sapiens GN=ALB PE=1 SV=2	false	ATKEQLK	QNCcmELFEQLGEYbs3ohKFQNALLVR	539	390	7	21	3	13	541	402	4	BS3+NH+OH	3.04573	false	true	false	false	Within >4	0.580153		0.230357	0	0	0	0	15041	317	0
10973	2099782841	HSA_BS3_0.9x_DDA_003	4	928.232	3708.9	0.898236	4	3708.91	0.907293	45151	P02768-A	ALBU_HUMAN Serum albumin active OS=Homo sapiens GN=ALB PE=1 SV=2	false	P02768-A	ALBU_HUMAN Serum albumin active OS=Homo sapiens GN=ALB PE=1 SV=2	false	ATKEQLK	QNCcmELFEQLGEYKbs3ohFQNALLVR	539	390	7	21	3	12	541	401	4	BS3+NH+OH	3.04573	false	true	false	false	Within >4	0.580153		0.230357	0	0	0	0	15042	249	0
10973	2099782082	HSA_BS3_0.9x_DDA_003	4	914.959	3655.81	0.807233	4	3655.8	0.804815	40641	P02768-A	ALBU_HUMAN Serum albumin active OS=Homo sapiens GN=ALB PE=1 SV=2	false	P02768-A	ALBU_HUMAN Serum albumin active OS=Homo sapiens GN=ALB PE=1 SV=2	false	TPVSbs3nh2DR	RMoxPCcmAEDYLSVVLNQLCcmVLHEK	467	445	6	22	1	10	467	454	4	BS3+NH+OH	3.01769	false	true	false	false	Within >4	0.5846		0.288084	0	0	0	0	14980	9	0
10974	2097206052	HSA_BS3_1x_DDA_001	6	805.721	4828.28	0.280557	6	4828.28	0.284307	34344	P02768-A	ALBU_HUMAN Serum albumin active OS=Homo sapiens GN=ALB PE=1 SV=2	false	P02768-A	ALBU_HUMAN Serum albumin active OS=Homo sapiens GN=ALB PE=1 SV=2	false	NLGKVGSbs3ohKbs3nh2CcmCcmK	SHCcmIAEVENDEMPADLPSbs3ohLAADFVESK	429	287	11	27	4	1	432	287	6	BS3+NH+OH	3.01492	false	true	false	false	Within >4	0.58544		0.230357	0	0	0	0	14976	117	0
10972	2198468598	HSA_BS3_0.5x_DDA_002	5	1038.53	5187.6	0.598617	5	5187.62	0.618847	48672	P02768-A	ALBU_HUMAN Serum albumin active OS=Homo sapiens GN=ALB PE=1 SV=2	false	P02768-A	ALBU_HUMAN Serum albumin active OS=Homo sapiens GN=ALB PE=1 SV=2	false	QNCcmELFEQLGEYKbs3ohFQNALLVR	ATbs3nh2KEQLKAVMDDFAAFVEK	390	539	21	19	12	7	401	545	5	BS3+NH+OH	3.01368	false	true	false	false	Within >4	0.58544		0.0672783	0	0	0	0	14972	791	0
10972	2198468629	HSA_BS3_0.5x_DDA_002	5	1038.53	5187.6	0.598617	5	5187.62	0.618847	48672	P02768-A	ALBU_HUMAN Serum albumin active OS=Homo sapiens GN=ALB PE=1 SV=2	false	P02768-A	ALBU_HUMAN Serum albumin active OS=Homo sapiens GN=ALB PE=1 SV=2	false	ATKEQLKbs3ohAVMDDFAAFVEK	QNCcmELFEQLGEYbs3nh2KFQNALLVR	539	390	19	21	3	13	541	402	5	BS3+NH+OH	3.01368	false	true	false	false	Within >4	0.58544		0.0660066	0	0	0	0	14973	317	0
10974	2097164125	HSA_BS3_1x_DDA_003	6	912.77	5470.58	0.57812	6	5470.59	0.589007	40076	P02768-A	ALBU_HUMAN Serum albumin active OS=Homo sapiens GN=ALB PE=1 SV=2	false	P02768-A	ALBU_HUMAN Serum albumin active OS=Homo sapiens GN=ALB PE=1 SV=2	false	LKECcmCcmEKbs3ohPLLEK	SHCcmIAEVENDEMPADLPSLAADFVESKbs3nh2DVCcmK	275	287	12	31	2	1	276	287	6	BS3+NH+OH	2.99749	false	true	false	false	Within >4	0.588649		0.341722	0	0	0	0	14941	134	0
10972	2094569779	HSA_BS3_0.5x_DDA_001	5	966.663	4828.28	0.277743	5	4828.28	0.284303	35012	P02768-A	ALBU_HUMAN Serum albumin active OS=Homo sapiens GN=ALB PE=1 SV=2	false	P02768-A	ALBU_HUMAN Serum albumin active OS=Homo sapiens GN=ALB PE=1 SV=2	false	LKECcmCcmEKbs3nh2PLLEK	SHCcmIAEVENDEMoxPADLPSLAADFVESK	275	287	12	27	2	1	276	287	5	BS3+NH+OH	2.98753	false	true	false	false	Within >4	0.594527		0.15894	0	0	0	0	14899	134	0
10974	2194961452	HSA_BS3_1x_DDA_002	5	1095.12	5470.56	0.563811	5	5470.59	0.589007	42323	P02768-A	ALBU_HUMAN Serum albumin active OS=Homo sapiens GN=ALB PE=1 SV=2	false	P02768-A	ALBU_HUMAN Serum albumin active OS=Homo sapiens GN=ALB PE=1 SV=2	false	SHCcmIAEVENDEMPADLPSLAADFVESKbs3ohDVCcmK	LKbs3nh2ECcmCcmEKPLLEK	287	275	31	12	1	7	287	281	5	BS3+NH+OH	2.9746	false	true	false	false	Within >4	0.598034		0.248714	0	0	0	0	14862	280	0
10973	2099789994	HSA_BS3_0.9x_DDA_003	6	730.82	4378.88	0.879243	6	4378.89	0.887513	17754	P02768-A	ALBU_HUMAN Serum albumin active OS=Homo sapiens GN=ALB PE=1 SV=2	false	P02768-A	ALBU_HUMAN Serum albumin active OS=Homo sapiens GN=ALB PE=1 SV=2	false	NECcmFLQHKDDNPNLPR	ETYbs3ohGEMoxADCcmCcmAKQEPER	99	82	16	17	8	12	106	93	6	BS3+NH+OH	2.93236	false	true	false	false	Within >4	0.605491		0.271875	0	0	0	0	11799	23	0
10973	2099837728	HSA_BS3_0.9x_DDA_002	5	661.924	3304.58	0.58279	5	3304.58	0.580931	21096	P02768-A	ALBU_HUMAN Serum albumin active OS=Homo sapiens GN=ALB PE=1 SV=2	false	P02768-A	ALBU_HUMAN Serum albumin active OS=Homo sapiens GN=ALB PE=1 SV=2	false	ADLAKYICcmENQDSISSK	FKDLGEENFK	258	11	17	10	5	2	262	12	5	BS3+NH+OH	2.89819	false	true	false	false	Within >4	0.609492		0	0	0	0	0	14665	1130	0
10974	2097159347	HSA_BS3_1x_DDA_003	4	973.019	3888.05	0.046895	4	3888.06	0.059437	58747	P02768-A	ALBU_HUMAN Serum albumin active OS=Homo sapiens GN=ALB PE=1 SV=2	false	P02768-A	ALBU_HUMAN Serum albumin active OS=Homo sapiens GN=ALB PE=1 SV=2	false	QNCcmELFEQLGEYK	ERQIKKbs3nh2QTbs3ohALVELVK	390	520	13	15	12	5	401	524	4	BS3+NH+OH	2.88103	false	true	false	false	Within >4	0.611238		0.230357	0	0	0.0361446	0	14633	479	0
10973	2099788100	HSA_BS3_0.9x_DDA_003	6	849.399	5090.35	0.351584	6	5090.36	0.361724	31521	P02768-A	ALBU_HUMAN Serum albumin active OS=Homo sapiens GN=ALB PE=1 SV=2	false	P02768-A	ALBU_HUMAN Serum albumin active OS=Homo sapiens GN=ALB PE=1 SV=2	false	LVTDLTK	VHTECcmCcmHGDLLECcmADDRADLAKbs3nh2YICcmENQDSISSK	234	241	7	34	6	3	239	243	6	BS3+NH+OH	2.74951	false	true	false	false	Within >4	0.629422		0.0304348	0	0	0	0	14264	922	0
10973	2099888116	HSA_BS3_0.9x_DDA_001	4	768.145	3068.55	0.552603	4	3068.54	0.538483	47475	P02768-A	ALBU_HUMAN Serum albumin active OS=Homo sapiens GN=ALB PE=1 SV=2	false	P02768-A	ALBU_HUMAN Serum albumin active OS=Homo sapiens GN=ALB PE=1 SV=2	false	KLVAASQAALGL	AVMDDFAAFVEKCcmCcmK	574	546	12	15	1	12	574	557	4	BS3+NH+OH	2.70296	false	true	false	false	Within >4	0.646935		0.0672783	0	0	0	0	14107	462	0
10974	2194958965	HSA_BS3_1x_DDA_002	4	1368.65	5470.58	0.577429	4	5470.59	0.589007	57062	P02768-A	ALBU_HUMAN Serum albumin active OS=Homo sapiens GN=ALB PE=1 SV=2	false	P02768-A	ALBU_HUMAN Serum albumin active OS=Homo sapiens GN=ALB PE=1 SV=2	false	LKECcmCcmEKbs3nh2PLLEK	SHCcmIAEVENDEMPADLPSLAADFVESKbs3ohDVCcmK	275	287	12	31	2	1	276	287	4	BS3+NH+OH	2.68211	false	true	false	false	Within >4	0.653878		0.219282	0	0	0	0	14037	134	0
10974	2097161494	HSA_BS3_1x_DDA_003	6	730.654	4377.88	0.877439	6	4377.9	0.903498	16415	P02768-A	ALBU_HUMAN Serum albumin active OS=Homo sapiens GN=ALB PE=1 SV=2	false	P02768-A	ALBU_HUMAN Serum albumin active OS=Homo sapiens GN=ALB PE=1 SV=2	false	NECcmFLQHKDDNPNLPR	ETYbs3nh2GEMoxADCcmCcmAKQEPER	99	82	16	17	8	12	106	93	6	BS3+NH+OH	2.53828	false	true	false	false	Within >4	0.683085		0.37469	0	0	0	0	13563	23	0
10974	2194961425	HSA_BS3_1x_DDA_002	5	1038.53	5187.59	0.594326	5	5187.62	0.618847	48253	P02768-A	ALBU_HUMAN Serum albumin active OS=Homo sapiens GN=ALB PE=1 SV=2	false	P02768-A	ALBU_HUMAN Serum albumin active OS=Homo sapiens GN=ALB PE=1 SV=2	false	ATKEQLKbs3ohAVMDDFAAFVEK	QNCcmELFEQLGEYKbs3nh2FQNALLVR	539	390	19	21	3	12	541	401	5	BS3+NH+OH	2.52086	false	true	false	false	Within >4	0.686815		0.0672783	0	0	0	0	13490	249	0
10973	2099791143	HSA_BS3_0.9x_DDA_003	5	779.416	3892.04	0.041614	5	3892.03	0.033222	38599	P02768-A	ALBU_HUMAN Serum albumin active OS=Homo sapiens GN=ALB PE=1 SV=2	false	P02768-A	ALBU_HUMAN Serum albumin active OS=Homo sapiens GN=ALB PE=1 SV=2	false	QTALVELVK	QNCcmELFEQLGEYbs3ohKFQNALLVR	526	390	9	21	2	13	527	402	5	BS3+NH+OH	2.36322	false	true	false	false	Within >4	0.711226		0.0304348	0	0	0	0	12931	953	0
10973	2099791142	HSA_BS3_0.9x_DDA_003	5	779.416	3892.04	0.041614	5	3892.03	0.033222	38599	P02768-A	ALBU_HUMAN Serum albumin active OS=Homo sapiens GN=ALB PE=1 SV=2	false	P02768-A	ALBU_HUMAN Serum albumin active OS=Homo sapiens GN=ALB PE=1 SV=2	false	QTALVELVK	QNCcmELFEQLGEYKbs3ohFQNALLVR	526	390	9	21	2	12	527	401	5	BS3+NH+OH	2.36322	false	true	false	false	Within >4	0.711226		0.0304348	0	0	0.015873	0	12932	976	0
10970	2089685126	HSA_BS3_0.1x_DDA_001	5	920.84	4599.16	0.164782	5	4599.15	0.152028	28036	P02768-A	ALBU_HUMAN Serum albumin active OS=Homo sapiens GN=ALB PE=1 SV=2	false	P02768-A	ALBU_HUMAN Serum albumin active OS=Homo sapiens GN=ALB PE=1 SV=2	false	DEGKASbs3ohSAKQR	SHCcmIAEVENDEMPADLPSbs3ohLAADFVESK	187	287	11	27	9	1	195	287	5	BS3+NH+OH	2.35609	false	true	false	false	Within >4	0.712116		0.305916	0	0	0.015873	0	12897	17	0
10970	2089685127	HSA_BS3_0.1x_DDA_001	5	920.84	4599.16	0.164782	5	4599.15	0.152028	28036	P02768-A	ALBU_HUMAN Serum albumin active OS=Homo sapiens GN=ALB PE=1 SV=2	false	P02768-A	ALBU_HUMAN Serum albumin active OS=Homo sapiens GN=ALB PE=1 SV=2	false	DEGKASSbs3ohAKQR	SHCcmIAEVENDEMPADLPSbs3ohLAADFVESK	187	287	11	27	9	1	195	287	5	BS3+NH+OH	2.35609	false	true	false	false	Within >4	0.712116		0.376528	0	0	0.015873	0	12898	17	0
10974	2097164541	HSA_BS3_1x_DDA_003	5	1038.53	5187.6	0.5956	5	5187.62	0.618847	48181	P02768-A	ALBU_HUMAN Serum albumin active OS=Homo sapiens GN=ALB PE=1 SV=2	false	P02768-A	ALBU_HUMAN Serum albumin active OS=Homo sapiens GN=ALB PE=1 SV=2	false	QNCcmELFEQLGEYbs3ohKFQNALLVR	ATbs3nh2KEQLKAVMDDFAAFVEK	390	539	21	19	13	3	402	541	5	BS3+NH+OH	2.3125	false	true	false	false	Within >4	0.712247		0.0997375	0	0	0	0	12747	317	0
10974	2097164540	HSA_BS3_1x_DDA_003	5	1038.53	5187.6	0.5956	5	5187.62	0.618847	48181	P02768-A	ALBU_HUMAN Serum albumin active OS=Homo sapiens GN=ALB PE=1 SV=2	false	P02768-A	ALBU_HUMAN Serum albumin active OS=Homo sapiens GN=ALB PE=1 SV=2	false	ATbs3ohKEQLKAVMDDFAAFVEK	QNCcmELFEQLGEYKbs3nh2FQNALLVR	539	390	19	21	3	12	541	401	5	BS3+NH+OH	2.3125	false	true	false	false	Within >4	0.712247		0.0997375	0	0	0	0	12748	249	0
10974	2097164542	HSA_BS3_1x_DDA_003	5	1038.53	5187.6	0.5956	5	5187.62	0.618847	48181	P02768-A	ALBU_HUMAN Serum albumin active OS=Homo sapiens GN=ALB PE=1 SV=2	false	P02768-A	ALBU_HUMAN Serum albumin active OS=Homo sapiens GN=ALB PE=1 SV=2	false	ATbs3ohKEQLKAVMDDFAAFVEK	QNCcmELFEQLGEYbs3nh2KFQNALLVR	539	390	19	21	3	13	541	402	5	BS3+NH+OH	2.3125	false	true	false	false	Within >4	0.712247		0.0997375	0	0	0	0	12749	317	0
10973	2099835483	HSA_BS3_0.9x_DDA_002	5	700.947	3499.7	0.699731	5	3499.7	0.703704	36502	P02768-A	ALBU_HUMAN Serum albumin active OS=Homo sapiens GN=ALB PE=1 SV=2	false	P02768-A	ALBU_HUMAN Serum albumin active OS=Homo sapiens GN=ALB PE=1 SV=2	false	TPVSbs3nh2DR	MoxPCcmAEDYLSVVLNQLCcmVLHEK	467	446	6	21	1	9	467	454	5	BS3+NH+OH	2.30471	false	true	false	false	Within >4	0.712247		0.219282	0	0	0	0	12716	9	0
10974	2097161480	HSA_BS3_1x_DDA_003	4	1095.73	4378.88	0.876738	4	4378.89	0.887513	21856	P02768-A	ALBU_HUMAN Serum albumin active OS=Homo sapiens GN=ALB PE=1 SV=2	false	P02768-A	ALBU_HUMAN Serum albumin active OS=Homo sapiens GN=ALB PE=1 SV=2	false	NECcmFLQHKDDNPNLPR	ETYbs3ohGEMoxADCcmCcmAKQEPER	99	82	16	17	8	12	106	93	4	BS3+NH+OH	2.0789	false	true	false	false	Within >4	0.744007		0.271875	0	0	0	0	11799	23	0
10973	2099786326	HSA_BS3_0.9x_DDA_003	5	761.996	3804.94	0.941336	5	3804.94	0.936467	57694	P02768-A	ALBU_HUMAN Serum albumin active OS=Homo sapiens GN=ALB PE=1 SV=2	false	P02768-A	ALBU_HUMAN Serum albumin active OS=Homo sapiens GN=ALB PE=1 SV=2	false	VFDEFKPLVEEPQNLIK	DVFLGMFLYEYAR	373	324	17	13	6	11	378	334	5	BS3+NH+OH	2.04699	false	true	false	false	Within >4	0.749854		0	0	0	0	0	11657	212	0
10974	2097202350	HSA_BS3_1x_DDA_001	4	935.226	3736.88	0.876215	4	3736.87	0.872567	25225	P02768-A	ALBU_HUMAN Serum albumin active OS=Homo sapiens GN=ALB PE=1 SV=2	false	P02768-A	ALBU_HUMAN Serum albumin active OS=Homo sapiens GN=ALB PE=1 SV=2	false	QIKKbs3nh2QTALVELVK	CcmCcmKADDKETCcmFAEEGK	522	558	13	16	3	3	524	560	4	BS3+NH+OH	1.98462	false	true	false	false	Within >4	0.760722		0.0304348	0	0	0	0	11373	644	0
10974	2097202349	HSA_BS3_1x_DDA_001	4	935.226	3736.88	0.876215	4	3736.87	0.872567	25225	P02768-A	ALBU_HUMAN Serum albumin active OS=Homo sapiens GN=ALB PE=1 SV=2	false	P02768-A	ALBU_HUMAN Serum albumin active OS=Homo sapiens GN=ALB PE=1 SV=2	false	CcmCcmKADDKETCcmFAEEGK	QIKbs3nh2KQTALVELVK	558	522	16	13	3	4	560	525	4	BS3+NH+OH	1.98462	false	true	false	false	Within >4	0.760722		0.0304348	0	0	0	0	11374	738	0
10974	2097208252	HSA_BS3_1x_DDA_001	6	801.733	4804.36	0.357011	6	4804.33	0.329892	30600	P02768-A	ALBU_HUMAN Serum albumin active OS=Homo sapiens GN=ALB PE=1 SV=2	false	P02768-A	ALBU_HUMAN Serum albumin active OS=Homo sapiens GN=ALB PE=1 SV=2	false	EFNAETFTFHADICcmTLSEKER	NLGKVGSKbs3nh2CcmCcmKbs3nh2HPEAK	501	429	21	16	19	4	519	432	6	BS3+NH+OH	1.98227	false	true	false	false	Within >4	0.76079		0.197581	0	0	0	0	11360	556	0
10973	2099788948	HSA_BS3_0.9x_DDA_003	5	793.207	3961	0.998779	5	3961.02	0.015111	60750	P02768-A	ALBU_HUMAN Serum albumin active OS=Homo sapiens GN=ALB PE=1 SV=2	false	P02768-A	ALBU_HUMAN Serum albumin active OS=Homo sapiens GN=ALB PE=1 SV=2	false	VFDEFKPLVEEPQNLIK	DVFLGMFLYEYbs3ohAR	373	324	17	13	6	9	378	332	5	BS3+NH+OH	1.9524	false	true	false	false	Within >4	0.767733		0.0304348	0	0	0	0	11229	87	0
10973	2099795763	HSA_BS3_0.9x_DDA_003	5	1038.33	5186.61	0.612239	5	5186.63	0.634832	50531	P02768-A	ALBU_HUMAN Serum albumin active OS=Homo sapiens GN=ALB PE=1 SV=2	false	P02768-A	ALBU_HUMAN Serum albumin active OS=Homo sapiens GN=ALB PE=1 SV=2	false	ATKbs3nh2EQLKAVMDDFAAFVEK	QNCcmELFEQLGEYKbs3nh2FQNALLVR	539	390	19	21	7	12	545	401	5	BS3+NH+OH	1.83754	false	true	false	false	Within >4	0.772632		0.0773639	0	0	0	0	10672	791	0
10974	2097204458	HSA_BS3_1x_DDA_001	5	793.206	3960.99	0.991377	5	3961.02	0.015111	51933	P02768-A	ALBU_HUMAN Serum albumin active OS=Homo sapiens GN=ALB PE=1 SV=2	false	P02768-A	ALBU_HUMAN Serum albumin active OS=Homo sapiens GN=ALB PE=1 SV=2	false	VFDEFKPLVEEPQNLIK	DVFLGMFLYbs3ohEYAR	373	324	17	13	6	11	378	334	5	BS3+NH+OH	1.6634	false	true	false	false	Within >4	0.785832		0.084507	0	0	0	0	9753	212	0
10974	2097205663	HSA_BS3_1x_DDA_001	3	1401.01	4200.02	0.018553	3	4200	0.995723	28835	P02768-A	ALBU_HUMAN Serum albumin active OS=Homo sapiens GN=ALB PE=1 SV=2	false	P02768-A	ALBU_HUMAN Serum albumin active OS=Homo sapiens GN=ALB PE=1 SV=2	false	LDELRDEGKASSAK	EFNAETFTFHADICcmTLSEKER	182	501	14	21	9	19	190	519	3	BS3+NH+OH	1.63553	false	true	false	false	Within >4	0.787039		0	0	0	0	0	9590	309	0
10974	2097166065	HSA_BS3_1x_DDA_003	4	1413.43	5649.68	0.68416	4	5649.69	0.68965	55007	P02768-A	ALBU_HUMAN Serum albumin active OS=Homo sapiens GN=ALB PE=1 SV=2	false	P02768-A	ALBU_HUMAN Serum albumin active OS=Homo sapiens GN=ALB PE=1 SV=2	false	DVFLGMFLYEYbs3nh2AR	CcmCcmAAADPHECcmYAKbs3ohVFDEFKPLVEEPQNLIK	324	360	13	30	9	19	332	378	4	BS3+NH+OH	1.62208	false	true	false	false	Within >4	0.792035		0.268446	0	0	0	0	9493	87	0
10973	2099896161	HSA_BS3_0.9x_DDA_001	6	805.887	4829.28	0.277888	6	4829.27	0.268318	35646	P02768-A	ALBU_HUMAN Serum albumin active OS=Homo sapiens GN=ALB PE=1 SV=2	false	P02768-A	ALBU_HUMAN Serum albumin active OS=Homo sapiens GN=ALB PE=1 SV=2	false	SHCcmIAEVENDEMoxPADLPSLAADFVESK	LKECcmCcmEKbs3ohPLLEK	287	275	27	12	1	2	287	276	6	BS3+NH+OH	1.46762	false	true	false	false	Within >4	0.810631		0.331973	0	0	0	0	8584	134	0
10972	2094564208	HSA_BS3_0.5x_DDA_001	5	796.208	3976	0.004986	5	3976.03	0.026006	50776	P02768-A	ALBU_HUMAN Serum albumin active OS=Homo sapiens GN=ALB PE=1 SV=2	false	P02768-A	ALBU_HUMAN Serum albumin active OS=Homo sapiens GN=ALB PE=1 SV=2	false	VFDEFKPLVEEPQNLIK	DVFLGMoxFLYbs3nh2EYAR	373	324	17	13	6	11	378	334	5	BS3+NH+OH	1.32493	false	true	false	false	Within >4	0.815301		0.0304348	0	0	0	0	7655	212	0
10972	2094529989	HSA_BS3_0.5x_DDA_003	3	1294.65	3880.93	0.933871	3	3880.95	0.945333	42165	P02768-A	ALBU_HUMAN Serum albumin active OS=Homo sapiens GN=ALB PE=1 SV=2	false	P02768-A	ALBU_HUMAN Serum albumin active OS=Homo sapiens GN=ALB PE=1 SV=2	false	KYbs3nh2LYEIAR	MoxPCcmAEDYLSVVLNQLCcmVLHEK	137	446	8	21	1	7	137	452	3	BS3+NH+OH	0.795335	false	true	false	false	Within >4	0.862714		0.217899	0	0	0.0449438	0	3254	186	0
